# Supplementary material for: A Cross-Species Systems Genetics Analysis Links APBB1IP as a Candidate for Schizophrenia and Prepulse Inhibition
Source: Front Behav Neurosci. 2019 Dec 10;13:266. doi: 10.3389/fnbeh.2019.00266 (PMC6914690; doi:10.3389/fnbeh.2019.00266)
Supplement: FIGURE S1 — Enriched Directed Acyclic Graph (DAG) taken from Webgestalt (Zhang et al., 2005; Wang et al., 2013, 2017) showing enriched Gene Ontology (GO) Biological Process (BP) categories for genes coexpressing with APBB1IP in human whole blood, taken from GTEXv5. Categories shown in red are enriched in the input dataset, whereas uncolored categories are non-enriched parent-categories. Each box lists the name of the GO category, the number of genes in that category and the significance of enrichment (p-value). [file Data_Sheet_1.ZIP › SupplementaryFiles/Supplementary table names.xlsx]

## Sheet: Sheet1
New name	Old name
Supplementary table 1	Supplementary table GTEXv5 Human Whole Blood RefSeq_coexpression.xls
Supplementary figure 1	Supplementary Figure GTEXv5 Human Whole Blood RefSeq_coexpression_webgestalt_enrichment_BP.png
Supplementary table 2	Supplementary table GTEXv5 Human Whole Blood RefSeq_coexpression_webgestalt_enrichment_Reactome.txt
Supplementary table 3	Supplementary table GTEXv5 Human Whole Blood RefSeq_coexpression_webgestalt_enrichment_DrugBank.txt
Supplementary table 4	Table APBB1IP_in_human_development.csv
Supplementary table 5	Supplementary table GTEXv5 Human Brain Cerebellum RefSeq_coexpression.xls
Supplementary figure 2	Supplementary figure GTEXv5 Human Brain Cerebellum RefSeq_coexpression_webgestalt_BP.png
Supplementary table 6	Supplementary table GTEXv5 Human Brain Cerebellum RefSeq_coexpression_webgestalt_Wikipathways.txt
Supplementary table 7	SUPPLEMENTARY TABLE GeneFriends_APBB1IP-coexpressed-genes.txt
Supplementary table 8	Supplementary table GeneFriends_Mouse_APBB1IP-coexpressed-genes.txt
Supplementary figure 3	SUPPLEMENTARY figure GeneFriends_APBB1IP-coexpressed-genes_Webgestalt_BP.png
Supplementary figure 4	SUPPLEMENTARY figure GeneFriends_Mouse_APBB1IP-coexpressed-genes_webgestalt_BP.png
Supplementary table 9	Supplementary table 1443145_at_T_helper_Apbb1ip.xls
Supplementary table 10	Supplementary table 1443145_at_T_reg_Apbb1ip.xls
Supplementary table 11	Supplementary table Apbb1ip_midbrain_corexpression.xls
Supplementary figure 5	Supplementary table Apbb1ip_midbrain_corexpression_Webgestalt_BP.png
Supplementary table 12	Supplementary table Apbb1ip_Gastrointestinal_PC1_corexpression.xls
Supplementary figure 6	Supplementary figure Apbb1ip_Gastrointestinal_PC1_corexpression_Webgestalt_BP.png
Supplementary figure 7	Supplementary figure Apbb1ip_Hypothalamus_corexpression_Webgestalt_BP.png
Supplementary table 13	Supplementary table Apbb1ip_Hypothalamus_corexpression_Webgestalt_KEGG.xlsx
Supplementary table 14	Supplementary table Apbb1ip_Pituitary_corexpression.xls
Supplementary figure 8	Supplementary Figure Apbb1ip_Pituitary_corexpression_Webgestablt_BP.png
Supplementary table 15	Supplementary table Apbb1ip_Pituitary_corexpression_Webgestablt_KEGG.xlsx
Supplementary table 16	Supplementary table Apbb1ip_IoP Affy MOE 430v2 Spleen (May09) RMA_coexpression.xls
Supplementary figure 9	Supplementary figure Apbb1ip_Spleen_corexpression_Webgestalt_BP.png
Supplementary table 17	Supplementary table Apbb1ip_Erythroid_Cells_corexpression.xls
	Supplementary table Apbb1ip_Erythroid_Cells_corexpression.xls
