# Supplementary material for: A Cross-Species Systems Genetics Analysis Links APBB1IP as a Candidate for Schizophrenia and Prepulse Inhibition
Source: Front Behav Neurosci. 2019 Dec 10;13:266. doi: 10.3389/fnbeh.2019.00266 (PMC6914690; doi:10.3389/fnbeh.2019.00266)
Supplement: FIGURE S1 — Enriched Directed Acyclic Graph (DAG) taken from Webgestalt (Zhang et al., 2005; Wang et al., 2013, 2017) showing enriched Gene Ontology (GO) Biological Process (BP) categories for genes coexpressing with APBB1IP in human whole blood, taken from GTEXv5. Categories shown in red are enriched in the input dataset, whereas uncolored categories are non-enriched parent-categories. Each box lists the name of the GO category, the number of genes in that category and the significance of enrichment (p-value). [file Data_Sheet_1.ZIP › SupplementaryFiles/Supplementary_Table_1.xls]

## Sheet: Sheet1
Citations: Please see http://www.genenetwork.org/reference.html
Trait : GTEXv5 Human Whole Blood RefSeq (Sep15) RPKM log2 : ENSG00000077420
Database : GTEXv5 Human Whole Blood RefSeq (Sep15) RPKM log2
Date : December 03, 2018
Time : 21:17 GMT
Status of data ownership: Possibly unpublished data; please see http://www.genenetwork.org/statusandContact.html for details on sources, ownership, and usage of these data.
Record	Gene ID	Homologene ID	Symbol	Description	Location (Chr: Mb)	Mean Expr	Max LRS	Max LRS Location (Chr: Mb)	Sample r	N Cases	Sample p(r)	Lit Corr	Tissue r	Tissue p(r)
ENSG00000077420	54518	32434	APBB1IP	amyloid beta (A4) precursor protein-binding, 2C family B, 2C member 1 interacting protein	Chr10: 26.438203	6.21396	--	--	1	428	0	1	1	1
ENSG00000146094.9	79930	8448	DOK3	docking protein 3	Chr5: 176.928908	6.90943	--	--	0.906843	428	0	0.41895	0.76183	6.14153e-06
ENSG00000101336.8	3055	20489	HCK	hemopoietic cell kinase	Chr20: 30.639991	8.03392	--	--	0.898541	428	0	0.482174	0.608242	0.000978622
ENSG00000135636	8291	20748	DYSF	dysferlin	Chr2: 71.453722	6.10731	--	--	0.892743	428	0	0.34706	-0.17468	0.393391
ENSG00000066336.7	6688	2346	SPI1	spleen focus forming virus (SFFV) proviral integration oncogene spi1	Chr11: 47.376411	8.57922	--	--	0.886879	428	0	0.286627	0	1
ENSG00000143226	2212	47936	FCGR2A	Fc fragment of IgG, 2C low affinity IIa, 2C receptor (CD32)	Chr1: 161.505430	7.27771	--	--	0.886014	428	0	0	0	1
ENSG00000058799	54432	5898	YIPF1	Yip1 domain family, 2C member 1	Chr1: 53.851719	4.52297	--	--	0.882505	428	0	0	-0.107274	0.601948
ENSG00000135842.12	116496	62170	FAM129A	family with sequence similarity 129, member A	Chr1: 184.759858	5.0515	--	--	0.882442	428	0	0.338162	0	1
ENSG00000103005	79650	11611	USB1	U6 snRNA biogenesis 1	Chr16: 57.999546	4.86475	--	--	0.881302	428	0	0	0	1
ENSG00000183621	220929	18695	ZNF438	zinc finger protein 438	Chr10: 30.820207	3.279	--	--	0.880691	428	0	0	0	1
ENSG00000035862	7077	2444	TIMP2	TIMP metallopeptidase inhibitor 2	Chr17: 78.852977	4.9532	--	--	0.88068	428	0	0	0.0813457	0.692814
ENSG00000117676	6195	55703	RPS6KA1	ribosomal protein S6 kinase, 2C 90kDa, 2C polypeptide 1	Chr1: 26.529761	6.45692	--	--	0.879107	428	0	0.370838	0.507079	0.00819552
ENSG00000100504	5836	84371	PYGL	phosphorylase, 2C glycogen, 2C liver	Chr14: 50.857891	7.18214	--	--	0.87886	428	0	0.306242	0.26589	0.189223
ENSG00000143119	963	20152	CD53	CD53 molecule	Chr1: 110.873154	8.47784	--	--	0.878388	428	0	0.391818	0.885112	1.91926e-09
ENSG00000163932.9	5580	55963	PRKCD	protein kinase C, delta	Chr3: 53.190025	6.01171	--	--	0.877337	428	0	0.234974	0.305287	0.129374
ENSG00000248996.1			RP11-1334A24.6	pseudogene RP11-1334A24.6	Chr5: 176.921996	5.48468	--	--	0.877319	428	0	0	0	1
ENSG00000258745.1			RP11-218E20.5	pseudogene RP11-218E20.5	Chr14: 51.378944	5.56627	--	--	0.87717	428	0	0	0	1
ENSG00000188404.4	6402	539	SELL	selectin L	Chr1: 169.659808	9.23478	--	--	0.876733	428	0	0.335783	0.908195	1.47072e-10
ENSG00000078618	4898	68260	NRD1	nardilysin (N-arginine dibasic convertase)	Chr1: 51.789191	5.08329	--	--	0.873254	428	0	0.36672	-0.00186555	0.992784
ENSG00000100296.9	8563	37836	THOC5	THO complex 5	Chr22: 29.901868	3.09904	--	--	0.87261	428	0	0.463863	-0.148022	0.470519
ENSG00000196189	64218	8425	SEMA4A	sema domain, 2C immunoglobulin domain (Ig), 2C transmembrane domain (TM) and short cytoplasmic domain, 2C (semaphorin)	Chr1: 156.147366	5.35528	--	--	0.871678	428	0	0.395331	0.0270561	0.895619
ENSG00000273112			RP11-25K21.6	processed transcript RP11-25K21.6	Chr1: 161.513176	7.58399	--	--	0.871118	428	0	0	0	1
ENSG00000059377	6916	55549	TBXAS1	thromboxane A synthase 1 (platelet)	Chr7: 139.777051	5.06437	--	--	0.870378	428	0	0.30158	0.655498	0.000278075
ENSG00000110876.8	6404	2261	SELPLG	selectin P ligand	Chr12: 109.015686	7.98021	--	--	0.869244	428	0	0.34247	0.946066	3.03313e-13
ENSG00000135365.11	51317	9597	PHF21A	PHD finger protein 21A	Chr11: 45.950871	4.42048	--	--	0.868588	428	0	0.334079	-0.352706	0.0771778
ENSG00000146828	56996	5429	SLC12A9	solute carrier family 12, 2C member 9	Chr7: 100.826820	5.71329	--	--	0.868172	428	0	0	-0.15175	0.459285
ENSG00000119535.13	1441	601	CSF3R	colony stimulating factor 3 receptor (granulocyte)	Chr1: 36.931644	9.87383	--	--	0.867119	428	0	0.409191	0.709675	4.90468e-05
ENSG00000007237	8522	69015	GAS7	growth arrest-specific 7	Chr17: 9.910609	4.33878	--	--	0.865981	428	0	0.517371	-0.0475544	0.817559
ENSG00000266993			RP4-657D16.3	Ensembl antisense expressed sequence RP4-657D16.3	Chr1: 51.793934	3.51237	--	--	0.862619	428	0	0	0	1
ENSG00000133318.9	10313	24934	RTN3	reticulon 3	Chr11: 63.448918	6.10979	--	--	0.86213	428	0	0	-0.0667455	0.745968
ENSG00000075785.8	7879	3408	RAB7A	RAB7A, member RAS oncogene family (proposed multi-tissue human housekeeping gene)	Chr3: 128.444965	7.11236	--	--	0.862098	428	0	0.396254	0	1
ENSG00000118217.5	22926	32015	ATF6	activating transcription factor 6	Chr1: 161.736084	3.26884	--	--	0.861021	428	0	0.312697	-0.290274	0.150291
ENSG00000163464	3577	68074	CXCR1	chemokine (C-X-C motif) receptor 1	Chr2: 218.162845	8.40849	--	--	0.860957	428	0	0.27954	0	1
ENSG00000169180.7	23214	12544	XPO6	exportin 6	Chr16: 28.109300	7.50997	--	--	0.860903	428	0	0	0.430052	0.0283187
ENSG00000116701	4688	374	NCF2	neutrophil cytosolic factor 2	Chr1: 183.555563	8.20471	--	--	0.859559	428	0	0.390907	0.697794	7.40707e-05
ENSG00000205352.6	54458	41270	PRR13	proline rich 13	Chr12: 53.836339	8.14075	--	--	0.859295	428	0	0	0.226665	0.265496
ENSG00000177663	23765	7378	IL17RA	interleukin 17 receptor A	Chr22: 17.084954	5.06075	--	--	0.858769	428	0	0.299475	0.870079	7.74483e-09
ENSG00000097033	51100	9337	SH3GLB1	SH3-domain GRB2-like endophilin B1	Chr1: 86.704570	4.73629	--	--	0.858027	428	0	0.377983	0.198306	0.331485
ENSG00000131236	10487	74572	CAP1	CAP, 2C adenylate cyclase-associated protein 1 (yeast)	Chr1: 40.040233	7.76512	--	--	0.857952	428	0	0.61326	0.607188	0.00100423
ENSG00000012779	240	561	ALOX5	arachidonate 5-lipoxygenase	Chr10: 45.374176	7.03991	--	--	0.856858	428	0	0.209638	0.534021	0.00495461
ENSG00000107738	64115	81923	C10orf54	chromosome 10 open reading frame 54	Chr10: 71.747559	8.25273	--	--	0.856485	428	0	0.424018	0	1
ENSG00000171051	2357	20466	FPR1	formyl peptide receptor 1	Chr19: 51.745172	9.12502	--	--	0.856091	428	0	0.386012	0.67168	0.00017182
ENSG00000226312	65072		CFLAR-AS1	CFLAR antisense RNA 1	Chr2: 201.140278	2.47016	--	--	0.853976	428	0	0	0	1
ENSG00000176463	28232	40862	SLCO3A1	solute carrier organic anion transporter family, 2C member 3A1	Chr15: 91.853695	3.56038	--	--	0.853473	428	0	0.323985	0.0927197	0.65235
ENSG00000072110.9	87	55553	ACTN1	actinin, alpha 1	Chr14: 69.340860	5.80523	--	--	0.852267	428	0	0.696459	0.507722	0.00810148
ENSG00000197249.8	5265	20103	SERPINA1	serpin peptidase inhibitor, clade A (alpha-1 antiproteinase, antitrypsin), member 1	Chr14: 94.843084	8.55692	--	--	0.851774	428	0	0	0	1
ENSG00000088833	55968	41114	NSFL1C	NSFL1 (p97) cofactor (p47)	Chr20: 1.442162	4.16543	--	--	0.850548	428	0	0.20594	-0.269871	0.182435
ENSG00000173757	6777	55718	STAT5B	signal transducer and activator of transcription 5B	Chr17: 42.199168	6.00547	--	--	0.850464	428	0	0.274081	0.156151	0.44621
ENSG00000196663	9895	8897	TECPR2	tectonin beta-propeller repeat containing 2	Chr14: 102.362963	3.31985	--	--	0.850094	428	0	0	0	1
ENSG00000112561	7942	5182	TFEB	transcription factor EB	Chr6: 41.683978	4.14297	--	--	0.850066	428	0	0.440564	0	1
ENSG00000183822.2			CTA-833B7.2	long intergenic non-coding RNA CTA-833B7.2	Chr22: 37.243415	3.21574	--	--	0.848608	428	0	0	0	1
ENSG00000079277	8569	37838	MKNK1	MAP kinase interacting serine/threonine kinase 1	Chr1: 46.557408	5.4698	--	--	0.84853	428	0	0.362859	0.762312	6.01044e-06
ENSG00000142166.8	3454	524	IFNAR1	interferon (alpha, beta and omega) receptor 1	Chr21: 34.696734	3.59234	--	--	0.84828	428	0	0.217067	0.149632	0.465651
ENSG00000151948.7	144423	16965	GLT1D1	glycosyltransferase 1 domain containing 1	Chr12: 129.337972	5.33198	--	--	0.848188	428	0	0	-0.188107	0.357447
ENSG00000142347	4542	56276	MYO1F	myosin IF	Chr19: 8.520790	7.53728	--	--	0.848088	428	0	0.4601	0.838503	8.88243e-08
ENSG00000196954	837	938	CASP4	caspase 4, 2C apoptosis-related cysteine peptidase	Chr11: 104.942866	5.93878	--	--	0.847949	428	0	0.322767	0.508782	0.00794823
ENSG00000013810	10460	81618	TACC3	transforming, 2C acidic coiled-coil containing protein 3	Chr4: 1.721490	5.24312	--	--	0.847528	428	0	0.451429	0.369246	0.0633941
ENSG00000003402	8837	7652	CFLAR	CASP8 and FADD-like apoptosis regulator	Chr2: 201.116104	4.68784	--	--	0.847381	428	0	0.372317	0.186869	0.360678
ENSG00000101457.8	116092	14189	DNTTIP1	deoxynucleotidyltransferase, terminal, interacting protein 1	Chr20: 44.420576	4.6966	--	--	0.847236	428	0	0.418233	0.427096	0.0295453
ENSG00000171777	115727	15635	RASGRP4	RAS guanyl releasing protein 4	Chr19: 38.409051	5.75464	--	--	0.847	428	0	0.444282	0.0434725	0.832993
ENSG00000267601			RP11-323N12.5	Ensembl antisense expressed sequence RP11-323N12.5	Chr17: 78.855478	6.07764	--	--	0.846247	428	0	0	0	1
ENSG00000125505	79143	11510	MBOAT7	membrane bound O-acyltransferase domain containing 7	Chr19: 54.173412	6.78249	--	--	0.845953	428	0	0.342608	0	1
ENSG00000100365.10	4689	525	NCF4	neutrophil cytosolic factor 4, 40kDa	Chr22: 37.257030	8.0465	--	--	0.845696	428	0	0.339953	0.846834	4.92301e-08
ENSG00000111913.11	9750	9284	RIPOR2	RHO family interacting cell polarization regulator 2	Chr6: 24.804513	6.2949	--	--	0.845028	428	0	0.420433	0	1
ENSG00000249437.3	4671	113589	NAIP	NLR family, apoptosis inhibitory protein	Chr5: 70.264310	3.80805	--	--	0.844683	428	0	0	0	1
ENSG00000144118	5899	20632	RALB	v-ral simian leukemia viral oncogene homolog B	Chr2: 120.240064	5.73788	--	--	0.844463	428	0	0.422683	0.276766	0.17108
ENSG00000105639	3718	181	JAK3	Janus kinase 3	Chr19: 17.824780	5.98101	--	--	0.843998	428	0	0.390364	0.353348	0.0766036
ENSG00000101307.11	10326	82993	SIRPB1	signal-regulatory protein beta 1	Chr20: 1.544167	5.25626	--	--	0.843849	428	0	0.358256	0.666563	0.000200695
ENSG00000136167	3936	80174	LCP1	lymphocyte cytosolic protein 1 (L-plastin)	Chr13: 46.125920	9.03996	--	--	0.843471	428	0	0.611551	0.610655	0.00092212
ENSG00000198223	1438	48406	CSF2RA	colony stimulating factor 2 receptor, 2C alpha, 2C low-affinity (granulocyte-macrophage)	ChrX: 1.268800	4.50892	--	--	0.843359	428	0	0	0.559868	0.00293774
ENSG00000141968	7409	3961	VAV1	vav 1 guanine nucleotide exchange factor	Chr19: 6.772714	5.81605	--	--	0.843199	428	0	0.495538	0.951203	9.37028e-14
ENSG00000114268.7	5210	48288	PFKFB4	6-phosphofructo-2-kinase/fructose-2,6-biphosphatase 4	Chr3: 48.555117	4.35176	--	--	0.843183	428	0	0.237476	0.180376	0.377901
ENSG00000176788	10409	38168	BASP1	brain abundant, 2C membrane attached signal protein 1	Chr5: 17.065598	7.68321	--	--	0.842639	428	0	0.480863	-0.202027	0.322305
ENSG00000189159	51155	7364	HN1	hematological and neurological expressed 1	Chr17: 75.135248	4.85905	--	--	0.84255	428	0	0.358555	0.550922	0.00353681
ENSG00000172354.5	2783	68451	GNB2	guanine nucleotide binding protein (G protein), beta polypeptide 2	Chr7: 100.271154	7.66145	--	--	0.842212	428	0	0.554546	0.424194	0.030791
ENSG00000086730.12	7462	11297	LAT2	linker for activation of T cells family, member 2	Chr7: 73.613982	5.70386	--	--	0.84189	428	0	0.436892	0.75289	9.08491e-06
ENSG00000185973.6	55217	21853	TMLHE	trimethyllysine hydroxylase, epsilon	ChrX: 154.719776	1.73587	--	--	0.841648	428	0	0.429612	0.158905	0.438128
ENSG00000015285.6	7454	30970	WAS	Wiskott-Aldrich syndrome	ChrX: 48.534985	7.1683	--	--	0.840278	428	0	0	0.93991	1.07425e-12
ENSG00000185591.5	6667	8276	SP1	Sp1 transcription factor	Chr12: 53.773960	4.15709	--	--	0.839825	428	0	0.238408	0.676275	0.000149067
ENSG00000103569.5	366	41405	AQP9	aquaporin 9	Chr15: 58.438921	8.16894	--	--	0.839614	428	0	0.308399	0.182383	0.372526
ENSG00000162551.9	249	37314	ALPL	alkaline phosphatase, liver/bone/kidney	Chr1: 21.835858	7.66702	--	--	0.839046	428	0	0.264919	0	1
ENSG00000182541	3985	55911	LIMK2	LIM domain kinase 2	Chr22: 31.212239	5.87246	--	--	0.838707	428	0	0.531668	0.0289351	0.888412
ENSG00000008130	65220	49724	NADK	NAD kinase	Chr1: 1.751232	6.02006	--	--	0.836913	428	0	0.242709	0.100879	0.623894
ENSG00000134996.11	26578	8227	OSTF1	osteoclast stimulating factor 1	Chr9: 77.703459	6.50836	--	--	0.836892	428	0	0.494874	0.37681	0.057764
ENSG00000073331	80216	11849	ALPK1	alpha-kinase 1	Chr4: 112.285509	3.52207	--	--	0.83671	428	0	0	-0.01453	0.943837
ENSG00000122359	311	22759	ANXA11	annexin A11	Chr10: 80.150889	5.48058	--	--	0.836277	428	0	0.46836	0.161506	0.430569
ENSG00000267427			CTC-503J8.6	CTC-503J8.6	--	4.73343	--	--	0.835477	428	0	0	0	1
ENSG00000112062.6	1432	31777	MAPK14	mitogen-activated protein kinase 14	Chr6: 35.995488	5.12931	--	--	0.835188	428	0	0.220418	0.392793	0.0471491
ENSG00000136861	55755	49533	CDK5RAP2	CDK5 regulatory subunit associated protein 2	Chr9: 120.388869	3.61591	--	--	0.834951	428	0	0.295653	0.171388	0.402507
ENSG00000137312.10	10211	31337	FLOT1	flotillin 1	Chr6: 30.695486	7.5951	--	--	0.834721	428	0	0.4767	0.114769	0.576655
ENSG00000171236	116844	36468	LRG1	leucine-rich alpha-2-glycoprotein 1	Chr19: 4.536409	6.30814	--	--	0.834644	428	0	0.459626	0.229143	0.260163
ENSG00000000938	2268	3842	FGR	FGR proto-oncogene, 2C Src family tyrosine kinase	Chr1: 27.612064	8.05687	--	--	0.834154	428	0	0.498486	0.864132	1.28334e-08
ENSG00000159720	9114	3444	ATP6V0D1	ATPase, 2C H+ transporting, 2C lysosomal 38kDa, 2C V0 subunit d1	Chr16: 67.438014	6.52833	--	--	0.834051	428	0	0.339963	-0.098383	0.632545
ENSG00000243646	3588	523	IL10RB	interleukin 10 receptor, 2C beta	Chr21: 33.266358	5.64686	--	--	0.833629	428	0	0.350008	0.158978	0.437915
ENSG00000102921.3	9683	23703	N4BP1	NEDD4 binding protein 1	Chr16: 48.572637	3.82434	--	--	0.833607	428	0	0.346494	0	1
ENSG00000135677	2799	1568	GNS	glucosamine (N-acetyl)-6-sulfatase	Chr12: 64.713445	5.25716	--	--	0.833464	428	0	0	0.0889759	0.66557
ENSG00000180353.6	3059	38034	HCLS1	hematopoietic cell-specific Lyn substrate 1	Chr3: 121.350246	7.45	--	--	0.833135	428	0	0.538267	0.900688	3.62972e-10
ENSG00000198734.6	2153	104	F5	coagulation factor V (proaccelerin, labile factor)	Chr1: 169.483404	3.28978	--	--	0.832883	428	0	0.28146	0.171778	0.40142
ENSG00000187534			CTC-471F3.4	proline rich 13 pseudogene 5	Chr19: 39.943239	4.24063	--	--	0.832513	428	0	0	0	1
ENSG00000160410	92799	26700	SHKBP1	SH3KBP1 binding protein 1	Chr19: 40.576851	7.33522	--	--	0.832511	428	0	0.489047	0.599348	0.00121351
ENSG00000067182.3	7132	828	TNFRSF1A	tumor necrosis factor receptor superfamily, member 1A	Chr12: 6.437923	6.1371	--	--	0.832017	428	0	0.2101	-0.135681	0.508688
ENSG00000244482	79168	115650	LILRA6	leukocyte immunoglobulin-like receptor, 2C subfamily A (with TM domain), 2C member 6	Chr19: 54.216868	6.52534	--	--	0.831636	428	0	0	0	1
ENSG00000203710	1378	55474	CR1	complement component (3b/4b) receptor 1 (Knops blood group)	Chr1: 207.496147	3.85	--	--	0.831287	428	0	0	0	1
ENSG00000188305	374872	52365	C19orf35	chromosome 19 open reading frame 35	Chr19: 2.274622	3.30862	--	--	0.830187	428	0	0	0	1
ENSG00000111684.6	10162	14678	LPCAT3	lysophosphatidylcholine acyltransferase 3	Chr12: 7.085348	3.4776	--	--	0.829618	428	0	0.294724	0	1
ENSG00000125753	7408	7592	VASP	vasodilator-stimulated phosphoprotein	Chr19: 45.506579	7.58532	--	--	0.829282	428	0	0.576136	0.0915339	0.656526
ENSG00000163191.5	6282	55916	S100A11	S100 calcium binding protein A11	Chr1: 152.004982	10.5408	--	--	0.829022	428	0	0	0.286664	0.15566
ENSG00000170892.6	79042	44182	TSEN34	tRNA splicing endonuclease 34 homolog	Chr19: 54.693789	5.50416	--	--	0.82898	428	0	0	-0.6054	0.00104898
ENSG00000173535	8794	48244	TNFRSF10C	tumor necrosis factor receptor superfamily, 2C member 10c, 2C decoy without an intracellular domain	Chr8: 23.084355	6.51098	--	--	0.828407	428	0	0	0	1
ENSG00000161533	51	38299	ACOX1	acyl-CoA oxidase 1, 2C palmitoyl	Chr17: 75.941507	3.40216	--	--	0.828224	428	0	0.314705	-0.380039	0.0554822
ENSG00000066136	4802	7440	NFYC	nuclear transcription factor Y, 2C gamma	Chr1: 40.691570	3.86079	--	--	0.828155	428	0	0.364318	0.2386	0.240459
ENSG00000198053.7	140885	7246	SIRPA	signal-regulatory protein alpha	Chr20: 1.875154	5.6134	--	--	0.82805	428	0	0.38727	0.470658	0.0152394
ENSG00000159840.11	7791	31164	ZYX	zyxin	Chr7: 143.078173	8.25475	--	--	0.827297	428	0	0.716097	0.514931	0.00710665
ENSG00000112053.9	116369	27095	SLC26A8	solute carrier family 26, member 8	Chr6: 35.911291	2.67266	--	--	0.826918	428	0	0.240505	-0.00986114	0.961867
ENSG00000022277.8	51507	9501	RTFDC1	replication termination factor 2 domain containing 1	Chr20: 55.043647	5.4815	--	--	0.826903	428	0	0	0	1
ENSG00000224397.1			RP11-290F20.3	pseudogene RP11-290F20.3	Chr20: 48.884023	5.78394	--	--	0.826558	428	0	0	0	1
ENSG00000135083.10	79616	11588	CCNJL	cyclin J-like	Chr5: 159.678659	3.75755	--	--	0.826268	428	0	0	-0.267518	0.186426
ENSG00000181444.8	168544	10758	ZNF467	zinc finger protein 467	Chr7: 149.461271	4.96881	--	--	0.826086	428	0	0.33777	0	1
ENSG00000100938	51292	22983	GMPR2	guanosine monophosphate reductase 2	Chr14: 24.232422	4.38409	--	--	0.825885	428	0	0.418049	0.313733	0.11858
ENSG00000137642	6653	2336	SORL1	sortilin-related receptor, 2C L(DLR class) A repeats containing	Chr11: 121.452203	5.64002	--	--	0.825714	428	0	0.361527	0.161812	0.429687
ENSG00000106348.12	3614	68096	IMPDH1	IMP (inosine 5'-monophosphate) dehydrogenase 1	Chr7: 128.032331	6.3646	--	--	0.825583	428	0	0.351728	0.286082	0.156539
ENSG00000100599	79890	11748	RIN3	Ras and Rab interactor 3	Chr14: 92.513774	5.38785	--	--	0.824966	428	0	0	0.793505	1.3236e-06
ENSG00000163956.6	4043	37612	LRPAP1	low density lipoprotein receptor-related protein associated protein 1	Chr4: 3.508103	6.18336	--	--	0.824877	428	0	0.287865	-0.361283	0.0697706
ENSG00000113749.5	3274	40613	HRH2	histamine receptor H2	Chr5: 175.085033	3.68562	--	--	0.824802	428	0	0.245715	0.620694	0.000716279
ENSG00000116017	1820	3827	ARID3A	AT rich interactive domain 3A (BRIGHT-like)	Chr19: 0.925781	3.09457	--	--	0.824721	428	0	0.485066	0.669996	0.000180887
ENSG00000142657	5226	68268	PGD	phosphogluconate dehydrogenase	Chr1: 10.398592	8.07779	--	--	0.824705	428	0	0.315308	0.158405	0.439591
ENSG00000092036.12	54930	9854	HAUS4	HAUS augmin-like complex, subunit 4	Chr14: 23.419523	4.80423	--	--	0.824391	428	0	0	0	1
ENSG00000213654.5	63940	11136	GPSM3	G-protein signaling modulator 3	Chr6: 32.158543	8.52086	--	--	0.823581	428	0	0.509568	0.87333	5.81465e-09
ENSG00000184730.6	55911	26695	APOBR	apolipoprotein B receptor	Chr16: 28.505970	6.8454	--	--	0.8233	428	0	0	0	1
ENSG00000257335	8972	88555	MGAM	maltase-glucoamylase	Chr7: 141.907813	4.5506	--	--	0.822704	428	0	0.319154	-0.00905454	0.964985
ENSG00000163803.8	151056	82108	PLB1	phospholipase B1	Chr2: 28.680012	3.12865	--	--	0.822578	428	0	0.190575	-0.158512	0.439277
ENSG00000089639	51291	9570	GMIP	GEM interacting protein	Chr19: 19.629476	6.25754	--	--	0.82215	428	0	0	0.88407	2.12714e-09
ENSG00000178927	79415	51645	C17orf62	chromosome 17 open reading frame 62	Chr17: 82.442589	5.19179	--	--	0.821856	428	0	0	0	1
ENSG00000181481	84282	12427	RNF135	ring finger protein 135	Chr17: 30.968785	3.18646	--	--	0.821111	428	0	0.264156	0.0326467	0.874204
ENSG00000105355	10226	4247	PLIN3	perilipin 3	Chr19: 4.838341	5.22588	--	--	0.820837	428	0	0.224463	0	1
ENSG00000235750	9674		KIAA0040	KIAA0040	Chr1: 175.156987	4.43273	--	--	0.820143	428	0	0	0	1
ENSG00000181220	155061	19783	ZNF746	zinc finger protein 746	Chr7: 149.472794	3.07524	--	--	0.820135	428	0	0.10323	0	1
ENSG00000111679	5777	56589	PTPN6	protein tyrosine phosphatase, 2C non-receptor type 6	Chr12: 6.946468	7.06035	--	--	0.819997	428	0	0.273437	0.828273	1.7552e-07
ENSG00000187554.7	7100	20698	TLR5	toll-like receptor 5	Chr1: 223.282748	3.3269	--	--	0.819938	428	0	0.302497	0	1
ENSG00000135506.11	10956	31409	OS9	osteosarcoma amplified 9, endoplasmic reticulum lectin	Chr12: 58.087738	6.61865	--	--	0.819387	428	0	0.357871	0	1
ENSG00000180871.3	3579	10439	CXCR2	chemokine (C-X-C motif) receptor 2	Chr2: 218.990012	7.18052	--	--	0.819327	428	0	0.230357	0	1
ENSG00000169220	10636	4735	RGS14	regulator of G-protein signaling 14	Chr5: 177.357837	5.76799	--	--	0.819185	428	0	0.465131	0.87326	5.85096e-09
ENSG00000137767.9	58472	10921	SQRDL	sulfide quinone reductase-like (yeast)	Chr15: 45.923346	4.98214	--	--	0.819127	428	0	0	-0.143331	0.484851
ENSG00000130382	4298	4339	MLLT1	myeloid/lymphoid or mixed-lineage leukemia (trithorax homolog, 2C Drosophila), 3B translocated to, 2C 1	Chr19: 6.210379	3.809	--	--	0.818473	428	0	0.439563	-0.19312	0.344542
ENSG00000132589	2319	3293	FLOT2	flotillin 2	Chr17: 28.879335	7.66446	--	--	0.817974	428	0	0.484748	0.18749	0.359055
ENSG00000110934	51411	22965	BIN2	bridging integrator 2	Chr12: 51.281038	6.74024	--	--	0.817844	428	0	0	0	1
ENSG00000225873.1			RP11-101C21.1	pseudogene RP11-101C21.1	Chr3: 44.462619	5.40023	--	--	0.817781	428	0	0	0	1
ENSG00000087903	5990	30980	RFX2	regulatory factor X, 2C 2 (influences HLA class II expression)	Chr19: 5.993164	2.59933	--	--	0.817414	428	0	0.392955	0.42081	0.0322962
ENSG00000127663	23030	27773	KDM4B	lysine (K)-specific demethylase 4B	Chr19: 4.969113	3.51271	--	--	0.817074	428	0	0.331005	0	1
ENSG00000215114.3	137886	23587	UBXN2B	UBX domain protein 2B	Chr8: 59.323823	4.23427	--	--	0.816564	428	0	0.288151	0	1
ENSG00000260359.1			RP11-4F5.2	pseudogene RP11-4F5.2	Chr15: 95.024040	3.71149	--	--	0.816555	428	0	0	0	1
ENSG00000165025.10	6850	2390	SYK	spleen tyrosine kinase	Chr9: 93.564069	5.05532	--	--	0.816388	428	0	0.381916	0.75604	7.92914e-06
ENSG00000141298	85464	14116	SSH2	slingshot protein phosphatase 2	Chr17: 29.625938	4.59653	--	--	0.81637	428	0	0.481113	0.0175334	0.932251
ENSG00000213903.4	1241	22477	LTB4R	leukotriene B4 receptor	Chr14: 24.782517	4.88576	--	--	0.816252	428	0	0.306527	0	1
ENSG00000172081	126308	41587	MOB3A	MOB kinase activator 3A	Chr19: 2.071038	6.45284	--	--	0.81584	428	0	0	0	1
ENSG00000168310	3660	1659	IRF2	interferon regulatory factor 2	Chr4: 184.387713	4.48939	--	--	0.81538	428	0	0.392911	0.470476	0.0152841
ENSG00000174021.6	2787	3861	GNG5	guanine nucleotide binding protein (G protein), gamma 5	Chr1: 84.964008	6.67483	--	--	0.81533	428	0	0	0.0987237	0.631361
ENSG00000013364.14	9961	3752	MVP	major vault protein	Chr16: 29.832645	6.25894	--	--	0.815171	428	0	0.49614	0.68175	0.000125448
ENSG00000173638	6573	57139	SLC19A1	solute carrier family 19 (folate transporter), 2C member 1	Chr21: 45.493572	3.69919	--	--	0.814738	428	0	0.385412	-0.0743858	0.717994
ENSG00000132694.14	9826	11409	ARHGEF11	Rho guanine nucleotide exchange factor (GEF) 11	Chr1: 156.904632	2.75227	--	--	0.814574	428	0	0.544208	-0.549966	0.0036066
ENSG00000167536	147015	64807	DHRS13	dehydrogenase/reductase (SDR family) member 13	Chr17: 28.897781	4.51064	--	--	0.814206	428	0	0	-0.108439	0.597988
ENSG00000158869.6	2207	3029	FCER1G	Fc fragment of IgE, high affinity I, receptor for; gamma polypeptide	Chr1: 161.185024	9.30952	--	--	0.813631	428	0	0.260692	0.726899	2.60038e-05
ENSG00000198933	9755	8820	TBKBP1	TBK1 binding protein 1	Chr17: 47.694081	3.96318	--	--	0.813618	428	0	0.297692	-0.0430688	0.834523
ENSG00000169891	9185	31255	REPS2	RALBP1 associated Eps domain containing 2	ChrX: 16.946691	2.66486	--	--	0.813574	428	0	0.584458	0.107819	0.600093
ENSG00000152213.3	115761	16319	ARL11	ADP-ribosylation factor-like 11	Chr13: 50.202435	3.12439	--	--	0.813509	428	0	0	0.616668	0.000793464
ENSG00000141480	409	3183	ARRB2	arrestin, 2C beta 2	Chr17: 4.710489	8.36761	--	--	0.812945	428	0	0.22255	0.789497	1.63016e-06
ENSG00000100461	55147	56796	RBM23	RNA binding motif protein 23	Chr14: 22.893206	4.22563	--	--	0.812518	428	0	0	0	1
ENSG00000111261	54682	49522	MANSC1	MANSC domain containing 1	Chr12: 12.326056	3.9002	--	--	0.812087	428	0	0	-0.145164	0.479224
ENSG00000188559	57186	28131	RALGAPA2	Ral GTPase activating protein, 2C alpha subunit 2 (catalytic)	Chr20: 20.389552	2.91136	--	--	0.812059	428	0	0.44571	-0.109996	0.592708
ENSG00000177156.6	6888	4916	TALDO1	transaldolase 1	Chr11: 0.747329	8.25947	--	--	0.811997	428	0	0.267447	0.152419	0.457286
ENSG00000110080	6484	4572	ST3GAL4	ST3 beta-galactoside alpha-2, 2C3-sialyltransferase 4	Chr11: 126.355640	4.10718	--	--	0.811885	428	0	0.334843	-0.0385503	0.851684
ENSG00000258761.1			RP11-24J19.1	pseudogene RP11-24J19.1	Chr15: 92.706028	3.46073	--	--	0.811768	428	0	0	0	1
ENSG00000100731	22990	40997	PCNX	pecanex homolog	Chr14: 70.907405	3.53258	--	--	0.811639	428	0	0	-0.330252	0.0994048
ENSG00000090020	6548	20660	SLC9A1	solute carrier family 9, 2C subfamily A (NHE1, 2C cation proton antiporter 1), 2C member 1	Chr1: 27.098815	3.17825	--	--	0.811535	428	0	0.268165	-0.172539	0.399309
ENSG00000163625.11	23001	22855	WDFY3	WD repeat and FYVE domain containing 3	Chr4: 85.590704	2.55125	--	--	0.811	428	0	0.416955	-0.415204	0.034919
ENSG00000241839	80301	11870	PLEKHO2	pleckstrin homology domain containing, 2C family O member 2	Chr15: 64.841883	5.91832	--	--	0.810779	428	0	0	0	1
ENSG00000185201	10581	74574	IFITM2	interferon induced transmembrane protein 2	Chr11: 0.307631	11.6909	--	--	0.80975	428	0	0	0.0206412	0.920278
ENSG00000111348.4	397	20318	ARHGDIB	Rho GDP dissociation inhibitor (GDI) beta	Chr12: 15.094951	9.36682	--	--	0.809735	428	0	0.574024	0.892536	8.95817e-10
ENSG00000177105.9	391	68196	RHOG	ras homolog family member G	Chr11: 3.848208	8.50324	--	--	0.809716	428	0	0.596978	0.820226	2.90938e-07
ENSG00000109220.6	26511	8105	CHIC2	cysteine-rich hydrophobic domain 2	Chr4: 54.875956	4.13529	--	--	0.809546	428	0	0.351062	0.370524	0.0624146
ENSG00000102882.7	5595	55682	MAPK3	mitogen-activated protein kinase 3	Chr16: 30.125426	5.17486	--	--	0.809276	428	0	0.25491	-0.15662	0.444827
ENSG00000101916.11	51311	44054	TLR8	toll-like receptor 8	ChrX: 12.924739	4.30328	--	--	0.809265	428	0	0	0.258735	0.201857
ENSG00000107341.4	54926	3210	UBE2R2	ubiquitin-conjugating enzyme E2R 2	Chr9: 33.817565	5.42631	--	--	0.809256	428	0	0	-0.131764	0.521113
ENSG00000044446	5256	246	PHKA2	phosphorylase kinase, 2C alpha 2 (liver)	ChrX: 18.892300	3.08678	--	--	0.809049	428	0	0.280999	0.311665	0.12116
ENSG00000177885	2885	1576	GRB2	growth factor receptor-bound protein 2	Chr17: 75.318076	5.78971	--	--	0.808966	428	0	0.470243	-0.0611763	0.766561
ENSG00000231964.1			RP11-67C2.2	pseudogene RP11-67C2.2	Chr10: 45.940018	3.93985	--	--	0.808849	428	0	0	0	1
ENSG00000129450	27180	88828	SIGLEC9	sialic acid binding Ig-like lectin 9	Chr19: 51.124908	4.31323	--	--	0.808677	428	0	0	0	1
ENSG00000266642			RP11-20B24.4	Ensembl antisense expressed sequence RP11-20B24.4	Chr17: 28.897738	4.90659	--	--	0.808509	428	0	0	0	1
ENSG00000139644	7009	2419	TMBIM6	transmembrane BAX inhibitor motif containing 6	Chr12: 49.707725	6.62579	--	--	0.808174	428	0	0.395016	0	1
ENSG00000196209	284759	82494	SIRPB2	signal-regulatory protein beta 2	Chr20: 1.470741	4.38737	--	--	0.80811	428	0	0	0	1
ENSG00000168591	79089	18581	TMUB2	transmembrane and ubiquitin-like domain containing 2	Chr17: 44.186970	4.33129	--	--	0.807428	428	0	0	-0.152204	0.457929
ENSG00000005302	10943	40749	MSL3	male-specific lethal 3 homolog	ChrX: 11.758159	4.44242	--	--	0.807402	428	0	0.420233	0	1
ENSG00000102699.5	143	114807	PARP4	poly (ADP-ribose) polymerase family, member 4	Chr13: 24.995064	3.92478	--	--	0.807313	428	0	0.249322	0.327009	0.102973
ENSG00000218422.2			AC016773.1	long intergenic non-coding RNA AC016773.1	Chr4: 1.741078	3.90722	--	--	0.807092	428	0	0	0	1
ENSG00000117298.10	1889	1068	ECE1	endothelin converting enzyme 1	Chr1: 21.543740	4.83571	--	--	0.806315	428	0	0.294332	-0.164766	0.421198
ENSG00000077238	3566	7784	IL4R	interleukin 4 receptor	Chr16: 27.313668	6.04576	--	--	0.806085	428	0	0.258997	0	1
ENSG00000148572	29982	41473	NRBF2	nuclear receptor binding factor 2	Chr10: 63.133247	4.3887	--	--	0.806049	428	0	0.378713	-0.142234	0.488234
ENSG00000171700.9	10287	23320	RGS19	regulator of G-protein signaling 19	Chr20: 62.704534	6.2234	--	--	0.80575	428	0	0.493416	0.750601	1.00167e-05
ENSG00000008516	64386	23375	MMP25	matrix metallopeptidase 25	Chr16: 3.046681	7.6427	--	--	0.805652	428	0	0	0.76439	5.47328e-06
ENSG00000089351	57655	10843	GRAMD1A	GRAM domain containing 1A	Chr19: 34.994784	6.06979	--	--	0.805564	428	0	0	-0.0988159	0.631041
ENSG00000139178	51279	9559	C1RL	complement component 1, 2C r subcomponent-like	Chr12: 7.089587	4.09926	--	--	0.805504	428	0	0.400763	-0.149062	0.467371
ENSG00000245748.1			RP11-367J11.2	pseudogene RP11-367J11.2	Chr4: 7.036898	3.9409	--	--	0.805499	428	0	0	0	1
ENSG00000080815	5663	7186	PSEN1	presenilin 1	Chr14: 73.136418	3.33371	--	--	0.805496	428	0	0.195068	-0.343268	0.0860052
ENSG00000179978.10			RP11-1319K7.1	pseudogene RP11-1319K7.1	Chr5: 69.390202	2.17367	--	--	0.805062	428	0	0	0	1
ENSG00000267484			CTC-518P12.6	Ensembl antisense expressed sequence CTC-518P12.6	Chr19: 4.838332	4.63764	--	--	0.804152	428	0	0	0	1
ENSG00000249936.2	442775		RAC1P2	ras-related C3 botulinum toxin substrate 1 pseudogene 2	Chr4: 46.725793	5.35422	--	--	0.80378	428	0	0	0	1
ENSG00000101558	9218	37824	VAPA	VAMP (vesicle-associated membrane protein)-associated protein A, 2C 33kDa	Chr18: 9.914002	4.12395	--	--	0.802972	428	0	0.389305	0.179898	0.379188
ENSG00000100266	11252	21414	PACSIN2	protein kinase C and casein kinase substrate in neurons 2	Chr22: 42.835412	5.04209	--	--	0.802852	428	0	0.481258	-0.206909	0.3105
ENSG00000182511.7	2242	37563	FES	feline sarcoma oncogene	Chr15: 91.426925	5.37071	--	--	0.802808	428	0	0.50433	0.719241	3.4675e-05
ENSG00000064932	22904	8981	SBNO2	strawberry notch homolog 2	Chr19: 1.107636	6.04912	--	--	0.802765	428	0	0	0.622652	0.000681174
ENSG00000198373	11060	48490	WWP2	WW domain containing E3 ubiquitin protein ligase 2	Chr16: 69.762306	3.54704	--	--	0.802098	428	0	0.399679	0.496936	0.00980574
ENSG00000127948.9	5447	725	POR	P450 (cytochrome) oxidoreductase	Chr7: 75.528518	4.93917	--	--	0.8018	428	0	0.310194	-0.230312	0.257674
ENSG00000160796	23218	86422	NBEAL2	neurobeachin-like 2	Chr3: 46.979683	6.37713	--	--	0.801361	428	0	0.267876	0.0864053	0.674704
ENSG00000133961	8650	2775	NUMB	numb homolog	Chr14: 73.275107	4.5123	--	--	0.801079	428	0	0.473234	-0.0942681	0.646911
ENSG00000181274.5	23401	8095	FRAT2	frequently rearranged in advanced T-cell lymphomas 2	Chr10: 99.092255	6.15324	--	--	0.800589	428	0	0	0.442727	0.0235155
ENSG00000107745	10367	4431	MICU1	mitochondrial calcium uptake 1	Chr10: 72.367327	3.78747	--	--	0.800163	428	0	0.399152	0	1
ENSG00000100596.2	9517	21610	SPTLC2	serine palmitoyltransferase, long chain base subunit 2	Chr14: 77.972340	3.67984	--	--	0.800099	428	0	0.324148	-0.21072	0.301472
ENSG00000142046	641649	108152	TMEM91	transmembrane protein 91	Chr19: 41.350911	4.27353	--	--	0.799895	428	0	0	-0.132101	0.520038
ENSG00000157551	3772	1690	KCNJ15	potassium channel, 2C inwardly rectifying subfamily J, 2C member 15	Chr21: 38.157034	4.17402	--	--	0.799827	428	0	0.27525	-0.0351554	0.864622
ENSG00000101236	11237	5223	RNF24	ring finger protein 24	Chr20: 3.927309	5.00069	--	--	0.799787	428	0	0	-0.0792502	0.700363
ENSG00000134686	1912	75090	PHC2	polyhomeotic homolog 2	Chr1: 33.323623	6.68653	--	--	0.799712	428	0	0.42432	0.282386	0.162199
ENSG00000141526	9123	37900	SLC16A3	solute carrier family 16 (monocarboxylate transporter), 2C member 3	Chr17: 82.228397	6.08132	--	--	0.799699	428	0	0.296361	-0.0225696	0.912856
ENSG00000064666	1265	3215	CNN2	calponin 2	Chr19: 1.026581	7.2591	--	--	0.79962	428	0	0.577219	0.703641	6.06188e-05
ENSG00000113732.4	8992	2931	ATP6V0E1	ATPase, H+ transporting, lysosomal 9kDa, V0 subunit e1	Chr5: 172.410760	7.22386	--	--	0.799144	428	0	0.319338	0	1
ENSG00000104324.11	10404	9401	CPQ	carboxypeptidase Q	Chr8: 97.657455	4.38164	--	--	0.798865	428	0	0.337608	0	1
ENSG00000131759	5914	20262	RARA	retinoic acid receptor, 2C alpha	Chr17: 40.309192	5.39022	--	--	0.798663	428	0	0.343674	0.303789	0.131359
ENSG00000087157	9489	5467	PGS1	phosphatidylglycerophosphate synthase 1	Chr17: 78.378640	4.85009	--	--	0.798549	428	0	0	0.41458	0.035221
ENSG00000091106.14	58484	10924	NLRC4	NLR family, CARD domain containing 4	Chr2: 32.449522	3.84446	--	--	0.798414	428	0	0.262959	0.249975	0.218095
ENSG00000185033.10	10509	8426	SEMA4B	sema domain, immunoglobulin domain (Ig), transmembrane domain (TM) and short cytoplasmic domain, (semaphorin) 4B	Chr15: 90.703836	3.80519	--	--	0.798157	428	0	0.28721	0.217722	0.285315
ENSG00000132405.14	57533	10809	TBC1D14	TBC1 domain family, member 14	Chr4: 6.910969	3.9687	--	--	0.798103	428	0	0	-0.195552	0.338382
ENSG00000085117.7	3732	20512	CD82	CD82 molecule	Chr11: 44.585977	5.10972	--	--	0.797236	428	0	0.446418	0.292372	0.147231
ENSG00000169896	3684	526	ITGAM	integrin, 2C alpha M (complement component 3 receptor 3 subunit)	Chr16: 31.259990	6.07234	--	--	0.797234	428	0	0.250365	0.561582	0.00283343
ENSG00000230724			LINC01001	long intergenic non-protein coding RNA 1001	Chr11: 0.127204	4.45771	--	--	0.797172	428	0	0	0	1
ENSG00000198736.7	51734	8455	MSRB1	methionine sulfoxide reductase B1	Chr16: 1.988211	7.45069	--	--	0.797115	428	0	0.367066	0	1
ENSG00000136869.13	7099	41317	TLR4	toll-like receptor 4	Chr9: 120.466610	4.46686	--	--	0.797021	428	0	0.189327	0.295236	0.143127
ENSG00000123810	80776	12733	B9D2	B9 protein domain 2	Chr19: 41.354421	2.80238	--	--	0.79678	428	0	0.332394	0.479442	0.0131995
ENSG00000156931	23355	44592	VPS8	vacuolar protein sorting 8 homolog	Chr3: 184.812143	2.98779	--	--	0.796433	428	0	0	-0.323714	0.106696
ENSG00000257073.1			AC011933.1	long intergenic non-coding RNA AC011933.1	Chr17: 73.314159	6.53933	--	--	0.796147	428	0	0	0	1
ENSG00000242324.1			RP4-576H24.2	pseudogene RP4-576H24.2	Chr20: 1.497405	1.24595	--	--	0.796044	428	0	0	0	1
ENSG00000100612	51635	9350	DHRS7	dehydrogenase/reductase (SDR family) member 7	Chr14: 60.144120	5.3861	--	--	0.795653	428	0	0	-0.0765119	0.71027
ENSG00000120899	2185	23001	PTK2B	protein tyrosine kinase 2 beta	Chr8: 27.311482	5.54924	--	--	0.795649	428	0	0.607272	0.536977	0.00467666
ENSG00000171206	81603	12795	TRIM8	tripartite motif containing 8	Chr10: 102.644496	4.6738	--	--	0.795614	428	0	0.421303	0.218407	0.283765
ENSG00000069329	55737	6221	VPS35	vacuolar protein sorting 35 homolog	Chr16: 46.656132	3.50312	--	--	0.795406	428	0	0.396443	-0.203643	0.318369
ENSG00000130724	27243	6382	CHMP2A	charged multivesicular body protein 2A	Chr19: 58.551566	6.16613	--	--	0.795259	428	0	0.37971	-0.315192	0.116785
ENSG00000159128	3460	4041	IFNGR2	interferon gamma receptor 2 (interferon gamma transducer 1)	Chr21: 33.402896	5.55843	--	--	0.794535	428	0	0.355294	0.453413	0.02
ENSG00000121060.10	7706	48325	TRIM25	tripartite motif containing 25	Chr17: 54.965270	5.5706	--	--	0.794405	428	0	0.405525	0.27096	0.180607
ENSG00000140350	8125	21269	ANP32A	acidic (leucine-rich) nuclear phosphoprotein 32 family, 2C member A	Chr15: 68.778535	4.6216	--	--	0.794233	428	0	0.501882	0.122721	0.550342
ENSG00000072952	10335	4425	MRVI1	murine retrovirus integration site 1 homolog	Chr11: 10.573091	2.89545	--	--	0.794155	428	0	0.260941	0.0651797	0.751742
ENSG00000092929	201294	26714	UNC13D	unc-13 homolog D	Chr17: 75.827225	5.82934	--	--	0.794121	428	0	0.391681	0.881337	2.7726e-09
ENSG00000197548	10533	4662	ATG7	autophagy related 7	Chr3: 11.272309	2.74969	--	--	0.794067	428	0	0.265011	-0.0318883	0.877104
ENSG00000100055	27128	22750	CYTH4	cytohesin 4	Chr22: 37.282027	6.79428	--	--	0.793975	428	0	0	0	1
ENSG00000171049	2358	74395	FPR2	formyl peptide receptor 2	Chr19: 51.752026	5.37783	--	--	0.793682	428	0	0	0	1
ENSG00000103381.7	55313	10142	CPPED1	calcineurin-like phosphoesterase domain containing 1	Chr16: 12.756919	5.65012	--	--	0.793562	428	0	0	0	1
ENSG00000141574	6398	121628	SECTM1	secreted and transmembrane 1	Chr17: 82.321024	6.14414	--	--	0.793536	428	0	0	0	1
ENSG00000108219	81619	23717	TSPAN14	tetraspanin 14	Chr10: 80.454166	3.535	--	--	0.793535	428	0	0	0.2793	0.167034
ENSG00000127084	89846	22925	FGD3	FYVE, 2C RhoGEF and PH domain containing 3	Chr9: 92.947451	6.20538	--	--	0.793269	428	0	0.397651	0.595787	0.0013204
ENSG00000028528.10	6642	99716	SNX1	sorting nexin 1	Chr15: 64.386322	3.4032	--	--	0.793171	428	0	0.496398	0.185727	0.363672
ENSG00000137207	25844	9117	YIPF3	Yip1 domain family, 2C member 3	Chr6: 43.511827	5.15727	--	--	0.792799	428	0	0.396314	-0.180443	0.377722
ENSG00000254470.2	91056	16299	AP5B1	adaptor-related protein complex 5, beta 1 subunit	Chr11: 65.543364	4.68429	--	--	0.792527	428	0	0	0	1
ENSG00000111737	11021	21361	RAB35	RAB35, 2C member RAS oncogene family	Chr12: 120.095095	4.00223	--	--	0.792187	428	0	0.606001	0.442945	0.0234391
ENSG00000197943.5	5336	55671	PLCG2	phospholipase C, gamma 2 (phosphatidylinositol-specific)	Chr16: 81.812863	4.32471	--	--	0.792097	428	0	0.456326	0.626104	0.000622897
ENSG00000261971			RP11-473M20.7	MMP25 antisense RNA 1	Chr16: 3.051096	5.87037	--	--	0.792096	428	0	0	0	1
ENSG00000188895	339287	32698	MSL1	male-specific lethal 1 homolog	Chr17: 40.122298	5.20855	--	--	0.791952	428	0	0.467536	-0.0104694	0.959517
ENSG00000184432	9276	3499	COPB2	coatomer protein complex, 2C subunit beta 2 (beta prime)	Chr3: 139.355600	3.90782	--	--	0.7918	428	0	0.353205	0.0318929	0.877086
ENSG00000155097.7	528	1281	ATP6V1C1	ATPase, H+ transporting, lysosomal 42kDa, V1 subunit C1	Chr8: 104.033291	3.38818	--	--	0.791661	428	0	0.391002	-0.339673	0.089561
ENSG00000255857.1			RP1-278C19.3	pseudogene RP1-278C19.3	Chr12: 120.639094	5.78267	--	--	0.791582	428	0	0	0	1
ENSG00000175827.2			AP001266.1	pseudogene AP001266.1	Chr11: 65.545092	4.9605	--	--	0.791492	428	0	0	0	1
ENSG00000132357	84674	13067	CARD6	caspase recruitment domain family, 2C member 6	Chr5: 40.841184	2.78313	--	--	0.791478	428	0	0.356205	0.502599	0.00887706
ENSG00000072518	2011	69013	MARK2	MAP/microtubule affinity-regulating kinase 2	Chr11: 63.838928	4.10927	--	--	0.791185	428	0	0.393443	0.367423	0.0648128
ENSG00000101265	9770	22840	RASSF2	Ras association (RalGDS/AF-6) domain family member 2	Chr20: 4.780023	6.03392	--	--	0.791131	428	0	0.418714	0.723033	3.01048e-05
ENSG00000174125.3	7096	20694	TLR1	toll-like receptor 1	Chr4: 38.792298	3.83649	--	--	0.791045	428	0	0	0.38343	0.0531623
ENSG00000136238.13	5879	69035	RAC1	ras-related C3 botulinum toxin substrate 1 (rho family, small GTP binding protein Rac1)	Chr7: 6.414154	5.34149	--	--	0.790606	428	0	0.314752	-0.206405	0.311706
ENSG00000076944	6813	55530	STXBP2	syntaxin binding protein 2	Chr19: 7.636881	7.6515	--	--	0.790513	428	0	0.333448	0.369981	0.0628292
ENSG00000172936	4615	1849	MYD88	myeloid differentiation primary response 88	Chr3: 38.138478	6.53372	--	--	0.79044	428	0	0.201838	0.445689	0.0224943
ENSG00000101608	10627	68515	MYL12A	myosin, 2C light chain 12A, 2C regulatory, 2C non-sarcomeric	Chr18: 3.247481	7.68674	--	--	0.790419	428	0	0	0	1
ENSG00000111321	4055	1753	LTBR	lymphotoxin beta receptor (TNFR superfamily, 2C member 3)	Chr12: 6.375045	4.52318	--	--	0.790395	428	0	0.310523	-0.27854	0.16824
ENSG00000118508.4	10981	38233	RAB32	RAB32, member RAS oncogene family	Chr6: 146.864829	5.50244	--	--	0.790151	428	0	0.364125	0.439545	0.024654
ENSG00000089159	5829	37697	PXN	paxillin	Chr12: 120.210439	6.20202	--	--	0.790124	428	0	0	0.0200471	0.922565
ENSG00000166579	81565	32567	NDEL1	nudE neurodevelopment protein 1-like 1	Chr17: 8.413131	4.80304	--	--	0.790065	428	0	0.386124	-0.247307	0.22321
ENSG00000237836.1			RP3-499B10.4	pseudogene RP3-499B10.4	ChrX: 18.908414	3.06341	--	--	0.789741	428	0	0	0	1
ENSG00000091073	113878	56904	DTX2	deltex 2, 2C E3 ubiquitin ligase	Chr7: 76.461676	3.29	--	--	0.789446	428	0	0.42208	0.264244	0.192081
ENSG00000068323	7030	4755	TFE3	transcription factor binding to IGHM enhancer 3	ChrX: 49.028726	5.61384	--	--	0.789113	428	0	0.456466	0	1
ENSG00000182197.6	2131	30957	EXT1	exostosin glycosyltransferase 1	Chr8: 118.806729	1.68006	--	--	0.789112	428	0	0.406089	-0.217043	0.286859
ENSG00000124588	4835	696	NQO2	NAD(P)H dehydrogenase, 2C quinone 2	Chr6: 2.987987	4.9804	--	--	0.788901	428	0	0.298894	-0.152466	0.457144
ENSG00000254693.1			RP11-58K22.5	pseudogene RP11-58K22.5	Chr11: 44.626058	4.02926	--	--	0.788378	428	0	0	0	1
ENSG00000072062	5566	121574	PRKACA	protein kinase, 2C cAMP-dependent, 2C catalytic, 2C alpha	Chr19: 14.091688	5.1044	--	--	0.78821	428	0	0.249111	-0.506428	0.00829185
ENSG00000189067.8	9516	37974	LITAF	lipopolysaccharide-induced TNF factor	Chr16: 11.641853	7.54559	--	--	0.788103	428	0	0.417329	0.122875	0.549839
ENSG00000173281.4	79660	11615	PPP1R3B	protein phosphatase 1, regulatory subunit 3B	Chr8: 8.993765	4.17216	--	--	0.787994	428	0	0.301457	0.0703279	0.73281
ENSG00000131724.6	3597	1198	IL13RA1	interleukin 13 receptor, alpha 1	ChrX: 117.861535	3.90296	--	--	0.787309	428	0	0.346783	-0.0623794	0.762099
ENSG00000140749.7	10261	36189	IGSF6	immunoglobulin superfamily, member 6	Chr16: 21.652609	5.96823	--	--	0.787092	428	0	0.353337	0.684154	0.000116166
ENSG00000147416	526	1279	ATP6V1B2	ATPase, 2C H+ transporting, 2C lysosomal 56/58kDa, 2C V1 subunit B2	Chr8: 20.197367	6.27363	--	--	0.787081	428	0	0.388225	-0.00286691	0.98891
ENSG00000177674	57085	7621	AGTRAP	angiotensin II receptor-associated protein	Chr1: 11.736084	6.23696	--	--	0.786925	428	0	0.27707	0.359735	0.0710648
ENSG00000145491.7	83853	12904	ROPN1L	rhophilin associated tail protein 1-like	Chr5: 10.441636	3.18518	--	--	0.786678	428	0	0.378432	0.24845	0.22101
ENSG00000264235			RP13-270P17.1	Ensembl antisense expressed sequence RP13-270P17.1	Chr18: 3.255436	5.97814	--	--	0.786432	428	0	0	0	1
ENSG00000177191	374907	18886	B3GNT8	UDP-GlcNAc:betaGal beta-1, 2C3-N-acetylglucosaminyltransferase 8	Chr19: 41.425359	4.62229	--	--	0.786186	428	0	0.53923	0.561393	0.00284476
ENSG00000257342.1			RP11-571M6.7	pseudogene RP11-571M6.7	Chr12: 58.087915	6.74948	--	--	0.785835	428	0	0	0	1
ENSG00000117115.8	11240	7214	PADI2	peptidyl arginine deiminase, type II	Chr1: 17.393256	5.32447	--	--	0.785644	428	0	0.374543	0.0568057	0.782832
ENSG00000180549.7	2529	3296	FUT7	fucosyltransferase 7 (alpha (1,3) fucosyltransferase)	Chr9: 139.924626	4.77446	--	--	0.785616	428	0	0.2784	0.49933	0.00940376
ENSG00000068024	9759	55946	HDAC4	histone deacetylase 4	Chr2: 239.048168	2.57302	--	--	0.785003	428	0	0.321122	0.0952637	0.643424
ENSG00000178719	2907	41517	GRINA	glutamate receptor, 2C ionotropic, 2C N-methyl D-aspartate-associated protein 1 (glutamate binding)	Chr8: 143.990058	8.05836	--	--	0.784955	428	0	0.383258	0.0258265	0.900339
ENSG00000088832.10	2280	105139	FKBP1A	FK506 binding protein 1A, 12kDa	Chr20: 1.349622	6.28114	--	--	0.784942	428	0	0.301688	-0.202851	0.320294
ENSG00000101849.11	6907	4128	TBL1X	transducin (beta)-like 1X-linked	ChrX: 9.431335	3.18583	--	--	0.784369	428	0	0	-0.0274618	0.894062
ENSG00000197818.7	23315	75041	SLC9A8	solute carrier family 9, subfamily A (NHE8, cation proton antiporter 8), member 8	Chr20: 48.429250	4.11341	--	--	0.784098	428	0	0.229525	-0.0418848	0.839013
ENSG00000119321.4	23307	28743	FKBP15	FK506 binding protein 15, 133kDa	Chr9: 115.930740	3.7279	--	--	0.784062	428	0	0.293525	0.594928	0.00134735
ENSG00000215196			AC091878.1	Ensembl antisense expressed sequence AC091878.1	Chr5: 17.130028	0.669976	--	--	0.78403	428	0	0	0	1
ENSG00000265666			CTD-2267D19.2	RARA antisense RNA 1	Chr17: 40.340867	3.51431	--	--	0.783994	428	0	0	0	1
ENSG00000119471.10	84263	75204	HSDL2	hydroxysteroid dehydrogenase like 2	Chr9: 115.142217	3.53724	--	--	0.783914	428	0	0.345418	0.384612	0.0523719
ENSG00000109854.9	10553	4676	HTATIP2	HIV-1 Tat interactive protein 2, 30kDa	Chr11: 20.385231	3.89696	--	--	0.783878	428	0	0.325173	0.0721112	0.726287
ENSG00000084070	64744	41489	SMAP2	small ArfGAP2	Chr1: 40.344850	7.9732	--	--	0.783779	428	0	0.388061	0.581521	0.00183397
ENSG00000105514	9545	20902	RAB3D	RAB3D, 2C member RAS oncogene family	Chr19: 11.322046	4.71937	--	--	0.783712	428	0	0.422855	0.124579	0.544276
ENSG00000221869	1052	3808	CEBPD	CCAAT/enhancer binding protein (C/EBP), 2C delta	Chr8: 47.736909	6.24975	--	--	0.783419	428	0	0.333204	0.459188	0.0182867
ENSG00000101152.6	80331	9631	DNAJC5	DnaJ (Hsp40) homolog, subfamily C, member 5	Chr20: 62.526518	4.82085	--	--	0.783376	428	0	0.264864	0.131116	0.523182
ENSG00000171302	124583	69460	CANT1	calcium activated nucleotidase 1	Chr17: 78.991717	3.7791	--	--	0.782927	428	0	0.374534	0.0628228	0.760457
ENSG00000254087	4067	55649	LYN	LYN proto-oncogene, 2C Src family tyrosine kinase	Chr8: 55.879813	6.71502	--	--	0.78247	428	0	0.313424	-0.12543	0.541508
ENSG00000093167.13	9209	83231	LRRFIP2	leucine rich repeat (in FLII) interacting protein 2	Chr3: 37.094117	2.53962	--	--	0.782374	428	0	0.325658	-0.30133	0.134669
ENSG00000140678.12	3687	55493	ITGAX	integrin, alpha X (complement component 3 receptor 4 subunit)	Chr16: 31.366455	7.30789	--	--	0.782235	428	0	0.369527	0.683312	0.000119344
ENSG00000110395	867	3802	CBL	Cbl proto-oncogene, 2C E3 ubiquitin protein ligase	Chr11: 119.206042	3.17521	--	--	0.782199	428	0	0.382312	0.133519	0.515527
ENSG00000135596	64780	11246	MICAL1	microtubule associated monooxygenase, 2C calponin and LIM domain containing 1	Chr6: 109.444062	6.12881	--	--	0.781915	428	0	0.434387	0.682552	0.000122281
ENSG00000101150	7165	2469	TPD52L2	tumor protein D52-like 2	Chr20: 63.865228	6.0564	--	--	0.781817	428	0	0	0.0704324	0.732427
ENSG00000127507	30817	113735	EMR2	adhesion G protein-coupled receptor E2	Chr19: 14.732393	4.21914	--	--	0.781476	428	0	0	0	1
ENSG00000176095.7	9807	56602	IP6K1	inositol hexakisphosphate kinase 1	Chr3: 49.761727	3.69851	--	--	0.781185	428	0	0.388399	0	1
ENSG00000197321	6840	25090	SVIL	supervillin	Chr10: 29.457338	2.85216	--	--	0.781055	428	0	0.470356	-0.149407	0.466329
ENSG00000137462.6	7097	20695	TLR2	toll-like receptor 2	Chr4: 154.622652	6.63468	--	--	0.780962	428	0	0.188873	0.486174	0.0117939
ENSG00000175489	126364	51663	LRRC25	leucine rich repeat containing 25	Chr19: 18.391144	6.2914	--	--	0.780682	428	0	0.351964	0.627748	0.0005967
ENSG00000160199	5316	3363	PKNOX1	PBX/knotted 1 homeobox 1	Chr21: 42.974510	1.94835	--	--	0.780552	428	0	0.354571	0.510876	0.0076528
ENSG00000179299.12	79730	11653	NSUN7	NOP2/Sun domain family, member 7	Chr4: 40.751914	2.32705	--	--	0.78037	428	0	0.196559	-0.127767	0.533938
ENSG00000239998.1	11027	68534	LILRA2	leukocyte immunoglobulin-like receptor, subfamily A (with TM domain), member 2	Chr19: 55.084387	6.10219	--	--	0.780332	428	0	0	0	1
ENSG00000142405	91662	16972	NLRP12	NLR family, 2C pyrin domain containing 12	Chr19: 53.793603	4.1232	--	--	0.780288	428	0	0.280101	0.385568	0.0517391
ENSG00000026297	8635	31190	RNASET2	ribonuclease T2	Chr6: 166.929504	5.96386	--	--	0.780023	428	0	0	0	1
ENSG00000163565.14	3428	117707	IFI16	interferon, gamma-inducible protein 16	Chr1: 158.969758	5.60461	--	--	0.779524	428	0	0	0	1
ENSG00000145868.12	81545	34526	FBXO38	F-box protein 38	Chr5: 147.763498	3.03815	--	--	0.779306	428	0	0.344673	0.471125	0.0151247
ENSG00000170876.7	79188	11532	TMEM43	transmembrane protein 43	Chr3: 14.166440	4.15742	--	--	0.778507	428	0	0.187299	0.1642	0.422817
ENSG00000141401	3613	22799	IMPA2	inositol(myo)-1(or 4)-monophosphatase 2	Chr18: 11.981025	4.0675	--	--	0.77847	428	0	0.366413	0.242762	0.232107
ENSG00000186074	146722	51396	CD300LF	CD300 molecule-like family member f	Chr17: 74.694311	4.86174	--	--	0.778293	428	0	0.451571	0.729937	2.31373e-05
ENSG00000214456	440503	41654	PLIN5	perilipin 5	Chr19: 4.522531	4.37143	--	--	0.77829	428	0	0.277711	0	1
ENSG00000204713.6	5987	111010	TRIM27	tripartite motif containing 27	Chr6: 28.870779	4.18789	--	--	0.778289	428	0	0.549907	0.332418	0.0970723
ENSG00000108294	5691	2089	PSMB3	proteasome (prosome, macropain) subunit, beta type, 3	Chr17: 32.705091	6.71144	--	--	0.777703	428	0	0	0.173487	0.396683
ENSG00000197442	4217	38114	MAP3K5	mitogen-activated protein kinase kinase kinase 5	Chr6: 136.557047	3.05797	--	--	0.777667	428	0	0.2806	-0.24322	0.231201
ENSG00000143110.7	128346	45482	C1orf162	transmembrane protein C1orf162	Chr1: 112.016414	6.39036	--	--	0.777263	428	0	0	0	1
ENSG00000175274	9537	4404	TP53I11	tumor protein p53 inducible protein 11	Chr11: 44.885903	2.61481	--	--	0.776759	428	0	0	0	1
ENSG00000146112	170954	19512	PPP1R18	protein phosphatase 1, 2C regulatory subunit 18	Chr6: 30.676389	6.70148	--	--	0.77674	428	0	0	0	1
ENSG00000088930.6	22803	6927	XRN2	5'-3' exoribonuclease 2	Chr20: 21.283942	4.37771	--	--	0.776735	428	0	0.411745	0.102285	0.619042
ENSG00000164096.10	401152	88390	C4orf3	chromosome 4 open reading frame 3	Chr4: 120.218207	5.52303	--	--	0.776687	428	0	0	0	1
ENSG00000138613.9	83464	12844	APH1B	anterior pharynx defective 1 homolog B	Chr15: 63.568217	2.38812	--	--	0.776441	428	0	0.226276	-0.221238	0.277416
ENSG00000136156	9445	7388	ITM2B	integral membrane protein 2B	Chr13: 48.233158	8.68473	--	--	0.776315	428	0	0.286966	0.182355	0.372602
ENSG00000237683			AL627309.1	Ensembl unmapped expressed sequence AL627309.1	--	6.81408	--	--	0.776275	428	0	0	0	1
ENSG00000165801.5	55701	19560	ARHGEF40	Rho guanine nucleotide exchange factor (GEF) 40	Chr14: 21.538429	3.46693	--	--	0.776038	428	0	0.472308	0	1
ENSG00000142784	23038	8997	WDTC1	WD and tetratricopeptide repeats 1	Chr1: 27.234516	5.00648	--	--	0.775659	428	0	0	-0.177928	0.384516
ENSG00000181409.7	9625	74861	AATK	apoptosis-associated tyrosine kinase	Chr17: 79.093180	3.93102	--	--	0.775413	428	0	0.436717	-0.064823	0.753059
ENSG00000123405.9	4778	4491	NFE2	nuclear factor (erythroid-derived 2), 45kDa	Chr12: 54.685895	7.17477	--	--	0.775392	428	0	0.405706	0.792731	1.37838e-06
ENSG00000117859.14	114883	69380	OSBPL9	oxysterol binding protein-like 9	Chr1: 52.042851	3.45157	--	--	0.775099	428	0	0.330496	-0.112012	0.585905
ENSG00000197324.4	26020	8535	LRP10	low density lipoprotein receptor-related protein 10	Chr14: 23.340822	6.28675	--	--	0.774855	428	0	0.355151	0.199463	0.328614
ENSG00000143376.8	81609	12797	SNX27	sorting nexin family member 27	Chr1: 151.584541	3.58059	--	--	0.774751	428	0	0	-0.01518	0.941328
ENSG00000130775.11	9473	21009	THEMIS2	thymocyte selection associated family member 2	Chr1: 28.199055	6.53041	--	--	0.774653	428	0	0.342629	0	1
ENSG00000103196.7	83716	41792	CRISPLD2	cysteine-rich secretory protein LCCL domain containing 2	Chr16: 84.853590	3.50939	--	--	0.774493	428	0	0.374083	-0.073362	0.721723
ENSG00000160785	9673	14000	SLC25A44	solute carrier family 25, 2C member 44	Chr1: 156.193932	3.52609	--	--	0.774299	428	0	0.182659	-0.209186	0.305086
ENSG00000064419.9	23534	40848	TNPO3	transportin 3	Chr7: 128.594948	3.20215	--	--	0.774174	428	0	0.348161	0.431983	0.0275398
ENSG00000268262			CTC-246B18.8	sense overlapping	Chr19: 39.314651	3.06364	--	--	0.774173	428	0	0	0	1
ENSG00000082701	2932	55629	GSK3B	glycogen synthase kinase 3 beta	Chr3: 119.821323	2.44809	--	--	0.774163	428	0	0.213469	-0.173084	0.397797
ENSG00000168610	6774	7960	STAT3	signal transducer and activator of transcription 3 (acute-phase response factor)	Chr17: 42.313324	5.55216	--	--	0.774139	428	0	0.234714	0.419526	0.0328826
ENSG00000175711.4	146712	14460	B3GNTL1	UDP-GlcNAc:betaGal beta-1,3-N-acetylglucosaminyltransferase-like 1	Chr17: 80.901667	2.19148	--	--	0.774094	428	0	0	0.0803767	0.696301
ENSG00000108523.11	26001	41046	RNF167	ring finger protein 167	Chr17: 4.843676	6.3711	--	--	0.773942	428	0	0.134325	0.683384	0.00011907
ENSG00000155926.9	6503	36206	SLA	Src-like-adaptor	Chr8: 134.048973	6.07729	--	--	0.773735	428	0	0.520934	0.822251	2.56798e-07
ENSG00000005007	5976	2185	UPF1	UPF1 regulator of nonsense transcripts homolog (yeast)	Chr19: 18.831938	4.24567	--	--	0.773607	428	0	0	0.428337	0.0290253
ENSG00000128011.4	57622	12729	LRFN1	leucine rich repeat and fibronectin type III domain containing 1	Chr19: 39.797208	3.60776	--	--	0.773544	428	0	0.375407	-0.165897	0.417973
ENSG00000170909.9	126014	77042	OSCAR	osteoclast associated, immunoglobulin-like receptor	Chr19: 54.597933	5.7888	--	--	0.77351	428	0	0.378551	0.351802	0.0779921
ENSG00000062282	84649	23580	DGAT2	diacylglycerol O-acyltransferase 2	Chr11: 75.759512	5.80434	--	--	0.773379	428	0	0.290371	-0.33406	0.0953326
ENSG00000140455	9960	4766	USP3	ubiquitin specific peptidase 3	Chr15: 63.504511	3.7992	--	--	0.772874	428	0	0.248217	0.418267	0.0334657
ENSG00000235655.2	440926		H3F3AP4	H3 histone, family 3A, pseudogene 4	Chr2: 175.584505	8.67062	--	--	0.77284	428	0	0	0	1
ENSG00000134830	27202	49549	C5AR2	complement component 5a receptor 2	Chr19: 47.332147	4.41413	--	--	0.772759	428	0	0.296085	0	1
ENSG00000103510	84148	41676	KAT8	K(lysine) acetyltransferase 8	Chr16: 31.115754	4.3004	--	--	0.772698	428	0	0.360813	0	1
ENSG00000102144	5230	21542	PGK1	phosphoglycerate kinase 1	ChrX: 78.065188	6.71179	--	--	0.772669	428	0	0.389114	-0.0843497	0.682041
ENSG00000250138.3			RP11-848G14.5	pseudogene RP11-848G14.5	Chr5: 68.927790	3.38846	--	--	0.772652	428	0	0	0	1
ENSG00000168404.8	197259	77416	MLKL	mixed lineage kinase domain-like	Chr16: 74.705753	4.52488	--	--	0.77263	428	0	0.425239	0.30024	0.136154
ENSG00000002919	29916	12568	SNX11	sorting nexin 11	Chr17: 48.103357	3.63164	--	--	0.772241	428	0	0	0.522957	0.0061219
ENSG00000132581	6388	5045	SDF2	stromal cell-derived factor 2	Chr17: 28.648356	3.89539	--	--	0.772239	428	0	0.322754	-0.34755	0.0819095
ENSG00000268475			CTC-435M10.6	Ensembl antisense expressed sequence CTC-435M10.6	Chr19: 41.425359	3.91332	--	--	0.771917	428	0	0	0	1
ENSG00000163235.11	7039	2431	TGFA	transforming growth factor, alpha	Chr2: 70.674412	2.21517	--	--	0.771849	428	0	0.22404	-0.575754	0.00208574
ENSG00000160255	3689	20092	ITGB2	integrin, 2C beta 2 (complement component 3 receptor 3 and 4 subunit)	Chr21: 44.885953	7.88386	--	--	0.771519	428	0	0.398075	0.875739	4.67812e-09
ENSG00000128340.10	5880	55699	RAC2	ras-related C3 botulinum toxin substrate 2 (rho family, small GTP binding protein Rac2)	Chr22: 37.621301	8.7984	--	--	0.770941	428	0	0.493371	0.944429	4.30322e-13
ENSG00000116991.6	57568	18956	SIPA1L2	signal-induced proliferation-associated 1 like 2	Chr1: 232.533711	2.63206	--	--	0.770838	428	0	0	-0.118664	0.563698
ENSG00000100462.11	10419	4454	PRMT5	protein arginine methyltransferase 5	Chr14: 23.389720	3.19451	--	--	0.770704	428	0	0.380176	0.0470465	0.819476
ENSG00000067992.8	5165	55897	PDK3	pyruvate dehydrogenase kinase, isozyme 3	ChrX: 24.483338	3.0453	--	--	0.770572	428	0	0	0.164267	0.422625
ENSG00000105053	51231	9509	VRK3	vaccinia related kinase 3	Chr19: 49.976467	3.42632	--	--	0.770549	428	0	0.467915	0.23466	0.248546
ENSG00000268903			RP11-34P13.15	processed pseudogene RP11-34P13.15	Chr1: 0.135141	6.15415	--	--	0.770476	428	0	0	0	1
ENSG00000137076	7094	21267	TLN1	talin 1	Chr9: 35.696948	6.24775	--	--	0.770315	428	0	0.821271	0.288509	0.152899
ENSG00000179918	22928	7550	SEPHS2	selenophosphate synthetase 2	Chr16: 30.443631	4.29402	--	--	0.769887	428	0	0.355868	-0.11263	0.583824
ENSG00000173597	27284	69169	SULT1B1	sulfotransferase family, 2C cytosolic, 2C 1B, 2C member 1	Chr4: 69.721162	3.05816	--	--	0.769581	428	0	0.332283	0.0779806	0.704951
ENSG00000073921	8301	111783	PICALM	phosphatidylinositol binding clathrin assembly protein	Chr11: 85.957684	5.82843	--	--	0.769417	428	0	0.387929	0.474925	0.0142182
ENSG00000075399	9605	21021	VPS9D1	VPS9 domain containing 1	Chr16: 89.707134	4.93626	--	--	0.769334	428	0	0.181478	0	1
ENSG00000113916.13	604	7640	BCL6	B-cell CLL/lymphoma 6	Chr3: 187.439165	7.39304	--	--	0.768582	428	0	0.327393	0.334911	0.0944398
ENSG00000196782	55534	41284	MAML3	mastermind-like 3	Chr4: 139.716753	1.38949	--	--	0.768306	428	0	0	-0.0938126	0.648509
ENSG00000112303.9	8875	48295	VNN2	vanin 2	Chr6: 133.065009	8.52369	--	--	0.768293	428	0	0	0	1
ENSG00000173011	93624	51007	TADA2B	transcriptional adaptor 2B	Chr4: 7.041899	2.86255	--	--	0.768201	428	0	0	0	1
ENSG00000165959	79789	11683	CLMN	calmin (calponin-like, 2C transmembrane)	Chr14: 95.181940	1.53339	--	--	0.767896	428	0	0.42733	-0.451887	0.0204739
ENSG00000130429	10095	4179	ARPC1B	actin related protein 42038 complex, 2C subunit 1B, 2C 41kDa	Chr7: 99.374249	6.82248	--	--	0.767783	428	0	0	0.563776	0.00270457
ENSG00000070413	9993	31292	DGCR2	DiGeorge syndrome critical region gene 2	Chr22: 19.036282	4.0315	--	--	0.7675	428	0	0.429945	-0.215986	0.28927
ENSG00000040633	79142	12691	PHF23	PHD finger protein 23	Chr17: 7.235028	3.94585	--	--	0.767371	428	0	0	0.637448	0.000460771
ENSG00000204054			LINC00963	long intergenic non-protein coding RNA 963	Chr9: 129.483451	2.48658	--	--	0.767231	428	0	0	0	1
ENSG00000110931	10645	32756	CAMKK2	calcium/calmodulin-dependent protein kinase kinase 2, 2C beta	Chr12: 121.237691	4.50934	--	--	0.767146	428	0	0.339716	0.44262	0.023553
ENSG00000138029.9	3032	153	HADHB	hydroxyacyl-CoA dehydrogenase/3-ketoacyl-CoA thiolase/enoyl-CoA hydratase (trifunctional protein), beta subunit	Chr2: 26.466038	4.16548	--	--	0.766967	428	0	0.217151	-0.158268	0.43999
ENSG00000123815	79934	86731	ADCK4	aarF domain containing kinase 4	Chr19: 40.691529	3.47515	--	--	0.766966	428	0	0	-0.0984434	0.632335
ENSG00000197208.5	6583	81701	SLC22A4	solute carrier family 22 (organic cation/ergothioneine transporter), member 4	Chr5: 131.630136	3.88615	--	--	0.76684	428	0	0	0.161261	0.431279
ENSG00000007168	5048	371	PAFAH1B1	platelet-activating factor acetylhydrolase 1b, 2C regulatory subunit 1 (45kDa)	Chr17: 2.593210	3.64914	--	--	0.766425	428	0	0.363475	0.354351	0.0757128
ENSG00000075624	60	110648	ACTB	actin, 2C beta	Chr7: 5.527151	11.0987	--	--	0.766362	428	0	0.463506	0.566772	0.00253672
ENSG00000255594.1			Z82188.1	Z82188.1	Chr22: 37.621304	9.26928	--	--	0.766359	428	0	0	0	1
ENSG00000117410	533	2986	ATP6V0B	ATPase, 2C H+ transporting, 2C lysosomal 21kDa, 2C V0 subunit b	Chr1: 43.974487	6.49967	--	--	0.76633	428	0	0.468829	-0.210496	0.301998
ENSG00000135148.7	10906	31399	TRAFD1	TRAF-type zinc finger domain containing 1	Chr12: 112.563305	4.1144	--	--	0.766113	428	0	0.272349	0.185911	0.363189
ENSG00000171475	147179	15777	WIPF2	WAS/WASL interacting protein family, 2C member 2	Chr17: 40.219304	2.53381	--	--	0.766064	428	0	0	0.219776	0.280684
ENSG00000108984	5608	55686	MAP2K6	mitogen-activated protein kinase kinase 6	Chr17: 69.414698	2.4301	--	--	0.766023	428	0	0.391336	0.0908794	0.658836
ENSG00000135838	80896	12533	NPL	N-acetylneuraminate pyruvate lyase (dihydrodipicolinate synthase)	Chr1: 182.789293	4.20832	--	--	0.765174	428	0	0.26652	0.177504	0.385668
ENSG00000004660.10	84254	10327	CAMKK1	calcium/calmodulin-dependent protein kinase kinase 1, alpha	Chr17: 3.763609	2.99068	--	--	0.764901	428	0	0.342791	0.0460951	0.823069
ENSG00000114626	80325	32731	ABTB1	ankyrin repeat and BTB (POZ) domain containing 1	Chr3: 127.672935	7.36338	--	--	0.764899	428	0	0.244294	0.618069	0.000765822
ENSG00000088298	55741	10075	EDEM2	ER degradation enhancer, 2C mannosidase alpha-like 2	Chr20: 35.115357	3.60893	--	--	0.764805	428	0	0.166606	0.126816	0.537013
ENSG00000143409.11	55793	32409	FAM63A	family with sequence similarity 63, member A	Chr1: 150.969025	3.82478	--	--	0.764804	428	0	0.331062	0	1
ENSG00000249971.1			RP11-256P1.1	pseudogene RP11-256P1.1	Chr5: 137.682716	5.67155	--	--	0.764485	428	0	0	0	1
ENSG00000160883.6	3101	55633	HK3	hexokinase 3 (white cell)	Chr5: 176.308303	7.25784	--	--	0.764261	428	0	0	0.716297	3.8636e-05
ENSG00000129465.11	11035	31410	RIPK3	receptor-interacting serine-threonine kinase 3	Chr14: 24.805227	3.67956	--	--	0.764092	428	0	0.363665	0.655862	0.000275168
ENSG00000126262	2867	90886	FFAR2	free fatty acid receptor 2	Chr19: 35.443907	6.38685	--	--	0.763994	428	0	0.358548	0.507742	0.00809851
ENSG00000269981			RP11-34P13.16	processed pseudogene RP11-34P13.16	Chr1: 0.137682	6.62931	--	--	0.763735	428	0	0	0	1
ENSG00000267576			CTC-510F12.6	sense intronic	Chr19: 11.322156	5.3887	--	--	0.763705	428	0	0	0	1
ENSG00000175137.9	80851	32584	SH3BP5L	SH3-binding domain protein 5-like	Chr1: 249.104648	3.52845	--	--	0.763696	428	0	0	0.0343513	0.867691
ENSG00000110619.12	833	1328	CARS	cysteinyl-tRNA synthetase	Chr11: 3.022152	3.28259	--	--	0.763583	428	0	0.411577	0.217745	0.285264
ENSG00000163563.7	4332	74438	MNDA	myeloid cell nuclear differentiation antigen	Chr1: 158.801107	8.23197	--	--	0.763471	428	0	0	0.616299	0.000800873
ENSG00000158796	9191	7980	DEDD	death effector domain containing	Chr1: 161.120974	3.53873	--	--	0.763307	428	0	0.343083	0.0125608	0.951439
ENSG00000166987	114785	14171	MBD6	methyl-CpG binding domain protein 6	Chr12: 57.520710	4.77157	--	--	0.763305	428	0	0	0.452815	0.0201848
ENSG00000160712.8	3570	474	IL6R	interleukin 6 receptor	Chr1: 154.377669	4.80554	--	--	0.763223	428	0	0.381635	0	1
ENSG00000163162.4	284996	18337	RNF149	ring finger protein 149	Chr2: 101.887681	6.50423	--	--	0.763177	428	0	0.381514	0.083545	0.684921
ENSG00000181192.7	55526	10278	DHTKD1	dehydrogenase E1 and transketolase domain containing 1	Chr10: 12.110971	2.14602	--	--	0.763142	428	0	0	-0.179856	0.379299
ENSG00000054523	23095	99835	KIF1B	kinesin family member 1B	Chr1: 10.210805	2.11222	--	--	0.7631	428	0	0.384293	-0.528747	0.00548509
ENSG00000163931	7086	68154	TKT	transketolase	Chr3: 53.224707	7.89488	--	--	0.762785	428	0	0.36285	0.150906	0.461817
ENSG00000267020			AC011558.5	Ensembl unmapped expressed sequence AC011558.5	--	7.56796	--	--	0.762599	428	0	0	0	1
ENSG00000248166.1			AC008984.2	long intergenic non-coding RNA AC008984.2	Chr19: 54.820182	4.53445	--	--	0.761916	428	0	0	0	1
ENSG00000122694	152007	74720	GLIPR2	GLI pathogenesis-related 2	Chr9: 36.136536	6.03327	--	--	0.761886	428	0	0.427691	0.699916	6.89105e-05
ENSG00000115828.11	25797	8238	QPCT	glutaminyl-peptide cyclotransferase	Chr2: 37.571717	5.72484	--	--	0.761557	428	0	0.346096	-0.390649	0.0484761
ENSG00000137575.7	6386	4110	SDCBP	syndecan binding protein (syntenin)	Chr8: 59.465483	7.22964	--	--	0.761259	428	0	0.558732	0.376275	0.0581492
ENSG00000051009	84067	75329	FAM160A2	family with sequence similarity 160, 2C member A2	Chr11: 6.211335	4.49815	--	--	0.760872	428	0	0	0	1
ENSG00000213719.4	1192	20343	CLIC1	chloride intracellular channel 1	Chr6: 31.699994	8.04365	--	--	0.76087	428	0	0.408901	0.531918	0.00516063
ENSG00000165006	51271	9554	UBAP1	ubiquitin associated protein 1	Chr9: 34.179005	5.56383	--	--	0.760761	428	0	0.340608	-0.156213	0.446028
ENSG00000104870	2217	3030	FCGRT	Fc fragment of IgG, 2C receptor, 2C transporter, 2C alpha	Chr19: 49.506816	6.32484	--	--	0.760703	428	0	0.362526	0.000722544	0.997205
ENSG00000012232.4	2137	1103	EXTL3	exostosin-like glycosyltransferase 3	Chr8: 28.457986	2.77099	--	--	0.760534	428	0	0.332104	-0.0101558	0.960729
ENSG00000250687.2			RP11-497H16.7	pseudogene RP11-497H16.7	Chr5: 69.758071	2.22933	--	--	0.76043	428	0	0	0	1
ENSG00000151726	2180	37561	ACSL1	acyl-CoA synthetase long-chain family member 1	Chr4: 184.755595	8.25321	--	--	0.760362	428	0	0.320698	-0.325577	0.104579
ENSG00000113368	4001	55912	LMNB1	lamin B1	Chr5: 126.776623	4.28345	--	--	0.760195	428	0	0.372949	0.765931	5.10302e-06
ENSG00000159314	201176		ARHGAP27	Rho GTPase activating protein 27	Chr17: 45.393902	5.21031	--	--	0.759948	428	0	0.446872	0.274398	0.174923
ENSG00000233461.1			RP11-295G20.2	pseudogene RP11-295G20.2	Chr1: 231.658134	3.13188	--	--	0.759796	428	0	0	0	1
ENSG00000183696.9	7378	2524	UPP1	uridine phosphorylase 1	Chr7: 48.128225	6.13611	--	--	0.759575	428	0	0.426295	-0.127782	0.533891
ENSG00000248477.2			RP11-848G14.2	pseudogene RP11-848G14.2	Chr5: 68.902926	2.42235	--	--	0.759194	428	0	0	0	1
ENSG00000100030	5594	37670	MAPK1	mitogen-activated protein kinase 1	Chr22: 21.754500	3.87635	--	--	0.759144	428	0	0.252096	0.223304	0.272837
ENSG00000204160	84243	110918	ZDHHC18	zinc finger, 2C DHHC-type containing 18	Chr1: 26.826710	6.00371	--	--	0.759102	428	0	0	0.511619	0.00755025
ENSG00000144579.3	58190	100834	CTDSP1	CTD (carboxy-terminal domain, RNA polymerase II, polypeptide A) small phosphatase 1	Chr2: 219.262979	5.66894	--	--	0.759076	428	0	0.373676	0.14788	0.470948
ENSG00000137509	5547	55867	PRCP	prolylcarboxypeptidase (angiotensinase C)	Chr11: 82.823502	4.3448	--	--	0.758875	428	0	0.250846	0.524798	0.00591297
ENSG00000188641.8	1806	85	DPYD	dihydropyrimidine dehydrogenase	Chr1: 97.543299	3.34953	--	--	0.758623	428	0	0.323384	-0.278404	0.168457
ENSG00000164088.13	132160		PPM1M	protein phosphatase, Mg2+/Mn2+ dependent, 1M	Chr3: 52.279841	5.62436	--	--	0.758457	428	0	0.319511	0.5195	0.00653099
ENSG00000254814.1			RP11-535A19.1	pseudogene RP11-535A19.1	Chr11: 75.511922	5.06959	--	--	0.758424	428	0	0	0	1
ENSG00000185825	10134	38095	BCAP31	B-cell receptor-associated protein 31	ChrX: 153.700497	5.99619	--	--	0.758161	428	0	0.508461	-0.12404	0.546033
ENSG00000179101.5			RP11-349N19.2	pseudogene RP11-349N19.2	ChrX: 122.648324	6.50351	--	--	0.757939	428	0	0	0	1
ENSG00000160593	120425	17708	AMICA1	adhesion molecule, 2C interacts with CXADR antigen 1	Chr11: 118.193740	6.85762	--	--	0.757864	428	0	0.487118	0.569795	0.00237643
ENSG00000163754	2992	31219	GYG1	glycogenin 1	Chr3: 148.991341	5.9338	--	--	0.757645	428	0	0.387319	0	1
ENSG00000014216	823	3800	CAPN1	calpain 1, 2C (mu/I) large subunit	Chr11: 65.180566	5.2085	--	--	0.757628	428	0	0.389073	0.314731	0.11735
ENSG00000179840.5	644997		C1orf200	chromosome 1 open reading frame 200	Chr1: 9.712668	1.3758	--	--	0.757594	428	0	0	0	1
ENSG00000125910	8698	2799	S1PR4	sphingosine-1-phosphate receptor 4	Chr19: 3.172346	6.82356	--	--	0.757497	428	0	0.433306	0.796955	1.10228e-06
ENSG00000128594.3	64101	36403	LRRC4	leucine rich repeat containing 4	Chr7: 127.667124	2.62219	--	--	0.757481	428	0	0.392136	0	1
ENSG00000122432	100505741		SPATA1	spermatogenesis associated 1	Chr1: 84.506291	0.961248	--	--	0.757441	428	0	0	-0.0833127	0.685753
ENSG00000124126.9	57580	10821	PREX1	phosphatidylinositol-3,4,5-trisphosphate-dependent Rac exchange factor 1	Chr20: 47.240790	6.23201	--	--	0.757305	428	0	0.462393	0	1
ENSG00000163219	9938	45507	ARHGAP25	Rho GTPase activating protein 25	Chr2: 68.679601	4.99674	--	--	0.757044	428	0	0.438462	0.867061	1.00373e-08
ENSG00000273389			RP13-514E23.2	Ensembl antisense expressed sequence RP13-514E23.2	Chr4: 86.000327	2.33992	--	--	0.7568	428	0	0	0	1
ENSG00000102897.5	57149	10707	LYRM1	LYR motif containing 1	Chr16: 20.911190	2.7142	--	--	0.756597	428	0	0.19777	-0.409098	0.0379667
ENSG00000138639.13	83478	32754	ARHGAP24	Rho GTPase activating protein 24	Chr4: 86.396267	1.56527	--	--	0.756591	428	0	0.498949	-0.258331	0.202588
ENSG00000262456.1			RP1-59D14.1	pseudogene RP1-59D14.1	Chr17: 2.288141	3.41035	--	--	0.756203	428	0	0	0	1
ENSG00000213246	6827	68303	SUPT4H1	suppressor of Ty 4 homolog 1	Chr17: 58.345175	5.37704	--	--	0.755939	428	0	0.305963	0.498757	0.00949864
ENSG00000145819	23092	36349	ARHGAP26	Rho GTPase activating protein 26	Chr5: 142.770384	3.86147	--	--	0.755836	428	0	0	-0.160931	0.432237
ENSG00000109016	25979	41044	DHRS7B	dehydrogenase/reductase (SDR family) member 7B	Chr17: 21.123364	2.0697	--	--	0.755742	428	0	0.221162	-0.32392	0.10646
ENSG00000120656.7	6883	68477	TAF12	TAF12 RNA polymerase II, TATA box binding protein (TBP)-associated factor, 20kDa	Chr1: 28.915835	3.04343	--	--	0.755643	428	0	0	0.461355	0.0176757
ENSG00000123609.6	9111	3441	NMI	N-myc (and STAT) interactor	Chr2: 152.126979	4.19985	--	--	0.755593	428	0	0.382574	0.436185	0.0259045
ENSG00000115607.5	8807	2859	IL18RAP	interleukin 18 receptor accessory protein	Chr2: 103.035149	6.33179	--	--	0.75558	428	0	0.374207	0.0923462	0.653664
ENSG00000162736	23385	41029	NCSTN	nicastrin	Chr1: 160.343272	4.6575	--	--	0.755488	428	0	0.331799	0.105368	0.608456
ENSG00000101290.9	8760	37854	CDS2	CDP-diacylglycerol synthase (phosphatidate cytidylyltransferase) 2	Chr20: 5.107432	2.82653	--	--	0.755486	428	0	0.41775	-0.29424	0.144544
ENSG00000158793.9	4817	4091	NIT1	nitrilase 1	Chr1: 161.088698	3.66404	--	--	0.755274	428	0	0.394505	-0.343679	0.0856051
ENSG00000108479	2584	125	GALK1	galactokinase 1	Chr17: 75.751594	3.4737	--	--	0.755231	428	0	0.392776	-0.0103724	0.959892
ENSG00000173171	4580	37623	MTX1	metaxin 1	Chr1: 155.208699	4.3836	--	--	0.755176	428	0	0.436451	-0.0653013	0.751293
ENSG00000125900.8	128646		SIRPD	signal-regulatory protein delta	Chr20: 1.514897	1.7985	--	--	0.755078	428	0	0	0	1
ENSG00000163545.7	81788	12539	NUAK2	NUAK family, SNF1-like kinase, 2	Chr1: 205.271187	3.97198	--	--	0.754954	428	0	0.228859	0.127131	0.535995
ENSG00000130309	79709	23465	COLGALT1	collagen beta(1-O)galactosyltransferase 1	Chr19: 17.555594	5.08172	--	--	0.75468	428	0	0	0	1
ENSG00000174130	10333	21223	TLR6	toll-like receptor 6	Chr4: 38.823715	2.92935	--	--	0.754559	428	0	0.296987	0.655655	0.000276821
ENSG00000264558			RP11-138C9.1	Ensembl antisense expressed sequence RP11-138C9.1	Chr17: 47.682417	5.51479	--	--	0.754279	428	0	0	0	1
ENSG00000115271.6	25801	22702	GCA	grancalcin, EF-hand calcium binding protein	Chr2: 163.175350	6.66446	--	--	0.754255	428	0	0.511963	0.0386522	0.851296
ENSG00000138185	953	20423	ENTPD1	ectonucleoside triphosphate diphosphohydrolase 1	Chr10: 95.711779	3.16113	--	--	0.754218	428	0	0.257083	0.288498	0.152915
ENSG00000096063.10	6732	110962	SRPK1	SRSF protein kinase 1	Chr6: 35.806114	3.60017	--	--	0.754104	428	0	0.440196	0.197638	0.333149
ENSG00000075884.8	55843	41271	ARHGAP15	Rho GTPase activating protein 15	Chr2: 143.848931	3.63428	--	--	0.753964	428	0	0.362132	0.890888	1.06588e-09
ENSG00000113269	55819	41267	RNF130	ring finger protein 130	Chr5: 179.911651	3.88951	--	--	0.753893	428	0	0	0.17557	0.390948
ENSG00000146592	9586	18215	CREB5	cAMP responsive element binding protein 5	Chr7: 28.299321	3.33538	--	--	0.753677	428	0	0.233885	-0.18847	0.356502
ENSG00000175727	22877	22851	MLXIP	MLX interacting protein	Chr12: 122.078722	3.56353	--	--	0.753671	428	0	0.414016	0.271703	0.179369
ENSG00000168288	27249	9248	MMADHC	methylmalonic aciduria (cobalamin deficiency) cblD type, 2C with homocystinuria	Chr2: 149.569634	4.5696	--	--	0.753521	428	0	0.344312	0	1
ENSG00000141279	9520	36199	NPEPPS	aminopeptidase puromycin sensitive	Chr17: 47.522942	3.70616	--	--	0.753468	428	0	0.368891	-0.16851	0.410574
ENSG00000084112	54434	41299	SSH1	slingshot protein phosphatase 1	Chr12: 108.778192	2.61071	--	--	0.753412	428	0	0.4623	0.106099	0.605958
ENSG00000103187	23406	10898	COTL1	coactosin-like F-actin binding protein 1	Chr16: 84.565594	7.2553	--	--	0.753397	428	0	0.465614	0.655258	0.000280012
ENSG00000183762.8	83999	12935	KREMEN1	kringle containing transmembrane protein 1	Chr22: 29.469066	2.94936	--	--	0.75318	428	0	0.321232	0.0312201	0.879661
ENSG00000225313			RP11-415J8.3	Ensembl antisense expressed sequence RP11-415J8.3	Chr1: 33.307348	3.98582	--	--	0.753034	428	0	0	0	1
ENSG00000182885.12	222487	18129	GPR97	G protein-coupled receptor 97	Chr16: 57.702099	7.73498	--	--	0.752883	428	0	0.46705	0.670288	0.000179287
ENSG00000231925	6892	2401	TAPBP	TAP binding protein (tapasin)	Chr6: 33.299694	6.02835	--	--	0.752712	428	0	0.361887	-0.0632351	0.75893
ENSG00000165886.4	80019	11799	UBTD1	ubiquitin domain containing 1	Chr10: 99.258625	3.75464	--	--	0.75249	428	0	0	-0.238907	0.239836
ENSG00000070444	4335	7842	MNT	MAX network transcriptional repressor	Chr17: 2.384060	2.89465	--	--	0.752421	428	0	0.442262	0.135757	0.508448
ENSG00000241878	23761	81653	PISD	phosphatidylserine decarboxylase	Chr22: 31.618491	3.51342	--	--	0.752405	428	0	0.281635	0.0141521	0.945295
ENSG00000140259.6	4236	4332	MFAP1	microfibrillar-associated protein 1	Chr15: 44.096690	2.76725	--	--	0.752287	428	0	0	0	1
ENSG00000073009.8	8517	2698	IKBKG	inhibitor of kappa light polypeptide gene enhancer in B-cells, kinase gamma	ChrX: 153.769414	2.66545	--	--	0.752206	428	0	0.345247	0.0173637	0.932906
ENSG00000176783	80230	23522	RUFY1	RUN and FYVE domain containing 1	Chr5: 179.550558	3.71654	--	--	0.752128	428	0	0.504033	-0.419649	0.0328259
ENSG00000135956	55654	9877	TMEM127	transmembrane protein 127	Chr2: 96.248516	4.42383	--	--	0.75203	428	0	0	0.215616	0.290117
ENSG00000198216.6	777	20185	CACNA1E	calcium channel, voltage-dependent, R type, alpha 1E subunit	Chr1: 181.382238	0.894789	--	--	0.751772	428	0	0.198149	0.0641818	0.755428
ENSG00000128294	8459	2666	TPST2	tyrosylprotein sulfotransferase 2	Chr22: 26.521983	4.90145	--	--	0.751717	428	0	0	0.225676	0.267641
ENSG00000077549	832	3620	CAPZB	capping protein (actin filament) muscle Z-line, 2C beta	Chr1: 19.338776	6.56223	--	--	0.75103	428	0	0.513882	0.146686	0.474579
ENSG00000005893.11	3920	7809	LAMP2	lysosomal-associated membrane protein 2	ChrX: 119.561682	5.04053	--	--	0.751001	428	0	0.380803	0.0382606	0.852786
ENSG00000235568.2	150372	12528	NFAM1	NFAT activating protein with ITAM motif 1	Chr22: 42.776416	5.64275	--	--	0.750905	428	0	0.439539	0.703274	6.13941e-05
ENSG00000198189.6	51170	69209	HSD17B11	hydroxysteroid (17-beta) dehydrogenase 11	Chr4: 88.257762	5.64979	--	--	0.750833	428	0	0.379286	-0.150918	0.461782
ENSG00000187775	8632	72102	DNAH17	dynein, 2C axonemal, 2C heavy chain 17	Chr17: 78.423697	0.92365	--	--	0.750662	428	0	0	0	1
ENSG00000131069	55902	6469	ACSS2	acyl-CoA synthetase short-chain family member 2	Chr20: 34.872146	2.98727	--	--	0.750545	428	0	0.380704	-0.445277	0.0226342
ENSG00000223799			IL10RB-AS1	IL10RB antisense RNA 1 (head to head)	Chr21: 33.263873	3.72827	--	--	0.750528	428	0	0	0	1
ENSG00000118564.10	26234	8129	FBXL5	F-box and leucine-rich repeat protein 5	Chr4: 15.606162	6.04216	--	--	0.750397	428	0	0.244936	-0.345805	0.0835604
ENSG00000125779	80025	65126	PANK2	pantothenate kinase 2	Chr20: 3.888839	2.39817	--	--	0.750376	428	0	0.285288	0.471289	0.0150845
ENSG00000137757.6	838		CASP5	caspase 5, apoptosis-related cysteine peptidase	Chr11: 104.864962	2.26542	--	--	0.750363	428	0	0	0	1
ENSG00000104325.2	1666	68178	DECR1	2,4-dienoyl CoA reductase 1, mitochondrial	Chr8: 91.013633	4.0044	--	--	0.750196	428	0	0.179173	-0.414605	0.0352091
ENSG00000159352	5710	55691	PSMD4	proteasome (prosome, 2C macropain) 26S subunit, 2C non-ATPase, 2C 4	Chr1: 151.254703	5.58998	--	--	0.749939	428	0	0.525688	0.0738734	0.719859
ENSG00000129925	58986	10944	TMEM8A	transmembrane protein 8A	Chr16: 0.370773	5.00164	--	--	0.749775	428	0	0.454218	0	1
ENSG00000187116.9	353514	83297	LILRA5	leukocyte immunoglobulin-like receptor, subfamily A (with TM domain), member 5	Chr19: 54.818353	7.95691	--	--	0.749721	428	0	0	0	1
ENSG00000158089.10	79623	56997	GALNT14	UDP-N-acetyl-alpha-D-galactosamine:polypeptide N-acetylgalactosaminyltransferase 14 (GalNAc-T14)	Chr2: 31.133333	1.95375	--	--	0.749439	428	0	0	-0.21968	0.280899
ENSG00000139508.10	283537	41733	SLC46A3	solute carrier family 46, member 3	Chr13: 29.274201	2.32941	--	--	0.749236	428	0	0	-0.0247462	0.904488
ENSG00000271722			RP11-446E9.2	RP11-446E9.2	--	1.82392	--	--	0.74917	428	0	0	0	1
ENSG00000162946	27185	10257	DISC1	disrupted in schizophrenia 1	Chr1: 231.626815	1.23366	--	--	0.74902	428	0	0.313388	-0.165524	0.419035
ENSG00000114353	2771	55539	GNAI2	guanine nucleotide binding protein (G protein), 2C alpha inhibiting activity polypeptide 2	Chr3: 50.226292	7.26492	--	--	0.748796	428	0	0.324691	0.702452	6.31632e-05
ENSG00000226479.3	79134		TMEM185B	transmembrane protein 185B	Chr2: 120.978854	2.37722	--	--	0.748733	428	0	0.315468	0.381485	0.0544833
ENSG00000180953.7	400410		ST20	suppressor of tumorigenicity 20	Chr15: 80.191182	4.03755	--	--	0.748708	428	0	0	0	1
ENSG00000100319.11	55954	32439	ZMAT5	zinc finger, matrin-type 5	Chr22: 30.134319	3.88245	--	--	0.74857	428	0	0	-0.0208056	0.919645
ENSG00000021355	1992	69399	SERPINB1	serpin peptidase inhibitor, 2C clade B (ovalbumin), 2C member 1	Chr6: 2.832332	6.91631	--	--	0.748361	428	0	0	0	1
ENSG00000105520			DKFZP761J1410	Lipid phosphate phosphatase-related protein type 2	Chr19: 11.355386	5.68554	--	--	0.74836	428	0	0	0	1
ENSG00000121964	79712	32590	GTDC1	glycosyltransferase-like domain containing 1	Chr2: 143.938068	1.46891	--	--	0.748216	428	0	0	-0.0694592	0.735994
ENSG00000130703	9885	77324	OSBPL2	oxysterol binding protein-like 2	Chr20: 62.231922	4.14399	--	--	0.748104	428	0	0	-0.373967	0.0598323
ENSG00000230583.2			RP11-792A8.2	pseudogene RP11-792A8.2	Chr7: 66.274980	3.09687	--	--	0.747823	428	0	0	0	1
ENSG00000162704	10092	4176	ARPC5	actin related protein 42038 complex, 2C subunit 5, 2C 16kDa	Chr1: 183.620846	6.6798	--	--	0.747748	428	0	0.463174	0.569282	0.00240301
ENSG00000125510.11	4987	22609	OPRL1	opiate receptor-like 1	Chr20: 62.711526	2.59346	--	--	0.747618	428	0	0.22702	-0.192489	0.346149
ENSG00000136371.5	10588	4702	MTHFS	5,10-methenyltetrahydrofolate synthetase (5-formyltetrahydrofolate cyclo-ligase)	Chr15: 80.125927	2.70863	--	--	0.747453	428	0	0.362388	-0.113103	0.582237
ENSG00000134243.7	6272	117723	SORT1	sortilin 1	Chr1: 109.852192	3.57522	--	--	0.747432	428	0	0.313178	-0.137877	0.501788
ENSG00000165119	3190	81909	HNRNPK	heterogeneous nuclear ribonucleoprotein K	Chr9: 83.968083	6.49435	--	--	0.747298	428	0	0.462772	0.294528	0.144134
ENSG00000118960.8	64342	10980	HS1BP3	HCLS1 binding protein 3	Chr2: 20.760208	1.99395	--	--	0.747105	428	0	0.50227	-0.346081	0.0832974
ENSG00000074319	7251	4584	TSG101	tumor susceptibility 101	Chr11: 18.468336	3.73747	--	--	0.747054	428	0	0.495122	-0.340762	0.0884718
ENSG00000103653	1445	55818	CSK	c-src tyrosine kinase	Chr15: 74.782057	5.97856	--	--	0.746947	428	0	0.503828	0.805795	6.78587e-07
ENSG00000196511.9	27010	6960	TPK1	thiamin pyrophosphokinase 1	Chr7: 144.149034	2.02662	--	--	0.746937	428	0	0.389378	-0.150202	0.463933
ENSG00000269956	100507423		MKNK1-AS1	MKNK1 antisense RNA 1	Chr1: 46.538696	1.87508	--	--	0.746926	428	0	0	0	1
ENSG00000255990.1			AC034102.1	long intergenic non-coding RNA AC034102.1	Chr12: 56.385991	5.42471	--	--	0.746851	428	0	0	0	1
ENSG00000186517	257106	18766	ARHGAP30	Rho GTPase activating protein 30	Chr1: 161.046946	6.39451	--	--	0.746813	428	0	0	0.959749	9.76996e-15
ENSG00000241553	10093	4177	ARPC4	actin related protein 42038 complex, 2C subunit 4, 2C 20kDa	Chr3: 9.792495	6.3501	--	--	0.746551	428	0	0	0.492893	0.010517
ENSG00000181631.6	53829	12543	P2RY13	purinergic receptor P2Y, G-protein coupled, 13	Chr3: 151.044100	5.08483	--	--	0.746431	428	0	0.302028	0.693403	8.58418e-05
ENSG00000163412	317649	41652	EIF4E3	eukaryotic translation initiation factor 4E family member 3	Chr3: 71.675416	3.12512	--	--	0.746302	428	0	0.394498	0.310729	0.122341
ENSG00000119669.3	64207	11555	IRF2BPL	interferon regulatory factor 2 binding protein-like	Chr14: 77.490888	3.23216	--	--	0.74621	428	0	0.245345	0	1
ENSG00000149781.8	83706	12877	FERMT3	fermitin family member 3	Chr11: 63.974150	6.78245	--	--	0.746139	428	0	0.725092	0	1
ENSG00000143641	2590	3297	GALNT2	polypeptide N-acetylgalactosaminyltransferase 2	Chr1: 230.057990	2.9733	--	--	0.746134	428	0	0.197728	0.111415	0.587915
ENSG00000180304	4947	31094	OAZ2	ornithine decarboxylase antizyme 2	Chr15: 64.687573	5.43047	--	--	0.74609	428	0	0.321863	-0.411206	0.0368913
ENSG00000118518	81847	12227	RNF146	ring finger protein 146	Chr6: 127.266610	3.25286	--	--	0.745733	428	0	0.243366	0	1
ENSG00000178814.11	26873	90938	OPLAH	5-oxoprolinase (ATP-hydrolysing)	Chr8: 145.106630	3.07371	--	--	0.745719	428	0	0.226238	-0.565658	0.00259808
ENSG00000134571.6	4607	215	MYBPC3	myosin binding protein C, cardiac	Chr11: 47.352957	2.31812	--	--	0.74569	428	0	0.277787	-0.0565546	0.783769
ENSG00000143252	6391	2256	SDHC	succinate dehydrogenase complex, 2C subunit C, 2C integral membrane protein, 2C 15kDa	Chr1: 161.314257	4.0434	--	--	0.745517	428	0	0.285599	-0.333117	0.0963288
ENSG00000143207	64326	115565	RFWD2	ring finger and WD repeat domain 2, 2C E3 ubiquitin protein ligase	Chr1: 175.944831	3.7458	--	--	0.744851	428	0	0.428381	-0.0132833	0.948649
ENSG00000182022	51363	8908	CHST15	carbohydrate (N-acetylgalactosamine 4-sulfate 6-O) sulfotransferase 15	Chr10: 124.007666	5.3765	--	--	0.744782	428	0	0.429305	0	1
ENSG00000261373.1			RP11-368I7.2	pseudogene RP11-368I7.2	Chr16: 89.778264	3.02169	--	--	0.744644	428	0	0	0	1
ENSG00000166900.10	6809	80191	STX3	syntaxin 3	Chr11: 59.495987	4.25192	--	--	0.744539	428	0	0.322564	-0.192884	0.34514
ENSG00000196352	1604	479	CD55	CD55 molecule, 2C decay accelerating factor for complement (Cromer blood group)	Chr1: 207.321508	6.67666	--	--	0.744405	428	0	0.303781	0.253731	0.21103
ENSG00000214212	255809	87291	C19orf38	chromosome 19 open reading frame 38	Chr19: 10.836575	6.16052	--	--	0.744296	428	0	0	0	1
ENSG00000263766			RP11-580I16.2	Ensembl antisense expressed sequence RP11-580I16.2	Chr17: 47.603860	2.85975	--	--	0.744215	428	0	0	0	1
ENSG00000112679	56940	86039	DUSP22	dual specificity phosphatase 22	Chr6: 0.291630	3.23351	--	--	0.744186	428	0	0.362223	-0.270026	0.182174
ENSG00000148358	57720	81077	GPR107	G protein-coupled receptor 107	Chr9: 130.053426	2.44197	--	--	0.743829	428	0	0.426608	-0.445918	0.022417
ENSG00000204439	57827	75155	C6orf47	chromosome 6 open reading frame 47	Chr6: 31.658298	3.35706	--	--	0.743748	428	0	0	0	1
ENSG00000102580	5611	2486	DNAJC3	DnaJ (Hsp40) homolog, 2C subfamily C, 2C member 3	Chr13: 95.677139	3.23457	--	--	0.743551	428	0	0.328401	-0.369645	0.0630868
ENSG00000168040.4	8772	2836	FADD	Fas (TNFRSF6)-associated via death domain	Chr11: 70.049269	3.76548	--	--	0.743345	428	0	0.407236	0.304541	0.13036
ENSG00000197622	56882	23209	CDC42SE1	CDC42 small effector 1	Chr1: 151.050971	7.10837	--	--	0.743062	428	0	0.469093	0.521816	0.0062545
ENSG00000168297	54899	9828	PXK	PX domain containing serine/threonine kinase	Chr3: 58.332880	3.42267	--	--	0.742817	428	0	0.270616	-0.117133	0.568773
ENSG00000069974	5873	3069	RAB27A	RAB27A, 2C member RAS oncogene family	Chr15: 55.202966	4.41988	--	--	0.742803	428	0	0.327684	0.377651	0.0571624
ENSG00000096060	2289	3038	FKBP5	FK506 binding protein 5	Chr6: 35.573585	4.9287	--	--	0.742585	428	0	0.378471	0.024235	0.906453
ENSG00000138107	10121	21173	ACTR1A	ARP1 actin-related protein 1 homolog A, 2C centractin alpha (yeast)	Chr10: 102.479229	4.72803	--	--	0.742577	428	0	0.493764	-0.0221689	0.914398
ENSG00000198001	51135	41109	IRAK4	interleukin-1 receptor-associated kinase 4	Chr12: 43.758944	3.26383	--	--	0.742548	428	0	0.342911	0.57585	0.0020813
ENSG00000163466.11	10109	4187	ARPC2	actin related protein 2/3 complex, subunit 2, 34kDa	Chr2: 219.081817	6.94982	--	--	0.742352	428	0	0.560813	0.613085	0.000868103
ENSG00000084731	3797	55640	KIF3C	kinesin family member 3C	Chr2: 25.926596	1.59352	--	--	0.742326	428	0	0.381544	-0.0860202	0.676076
ENSG00000076662	3385	88479	ICAM3	intercellular adhesion molecule 3	Chr19: 10.333776	7.48913	--	--	0.742292	428	0	0	0	1
ENSG00000064999	23294	9068	ANKS1A	ankyrin repeat and sterile alpha motif domain containing 1A	Chr6: 34.889265	2.32831	--	--	0.742211	428	0	0.513686	0	1
ENSG00000135074.11	8728	74925	ADAM19	ADAM metallopeptidase domain 19	Chr5: 156.825169	3.71522	--	--	0.742204	428	0	0.386059	0.550871	0.00354049
ENSG00000188997.3	283219	54754	KCTD21	potassium channel tetramerisation domain containing 21	Chr11: 77.887300	2.05685	--	--	0.742187	428	0	0	-0.399184	0.0433616
ENSG00000255723.1			RP11-529H2.2	pseudogene RP11-529H2.2	Chr4: 88.238322	4.57072	--	--	0.742028	428	0	0	0	1
ENSG00000164054	51246	9526	SHISA5	shisa family member 5	Chr3: 48.467798	6.04605	--	--	0.741912	428	0	0	0.558913	0.00299727
ENSG00000060069	9150	31254	CTDP1	CTD (carboxy-terminal domain, 2C RNA polymerase II, 2C polypeptide A) phosphatase, 2C subunit 1	Chr18: 79.679801	3.67223	--	--	0.741694	428	0	0.394826	0.521462	0.0062961
ENSG00000067596	1659	3628	DHX8	DEAH (Asp-Glu-Ala-His) box polypeptide 8	Chr17: 43.483865	2.87782	--	--	0.741675	428	0	0.396885	0.283479	0.16051
ENSG00000102007.6	5355	2003	PLP2	proteolipid protein 2 (colonic epithelium-enriched)	ChrX: 49.028273	7.46597	--	--	0.741578	428	0	0.387004	0.249899	0.21824
ENSG00000002834	3927	4480	LASP1	LIM and SH3 protein 1	Chr17: 38.869859	5.52229	--	--	0.741473	428	0	0.666474	0.190264	0.351858
ENSG00000254721.1			RP11-805J14.5	pseudogene RP11-805J14.5	Chr11: 70.052397	4.02295	--	--	0.741414	428	0	0	0	1
ENSG00000108424	3837	1707	KPNB1	karyopherin (importin) beta 1	Chr17: 47.649476	4.5717	--	--	0.741393	428	0	0.505006	0.396544	0.0448959
ENSG00000163812.9	51304	9582	ZDHHC3	zinc finger, DHHC-type containing 3	Chr3: 44.956749	3.62344	--	--	0.741141	428	0	0.325662	0.196743	0.335388
ENSG00000135766	54583	56936	EGLN1	egl-9 family hypoxia-inducible factor 1	Chr1: 231.363751	3.15913	--	--	0.74079	428	0	0.258277	-0.363524	0.0679282
ENSG00000072401	7321	20714	UBE2D1	ubiquitin-conjugating enzyme E2D 1	Chr10: 58.334975	4.16862	--	--	0.740612	428	0	0.303669	0.227222	0.26429
ENSG00000134698.10	192670	41184	AGO4	argonaute RISC catalytic component 4	Chr1: 36.273773	3.37737	--	--	0.740609	428	0	0	0	1
ENSG00000143862.3	127829	23600	ARL8A	ADP-ribosylation factor-like 8A	Chr1: 202.102532	5.39199	--	--	0.740491	428	0	0.471208	0.142598	0.48711
ENSG00000005020.8	8935	2919	SKAP2	src kinase associated phosphoprotein 2	Chr7: 26.706681	4.16249	--	--	0.74042	428	0	0.699853	0.551223	0.00351505
ENSG00000172409.5	10978	4975	CLP1	cleavage and polyadenylation factor I subunit 1	Chr11: 57.424488	2.22617	--	--	0.740397	428	0	0.316849	0.600367	0.00118436
ENSG00000260563			RP13-516M14.1	long intergenic non-coding RNA RP13-516M14.1	Chr17: 82.293716	3.95992	--	--	0.740154	428	0	0	0	1
ENSG00000112576.8	896	20419	CCND3	cyclin D3	Chr6: 41.902671	6.17825	--	--	0.740146	428	0	0.35767	0.771574	3.9305e-06
ENSG00000138463.8	84925	13137	DIRC2	disrupted in renal carcinoma 2	Chr3: 122.513642	2.45743	--	--	0.739912	428	0	0	-0.206595	0.311251
ENSG00000272098			AC092299.8	Ensembl unmapped expressed sequence AC092299.8	--	2.48953	--	--	0.739828	428	0	0	0	1
ENSG00000241506.1	151645		PSMC1P1	proteasome (prosome, macropain) 26S subunit, ATPase, 1 pseudogene 1	Chr3: 68.684856	4.49098	--	--	0.739814	428	0	0	0	1
ENSG00000126883	8021	38008	NUP214	nucleoporin 214kDa	Chr9: 131.125561	3.23277	--	--	0.739791	428	0	0.342263	0.478606	0.0133833
ENSG00000153310	51571	9599	FAM49B	family with sequence similarity 49, 2C member B	Chr8: 129.839593	5.29215	--	--	0.739165	428	0	0	-0.112417	0.584542
ENSG00000124772.7	57699	23266	CPNE5	copine V	Chr6: 36.708552	2.51693	--	--	0.739119	428	0	0.286031	-0.196717	0.335452
ENSG00000135899	3431	82192	SP110	SP110 nuclear body protein	Chr2: 230.167293	4.40787	--	--	0.738929	428	0	0	0.515726	0.00700356
ENSG00000183155.4	5877	37702	RABIF	RAB interacting factor	Chr1: 202.848085	2.37418	--	--	0.738898	428	0	0	0.306878	0.127288
ENSG00000224407.1			RP5-956O18.3	pseudogene RP5-956O18.3	Chr1: 230.416058	3.36442	--	--	0.73887	428	0	0	0	1
ENSG00000102796.6	79758		DHRS12	dehydrogenase/reductase (SDR family) member 12	Chr13: 52.342129	2.87783	--	--	0.738845	428	0	0	0	1
ENSG00000256072.1			RP11-335I12.2	pseudogene RP11-335I12.2	Chr12: 66.645525	2.99876	--	--	0.738844	428	0	0	0	1
ENSG00000151465	8872	4394	CDC123	cell division cycle 123	Chr10: 12.195965	5.14451	--	--	0.738786	428	0	0	0.151478	0.460101
ENSG00000232533.1			AC093673.5	long intergenic non-coding RNA AC093673.5	Chr7: 143.076785	3.48218	--	--	0.738715	428	0	0	0	1
ENSG00000079739	5236	1979	PGM1	phosphoglucomutase 1	Chr1: 63.593276	3.44062	--	--	0.738606	428	0	0.341965	0.20177	0.322934
ENSG00000237054	100505758		PRMT5-AS1	PRMT5 antisense RNA 1	Chr14: 22.918947	2.15034	--	--	0.738208	428	0	0	0	1
ENSG00000166716.5	9640	8759	ZNF592	zinc finger protein 592	Chr15: 85.291866	3.30857	--	--	0.738169	428	0	0.210971	0	1
ENSG00000169084.8	207063	78041	DHRSX	dehydrogenase/reductase (SDR family) X-linked	ChrX: 2.137557	2.19098	--	--	0.738142	428	0	0	0.151901	0.458833
ENSG00000132965.5	241	1231	ALOX5AP	arachidonate 5-lipoxygenase-activating protein	Chr13: 31.309645	8.69434	--	--	0.737938	428	0	0.324523	0.669668	0.000182704
ENSG00000183019	199675	52162	C19orf59	mast cell-expressed membrane protein 1	Chr19: 7.676628	6.40621	--	--	0.737916	428	0	0	0	1
ENSG00000171148.9	10474	4633	TADA3	transcriptional adaptor 3	Chr3: 9.821544	4.78746	--	--	0.737833	428	0	0.42153	0	1
ENSG00000167995.11	7439	37895	BEST1	bestrophin 1	Chr11: 61.717293	2.40691	--	--	0.7378	428	0	0.297419	-0.150185	0.463985
ENSG00000062716	81671	23686	VMP1	vacuole membrane protein 1	Chr17: 59.707192	6.31886	--	--	0.737709	428	0	0.261789	0	1
ENSG00000132205	84034	36483	EMILIN2	elastin microfibril interfacer 2	Chr18: 2.847030	4.00941	--	--	0.737437	428	0	0.354744	0.479558	0.0131743
ENSG00000112195.8	79865	81906	TREML2	triggering receptor expressed on myeloid cells-like 2	Chr6: 41.158015	4.20473	--	--	0.73737	428	0	0.449718	0.218532	0.283484
ENSG00000136280	83605	12868	CCM2	cerebral cavernous malformation 2	Chr7: 44.999475	4.48426	--	--	0.737119	428	0	0.434885	0.673504	0.000162445
ENSG00000204577.7	11025	121613	LILRB3	leukocyte immunoglobulin-like receptor, subfamily B (with TM and ITIM domains), member 3	Chr19: 54.723357	4.58315	--	--	0.736983	428	0	0.417759	0.754438	8.49944e-06
ENSG00000142634	79180	32580	EFHD2	EF-hand domain family, 2C member D2	Chr1: 15.409895	7.59517	--	--	0.736691	428	0	0.547109	0.0970542	0.637171
ENSG00000095370	10044	69145	SH2D3C	SH2 domain containing 3C	Chr9: 127.738317	4.36044	--	--	0.736616	428	0	0.623414	0.460254	0.0179841
ENSG00000120709.6	51307	9586	FAM53C	family with sequence similarity 53, member C	Chr5: 137.667624	5.33753	--	--	0.736418	428	0	0	0	1
ENSG00000130150	158747	22125	MOSPD2	motile sperm domain containing 2	ChrX: 14.873441	2.64794	--	--	0.736288	428	0	0	-0.289177	0.151907
ENSG00000111540	5869	104027	RAB5B	RAB5B, 2C member RAS oncogene family	Chr12: 55.973913	5.07058	--	--	0.735525	428	0	0	0.581059	0.00185316
ENSG00000103994	64397	40787	ZNF106	zinc finger protein 106	Chr15: 42.412823	2.67053	--	--	0.735502	428	0	0	0	1
ENSG00000101343.10	51340	6462	CRNKL1	crooked neck pre-mRNA splicing factor-like 1	Chr20: 20.015012	2.37334	--	--	0.735387	428	0	0.349348	0.087331	0.67141
ENSG00000166523.3	26253	22809	CLEC4E	C-type lectin domain family 4, member E	Chr12: 8.685901	5.59017	--	--	0.734946	428	0	0.333969	0.593452	0.00139478
ENSG00000168214.16	3516	7511	RBPJ	recombination signal binding protein for immunoglobulin kappa J region	Chr4: 26.165077	3.82795	--	--	0.734582	428	0	0	0.171971	0.400885
ENSG00000090376.4	11213	36215	IRAK3	interleukin-1 receptor-associated kinase 3	Chr12: 66.582659	4.44342	--	--	0.734578	428	0	0.32458	0.426199	0.0299261
ENSG00000173744	3267	37929	AGFG1	ArfGAP with FG repeats 1	Chr2: 227.472152	4.06924	--	--	0.734489	428	0	0.348541	0	1
ENSG00000130755	9535	37978	GMFG	glia maturation factor, 2C gamma	Chr19: 39.328353	7.1146	--	--	0.734436	428	0	0.597951	0.883873	2.1685e-09
ENSG00000111229	10094	4178	ARPC3	actin related protein 42038 complex, 2C subunit 3, 2C 21kDa	Chr12: 110.434825	7.27735	--	--	0.734423	428	0	0.562309	0.541006	0.00431926
ENSG00000259182.1			RP11-424I19.2	pseudogene RP11-424I19.2	Chr15: 101.708735	0.815665	--	--	0.734292	428	0	0	0	1
ENSG00000106780.7	1955	18209	MEGF9	multiple EGF-like-domains 9	Chr9: 123.363091	4.4911	--	--	0.734266	428	0	0	-0.0888099	0.666158
ENSG00000267615			RP11-552F3.13	Ensembl antisense expressed sequence RP11-552F3.13	Chr17: 75.943832	2.19251	--	--	0.733909	428	0	0	0	1
ENSG00000100109	24144	40813	TFIP11	tuftelin interacting protein 11	Chr22: 26.491225	3.34142	--	--	0.733784	428	0	0.433819	0.0217597	0.915972
ENSG00000154845	9989	81737	PPP4R1	protein phosphatase 4, 2C regulatory subunit 1	Chr18: 9.546791	3.92853	--	--	0.733762	428	0	0	0.170362	0.405372
ENSG00000203739.3			RP11-296O14.3	pseudogene RP11-296O14.3	Chr1: 173.386932	1.15789	--	--	0.733757	428	0	0	0	1
ENSG00000166333.9	3611	3318	ILK	integrin-linked kinase	Chr11: 6.624961	4.98025	--	--	0.733744	428	0	0.491337	0.311058	0.121924
ENSG00000231969.1			AC144449.1	long intergenic non-coding RNA AC144449.1	Chr2: 150.443710	1.86221	--	--	0.733743	428	0	0	0	1
ENSG00000265784			RP1-56K13.3	Ensembl antisense expressed sequence RP1-56K13.3	Chr17: 38.918801	5.71912	--	--	0.733642	428	0	0	0	1
ENSG00000254641.1			RP11-732A19.2	pseudogene RP11-732A19.2	Chr11: 6.629897	5.31516	--	--	0.733601	428	0	0	0	1
ENSG00000236263.1			RP11-263K19.6	pseudogene RP11-263K19.6	Chr1: 155.180942	3.6154	--	--	0.733311	428	0	0	0	1
ENSG00000047644	55841	9243	WWC3	WWC family member 3	ChrX: 10.015562	3.22354	--	--	0.733294	428	0	0	0	1
ENSG00000160201.7	7307	14345	U2AF1	U2 small nuclear RNA auxiliary factor 1	Chr21: 44.513066	4.62771	--	--	0.733202	428	0	0	0.605951	0.00103502
ENSG00000166925.4	81628	11390	TSC22D4	TSC22 domain family, member 4	Chr7: 100.064142	5.99908	--	--	0.733162	428	0	0.400752	0.0750633	0.715529
ENSG00000131389.12	6533	2291	SLC6A6	solute carrier family 6 (neurotransmitter transporter, taurine), member 6	Chr3: 14.444076	5.48315	--	--	0.732984	428	0	0.315797	-0.0255742	0.901308
ENSG00000086544	80271	11868	ITPKC	inositol-trisphosphate 3-kinase C	Chr19: 40.717103	3.50867	--	--	0.732631	428	0	0.298742	-0.18409	0.367992
ENSG00000225190	9842	8871	PLEKHM1	pleckstrin homology domain containing, 2C family M (with RUN domain) member 1	Chr17: 45.435900	3.7515	--	--	0.732621	428	0	0	0.50568	0.00840359
ENSG00000100368	1439	339	CSF2RB	colony stimulating factor 2 receptor, 2C beta, 2C low-affinity (granulocyte-macrophage)	Chr22: 36.913628	5.08958	--	--	0.73256	428	0	0.392262	0.686975	0.000106046
ENSG00000011600	7305	7986	TYROBP	TYRO protein tyrosine kinase binding protein	Chr19: 35.904401	9.68877	--	--	0.732288	428	0	0.359458	0.779122	2.73994e-06
ENSG00000258757.1			RP11-841O20.2	pseudogene RP11-841O20.2	Chr14: 53.107557	4.3891	--	--	0.732182	428	0	0	0	1
ENSG00000092330.11	26277	8264	TINF2	TERF1 (TRF1)-interacting nuclear factor 2	Chr14: 24.708849	4.93721	--	--	0.732112	428	0	0.206232	0.168668	0.410127
ENSG00000167676.3	729359	69311	PLIN4	perilipin 4	Chr19: 4.504873	2.69447	--	--	0.732108	428	0	0	0	1
ENSG00000110077.10	64231	83320	MS4A6A	membrane-spanning 4-domains, subfamily A, member 6A	Chr11: 59.939081	4.76718	--	--	0.732012	428	0	0	0	1
ENSG00000254901	729991	47492	MEF2BNB	MEF2B neighbor	Chr19: 19.176903	4.13465	--	--	0.731959	428	0	0	0	1
ENSG00000106070	2887	3882	GRB10	growth factor receptor-bound protein 10	Chr7: 50.590063	2.44281	--	--	0.731901	428	0	0.387051	-0.231823	0.254478
ENSG00000198909	4215	69110	MAP3K3	mitogen-activated protein kinase kinase kinase 3	Chr17: 63.622415	4.08563	--	--	0.731445	428	0	0.4009	0.637706	0.000457555
ENSG00000090316	10296	4298	MAEA	macrophage erythroblast attacher	Chr4: 1.289851	4.14832	--	--	0.731432	428	0	0.442445	-0.514229	0.00719881
ENSG00000123329	64333	13041	ARHGAP9	Rho GTPase activating protein 9	Chr12: 57.472255	6.79153	--	--	0.731407	428	0	0	0.840914	7.51365e-08
ENSG00000163694.10	54502	36932	RBM47	RNA binding motif protein 47	Chr4: 40.425272	2.9096	--	--	0.731372	428	0	0	0	1
ENSG00000197872.7	81553	12657	FAM49A	family with sequence similarity 49, member A	Chr2: 16.730727	3.67554	--	--	0.7312	428	0	0	0.356006	0.07426
ENSG00000232528.3			RP4-673D20.3	pseudogene RP4-673D20.3	Chr20: 1.748603	0.964072	--	--	0.730718	428	0	0	0	1
ENSG00000123146	976	8050	CD97	adhesion G protein-coupled receptor E5	Chr19: 14.380501	7.45595	--	--	0.730446	428	0	0.540038	0.555425	0.00322346
ENSG00000166188.2	57567	11548	ZNF319	zinc finger protein 319	Chr16: 58.028572	2.45519	--	--	0.730238	428	0	0.392915	0	1
ENSG00000177981	140461	32572	ASB8	ankyrin repeat and SOCS box containing 8	Chr12: 48.147788	2.93794	--	--	0.730193	428	0	0.356934	-0.0866224	0.673931
ENSG00000158470.5	9334	3507	B4GALT5	UDP-Gal:betaGlcNAc beta 1,4- galactosyltransferase, polypeptide 5	Chr20: 48.249482	4.74925	--	--	0.730154	428	0	0.390261	-0.0448372	0.827826
ENSG00000110057.3	81622	41325	UNC93B1	unc-93 homolog B1	Chr11: 67.758575	4.82253	--	--	0.730145	428	0	0.352793	0.683974	0.000116839
ENSG00000183486	4600	74299	MX2	MX dynamin-like GTPase 2	Chr21: 41.361943	5.25042	--	--	0.729937	428	0	0.310812	0.427094	0.0295464
ENSG00000166913.8	7529	20724	YWHAB	tyrosine 3-monooxygenase/tryptophan 5-monooxygenase activation protein, beta polypeptide	Chr20: 43.514317	5.79452	--	--	0.729773	428	0	0.429254	0.198828	0.330189
ENSG00000197852	55924	10421	FAM212B	family with sequence similarity 212, 2C member B	Chr1: 111.680630	3.47227	--	--	0.729669	428	0	0	0	1
ENSG00000257923	1523	22551	CUX1	cut-like homeobox 1	Chr7: 101.815904	2.37907	--	--	0.729618	428	0	0.412805	0.230989	0.256238
ENSG00000165879.7	10023	3999	FRAT1	frequently rearranged in advanced T-cell lymphomas	Chr10: 99.079022	4.25098	--	--	0.729572	428	0	0.359805	-0.00574974	0.977761
ENSG00000060971	30	37497	ACAA1	acetyl-CoA acyltransferase 1	Chr3: 38.103129	5.19483	--	--	0.72933	428	0	0.278534	-0.200349	0.326426
ENSG00000188315.3	375341	14230	C3orf62	chromosome 3 open reading frame 62	Chr3: 49.306219	2.89184	--	--	0.729314	428	0	0	0	1
ENSG00000237441	5863	3494	RGL2	ral guanine nucleotide dissociation stimulator-like 2	Chr6: 33.291654	5.16555	--	--	0.729264	428	0	0.500554	0.756325	7.83144e-06
ENSG00000104388	5862	20628	RAB2A	RAB2A, 2C member RAS oncogene family	Chr8: 60.516857	3.12806	--	--	0.729234	428	0	0	0	1
ENSG00000108774.10	5878	55533	RAB5C	RAB5C, member RAS oncogene family	Chr17: 40.276994	3.54625	--	--	0.728912	428	0	0.446698	0.420402	0.0324815
ENSG00000116685.11	90231	12668	KIAA2013	KIAA2013	Chr1: 11.979648	4.48796	--	--	0.728793	428	0	0	0	1
ENSG00000119318	5887	37704	RAD23B	RAD23 homolog B	Chr9: 107.283137	4.25613	--	--	0.728662	428	0	0.374377	-0.207947	0.308024
ENSG00000117614.5	25949	5993	SYF2	SYF2 homolog, RNA splicing factor	Chr1: 25.549170	3.37968	--	--	0.728532	428	0	0.412394	0.501974	0.00897577
ENSG00000241685	10552	4675	ARPC1A	actin related protein 42038 complex, 2C subunit 1A, 2C 41kDa	Chr7: 99.325898	3.82262	--	--	0.728526	428	0	0	-0.145263	0.478921
ENSG00000131100.8	529	1282	ATP6V1E1	ATPase, H+ transporting, lysosomal 31kDa, V1 subunit E1	Chr22: 18.074902	5.39994	--	--	0.728457	428	0	0.25418	-0.277829	0.169374
ENSG00000103313	4210	32441	MEFV	Mediterranean fever	Chr16: 3.242028	5.13289	--	--	0.72845	428	0	0.354892	0.794504	1.25572e-06
ENSG00000251230.1			RP11-701P16.5	pseudogene RP11-701P16.5	Chr4: 185.765739	1.38603	--	--	0.728444	428	0	0	0	1
ENSG00000170190	9121	20985	SLC16A5	solute carrier family 16 (monocarboxylate transporter), 2C member 5	Chr17: 75.087727	3.04849	--	--	0.728348	428	0	0	0.27559	0.172981
ENSG00000090372	29888	8378	STRN4	striatin, 2C calmodulin binding protein 4	Chr19: 46.719507	4.40163	--	--	0.727993	428	0	0.377118	0.211741	0.299082
ENSG00000169692.8	10555	4678	AGPAT2	1-acylglycerol-3-phosphate O-acyltransferase 2	Chr9: 139.567595	5.05648	--	--	0.727948	428	0	0.270049	-0.178437	0.383133
ENSG00000102710	55578	78520	SUPT20H	suppressor of Ty 20 homolog	Chr13: 37.009312	3.3245	--	--	0.727784	428	0	0	0	1
ENSG00000089234	8315	4926	BRAP	BRCA1 associated protein	Chr12: 111.642146	2.24536	--	--	0.727689	428	0	0.502727	-0.17379	0.395845
ENSG00000157350.8	6483	5047	ST3GAL2	ST3 beta-galactoside alpha-2,3-sialyltransferase 2	Chr16: 70.413338	3.57802	--	--	0.727541	428	0	0.290786	0.147479	0.472165
ENSG00000233006			AC034220.3	processed transcript AC034220.3	Chr5: 132.311285	1.12604	--	--	0.72747	428	0	0	0	1
ENSG00000103194	9100	31294	USP10	ubiquitin specific peptidase 10	Chr16: 84.699978	4.30146	--	--	0.72738	428	0	0.281116	-0.0154139	0.940426
ENSG00000259143.1			CTD-2240H23.2	long intergenic non-coding RNA CTD-2240H23.2	Chr14: 95.651454	1.25542	--	--	0.727339	428	0	0	0	1
ENSG00000217555	51192	9663	CKLF	chemokine-like factor	Chr16: 66.552563	5.40486	--	--	0.727301	428	0	0.436975	0.261764	0.196442
ENSG00000156414.14	122402	14311	TDRD9	tudor domain containing 9	Chr14: 104.394799	2.16609	--	--	0.72728	428	0	0	-0.105824	0.606896
ENSG00000102010	660	20411	BMX	BMX non-receptor tyrosine kinase	ChrX: 15.464246	3.0818	--	--	0.727175	428	0	0.466167	0.429702	0.0284618
ENSG00000166501.8	5579	56424	PRKCB	protein kinase C, beta	Chr16: 23.847322	4.31769	--	--	0.726908	428	0	0.272877	0	1
ENSG00000100364	23313	15140	KIAA0930	KIAA0930	Chr22: 45.190338	3.5578	--	--	0.726908	428	0	0	0	1
ENSG00000135828	6041	8040	RNASEL	ribonuclease L (2', 2C5'-oligoisoadenylate synthetase-dependent)	Chr1: 182.573634	2.15137	--	--	0.726885	428	0	0.302789	0.0443073	0.829831
ENSG00000129353	57153	10711	SLC44A2	solute carrier family 44 (choline transporter), 2C member 2	Chr19: 10.602457	6.12734	--	--	0.726863	428	0	0	0.5328	0.00507337
ENSG00000112079.8	11329	56033	STK38	serine/threonine kinase 38	Chr6: 36.461669	5.20206	--	--	0.726828	428	0	0.494502	0.594223	0.00136984
ENSG00000175573.6	83638	12869	C11orf68	chromosome 11 open reading frame 68	Chr11: 65.684279	4.10843	--	--	0.726773	428	0	0.433121	0	1
ENSG00000070731	10610	4714	ST6GALNAC2	ST6 (alpha-N-acetyl-neuraminyl-2, 2C3-beta-galactosyl-1, 2C3)-N-acetylgalactosaminide alpha-2, 2C6-sialyltransferase 2	Chr17: 76.563710	3.21176	--	--	0.726171	428	0	0.389945	-0.372996	0.0605518
ENSG00000182831.7	29035	105712	C16orf72	chromosome 16 open reading frame 72	Chr16: 9.185505	3.6306	--	--	0.725907	428	0	0	0	1
ENSG00000169228.9	53917	40641	RAB24	RAB24, member RAS oncogene family	Chr5: 176.728452	6.25967	--	--	0.725865	428	0	0	-0.0335447	0.870772
ENSG00000100580.7	283578	19600	TMED8	transmembrane emp24 protein transport domain containing 8	Chr14: 77.801364	2.32743	--	--	0.72584	428	0	0	0.317628	0.113832
ENSG00000155827	56254	5571	RNF20	ring finger protein 20, 2C E3 ubiquitin protein ligase	Chr9: 101.533851	2.53521	--	--	0.72573	428	0	0.356565	0.378775	0.0563666
ENSG00000189077.6	83862	12907	TMEM120A	transmembrane protein 120A	Chr7: 75.616155	5.41746	--	--	0.725584	428	0	0	0	1
ENSG00000111052.3	8825	20976	LIN7A	lin-7 homolog A	Chr12: 81.186299	2.5586	--	--	0.725582	428	0	0.488494	-0.50745	0.00814112
ENSG00000109133.8	55161	10018	TMEM33	transmembrane protein 33	Chr4: 41.937137	2.56315	--	--	0.725395	428	0	0	-0.17477	0.393145
ENSG00000127954	79689	36422	STEAP4	STEAP family member 4	Chr7: 88.270892	3.53661	--	--	0.725395	428	0	0.335799	-0.340855	0.0883802
ENSG00000143570	27173	40906	SLC39A1	solute carrier family 39 (zinc transporter), 2C member 1	Chr1: 153.959099	3.95897	--	--	0.725394	428	0	0.390836	-0.0325984	0.874388
ENSG00000183726.6	23585	4469	TMEM50A	transmembrane protein 50A	Chr1: 25.664951	4.27354	--	--	0.725218	428	0	0.458002	0.29034	0.150194
ENSG00000167874.6	92162	12073	TMEM88	transmembrane protein 88	Chr17: 7.758383	2.59397	--	--	0.725189	428	0	0	-0.102713	0.617565
ENSG00000156675	80223	11853	RAB11FIP1	RAB11 family interacting protein 1 (class I)	Chr8: 37.858618	3.69088	--	--	0.724937	428	0	0	0.102725	0.617526
ENSG00000014919	1355	5848	COX15	cytochrome c oxidase assembly homolog 15 (yeast)	Chr10: 99.711844	2.56019	--	--	0.72487	428	0	0.150518	-0.205706	0.313384
ENSG00000135932.6	51719	69212	CAB39	calcium binding protein 39	Chr2: 231.577560	4.57881	--	--	0.724848	428	0	0.307725	0.214051	0.293716
ENSG00000254928.1			RP11-702H23.6	pseudogene RP11-702H23.6	Chr11: 74.166393	3.99417	--	--	0.724641	428	0	0	0	1
ENSG00000158864	4720	56659	NDUFS2	NADH dehydrogenase (ubiquinone) Fe-S protein 2, 2C 49kDa (NADH-coenzyme Q reductase)	Chr1: 161.197104	3.77776	--	--	0.724343	428	0	0	-0.449108	0.0213606
ENSG00000113119.8	55374	12431	TMCO6	transmembrane and coiled-coil domains 6	Chr5: 140.019012	2.24241	--	--	0.72434	428	0	0	0.277158	0.17045
ENSG00000163297.12	118429	43236	ANTXR2	anthrax toxin receptor 2	Chr4: 80.822303	2.32648	--	--	0.724189	428	0	0.441673	0.14881	0.468133
ENSG00000149923.9	5531	2038	PPP4C	protein phosphatase 4, catalytic subunit	Chr16: 30.087299	6.1489	--	--	0.724168	428	0	0.458861	0.6742	0.000158988
ENSG00000186205.8	55016	113749	MARCH1	membrane-associated ring finger (C3HC4) 1, E3 ubiquitin protein ligase	Chr1: 220.960101	3.47951	--	--	0.723834	428	0	0.185228	0.501379	0.00907067
ENSG00000162511	7805	4922	LAPTM5	lysosomal protein transmembrane 5	Chr1: 30.732469	9.24008	--	--	0.723811	428	0	0.44909	0.824207	2.27305e-07
ENSG00000175538.6	10008	3994	KCNE3	potassium voltage-gated channel, Isk-related family, member 3	Chr11: 74.165886	3.50967	--	--	0.723802	428	0	0.272536	0.161989	0.429175
ENSG00000198055.6	2870	37570	GRK6	G protein-coupled receptor kinase 6	Chr5: 176.853497	6.07866	--	--	0.72371	428	0	0.415756	0.699866	6.90277e-05
ENSG00000247596	11344	5272	TWF2	twinfilin actin binding protein 2	Chr3: 52.228610	5.67517	--	--	0.723171	428	0	0	0.442749	0.0235078
ENSG00000065882	23216	56856	TBC1D1	TBC1 (tre-2/USP6, 2C BUB2, 2C cdc16) domain family, 2C member 1	Chr4: 37.891087	3.3597	--	--	0.723029	428	0	0.265661	0.0473748	0.818237
ENSG00000100764.9	5700	2095	PSMC1	proteasome (prosome, macropain) 26S subunit, ATPase, 1	Chr14: 90.722839	3.25351	--	--	0.722964	428	0	0.275742	-0.237808	0.24207
ENSG00000137806.4	51103	32289	NDUFAF1	NADH dehydrogenase (ubiquinone) complex I, assembly factor 1	Chr15: 41.679551	2.40107	--	--	0.722877	428	0	0.365534	-0.247631	0.222585
ENSG00000108788	6945	7969	MLX	MLX, 2C MAX dimerization protein	Chr17: 42.567068	4.64082	--	--	0.72278	428	0	0.432976	0.0894509	0.663887
ENSG00000174903	81876	49926	RAB1B	RAB1B, 2C member RAS oncogene family	Chr11: 66.268533	6.771	--	--	0.722735	428	0	0	-0.531869	0.00516551
ENSG00000103769.5	8766	37903	RAB11A	RAB11A, member RAS oncogene family	Chr15: 66.018392	3.12458	--	--	0.722678	428	0	0.377957	-0.379932	0.0555566
ENSG00000131042.9	10288		LILRB2	leukocyte immunoglobulin-like receptor, subfamily B (with TM and ITIM domains), member 2	Chr19: 54.777675	6.12474	--	--	0.722618	428	0	0	0	1
ENSG00000115325.9	1796	1057	DOK1	docking protein 1, 62kDa (downstream of tyrosine kinase 1)	Chr2: 74.776153	3.88519	--	--	0.722558	428	0	0.516042	0.343261	0.0860118
ENSG00000144040.8	94097	16936	SFXN5	sideroflexin 5	Chr2: 73.169165	1.86503	--	--	0.722518	428	0	0.319395	-0.187455	0.359147
ENSG00000153786.8	55625	41193	ZDHHC7	zinc finger, DHHC-type containing 7	Chr16: 85.007787	4.33115	--	--	0.722485	428	0	0.445823	0.123127	0.549016
ENSG00000231025.1			RP11-175O19.4	pseudogene RP11-175O19.4	Chr10: 98.752207	1.70301	--	--	0.722467	428	0	0	0	1
ENSG00000135604.9	8676	2792	STX11	syntaxin 11	Chr6: 144.471663	4.84098	--	--	0.721936	428	0	0	0.712205	4.48073e-05
ENSG00000169403.7	5724	20260	PTAFR	platelet-activating factor receptor	Chr1: 28.473677	4.58406	--	--	0.721928	428	0	0.286561	0.447797	0.0217899
ENSG00000170043.7	58485	41425	TRAPPC1	trafficking protein particle complex 1	Chr17: 7.834329	7.49604	--	--	0.721879	428	0	0	0.054994	0.789603
ENSG00000198019	2210		FCGR1B	Fc fragment of IgG, 2C high affinity Ib, 2C receptor (CD64)	Chr1: 121.087345	3.47327	--	--	0.721791	428	0	0	0	1
ENSG00000180509.7	3753	185	KCNE1	potassium voltage-gated channel, Isk-related family, member 1	Chr21: 35.818988	2.37916	--	--	0.721762	428	0	0.270171	-0.27924	0.16713
ENSG00000142961.10	148932	64826	MOB3C	MOB kinase activator 3C	Chr1: 47.073387	2.68129	--	--	0.721623	428	0	0	0	1
ENSG00000224067			RP11-430K21.2	processed pseudogene RP11-430K21.2	Chr9: 111.802980	1.86116	--	--	0.721563	428	0	0	0	1
ENSG00000232133.1	100874399		IMPDH1P10	IMP (inosine monophosphate) dehydrogenase 1 pseudogene 10	Chr2: 202.002239	4.2585	--	--	0.721544	428	0	0	0	1
ENSG00000005238	80256	32625	FAM214B	family with sequence similarity 214, 2C member B	Chr9: 35.104112	4.06635	--	--	0.721542	428	0	0	0	1
ENSG00000178146			RP1-232L22__B.1	processed pseudogene RP1-232L22__B.1	ChrX: 101.778969	3.38507	--	--	0.721491	428	0	0	0	1
ENSG00000099940	9342	3512	SNAP29	synaptosomal-associated protein, 2C 29kDa	Chr22: 20.858983	2.7019	--	--	0.72144	428	0	0.268661	0.457949	0.0186439
ENSG00000142409	126208	18983	ZNF787	zinc finger protein 787	Chr19: 56.087366	3.51136	--	--	0.721393	428	0	0	0	1
ENSG00000187764.7	10507	21282	SEMA4D	sema domain, immunoglobulin domain (Ig), transmembrane domain (TM) and short cytoplasmic domain, (semaphorin) 4D	Chr9: 91.975702	3.93122	--	--	0.721133	428	0	0.416549	0.334298	0.0950828
ENSG00000024048.6	23304	26151	UBR2	ubiquitin protein ligase E3 component n-recognin 2	Chr6: 42.531800	3.38912	--	--	0.721129	428	0	0	0.328869	0.100915
ENSG00000272914			RP11-330O11.3	sense intronic	Chr10: 30.831828	1.19469	--	--	0.720592	428	0	0	0	1
ENSG00000198833	51465	41090	UBE2J1	ubiquitin-conjugating enzyme E2, 2C J1	Chr6: 89.326625	4.38526	--	--	0.720369	428	0	0.332701	0.222951	0.273615
ENSG00000026025	7431	2538	VIM	vimentin	Chr10: 17.228259	8.38482	--	--	0.720316	428	0	0.363431	0.170828	0.40407
ENSG00000188554	4077	7438	NBR1	neighbor of BRCA1 gene 1	Chr17: 43.170481	3.91496	--	--	0.720026	428	0	0.439137	-0.332279	0.0972215
ENSG00000257285.1			RP11-298I3.1	pseudogene RP11-298I3.1	Chr14: 23.398818	1.24703	--	--	0.719919	428	0	0	0	1
ENSG00000198225.4	642489		FKBP1C	FK506 binding protein 1C	Chr6: 63.921351	1.93365	--	--	0.719801	428	0	0	0	1
ENSG00000237169.1			RP11-452K12.3	pseudogene RP11-452K12.3	Chr10: 99.068895	1.41357	--	--	0.71976	428	0	0	0	1
ENSG00000198663	221477	12728	C6orf89	chromosome 6 open reading frame 89	Chr6: 36.871870	3.03133	--	--	0.719448	428	0	0	0	1
ENSG00000100697	23405	13251	DICER1	dicer 1, 2C ribonuclease type III	Chr14: 95.086228	2.50209	--	--	0.719406	428	0	0.243396	0.291189	0.14895
ENSG00000266173	92335	12448	STRADA	STE20-related kinase adaptor alpha	Chr17: 63.702832	1.83724	--	--	0.719369	428	0	0.272181	0	1
ENSG00000111837.7	4117	31344	MAK	male germ cell-associated kinase	Chr6: 10.762956	1.42424	--	--	0.719286	428	0	0.3995	-0.126933	0.536634
ENSG00000067066	6672	90788	SP100	SP100 nuclear antigen	Chr2: 230.415942	3.86569	--	--	0.719275	428	0	0.4007	0.741836	1.44231e-05
ENSG00000136935	2800	68223	GOLGA1	golgin A1	Chr9: 124.878357	2.82613	--	--	0.719254	428	0	0.175773	-0.426763	0.0296864
ENSG00000159348.8	51706	96059	CYB5R1	cytochrome b5 reductase 1	Chr1: 202.930997	3.15924	--	--	0.719111	428	0	0	0.0410473	0.842192
ENSG00000136026.9	10970	4970	CKAP4	cytoskeleton-associated protein 4	Chr12: 106.631655	5.00071	--	--	0.718927	428	0	0.272587	0.070981	0.730419
ENSG00000065615	51167	69207	CYB5R4	cytochrome b5 reductase 4	Chr6: 83.859643	2.85756	--	--	0.71889	428	0	0.32165	0.278308	0.16861
ENSG00000125449	79637	11603	ARMC7	armadillo repeat containing 7	Chr17: 75.109952	2.3173	--	--	0.718868	428	0	0	0.885647	1.81996e-09
ENSG00000228302			RP11-186N15.3	Ensembl antisense expressed sequence RP11-186N15.3	Chr10: 12.244751	2.2143	--	--	0.718738	428	0	0	0	1
ENSG00000261015.1			RP1-90J20.11	pseudogene RP1-90J20.11	Chr6: 3.025025	2.37306	--	--	0.718533	428	0	0	0	1
ENSG00000087266.11	6452	2276	SH3BP2	SH3-domain binding protein 2	Chr4: 2.794750	4.657	--	--	0.718478	428	0	0.46719	0.617662	0.000773758
ENSG00000144635.4	51143	9403	DYNC1LI1	dynein, cytoplasmic 1, light intermediate chain 1	Chr3: 32.567463	3.32314	--	--	0.718154	428	0	0.411257	-0.364945	0.0667793
ENSG00000138772.8	306	68445	ANXA3	annexin A3	Chr4: 79.472673	5.68303	--	--	0.717963	428	0	0.282431	0.182973	0.370955
ENSG00000100802.10	60686	11078	C14orf93	chromosome 14 open reading frame 93	Chr14: 23.456110	2.13036	--	--	0.717939	428	0	0	0	1
ENSG00000137177	63971	22589	KIF13A	kinesin family member 13A	Chr6: 17.759183	1.75553	--	--	0.717658	428	0	0.37984	-0.353398	0.0765589
ENSG00000131061.9	84905	13127	ZNF341	zinc finger protein 341	Chr20: 32.319463	1.72615	--	--	0.71763	428	0	0	0	1
ENSG00000234961.1			RP11-124N14.3	pseudogene RP11-124N14.3	Chr10: 17.275324	8.60366	--	--	0.717293	428	0	0	0	1
ENSG00000248780.1			RP11-632F7.1	pseudogene RP11-632F7.1	Chr4: 40.788127	1.01356	--	--	0.717252	428	0	0	0	1
ENSG00000104763	427	10504	ASAH1	N-acylsphingosine amidohydrolase (acid ceramidase) 1	Chr8: 18.056425	6.15085	--	--	0.717193	428	0	0.412588	-0.113719	0.580169
ENSG00000087152	56970	35401	ATXN7L3	ataxin 7-like 3	Chr17: 44.191805	4.2055	--	--	0.71696	428	0	0	0.208987	0.305558
ENSG00000227198.1			C6orf47-AS1	C6orf47-AS1	Chr6: 31.626106	2.92187	--	--	0.716843	428	0	0	0	1
ENSG00000197771.8	79892	11749	MCMBP	minichromosome maintenance complex binding protein	Chr10: 121.588972	3.10604	--	--	0.716826	428	0	0	0	1
ENSG00000138835	5998	32440	RGS3	regulator of G-protein signaling 3	Chr9: 113.444731	2.47397	--	--	0.716685	428	0	0.50148	0.0596597	0.772197
ENSG00000132109.8	6737	2365	TRIM21	tripartite motif containing 21	Chr11: 4.406127	4.44579	--	--	0.716568	428	0	0	-0.193737	0.342971
ENSG00000101986	215	55426	ABCD1	ATP-binding cassette, 2C sub-family D (ALD), 2C member 1	ChrX: 153.724868	2.71229	--	--	0.716555	428	0	0.278199	0.590525	0.00149312
ENSG00000066322	64834	41322	ELOVL1	ELOVL fatty acid elongase 1	Chr1: 43.363397	4.50115	--	--	0.716494	428	0	0.393098	0.0297814	0.885169
ENSG00000117151	1486	3231	CTBS	chitobiase, 2C di-N-acetyl-	Chr1: 84.549606	2.90758	--	--	0.716418	428	0	0.345793	0.204311	0.316748
ENSG00000230839.1			RP5-968J1.1	pseudogene RP5-968J1.1	Chr20: 1.784662	0.965966	--	--	0.716221	428	0	0	0	1
ENSG00000251393.3			RP1-240K6.3	pseudogene RP1-240K6.3	Chr14: 73.943830	2.33715	--	--	0.716045	428	0	0	0	1
ENSG00000197965.7	9019	2939	MPZL1	myelin protein zero-like 1	Chr1: 167.690429	2.90267	--	--	0.715595	428	0	0.444823	-0.451211	0.0206871
ENSG00000260111.1			RP11-529K1.4	pseudogene RP11-529K1.4	Chr16: 70.413360	3.0584	--	--	0.715525	428	0	0	0	1
ENSG00000160746.8	55129	14314	ANO10	anoctamin 10	Chr3: 43.396351	2.84121	--	--	0.715397	428	0	0.315689	0	1
ENSG00000095380.10	54187	10343	NANS	N-acetylneuraminic acid synthase	Chr9: 100.819021	2.65232	--	--	0.715383	428	0	0.33556	0.232185	0.253714
ENSG00000229644.4	646309		NAMPTL	nicotinamide phosphoribosyltransferase-like	Chr10: 36.810649	6.80212	--	--	0.715182	428	0	0	0	1
ENSG00000105404	10567	38182	RABAC1	Rab acceptor 1 (prenylated)	Chr19: 41.956681	6.4348	--	--	0.715122	428	0	0.421823	-0.368905	0.0636576
ENSG00000148719	54788	9749	DNAJB12	DnaJ (Hsp40) homolog, 2C subfamily B, 2C member 12	Chr10: 72.332830	3.07632	--	--	0.715056	428	0	0	-0.39319	0.0469065
ENSG00000144596.7	80852	16327	GRIP2	glutamate receptor interacting protein 2	Chr3: 14.530619	0.585254	--	--	0.714977	428	0	0.296895	0	1
ENSG00000253276.1	168455	77589	CCDC71L	coiled-coil domain containing 71-like	Chr7: 106.297211	2.57228	--	--	0.714843	428	0	0	0	1
ENSG00000017797	10928	4940	RALBP1	ralA binding protein 1	Chr18: 9.475009	3.92145	--	--	0.71468	428	0	0.434262	0.296278	0.141654
ENSG00000187954.8	50626	32791	CYHR1	cysteine/histidine-rich 1	Chr8: 145.674965	3.13892	--	--	0.714479	428	0	0.31247	-0.57176	0.00227696
ENSG00000101474.7	57136	41380	APMAP	adipocyte plasma membrane associated protein	Chr20: 24.943561	6.85046	--	--	0.714421	428	0	0.377769	0	1
ENSG00000142687	79932	11764	KIAA0319L	KIAA0319-like	Chr1: 35.433490	3.28035	--	--	0.714312	428	0	0	-0.209138	0.305199
ENSG00000233369			RP11-396K3.1	general transcription factor IIi, 2C pseudogene 4	Chr7: 73.154938	1.40092	--	--	0.71418	428	0	0	0	1
ENSG00000102879.11	11151	6545	CORO1A	coronin, actin binding protein, 1A	Chr16: 30.194148	8.16786	--	--	0.71411	428	0	0.529002	0.889526	1.22804e-09
ENSG00000171298.8	2548	37268	GAA	glucosidase, alpha; acid	Chr17: 78.075355	4.47399	--	--	0.714036	428	0	0.281087	-0.410919	0.0370365
ENSG00000164506	134957	16402	STXBP5	syntaxin binding protein 5 (tomosyn)	Chr6: 147.204425	2.17504	--	--	0.713951	428	0	0.334669	0.54752	0.00379039
ENSG00000183255.7	754	3203	PTTG1IP	pituitary tumor-transforming 1 interacting protein	Chr21: 46.269500	5.30772	--	--	0.713887	428	0	0.259906	-0.157871	0.441154
ENSG00000253358.1			GS1-251I9.3	pseudogene GS1-251I9.3	Chr8: 92.028816	1.79695	--	--	0.713617	428	0	0	0	1
ENSG00000139436	9815	41336	GIT2	G protein-coupled receptor kinase interacting ArfGAP 2	Chr12: 109.929792	3.53302	--	--	0.713435	428	0	0.61921	0.78046	2.56648e-06
ENSG00000259948			RP11-326A19.5	processed pseudogene RP11-326A19.5	Chr15: 89.201091	5.26511	--	--	0.712997	428	0	0	0	1
ENSG00000185219	353274	27832	ZNF445	zinc finger protein 445	Chr3: 44.439770	1.52593	--	--	0.712983	428	0	0	0	1
ENSG00000136630	3142	7363	HLX	H2.0-like homeobox	Chr1: 220.879400	3.38334	--	--	0.71286	428	0	0.389845	0.454067	0.0197996
ENSG00000154781	51244	9523	CCDC174	coiled-coil domain containing 174	Chr3: 14.651746	2.67001	--	--	0.71284	428	0	0	0	1
ENSG00000158480.6	9825	4407	SPATA2	spermatogenesis associated 2	Chr20: 48.519928	1.68368	--	--	0.712592	428	0	0	-0.0619091	0.763842
ENSG00000101493.6	9658	37122	ZNF516	zinc finger protein 516	Chr18: 74.069644	3.04894	--	--	0.712559	428	0	0	0	1
ENSG00000104915	8677	84379	STX10	syntaxin 10	Chr19: 13.144058	5.67981	--	--	0.712523	428	0	0	0	1
ENSG00000171862.5	5728	265	PTEN	phosphatase and tensin homolog	Chr10: 89.622870	4.55762	--	--	0.712379	428	0	0.216438	0.705789	5.62492e-05
ENSG00000173327.3	4296	37618	MAP3K11	mitogen-activated protein kinase kinase kinase 11	Chr11: 65.365226	5.11361	--	--	0.712273	428	0	0.434186	0.466872	0.0161951
ENSG00000232878.1	100873932		DPYD-AS1	DPYD antisense RNA 1	Chr1: 97.561479	1.07711	--	--	0.712255	428	0	0	0	1
ENSG00000168461	11031	5001	RAB31	RAB31, 2C member RAS oncogene family	Chr18: 9.708165	4.75104	--	--	0.712146	428	0	0.386282	0.188329	0.35687
ENSG00000084234	334	20396	APLP2	amyloid beta (A4) precursor-like protein 2	Chr11: 130.069837	6.51797	--	--	0.711898	428	0	0.349829	-0.400058	0.0428632
ENSG00000106829	7091	38259	TLE4	transducin-like enhancer of split 4	Chr9: 79.571773	3.02914	--	--	0.711829	428	0	0.458025	0.350611	0.0790743
ENSG00000156052.6	2776	1566	GNAQ	guanine nucleotide binding protein (G protein), q polypeptide	Chr9: 80.331003	3.37522	--	--	0.711746	428	0	0.251981	-0.144211	0.482146
ENSG00000121316	79887	11745	PLBD1	phospholipase B domain containing 1	Chr12: 14.503661	7.01245	--	--	0.711644	428	0	0	0	1
ENSG00000122122	54440	10362	SASH3	SAM and SH3 domain containing 3	ChrX: 129.779979	6.47844	--	--	0.711621	428	0	0.48739	0.941988	7.11653e-13
ENSG00000136840	27090	7939	ST6GALNAC4	ST6 (alpha-N-acetyl-neuraminyl-2, 2C3-beta-galactosyl-1, 2C3)-N-acetylgalactosaminide alpha-2, 2C6-sialyltransferase 4	Chr9: 127.907886	3.53591	--	--	-0.711562	428	0	0	0.202272	0.321708
ENSG00000181789.10	22820	56745	COPG1	coatomer protein complex, subunit gamma 1	Chr3: 128.968449	4.43094	--	--	0.711406	428	0	0.414196	0	1
ENSG00000251259.1			AC004069.2	long intergenic non-coding RNA AC004069.2	Chr4: 106.058437	1.75608	--	--	0.711392	428	0	0	0	1
ENSG00000101160.9	1522	1022	CTSZ	cathepsin Z	Chr20: 57.570240	7.07149	--	--	0.71132	428	0	0.334273	0.377169	0.0575063
ENSG00000155465	9056	88701	SLC7A7	solute carrier family 7 (amino acid transporter light chain, 2C y+L system), 2C member 7	Chr14: 22.773222	4.70144	--	--	0.711257	428	0	0.336127	0.180739	0.376926
ENSG00000138433	9541	3589	CIR1	corepressor interacting with RBPJ, 2C 1	Chr2: 174.348022	4.35796	--	--	0.711214	428	0	0.362832	0	1
ENSG00000141562	26502	57048	NARF	nuclear prelamin A recognition factor	Chr17: 82.458180	4.61307	--	--	0.711076	428	0	0	0.358203	0.072365
ENSG00000153250.13	5937	9640	RBMS1	RNA binding motif, single stranded interacting protein 1	Chr2: 161.128662	3.72697	--	--	0.711	428	0	0.429661	-0.0754181	0.71424
ENSG00000105352	1089	77561	CEACAM4	carcinoembryonic antigen-related cell adhesion molecule 4	Chr19: 41.618971	5.53079	--	--	0.710903	428	0	0	0	1
ENSG00000018280.12	6556	73884	SLC11A1	solute carrier family 11 (proton-coupled divalent metal ion transporters), member 1	Chr2: 219.246752	7.91806	--	--	0.710653	428	0	0.199761	0.718547	3.55748e-05
ENSG00000141551	1453	74841	CSNK1D	casein kinase 1, 2C delta	Chr17: 82.239023	5.31367	--	--	0.71059	428	0	0.382125	0.294846	0.14368
ENSG00000136867.6	1318	37536	SLC31A2	solute carrier family 31 (copper transporters), member 2	Chr9: 115.913222	2.16574	--	--	0.710429	428	0	0.295493	-0.0497071	0.809446
ENSG00000103111.10	22879	69174	MON1B	MON1 homolog B (yeast)	Chr16: 77.224732	2.84969	--	--	0.710388	428	0	0.401929	0.777609	2.9488e-06
ENSG00000167434	762	20183	CA4	carbonic anhydrase IV	Chr17: 60.149936	4.10359	--	--	0.710318	428	0	0.306452	0	1
ENSG00000110315.2	50862	9503	RNF141	ring finger protein 141	Chr11: 10.533225	3.13747	--	--	0.710226	428	0	0.377203	-0.0638238	0.756752
ENSG00000155876.4	10670	68522	RRAGA	Ras-related GTP binding A	Chr9: 19.049372	4.47787	--	--	0.710181	428	0	0.382748	0.0979768	0.633958
ENSG00000030582	2896	1577	GRN	granulin	Chr17: 44.345086	7.25435	--	--	0.710181	428	0	0.296026	0.298558	0.13847
ENSG00000187037.4	353345	18771	GPR141	G protein-coupled receptor 141	Chr7: 37.724782	2.34487	--	--	0.710181	428	0	0	0.586002	0.00165684
ENSG00000125149	80262	11864	C16orf70	chromosome 16 open reading frame 70	Chr16: 67.109958	1.89792	--	--	0.710127	428	0	0	0	1
ENSG00000115661.9	8576	2739	STK16	serine/threonine kinase 16	Chr2: 220.110614	4.05068	--	--	0.710028	428	0	0.490097	0.20669	0.311024
ENSG00000177302	7156	3394	TOP3A	topoisomerase (DNA) III alpha	Chr17: 18.271428	2.7422	--	--	0.710023	428	0	0	0.493349	0.0104347
ENSG00000142599.13	473	8101	RERE	arginine-glutamic acid dipeptide (RE) repeats	Chr1: 8.412457	3.19828	--	--	0.709805	428	0	0	0.0426388	0.836153
ENSG00000137752	834	7653	CASP1	caspase 1, 2C apoptosis-related cysteine peptidase	Chr11: 105.025443	5.38986	--	--	0.709623	428	0	0.233181	0.457673	0.0187242
ENSG00000163421.4	60675	9268	PROK2	prokineticin 2	Chr3: 71.820807	6.5641	--	--	0.709579	428	0	0.353636	0.12561	0.540922
ENSG00000177112.3	100129827		MRVI1-AS1	MRVI1 antisense RNA 1	Chr11: 10.562819	1.05592	--	--	0.709402	428	0	0	0	1
ENSG00000121297.6	57616	10835	TSHZ3	teashirt zinc finger homeobox 3	Chr19: 31.765851	1.41253	--	--	0.709392	428	0	0.368374	-0.249204	0.219566
ENSG00000103490	29108	8307	PYCARD	PYD and CARD domain containing	Chr16: 31.201485	6.29451	--	--	0.709174	428	0	0.246347	0.25553	0.207699
ENSG00000198585.7	131870	12617	NUDT16	nudix (nucleoside diphosphate linked moiety X)-type motif 16	Chr3: 131.100515	3.01033	--	--	0.709147	428	0	0.360029	0.332908	0.0965506
ENSG00000064547	9170	3465	LPAR2	lysophosphatidic acid receptor 2	Chr19: 19.623668	5.83602	--	--	0.708864	428	0	0.400619	0	1
ENSG00000204569	5514	2033	PPP1R10	protein phosphatase 1, 2C regulatory subunit 10	Chr6: 30.600400	3.48138	--	--	0.708792	428	0	0.410595	0.292884	0.146491
ENSG00000160710.11	103	9281	ADAR	adenosine deaminase, RNA-specific	Chr1: 154.554538	5.58559	--	--	0.707704	428	0	0.411254	0.181074	0.376026
ENSG00000105851.6	5294	68269	PIK3CG	phosphatidylinositol-4,5-bisphosphate 3-kinase, catalytic subunit gamma	Chr7: 106.505723	2.25794	--	--	0.70752	428	0	0.31404	0.90575	1.99012e-10
ENSG00000146425.6	6993	4754	DYNLT1	dynein, light chain, Tctex-type 1	Chr6: 159.057506	4.27487	--	--	0.707455	428	0	0	0	1
ENSG00000095485	55280	41244	CWF19L1	CWF19-like 1, 2C cell cycle control (S. pombe)	Chr10: 100.232298	3.02992	--	--	0.707405	428	0	0	0.520874	0.00636567
ENSG00000115590.9	7850	7783	IL1R2	interleukin 1 receptor, type II	Chr2: 102.608306	7.41946	--	--	0.707013	428	0	0.407179	0.317325	0.114197
ENSG00000185019.12	22888	8972	UBOX5	U-box domain containing 5	Chr20: 3.095951	1.98325	--	--	0.70698	428	0	0	-0.154916	0.449858
ENSG00000102858	23295	41020	MGRN1	mahogunin ring finger 1, 2C E3 ubiquitin protein ligase	Chr16: 4.616493	4.02525	--	--	0.70696	428	0	0.293564	-0.36504	0.0667033
ENSG00000077514	10714	38202	POLD3	polymerase (DNA-directed), 2C delta 3, 2C accessory subunit	Chr11: 74.493851	1.78415	--	--	0.706757	428	0	0.352806	0.598843	0.00122819
ENSG00000267379			CTC-548K16.5	Ensembl antisense expressed sequence CTC-548K16.5	Chr19: 14.402717	6.38937	--	--	0.706566	428	0	0	0	1
ENSG00000261416.1			RP11-455F5.5	pseudogene RP11-455F5.5	Chr16: 30.194826	5.43435	--	--	0.706553	428	0	0	0	1
ENSG00000246016.2			RP11-1C1.7	pseudogene RP11-1C1.7	Chr5: 10.479483	1.16453	--	--	0.706203	428	0	0	0	1
ENSG00000134905	79587	11575	CARS2	cysteinyl-tRNA synthetase 2, 2C mitochondrial (putative)	Chr13: 110.641412	3.71305	--	--	0.706143	428	0	0	0.57531	0.0021063
ENSG00000129933	23383	12574	MAU2	MAU2 sister chromatid cohesion factor	Chr19: 19.320681	3.8915	--	--	0.70609	428	0	0.200155	0	1
ENSG00000119682	9870	8885	AREL1	apoptosis resistant E3 ubiquitin protein ligase 1	Chr14: 74.653437	3.20287	--	--	0.706076	428	0	0	0	1
ENSG00000183023	6546	69090	SLC8A1	solute carrier family 8 (sodium/calcium exchanger), 2C member 1	Chr2: 40.097270	1.19101	--	--	0.706059	428	0	0.211576	-0.0968844	0.637762
ENSG00000232450.1			RP4-730K3.3	pseudogene RP4-730K3.3	Chr1: 114.241506	1.33951	--	--	0.705958	428	0	0	0	1
ENSG00000126759.8	5199	1969	CFP	complement factor properdin	ChrX: 47.483613	6.68381	--	--	0.70522	428	0	0.292383	0.690821	9.35065e-05
ENSG00000271361	401233		HTATSF1P2	HIV-1 Tat specific factor 1 pseudogene 2	Chr6: 3.023142	2.06577	--	--	0.705186	428	0	0	0	1
ENSG00000260467.1			RP11-405F3.4	pseudogene RP11-405F3.4	Chr16: 57.715036	3.69204	--	--	0.705185	428	0	0	0	1
ENSG00000113312	7265	2485	TTC1	tetratricopeptide repeat domain 1	Chr5: 160.009113	3.81365	--	--	0.70516	428	0	0	-0.361138	0.0698912
ENSG00000136279	28988	8468	DBNL	drebrin-like	Chr7: 44.044640	5.1051	--	--	0.705135	428	0	0.605072	0.475568	0.0140695
ENSG00000197971	4155	1788	MBP	myelin basic protein	Chr18: 76.978827	3.11399	--	--	0.70495	428	0	0.233193	0.495208	0.0101047
ENSG00000120280.5	80231	11856	CXorf21	chromosome X open reading frame 21	ChrX: 30.576941	2.81408	--	--	0.704796	428	0	0	0	1
ENSG00000155099.3	55529	23117	TMEM55A	transmembrane protein 55A	Chr8: 92.006024	3.2942	--	--	0.70477	428	0	0	-0.329726	0.0999772
ENSG00000114573	523	1277	ATP6V1A	ATPase, 2C H+ transporting, 2C lysosomal 70kDa, 2C V1 subunit A	Chr3: 113.747019	3.46332	--	--	0.704768	428	0	0	-0.0452964	0.826089
ENSG00000112584	84498	13033	FAM120B	family with sequence similarity 120B	Chr6: 170.290703	2.07191	--	--	0.704624	428	0	0.260063	0.0748141	0.716435
ENSG00000157916	11079	5468	RER1	retention in endoplasmic reticulum sorting receptor 1	Chr1: 2.391775	3.59109	--	--	0.704526	428	0	0.280257	-0.215106	0.291286
ENSG00000101940	64743	9899	WDR13	WD repeat domain 13	ChrX: 48.590042	3.95726	--	--	0.704464	428	0	0.364402	-0.188178	0.357261
ENSG00000048740	10659	4783	CELF2	CUGBP, 2C Elav-like family member 2	Chr10: 11.005321	4.52666	--	--	0.704402	428	0	0.405897	0.583371	0.00175898
ENSG00000179562.2	79571	11567	GCC1	GRIP and coiled-coil domain containing 1	Chr7: 127.220672	2.39645	--	--	0.704292	428	0	0	-0.252232	0.21383
ENSG00000163156	79005	11431	SCNM1	sodium channel modifier 1	Chr1: 151.156664	3.83469	--	--	0.704292	428	0	0.249086	0.331896	0.0976313
ENSG00000119820	84272	32658	YIPF4	Yip1 domain family, 2C member 4	Chr2: 32.277910	1.92857	--	--	0.704218	428	0	0	0.0505222	0.806379
ENSG00000238005			RP11-443B7.1	long intergenic non-coding RNA RP11-443B7.1	Chr1: 234.957342	1.26669	--	--	0.704214	428	0	0	0	1
ENSG00000166272.12	54838	9839	WBP1L	WW domain binding protein 1-like	Chr10: 104.503727	3.33034	--	--	0.704191	428	0	0	0	1
ENSG00000113648.12	9555	3598	H2AFY	H2A histone family, member Y	Chr5: 134.681658	5.34366	--	--	0.704122	428	0	0.407165	0.722342	3.08953e-05
ENSG00000033800.9	8554	22953	PIAS1	protein inhibitor of activated STAT, 1	Chr15: 68.346517	3.44307	--	--	0.7041	428	0	0.444749	0.472755	0.0147301
ENSG00000154957	7566	12119	ZNF18	zinc finger protein 18	Chr17: 11.977439	2.46946	--	--	0.703661	428	0	0	0	1
ENSG00000228113			AC003991.3	Ensembl antisense expressed sequence AC003991.3	Chr7: 88.219359	2.0083	--	--	0.703634	428	0	0	0	1
ENSG00000100300	706	574	TSPO	translocator protein (18kDa)	Chr22: 43.151514	8.03161	--	--	0.703575	428	0	0.418168	0.27406	0.175476
ENSG00000169299	55276	6693	PGM2	phosphoglucomutase 2	Chr4: 37.826633	2.99772	--	--	0.703287	428	0	0.227119	-0.286454	0.155977
ENSG00000150403.13	55002	32376	TMCO3	transmembrane and coiled-coil domains 3	Chr13: 114.145310	3.23032	--	--	0.703133	428	0	0	-0.511719	0.00753652
ENSG00000163568.9	9447	83226	AIM2	absent in melanoma 2	Chr1: 159.032274	2.38721	--	--	0.70307	428	0	0.29747	0.642772	0.000398327
ENSG00000131238	5538	7488	PPT1	palmitoyl-protein thioesterase 1	Chr1: 40.072705	5.93146	--	--	0.703013	428	0	0.28353	-0.0507037	0.805696
ENSG00000255197.1			RP11-750H9.5	pseudogene RP11-750H9.5	Chr11: 47.404699	4.69935	--	--	0.703007	428	0	0	0	1
ENSG00000079246.11	7520	40681	XRCC5	X-ray repair complementing defective repair in Chinese hamster cells 5 (double-strand-break rejoining)	Chr2: 216.972187	5.46834	--	--	0.702974	428	0	0.260929	-0.163829	0.42388
ENSG00000123338.8	3071	3901	NCKAP1L	NCK-associated protein 1-like	Chr12: 54.891495	4.92408	--	--	0.702894	428	0	0.453663	0.92135	2.46407e-11
ENSG00000204592.5	3133	113594	HLA-E	major histocompatibility complex, class I, E	Chr6: 30.457244	10.289	--	--	0.702839	428	0	0	0	1
ENSG00000162747.5	2215	88333	FCGR3B	Fc fragment of IgG, low affinity IIIb, receptor (CD16b)	Chr1: 161.592986	8.80666	--	--	0.702754	428	0	0	0	1
ENSG00000160087.16	118424	10975	UBE2J2	ubiquitin-conjugating enzyme E2, J2	Chr1: 1.189289	2.9611	--	--	0.702573	428	0	0.343274	0.320723	0.110161
ENSG00000204304	5089	48115	PBX2	pre-B-cell leukemia homeobox 2	Chr6: 32.184741	5.49864	--	--	0.702367	428	0	0.279273	0.698061	7.34037e-05
ENSG00000235298.1			RP11-575L7.8	pseudogene RP11-575L7.8	Chr9: 86.587148	4.7566	--	--	0.702359	428	0	0	0	1
ENSG00000260772.1			RP11-311C24.1	pseudogene RP11-311C24.1	Chr16: 69.736968	4.3075	--	--	0.702318	428	0	0	0	1
ENSG00000108349	22794	7208	CASC3	cancer susceptibility candidate 3	Chr17: 40.140318	5.41964	--	--	0.702273	428	0	0.423629	0.614344	0.000841207
ENSG00000116698.16	9887	32235	SMG7	smg-7 homolog, nonsense mediated mRNA decay factor	Chr1: 183.442067	3.5342	--	--	0.702235	428	0	0	0.413132	0.0359303
ENSG00000116793	10745	4817	PHTF1	putative homeodomain transcription factor 1	Chr1: 113.696831	2.11044	--	--	0.702227	428	0	0.421542	0.221843	0.276069
ENSG00000010671	695	30953	BTK	Bruton agammaglobulinemia tyrosine kinase	ChrX: 101.349447	3.98964	--	--	0.702114	428	0	0.236372	0.848218	4.44819e-08
ENSG00000147439.7	55909	5472	BIN3	bridging integrator 3	Chr8: 22.480054	3.60248	--	--	0.702038	428	0	0.510197	0.864783	1.21574e-08
ENSG00000138190.12	54536	41305	EXOC6	exocyst complex component 6	Chr10: 94.590935	2.13721	--	--	0.702037	428	0	0.292557	0.159918	0.435176
ENSG00000049245.8	9341	3511	VAMP3	vesicle-associated membrane protein 3	Chr1: 7.831329	4.87404	--	--	0.701987	428	0	0.310946	0.108426	0.598029
ENSG00000159588.10	149483	77410	CCDC17	coiled-coil domain containing 17	Chr1: 46.085716	1.91604	--	--	0.701952	428	0	0	0	1
ENSG00000169087.6	79663	11617	HSPBAP1	HSPB (heat shock 27kDa) associated protein 1	Chr3: 122.458846	2.50119	--	--	0.701863	428	0	0	0.298923	0.137964
ENSG00000092020.6	55012	9915	PPP2R3C	protein phosphatase 2, regulatory subunit B'', gamma	Chr14: 35.554673	3.45327	--	--	0.701786	428	0	0.433377	-0.248496	0.220921
ENSG00000058668.10	493	48034	ATP2B4	ATPase, Ca++ transporting, plasma membrane 4	Chr1: 203.595689	3.34638	--	--	0.70176	428	0	0.314156	-0.323718	0.106691
ENSG00000248019.2	285512		FAM13A-AS1	FAM13A antisense RNA 1	Chr4: 89.630940	3.10635	--	--	0.701692	428	0	0	0	1
ENSG00000204634.8	11138	31421	TBC1D8	TBC1 domain family, member 8 (with GRAM domain)	Chr2: 101.624079	2.86113	--	--	0.701665	428	0	0	0.249468	0.219061
ENSG00000109320	4790	2971	NFKB1	nuclear factor of kappa light polypeptide gene enhancer in B-cells 1	Chr4: 102.501329	3.31975	--	--	0.701584	428	0	0.216288	0.755568	8.09362e-06
ENSG00000149357.5	55004	9909	LAMTOR1	late endosomal/lysosomal adaptor, MAPK and MTOR activator 1	Chr11: 71.796941	5.19571	--	--	0.701518	428	0	0.53295	0	1
ENSG00000178226.6	146547	18303	PRSS36	protease, serine, 36	Chr16: 31.150246	0.90752	--	--	0.701438	428	0	0.322606	-0.324238	0.106097
ENSG00000213390	84986	13159	ARHGAP19	Rho GTPase activating protein 19	Chr10: 97.222173	2.59397	--	--	0.701165	428	0	0	0.224147	0.270984
ENSG00000186635	116985	12326	ARAP1	ArfGAP with RhoGAP domain, 2C ankyrin repeat and PH domain 1	Chr11: 72.685069	5.90303	--	--	0.701121	428	0	0.441118	0	1
ENSG00000014164	23144	9029	ZC3H3	zinc finger CCCH-type containing 3	Chr8: 143.437655	4.07545	--	--	0.700907	428	0	0	0.192289	0.346661
ENSG00000171853	51112	34805	TRAPPC12	trafficking protein particle complex 12	Chr2: 3.379675	2.33222	--	--	0.70082	428	0	0	0	1
ENSG00000151445	63894	41464	VIPAS39	VPS33B interacting protein, 2C apical-basolateral polarity regulator, 2C spe-39 homolog	Chr14: 77.426675	3.08563	--	--	0.70081	428	0	0.247408	0	1
ENSG00000205565.6			RP11-497H16.6	pseudogene RP11-497H16.6	Chr5: 69.803906	1.78306	--	--	0.700805	428	0	0	0	1
ENSG00000175220	392	20909	ARHGAP1	Rho GTPase activating protein 1	Chr11: 46.677080	4.01043	--	--	0.700779	428	0	0.502633	0.212716	0.296809
ENSG00000212330.1			U6	U6 small nuclear, pseudogene	Chr14: 102.968013	1.22256	--	--	0.70069	428	0	0	0	1
ENSG00000198431	7296	55733	TXNRD1	thioredoxin reductase 1	Chr12: 104.215779	2.95616	--	--	0.700489	428	0	0.315213	0.0390762	0.849683
ENSG00000264043	677822		SNORA40	small nucleolar RNA, H/ACA box 40	Chr11: 89.545508	0.389985	--	--	0.700303	428	0	0	0	1
ENSG00000160075	29101	6754	SSU72	SSU72 RNA polymerase II CTD phosphatase homolog	Chr1: 1.541673	4.53745	--	--	0.700242	428	0	0.438766	-0.0316415	0.878048
ENSG00000140564	5045	1930	FURIN	furin (paired basic amino acid cleaving enzyme)	Chr15: 90.868592	5.76436	--	--	0.700206	428	0	0.282388	-0.158509	0.439286
ENSG00000138496	83666	12720	PARP9	poly (ADP-ribose) polymerase family, 2C member 9	Chr3: 122.527924	3.46525	--	--	0.700176	428	0	0	0.369051	0.063545
ENSG00000141367	1213	3572	CLTC	clathrin, 2C heavy chain (Hc)	Chr17: 59.619689	3.87682	--	--	0.700174	428	0	0.508688	0.0367424	0.858569
ENSG00000203999.4			RP11-290F20.1	pseudogene RP11-290F20.1	Chr20: 48.909257	2.23809	--	--	0.700136	428	0	0	0	1
ENSG00000261684.1			RP11-265N6.1	pseudogene RP11-265N6.1	Chr15: 42.824065	4.87632	--	--	0.699893	428	0	0	0	1
ENSG00000163636.6	9861	7157	PSMD6	proteasome (prosome, macropain) 26S subunit, non-ATPase, 6	Chr3: 63.996225	4.24503	--	--	0.69981	428	0	0.395437	0.0531501	0.79651
ENSG00000076513	88455	23814	ANKRD13A	ankyrin repeat domain 13A	Chr12: 109.999186	4.51639	--	--	0.69976	428	0	0	0.529319	0.00542532
ENSG00000254452.1			RP11-867G23.4	pseudogene RP11-867G23.4	Chr11: 66.044250	6.31047	--	--	0.699735	428	0	0	0	1
ENSG00000103671.5	9325	9426	TRIP4	thyroid hormone receptor interactor 4	Chr15: 64.679947	2.74529	--	--	0.699727	428	0	0	-0.0219653	0.915181
ENSG00000116209	9528	3583	TMEM59	transmembrane protein 59	Chr1: 54.026681	4.81482	--	--	0.699303	428	0	0	-0.302806	0.132675
ENSG00000170653	11016	4994	ATF7	activating transcription factor 7	Chr12: 53.507856	2.3267	--	--	0.699256	428	0	0.433578	0.267212	0.18695
ENSG00000173614.9	64802	39074	NMNAT1	nicotinamide nucleotide adenylyltransferase 1	Chr1: 10.003486	1.26153	--	--	0.69907	428	0	0.275143	-0.222822	0.273901
ENSG00000159110	3455	49242	IFNAR2	interferon (alpha, 2C beta and omega) receptor 2	Chr21: 33.229901	3.69578	--	--	0.698944	428	0	0.387744	0.780556	2.55444e-06
ENSG00000263391			AL512428.1	miRNA	Chr6: 24.839967	4.49776	--	--	0.698929	428	0	0	0	1
ENSG00000171115.3	155038	69703	GIMAP8	GTPase, IMAP family member 8	Chr7: 150.147718	2.78291	--	--	0.698842	428	0	0.43804	0.693615	8.52383e-05
ENSG00000089693.6	8079	3968	MLF2	myeloid leukemia factor 2	Chr12: 6.857170	5.32855	--	--	0.698757	428	0	0	-0.226745	0.265322
ENSG00000196182.6	83931	12542	STK40	serine/threonine kinase 40	Chr1: 36.805225	5.2279	--	--	0.698667	428	0	0.380978	0.0728287	0.723668
ENSG00000087253.7	54947	41201	LPCAT2	lysophosphatidylcholine acyltransferase 2	Chr16: 55.542910	3.40399	--	--	0.698598	428	0	0.307841	0.51031	0.0077317
ENSG00000024862	25901	56705	CCDC28A	coiled-coil domain containing 28A	Chr6: 138.773509	4.08348	--	--	0.698367	428	0	0	-0.20508	0.31489
ENSG00000064601	5476	80163	CTSA	cathepsin A	Chr20: 45.890144	6.63587	--	--	0.698341	428	0	0.413496	0.062929	0.760063
ENSG00000100485.7	6655	38253	SOS2	son of sevenless homolog 2	Chr14: 50.583847	2.9002	--	--	0.698267	428	0	0	0.108251	0.598627
ENSG00000113719.11	57222	41667	ERGIC1	endoplasmic reticulum-golgi intermediate compartment (ERGIC) 1	Chr5: 172.261278	5.00424	--	--	0.698251	428	0	0	-0.334717	0.0946434
ENSG00000112983	10902	41790	BRD8	bromodomain containing 8	Chr5: 138.139766	2.77226	--	--	0.697968	428	0	0.231376	0.81375	4.29283e-07
ENSG00000233431.1			RP11-63N8.3	pseudogene RP11-63N8.3	Chr1: 21.912965	1.00505	--	--	0.697938	428	0	0	0	1
ENSG00000180901	23510	82389	KCTD2	potassium channel tetramerization domain containing 2	Chr17: 75.032575	2.81512	--	--	0.697899	428	0	0	0.110804	0.589978
ENSG00000198915.7	221002	17067	RASGEF1A	RasGEF domain family, member 1A	Chr10: 43.689983	1.65288	--	--	0.697879	428	0	0	-0.0555889	0.787378
ENSG00000257715.1			RP11-256L6.2	pseudogene RP11-256L6.2	Chr12: 96.419101	3.90726	--	--	0.697826	428	0	0	0	1
ENSG00000163041.5	3020	121641	H3F3A	H3 histone, family 3A	Chr1: 226.249552	4.3184	--	--	0.697691	428	0	0	0.652472	0.000303335
ENSG00000164970.10	203259	51830	FAM219A	family with sequence similarity 219, member A	Chr9: 34.398182	2.37083	--	--	0.697434	428	0	0	0	1
ENSG00000129515.14	58533	12304	SNX6	sorting nexin 6	Chr14: 35.030300	3.86374	--	--	0.697301	428	0	0.305231	-0.119609	0.560574
ENSG00000168887.6	388969	19243	C2orf68	chromosome 2 open reading frame 68	Chr2: 85.833777	3.37909	--	--	0.69708	428	0	0	0	1
ENSG00000118900	29855	9656	UBN1	ubinuclein 1	Chr16: 4.846665	3.94668	--	--	0.696658	428	0	0.444498	0.141742	0.489754
ENSG00000166946	23582	7826	CCNDBP1	cyclin D-type binding-protein 1	Chr15: 43.185118	5.85634	--	--	0.696563	428	0	0.448901	-0.0559332	0.786091
ENSG00000170832	84669	13066	USP32	ubiquitin specific peptidase 32	Chr17: 60.179094	3.82575	--	--	0.696512	428	0	0	0.196432	0.336169
ENSG00000186350.8	6256	2220	RXRA	retinoid X receptor, alpha	Chr9: 137.208944	4.44055	--	--	0.696503	428	0	0.31878	-0.336388	0.0929055
ENSG00000204427.7	7920	10904	ABHD16A	abhydrolase domain containing 16A	Chr6: 31.654726	2.59031	--	--	0.696385	428	0	0.106203	0	1
ENSG00000036257.8	8452	2661	CUL3	cullin 3	Chr2: 225.334867	2.44252	--	--	0.696374	428	0	0.438519	0.0682563	0.74041
ENSG00000182117.4	55505	41277	NOP10	NOP10 ribonucleoprotein	Chr15: 34.633917	6.92202	--	--	0.696326	428	0	0	0	1
ENSG00000159479.12	112950	10560	MED8	mediator complex subunit 8	Chr1: 43.849588	3.35753	--	--	0.696308	428	0	0	0.417595	0.0337802
ENSG00000129071.5	8930	2916	MBD4	methyl-CpG binding domain protein 4	Chr3: 129.149787	3.51714	--	--	0.696073	428	0	0.303753	0.631321	0.000543037
ENSG00000121858.6	8743	2824	TNFSF10	tumor necrosis factor (ligand) superfamily, member 10	Chr3: 172.223298	4.74905	--	--	0.696022	428	0	0.305936	0.0653926	0.750956
ENSG00000213722.4	23564	8510	DDAH2	dimethylarginine dimethylaminohydrolase 2	Chr6: 31.694815	5.27491	--	--	0.695918	428	0	0.329894	-0.0162176	0.937325
ENSG00000120306.5	84418	41866	CYSTM1	cysteine-rich transmembrane module containing 1	Chr5: 139.554227	6.4849	--	--	0.695894	428	0	0	0	1
ENSG00000230539.1	100874264		AOAH-IT1	AOAH intronic transcript 1 (non-protein coding)	Chr7: 36.637440	1.17176	--	--	0.695685	428	0	0	0	1
ENSG00000140368.8	9051	37867	PSTPIP1	proline-serine-threonine phosphatase interacting protein 1	Chr15: 77.285700	5.47798	--	--	0.695682	428	0	0.574051	0.782811	2.28538e-06
ENSG00000085644.9	7760	55809	ZNF213	zinc finger protein 213	Chr16: 3.179778	2.24448	--	--	0.69567	428	0	0	0	1
ENSG00000270210			RP11-373D23.3	long intergenic non-coding RNA RP11-373D23.3	Chr2: 28.425945	2.39027	--	--	0.6955	428	0	0	0	1
ENSG00000112096	6648	530	SOD2	superoxide dismutase 2, 2C mitochondrial	Chr6: 159.669057	5.54654	--	--	0.695428	428	0	0.17557	-0.493753	0.0103622
ENSG00000153113	831	7658	CAST	calpastatin	Chr5: 96.525267	4.15344	--	--	0.695372	428	0	0.388421	-0.132714	0.518087
ENSG00000143373	57592	10827	ZNF687	zinc finger protein 687	Chr1: 151.281618	3.02557	--	--	0.69532	428	0	0	0	1
ENSG00000167528.8	121274	17548	ZNF641	zinc finger protein 641	Chr12: 48.733791	2.48529	--	--	0.695248	428	0	0	0	1
ENSG00000143797.7	129642	6971	MBOAT2	membrane bound O-acyltransferase domain containing 2	Chr2: 8.992820	2.5767	--	--	0.695164	428	0	0.336718	-0.128907	0.530266
ENSG00000062598	63916	44338	ELMO2	engulfment and cell motility 2	Chr20: 46.366049	3.64986	--	--	0.69511	428	0	0.503079	-0.00224844	0.991302
ENSG00000188313	5359	41418	PLSCR1	phospholipid scramblase 1	Chr3: 146.515180	4.52899	--	--	0.694927	428	0	0	0.079757	0.698535
ENSG00000198060	54708	9862	MARCH5	membrane-associated ring finger (C3HC4) 5, E3 ubiquitin protein ligase	Chr10: 92.291163	2.58583	--	--	0.694896	428	0	0.337466	-0.241736	0.234148
ENSG00000267194			RP1-193H18.2	long intergenic non-coding RNA RP1-193H18.2	Chr17: 69.551358	1.75811	--	--	0.694873	428	0	0	0	1
ENSG00000271984			RP3-337O18.9	Ensembl antisense expressed sequence RP3-337O18.9	Chr20: 45.892694	5.49781	--	--	0.694835	428	0	0	0	1
ENSG00000140526.12	11057	23121	ABHD2	abhydrolase domain containing 2	Chr15: 89.630690	3.99582	--	--	0.69482	428	0	0.390316	-0.157328	0.442746
ENSG00000267439			AC002398.11	Ensembl antisense expressed sequence AC002398.11	Chr19: 35.747057	2.15115	--	--	0.694569	428	0	0	0	1
ENSG00000162413	9903	8902	KLHL21	kelch-like family member 21	Chr1: 6.590724	3.72194	--	--	0.694485	428	0	0	-0.311414	0.121476
ENSG00000185963.9	23299	9070	BICD2	bicaudal D homolog 2	Chr9: 95.473645	2.89948	--	--	0.694411	428	0	0.357709	0.262587	0.194986
ENSG00000181381.9	91351	52660	DDX60L	DEAD (Asp-Glu-Ala-Asp) box polypeptide 60-like	Chr4: 169.277886	2.97784	--	--	0.694221	428	0	0	0	1
ENSG00000115594.7	3554	677	IL1R1	interleukin 1 receptor, type I	Chr2: 102.681004	3.10456	--	--	0.694056	428	0	0.228363	-0.158294	0.439916
ENSG00000169231	7059	5159	THBS3	thrombospondin 3	Chr1: 155.195588	2.79459	--	--	0.694034	428	0	0	-0.0616894	0.764657
ENSG00000175215.5	10106	48373	CTDSP2	CTD (carboxy-terminal domain, RNA polymerase II, polypeptide A) small phosphatase 2	Chr12: 58.213710	4.94319	--	--	0.694007	428	0	0	0.176207	0.389203
ENSG00000140563.10	55784	69254	MCTP2	multiple C2 domains, transmembrane 2	Chr15: 94.774767	3.61283	--	--	0.693994	428	0	0	-0.0393172	0.848766
ENSG00000233901.1			RP11-65J3.1	pseudogene RP11-65J3.1	Chr9: 132.094579	1.92824	--	--	0.693916	428	0	0	0	1
ENSG00000135503	91	20906	ACVR1B	activin A receptor, 2C type IB	Chr12: 51.951667	2.62752	--	--	0.693847	428	0	0.314485	-0.447897	0.021757
ENSG00000105723	2931	88581	GSK3A	glycogen synthase kinase 3 alpha	Chr19: 42.230186	5.20741	--	--	0.693792	428	0	0.269417	-0.237553	0.24259
ENSG00000165609	11164	5388	NUDT5	nudix (nucleoside diphosphate linked moiety X)-type motif 5	Chr10: 12.165325	3.37535	--	--	0.693701	428	0	0.275384	0.407569	0.038762
ENSG00000163719	64419	11203	MTMR14	myotubularin related protein 14	Chr3: 9.649433	4.34173	--	--	0.693514	428	0	0.258699	0.688161	0.000102031
ENSG00000153029.10	3140	99707	MR1	major histocompatibility complex, class I-related	Chr1: 181.003067	2.26459	--	--	0.69349	428	0	0.419524	0.345478	0.0838725
ENSG00000150337.9	2209	475	FCGR1A	Fc fragment of IgG, high affinity Ia, receptor (CD64)	Chr1: 149.755559	4.1272	--	--	0.693451	428	0	0.339487	0	1
ENSG00000250318.1			CTA-963H5.5	long intergenic non-coding RNA CTA-963H5.5	Chr22: 31.049864	2.51453	--	--	0.693435	428	0	0	0	1
ENSG00000258082.1			RP11-443B7.3	pseudogene RP11-443B7.3	Chr1: 235.115394	0.928063	--	--	0.693109	428	0	0	0	1
ENSG00000116584	9181	3468	ARHGEF2	Rho/Rac guanine nucleotide exchange factor (GEF) 2	Chr1: 155.946851	4.56442	--	--	0.693001	428	0	0.597558	0.656484	0.000270254
ENSG00000185905.3	283897	18492	C16orf54	chromosome 16 open reading frame 54	Chr16: 29.753784	4.75478	--	--	0.692947	428	0	0.271598	0	1
ENSG00000145428.10	285533	52151	RNF175	ring finger protein 175	Chr4: 154.631277	1.85982	--	--	0.692861	428	0	0	0	1
ENSG00000234484.1			RP1-55C23.7	pseudogene RP1-55C23.7	Chr6: 133.073814	2.47261	--	--	0.692827	428	0	0	0	1
ENSG00000171155.7	29071	10993	C1GALT1C1	C1GALT1-specific chaperone 1	ChrX: 119.759648	2.42188	--	--	0.692634	428	0	0.432542	-0.0747004	0.716849
ENSG00000174885.8	171389	15881	NLRP6	NLR family, pyrin domain containing 6	Chr11: 0.278365	3.51035	--	--	0.692515	428	0	0.338957	-0.201888	0.322646
ENSG00000184209	11066	31415	SNRNP35	small nuclear ribonucleoprotein 35kDa (U11/U12)	Chr12: 123.457641	2.2982	--	--	0.692441	428	0	0	0	1
ENSG00000176407	56888	99845	KCMF1	potassium channel modulatory factor 1	Chr2: 84.971093	2.88457	--	--	0.69243	428	0	0.406184	-0.206835	0.310676
ENSG00000115310.13	57142	10743	RTN4	reticulon 4	Chr2: 55.199325	4.0555	--	--	0.692373	428	0	0.323116	-0.322733	0.107823
ENSG00000105835.7	10135	4201	NAMPT	nicotinamide phosphoribosyltransferase	Chr7: 105.888731	7.77994	--	--	0.692171	428	0	0.30383	0.147161	0.473133
ENSG00000119929.8	51076	9318	CUTC	cutC copper transporter homolog (E. coli)	Chr10: 101.482675	3.19695	--	--	0.692157	428	0	0	-0.0954991	0.6426
ENSG00000102524	10673	48443	TNFSF13B	tumor necrosis factor (ligand) superfamily, 2C member 13b	Chr13: 108.251240	4.27176	--	--	0.691895	428	0	0.285945	0.516436	0.00691257
ENSG00000121210.11	23240	9057	KIAA0922	KIAA0922	Chr4: 154.387498	3.59671	--	--	0.691864	428	0	0.344729	0	1
ENSG00000103642.7	114294	12755	LACTB	lactamase, beta	Chr15: 63.413999	2.66896	--	--	0.691774	428	0	0.313088	-0.236348	0.24506
ENSG00000112658.6	6722	31135	SRF	serum response factor (c-fos serum response element-binding transcription factor)	Chr6: 43.139037	3.36975	--	--	0.691725	428	0	0.364357	0.26863	0.184533
ENSG00000160703	79671	11623	NLRX1	NLR family member X1	Chr11: 119.166568	2.38551	--	--	0.691619	428	0	0.304538	0.0888218	0.666116
ENSG00000157823	10239	100592	AP3S2	adaptor-related protein complex 3, 2C sigma 2 subunit	Chr15: 89.830599	1.06448	--	--	0.691557	428	0	0.414687	-0.352229	0.0776066
ENSG00000254703	100507392		FLI1-AS1	smooth muscle and endothelial cell enriched migration/differentiation-associated long non-coding RNA	Chr11: 128.691672	1.57222	--	--	0.691519	428	0	0	0	1
ENSG00000233261.1	645528		LINC00264	long intergenic non-protein coding RNA 264	Chr10: 26.878794	1.00356	--	--	0.691515	428	0	0	0	1
ENSG00000066084	57609	72227	DIP2B	DIP2 disco-interacting protein 2 homolog B	Chr12: 50.504985	2.55146	--	--	0.69125	428	0	0.240591	-0.0564806	0.784046
ENSG00000158825.5	978	1352	CDA	cytidine deaminase	Chr1: 20.915441	7.37276	--	--	0.691249	428	0	0.315832	-0.375988	0.0583565
ENSG00000175203	10540	4667	DCTN2	dynactin 2 (p50)	Chr12: 57.530102	4.76578	--	--	0.691233	428	0	0.3515	-0.184228	0.367627
ENSG00000273261			RP11-531F16.4	Ensembl antisense expressed sequence RP11-531F16.4	Chr3: 182.921240	3.02047	--	--	0.691059	428	0	0	0	1
ENSG00000164713.5	25798	9114	BRI3	brain protein I3	Chr7: 97.881691	6.48315	--	--	0.690979	428	0	0.351545	-0.364287	0.0673098
ENSG00000245848.2	1050	3211	CEBPA	CCAAT/enhancer binding protein (C/EBP), alpha	Chr19: 33.790840	4.05272	--	--	0.690942	428	0	0.242716	-0.182042	0.373436
ENSG00000242616	2790	20874	GNG10	guanine nucleotide binding protein (G protein), 2C gamma 10	Chr9: 111.661335	2.49414	--	--	0.690762	428	0	0.270616	0.72654	2.63629e-05
ENSG00000123643	206358	121860	SLC36A1	solute carrier family 36 (proton/amino acid symporter), 2C member 1	Chr5: 151.437046	2.6858	--	--	0.690674	428	0	0.258492	-0.0575323	0.780121
ENSG00000223380.3	9554	3597	SEC22B	SEC22 vesicle trafficking protein homolog B (gene/pseudogene)	Chr1: 145.096220	3.8847	--	--	0.690643	428	0	0	0.0338571	0.869578
ENSG00000051620	23593	8634	HEBP2	heme binding protein 2	Chr6: 138.403531	4.16516	--	--	0.690643	428	0	0.308039	-0.263406	0.193546
ENSG00000261512.2			RP11-46D6.1	pseudogene RP11-46D6.1	Chr16: 46.656773	1.7646	--	--	0.690561	428	0	0	0	1
ENSG00000101882.5	79576	11570	NKAP	NFKB activating protein	ChrX: 119.059014	2.095	--	--	0.690467	428	0	0.394801	0.328976	0.100798
ENSG00000170266	2720	47922	GLB1	galactosidase, 2C beta 1	Chr3: 32.996608	3.1559	--	--	0.690212	428	0	0.342009	0.177288	0.386255
ENSG00000269271			CTB-83J4.2	long intergenic non-coding RNA CTB-83J4.2	Chr19: 54.589441	2.17775	--	--	0.690205	428	0	0	0	1
ENSG00000132842	8546	68125	AP3B1	adaptor-related protein complex 3, 2C beta 1 subunit	Chr5: 78.000525	2.33909	--	--	0.690123	428	0	0.356625	0.075197	0.715043
ENSG00000073150	56666	14155	PANX2	pannexin 2	Chr22: 50.170731	2.67217	--	--	0.690044	428	0	0.3167	0.0229667	0.911329
ENSG00000174007.7	84984	12065	CEP19	centrosomal protein 19kDa	Chr3: 196.433148	2.10925	--	--	0.690041	428	0	0.1814	0	1
ENSG00000091436.12			AC013461.1	long intergenic non-coding RNA AC013461.1	Chr2: 173.940163	1.07256	--	--	0.689923	428	0	0	0	1
ENSG00000143624.9	65123	11309	INTS3	integrator complex subunit 3	Chr1: 153.700543	3.9817	--	--	0.68992	428	0	0	0.0289227	0.88846
ENSG00000267480			RP11-703I16.1	Ensembl antisense expressed sequence RP11-703I16.1	Chr18: 12.031178	0.939715	--	--	0.689908	428	0	0	0	1
ENSG00000188021	29978	81830	UBQLN2	ubiquilin 2	ChrX: 56.563639	3.16125	--	--	0.689805	428	0	0.223778	0.203535	0.318631
ENSG00000163798.9	22950	7543	SLC4A1AP	solute carrier family 4 (anion exchanger), member 1, adaptor protein	Chr2: 27.887967	2.8687	--	--	0.689639	428	0	0.268817	0.412418	0.0362841
ENSG00000090432.5	79594	11576	MUL1	mitochondrial E3 ubiquitin protein ligase 1	Chr1: 20.825943	2.79848	--	--	0.689546	428	0	0.260859	-0.275461	0.173189
ENSG00000162869.11	129285	44811	PPP1R21	protein phosphatase 1, regulatory subunit 21	Chr2: 48.667737	2.57333	--	--	0.68949	428	0	0	0	1
ENSG00000251661			RP11-326C3.11	Ensembl antisense expressed sequence RP11-326C3.11	Chr11: 0.318640	1.81591	--	--	0.689348	428	0	0	0	1
ENSG00000134248	10542	4668	LAMTOR5	late endosomal/lysosomal adaptor, 2C MAPK and MTOR activator 5	Chr1: 110.401249	5.1047	--	--	0.689018	428	0	0	0	1
ENSG00000169223	10960	4962	LMAN2	lectin, 2C mannose-binding 2	Chr5: 177.331562	5.89793	--	--	0.688903	428	0	0.336821	-0.102761	0.617402
ENSG00000104375.11	6788	48420	STK3	serine/threonine kinase 3	Chr8: 99.413631	0.974703	--	--	0.688789	428	0	0.485681	-0.282447	0.162105
ENSG00000128383.8	200315	82288	APOBEC3A	apolipoprotein B mRNA editing enzyme, catalytic polypeptide-like 3A	Chr22: 39.348746	6.57116	--	--	0.688782	428	0	0	0	1
ENSG00000084733.6	10890	41111	RAB10	RAB10, member RAS oncogene family	Chr2: 26.256979	4.31235	--	--	0.688754	428	0	0.22293	0.0206868	0.920102
ENSG00000198740.4	22834	54768	ZNF652	zinc finger protein 652	Chr17: 47.366568	2.10223	--	--	0.688633	428	0	0	0	1
ENSG00000136048.9	55332	41255	DRAM1	DNA-damage regulated autophagy modulator 1	Chr12: 102.271129	2.4232	--	--	0.688613	428	0	0.225876	0	1
ENSG00000197562.5	57799	10907	RAB40C	RAB40C, member RAS oncogene family	Chr16: 0.639357	2.68061	--	--	0.6884	428	0	0.339801	-0.233209	0.251567
ENSG00000068697.6	9741	7427	LAPTM4A	lysosomal protein transmembrane 4 alpha	Chr2: 20.232411	5.56898	--	--	0.688221	428	0	0.393484	-0.517938	0.00672325
ENSG00000140497	10066	4163	SCAMP2	secretory carrier membrane protein 2	Chr15: 74.843730	4.85372	--	--	0.688147	428	0	0.386628	0.0499205	0.808643
ENSG00000177820.5			AC004917.1	long intergenic non-coding RNA AC004917.1	Chr7: 106.300345	2.99251	--	--	0.687942	428	0	0	0	1
ENSG00000172349	3603	18157	IL16	interleukin 16	Chr15: 81.159575	4.1252	--	--	0.687869	428	0	0.388649	0.852768	3.16434e-08
ENSG00000135334	55122	9988	AKIRIN2	akirin 2	Chr6: 87.675072	4.96696	--	--	0.687808	428	0	0.364222	0.137009	0.504509
ENSG00000109743.6	683	3198	BST1	bone marrow stromal cell antigen 1	Chr4: 15.704573	4.86622	--	--	0.687795	428	0	0.361214	0.565497	0.00260705
ENSG00000267796	55957	12616	LIN37	lin-37 DREAM MuvB core complex component	Chr19: 35.748361	1.53565	--	--	0.687596	428	0	0	0.337369	0.0918969
ENSG00000135709.8	9764	8825	KIAA0513	KIAA0513	Chr16: 85.061375	3.28281	--	--	0.687564	428	0	0	0	1
ENSG00000167552	7846	68498	TUBA1A	tubulin, 2C alpha 1a	Chr12: 49.184796	6.19734	--	--	0.687557	428	0	0.438968	-0.0126228	0.951199
ENSG00000224699	101410535		LAMTOR5-AS1	LAMTOR5 antisense RNA 1	Chr1: 110.347116	1.49674	--	--	0.687516	428	0	0	0	1
ENSG00000198730.3	9646	40668	CTR9	Ctr9, Paf1/RNA polymerase II complex component, homolog	Chr11: 10.772534	2.57778	--	--	0.687405	428	0	0.388697	-0.0204685	0.920943
ENSG00000269487			CTB-174O21.2	Ensembl antisense expressed sequence CTB-174O21.2	Chr19: 46.728603	2.99146	--	--	0.687375	428	0	0	0	1
ENSG00000109466.9	11275	21416	KLHL2	kelch-like family member 2	Chr4: 166.128770	3.26355	--	--	0.68735	428	0	0.463101	-0.0887617	0.666329
ENSG00000136404.11	53346	11305	TM6SF1	transmembrane 6 superfamily member 1	Chr15: 83.776159	2.75722	--	--	0.687311	428	0	0	0.795966	1.16203e-06
ENSG00000238009.2	26121	5980	PRPF31	pre-mRNA processing factor 31	Chr19: 0.089295	0.790304	--	--	0.687177	428	0	0.356094	0.026375	0.898233
ENSG00000125735	8740	2822	TNFSF14	tumor necrosis factor (ligand) superfamily, 2C member 14	Chr19: 6.661253	3.85718	--	--	0.687137	428	0	0.370032	0.881432	2.74733e-09
ENSG00000135482.2	84872	13114	ZC3H10	zinc finger CCCH-type containing 10	Chr12: 56.514295	1.82628	--	--	0.68708	428	0	0.334781	0.295135	0.14327
ENSG00000158109	127262	12192	TPRG1L	tumor protein p63 regulated 1-like	Chr1: 3.625002	4.30384	--	--	0.686973	428	0	0	0	1
ENSG00000267078			RP11-666A8.9	Ensembl antisense expressed sequence RP11-666A8.9	Chr17: 76.569792	1.8354	--	--	0.686711	428	0	0	0	1
ENSG00000220008	645191	78065	LINGO3	leucine rich repeat and Ig domain containing 3	Chr19: 2.289784	2.63934	--	--	0.686683	428	0	0	0	1
ENSG00000100330	8897	23662	MTMR3	myotubularin related protein 3	Chr22: 29.883155	4.87811	--	--	0.686545	428	0	0	0.407475	0.0388113
ENSG00000225940.1			AC022431.2	long intergenic non-coding RNA AC022431.2	Chr5: 55.807394	0.968275	--	--	0.686458	428	0	0	0	1
ENSG00000138678.6	84803	13099	AGPAT9	1-acylglycerol-3-phosphate O-acyltransferase 9	Chr4: 84.457067	2.97268	--	--	0.686311	428	0	0.208343	0	1
ENSG00000168958.15	56947	87000	MFF	mitochondrial fission factor	Chr2: 228.189867	3.5491	--	--	0.686232	428	0	0.270027	0.00521044	0.979846
ENSG00000105483	22900	100518	CARD8	caspase recruitment domain family, 2C member 8	Chr19: 48.180770	3.59424	--	--	0.686144	428	0	0	0	1
ENSG00000111144.5	4048	6820	LTA4H	leukotriene A4 hydrolase	Chr12: 96.394606	6.31356	--	--	0.685758	428	0	0.262546	0.675098	0.000154624
ENSG00000185885	8519	74501	IFITM1	interferon induced transmembrane protein 1	Chr11: 0.313506	8.27201	--	--	0.685666	428	0	0.427087	0.222394	0.274847
ENSG00000130939	10277	107623	UBE4B	ubiquitination factor E4B	Chr1: 10.032832	2.37397	--	--	0.685599	428	0	0.39201	0.0380488	0.853593
ENSG00000147533	51125	9385	GOLGA7	golgin A7	Chr8: 41.490396	4.19332	--	--	0.685421	428	0	0	-0.27862	0.168114
ENSG00000198604	11177	45654	BAZ1A	bromodomain adjacent to zinc finger domain, 2C 1A	Chr14: 34.752731	3.83563	--	--	0.685284	428	0	0.299714	0.414008	0.0355001
ENSG00000070831.11	998	101187	CDC42	cell division cycle 42	Chr1: 22.379120	6.23073	--	--	0.685065	428	0	0.349463	0.416233	0.0344251
ENSG00000120594	84898	41666	PLXDC2	plexin domain containing 2	Chr10: 19.816239	2.35441	--	--	0.684861	428	0	0.455692	0.0747012	0.716846
ENSG00000160200	875	37258	CBS	cystathionine-beta-synthase	Chr21: 43.053191	1.54606	--	--	0.684855	428	0	0.163027	-0.291887	0.147934
ENSG00000243273.1			RP11-166N6.2	pseudogene RP11-166N6.2	Chr3: 150.608423	2.31439	--	--	0.684719	428	0	0	0	1
ENSG00000142867	8915	2912	BCL10	B-cell CLL/lymphoma 10	Chr1: 85.266248	2.49767	--	--	0.684671	428	0	0.440503	0.50327	0.00877203
ENSG00000123360.7	5153	37370	PDE1B	phosphodiesterase 1B, calmodulin-dependent	Chr12: 54.943134	2.26521	--	--	0.684658	428	0	0.345193	0.355716	0.0745124
ENSG00000102181	83692	87079	CD99L2	CD99 molecule-like 2	ChrX: 150.766337	2.39434	--	--	0.684599	428	0	0.52095	-0.45161	0.0205611
ENSG00000092203	9878	8889	TOX4	TOX high mobility group box family member 4	Chr14: 21.476597	4.33796	--	--	0.684528	428	0	0	0.51741	0.00678923
ENSG00000167566	57701	18924	NCKAP5L	NCK-associated protein 5-like	Chr12: 49.791146	2.80816	--	--	0.684471	428	0	0	0	1
ENSG00000157600	84187	12985	TMEM164	transmembrane protein 164	ChrX: 110.002631	2.72308	--	--	0.684277	428	0	0	0.317865	0.113548
ENSG00000100034	9647	22828	PPM1F	protein phosphatase, 2C Mg2+/Mn2+ dependent, 2C 1F	Chr22: 21.919420	3.99888	--	--	0.68424	428	0	0.584575	0.174594	0.39363
ENSG00000172775	80011	11797	FAM192A	family with sequence similarity 192, 2C member A	Chr16: 57.152466	4.00622	--	--	0.684194	428	0	0	0	1
ENSG00000138640.10	10144	8922	FAM13A	family with sequence similarity 13, member A	Chr4: 89.647106	1.86957	--	--	0.683939	428	0	0.40269	0	1
ENSG00000137161.12	10695	4803	CNPY3	canopy 3 homolog (zebrafish)	Chr6: 42.896938	6.77102	--	--	0.683923	428	0	0.262693	0	1
ENSG00000121064.8	59342	41443	SCPEP1	serine carboxypeptidase 1	Chr17: 55.055466	5.49981	--	--	0.683878	428	0	0.385043	0.104651	0.610909
ENSG00000157343.4	221481	12168	ARMC12	armadillo repeat containing 12	Chr6: 35.704809	1.41015	--	--	0.683867	428	0	0	0	1
ENSG00000229124	100507347		VIM-AS1	VIM antisense RNA 1	Chr10: 17.214239	7.51428	--	--	0.683856	428	0	0	0	1
ENSG00000257176.1			RP11-996F15.2	pseudogene RP11-996F15.2	Chr12: 29.433351	0.990467	--	--	0.683538	428	0	0	0	1
ENSG00000266962			RP11-400F19.6	Ensembl antisense expressed sequence RP11-400F19.6	Chr17: 42.552436	2.30498	--	--	0.683526	428	0	0	0	1
ENSG00000145332	57563	10819	KLHL8	kelch-like family member 8	Chr4: 87.160103	1.67786	--	--	0.683435	428	0	0.260409	-0.262927	0.194388
ENSG00000155957	51643	56740	TMBIM4	transmembrane BAX inhibitor motif containing 4	Chr12: 66.135846	1.85361	--	--	0.683341	428	0	0	-0.441366	0.0239972
ENSG00000244945.1			RP11-1379J22.2	pseudogene RP11-1379J22.2	Chr5: 179.022905	0.759628	--	--	0.683156	428	0	0	0	1
ENSG00000120318	64411	11199	ARAP3	ArfGAP with RhoGAP domain, 2C ankyrin repeat and PH domain 3	Chr5: 141.653401	3.50747	--	--	0.683076	428	0	0.636086	0	1
ENSG00000089060			SLC8B1	solute carrier family 8 (sodium/lithium/calcium exchanger), 2C member B1	Chr12: 113.298759	3.34738	--	--	0.683073	428	0	0	0	1
ENSG00000144711	9922	82429	IQSEC1	IQ motif and Sec7 domain 1	Chr3: 12.897220	4.86007	--	--	0.682983	428	0	0.248847	0.0578295	0.779012
ENSG00000260361.1			CTD-2313J17.5	long intergenic non-coding RNA CTD-2313J17.5	Chr15: 93.322987	0.890269	--	--	0.682943	428	0	0	0	1
ENSG00000178935	79818		ZNF552	zinc finger protein 552	Chr19: 57.803841	2.33521	--	--	0.682796	428	0	0	0	1
ENSG00000160211	2539	37906	G6PD	glucose-6-phosphate dehydrogenase	ChrX: 154.531391	5.96194	--	--	0.682457	428	0	0.335721	0	1
ENSG00000143771.7	29097	5932	CNIH4	cornichon homolog 4	Chr1: 224.544552	2.58391	--	--	0.682348	428	0	0	0.13973	0.495999
ENSG00000179152.14	285343	45481	TCAIM	T cell activation inhibitor, mitochondrial	Chr3: 44.379611	1.25623	--	--	0.68234	428	0	0.425163	0	1
ENSG00000113532	7903	4147	ST8SIA4	ST8 alpha-N-acetyl-neuraminide alpha-2, 2C8-sialyltransferase 4	Chr5: 100.806935	2.696	--	--	0.681992	428	0	0	0.795728	1.17684e-06
ENSG00000138069.12	5861	36154	RAB1A	RAB1A, member RAS oncogene family	Chr2: 65.316073	5.02925	--	--	0.681883	428	0	0.528527	0	1
ENSG00000068001.9	8692	7776	HYAL2	hyaluronoglucosaminidase 2	Chr3: 50.355221	2.62442	--	--	0.681867	428	0	0.438844	-0.191253	0.349314
ENSG00000167578	53916	100632	RAB4B	RAB4B, 2C member RAS oncogene family	Chr19: 40.778216	4.64499	--	--	0.681861	428	0	0.250104	0.387591	0.05042
ENSG00000197006	51108	41092	METTL9	methyltransferase like 9	Chr16: 21.597218	5.66142	--	--	0.681793	428	0	0.353337	-0.0166484	0.935664
ENSG00000148450.8	22921	56555	MSRB2	methionine sulfoxide reductase B2	Chr10: 23.384435	2.83456	--	--	0.681706	428	0	0.318109	-0.257744	0.203653
ENSG00000235863	8705	2805	B3GALT4	UDP-Gal:betaGlcNAc beta 1, 2C3-galactosyltransferase, 2C polypeptide 4	Chr6: 33.277132	2.92134	--	--	0.681625	428	0	0.324808	0.402267	0.0416229
ENSG00000132510.6	23135	18945	KDM6B	lysine (K)-specific demethylase 6B	Chr17: 7.743222	4.90023	--	--	0.681587	428	0	0.358349	0	1
ENSG00000132824	10955	38230	SERINC3	serine incorporator 3	Chr20: 44.496221	4.58264	--	--	0.681542	428	0	0.44757	0.340587	0.088646
ENSG00000111652	50813	22685	COPS7A	COP9 signalosome subunit 7A	Chr12: 6.723741	2.82784	--	--	0.681527	428	0	0.227904	-0.696016	7.86536e-05
ENSG00000124523	23408	40825	SIRT5	sirtuin 5	Chr6: 13.574529	1.76398	--	--	0.681266	428	0	0.316214	-0.352292	0.0775499
ENSG00000158290.12	8450	2660	CUL4B	cullin 4B	ChrX: 119.658464	2.68765	--	--	0.68123	428	0	0.364467	0.0506595	0.805863
ENSG00000049239	9563	48275	H6PD	hexose-6-phosphate dehydrogenase (glucose 1-dehydrogenase)	Chr1: 9.234775	2.64409	--	--	0.681141	428	0	0.245332	0.116602	0.570542
ENSG00000027697	3459	359	IFNGR1	interferon gamma receptor 1	Chr6: 137.197484	6.51735	--	--	0.680696	428	0	0.214672	0.609689	0.000944396
ENSG00000139278.5	11010	21357	GLIPR1	GLI pathogenesis-related 1	Chr12: 75.874460	5.2451	--	--	0.680658	428	0	0.334702	0.829673	1.60324e-07
ENSG00000137947.7	2959	1158	GTF2B	general transcription factor IIB	Chr1: 89.318615	3.08937	--	--	0.680634	428	0	0.426363	0.282575	0.161907
ENSG00000259250.1			RP11-50C13.1	pseudogene RP11-50C13.1	Chr15: 58.879706	1.53051	--	--	0.680617	428	0	0	0	1
ENSG00000119979	404636	10217	FAM45A	family with sequence similarity 45, 2C member A	Chr10: 119.104086	1.85771	--	--	0.680537	428	0	0	0	1
ENSG00000175224	9776	32229	ATG13	autophagy related 13	Chr11: 46.617527	3.51916	--	--	0.680459	428	0	0.18632	0	1
ENSG00000122783	78996	49745	C7orf49	chromosome 7 open reading frame 49	Chr7: 135.092363	2.03884	--	--	0.680377	428	0	0.312624	0	1
ENSG00000116741.6	5997	2192	RGS2	regulator of G-protein signaling 2, 24kDa	Chr1: 192.778169	6.86469	--	--	0.680153	428	0	0.321025	-0.043199	0.834029
ENSG00000141012	2588	55468	GALNS	galactosamine (N-acetyl)-6-sulfatase	Chr16: 88.813734	2.95069	--	--	0.680122	428	0	0.300505	0.168716	0.409993
ENSG00000118855	64747	11228	MFSD1	major facilitator superfamily domain containing 1	Chr3: 158.732198	4.22748	--	--	0.680087	428	0	0	0.129542	0.528226
ENSG00000108509	23125	9021	CAMTA2	calmodulin binding transcription activator 2	Chr17: 4.967992	4.20327	--	--	0.679932	428	0	0.209961	-0.16128	0.431225
ENSG00000110047	10938	81678	EHD1	EH-domain containing 1	Chr11: 64.851642	5.65958	--	--	0.679807	428	0	0.551823	0.160118	0.434596
ENSG00000164576	79685	11632	SAP30L	SAP30-like	Chr5: 154.445957	2.04184	--	--	0.679785	428	0	0	-0.0802856	0.696629
ENSG00000129696	80185	11836	TTI2	TELO2 interacting protein 2	Chr8: 33.473386	1.78043	--	--	0.6796	428	0	0	0	1
ENSG00000265975			CTB-41I6.2	long intergenic non-coding RNA CTB-41I6.2	Chr17: 8.967523	1.5474	--	--	0.679591	428	0	0	0	1
ENSG00000135404	967	37526	CD63	CD63 molecule	Chr12: 55.725323	7.1791	--	--	0.679565	428	0	0.51705	-0.126992	0.536443
ENSG00000171608	5293	3686	PIK3CD	phosphatidylinositol-4, 2C5-bisphosphate 3-kinase, 2C catalytic subunit delta	Chr1: 9.651732	4.59864	--	--	0.679556	428	0	0.390938	0.869496	8.14665e-09
ENSG00000157152	6854	49348	SYN2	synapsin II	Chr3: 12.004402	0.506963	--	--	0.679526	428	0	0.212681	-0.446213	0.0223175
ENSG00000105778	23080	62425	AVL9	AVL9 homolog (S. cerevisiase)	Chr7: 32.495426	1.53218	--	--	0.679523	428	0	0	0	1
ENSG00000180316.7	285848	25324	PNPLA1	patatin-like phospholipase domain containing 1	Chr6: 36.210980	1.42657	--	--	0.67941	428	0	0	0.186873	0.360667
ENSG00000232561.2	2970		GTF2IP1	general transcription factor IIi, pseudogene 1	Chr7: 74.602783	2.2477	--	--	0.679139	428	0	0	0	1
ENSG00000137275	8737	2820	RIPK1	receptor (TNFRSF)-interacting serine-threonine kinase 1	Chr6: 3.063991	2.92632	--	--	0.679134	428	0	0.361823	0.383982	0.0527923
ENSG00000064763	55711	69247	FAR2	fatty acyl CoA reductase 2	Chr12: 29.149103	2.41018	--	--	0.679072	428	0	0.279848	0	1
ENSG00000161217	5130	3680	PCYT1A	phosphate cytidylyltransferase 1, 2C choline, 2C alpha	Chr3: 196.214222	2.90587	--	--	0.678403	428	0	0.398757	-0.259207	0.201007
ENSG00000160685.9	51043	7605	ZBTB7B	zinc finger and BTB domain containing 7B	Chr1: 154.975127	4.72256	--	--	0.678323	428	0	0.437577	-0.122951	0.549591
ENSG00000131165.10	5119	56240	CHMP1A	charged multivesicular body protein 1A	Chr16: 89.710839	5.16526	--	--	0.678261	428	0	0.360829	0.0225845	0.912799
ENSG00000078902	54472	10375	TOLLIP	toll interacting protein	Chr11: 1.274371	3.00059	--	--	0.678134	428	0	0.385651	-0.0067676	0.973825
ENSG00000233750			CICP27	capicua transcriptional repressor pseudogene 27	Chr1: 0.131025	0.544602	--	--	0.678109	428	0	0	0	1
ENSG00000197903.6	85236	113763	HIST1H2BK	histone cluster 1, H2bk	Chr6: 27.106073	6.41023	--	--	0.677964	428	0	0	0.21409	0.293626
ENSG00000162881.5	165140	65034	OXER1	oxoeicosanoid (OXE) receptor 1	Chr2: 42.989642	3.17402	--	--	0.677889	428	0	0	0	1
ENSG00000253214.1			RP11-1149M10.2	pseudogene RP11-1149M10.2	Chr8: 82.066514	0.609382	--	--	0.677817	428	0	0	0	1
ENSG00000077454	4034	20532	LRCH4	leucine-rich repeats and calponin homology (CH) domain containing 4	Chr7: 100.574011	6.18367	--	--	0.677774	428	0	0.301596	-0.213049	0.296037
ENSG00000170265	8427	2647	ZNF282	zinc finger protein 282	Chr7: 149.195485	2.83588	--	--	0.67751	428	0	0	0	1
ENSG00000131446	4245	1804	MGAT1	mannosyl (alpha-1, 2C3-)-glycoprotein beta-1, 2C2-N-acetylglucosaminyltransferase	Chr5: 180.790541	5.68665	--	--	0.677463	428	0	0.329239	0.41574	0.034661
ENSG00000092531.5	8773	37857	SNAP23	synaptosomal-associated protein, 23kDa	Chr15: 42.783442	4.12683	--	--	0.677361	428	0	0.332061	0.297525	0.139906
ENSG00000124788	6310	281	ATXN1	ataxin 1	Chr6: 16.299112	2.06378	--	--	0.677342	428	0	0.327557	-0.417188	0.0339719
ENSG00000206344	253018		HCG27	HLA complex group 27 (non-protein coding)	Chr6: 31.197760	4.04889	--	--	0.677302	428	0	0	0	1
ENSG00000100865.10	51550	12103	CINP	cyclin-dependent kinase 2 interacting protein	Chr14: 102.809363	2.30391	--	--	0.6773	428	0	0	0	1
ENSG00000144455	285362	16268	SUMF1	sulfatase modifying factor 1	Chr3: 3.700814	1.72055	--	--	0.677124	428	0	0.296879	-0.058552	0.77632
ENSG00000264304			RP11-20B24.7	Ensembl antisense expressed sequence RP11-20B24.7	Chr17: 28.892469	1.28521	--	--	0.677067	428	0	0	0	1
ENSG00000166888	6778	2373	STAT6	signal transducer and activator of transcription 6, 2C interleukin-4 induced	Chr12: 57.095408	6.06951	--	--	0.677013	428	0	0	0.40694	0.0390931
ENSG00000175606.6	54968	9890	TMEM70	transmembrane protein 70	Chr8: 74.884672	2.20428	--	--	0.67699	428	0	0	-0.333588	0.0958307
ENSG00000248099	3640	4048	INSL3	insulin-like 3 (Leydig cell)	Chr19: 17.816512	2.386	--	--	0.676978	428	0	0.340812	-0.0436572	0.832293
ENSG00000137393.8	255488	27092	RNF144B	ring finger protein 144B	Chr6: 18.368779	3.42129	--	--	0.676814	428	0	0.292052	0	1
ENSG00000183283	9802	8038	DAZAP2	DAZ associated protein 2	Chr12: 51.238292	7.02459	--	--	0.676665	428	0	0.473354	0.481428	0.0127711
ENSG00000163902	6184	2213	RPN1	ribophorin I	Chr3: 128.619970	5.3386	--	--	0.676538	428	0	0.272417	-0.505207	0.00847483
ENSG00000273033			RP11-67L2.2	long intergenic non-coding RNA RP11-67L2.2	Chr3: 122.886941	2.54754	--	--	0.676486	428	0	0	0	1
ENSG00000085063.10	966	56386	CD59	CD59 molecule, complement regulatory protein	Chr11: 33.724214	4.72624	--	--	0.676386	428	0	0.334361	0	1
ENSG00000158887.11	4359	445	MPZ	myelin protein zero	Chr1: 161.274525	2.23086	--	--	0.676354	428	0	0.272114	-0.0322165	0.875849
ENSG00000268816			CTD-3093M3.1	CTD-3093M3.1	--	0.947549	--	--	0.676332	428	0	0	0	1
ENSG00000177628	2629	68040	GBA	glucosidase, 2C beta, 2C acid	Chr1: 155.234452	4.35512	--	--	0.676277	428	0	0.251804	0.0357599	0.862315
ENSG00000204438	7918	13035	GPANK1	G patch domain and ankyrin repeats 1	Chr6: 31.661229	3.0232	--	--	0.676181	428	0	0	0	1
ENSG00000271725			RP11-761I4.4	3' overlapping non-coding RNA	Chr15: 81.303215	3.84381	--	--	0.676164	428	0	0	0	1
ENSG00000116688	9927	8915	MFN2	mitofusin 2	Chr1: 11.980181	4.55922	--	--	0.67607	428	0	0.381616	-0.407273	0.0389175
ENSG00000221823	5534	68099	PPP3R1	protein phosphatase 3, 2C regulatory subunit B, 2C alpha	Chr2: 68.178857	4.54874	--	--	0.675988	428	0	0.370517	-0.012513	0.951623
ENSG00000162300	7542	4935	ZFPL1	zinc finger protein-like 1	Chr11: 65.084223	2.96489	--	--	0.675948	428	0	0	-0.301988	0.133777
ENSG00000137413.11	129685	11094	TAF8	TAF8 RNA polymerase II, TATA box binding protein (TBP)-associated factor, 43kDa	Chr6: 42.018251	1.57782	--	--	0.675837	428	0	0.344094	0.275109	0.173762
ENSG00000110446	51296	69222	SLC15A3	solute carrier family 15 (oligopeptide transporter), 2C member 3	Chr11: 60.937083	5.25759	--	--	0.675832	428	0	0.220002	-0.423632	0.0310367
ENSG00000115091	10096	68483	ACTR3	ARP3 actin-related protein 3 homolog (yeast)	Chr2: 113.889960	4.96881	--	--	0.675823	428	0	0.585417	0.661647	0.000232363
ENSG00000267365	400617		KCNJ2-AS1	KCNJ2 antisense RNA 1 (head to head)	Chr17: 70.166961	0.963298	--	--	0.675725	428	0	0	0	1
ENSG00000095139	372	1250	ARCN1	archain 1	Chr11: 118.572390	4.10939	--	--	0.675709	428	0	0.366969	0.0353532	0.863867
ENSG00000110721	1119	88575	CHKA	choline kinase alpha	Chr11: 68.052859	3.08812	--	--	0.675706	428	0	0.424162	0.625336	0.000635462
ENSG00000161920.5	400569	32630	MED11	mediator complex subunit 11	Chr17: 4.634723	2.00376	--	--	0.675691	428	0	0	0.520705	0.0063858
ENSG00000227028	100128590		SLC8A1-AS1	SLC8A1 antisense RNA 1	Chr2: 39.786453	0.562309	--	--	0.675631	428	0	0	0	1
ENSG00000158473.6	912	1337	CD1D	CD1d molecule	Chr1: 158.149737	2.91037	--	--	0.67559	428	0	0.240805	0	1
ENSG00000254400.1			RP11-732A19.8	pseudogene RP11-732A19.8	Chr11: 6.624872	3.87081	--	--	0.675382	428	0	0	0	1
ENSG00000170633	80196	11839	RNF34	ring finger protein 34, 2C E3 ubiquitin protein ligase	Chr12: 121.400041	2.73204	--	--	0.675375	428	0	0.264834	0.0141571	0.945276
ENSG00000060642.6	55650	5354	PIGV	phosphatidylinositol glycan anchor biosynthesis, class V	Chr1: 27.113963	1.72199	--	--	0.675224	428	0	0.282256	0.191279	0.349248
ENSG00000068366	2182	56282	ACSL4	acyl-CoA synthetase long-chain family member 4	ChrX: 109.624244	3.54181	--	--	0.675215	428	0	0.38618	-0.12899	0.53
ENSG00000078142	5289	1986	PIK3C3	phosphatidylinositol 3-kinase, 2C catalytic subunit type 3	Chr18: 41.955206	1.36215	--	--	0.675176	428	0	0.343059	0.184503	0.366899
ENSG00000113303.7	79908	121754	BTNL8	butyrophilin-like 8	Chr5: 180.326077	2.68008	--	--	0.675018	428	0	0	0	1
ENSG00000115604.6	8809	2861	IL18R1	interleukin 18 receptor 1	Chr2: 102.972389	4.22798	--	--	0.674964	428	0	0.33564	0.685767	0.000110282
ENSG00000050130	51528	9524	JKAMP	JNK1/MAPK8-associated membrane protein	Chr14: 59.484443	2.31018	--	--	0.674906	428	0	0.252532	0	1
ENSG00000161955.12	8741	56971	TNFSF13	tumor necrosis factor (ligand) superfamily, member 13	Chr17: 7.461609	3.18436	--	--	0.674863	428	0	0.36183	0.0447779	0.82805
ENSG00000124486	8239	3418	USP9X	ubiquitin specific peptidase 9, 2C X-linked	ChrX: 41.085635	2.79811	--	--	0.674813	428	0	0.437155	-0.167142	0.414436
ENSG00000117118.5	6390	2255	SDHB	succinate dehydrogenase complex, subunit B, iron sulfur (Ip)	Chr1: 17.345217	4.0039	--	--	0.674295	428	0	0.330476	-0.29312	0.146151
ENSG00000246174			KCTD21-AS1	KCTD21 antisense RNA 1	Chr11: 78.139771	0.871138	--	--	0.674146	428	0	0	0	1
ENSG00000159496	266747	51947	RGL4	ral guanine nucleotide dissociation stimulator-like 4	Chr22: 23.688136	4.14261	--	--	0.674071	428	0	0	0	1
ENSG00000261771.1	100533483		DYX1C1-CCPG1	DYX1C1-CCPG1 readthrough (non-protein coding)	Chr15: 55.647446	4.13709	--	--	0.674063	428	0	0	0	1
ENSG00000235706.3	400242		DICER1-AS1	DICER1 antisense RNA 1	Chr14: 95.643820	0.984201	--	--	0.674051	428	0	0	0	1
ENSG00000051382.4	5291	21250	PIK3CB	phosphatidylinositol-4,5-bisphosphate 3-kinase, catalytic subunit beta	Chr3: 138.372860	2.59756	--	--	0.674027	428	0	0.366801	2.53425e-05	0.999902
ENSG00000230124.2			RP5-1180C10.2	pseudogene RP5-1180C10.2	Chr1: 180.238788	1.66719	--	--	0.673909	428	0	0	0	1
ENSG00000229894.2	2713		GK3P	glycerol kinase 3 pseudogene	Chr4: 166.198944	1.17997	--	--	0.673832	428	0	0	0	1
ENSG00000078124	55331	5410	ACER3	alkaline ceramidase 3	Chr11: 76.860867	2.02143	--	--	0.673725	428	0	0	0	1
ENSG00000232973	285154		CYP1B1-AS1	CYP1B1 antisense RNA 1	Chr2: 38.073447	1.1357	--	--	0.673463	428	0	0	0	1
ENSG00000105058	26017	121567	FAM32A	family with sequence similarity 32, 2C member A	Chr19: 16.185380	4.38375	--	--	0.67332	428	0	0.300075	0	1
ENSG00000187531	51547	56152	SIRT7	sirtuin 7	Chr17: 81.911939	4.54558	--	--	0.673303	428	0	0	0.536393	0.00473048
ENSG00000151651.11	101	74384	ADAM8	ADAM metallopeptidase domain 8	Chr10: 135.075907	6.98223	--	--	0.673302	428	0	0.460074	0.640489	0.000424134
ENSG00000258738.1			RP11-73E17.2	pseudogene RP11-73E17.2	Chr14: 35.343549	1.88298	--	--	0.673296	428	0	0	0	1
ENSG00000172965			MIR4435-1HG	MIR4435-2 host gene	Chr2: 111.196350	1.63615	--	--	0.673093	428	0	0	0	1
ENSG00000070476.10	79364	82340	ZXDC	ZXD family zinc finger C	Chr3: 126.156444	2.5666	--	--	0.672875	428	0	0	-0.123613	0.547426
ENSG00000178307	8834	2879	TMEM11	transmembrane protein 11	Chr17: 21.197280	2.52047	--	--	0.67287	428	0	0	-0.0586509	0.775951
ENSG00000265037	100616424		MIR4707	microRNA 4707	Chr14: 22.956950	1.11712	--	--	0.67272	428	0	0	0	1
ENSG00000261471.1			RP11-61F12.1	pseudogene RP11-61F12.1	Chr16: 84.627999	1.48544	--	--	0.672582	428	0	0	0	1
ENSG00000166548	7084	3392	TK2	thymidine kinase 2, 2C mitochondrial	Chr16: 66.508003	1.77487	--	--	0.67249	428	0	0.323888	0.282663	0.16177
ENSG00000129518.4	55837	10206	EAPP	E2F-associated phosphoprotein	Chr14: 34.985135	3.42502	--	--	0.672426	428	0	0	0.214292	0.29316
ENSG00000107929	23185	18195	LARP4B	La ribonucleoprotein domain family, 2C member 4B	Chr10: 0.806914	2.74585	--	--	0.672366	428	0	0	0.359362	0.0713802
ENSG00000132155.7	5894	48145	RAF1	v-raf-1 murine leukemia viral oncogene homolog 1	Chr3: 12.626346	5.37577	--	--	0.672305	428	0	0.419085	0.368009	0.0643537
ENSG00000207939.1	407008		MIR223	microRNA 223	ChrX: 65.238712	3.63736	--	--	0.672069	428	0	0	0	1
ENSG00000173545.4	90441	74377	ZNF622	zinc finger protein 622	Chr5: 16.451628	3.3587	--	--	0.672041	428	0	0	0	1
ENSG00000177731	2314	11092	FLII	flightless I actin binding protein	Chr17: 18.244836	5.45718	--	--	0.672016	428	0	0.602987	0.303785	0.131366
ENSG00000174123.6	81793	12809	TLR10	toll-like receptor 10	Chr4: 38.773860	1.70312	--	--	0.67197	428	0	0	0	1
ENSG00000261898			RP11-314A20.5	Ensembl antisense expressed sequence RP11-314A20.5	Chr17: 4.731756	1.96475	--	--	0.67187	428	0	0	0	1
ENSG00000184014.3	23258	14584	DENND5A	DENN/MADD domain containing 5A	Chr11: 9.160372	4.42376	--	--	0.671759	428	0	0.426877	0	1
ENSG00000213937.3	9080	10656	CLDN9	claudin 9	Chr16: 3.062457	2.87393	--	--	0.67161	428	0	0.24864	0.0816827	0.691602
ENSG00000108528.9	8402	2637	SLC25A11	solute carrier family 25 (mitochondrial carrier; oxoglutarate carrier), member 11	Chr17: 4.840425	4.49132	--	--	0.671309	428	0	0	-0.12868	0.530998
ENSG00000250918.2			RP11-497H16.4	pseudogene RP11-497H16.4	Chr5: 69.825198	1.07183	--	--	0.671244	428	0	0	0	1
ENSG00000068120	80347	11889	COASY	CoA synthase	Chr17: 42.561467	3.80885	--	--	0.671164	428	0	0.323082	-0.191256	0.349306
ENSG00000125304	9375	21004	TM9SF2	transmembrane 9 superfamily member 2	Chr13: 99.501417	4.40993	--	--	0.67108	428	0	0	-0.358239	0.0723336
ENSG00000136040.4	10154	4211	PLXNC1	plexin C1	Chr12: 94.542499	3.51822	--	--	0.671046	428	0	0.531083	0.500166	0.00926656
ENSG00000256492.1			AL118508.1	pseudogene AL118508.1	Chr20: 23.061083	3.6294	--	--	0.670912	428	0	0	0	1
ENSG00000160055.15	56063	41314	TMEM234	transmembrane protein 234	Chr1: 32.683038	2.51667	--	--	0.670883	428	0	0	0	1
ENSG00000130985.12	7317	22002	UBA1	ubiquitin-like modifier activating enzyme 1	ChrX: 47.050260	5.16107	--	--	0.670696	428	0	0	0	1
ENSG00000243155.1			RP11-46A10.5	pseudogene RP11-46A10.5	Chr1: 180.913178	1.65916	--	--	0.670581	428	0	0	0	1
ENSG00000134755	1824	8397	DSC2	desmocollin 2	Chr18: 31.058840	2.12804	--	--	0.67055	428	0	0.440386	0.0678373	0.741951
ENSG00000125810	22918	7823	CD93	CD93 molecule	Chr20: 23.079349	4.17486	--	--	0.670526	428	0	0.507676	0.262056	0.195924
ENSG00000160991	80228	32799	ORAI2	ORAI calcium release-activated calcium modulator 2	Chr7: 102.433106	3.28295	--	--	0.670479	428	0	0.236549	0.474091	0.0144132
ENSG00000120733	51780	41145	KDM3B	lysine (K)-specific demethylase 3B	Chr5: 138.352596	3.53188	--	--	0.670462	428	0	0	0	1
ENSG00000118197	83479	12222	DDX59	DEAD (Asp-Glu-Ala-Asp) box polypeptide 59	Chr1: 200.623896	1.8767	--	--	0.670406	428	0	0.340953	0.27105	0.180457
ENSG00000077984.4	8530	37832	CST7	cystatin F (leukocystatin)	Chr20: 24.929866	9.33499	--	--	0.670292	428	0	0.374409	0.819248	3.0884e-07
ENSG00000179933.4	55017	9921	C14orf119	chromosome 14 open reading frame 119	Chr14: 23.566851	3.29602	--	--	0.670281	428	0	0	0	1
ENSG00000156599.6	25921	9147	ZDHHC5	zinc finger, DHHC-type containing 5	Chr11: 57.435219	3.54551	--	--	0.670117	428	0	0.444159	-0.290293	0.150263
ENSG00000244045	147007	45125	TMEM199	transmembrane protein 199	Chr17: 28.357581	2.21132	--	--	0.670053	428	0	0	0	1
ENSG00000065135.7	2773	55975	GNAI3	guanine nucleotide binding protein (G protein), alpha inhibiting activity polypeptide 3	Chr1: 110.091233	4.5193	--	--	0.669987	428	0	0.33194	0.131366	0.522382
ENSG00000259704.1			CTD-3094K11.1	long intergenic non-coding RNA CTD-3094K11.1	Chr15: 91.382954	1.36906	--	--	0.669939	428	0	0	0	1
ENSG00000130772.9	54797	9756	MED18	mediator complex subunit 18	Chr1: 28.655513	2.23015	--	--	0.669854	428	0	0	0.777232	3.0029e-06
ENSG00000119414.7	5537	68273	PPP6C	protein phosphatase 6, catalytic subunit	Chr9: 127.908852	3.59049	--	--	0.669814	428	0	0.355537	0.557519	0.00308594
ENSG00000263900			AC006483.1	miRNA	Chr7: 5.528103	9.09432	--	--	0.669523	428	0	0	0	1
ENSG00000172757	1072	99735	CFL1	cofilin 1 (non-muscle)	Chr11: 65.823022	7.76193	--	--	0.669431	428	0	0.519671	0.743059	1.37195e-05
ENSG00000033100	54480	14763	CHPF2	chondroitin polymerizing factor 2	Chr7: 151.232489	3.13291	--	--	0.669315	428	0	0	0	1
ENSG00000138942	91445	34298	RNF185	ring finger protein 185	Chr22: 31.160183	3.30238	--	--	0.669299	428	0	0	-0.636954	0.000466975
ENSG00000235117			RP11-229P13.20	RP11-229P13.20	--	2.37588	--	--	0.669011	428	0	0	0	1
ENSG00000205890.3			RP11-473M20.5	pseudogene RP11-473M20.5	Chr16: 3.082482	1.00416	--	--	0.668805	428	0	0	0	1
ENSG00000148180	2934	147	GSN	gelsolin	Chr9: 121.207794	4.00135	--	--	0.668771	428	0	0.580193	-0.266286	0.18854
ENSG00000196636.7	57001	41349	ACN9	ACN9 homolog	Chr7: 96.745902	2.11375	--	--	0.668717	428	0	0.315323	-0.323218	0.107265
ENSG00000241326.1			RP11-807G9.2	pseudogene RP11-807G9.2	Chr1: 10.043199	1.20358	--	--	0.668675	428	0	0	0	1
ENSG00000270949			RP11-288H12.4	RP11-288H12.4	--	1.83543	--	--	0.668569	428	0	0	0	1
ENSG00000160714.5	55585	9730	UBE2Q1	ubiquitin-conjugating enzyme E2Q family member 1	Chr1: 154.521053	3.3891	--	--	0.668512	428	0	0.422819	0.59297	0.00141058
ENSG00000266753			RP11-690G19.3	RP11-690G19.3	--	2.44854	--	--	0.668302	428	0	0	0	1
ENSG00000240143.1			RP4-753P9.3	pseudogene RP4-753P9.3	ChrX: 128.928970	4.34569	--	--	0.668206	428	0	0	0	1
ENSG00000010539.7	7752	37786	ZNF200	zinc finger protein 200	Chr16: 3.272325	1.94245	--	--	0.667927	428	0	0	0	1
ENSG00000237803.1	100873959		LINC00211	long intergenic non-protein coding RNA 211	Chr2: 38.053390	1.32884	--	--	0.667806	428	0	0	0	1
ENSG00000256433.1			RP1-102E24.8	pseudogene RP1-102E24.8	Chr12: 6.503071	0.752178	--	--	0.667712	428	0	0	0	1
ENSG00000140575.8	8826	74514	IQGAP1	IQ motif containing GTPase activating protein 1	Chr15: 90.931450	5.72916	--	--	0.667689	428	0	0.577072	0.534039	0.00495281
ENSG00000244617.1	151516	23582	ASPRV1	aspartic peptidase, retroviral-like 1	Chr2: 70.187226	2.67574	--	--	0.667675	428	0	0.255249	0.0437761	0.831843
ENSG00000072849.6	51009	9356	DERL2	derlin 2	Chr17: 5.374571	2.48516	--	--	0.667644	428	0	0.302665	-0.157671	0.441739
ENSG00000172113.4	10201	4231	NME6	NME/NM23 nucleoside diphosphate kinase 6	Chr3: 48.334754	1.71613	--	--	0.667611	428	0	0.369123	-0.322296	0.108328
ENSG00000126062.3	11070	5099	TMEM115	transmembrane protein 115	Chr3: 50.392180	3.56846	--	--	0.667553	428	0	0	-0.592696	0.00141963
ENSG00000188786	4520	4347	MTF1	metal-regulatory transcription factor 1	Chr1: 37.809567	2.65818	--	--	0.667489	428	0	0.427149	0.231793	0.254541
ENSG00000143379	9869	32157	SETDB1	SET domain, 2C bifurcated 1	Chr1: 150.926263	2.49444	--	--	0.667331	428	0	0.355269	0.0933869	0.650004
ENSG00000161643	400709		SIGLEC16	sialic acid binding Ig-like lectin 16 (gene/pseudogene)	Chr19: 49.969673	1.33969	--	--	0.66709	428	0	0	0	1
ENSG00000108604	6603	20671	SMARCD2	SWI/SNF related, 2C matrix associated, 2C actin dependent regulator of chromatin, 2C subfamily d, 2C member 2	Chr17: 63.832081	4.40926	--	--	0.666955	428	0	0.449852	0.59693	0.00128523
ENSG00000071127	9948	6628	WDR1	WD repeat domain 1	Chr4: 10.074339	5.4102	--	--	0.666826	428	0	0.465466	0.234113	0.249682
ENSG00000197956	6277	7925	S100A6	S100 calcium binding protein A6	Chr1: 153.534599	9.14771	--	--	0.666635	428	0	0.479893	0.0841851	0.68263
ENSG00000084676.11	8648	7859	NCOA1	nuclear receptor coactivator 1	Chr2: 24.714783	3.29039	--	--	0.666447	428	0	0.304992	-0.0865111	0.674327
ENSG00000160310	3275	55587	PRMT2	protein arginine methyltransferase 2	Chr21: 46.635167	3.88544	--	--	0.666391	428	0	0.371556	-0.248195	0.2215
ENSG00000141179	58488	32054	PCTP	phosphatidylcholine transfer protein	Chr17: 55.750979	2.88032	--	--	0.666263	428	0	0.316629	-0.163497	0.424833
ENSG00000171497.4	5481	31283	PPID	peptidylprolyl isomerase D	Chr4: 159.631094	2.59595	--	--	0.666226	428	0	0.312745	0.570815	0.00232432
ENSG00000119402	26190	8131	FBXW2	F-box and WD repeat domain containing 2	Chr9: 120.751978	2.91437	--	--	0.666211	428	0	0.421481	0.251573	0.21507
ENSG00000114978	55233	10076	MOB1A	MOB kinase activator 1A	Chr2: 74.152528	4.43354	--	--	0.66619	428	0	0.260226	0	1
ENSG00000004059	381	117694	ARF5	ADP-ribosylation factor 5	Chr7: 127.588345	5.74294	--	--	0.666017	428	0	0.378925	0.0531503	0.796509
ENSG00000073737	10170	26079	DHRS9	dehydrogenase/reductase (SDR family) member 9	Chr2: 169.064789	2.77079	--	--	0.665848	428	0	0.229112	-0.100661	0.624648
ENSG00000051523.6	1535	80	CYBA	cytochrome b-245, alpha polypeptide	Chr16: 88.709691	7.5117	--	--	0.665834	428	0	0.278189	0.57808	0.00198083
ENSG00000143337	26092	9208	TOR1AIP1	torsin A interacting protein 1	Chr1: 179.882042	2.70412	--	--	0.665703	428	0	0.188364	0.177843	0.384745
ENSG00000116691.6	60672	15879	MIIP	migration and invasion inhibitory protein	Chr1: 12.079523	4.56613	--	--	0.665664	428	0	0	0	1
ENSG00000112367.6	9896	6713	FIG4	FIG4 homolog, SAC1 lipid phosphatase domain containing	Chr6: 110.012499	2.62452	--	--	0.665553	428	0	0.308889	0.281648	0.163346
ENSG00000140995.12	54849	14279	DEF8	differentially expressed in FDCP 8 homolog	Chr16: 90.014333	4.24757	--	--	0.665507	428	0	0	-0.188694	0.355921
ENSG00000167778.4	84926	13138	SPRYD3	SPRY domain containing 3	Chr12: 53.458388	3.58881	--	--	0.665468	428	0	0	-0.47456	0.0143034
ENSG00000177189.8	6197	37940	RPS6KA3	ribosomal protein S6 kinase, 90kDa, polypeptide 3	ChrX: 20.168029	3.16471	--	--	0.665416	428	0	0.371995	0.274654	0.174504
ENSG00000071054	9448	7442	MAP4K4	mitogen-activated protein kinase kinase kinase kinase 4	Chr2: 101.696850	4.61437	--	--	0.665393	428	0	0.450814	0.376058	0.0583053
ENSG00000198363	444	20910	ASPH	aspartate beta-hydroxylase	Chr8: 61.500556	2.22439	--	--	0.6653	428	0	0.304222	-0.224858	0.269426
ENSG00000271304	503643		DPRXP2	divergent-paired related homeobox pseudogene 2	Chr6: 35.989515	0.661568	--	--	0.665258	428	0	0	0	1
ENSG00000171169	203245	45669	NAIF1	nuclear apoptosis inducing factor 1	Chr9: 128.061233	1.60222	--	--	0.665132	428	0	0.426391	-0.0248629	0.90404
ENSG00000158156.7	55113	23068	XKR8	XK, Kell blood group complex subunit-related family, member 8	Chr1: 28.285973	4.064	--	--	0.665098	428	0	0.320687	-0.0980443	0.633723
ENSG00000078369	2782	55532	GNB1	guanine nucleotide binding protein (G protein), 2C beta polypeptide 1	Chr1: 1.785285	6.19993	--	--	0.664959	428	0	0.53037	0.0073784	0.971464
ENSG00000058063	23200	32919	ATP11B	ATPase, 2C class VI, 2C type 11B	Chr3: 182.793500	3.62701	--	--	0.664841	428	0	0.328388	0.323581	0.106848
ENSG00000052749.9	23223	22370	RRP12	ribosomal RNA processing 12 homolog	Chr10: 99.116115	3.31843	--	--	0.664837	428	0	0	0.256111	0.206633
ENSG00000237765.2	285550	122130	FAM200B	family with sequence similarity 200, member B	Chr4: 15.686305	1.93029	--	--	0.664687	428	0	0	0	1
ENSG00000084073.4	10269	4277	ZMPSTE24	zinc metallopeptidase STE24	Chr1: 40.723779	2.75666	--	--	0.664645	428	0	0.219319	0.193547	0.343455
ENSG00000169230.5	27166	40859	PRELID1	PRELI domain containing 1	Chr5: 176.730775	5.87642	--	--	0.664588	428	0	0.401298	0.0227439	0.912186
ENSG00000125827.4	56255	10901	TMX4	thioredoxin-related transmembrane protein 4	Chr20: 7.957995	3.51031	--	--	0.664571	428	0	0	0	1
ENSG00000256683	59348	101684	ZNF350	zinc finger protein 350	Chr19: 51.964343	1.60352	--	--	0.66455	428	0	0	0	1
ENSG00000108405.3	5023	1921	P2RX1	purinergic receptor P2X, ligand-gated ion channel, 1	Chr17: 3.799886	4.71175	--	--	0.664548	428	0	0.286263	0.434716	0.026467
ENSG00000155744	285172	18184	FAM126B	family with sequence similarity 126, 2C member B	Chr2: 200.973718	2.57553	--	--	0.664519	428	0	0	0	1
ENSG00000170871.7	9778	19716	KIAA0232	KIAA0232	Chr4: 6.783102	2.64768	--	--	0.66426	428	0	0	0	1
ENSG00000147394	7739	5177	ZNF185	zinc finger protein 185 (LIM domain)	ChrX: 152.914442	2.69296	--	--	0.664253	428	0	0.473414	0	1
ENSG00000260916.1	9236	3487	CCPG1	cell cycle progression 1	Chr15: 55.632230	3.33394	--	--	0.664252	428	0	0	-0.204186	0.317052
ENSG00000168010.6	89849	18981	ATG16L2	autophagy related 16-like 2	Chr11: 72.525353	6.1765	--	--	0.664186	428	0	0	0.594118	0.00137321
ENSG00000164120.9	3248	68095	HPGD	hydroxyprostaglandin dehydrogenase 15-(NAD)	Chr4: 175.411328	2.5043	--	--	0.663924	428	0	0.341519	0.242943	0.231749
ENSG00000157800	84255	41740	SLC37A3	solute carrier family 37, 2C member 3	Chr7: 140.293693	2.34654	--	--	0.663623	428	0	0	-0.401922	0.0418145
ENSG00000264469			RP11-173M1.8	RP11-173M1.8	--	1.95525	--	--	0.663504	428	0	0	0	1
ENSG00000084110.6	3034	68229	HAL	histidine ammonia-lyase	Chr12: 96.366440	3.74337	--	--	0.663491	428	0	0.298647	0.0871871	0.671922
ENSG00000167208	124460	12399	SNX20	sorting nexin 20	Chr16: 50.666300	3.68539	--	--	0.663467	428	0	0.417311	-0.256676	0.205598
ENSG00000054793.9	10079	69194	ATP9A	ATPase, class II, type 9A	Chr20: 50.213053	1.36393	--	--	0.663313	428	0	0.203565	-0.734691	1.92131e-05
ENSG00000269619			CTD-3023J11.2	CTD-3023J11.2	--	1.54405	--	--	0.663292	428	0	0	0	1
ENSG00000173559	64859	57094	NABP1	nucleic acid binding protein 1	Chr2: 191.678068	3.44577	--	--	0.663044	428	0	0.44904	0	1
ENSG00000140830.4	54957	9880	TXNL4B	thioredoxin-like 4B	Chr16: 72.078188	2.18757	--	--	0.66299	428	0	0.381586	-0.16824	0.411334
ENSG00000180764.11	266971		PIPSL	PIP5K1A and PSMD4-like, pseudogene	Chr10: 95.717948	0.499992	--	--	0.662913	428	0	0	0	1
ENSG00000258944.1			RP4-647C14.3	pseudogene RP4-647C14.3	Chr14: 73.738890	1.66398	--	--	0.662805	428	0	0	0	1
ENSG00000105339.6	22898	28254	DENND3	DENN/MADD domain containing 3	Chr8: 142.127377	5.41014	--	--	0.662541	428	0	0.349782	0.341185	0.0880517
ENSG00000103343.8	7727	55755	ZNF174	zinc finger protein 174	Chr16: 3.451235	1.56049	--	--	0.662532	428	0	0	0	1
ENSG00000180628.10	84333	12632	PCGF5	polycomb group ring finger 5	Chr10: 92.979908	3.25717	--	--	-0.662517	428	0	0	0.277747	0.169507
ENSG00000236345.1			RP11-59D5__B.2	pseudogene RP11-59D5__B.2	Chr6: 64.516729	1.03535	--	--	0.662368	428	0	0	0	1
ENSG00000156860	64319	79554	FBRS	fibrosin	Chr16: 30.658431	4.5212	--	--	0.662094	428	0	0.381552	0.313944	0.11832
ENSG00000149418	6768	7906	ST14	suppression of tumorigenicity 14 (colon carcinoma)	Chr11: 130.159562	2.5824	--	--	0.661957	428	0	0.366741	-0.175713	0.390556
ENSG00000151743.6	196394	45811	AMN1	antagonist of mitotic exit network 1 homolog	Chr12: 31.826486	1.61985	--	--	0.661741	428	0	0	0.351088	0.0786397
ENSG00000180539.4	401563		C9orf139	chromosome 9 open reading frame 139	Chr9: 139.921916	2.18395	--	--	0.661548	428	0	0	0	1
ENSG00000136689.14	3557	11163	IL1RN	interleukin 1 receptor antagonist	Chr2: 113.864791	5.23962	--	--	0.661378	428	0	0.280879	0.232317	0.253438
ENSG00000175221	10025	64602	MED16	mediator complex subunit 16	Chr19: 0.867630	4.08278	--	--	0.66125	428	0	0	-0.0458009	0.824181
ENSG00000234603.2			AL356740.1	pseudogene AL356740.1	Chr13: 113.539551	3.03911	--	--	0.661227	428	0	0	0	1
ENSG00000267009			RP11-120M18.2	processed transcript RP11-120M18.2	Chr17: 68.413623	3.25956	--	--	0.660879	428	0	0	0	1
ENSG00000005955	79893	11750	GGNBP2	gametogenetin binding protein 2	Chr17: 30.837503	3.22775	--	--	0.660759	428	0	0.232818	0.413503	0.0357475
ENSG00000065559	6416	48159	MAP2K4	mitogen-activated protein kinase kinase 4	Chr17: 12.020824	2.6259	--	--	0.660721	428	0	0.385743	-0.0934828	0.649667
ENSG00000267317			CTB-25B13.12	Ensembl antisense expressed sequence CTB-25B13.12	Chr19: 1.457670	1.96279	--	--	0.660443	428	0	0	0	1
ENSG00000197272.2	246778	17087	IL27	interleukin 27	Chr16: 28.510683	1.08686	--	--	0.660408	428	0	0.317004	0.17469	0.393364
ENSG00000131467	10197	2111	PSME3	proteasome (prosome, 2C macropain) activator subunit 3 (PA28 gamma, 3B Ki)	Chr17: 42.824385	3.60084	--	--	0.660258	428	0	0.439962	0.67603	0.000150207
ENSG00000166887.11	23339	41025	VPS39	vacuolar protein sorting 39 homolog	Chr15: 42.450899	3.83404	--	--	0.66024	428	0	0.402552	-0.116846	0.569729
ENSG00000165071.10	137835	51638	TMEM71	transmembrane protein 71	Chr8: 133.697253	4.94237	--	--	0.660179	428	0	0	0.803866	7.55905e-07
ENSG00000123700	3759	20249	KCNJ2	potassium channel, 2C inwardly rectifying subfamily J, 2C member 2	Chr17: 70.168673	2.3599	--	--	0.660094	428	0	0.340986	-0.214945	0.291656
ENSG00000116729.9	79971	11779	WLS	wntless homolog	Chr1: 68.591041	2.89906	--	--	0.659934	428	0	0.379259	0	1
ENSG00000070614	3340	20386	NDST1	N-deacetylase/N-sulfotransferase (heparan glucosaminyl) 1	Chr5: 150.485818	2.51944	--	--	0.659871	428	0	0.320582	-0.0451955	0.82647
ENSG00000251333	152905		RTN3P1	reticulon 3 pseudogene 1	Chr4: 145.375543	0.870741	--	--	0.659718	428	0	0	0	1
ENSG00000273333			XXbac-BPG300A18.13	3' overlapping non-coding RNA	Chr6: 32.184733	4.62575	--	--	0.659655	428	0	0	0	1
ENSG00000205423.7	255919	14472	CNEP1R1	CTD nuclear envelope phosphatase 1 regulatory subunit 1	Chr16: 50.058321	2.27733	--	--	0.659586	428	0	0.334182	0	1
ENSG00000143549	7170	81889	TPM3	tropomyosin 3	Chr1: 154.155304	5.96506	--	--	0.659584	428	0	0	0.420495	0.0324393
ENSG00000272770			RP11-74E22.5	Ensembl antisense expressed sequence RP11-74E22.5	Chr17: 2.683305	2.54167	--	--	0.659577	428	0	0	0	1
ENSG00000184005	256435	7938	ST6GALNAC3	ST6 (alpha-N-acetyl-neuraminyl-2, 2C3-beta-galactosyl-1, 2C3)-N-acetylgalactosaminide alpha-2, 2C6-sialyltransferase 3	Chr1: 76.074719	1.05916	--	--	0.659566	428	0	0.236275	0.550825	0.00354384
ENSG00000175756	54998	11916	AURKAIP1	aurora kinase A interacting protein 1	Chr1: 1.373730	4.85682	--	--	0.659469	428	0	0.322321	-0.0882592	0.668112
ENSG00000260822.1			GS1-358P8.4	pseudogene GS1-358P8.4	ChrX: 24.563633	2.16773	--	--	0.659369	428	0	0	0	1
ENSG00000125912	56926	10604	NCLN	nicalin	Chr19: 3.185563	4.17448	--	--	0.659354	428	0	0	0.269433	0.183173
ENSG00000175938	93129	72082	ORAI3	ORAI calcium release-activated calcium modulator 3	Chr16: 30.949066	3.21974	--	--	0.659305	428	0	0.285538	-0.0704144	0.732493
ENSG00000140443.9	3480	30997	IGF1R	insulin-like growth factor 1 receptor	Chr15: 99.192200	2.41713	--	--	0.658897	428	0	0.2359	-0.160033	0.434843
ENSG00000260837.1			RP11-434B12.1	pseudogene RP11-434B12.1	Chr2: 8.861264	1.21628	--	--	0.6584	428	0	0	0	1
ENSG00000224152.1			AC009506.1	long intergenic non-coding RNA AC009506.1	Chr2: 160.471807	2.46478	--	--	0.658354	428	0	0	0	1
ENSG00000173020.6	156	1223	ADRBK1	adrenergic, beta, receptor kinase 1	Chr11: 67.033881	6.99057	--	--	0.658116	428	0	0.306842	0.657581	0.000261777
ENSG00000158517	653361	30964	NCF1	neutrophil cytosolic factor 1	Chr7: 74.773962	6.81409	--	--	0.657971	428	0	0.195801	0.775815	3.21468e-06
ENSG00000188906.9	120892	18982	LRRK2	leucine-rich repeat kinase 2	Chr12: 40.590546	3.571	--	--	0.657915	428	0	0.342349	0.194704	0.34052
ENSG00000167065.9	150290	34984	DUSP18	dual specificity phosphatase 18	Chr22: 31.048038	1.51449	--	--	0.657714	428	0	0	-0.236802	0.244128
ENSG00000130479	55201	10047	MAP1S	microtubule-associated protein 1S	Chr19: 17.719242	3.28858	--	--	0.657696	428	0	0	0	1
ENSG00000168092.9	5049	1932	PAFAH1B2	platelet-activating factor acetylhydrolase 1b, catalytic subunit 2 (30kDa)	Chr11: 117.014983	2.72444	--	--	0.657581	428	0	0.340721	0.074222	0.71859
ENSG00000101473	10005	3991	ACOT8	acyl-CoA thioesterase 8	Chr20: 45.841721	3.12717	--	--	0.657427	428	0	0.236188	-0.0143351	0.944589
ENSG00000169877.5	51327	9605	AHSP	alpha hemoglobin stabilizing protein	Chr16: 31.539185	5.90903	--	--	-0.657292	428	0	0	0	1
ENSG00000156928.4	115416	16317	MALSU1	mitochondrial assembly of ribosomal large subunit 1	Chr7: 23.338358	2.22927	--	--	0.657227	428	0	0	0	1
ENSG00000270346			RP1-90J20.12	RP1-90J20.12	--	1.50748	--	--	0.657224	428	0	0	0	1
ENSG00000117834.8	200010	17081	SLC5A9	solute carrier family 5 (sodium/glucose cotransporter), member 9	Chr1: 48.688357	0.927923	--	--	0.65721	428	0	0	0.013884	0.94633
ENSG00000163386	100132406	41035	NBPF10	neuroblastoma breakpoint family, member 10	Chr1: 120.910582	2.34875	--	--	0.657186	428	0	0	0	1
ENSG00000178209.10	5339	384	PLEC	plectin	Chr8: 144.989321	4.08098	--	--	0.657171	428	0	0.541487	0	1
ENSG00000269145			AC007192.6	Ensembl antisense expressed sequence AC007192.6	Chr19: 18.144522	5.36086	--	--	0.657091	428	0	0	0	1
ENSG00000259407.1			RP11-158M2.3	pseudogene RP11-158M2.3	Chr15: 86.287340	3.17866	--	--	0.656933	428	0	0	0	1
ENSG00000149489.4	6094	276	ROM1	retinal outer segment membrane protein 1	Chr11: 62.381730	1.27419	--	--	0.656921	428	0	0.268979	-0.224232	0.270798
ENSG00000130779	6249	74455	CLIP1	CAP-GLY domain containing linker protein 1	Chr12: 122.271432	2.41955	--	--	0.656808	428	0	0.486712	-0.224811	0.269529
ENSG00000221930	55855		FAM45B	family with sequence similarity 45, 2C member B (pseudogene)	ChrX: 130.494965	2.09535	--	--	0.65675	428	0	0	0	1
ENSG00000140044.8	122953	12787	JDP2	Jun dimerization protein 2	Chr14: 75.894419	3.1504	--	--	0.65661	428	0	0.447482	0	1
ENSG00000083444	5351	256	PLOD1	procollagen-lysine, 2C 2-oxoglutarate 5-dioxygenase 1	Chr1: 11.934205	4.32827	--	--	0.656525	428	0	0.37284	-0.134861	0.511279
ENSG00000118680	103910	23407	MYL12B	myosin, 2C light chain 12B, 2C regulatory	Chr18: 3.261909	6.88466	--	--	0.65652	428	0	0	0	1
ENSG00000204131.6	340527	19759	NHSL2	NHS-like 2	ChrX: 71.130938	2.11191	--	--	0.656426	428	0	0	0.135991	0.507711
ENSG00000152463.10	55301	10136	OLAH	oleoyl-ACP hydrolase	Chr10: 15.074226	3.10808	--	--	0.656073	428	0	0	-0.055312	0.788413
ENSG00000236438	728262		FAM157A	family with sequence similarity 157, 2C member A	Chr3: 198.152366	1.87748	--	--	0.655789	428	0	0	0	1
ENSG00000143753.8	8560	55770	DEGS1	delta(4)-desaturase, sphingolipid 1	Chr1: 224.363458	3.90181	--	--	0.655764	428	0	0	0.00596562	0.976926
ENSG00000164941.9	55656	9888	INTS8	integrator complex subunit 8	Chr8: 95.825539	2.59402	--	--	0.655728	428	0	0	0.13633	0.506645
ENSG00000135930.9	9470	105671	EIF4E2	eukaryotic translation initiation factor 4E family member 2	Chr2: 233.415516	2.67431	--	--	0.655616	428	0	0.380145	0.255624	0.207528
ENSG00000116266.6	6814	5260	STXBP3	syntaxin binding protein 3	Chr1: 109.289310	2.91219	--	--	0.655604	428	0	0.361773	0.697081	7.58785e-05
ENSG00000154889	65258	41512	MPPE1	metallophosphoesterase 1	Chr18: 11.882622	2.6699	--	--	0.655583	428	0	0	0.555749	0.00320183
ENSG00000232912.1			RP5-1115A15.1	pseudogene RP5-1115A15.1	Chr1: 8.484705	1.36284	--	--	0.655556	428	0	0	0	1
ENSG00000125834.8	140901	15441	STK35	serine/threonine kinase 35	Chr20: 2.082257	2.19206	--	--	0.65536	428	0	0.403276	-0.311692	0.121126
ENSG00000163513	7048	2435	TGFBR2	transforming growth factor, 2C beta receptor II (70/80kDa)	Chr3: 30.606502	4.48562	--	--	0.655313	428	0	0.247638	0.31351	0.118857
ENSG00000259248.1			RP11-265M18.2	pseudogene RP11-265M18.2	Chr15: 63.836446	3.04098	--	--	0.655275	428	0	0	0	1
ENSG00000204310	10554	55973	AGPAT1	1-acylglycerol-3-phosphate O-acyltransferase 1	Chr6: 32.168212	2.24194	--	--	0.655061	428	0	0.321798	-0.336451	0.0928408
ENSG00000227492.1			RP11-316M21.6	pseudogene RP11-316M21.6	Chr10: 101.989424	1.46653	--	--	0.654991	428	0	0	0	1
ENSG00000148925	84280	13009	BTBD10	BTB (POZ) domain containing 10	Chr11: 13.388001	2.18793	--	--	0.654472	428	0	0	0.0173229	0.933063
ENSG00000054116.7	27095	6399	TRAPPC3	trafficking protein particle complex 3	Chr1: 36.602173	3.21108	--	--	0.654437	428	0	0.392149	-0.0684242	0.739794
ENSG00000267940			RP11-290F24.6	long intergenic non-coding RNA RP11-290F24.6	Chr11: 6.201901	1.02199	--	--	0.654106	428	0	0	0	1
ENSG00000272182			RP11-802O23.3	Ensembl antisense expressed sequence RP11-802O23.3	Chr3: 58.428255	3.0364	--	--	0.654093	428	0	0	0	1
ENSG00000006534.11	221	73890	ALDH3B1	aldehyde dehydrogenase 3 family, member B1	Chr11: 67.776048	4.09477	--	--	0.654043	428	0	0.341462	0.393199	0.0469013
ENSG00000123353.5	29095	39087	ORMDL2	ORM1-like 2	Chr12: 56.212114	4.54647	--	--	0.654013	428	0	0.315655	-0.297744	0.139601
ENSG00000249180.1			CTC-506B8.1	long intergenic non-coding RNA CTC-506B8.1	Chr5: 96.076783	2.99263	--	--	0.653891	428	0	0	0	1
ENSG00000123684.8	9926	8914	LPGAT1	lysophosphatidylglycerol acyltransferase 1	Chr1: 211.916799	3.15794	--	--	0.65371	428	0	0.162911	-0.176366	0.388769
ENSG00000129355	1032	36081	CDKN2D	cyclin-dependent kinase inhibitor 2D (p19, 2C inhibits CDK4)	Chr19: 10.566462	6.68785	--	--	0.653689	428	0	0.317185	0.765946	5.09944e-06
ENSG00000149532	79869	11731	CPSF7	cleavage and polyadenylation specific factor 7, 2C 59kDa	Chr11: 61.402641	4.20602	--	--	0.653652	428	0	0	0	1
ENSG00000157837	121665	15563	SPPL3	signal peptide peptidase like 3	Chr12: 120.762510	2.57585	--	--	0.653387	428	0	0	0.19518	0.339318
ENSG00000255031.1			RP11-802E16.3	pseudogene RP11-802E16.3	Chr11: 67.818207	5.59628	--	--	0.653218	428	0	0	0	1
ENSG00000226008.1			AC073135.7	long intergenic non-coding RNA AC073135.7	Chr3: 197.955065	1.18075	--	--	0.65318	428	0	0	0	1
ENSG00000104974.6	11024		LILRA1	leukocyte immunoglobulin-like receptor, subfamily A (with TM domain), member 1	Chr19: 55.105047	3.97516	--	--	0.652839	428	0	0	0	1
ENSG00000177406.4			RP11-218M22.1	pseudogene RP11-218M22.1	Chr12: 0.740057	2.11259	--	--	0.65274	428	0	0	0	1
ENSG00000264868			CTB-167B5.2	CTB-167B5.2	--	2.60627	--	--	0.652697	428	0	0	0	1
ENSG00000127824.9	7277	68496	TUBA4A	tubulin, alpha 4a	Chr2: 220.116287	5.46544	--	--	0.652546	428	0	0.258671	0	1
ENSG00000245958.2			RP11-33B1.1	pseudogene RP11-33B1.1	Chr4: 120.375946	1.53956	--	--	0.652045	428	0	0	0	1
ENSG00000157184.5	1376	77	CPT2	carnitine palmitoyltransferase 2	Chr1: 53.662101	1.41352	--	--	0.652037	428	0	0.304282	-0.362516	0.0687519
ENSG00000115425.9	55825	69255	PECR	peroxisomal trans-2-enoyl-CoA reductase	Chr2: 216.903132	2.10183	--	--	0.651913	428	0	0.374716	-0.218989	0.282452
ENSG00000167186.6	10229	6953	COQ7	coenzyme Q7 homolog, ubiquinone (yeast)	Chr16: 19.078921	1.14789	--	--	0.651768	428	0	0.342543	-0.473676	0.014511
ENSG00000204791.4			CTD-3065J16.6	long intergenic non-coding RNA CTD-3065J16.6	Chr8: 145.104030	1.7207	--	--	0.651551	428	0	0	0	1
ENSG00000135211.5	85025	13165	TMEM60	transmembrane protein 60	Chr7: 77.423045	2.76813	--	--	0.651342	428	0	0	-0.147323	0.472638
ENSG00000258924			CTB-96E2.3	processed transcript CTB-96E2.3	Chr17: 28.357647	2.24595	--	--	0.651337	428	0	0	0	1
ENSG00000261487.1			AC135048.13	long intergenic non-coding RNA AC135048.13	Chr16: 30.959707	3.20003	--	--	0.651296	428	0	0	0	1
ENSG00000272079			LA16c-380H5.5	long intergenic non-coding RNA LA16c-380H5.5	Chr16: 3.006120	1.61054	--	--	0.651126	428	0	0	0	1
ENSG00000172932.10	338692	27612	ANKRD13D	ankyrin repeat domain 13 family, member D	Chr11: 67.056018	5.433	--	--	0.651121	428	0	0	0.273432	0.176507
ENSG00000155254	83742		MARVELD1	MARVEL domain containing 1	Chr10: 97.713173	2.00198	--	--	0.650881	428	0	0.417102	0.156285	0.445815
ENSG00000114656.6	57501	90204	KIAA1257	KIAA1257	Chr3: 128.694622	0.800354	--	--	0.650844	428	0	0	0	1
ENSG00000138071	10097	4181	ACTR2	ARP2 actin-related protein 2 homolog (yeast)	Chr2: 65.227753	5.78333	--	--	0.650723	428	0	0.576005	0.871676	6.73419e-09
ENSG00000138175	403	48276	ARL3	ADP-ribosylation factor-like 3	Chr10: 102.673731	1.39757	--	--	0.650588	428	0	0.445166	-0.416022	0.034526
ENSG00000130167	26526	88813	TSPAN16	tetraspanin 16	Chr19: 11.296139	0.626334	--	--	0.650539	428	0	0	0	1
ENSG00000182149	9798	8849	IST1	increased sodium tolerance 1 homolog (yeast)	Chr16: 71.845996	5.0438	--	--	0.650489	428	0	0.3597	0	1
ENSG00000121807.5	729230	537	CCR2	chemokine (C-C motif) receptor 2	Chr3: 46.395225	2.96851	--	--	0.650463	428	0	0.198496	0.706539	5.47898e-05
ENSG00000228242			AC093495.4	Ensembl antisense expressed sequence AC093495.4	Chr3: 14.144637	2.5545	--	--	0.650416	428	0	0	0	1
ENSG00000148660	818	15596	CAMK2G	calcium/calmodulin-dependent protein kinase II gamma	Chr10: 73.812501	3.61901	--	--	0.650223	428	0	0.373407	-0.150356	0.463469
ENSG00000175213.2	79797	11687	ZNF408	zinc finger protein 408	Chr11: 46.722368	2.01225	--	--	0.650212	428	0	0	0	1
ENSG00000119720.13	55051	41213	NRDE2	NRDE-2, necessary for RNA interference, domain containing	Chr14: 90.742580	1.15366	--	--	0.650147	428	0	0	0	1
ENSG00000184611.7	90134	13249	KCNH7	potassium voltage-gated channel, subfamily H (eag-related), member 7	Chr2: 163.229980	0.616278	--	--	0.650079	428	0	0.138409	-0.221101	0.277721
ENSG00000144909.7	114885	23385	OSBPL11	oxysterol binding protein-like 11	Chr3: 125.247702	2.82335	--	--	0.650072	428	0	0	0.242727	0.232177
ENSG00000138111	79847	12592	TMEM180	transmembrane protein 180	Chr10: 102.461395	2.15542	--	--	0.649962	428	0	0	-0.0913502	0.657174
ENSG00000063245	29924	32172	EPN1	epsin 1	Chr19: 55.675226	4.73509	--	--	0.649918	428	0	0.296327	-0.30321	0.132134
ENSG00000261172.1			RP11-356C4.5	pseudogene RP11-356C4.5	Chr16: 90.176982	3.03673	--	--	0.649905	428	0	0	0	1
ENSG00000260650.1			RP11-403P17.2	pseudogene RP11-403P17.2	Chr16: 66.613886	1.01511	--	--	0.649717	428	0	0	0	1
ENSG00000158195.6	10163	86743	WASF2	WAS protein family, member 2	Chr1: 27.730730	5.16557	--	--	0.649717	428	0	0.505607	0.597007	0.00128289
ENSG00000168884.10	79155	11515	TNIP2	TNFAIP3 interacting protein 2	Chr4: 2.743375	3.72505	--	--	0.649467	428	0	0.40612	0.0311372	0.879978
ENSG00000023697.8	51071	14562	DERA	deoxyribose-phosphate aldolase (putative)	Chr12: 16.064106	1.93028	--	--	0.649381	428	0	0	0.106845	0.603412
ENSG00000143933	805	111276	CALM2	calmodulin 2 (phosphorylase kinase, 2C delta)	Chr2: 47.160082	7.06177	--	--	0.649305	428	0	0.348935	-0.0889529	0.665652
ENSG00000125744	6253	32180	RTN2	reticulon 2	Chr19: 45.485289	2.02352	--	--	0.648802	428	0	0.296557	-0.136952	0.504688
ENSG00000166189.6	79803	11691	HPS6	Hermansky-Pudlak syndrome 6	Chr10: 103.825147	2.02534	--	--	0.648781	428	0	0.392436	0.277322	0.170186
ENSG00000141337	22901	8978	ARSG	arylsulfatase G	Chr17: 68.259182	1.88003	--	--	0.648732	428	0	0.170681	-0.16965	0.407368
ENSG00000198113.2	54863	17140	TOR4A	torsin family 4, member A	Chr9: 140.172201	3.0115	--	--	0.648675	428	0	0	0	1
ENSG00000256581.1	347933		NLRP9P	NLR family, pyrin domain containing 9 pseudogene	Chr12: 129.497881	0.546577	--	--	0.648601	428	0	0	0	1
ENSG00000127399.10	65999	41538	LRRC61	leucine rich repeat containing 61	Chr7: 150.021447	1.93005	--	--	0.648409	428	0	0	0.0516544	0.802123
ENSG00000152804.6	3087	31110	HHEX	hematopoietically expressed homeobox	Chr10: 94.447945	2.29559	--	--	0.648404	428	0	0.415958	0.317743	0.113695
ENSG00000129691	9070	3436	ASH2L	ash2 (absent, 2C small, 2C or homeotic)-like	Chr8: 38.105242	2.87077	--	--	0.64836	428	0	0.324711	0.0366781	0.858814
ENSG00000168612.4	90204	12429	ZSWIM1	zinc finger, SWIM-type containing 1	Chr20: 44.509866	1.43338	--	--	0.648279	428	0	0	-0.420778	0.0323105
ENSG00000088038.13	4849	7149	CNOT3	CCR4-NOT transcription complex, subunit 3	Chr19: 54.641444	3.46151	--	--	0.648236	428	0	0.377555	0.624263	0.000653405
ENSG00000255813.1			AL162497.1	pseudogene AL162497.1	Chr13: 110.407168	2.89472	--	--	0.648096	428	0	0	0	1
ENSG00000247473.1	100852407		CARS-AS1	CARS antisense RNA 1	Chr11: 3.050624	0.588653	--	--	0.647808	428	0	0	0	1
ENSG00000140932.5	146225	88915	CMTM2	CKLF-like MARVEL transmembrane domain containing 2	Chr16: 66.613351	5.27172	--	--	0.647694	428	0	0	0	1
ENSG00000269564			AC008753.4	long intergenic non-coding RNA AC008753.4	Chr19: 53.788782	1.04745	--	--	0.647613	428	0	0	0	1
ENSG00000160446	84885	11934	ZDHHC12	zinc finger, 2C DHHC-type containing 12	Chr9: 128.720869	2.88128	--	--	0.647612	428	0	0	0.120032	0.559177
ENSG00000226688	728558	89730	ENTPD1-AS1	ENTPD1 antisense RNA 1	Chr10: 95.753206	0.726499	--	--	0.647611	428	0	0	0	1
ENSG00000117862	51060	41074	TXNDC12	thioredoxin domain containing 12 (endoplasmic reticulum)	Chr1: 52.020131	4.39763	--	--	0.647421	428	0	0	0.0607963	0.767972
ENSG00000102978.8	5432	2017	POLR2C	polymerase (RNA) II (DNA directed) polypeptide C, 33kDa	Chr16: 57.496299	3.2883	--	--	0.647417	428	0	0.358011	0.16502	0.420471
ENSG00000122218.10	1314	3218	COPA	coatomer protein complex, subunit alpha	Chr1: 160.259063	4.77273	--	--	0.647407	428	0	0.37138	0.0269447	0.896046
ENSG00000163960.7	26043	45585	UBXN7	UBX domain protein 7	Chr3: 196.074533	1.92535	--	--	0.647377	428	0	0	0	1
ENSG00000116473.10	5906	2162	RAP1A	RAP1A, member of RAS oncogene family	Chr1: 112.084840	3.92827	--	--	0.64735	428	0	0.632106	0.403617	0.0408788
ENSG00000081913	23239	11015	PHLPP1	PH domain and leucine rich repeat protein phosphatase 1	Chr18: 62.715450	1.22431	--	--	0.647315	428	0	0.345102	0	1
ENSG00000108799	2145	20458	EZH1	enhancer of zeste 1 polycomb repressive complex 2 subunit	Chr17: 42.700275	4.22418	--	--	0.647227	428	0	0.308951	-0.29151	0.148483
ENSG00000134463.10	79746	11484	ECHDC3	enoyl CoA hydratase domain containing 3	Chr10: 11.784365	2.82293	--	--	0.647137	428	0	0	-0.457014	0.0189172
ENSG00000251442.1			RP11-792D21.2	pseudogene RP11-792D21.2	Chr4: 79.567057	0.844005	--	--	0.647097	428	0	0	0	1
ENSG00000138600.5	84888	36411	SPPL2A	signal peptide peptidase like 2A	Chr15: 50.999506	3.42469	--	--	0.647073	428	0	0.410541	-0.116701	0.570212
ENSG00000177125.5	403341	19382	ZBTB34	zinc finger and BTB domain containing 34	Chr9: 129.622944	2.28017	--	--	0.647051	428	0	0	-0.177255	0.386345
ENSG00000156642.12	27020	7531	NPTN	neuroplastin	Chr15: 73.854237	3.15898	--	--	0.647044	428	0	0.272525	-0.0691883	0.736988
ENSG00000204344	8859	10449	STK19	serine/threonine kinase 19	Chr6: 31.971091	2.77968	--	--	0.646648	428	0	0	-0.0776735	0.706062
ENSG00000165178.8	654817		NCF1C	neutrophil cytosolic factor 1C pseudogene	Chr7: 74.572445	5.27055	--	--	0.64651	428	0	0	0	1
ENSG00000169221.9	26000	9177	TBC1D10B	TBC1 domain family, member 10B	Chr16: 30.368423	4.71178	--	--	0.646488	428	0	0.251891	0.708303	5.14895e-05
ENSG00000257743			RP11-1220K2.2	maltase-glucoamylase 2 (putative)	Chr7: 142.111749	1.24543	--	--	0.646392	428	0	0	0	1
ENSG00000162889.6	9261	56412	MAPKAPK2	mitogen-activated protein kinase-activated protein kinase 2	Chr1: 206.858289	5.42908	--	--	0.646363	428	0	0.359951	0.0734582	0.721372
ENSG00000172426	221421	12606	RSPH9	radial spoke head 9 homolog (Chlamydomonas)	Chr6: 43.645046	1.09992	--	--	0.646339	428	0	0.173968	0	1
ENSG00000226091			LINC00937	long intergenic non-protein coding RNA 937	Chr12: 8.295986	2.09053	--	--	0.646122	428	0	0	0	1
ENSG00000100883.7	6729	2362	SRP54	signal recognition particle 54kDa	Chr14: 35.451163	3.1625	--	--	0.646058	428	0	0	0	1
ENSG00000163959.5			AC069257.9	long intergenic non-coding RNA AC069257.9	Chr3: 195.938358	1.85086	--	--	0.646048	428	0	0	0	1
ENSG00000224195.1			RP11-574K11.5	pseudogene RP11-574K11.5	Chr10: 75.573276	2.60006	--	--	0.64603	428	0	0	0	1
ENSG00000272403			RP1-93H18.7	RP1-93H18.7	--	0.779777	--	--	0.645864	428	0	0	0	1
ENSG00000106245.5	8896	2906	BUD31	BUD31 homolog	Chr7: 99.007657	4.0886	--	--	0.645855	428	0	0	0.163103	0.425963
ENSG00000100605	3705	8588	ITPK1	inositol-tetrakisphosphate 1-kinase	Chr14: 92.936914	4.24909	--	--	0.645844	428	0	0.316233	-0.231538	0.255077
ENSG00000104687.8	2936	531	GSR	glutathione reductase	Chr8: 30.535583	3.88344	--	--	0.645642	428	0	0.355365	0.32371	0.1067
ENSG00000234436.1			AC008984.7	long intergenic non-coding RNA AC008984.7	Chr19: 54.813047	1.16203	--	--	0.645623	428	0	0	0	1
ENSG00000111859.12	4739	4669	NEDD9	neural precursor cell expressed, developmentally down-regulated 9	Chr6: 11.183531	2.95058	--	--	0.645455	428	0	0.674581	0.491659	0.0107425
ENSG00000150977.9	196383	12723	RILPL2	Rab interacting lysosomal protein-like 2	Chr12: 123.899936	5.58473	--	--	0.645431	428	0	0.468395	0	1
ENSG00000126581	8678	2794	BECN1	beclin 1, 2C autophagy related	Chr17: 42.810134	3.58378	--	--	0.645363	428	0	0.27961	0.408192	0.0384361
ENSG00000241764			AC002467.7	Ensembl antisense expressed sequence AC002467.7	Chr7: 107.742817	1.50781	--	--	0.645056	428	0	0	0	1
ENSG00000256751.1			RP11-695J4.2	pseudogene RP11-695J4.2	Chr12: 14.720684	1.03566	--	--	0.644733	428	0	0	0	1
ENSG00000169994	4648	81947	MYO7B	myosin VIIB	Chr2: 127.535802	1.59797	--	--	0.644718	428	0	0.411106	-0.210191	0.302714
ENSG00000119048.3	7320	101298	UBE2B	ubiquitin-conjugating enzyme E2B	Chr5: 133.706870	4.96973	--	--	0.644409	428	0	0.379941	-0.239026	0.239595
ENSG00000047056.10	22884	40914	WDR37	WD repeat domain 37	Chr10: 1.095478	2.5921	--	--	0.64432	428	0	0	-0.238555	0.24055
ENSG00000103707.5	123263	12320	MTFMT	mitochondrial methionyl-tRNA formyltransferase	Chr15: 65.294845	1.4993	--	--	0.644312	428	0	0	-0.328254	0.101592
ENSG00000162222	283237	18361	TTC9C	tetratricopeptide repeat domain 9C	Chr11: 62.728069	2.10529	--	--	0.644287	428	0	0	0.518674	0.00663202
ENSG00000164332.6	134510	16796	UBLCP1	ubiquitin-like domain containing CTD phosphatase 1	Chr5: 158.690089	3.13495	--	--	0.644225	428	0	0	0.154391	0.451415
ENSG00000117153.11	59349	23317	KLHL12	kelch-like family member 12	Chr1: 202.860228	2.52007	--	--	0.644037	428	0	0.252365	0.0290539	0.887957
ENSG00000128585	4289	8305	MKLN1	muskelin 1, 2C intracellular mediator containing kelch motifs	Chr7: 131.110096	1.98644	--	--	0.64396	428	0	0.571685	0.168713	0.410001
ENSG00000108786	3292	37303	HSD17B1	hydroxysteroid (17-beta) dehydrogenase 1	Chr17: 42.549214	1.13873	--	--	0.643753	428	0	0.314166	0.0489206	0.812408
ENSG00000011198.3	51099	41088	ABHD5	abhydrolase domain containing 5	Chr3: 43.731605	4.88881	--	--	0.643438	428	0	0.25509	-0.0764476	0.710503
ENSG00000014257.11	55	55552	ACPP	acid phosphatase, prostate	Chr3: 132.036211	1.84595	--	--	0.643408	428	0	0.333115	0.114818	0.576492
ENSG00000079950	8417	37823	STX7	syntaxin 7	Chr6: 132.445867	2.06076	--	--	0.643305	428	0	0.354906	-0.159909	0.435203
ENSG00000214717	9189	101423	ZBED1	zinc finger, 2C BED-type containing 1	ChrX: 2.486414	3.05677	--	--	0.643252	428	0	0	0	1
ENSG00000102034.12	2000	31036	ELF4	E74-like factor 4 (ets domain transcription factor)	ChrX: 129.198849	4.39035	--	--	0.643202	428	0	0.410943	0.360834	0.0701437
ENSG00000246082.2	152195		NUDT16P1	nudix (nucleoside diphosphate linked moiety X)-type motif 16 pseudogene 1	Chr3: 131.080742	1.45255	--	--	0.643087	428	0	0	0	1
ENSG00000166478.5	7702	56444	ZNF143	zinc finger protein 143	Chr11: 9.481866	2.47454	--	--	0.642919	428	0	0.422602	0	1
ENSG00000250011.1	10356		HMGB1P3	high mobility group box 1 pseudogene 3	Chr2: 231.379738	2.3085	--	--	0.642858	428	0	0	0	1
ENSG00000225422	5938		RBMS1P1	RNA binding motif, 2C single stranded interacting protein 1 pseudogene 1	Chr12: 66.234079	1.81578	--	--	0.642738	428	0	0	0	1
ENSG00000267344			CTB-39G8.3	Ensembl antisense expressed sequence CTB-39G8.3	Chr17: 45.396932	3.54181	--	--	0.642439	428	0	0	0	1
ENSG00000110066.10	51111	32351	SUV420H1	suppressor of variegation 4-20 homolog 1	Chr11: 67.922330	2.06292	--	--	0.642363	428	0	0.30064	0.549544	0.00363776
ENSG00000259856.1	440375		RAB43P1	RAB43 pseudogene 1	Chr16: 46.660316	4.15478	--	--	0.642316	428	0	0	0	1
ENSG00000254288.1			RP11-6I2.3	pseudogene RP11-6I2.3	Chr8: 74.964575	1.38859	--	--	0.642269	428	0	0	0	1
ENSG00000177575.8	9332	3131	CD163	CD163 molecule	Chr12: 7.623409	5.24586	--	--	0.642211	428	0	0.366049	0.313311	0.119104
ENSG00000108244	25984	9172	KRT23	keratin 23, 2C type I	Chr17: 40.922696	3.77677	--	--	0.642207	428	0	0.324535	-0.172056	0.400648
ENSG00000254719.1			RP11-351I24.3	pseudogene RP11-351I24.3	Chr11: 10.293599	3.1339	--	--	0.642181	428	0	0	0	1
ENSG00000236675.1	4581		MTX1P1	metaxin 1 pseudogene 1	Chr1: 155.200766	1.11739	--	--	0.64204	428	0	0	0	1
ENSG00000178458	644914		H3F3AP6	H3 histone, 2C family 3A, 2C pseudogene 6	Chr4: 139.698144	4.51566	--	--	0.641987	428	0	0	0	1
ENSG00000057608	2665	37488	GDI2	GDP dissociation inhibitor 2	Chr10: 5.765223	4.77819	--	--	0.641915	428	0	0.368482	-0.227572	0.263535
ENSG00000196668.3	100287569		LINC00173	long intergenic non-protein coding RNA 173	Chr12: 116.971227	1.96373	--	--	0.641863	428	0	0	0	1
ENSG00000271795			CTC-251D13.1	Ensembl antisense expressed sequence CTC-251D13.1	Chr5: 151.509453	0.609592	--	--	0.641801	428	0	0	0	1
ENSG00000169612.3	83640	12088	FAM103A1	family with sequence similarity 103, member A1	Chr15: 83.654959	2.27129	--	--	0.641776	428	0	0.393043	0	1
ENSG00000169372	8738	2821	CRADD	CASP2 and RIPK1 domain containing adaptor with death domain	Chr12: 93.677375	0.997467	--	--	0.641744	428	0	0.46824	0.239832	0.237966
ENSG00000150455	114609	14285	TIRAP	toll-interleukin 1 receptor (TIR) domain containing adaptor protein	Chr11: 126.283065	0.935453	--	--	0.641673	428	0	0.332466	-0.0601426	0.770401
ENSG00000170852	25948	17122	KBTBD2	kelch repeat and BTB (POZ) domain containing 2	Chr7: 32.868172	3.02235	--	--	0.641592	428	0	0	0.579723	0.00190951
ENSG00000131966	55860	10220	ACTR10	actin-related protein 10 homolog	Chr14: 58.200080	3.31299	--	--	0.641577	428	0	0.460691	0.0332036	0.872075
ENSG00000138061.7	1545	68035	CYP1B1	cytochrome P450, family 1, subfamily B, polypeptide 1	Chr2: 38.294652	2.65431	--	--	0.641522	428	0	0.241688	0.29839	0.138702
ENSG00000178904	147991	18692	DPY19L3	dpy-19-like 3	Chr19: 32.405543	1.7597	--	--	0.641407	428	0	0	0.371134	0.0619505
ENSG00000232220			AC008440.5	Ensembl antisense expressed sequence AC008440.5	Chr19: 53.874626	5.93797	--	--	0.641348	428	0	0	0	1
ENSG00000006007.7	51573	41149	GDE1	glycerophosphodiester phosphodiesterase 1	Chr16: 19.513015	3.82944	--	--	0.641148	428	0	0.381013	-0.490668	0.0109265
ENSG00000233184			RP11-421L21.3	Ensembl antisense expressed sequence RP11-421L21.3	Chr1: 101.025878	1.07773	--	--	0.641115	428	0	0	0	1
ENSG00000230257.1			RP11-645N11.2	pseudogene RP11-645N11.2	Chr7: 102.613969	2.38694	--	--	0.641074	428	0	0	0	1
ENSG00000223609.3	100187828		HBD	hypophosphatemic bone disease	Chr11: 5.253908	7.14656	--	--	-0.641012	428	0	0	0	1
ENSG00000124659	6903	2402	TBCC	tubulin folding cofactor C	Chr6: 42.744481	3.09817	--	--	0.640921	428	0	0	-0.454166	0.0197696
ENSG00000233214.1			AC002511.2	long intergenic non-coding RNA AC002511.2	Chr19: 35.914964	1.18379	--	--	0.640844	428	0	0	0	1
ENSG00000138413.9	3417	21195	IDH1	isocitrate dehydrogenase 1 (NADP+), soluble	Chr2: 209.100951	2.81141	--	--	0.640831	428	0	0.373334	-0.380515	0.055152
ENSG00000256448.1			RP11-809N8.4	pseudogene RP11-809N8.4	Chr11: 73.116342	1.53269	--	--	0.640677	428	0	0	0	1
ENSG00000119392.10	2733	20379	GLE1	GLE1 RNA export mediator homolog (yeast)	Chr9: 131.266979	3.02779	--	--	0.640605	428	0	0	0.398005	0.0440417
ENSG00000196116.6	23424	8618	TDRD7	tudor domain containing 7	Chr9: 100.174232	2.10719	--	--	0.640554	428	0	0.380975	-0.392737	0.0471834
ENSG00000130749	23211	87150	ZC3H4	zinc finger CCCH-type containing 4	Chr19: 47.064187	1.80778	--	--	0.640481	428	0	0	0.609001	0.000960528
ENSG00000260528	100996541		FAM157C	family with sequence similarity 157, 2C member C	Chr16: 90.102271	3.40906	--	--	0.640233	428	0	0	0	1
ENSG00000119328.7	54942	56788	FAM206A	family with sequence similarity 206, member A	Chr9: 111.696461	1.6539	--	--	0.640119	428	0	0.433675	0	1
ENSG00000175471	79772	75211	MCTP1	multiple C2 domains, 2C transmembrane 1	Chr5: 94.703741	1.77333	--	--	0.64008	428	0	0	-0.154234	0.451881
ENSG00000116815.11	965	48042	CD58	CD58 molecule	Chr1: 117.057157	3.43153	--	--	0.639942	428	0	0	0	1
ENSG00000105993	10049	38058	DNAJB6	DnaJ (Hsp40) homolog, 2C subfamily B, 2C member 6	Chr7: 157.335381	3.80571	--	--	0.639893	428	0	0	0.121228	0.555242
ENSG00000142512	89790	13228	SIGLEC10	sialic acid binding Ig-like lectin 10	Chr19: 51.410021	4.88462	--	--	0.639758	428	0	0.387642	0	1
ENSG00000099377.9	80270	41617	HSD3B7	hydroxy-delta-5-steroid dehydrogenase, 3 beta- and steroid delta-isomerase 7	Chr16: 30.996519	2.03984	--	--	0.6395	428	0	0.253456	-0.0503836	0.8069
ENSG00000157538	10311	4415	DSCR3	Down syndrome critical region 3	Chr21: 37.223420	2.651	--	--	0.639354	428	0	0.304001	0.0305757	0.882127
ENSG00000169413.2	6039	4102	RNASE6	ribonuclease, RNase A family, k6	Chr14: 21.249210	5.20564	--	--	0.639341	428	0	0	0.787873	1.77146e-06
ENSG00000229515.1			RP11-793E15.1	pseudogene RP11-793E15.1	Chr3: 46.183850	0.692248	--	--	0.639123	428	0	0	0	1
ENSG00000013563	1774	4896	DNASE1L1	deoxyribonuclease I-like 1	ChrX: 154.401238	3.04652	--	--	0.639102	428	0	0.467324	0.142289	0.488065
ENSG00000262429.1			RP5-1050D4.3	pseudogene RP5-1050D4.3	Chr17: 4.871290	4.26525	--	--	0.639054	428	0	0	0	1
ENSG00000105705	57794	12360	SUGP1	SURP and G patch domain containing 1	Chr19: 19.276018	2.8983	--	--	0.639021	428	0	0.353902	0	1
ENSG00000042493	822	37523	CAPG	capping protein (actin filament), 2C gelsolin-like	Chr2: 85.394748	5.94857	--	--	0.638847	428	0	0.571382	0.300488	0.135815
ENSG00000181929	5571	99712	PRKAG1	protein kinase, 2C AMP-activated, 2C gamma 1 non-catalytic subunit	Chr12: 49.002274	3.54891	--	--	0.63883	428	0	0.312793	0.0606543	0.7685
ENSG00000260086.1			RP11-42I10.1	pseudogene RP11-42I10.1	Chr16: 48.657347	0.385498	--	--	0.638827	428	0	0	0	1
ENSG00000259357.1			RP11-316M1.12	pseudogene RP11-316M1.12	Chr1: 150.937736	4.87674	--	--	0.638787	428	0	0	0	1
ENSG00000139624.8	91012	23634	CERS5	ceramide synthase 5	Chr12: 50.523575	2.61884	--	--	0.638748	428	0	0.356932	0	1
ENSG00000173692.8	5707	2100	PSMD1	proteasome (prosome, macropain) 26S subunit, non-ATPase, 1	Chr2: 231.921578	3.30155	--	--	0.638631	428	0	0.335452	-0.0750721	0.715497
ENSG00000100982	63935	11134	PCIF1	PDX1 C-terminal inhibiting factor 1	Chr20: 45.934628	4.50512	--	--	0.638539	428	0	0.265524	0.707985	5.20717e-05
ENSG00000131475	84313	6303	VPS25	vacuolar protein sorting 25 homolog	Chr17: 42.773436	3.72815	--	--	0.638526	428	0	0	-0.212767	0.296692
ENSG00000186432.4	3840	20521	KPNA4	karyopherin alpha 4 (importin alpha 3)	Chr3: 160.212783	2.73182	--	--	0.638497	428	0	0.354526	0.160668	0.432997
ENSG00000169217.4	10421	4455	CD2BP2	CD2 (cytoplasmic tail) binding protein 2	Chr16: 30.362087	4.08811	--	--	0.638018	428	0	0	0.462207	0.01744
ENSG00000143418	29956	39581	CERS2	ceramide synthase 2	Chr1: 150.960583	4.90003	--	--	0.638004	428	0	0.337216	0	1
ENSG00000106479.6	643641	82826	ZNF862	zinc finger protein 862	Chr7: 149.535456	2.12563	--	--	0.637978	428	0	0	0	1
ENSG00000126391.9	83786	32653	FRMD8	FERM domain containing 8	Chr11: 65.154070	3.03926	--	--	0.637943	428	0	0	0	1
ENSG00000119862	29094	8581	LGALSL	lectin, 2C galactoside-binding-like	Chr2: 64.453969	1.96492	--	--	0.637616	428	0	0	0	1
ENSG00000272501			XXbac-BPG299F13.17	Ensembl antisense expressed sequence XXbac-BPG299F13.17	Chr6: 31.195200	1.95177	--	--	0.63755	428	0	0	0	1
ENSG00000183291.11			RP4-604K5.1	pseudogene RP4-604K5.1	Chr1: 87.328132	5.19174	--	--	0.637481	428	0	0	0	1
ENSG00000258476.1			RP11-76E17.3	pseudogene RP11-76E17.3	Chr15: 94.406338	2.21008	--	--	0.637461	428	0	0	0	1
ENSG00000063854	3029	3890	HAGH	hydroxyacylglutathione hydrolase	Chr16: 1.795620	4.08574	--	--	-0.63745	428	0	0.308984	-0.118694	0.563598
ENSG00000166135	55662	9906	HIF1AN	hypoxia inducible factor 1, 2C alpha subunit inhibitor	Chr10: 100.529072	2.03506	--	--	0.637439	428	0	0.349026	0.0762688	0.711152
ENSG00000225471.2			RP11-262D11.2	pseudogene RP11-262D11.2	ChrX: 71.364034	0.575833	--	--	0.637322	428	0	0	0	1
ENSG00000082996	11342	13493	RNF13	ring finger protein 13	Chr3: 149.812708	4.41329	--	--	0.637095	428	0	0	-0.445479	0.0225655
ENSG00000272600			AC007308.7	Ensembl antisense expressed sequence AC007308.7	Chr22: 20.889206	2.06706	--	--	0.637068	428	0	0	0	1
ENSG00000180061	284417	19603	TMEM150B	transmembrane protein 150B	Chr19: 55.312801	2.59172	--	--	0.637058	428	0	0	0	1
ENSG00000235272.1	353267		FAM103A2P	family with sequence similarity 103, member A2 pseudogene	Chr6: 166.999612	2.2961	--	--	0.637015	428	0	0	0	1
ENSG00000204472	199	1226	AIF1	allograft inflammatory factor 1	Chr6: 31.615184	6.67559	--	--	0.636864	428	0	0.426035	0.495824	0.0099972
ENSG00000170776	11214	4903	AKAP13	A kinase (PRKA) anchor protein 13	Chr15: 85.380571	3.18758	--	--	0.636628	428	0	0.443889	-0.00248199	0.990399
ENSG00000105397	7297	20712	TYK2	tyrosine kinase 2	Chr19: 10.350529	5.28377	--	--	0.636579	428	0	0	0.764129	5.53835e-06
ENSG00000180104	11336	38296	EXOC3	exocyst complex component 3	Chr5: 0.443158	3.55373	--	--	0.636541	428	0	0.386639	0.0390014	0.849967
ENSG00000256599.1			AC020663.1	long intergenic non-coding RNA AC020663.1	Chr16: 4.853207	4.13848	--	--	0.636448	428	0	0	0	1
ENSG00000061273	51564	9124	HDAC7	histone deacetylase 7	Chr12: 47.782722	3.73221	--	--	0.636395	428	0	0.44431	0	1
ENSG00000231064.1			RP11-263K19.4	pseudogene RP11-263K19.4	Chr1: 155.166659	1.72992	--	--	0.636346	428	0	0	0	1
ENSG00000159592.6	60313	84840	GPBP1L1	GC-rich promoter binding protein 1-like 1	Chr1: 46.092976	3.41052	--	--	0.636266	428	0	0	-0.36086	0.0701227
ENSG00000139083	2120	37560	ETV6	ets variant 6	Chr12: 11.649854	3.54005	--	--	0.635865	428	0	0.453326	0.100889	0.623859
ENSG00000183508.4	54855	56783	FAM46C	family with sequence similarity 46, member C	Chr1: 118.148556	3.53877	--	--	-0.635838	428	0	0	0	1
ENSG00000273345			CTD-2410N18.4	processed transcript CTD-2410N18.4	Chr5: 134.205614	2.56656	--	--	0.635741	428	0	0	0	1
ENSG00000168995	27036	88828	SIGLEC7	sialic acid binding Ig-like lectin 7	Chr19: 51.142299	3.76816	--	--	0.635699	428	0	0	0	1
ENSG00000111802	51567	9591	TDP2	tyrosyl-DNA phosphodiesterase 2	Chr6: 24.649977	4.29683	--	--	0.635512	428	0	0.393567	0	1
ENSG00000258457.1			RP11-298I3.4	pseudogene RP11-298I3.4	Chr14: 23.451907	0.392265	--	--	0.635459	428	0	0	0	1
ENSG00000254554.1			RP11-351I24.1	pseudogene RP11-351I24.1	Chr11: 10.324204	0.529007	--	--	0.635338	428	0	0	0	1
ENSG00000167447	55181	32393	SMG8	SMG8 nonsense mediated mRNA decay factor	Chr17: 59.209400	1.25145	--	--	0.635255	428	0	0	0	1
ENSG00000268001			CTC-241F20.3	CARD8 antisense RNA 1	Chr19: 48.255675	2.24697	--	--	0.635184	428	0	0	0	1
ENSG00000196588	57591	32487	MKL1	megakaryoblastic leukemia (translocation) 1	Chr22: 40.410281	3.43134	--	--	0.635014	428	0	0.498396	0.742732	1.39045e-05
ENSG00000119541	9525	37976	VPS4B	vacuolar protein sorting 4 homolog B	Chr18: 63.389190	3.03488	--	--	0.63498	428	0	0.406804	0.35431	0.0757486
ENSG00000101146.8	8480	2676	RAE1	RAE1 RNA export 1 homolog (S. pombe)	Chr20: 55.926066	2.49421	--	--	0.634678	428	0	0.377562	0.512389	0.00744501
ENSG00000101181			MTG2	mitochondrial ribosome-associated GTPase 2	Chr20: 62.183029	2.36539	--	--	0.634666	428	0	0	0	1
ENSG00000211517.1	768213		MIR671	microRNA 671	Chr7: 150.935507	2.21394	--	--	0.634576	428	0	0	0	1
ENSG00000163840.5	151636	51375	DTX3L	deltex 3-like	Chr3: 122.284706	3.06875	--	--	0.634507	428	0	0	0.482213	0.012605
ENSG00000100813	22985	22853	ACIN1	apoptotic chromatin condensation inducer 1	Chr14: 23.058564	4.68296	--	--	0.634506	428	0	0.440688	0.666229	0.000202719
ENSG00000163958.9	131540	34922	ZDHHC19	zinc finger, DHHC-type containing 19	Chr3: 195.924320	3.57913	--	--	0.63444	428	0	0	-0.0650028	0.752395
ENSG00000115129.9	9540	36617	TP53I3	tumor protein p53 inducible protein 3	Chr2: 24.300303	2.40575	--	--	0.634385	428	0	0	0	1
ENSG00000236723.1			RP5-1024G6.2	pseudogene RP5-1024G6.2	Chr1: 53.676128	1.80234	--	--	0.634331	428	0	0	0	1
ENSG00000174744.9	25855	32260	BRMS1	breast cancer metastasis suppressor 1	Chr11: 66.104804	4.56361	--	--	0.634267	428	0	0.405453	0.374886	0.0591579
ENSG00000160219.7	139716	15417	GAB3	GRB2-associated binding protein 3	ChrX: 153.903529	3.12396	--	--	0.634156	428	0	0.479586	0.785013	2.04736e-06
ENSG00000165678	27069	8667	GHITM	growth hormone inducible transmembrane protein	Chr10: 84.139440	5.63272	--	--	0.634124	428	0	0.346971	-0.252471	0.213382
ENSG00000175029	1488	75187	CTBP2	C-terminal binding protein 2	Chr10: 124.984317	1.7519	--	--	0.634079	428	0	0.450664	-0.471117	0.0151266
ENSG00000072818	9744	22835	ACAP1	ArfGAP with coiled-coil, 2C ankyrin repeat and PH domains 1	Chr17: 7.336529	6.57817	--	--	0.63387	428	0	0	0	1
ENSG00000068650	23250	75050	ATP11A	ATPase, 2C class VI, 2C type 11A	Chr13: 112.690329	2.58392	--	--	0.63377	428	0	0.363415	-0.0374332	0.855937
ENSG00000102886.10	79153	23441	GDPD3	glycerophosphodiester phosphodiesterase domain containing 3	Chr16: 30.116131	3.0563	--	--	0.633726	428	0	0	0.110635	0.590549
ENSG00000253616.1			RP11-875O11.3	pseudogene RP11-875O11.3	Chr8: 22.928890	1.46279	--	--	0.633723	428	0	0	0	1
ENSG00000047410	7175	37753	TPR	translocated promoter region, 2C nuclear basket protein	Chr1: 186.311652	3.09185	--	--	0.633711	428	0	0.430368	0.817323	3.47014e-07
ENSG00000169902	8460	2667	TPST1	tyrosylprotein sulfotransferase 1	Chr7: 66.205199	2.88447	--	--	0.633659	428	0	0.380715	-0.0912406	0.657561
ENSG00000204469	7916	10567	PRRC2A	proline-rich coiled-coil 2A	Chr6: 31.620720	4.63913	--	--	0.633423	428	0	0.0981952	0	1
ENSG00000025708.8	1890	1474	TYMP	thymidine phosphorylase	Chr22: 50.964181	7.27847	--	--	0.633308	428	0	0	0	1
ENSG00000106636.3	10652	4778	YKT6	YKT6 v-SNARE homolog	Chr7: 44.240567	3.70723	--	--	0.633289	428	0	0.261434	-0.0965954	0.638771
ENSG00000105963	11033	55997	ADAP1	ArfGAP with dual PH domains 1	Chr7: 0.897901	1.32123	--	--	0.6331	428	0	0	0	1
ENSG00000156127.6	10538	4666	BATF	basic leucine zipper transcription factor, ATF-like	Chr14: 75.988768	4.10287	--	--	0.633072	428	0	0.421247	0.700983	6.64396e-05
ENSG00000159882	7773	88737	ZNF230	zinc finger protein 230	Chr19: 44.002948	1.45199	--	--	0.633035	428	0	0	0	1
ENSG00000101846.6	412	47918	STS	steroid sulfatase (microsomal), isozyme S	ChrX: 7.137497	1.01079	--	--	0.633024	428	0	0	-0.0827661	0.687713
ENSG00000185627	5719	2110	PSMD13	proteasome (prosome, 2C macropain) 26S subunit, 2C non-ATPase, 2C 13	Chr11: 0.236546	5.47166	--	--	0.633	428	0	0.155159	0.291875	0.147952
ENSG00000142185	7226	20709	TRPM2	transient receptor potential cation channel, 2C subfamily M, 2C member 2	Chr21: 44.350163	2.8772	--	--	0.632977	428	0	0.291604	0.60745	0.000997795
ENSG00000163328	151556	16584	GPR155	G protein-coupled receptor 155	Chr2: 174.431571	1.81052	--	--	0.632958	428	0	0.349393	-0.277175	0.170422
ENSG00000114331.8	23527	8182	ACAP2	ArfGAP with coiled-coil, ankyrin repeat and PH domains 2	Chr3: 194.995465	3.309	--	--	0.632906	428	0	0.396653	0	1
ENSG00000197081	3482	676	IGF2R	insulin-like growth factor 2 receptor	Chr6: 159.969099	4.65117	--	--	0.632883	428	0	0.307197	-0.265789	0.189397
ENSG00000225973.3			RP11-139H15.1	pseudogene RP11-139H15.1	Chr15: 55.609382	2.32116	--	--	0.632861	428	0	0	0	1
ENSG00000133884.5	5977	21265	DPF2	D4, zinc and double PHD fingers family 2	Chr11: 65.101225	3.77416	--	--	0.632743	428	0	0.432623	0.0664683	0.74699
ENSG00000249476.1			CTD-2587M2.1	long intergenic non-coding RNA CTD-2587M2.1	Chr5: 108.572821	0.664261	--	--	0.6327	428	0	0	0	1
ENSG00000241399.2	9936	8919	CD302	CD302 molecule	Chr2: 160.637946	2.88708	--	--	0.632682	428	0	0.459056	0.0836961	0.68438
ENSG00000182544	84975	69517	MFSD5	major facilitator superfamily domain containing 5	Chr12: 53.251251	2.59197	--	--	0.63259	428	0	0	0	1
ENSG00000173928	126074	18487	SWSAP1	SWIM-type zinc finger 7 associated protein 1	Chr19: 11.374685	1.29506	--	--	0.632513	428	0	0	0	1
ENSG00000260091.1			RP11-33B1.4	pseudogene RP11-33B1.4	Chr4: 120.330488	1.12925	--	--	0.632454	428	0	0	0	1
ENSG00000239353.1			RP11-492E3.51	pseudogene RP11-492E3.51	Chr9: 132.264269	0.825584	--	--	0.63227	428	0	0	0	1
ENSG00000092847.6			EIF2C1	EIF2C1	Chr1: 36.335409	2.01637	--	--	0.632217	428	0	0	0.24257	0.232489
ENSG00000054965.6	23201	18702	FAM168A	family with sequence similarity 168, member A	Chr11: 73.111532	2.45995	--	--	0.632105	428	0	0	0	1
ENSG00000134250	4853	7865	NOTCH2	notch 2	Chr1: 119.911553	3.35402	--	--	0.632063	428	0	0.340735	0.0263169	0.898456
ENSG00000090487.6	51324	9603	SPG21	spastic paraplegia 21 (autosomal recessive, Mast syndrome)	Chr15: 65.255362	4.39197	--	--	0.631858	428	0	0.437554	0.10697	0.602984
ENSG00000130592.9	4046	1750	LSP1	lymphocyte-specific protein 1	Chr11: 1.874200	7.44059	--	--	0.631812	428	0	0.545548	0.722738	3.04398e-05
ENSG00000112855	23438	40819	HARS2	histidyl-tRNA synthetase 2, 2C mitochondrial	Chr5: 140.691426	2.72829	--	--	0.631685	428	0	0.216752	0.0367861	0.858402
ENSG00000113163	10087	4173	COL4A3BP	collagen, 2C type IV, 2C alpha 3 (Goodpasture antigen) binding protein	Chr5: 75.368486	2.78592	--	--	0.631682	428	0	0.397006	-0.00074518	0.997117
ENSG00000166130.10	121457	12138	IKBIP	IKBKB interacting protein	Chr12: 99.007183	1.88034	--	--	0.631635	428	0	0.222181	0	1
ENSG00000132801.5	140831	15436	ZSWIM3	zinc finger, SWIM-type containing 3	Chr20: 44.486256	0.888211	--	--	0.63113	428	0	0	0.0917853	0.65564
ENSG00000158710.10	8407	20789	TAGLN2	transgelin 2	Chr1: 159.887897	8.59842	--	--	0.630981	428	0	0.353551	0.360936	0.0700595
ENSG00000090054	10558	4681	SPTLC1	serine palmitoyltransferase, 2C long chain base subunit 1	Chr9: 92.031999	2.35855	--	--	0.630801	428	0	0.288411	-0.158686	0.43877
ENSG00000138246	23317	13574	DNAJC13	DnaJ (Hsp40) homolog, 2C subfamily C, 2C member 13	Chr3: 132.417526	1.86464	--	--	0.630779	428	0	0	0.147296	0.47272
ENSG00000134046	8932	2918	MBD2	methyl-CpG binding domain protein 2	Chr18: 54.151601	3.95301	--	--	0.630722	428	0	0.423022	0.170222	0.405763
ENSG00000124688.9	9587	11990	MAD2L1BP	MAD2L1 binding protein	Chr6: 43.597277	2.63924	--	--	0.630705	428	0	0.233174	0.457664	0.0187267
ENSG00000148985	27315	122187	PGAP2	post-GPI attachment to proteins 2	Chr11: 3.797724	2.26157	--	--	0.630537	428	0	0	0	1
ENSG00000090989.13	55763	41241	EXOC1	exocyst complex component 1	Chr4: 56.719782	2.55386	--	--	0.630452	428	0	0	0.189491	0.353855
ENSG00000158773.10	7391	31426	USF1	upstream transcription factor 1	Chr1: 161.009041	5.62071	--	--	0.630425	428	0	0.444748	0.310958	0.122051
ENSG00000198818.5	113402	34525	SFT2D1	SFT2 domain containing 1	Chr6: 166.733216	3.39977	--	--	0.630405	428	0	0	0.119843	0.559801
ENSG00000230730.1			AC074011.2	long intergenic non-coding RNA AC074011.2	Chr2: 28.856148	0.81609	--	--	0.630222	428	0	0	0	1
ENSG00000143622	6016	56003	RIT1	Ras-like without CAAX 1	Chr1: 155.897808	3.91667	--	--	0.630095	428	0	0.46364	-0.00834894	0.967712
ENSG00000153827	9320	44226	TRIP12	thyroid hormone receptor interactor 12	Chr2: 229.763838	3.58436	--	--	0.630083	428	0	0.33822	0.340022	0.0892113
ENSG00000115145.5	10254	68490	STAM2	signal transducing adaptor molecule (SH3 domain and ITAM motif) 2	Chr2: 152.973315	1.63173	--	--	0.629874	428	0	0.482635	-0.143895	0.483115
ENSG00000237094			RP4-669L17.10	long intergenic non-coding RNA RP4-669L17.10	Chr1: 0.365389	1.62078	--	--	0.629745	428	0	0	0	1
ENSG00000234553.1			AC022431.3	long intergenic non-coding RNA AC022431.3	Chr5: 55.832410	0.553485	--	--	0.62963	428	0	0	0	1
ENSG00000151650	27287	49385	VENTX	VENT homeobox	Chr10: 133.237404	2.05594	--	--	0.629612	428	0	0	0	1
ENSG00000148411.3	138151	75239	NACC2	NACC family member 2, BEN and BTB (POZ) domain containing	Chr9: 138.898383	2.14358	--	--	0.629557	428	0	0.246541	0	1
ENSG00000250303.2			RP11-356J5.12	pseudogene RP11-356J5.12	Chr11: 112.141472	0.404863	--	--	0.629546	428	0	0	0	1
ENSG00000231856.1			RP11-327P2.5	pseudogene RP11-327P2.5	Chr13: 52.378433	0.960263	--	--	0.629521	428	0	0	0	1
ENSG00000188897			CTD-3088G3.8	Protein LOC400499	Chr16: 11.359845	3.32385	--	--	0.629381	428	0	0	0	1
ENSG00000135655.9	9958	101542	USP15	ubiquitin specific peptidase 15	Chr12: 62.654119	4.67009	--	--	0.629331	428	0	0.402121	-0.0029571	0.988561
ENSG00000270015			RP11-540B6.6	sense intronic	Chr15: 30.926514	2.36147	--	--	0.62931	428	0	0	0	1
ENSG00000106459.10	4899	3674	NRF1	nuclear respiratory factor 1	Chr7: 129.251555	2.08804	--	--	0.629251	428	0	0.390676	0.732343	2.10704e-05
ENSG00000139890.5	161253	11222	REM2	RAS (RAD and GEM)-like GTP binding 2	Chr14: 23.352374	3.23089	--	--	0.629196	428	0	0.441317	-0.0920729	0.654626
ENSG00000257551.1	100873924		HLA-AS1	HLA antisense RNA 1	Chr1: 221.006105	2.16448	--	--	0.629173	428	0	0	0	1
ENSG00000120265.12	5110	55895	PCMT1	protein-L-isoaspartate (D-aspartate) O-methyltransferase	Chr6: 150.071180	4.26378	--	--	0.628842	428	0	0.379635	-0.210761	0.301375
ENSG00000143416	8991	2930	SELENBP1	selenium binding protein 1	Chr1: 151.364302	4.90852	--	--	-0.628835	428	0	0	-0.217066	0.286806
ENSG00000132906	842	31024	CASP9	caspase 9, 2C apoptosis-related cysteine peptidase	Chr1: 15.490832	1.86524	--	--	0.628724	428	0	0.308401	0.0950067	0.644323
ENSG00000154767	7508	3401	XPC	xeroderma pigmentosum, 2C complementation group C	Chr3: 14.145147	3.00839	--	--	0.628711	428	0	0.227018	0.523043	0.00611199
ENSG00000259703.1	414926		LINC00593	long intergenic non-protein coding RNA 593	Chr15: 70.127573	0.371285	--	--	0.628616	428	0	0	0	1
ENSG00000165118	84267	13005	C9orf64	chromosome 9 open reading frame 64	Chr9: 83.938311	1.04155	--	--	0.628581	428	0	0	0	1
ENSG00000149798.3	10435	4933	CDC42EP2	CDC42 effector protein (Rho GTPase binding) 2	Chr11: 65.082289	3.19123	--	--	0.628536	428	0	0.322911	0.0761278	0.711663
ENSG00000165181	158401	79783	C9orf84	chromosome 9 open reading frame 84	Chr9: 111.686173	0.252481	--	--	0.628524	428	0	0	0	1
ENSG00000254419.1			RP11-261P9.4	pseudogene RP11-261P9.4	Chr20: 57.285851	1.68713	--	--	0.628519	428	0	0	0	1
ENSG00000249915	10016	7880	PDCD6	programmed cell death 6	Chr5: 0.271621	2.99195	--	--	0.628331	428	0	0.547449	0.387862	0.0502456
ENSG00000196923.9	9260	3980	PDLIM7	PDZ and LIM domain 7 (enigma)	Chr5: 176.910395	5.88657	--	--	0.62832	428	0	0.463096	0.0879616	0.669169
ENSG00000185128	84218	74280	TBC1D3F	TBC1 domain family, member 3F	Chr17: 36.283959	0.709607	--	--	0.628316	428	0	0	0	1
ENSG00000026508	960	508	CD44	CD44 molecule (Indian blood group)	Chr11: 35.138870	5.88984	--	--	0.62828	428	0	0.270773	0.414991	0.035022
ENSG00000259291.1			RP11-617F23.1	pseudogene RP11-617F23.1	Chr15: 90.617747	2.90099	--	--	0.628275	428	0	0	0	1
ENSG00000222009.4	149478	89638	BTBD19	BTB (POZ) domain containing 19	Chr1: 45.274154	1.18115	--	--	0.628205	428	0	0	0	1
ENSG00000172197.9	154141	57467	MBOAT1	membrane bound O-acyltransferase domain containing 1	Chr6: 20.100935	2.88876	--	--	0.628205	428	0	0.336718	-0.17023	0.405741
ENSG00000110880.6	23603	56537	CORO1C	coronin, actin binding protein, 1C	Chr12: 109.038885	3.73543	--	--	0.627831	428	0	0.502099	0.228686	0.261142
ENSG00000162645.8	2634	86912	GBP2	guanylate binding protein 2, interferon-inducible	Chr1: 89.571815	5.67587	--	--	0.627825	428	0	0.445855	0.277408	0.170048
ENSG00000229320.3	90133		KRT8P12	keratin 8 pseudogene 12	Chr3: 160.283235	1.41703	--	--	0.627537	428	0	0	0	1
ENSG00000121486.7	81627	12801	TRMT1L	tRNA methyltransferase 1 homolog-like	Chr1: 185.087220	1.51916	--	--	0.627401	428	0	0.278199	0	1
ENSG00000175928.5	57633	32036	LRRN1	leucine rich repeat neuronal 1	Chr3: 3.886048	1.09833	--	--	0.627366	428	0	0.372702	-0.279056	0.16742
ENSG00000231686.1			RP1-203P18.1	pseudogene RP1-203P18.1	ChrX: 145.701115	1.30063	--	--	0.627356	428	0	0	0	1
ENSG00000186591.7	7328	103894	UBE2H	ubiquitin-conjugating enzyme E2H	Chr7: 129.470572	4.68363	--	--	0.627319	428	0	0	0.335088	0.0942556
ENSG00000169026.8	84179	49990	MFSD7	major facilitator superfamily domain containing 7	Chr4: 0.676570	2.10928	--	--	0.627268	428	0	0	-0.152898	0.455856
ENSG00000271646			RP11-326I11.3	long intergenic non-coding RNA RP11-326I11.3	Chr4: 184.474802	1.27914	--	--	0.627034	428	0	0	0	1
ENSG00000053918	3784	85014	KCNQ1	potassium channel, 2C voltage gated KQT-like subfamily Q, 2C member 1	Chr11: 2.444684	2.78507	--	--	0.627018	428	0	0.27808	-0.252133	0.214017
ENSG00000272345			RP1-30M3.5	Ensembl antisense expressed sequence RP1-30M3.5	Chr6: 24.700907	1.93831	--	--	0.627	428	0	0	0	1
ENSG00000110719	10312	4392	TCIRG1	T-cell, 2C immune regulator 1, 2C ATPase, 2C H+ transporting, 2C lysosomal V0 subunit A3	Chr11: 68.039016	7.80405	--	--	0.626826	428	0	0.397168	0.636706	0.000470112
ENSG00000254835.1	100852405		RNF185-AS1	RNF185 antisense RNA 1	Chr22: 31.601250	3.21497	--	--	0.626824	428	0	0	0	1
ENSG00000086288.7			TXNDC3	TXNDC3	Chr7: 37.888199	1.76681	--	--	0.6268	428	0	0	0.338295	0.0909533
ENSG00000143553.6	23557	8251	SNAPIN	SNAP-associated protein	Chr1: 153.631130	3.02108	--	--	0.626794	428	0	0	-0.229422	0.259569
ENSG00000204936	57126	49628	CD177	CD177 molecule	Chr19: 43.353659	6.84133	--	--	0.626792	428	0	0	0.650289	0.000322777
ENSG00000081237	5788	2126	PTPRC	protein tyrosine phosphatase, 2C receptor type, 2C C	Chr1: 198.638671	6.69737	--	--	0.626695	428	0	0.278918	0.867635	9.55893e-09
ENSG00000102218.5	6102	5042	RP2	retinitis pigmentosa 2 (X-linked recessive)	ChrX: 46.696375	2.85189	--	--	0.626683	428	0	0.26976	0	1
ENSG00000230733.2			AC092171.4	long intergenic non-coding RNA AC092171.4	Chr7: 5.515435	1.00057	--	--	0.626574	428	0	0	0	1
ENSG00000130021	8226	8093	PUDP	pseudouridine 5'-phosphatase	ChrX: 7.048920	1.57417	--	--	0.626519	428	0	0	0	1
ENSG00000136810.8	7295	55732	TXN	thioredoxin	Chr9: 113.006091	5.3691	--	--	0.626461	428	0	0.31842	0	1
ENSG00000182487.8	654816		NCF1B	neutrophil cytosolic factor 1B pseudogene	Chr7: 72.634611	5.16227	--	--	0.626211	428	0	0	0	1
ENSG00000119013.4	4709	37630	NDUFB3	NADH dehydrogenase (ubiquinone) 1 beta subcomplex, 3, 12kDa	Chr2: 201.936462	3.4291	--	--	0.626186	428	0	0	-0.266774	0.187701
ENSG00000230304.1	100507251		CICP6	capicua transcriptional repressor pseudogene 6	Chr3: 197.950368	0.244856	--	--	0.626178	428	0	0	0	1
ENSG00000145569	54491	41302	FAM105A	family with sequence similarity 105, 2C member A	Chr5: 14.581775	2.69531	--	--	0.62609	428	0	0	0	1
ENSG00000163823.3	1230	20344	CCR1	chemokine (C-C motif) receptor 1	Chr3: 46.243200	4.6489	--	--	0.626084	428	0	0.288366	0.249691	0.218637
ENSG00000151694	6868	2395	ADAM17	ADAM metallopeptidase domain 17	Chr2: 9.488486	1.81867	--	--	0.625896	428	0	0.23689	0.480463	0.012978
ENSG00000126561	6776	20680	STAT5A	signal transducer and activator of transcription 5A	Chr17: 42.287547	4.17848	--	--	0.625874	428	0	0.263682	0.438611	0.0249967
ENSG00000268362			CTD-2017D11.1	long intergenic non-coding RNA CTD-2017D11.1	Chr19: 24.033445	0.962706	--	--	0.625853	428	0	0	0	1
ENSG00000112335.10	8724	36144	SNX3	sorting nexin 3	Chr6: 108.532426	6.43524	--	--	0.625829	428	0	0	0.085577	0.677657
ENSG00000176393.6	6051	10628	RNPEP	arginyl aminopeptidase (aminopeptidase B)	Chr1: 201.951500	4.26089	--	--	0.625591	428	0	0.200201	0.0412936	0.841256
ENSG00000148200	2649	36308	NR6A1	nuclear receptor subfamily 6, 2C group A, 2C member 1	Chr9: 124.517275	1.12975	--	--	0.625582	428	0	0.389188	-0.44952	0.0212274
ENSG00000183530.9	253143	65866	PRR14L	proline rich 14-like	Chr22: 32.072242	1.742	--	--	0.625574	428	0	0.237262	0	1
ENSG00000163220.10	6280	2227	S100A9	S100 calcium binding protein A9	Chr1: 153.330330	13.5232	--	--	0.625362	428	0	0.276206	0.783688	2.18773e-06
ENSG00000108100	219771	12219	CCNY	cyclin Y	Chr10: 35.247025	3.46099	--	--	0.62536	428	0	0.35246	-0.43003	0.0283278
ENSG00000068305	4205	4080	MEF2A	myocyte enhancer factor 2A	Chr15: 99.565417	2.06637	--	--	0.625353	428	0	0.369842	-0.0679366	0.741585
ENSG00000165555.5	122945	51388	NOXRED1	NADP-dependent oxidoreductase domain containing 1	Chr14: 77.860364	0.561437	--	--	0.625283	428	0	0	0	1
ENSG00000184551.4			AC132872.1	long intergenic non-coding RNA AC132872.1	Chr17: 80.206943	3.87376	--	--	0.625199	428	0	0	0	1
ENSG00000129749.3	57053	56886	CHRNA10	cholinergic receptor, nicotinic, alpha 10 (neuronal)	Chr11: 3.686817	0.914789	--	--	0.624982	428	0	0.218841	-0.168276	0.411232
ENSG00000204397.3	114769		CARD16	caspase recruitment domain family, member 16	Chr11: 104.912053	4.4298	--	--	0.624956	428	0	0	0	1
ENSG00000143774	2987	665	GUK1	guanylate kinase 1	Chr1: 228.139962	6.46616	--	--	-0.62484	428	0	0.401699	-0.722057	3.12265e-05
ENSG00000047578	23247	45841	KIAA0556	KIAA0556	Chr16: 27.550133	1.96111	--	--	0.624659	428	0	0	-0.273086	0.177077
ENSG00000006756.11	414	55596	ARSD	arylsulfatase D	ChrX: 2.822011	1.59441	--	--	0.624576	428	0	0	0	1
ENSG00000164251.4	2150	21087	F2RL1	coagulation factor II (thrombin) receptor-like 1	Chr5: 76.114758	1.6226	--	--	0.624576	428	0	0.181605	0.0429594	0.834937
ENSG00000255328.1			RP11-326C3.12	pseudogene RP11-326C3.12	Chr11: 0.327171	2.5673	--	--	0.624505	428	0	0	0	1
ENSG00000242663.1			RP11-196G18.21	pseudogene RP11-196G18.21	Chr1: 149.754433	0.832149	--	--	0.624433	428	0	0	0	1
ENSG00000100888	57680	72405	CHD8	chromodomain helicase DNA binding protein 8	Chr14: 21.385194	2.45997	--	--	0.624376	428	0	0.326476	0.490218	0.0110108
ENSG00000118308.10	4033	4483	LRMP	lymphoid-restricted membrane protein	Chr12: 25.173936	3.59034	--	--	0.624334	428	0	0.350336	0.937449	1.71685e-12
ENSG00000261221.1	100507290		ZNF865	zinc finger protein 865	Chr19: 56.116771	2.913	--	--	0.624299	428	0	0	0	1
ENSG00000138279	310	36149	ANXA7	annexin A7	Chr10: 73.375101	4.39863	--	--	0.624233	428	0	0.455608	0.144241	0.482052
ENSG00000164924	7534	56528	YWHAZ	tyrosine 3-monooxygenase/tryptophan 5-monooxygenase activation protein, 2C zeta	Chr8: 100.916525	6.2143	--	--	0.623843	428	0	0.479174	0.298894	0.138004
ENSG00000123983.9	2181	3278	ACSL3	acyl-CoA synthetase long-chain family member 3	Chr2: 223.725652	2.15562	--	--	0.623716	428	0	0.353016	-0.415078	0.0349797
ENSG00000269877	100616185		MIR371B	microRNA 371b	Chr19: 53.787597	0.53664	--	--	0.623586	428	0	0	0	1
ENSG00000152229	9050	69150	PSTPIP2	proline-serine-threonine phosphatase interacting protein 2	Chr18: 45.983536	4.70549	--	--	0.623574	428	0	0.480718	-0.155607	0.447815
ENSG00000261338.1			RP11-378A13.1	pseudogene RP11-378A13.1	Chr2: 219.120042	1.35074	--	--	0.62356	428	0	0	0	1
ENSG00000154035.6	256302	11907	C17orf103	chromosome 17 open reading frame 103	Chr17: 21.142183	4.4258	--	--	0.623522	428	0	0.407789	0	1
ENSG00000100503	51199	40632	NIN	ninein (GSK3B interacting protein)	Chr14: 50.719763	3.36656	--	--	0.623479	428	0	0.395776	0.53547	0.00481663
ENSG00000115459	84173	12978	ELMOD3	ELMO/CED-12 domain containing 3	Chr2: 85.354394	2.18798	--	--	0.623402	428	0	0.556085	0	1
ENSG00000266389			CTB-41I6.1	long intergenic non-coding RNA CTB-41I6.1	Chr17: 8.965896	1.25333	--	--	0.623356	428	0	0	0	1
ENSG00000169764.10	7360	121676	UGP2	UDP-glucose pyrophosphorylase 2	Chr2: 64.068074	4.26737	--	--	0.623182	428	0	0.182522	-0.278554	0.168219
ENSG00000185261	285600	89234	KIAA0825	KIAA0825	Chr5: 94.152966	0.674836	--	--	0.622948	428	0	0	0	1
ENSG00000100325.10	84164	41774	ASCC2	activating signal cointegrator 1 complex subunit 2	Chr22: 30.184597	4.88518	--	--	-0.622892	428	0	0	0.226315	0.266254
ENSG00000166527.3	338339	7844	CLEC4D	C-type lectin domain family 4, member D	Chr12: 8.662071	3.64574	--	--	0.622842	428	0	0.357551	0.674822	0.000155956
ENSG00000114648.7	23276	14805	KLHL18	kelch-like family member 18	Chr3: 47.328710	2.09608	--	--	0.622776	428	0	0	-0.154659	0.450621
ENSG00000172531	5499	105262	PPP1CA	protein phosphatase 1, 2C catalytic subunit, 2C alpha isozyme	Chr11: 67.398183	5.92229	--	--	0.622757	428	0	0.39536	0.432745	0.0272372
ENSG00000244607.1	152206	87213	CCDC13	coiled-coil domain containing 13	Chr3: 42.749761	0.353236	--	--	0.622718	428	0	0	-0.405881	0.0396551
ENSG00000011009	11313	100964	LYPLA2	lysophospholipase II	Chr1: 23.790970	4.51618	--	--	0.62269	428	0	0.343677	0.320021	0.110985
ENSG00000112242	1871	74413	E2F3	E2F transcription factor 3	Chr6: 20.401906	2.20637	--	--	0.62269	428	0	0.346371	0.569948	0.00236856
ENSG00000256745.1			RP11-680H20.1	pseudogene RP11-680H20.1	Chr11: 93.921615	3.43146	--	--	0.6226	428	0	0	0	1
ENSG00000217930.3	51025	41100	PAM16	presequence translocase-associated motor 16 homolog	Chr16: 4.381550	1.74822	--	--	0.622557	428	0	0.439762	0	1
ENSG00000035664.7	23604	74940	DAPK2	death-associated protein kinase 2	Chr15: 64.199235	3.15297	--	--	0.622547	428	0	0.508085	0.391709	0.0478168
ENSG00000205885.3			ABC12-49244600F4.3	ABC12-49244600F4.3	Chr12: 7.260648	1.2052	--	--	0.622544	428	0	0	0	1
ENSG00000109323.4	4126	4317	MANBA	mannosidase, beta A, lysosomal	Chr4: 103.553050	3.26014	--	--	0.622479	428	0	0.29558	0.13144	0.522147
ENSG00000185950.7	8660	2778	IRS2	insulin receptor substrate 2	Chr13: 110.406184	2.5419	--	--	0.622462	428	0	0.234912	-0.195182	0.339312
ENSG00000142186	57410	6947	SCYL1	SCY1-like 1	Chr11: 65.525077	4.5356	--	--	0.622394	428	0	0	-0.243168	0.231303
ENSG00000099364.12	54620	18219	FBXL19	F-box and leucine-rich repeat protein 19	Chr16: 30.934376	2.0322	--	--	0.622344	428	0	0.421458	-0.0411862	0.841664
ENSG00000238113			RP11-262H14.1	long intergenic non-protein coding RNA 1410	Chr9: 62.801461	1.87751	--	--	0.622344	428	0	0	0	1
ENSG00000266751	100500905		MIR3661	microRNA 3661	Chr5: 134.225757	5.007	--	--	0.622211	428	0	0	0	1
ENSG00000121067	8405	68354	SPOP	speckle-type POZ protein	Chr17: 49.598884	2.71799	--	--	0.622196	428	0	0.416882	0.0462215	0.822592
ENSG00000134153.5	56851	10597	EMC7	ER membrane protein complex subunit 7	Chr15: 34.376218	4.05951	--	--	0.622164	428	0	0	0	1
ENSG00000267283			AC005306.3	processed transcript AC005306.3	Chr19: 1.989401	3.46943	--	--	0.622162	428	0	0	0	1
ENSG00000184743.8	25923	9149	ATL3	atlastin GTPase 3	Chr11: 63.391559	2.15312	--	--	0.622	428	0	0	0	1
ENSG00000261071.1			RP1-223E5.4	pseudogene RP1-223E5.4	Chr6: 13.614343	0.790896	--	--	0.621801	428	0	0	0	1
ENSG00000218283.2	326591		MORF4L1P1	mortality factor 4 like 1 pseudogene 1	Chr1: 220.426912	4.49332	--	--	0.621627	428	0	0	0	1
ENSG00000170396.6	91752	18461	ZNF804A	zinc finger protein 804A	Chr2: 185.463093	0.381965	--	--	0.62155	428	0	0	0	1
ENSG00000177946.4	92806	89158	CENPBD1	CENPB DNA-binding domains containing 1	Chr16: 90.036206	1.21395	--	--	0.621514	428	0	0	0	1
ENSG00000129467.9	196883	23149	ADCY4	adenylate cyclase 4	Chr14: 24.787555	1.83312	--	--	0.621506	428	0	0.350456	0.119219	0.561861
ENSG00000107566	10613	4716	ERLIN1	ER lipid raft associated 1	Chr10: 100.150094	4.04059	--	--	0.62136	428	0	0.336598	-0.145298	0.478814
ENSG00000167740	124936	14701	CYB5D2	cytochrome b5 domain containing 2	Chr17: 4.143168	1.8248	--	--	0.621241	428	0	0.369365	-0.435883	0.0260192
ENSG00000244171.3	5088		PBX2P1	pre-B-cell leukemia homeobox 2 pseudogene 1	Chr3: 142.895127	1.79341	--	--	0.621238	428	0	0	0	1
ENSG00000100991	26133	9224	TRPC4AP	transient receptor potential cation channel, 2C subfamily C, 2C member 4 associated protein	Chr20: 35.002404	4.97621	--	--	0.62122	428	0	0	0.253004	0.212385
ENSG00000140632	84656	12525	GLYR1	glyoxylate reductase 1 homolog (Arabidopsis)	Chr16: 4.803203	3.77697	--	--	0.62121	428	0	0	0	1
ENSG00000174151	284613	45651	CYB561D1	cytochrome b561 family, 2C member D1	Chr1: 109.494052	1.99971	--	--	0.621129	428	0	0	0.475162	0.0141633
ENSG00000087206	51720	9455	UIMC1	ubiquitin interaction motif containing 1	Chr5: 176.905005	4.0817	--	--	0.621108	428	0	0.364762	0.0625741	0.761378
ENSG00000087116.9	9509	8597	ADAMTS2	ADAM metallopeptidase with thrombospondin type 1 motif, 2	Chr5: 178.537852	1.52355	--	--	0.621083	428	0	0.35688	0.0515994	0.80233
ENSG00000104412.3			TTC35	TTC35	Chr8: 109.455830	2.15055	--	--	0.621019	428	0	0	-0.148087	0.47032
ENSG00000261317.1			RP11-566K11.5	pseudogene RP11-566K11.5	Chr16: 90.036199	1.15535	--	--	0.62095	428	0	0	0	1
ENSG00000132005	5989	2189	RFX1	regulatory factor X, 2C 1 (influences HLA class II expression)	Chr19: 13.961538	2.35997	--	--	0.620941	428	0	0.462883	0.31528	0.116678
ENSG00000101966.8	331	901	XIAP	X-linked inhibitor of apoptosis	ChrX: 122.993574	1.40505	--	--	0.620752	428	0	0.393681	-0.388689	0.0497151
ENSG00000228463			AP006222.2	long intergenic non-coding RNA AP006222.2	Chr1: 0.257864	0.912531	--	--	0.620751	428	0	0	0	1
ENSG00000142327	57140	36367	RNPEPL1	arginyl aminopeptidase (aminopeptidase B)-like 1	Chr2: 240.565804	4.96782	--	--	0.620664	428	0	0	0.179971	0.37899
ENSG00000104343	55284	10119	UBE2W	ubiquitin-conjugating enzyme E2W (putative)	Chr8: 73.780097	1.91124	--	--	0.620581	428	0	0	-0.214415	0.292878
ENSG00000172830.8	54961	32372	SSH3	slingshot protein phosphatase 3	Chr11: 67.070919	3.32451	--	--	0.620484	428	0	0.448468	-0.167155	0.414402
ENSG00000224086.3			LL22NC03-86G7.1	LL22NC03-86G7.1	Chr22: 22.292609	1.14963	--	--	0.62027	428	0	0	0	1
ENSG00000224307.1			RP11-344B5.2	pseudogene RP11-344B5.2	Chr9: 132.044737	1.50162	--	--	0.620269	428	0	0	0	1
ENSG00000189180	7581	74587	ZNF33A	zinc finger protein 33A	Chr10: 38.010650	2.21142	--	--	0.620238	428	0	0	0	1
ENSG00000132259.8	1262	13579	CNGA4	cyclic nucleotide gated channel alpha 4	Chr11: 6.255995	0.477721	--	--	0.620185	428	0	0.223734	-0.244432	0.228812
ENSG00000073969	4905	4502	NSF	N-ethylmaleimide-sensitive factor	Chr17: 46.590669	2.36378	--	--	0.6201	428	0	0.388156	-0.0983916	0.632515
ENSG00000121454.4	89884	56497	LHX4	LIM homeobox 4	Chr1: 180.199421	0.609583	--	--	0.620022	428	0	0.414924	-0.223646	0.272085
ENSG00000250995.1			RP13-128O4.3	pseudogene RP13-128O4.3	ChrX: 117.903759	0.565254	--	--	0.619712	428	0	0	0	1
ENSG00000177169	8408	2640	ULK1	unc-51 like autophagy activating kinase 1	Chr12: 131.894651	4.48454	--	--	0.619647	428	0	0.352171	-0.204036	0.317416
ENSG00000129911	83855	69496	KLF16	Kruppel-like factor 16	Chr19: 1.852399	3.16266	--	--	0.61958	428	0	0.403185	0.363213	0.0681816
ENSG00000263335.1			AF001548.5	pseudogene AF001548.5	Chr16: 15.820531	2.72677	--	--	0.619384	428	0	0	0	1
ENSG00000143412.5	8416	2643	ANXA9	annexin A9	Chr1: 150.954493	1.43226	--	--	0.619279	428	0	0.406492	-0.0607185	0.768261
ENSG00000122642.6	11328	31434	FKBP9	FK506 binding protein 9, 63 kDa	Chr7: 32.997017	1.35186	--	--	0.619095	428	0	0.356738	-0.267689	0.186134
ENSG00000114650	22937	8160	SCAP	SREBF chaperone	Chr3: 47.413694	3.46712	--	--	0.619094	428	0	0.311782	-0.257072	0.204875
ENSG00000136827	1861	37263	TOR1A	torsin family 1, 2C member A (torsin A)	Chr9: 129.812944	3.37641	--	--	0.618969	428	0	0.295187	0.383284	0.0532607
ENSG00000179456	10472	21276	ZBTB18	zinc finger and BTB domain containing 18	Chr1: 244.048939	3.19074	--	--	0.618927	428	0	0.400498	0	1
ENSG00000105856	26959	8171	HBP1	HMG-box transcription factor 1	Chr7: 107.168961	3.50089	--	--	0.618738	428	0	0.44721	0.151204	0.460921
ENSG00000173083	10855	68528	HPSE	heparanase	Chr4: 83.292461	3.23655	--	--	0.618654	428	0	0.388532	0.286108	0.1565
ENSG00000167815.7	7001	21182	PRDX2	peroxiredoxin 2	Chr19: 12.907634	5.44896	--	--	-0.618503	428	0	0.32615	0.283378	0.160666
ENSG00000169926.5	51621	32288	KLF13	Kruppel-like factor 13	Chr15: 31.619058	3.67181	--	--	0.618478	428	0	0.438711	0.63167	0.00053803
ENSG00000149761	84304	12261	NUDT22	nudix (nucleoside diphosphate linked moiety X)-type motif 22	Chr11: 64.225941	4.01676	--	--	0.618293	428	0	0	-0.163947	0.423541
ENSG00000118263.10	8609	2751	KLF7	Kruppel-like factor 7 (ubiquitous)	Chr2: 207.938861	2.40454	--	--	0.61828	428	0	0.38292	0.42154	0.0319663
ENSG00000184634	9968	68441	MED12	mediator complex subunit 12	ChrX: 71.118556	2.96351	--	--	0.617912	428	0	0.434932	0.755035	8.28264e-06
ENSG00000180370	5062	99711	PAK2	p21 protein (Cdc42/Rac)-activated kinase 2	Chr3: 196.739857	4.0312	--	--	0.617818	428	0	0.554741	-0.0826287	0.688206
ENSG00000170836	8493	31185	PPM1D	protein phosphatase, 2C Mg2+/Mn2+ dependent, 2C 1D	Chr17: 60.600183	1.7874	--	--	0.617461	428	0	0.369419	0.272057	0.17878
ENSG00000234203.1			RP5-1050D4.2	pseudogene RP5-1050D4.2	Chr17: 4.876146	2.94591	--	--	0.617328	428	0	0	0	1
ENSG00000166971	64400	7721	AKTIP	AKT interacting protein	Chr16: 53.491040	1.87047	--	--	0.617256	428	0	0.330438	-0.461142	0.017735
ENSG00000116514	127544	34999	RNF19B	ring finger protein 19B	Chr1: 32.936445	4.33591	--	--	0.617182	428	0	0.26821	0	1
ENSG00000139531	6821	394	SUOX	sulfite oxidase	Chr12: 55.997180	1.47193	--	--	0.617121	428	0	0.221136	-0.252076	0.214124
ENSG00000129083.8	1315	5664	COPB1	coatomer protein complex, subunit beta 1	Chr11: 14.464986	3.731	--	--	0.616989	428	0	0.404649	-0.0351781	0.864535
ENSG00000236911			RP11-78B10.2	Ensembl antisense expressed sequence RP11-78B10.2	Chr1: 207.551925	0.534824	--	--	0.616863	428	0	0	0	1
ENSG00000161526	29115	8308	SAP30BP	SAP30 binding protein	Chr17: 75.667116	3.50416	--	--	0.616803	428	0	0.380026	-0.0508011	0.80533
ENSG00000105669	11316	5254	COPE	coatomer protein complex, 2C subunit epsilon	Chr19: 18.899514	5.96847	--	--	0.616794	428	0	0	-0.0937991	0.648557
ENSG00000100767	89932	71541	PAPLN	papilin, 2C proteoglycan-like sulfated glycoprotein	Chr14: 73.237497	0.804876	--	--	0.616765	428	0	0.300983	-0.307076	0.12703
ENSG00000111817	29940	8354	DSE	dermatan sulfate epimerase	Chr6: 116.254173	1.83455	--	--	0.616706	428	0	0.343027	0.241717	0.234187
ENSG00000100101	79159	32577	NOL12	Uncharacterized protein	Chr22: 37.686414	2.66311	--	--	0.61659	428	0	0.443923	-0.0221189	0.91459
ENSG00000145901	10318	31355	TNIP1	TNFAIP3 interacting protein 1	Chr5: 151.029945	6.10939	--	--	0.616462	428	0	0.411958	0.336392	0.0929023
ENSG00000268112			CTD-3149D2.4	Ensembl antisense expressed sequence CTD-3149D2.4	Chr19: 17.727840	2.77604	--	--	0.616441	428	0	0	0	1
ENSG00000224051.2	80772	11550	GLTPD1	glycolipid transfer protein domain containing 1	Chr1: 1.260136	2.79658	--	--	0.616311	428	0	0.308191	-0.304673	0.130185
ENSG00000104853	1209	37464	CLPTM1	cleft lip and palate associated transmembrane protein 1	Chr19: 44.954585	4.0607	--	--	0.616167	428	0	0.420748	-0.590567	0.00149167
ENSG00000115446.7	25972	6391	UNC50	unc-50 homolog	Chr2: 99.225042	2.24221	--	--	0.616118	428	0	0.318475	0.214042	0.293739
ENSG00000110203.4	2352	88342	FOLR3	folate receptor 3 (gamma)	Chr11: 71.825915	5.19469	--	--	0.616079	428	0	0	0	1
ENSG00000213625.4	54741	10582	LEPROT	leptin receptor overlapping transcript	Chr1: 65.893465	2.93299	--	--	0.616055	428	0	0.373092	0.134996	0.510851
ENSG00000142552	57333	10775	RCN3	reticulocalbin 3, 2C EF-hand calcium binding domain	Chr19: 49.527618	3.60317	--	--	0.615976	428	0	0	0.135378	0.509645
ENSG00000262152	283875		LINC00514	long intergenic non-protein coding RNA 514	Chr16: 2.988961	0.33887	--	--	0.615884	428	0	0	0	1
ENSG00000060138.8	8531	2708	YBX3	Y box binding protein 3	Chr12: 10.851683	6.10919	--	--	-0.615878	428	0	0.423725	0	1
ENSG00000244734	3043	68066	HBB	hemoglobin, 2C beta	Chr11: 5.225464	17.5802	--	--	-0.615859	428	0	0	0	1
ENSG00000243055.1	100873902		GK-AS1	GK antisense RNA 1	ChrX: 30.718115	3.01322	--	--	0.6158	428	0	0	0	1
ENSG00000168216.6	55788	10156	LMBRD1	LMBR1 domain containing 1	Chr6: 70.385694	3.81332	--	--	0.615747	428	0	0.35388	0.145181	0.479172
ENSG00000164944.7	25962	41043	KIAA1429	KIAA1429	Chr8: 95.499921	1.92627	--	--	0.615707	428	0	0	0	1
ENSG00000258831.1			RP11-76E17.4	pseudogene RP11-76E17.4	Chr15: 94.425311	1.50005	--	--	0.615678	428	0	0	0	1
ENSG00000109381	1998	5006	ELF2	E74-like factor 2 (ets domain transcription factor)	Chr4: 139.028112	2.441	--	--	0.615617	428	0	0.509671	0.0594359	0.773029
ENSG00000164190	25836	15850	NIPBL	Nipped-B homolog	Chr5: 36.876759	2.28371	--	--	0.615547	428	0	0.303713	0.46664	0.0162552
ENSG00000165659	1602	7288	DACH1	dachshund homolog 1	Chr13: 0.005000	0.991546	--	--	0.615544	428	0	0.412881	0.225297	0.268468
ENSG00000114302.11	5576	3064	PRKAR2A	protein kinase, cAMP-dependent, regulatory, type II, alpha	Chr3: 48.782030	2.05138	--	--	0.615381	428	0	0.455706	-0.166395	0.416557
ENSG00000130313	25796	6037	PGLS	6-phosphogluconolactonase	Chr19: 17.511629	5.71465	--	--	0.615308	428	0	0	0.37974	0.0556907
ENSG00000186583.7	375686	105957	SPATC1	spermatogenesis and centriole associated 1	Chr8: 145.094810	1.61458	--	--	0.615265	428	0	0	-0.103417	0.615144
ENSG00000180767	166012	44360	CHST13	carbohydrate (chondroitin 4) sulfotransferase 13	Chr3: 126.524283	1.83718	--	--	0.615217	428	0	0	0.228076	0.262451
ENSG00000204514	730051	88797	ZNF814	zinc finger protein 814	Chr19: 57.848731	1.09584	--	--	0.615151	428	0	0	0	1
ENSG00000138814.12	5530	55497	PPP3CA	protein phosphatase 3, catalytic subunit, alpha isozyme	Chr4: 101.944566	2.80966	--	--	0.615109	428	0	0.278247	-0.178578	0.382751
ENSG00000233013	100132403		FAM157B	family with sequence similarity 157, 2C member B	Chr9: 138.216187	1.70663	--	--	0.615101	428	0	0	0	1
ENSG00000175467	9092	38015	SART1	squamous cell carcinoma antigen recognized by T cells	Chr11: 65.961689	4.57745	--	--	0.614961	428	0	0.459264	0.2305	0.257274
ENSG00000265618			CTB-96E2.7	Ensembl antisense expressed sequence CTB-96E2.7	Chr17: 28.361601	1.9954	--	--	0.61492	428	0	0	0	1
ENSG00000261643.1			RP11-529E10.6	pseudogene RP11-529E10.6	Chr4: 3.505324	1.18586	--	--	0.614878	428	0	0	0	1
ENSG00000145860	153830	14427	RNF145	ring finger protein 145	Chr5: 159.157409	3.49235	--	--	0.614819	428	0	0	0.467886	0.0159345
ENSG00000249309.1			RP11-153M7.5	pseudogene RP11-153M7.5	Chr4: 154.641479	0.694219	--	--	0.614567	428	0	0	0	1
ENSG00000123240	10133	11085	OPTN	optineurin	Chr10: 13.099449	3.64927	--	--	-0.614529	428	0	0.355543	-0.240637	0.236348
ENSG00000182095	84629	45603	TNRC18	trinucleotide repeat containing 18	Chr7: 5.306790	2.62254	--	--	0.614353	428	0	0	-0.0479312	0.816138
ENSG00000269072			CTD-3187F8.14	Ensembl antisense expressed sequence CTD-3187F8.14	Chr19: 51.152923	2.49418	--	--	0.614336	428	0	0	0	1
ENSG00000167977.4	54442	10363	KCTD5	potassium channel tetramerisation domain containing 5	Chr16: 2.732476	2.43291	--	--	0.614327	428	0	0	0.0756965	0.713229
ENSG00000256007.1	100874075		ARAP1-AS1	ARAP1 antisense RNA 1	Chr11: 72.396120	6.29633	--	--	0.614266	428	0	0	0	1
ENSG00000135870.7	149041	19036	RC3H1	ring finger and CCCH-type domains 1	Chr1: 173.900352	2.27006	--	--	0.614151	428	0	0.396955	0.0121776	0.952919
ENSG00000261662.1			RP5-1042I8.7	pseudogene RP5-1042I8.7	Chr1: 120.451878	0.9312	--	--	0.614143	428	0	0	0	1
ENSG00000234477.1			AC004231.2	long intergenic non-coding RNA AC004231.2	Chr17: 39.077682	1.37339	--	--	0.613931	428	0	0	0	1
ENSG00000100439.6	63874	56937	ABHD4	abhydrolase domain containing 4	Chr14: 23.069028	3.98974	--	--	0.613917	428	0	0	-0.342797	0.0864644
ENSG00000185168.5	284185	89260	LINC00482	long intergenic non-protein coding RNA 482	Chr17: 79.277571	1.20746	--	--	0.613873	428	0	0	0	1
ENSG00000099308	23031	66191	MAST3	microtubule associated serine/threonine kinase 3	Chr19: 18.097793	4.8537	--	--	0.613739	428	0	0.315212	0.541777	0.00425359
ENSG00000232909.1			RP3-510O8.4	pseudogene RP3-510O8.4	Chr6: 35.701644	0.448166	--	--	0.61362	428	0	0	0	1
ENSG00000114853	92999	114327	ZBTB47	zinc finger and BTB domain containing 47	Chr3: 42.653684	1.36268	--	--	0.613559	428	0	0	0	1
ENSG00000113575.5	5515	37660	PPP2CA	protein phosphatase 2, catalytic subunit, alpha isozyme	Chr5: 133.530025	4.02219	--	--	0.613467	428	0	0.335276	0.069413	0.736164
ENSG00000183307.3	27439	12893	CECR6	cat eye syndrome chromosome region, candidate 6	Chr22: 17.597189	1.27588	--	--	0.613368	428	0	0.298009	0.0146974	0.943191
ENSG00000070269.9	54916	49506	TMEM260	transmembrane protein 260	Chr14: 56.955072	1.23191	--	--	0.613364	428	0	0	0	1
ENSG00000229645.4	79686		LINC00341	long intergenic non-protein coding RNA 341	Chr14: 95.873606	2.22158	--	--	0.613316	428	0	0	0	1
ENSG00000198814	2710	21848	GK	glycerol kinase	ChrX: 30.653359	3.81683	--	--	0.613276	428	0	0.306685	0	1
ENSG00000229851.1	100506356		ARSD-AS1	ARSD antisense RNA 1	ChrX: 2.822945	1.76698	--	--	0.613261	428	0	0	0	1
ENSG00000170006.7	201799	45569	TMEM154	transmembrane protein 154	Chr4: 153.539784	3.2108	--	--	0.612927	428	0	0	0.505078	0.00849437
ENSG00000204264.4	5696	56499	PSMB8	proteasome (prosome, macropain) subunit, beta type, 8	Chr6: 32.808494	6.1508	--	--	0.612863	428	0	0.297176	0.582498	0.00179403
ENSG00000182446	55666	5403	NPLOC4	nuclear protein localization 4 homolog	Chr17: 81.556887	3.15831	--	--	0.61269	428	0	0.369988	0.0227495	0.912164
ENSG00000108599	11216	32452	AKAP10	A kinase (PRKA) anchor protein 10	Chr17: 19.904302	2.54684	--	--	0.61266	428	0	0.433982	0.25091	0.216321
ENSG00000076770.10	55796	23101	MBNL3	muscleblind-like splicing regulator 3	ChrX: 131.503345	2.12725	--	--	-0.612645	428	0	0.318968	0.231031	0.256149
ENSG00000142039	90324	32701	CCDC97	coiled-coil domain containing 97	Chr19: 41.310189	3.34531	--	--	0.612603	428	0	0	0.353161	0.0767703
ENSG00000082212	4200	37615	ME2	malic enzyme 2, 2C NAD(+)-dependent, 2C mitochondrial	Chr18: 50.879049	3.49145	--	--	0.612495	428	0	0.257257	0.365238	0.0665446
ENSG00000173120	22992	56564	KDM2A	lysine (K)-specific demethylase 2A	Chr11: 67.119269	3.94688	--	--	0.612357	428	0	0.364871	0	1
ENSG00000072958	8907	4017	AP1M1	adaptor-related protein complex 1, 2C mu 1 subunit	Chr19: 16.197578	4.4392	--	--	0.612289	428	0	0.446939	0.516609	0.00689047
ENSG00000101367.8	22919	56129	MAPRE1	microtubule-associated protein, RP/EB family, member 1	Chr20: 31.407699	4.9695	--	--	0.612194	428	0	0.499469	0.610407	0.000927802
ENSG00000129636.8	81533	12423	ITFG1	integrin alpha FG-GAP repeat containing 1	Chr16: 47.188298	1.79393	--	--	0.612131	428	0	0.402894	0.342344	0.0869081
ENSG00000120860.6	51019	9364	CCDC53	coiled-coil domain containing 53	Chr12: 102.406705	2.45857	--	--	0.612044	428	0	0	-0.166482	0.416308
ENSG00000267990			CTD-3187F8.15	unprocessed pseudogene	Chr19: 51.137970	0.863682	--	--	0.611998	428	0	0	0	1
ENSG00000123836.10	5208	88554	PFKFB2	6-phosphofructo-2-kinase/fructose-2,6-biphosphatase 2	Chr1: 207.226605	3.15976	--	--	0.611899	428	0	0.299951	-0.47301	0.0146694
ENSG00000119396.6	51552	48679	RAB14	RAB14, member RAS oncogene family	Chr9: 123.940415	3.37829	--	--	0.611757	428	0	0.284671	0.014861	0.942559
ENSG00000183049.8	57118	121858	CAMK1D	calcium/calmodulin-dependent protein kinase ID	Chr10: 12.391481	2.75198	--	--	0.611734	428	0	0.405345	-0.0131418	0.949195
ENSG00000154813.5	285381	44717	DPH3	DPH3, KTI11 homolog	Chr3: 16.299485	2.22547	--	--	0.611732	428	0	0.47408	-0.29279	0.146627
ENSG00000169118	53944	48692	CSNK1G1	casein kinase 1, 2C gamma 1	Chr15: 64.165517	1.13987	--	--	0.611677	428	0	0.161864	0.380066	0.0554631
ENSG00000105711	6324	810	SCN1B	sodium channel, 2C voltage gated, 2C type I beta subunit	Chr19: 35.030684	1.92923	--	--	0.611599	428	0	0.319473	-0.220382	0.279325
ENSG00000254760.1			CTD-2616J11.3	long intergenic non-coding RNA CTD-2616J11.3	Chr19: 51.917552	3.8798	--	--	0.611589	428	0	0	0	1
ENSG00000187695			RP11-723O4.6	Uncharacterized protein FLJ43738	Chr3: 128.909874	0.801046	--	--	0.611462	428	0	0	0	1
ENSG00000117713.13	8289	21216	ARID1A	AT rich interactive domain 1A (SWI-like)	Chr1: 27.022524	2.82349	--	--	0.611346	428	0	0.397513	0.712945	4.36315e-05
ENSG00000136932	51531	32316	C9orf156	chromosome 9 open reading frame 156	Chr9: 97.904489	1.86675	--	--	0.61134	428	0	0.240179	0	1
ENSG00000111911.5	135114	12046	HINT3	histidine triad nucleotide binding protein 3	Chr6: 126.277927	1.95955	--	--	0.611224	428	0	0	-0.264034	0.192447
ENSG00000272659			AP000295.10	long intergenic non-coding RNA AP000295.10	Chr21: 33.309491	1.02886	--	--	0.611048	428	0	0	0	1
ENSG00000261269.1			RP11-389C8.2	pseudogene RP11-389C8.2	Chr5: 71.735730	0.691891	--	--	0.61103	428	0	0	0	1
ENSG00000236213.1			AC006369.2	long intergenic non-coding RNA AC006369.2	Chr2: 37.827279	2.53647	--	--	0.610998	428	0	0	0	1
ENSG00000179922	147808	52408	ZNF784	zinc finger protein 784	Chr19: 55.620742	1.91544	--	--	0.61095	428	0	0	0	1
ENSG00000259661.1			AC068831.15	long intergenic non-coding RNA AC068831.15	Chr15: 91.463448	6.14654	--	--	0.610837	428	0	0	0	1
ENSG00000101363.8	63905	41466	MANBAL	mannosidase, beta A, lysosomal-like	Chr20: 35.918041	2.39795	--	--	0.610697	428	0	0	0.114892	0.576242
ENSG00000066027	5525	55961	PPP2R5A	protein phosphatase 2, 2C regulatory subunit B', 2C alpha	Chr1: 212.285537	4.17423	--	--	0.610652	428	0	0.344738	0.337933	0.0913211
ENSG00000272933			RP11-47A8.5	long intergenic non-coding RNA RP11-47A8.5	Chr10: 102.642792	1.1633	--	--	0.610645	428	0	0	0	1
ENSG00000081019.9	54665	10154	RSBN1	round spermatid basic protein 1	Chr1: 114.304454	2.41911	--	--	0.610629	428	0	0.337318	0.734641	1.92514e-05
ENSG00000092931	79157	11517	MFSD11	major facilitator superfamily domain containing 11	Chr17: 76.735865	1.90328	--	--	0.610567	428	0	0.382117	-0.455676	0.0193138
ENSG00000185896.9	3916	4061	LAMP1	lysosomal-associated membrane protein 1	Chr13: 113.951556	5.80741	--	--	0.61035	428	0	0.366626	-0.336556	0.0927328
ENSG00000111729.8	50856	49291	CLEC4A	C-type lectin domain family 4, member A	Chr12: 8.276228	3.6659	--	--	0.610223	428	0	0.405728	0	1
ENSG00000224950.1			RP5-1086K13.1	pseudogene RP5-1086K13.1	Chr1: 117.035645	1.47116	--	--	0.610151	428	0	0	0	1
ENSG00000263986			RP11-746M1.1	Ensembl antisense expressed sequence RP11-746M1.1	Chr17: 20.999747	4.18614	--	--	0.609851	428	0	0	0	1
ENSG00000258449.1			RP11-713N11.4	pseudogene RP11-713N11.4	Chr12: 25.249802	2.52791	--	--	0.609782	428	0	0	0	1
ENSG00000225963			AC009950.2	Ensembl antisense expressed sequence AC009950.2	Chr2: 230.121370	1.55818	--	--	0.609774	428	0	0	0	1
ENSG00000231123.1	100874060		SPATA20P1	spermatogenesis associated 20 pseudogene 1	Chr21: 39.610149	1.24042	--	--	0.609756	428	0	0	0	1
ENSG00000136819	51759	9551	C9orf78	chromosome 9 open reading frame 78	Chr9: 129.827290	3.93301	--	--	-0.609731	428	0	0	0	1
ENSG00000150753	22948	6287	CCT5	chaperonin containing TCP1, 2C subunit 5 (epsilon)	Chr5: 10.249921	3.94877	--	--	0.609564	428	0	0.346091	0.242179	0.233265
ENSG00000148057	414328	5666	IDNK	idnK, 2C gluconokinase homolog (E. coli)	Chr9: 83.623049	1.74666	--	--	0.609516	428	0	0	0	1
ENSG00000126216.8	10426	4609	TUBGCP3	tubulin, gamma complex associated protein 3	Chr13: 113.139325	2.0092	--	--	0.609502	428	0	0	0.53947	0.00445269
ENSG00000068745.10	51447	56929	IP6K2	inositol hexakisphosphate kinase 2	Chr3: 48.725436	2.67167	--	--	0.609395	428	0	0.325564	0	1
ENSG00000116489.8	829	24376	CAPZA1	capping protein (actin filament) muscle Z-line, alpha 1	Chr1: 113.189377	5.73121	--	--	0.609349	428	0	0.488669	0.117402	0.56788
ENSG00000244627.1			RP3-449O17.1	pseudogene RP3-449O17.1	Chr22: 38.731767	0.778362	--	--	0.609285	428	0	0	0	1
ENSG00000101310.10	10483	74571	SEC23B	Sec23 homolog B	Chr20: 18.488137	3.14742	--	--	0.609072	428	0	0	-0.269152	0.183648
ENSG00000111786	8683	20819	SRSF9	serine/arginine-rich splicing factor 9	Chr12: 120.461668	5.26874	--	--	0.60907	428	0	0.379054	0	1
ENSG00000230989.2	3281	37494	HSBP1	heat shock factor binding protein 1	Chr16: 83.841448	2.09657	--	--	0.609034	428	0	0.235347	-0.604913	0.00106145
ENSG00000257499			RP11-571M6.8	RP11-571M6.8	--	2.80005	--	--	0.60889	428	0	0	0	1
ENSG00000119121	140803	9767	TRPM6	transient receptor potential cation channel, 2C subfamily M, 2C member 6	Chr9: 74.722495	1.10562	--	--	0.608871	428	0	0.328305	-0.204955	0.315192
ENSG00000180769.4	404201		WDFY3-AS2	WDFY3 antisense RNA 2	Chr4: 85.890878	0.208716	--	--	0.608812	428	0	0	0	1
ENSG00000175782	55508	41279	SLC35E3	solute carrier family 35, 2C member E3	Chr12: 68.746106	1.05283	--	--	0.608765	428	0	0	0.00840705	0.967487
ENSG00000121933	140	550	ADORA3	adenosine A3 receptor	Chr1: 111.483348	1.64525	--	--	0.608712	428	0	0.273057	0.360842	0.0701371
ENSG00000114383.5	11334	5264	TUSC2	tumor suppressor candidate 2	Chr3: 50.362338	3.13905	--	--	0.608553	428	0	0.334761	-0.597904	0.00125593
ENSG00000096401.7	988	13291	CDC5L	cell division cycle 5-like	Chr6: 44.355262	2.01338	--	--	0.608282	428	0	0.428206	0.588124	0.00157821
ENSG00000049860.9	3074	437	HEXB	hexosaminidase B (beta polypeptide)	Chr5: 73.980969	4.44867	--	--	0.608253	428	0	0.270021	0.230748	0.256748
ENSG00000119408	10783	49379	NEK6	NIMA-related kinase 6	Chr9: 124.257606	2.13548	--	--	0.608006	428	0	0.397214	-0.105563	0.607787
ENSG00000136754.12	10006	38053	ABI1	abl-interactor 1	Chr10: 27.040527	3.71634	--	--	0.60795	428	0	0.57263	0.552686	0.00341109
ENSG00000123415	23583	8629	SMUG1	single-strand-selective monofunctional uracil-DNA glycosylase 1	Chr12: 54.164745	1.63158	--	--	0.607719	428	0	0.192733	-0.22025	0.279621
ENSG00000087274	118	22758	ADD1	adducin 1 (alpha)	Chr4: 2.843857	5.08242	--	--	0.607628	428	0	0.468741	0.284117	0.159531
ENSG00000107262	573	3190	BAG1	BCL2-associated athanogene	Chr9: 33.247820	4.09656	--	--	-0.607455	428	0	0.445932	-0.283626	0.160284
ENSG00000156711	5603	48133	MAPK13	mitogen-activated protein kinase 13	Chr6: 36.127809	3.6759	--	--	0.607411	428	0	0.379457	-0.0694167	0.73615
ENSG00000078140.9	3093	3903	UBE2K	ubiquitin-conjugating enzyme E2K	Chr4: 39.699664	2.52174	--	--	0.607347	428	0	0.386761	-0.000103011	0.999602
ENSG00000161021	9794	8845	MAML1	mastermind-like 1	Chr5: 179.732850	2.92445	--	--	0.607346	428	0	0.401268	0.670162	0.000179977
ENSG00000108946	5573	37664	PRKAR1A	protein kinase, 2C cAMP-dependent, 2C regulatory, 2C type I, 2C alpha	Chr17: 68.511780	4.36756	--	--	0.607249	428	0	0.410319	-0.03837	0.85237
ENSG00000166825.9	290	68163	ANPEP	alanyl (membrane) aminopeptidase	Chr15: 90.328120	6.18913	--	--	0.606987	428	0	0.473679	-0.236145	0.245476
ENSG00000138801.4	9061	81740	PAPSS1	3'-phosphoadenosine 5'-phosphosulfate synthase 1	Chr4: 108.511433	3.35478	--	--	0.606881	428	0	0.368097	-0.269768	0.182608
ENSG00000260286.1			RP3-369A17.5	pseudogene RP3-369A17.5	Chr6: 24.798821	0.721008	--	--	0.606806	428	0	0	0	1
ENSG00000197013	353088	89869	ZNF429	zinc finger protein 429	Chr19: 21.496682	0.933534	--	--	0.606716	428	0	0	0	1
ENSG00000079805	1785	90883	DNM2	dynamin 2	Chr19: 10.718079	5.53452	--	--	0.606685	428	0	0.506159	0.251984	0.214297
ENSG00000267062			CTD-2659N19.10	Ensembl antisense expressed sequence CTD-2659N19.10	Chr19: 12.796823	4.26979	--	--	-0.606652	428	0	0	0	1
ENSG00000270143			AC004257.3	Ensembl unmapped expressed sequence AC004257.3	--	1.49032	--	--	0.606615	428	0	0	0	1
ENSG00000261218.1			RP11-960L18.1	pseudogene RP11-960L18.1	Chr16: 81.771853	1.06412	--	--	0.606565	428	0	0	0	1
ENSG00000174718.7	55196	19251	KIAA1551	KIAA1551	Chr12: 32.112304	4.20032	--	--	0.606481	428	0	0.225964	0	1
ENSG00000148288.7	26301	110677	GBGT1	globoside alpha-1,3-N-acetylgalactosaminyltransferase 1	Chr9: 136.035167	0.611261	--	--	0.60642	428	0	0.412184	-0.425983	0.0300181
ENSG00000197930.8	30001	49392	ERO1L	ERO1-like	Chr14: 53.106634	4.03929	--	--	0.606414	428	0	0.340207	0.121354	0.554826
ENSG00000106144	835	7254	CASP2	caspase 2, 2C apoptosis-related cysteine peptidase	Chr7: 143.288215	3.02052	--	--	0.606252	428	0	0.344419	0.694147	8.37367e-05
ENSG00000107020.5	55848	10213	PLGRKT	plasminogen receptor, C-terminal lysine transmembrane protein	Chr9: 5.357973	2.32659	--	--	0.606247	428	0	0.378178	0	1
ENSG00000100906.6	4792	7863	NFKBIA	nuclear factor of kappa light polypeptide gene enhancer in B-cells inhibitor, alpha	Chr14: 35.870717	6.00484	--	--	0.606238	428	0	0.332769	0.59213	0.00143851
ENSG00000228305.1			AC016734.2	long intergenic non-coding RNA AC016734.2	Chr2: 63.849309	3.74524	--	--	0.606193	428	0	0	0	1
ENSG00000173681	256643	28098	CXorf23	chromosome X open reading frame 23	ChrX: 19.912860	0.9768	--	--	0.606161	428	0	0	0	1
ENSG00000125430.4	9953	88576	HS3ST3B1	heparan sulfate (glucosamine) 3-O-sulfotransferase 3B1	Chr17: 14.204400	1.65411	--	--	0.606056	428	0	0.248402	-0.092304	0.653813
ENSG00000255062.1			RP11-712L6.5	pseudogene RP11-712L6.5	Chr11: 126.166863	0.909142	--	--	0.605514	428	0	0	0	1
ENSG00000096968	3717	21033	JAK2	Janus kinase 2	Chr9: 4.985033	2.52769	--	--	0.605484	428	0	0.243745	0.405928	0.03963
ENSG00000148356	90678	44526	LRSAM1	leucine rich repeat and sterile alpha motif containing 1	Chr9: 127.451486	2.72102	--	--	0.605454	428	0	0.260137	-0.701394	6.55079e-05
ENSG00000182923	80254	11861	CEP63	centrosomal protein 63kDa	Chr3: 134.485743	2.28205	--	--	0.605343	428	0	0.339392	-0.06945	0.736028
ENSG00000203721.1	554279		LINC00862	long intergenic non-protein coding RNA 862	Chr1: 200.311672	0.561604	--	--	0.605221	428	0	0	0	1
ENSG00000197746	5660	37680	PSAP	prosaposin	Chr10: 71.816298	9.29265	--	--	0.605162	428	0	0.290941	0.250011	0.218028
ENSG00000143384	4170	7413	MCL1	myeloid cell leukemia 1	Chr1: 150.574551	7.49192	--	--	0.605145	428	0	0.342186	0.618092	0.000765382
ENSG00000185651.10	7332	43226	UBE2L3	ubiquitin-conjugating enzyme E2L 3	Chr22: 21.921836	4.26116	--	--	0.605095	428	0	0.394518	-0.0282027	0.89122
ENSG00000183308.6			AC005037.3	long intergenic non-coding RNA AC005037.3	Chr2: 201.827986	1.21879	--	--	0.605078	428	0	0	0	1
ENSG00000273131			RP6-42F4.1	RP6-42F4.1	--	1.27721	--	--	0.604978	428	0	0	0	1
ENSG00000167193.7	1398	81850	CRK	v-crk sarcoma virus CT10 oncogene homolog (avian)	Chr17: 1.323983	2.38625	--	--	0.604977	428	0	0.572363	-0.198159	0.331851
ENSG00000049541	5982	6885	RFC2	replication factor C (activator 1) 2, 2C 40kDa	Chr7: 74.231499	3.11588	--	--	0.604954	428	0	0.324429	0.532397	0.00511313
ENSG00000196227.6	63939	49697	FAM217B	family with sequence similarity 217, member B	Chr20: 58.508819	1.51297	--	--	0.604863	428	0	0	0	1
ENSG00000140931.15	123920	11486	CMTM3	CKLF-like MARVEL transmembrane domain containing 3	Chr16: 66.637777	4.15908	--	--	0.604862	428	0	0	0.164981	0.420583
ENSG00000112299.7	8876	32130	VNN1	vanin 1	Chr6: 133.002729	5.4773	--	--	0.604813	428	0	0.402095	0.00383634	0.985161
ENSG00000054118.9	9967	31289	THRAP3	thyroid hormone receptor associated protein 3	Chr1: 36.690017	4.25835	--	--	0.604576	428	0	0.288953	0.693263	8.62419e-05
ENSG00000232586.1			RP11-46A10.4	pseudogene RP11-46A10.4	Chr1: 180.923804	0.868499	--	--	0.604455	428	0	0	0	1
ENSG00000177042	283232	23629	TMEM80	transmembrane protein 80	Chr11: 0.695428	2.58339	--	--	0.604307	428	0	0	-0.0215945	0.916608
ENSG00000266970			RP11-806H10.4	long intergenic non-coding RNA RP11-806H10.4	Chr17: 78.360453	0.473603	--	--	0.604059	428	0	0	0	1
[truncated: 8,009 more rows]
