# Supplementary material for: A Cross-Species Systems Genetics Analysis Links APBB1IP as a Candidate for Schizophrenia and Prepulse Inhibition
Source: Front Behav Neurosci. 2019 Dec 10;13:266. doi: 10.3389/fnbeh.2019.00266 (PMC6914690; doi:10.3389/fnbeh.2019.00266)
Supplement: FIGURE S1 — Enriched Directed Acyclic Graph (DAG) taken from Webgestalt (Zhang et al., 2005; Wang et al., 2013, 2017) showing enriched Gene Ontology (GO) Biological Process (BP) categories for genes coexpressing with APBB1IP in human whole blood, taken from GTEXv5. Categories shown in red are enriched in the input dataset, whereas uncolored categories are non-enriched parent-categories. Each box lists the name of the GO category, the number of genes in that category and the significance of enrichment (p-value). [file Data_Sheet_1.ZIP › SupplementaryFiles/Supplementary_Table_10.xls]

## Sheet: Sheet1
Citations: Please see http://www.genenetwork.org/reference.html
Trait : HZI Treg M430v2 (Feb11) RMA : 1443145_at
Database : HZI Treg M430v2 (Feb11) RMA
Date : December 03, 2018
Time : 16:50 GMT
Status of data ownership: Possibly unpublished data; please see http://www.genenetwork.org/statusandContact.html for details on sources, ownership, and usage of these data.
Record	Gene ID	Homologene ID	Symbol	Description	Location (Chr: Mb)	Mean Expr	Max LRS	Max LRS Location (Chr: Mb)	Sample r	N Cases	Sample p(r)	Lit Corr	Tissue r	Tissue p(r)
1443145_at	54519	32434	Apbb1ip	amyloid beta (A4) precursor protein-binding, family B, member 1 interacting protein	Chr2: 22.866622	8.09797	14.4	Chr2: 18.263847	1	33	0	1	1	1
1441358_at	93887	99843	Pcdhb16	protocadherin beta 16	Chr18: 37.481035	6.07712	10.7	Chr4: 132.619876	0.657646	33	1.56286e-05	0.340016	-0.300893	0.135262
1428321_at	68519	20931	Eml1	echinoderm microtubule associated protein like 1	Chr12: 108.538975	6.31061	12.1	Chr4: 155.502574	0.657398	33	1.57986e-05	0	-0.384139	0.0526873
1447331_at	213499	16234	Fbxo42	F-box protein 42	Chr4: 141.170456	6.42633	13.4	Chr2: 18.263847	0.655674	33	1.70301e-05	0	0.645263	0.000371739
1436573_at	74616	11601	Scrn3	secernin 3	Chr2: 73.320239	7.73494	9.5	Chr15: 19.105255	0.655415	33	1.72222e-05	0.276412	-0.0326121	0.874336
1459016_at			D630004K10Rik	ESTs	Chr6: 49.097815	6.63321	10.7	Chr1: 106.321454	-0.644979	33	2.67936e-05	0	-0.219681	0.280896
1427275_at	70099	4015	Smc4l1	SMC4 structural maintenance of chromosomes 4-like 1 (DNA repair)	Chr3: 69.016705	14.7266	11.4	Chr8: 114.800238	-0.636885	33	3.72533e-05	0.341862	0	1
1426705_s_at	105148	5325	Iars	isoleucine-tRNA synthetase (type 1a, autoimmune-associated diseases polymyositis and dermatomyositis)	Chr13: 49.733900	11.1292	14	Chr2: 18.263847	-0.633804	33	4.21099e-05	0	0.159034	0.437754
1450338_x_at	22315		V2r10	vomeronasal 2, receptor, 9	--	5.64803	8.9	Chr1: 161.981980	-0.627223	33	5.44275e-05	0	-0.17765	0.38527
1460483_at	52696	48496	Zwint	ZW10 interactor	Chr10: 72.658368	6.73209	9.7	Chr15: 60.038735	0.626686	33	5.5561e-05	0.386424	-0.171029	0.403508
1439076_at	218629	10387	Dhx29	DEAH (Asp-Glu-Ala-His) box polypeptide 29	Chr13: 112.944520	7.08814	12.6	Chr2: 24.971752	-0.619715	33	7.23314e-05	0	-0.286583	0.155782
1446619_at	66214	8544	Rgcc	regulator of cell cycle	Chr14: 79.297723	5.92771	12.1	Chr2: 9.000000	-0.618993	33	7.43047e-05	0.36562	0	1
1455695_at	20449	2282	St8sia1	ST8 alpha-N-acetyl-neuraminide alpha-2,8-sialyltransferase 1	Chr6: 142.821555	10.8188	17.8	Chr4: 136.442626	-0.617127	33	7.96258e-05	0.308968	-0.0682074	0.74059
1439989_at	64930	314	Tsc1	tuberous sclerosis 1	Chr2: 28.673164	6.91886	9.8	Chr8: 21.960955	-0.616532	33	8.13905e-05	0.28122	-0.00582532	0.977469
1430448_at	16842	7813	Lef1	lymphoid enhancer binding factor 1	Chr3: 131.192397	10.4782	12	Chr12: 113.150245	-0.616215	33	8.23465e-05	0.405681	0.662467	0.000226792
1445533_at	271981	13221	A630047E20Rik	RIKEN cDNA A630047E20 gene	Chr3: 132.772816	7.01147	22.7	Chr3: 139.354330	0.614748	33	8.68984e-05	0	0.344559	0.084754
1428373_at	76500	56929	Ipk2	inositol hexaphosphate kinase 2	Chr9: 108.797407	7.81189	10.9	Chr16: 69.802723	-0.614504	33	8.76779e-05	0.325564	0	1
1430037_at	76742	12797	Snx27	sorting nexin family member 27	Chr3: 94.501357	9.05858	16.8	Chr2: 11.785864	0.611167	33	9.89655e-05	0.407533	-0.01518	0.941328
1428252_at	68942	101438	Chmp2b	chromatin modifying protein 2B (charged multivesicular body protein 2b, vacuolar protein sorting 2-2, frontotemporal lobe dementia)	Chr16: 65.539277	10.2609	12.9	Chr2: 160.303693	-0.610951	33	9.97384e-05	0.221828	-0.343451	0.0858273
1431541_at	68292	7387	Stt3b	STT3, subunit of the oligosaccharyltransferase complex, homolog B (source of immunodominant MHC-associated)	Chr9: 115.311480	6.31442	9.7	Chr1: 107.486168	0.609402	33	0.000105443	0.346872	-0.00878806	0.966015
1442050_at	269023	18485	Znf608	zinc finger protein 608	Chr18: 54.888746	7.79317	20.5	Chr2: 15.000000	-0.596575	33	0.000165021	0.343829	0	1
1431276_at	378878		LOC378878	RIKEN cDNA 6430501H15	Chr6: 54.424731	6.80474	15.5	Chr15: 93.360915	-0.594745	33	0.000175588	0	0	1
1443200_at	329626		A930011G24	hypothetical protein A930011G24	Chr3: 37.335595	6.53708	9.6	Chr3: 126.413660	0.593292	33	0.000184408	0	0	1
1432131_at	432479	47801	C19orf28	human chromosome 19 open reading frame 28	Chr10: 81.363152	7.56082	12.6	Chr7: 129.035694	0.592808	33	0.000187431	0	0	1
1426635_at	170760	11227	Acbd3	acyl-Coenzyme A binding domain containing 3	Chr1: 180.752194	7.38038	13.5	Chr19: 11.926007	-0.589186	33	0.000211481	0.392195	-0.102415	0.618592
1439556_at	17967	40754	Ncam1	neural cell adhesion molecule 1	Chr9: 49.641650	6.19326	9.3	Chr15: 94.266750	-0.588363	33	0.000217311	0.218798	-0.287209	0.154841
1448046_at	14828	3908	Hspa5	heat shock protein 5 (unfolded protein response, endoplasmic reticulum UPRer component)	Chr2: 34.778322	6.58198	9.8	Chr4: 16.430885	0.588301	33	0.000217756	0.28618	-0.0597769	0.771761
1445880_at	13176	21081	Dcc	deleted in colorectal carcinoma	Chr18: 72.220229	5.78283	8.9	Chr3: 119.721931	0.588299	33	0.000217767	0.365583	-0.310429	0.122721
1458831_at	12352	68200	Car5a	carbonic anhydrase 5a, mitochondrial (zinc metalloenzyme, liver ureagenesis, gluconeogenesis)	ChrX: 72.951523	7.04544	13.9	Chr4: 136.442626	0.587976	33	0.0002201	0.351441	-0.14894	0.467738
1425258_at	78240	15634	Cst11	cystatin 11	Chr2: 148.770429	5.9307	14.4	Chr2: 18.263847	0.587508	33	0.000223513	0.304918	-0.182498	0.372221
1440018_at	99738	68427	Kcnc4	potassium voltage gated channel, Shaw-related subfamily, member 4	Chr3: 107.440428	7.42473	16.7	Chr3: 129.509954	-0.586887	33	0.000228118	0.203271	-0.121574	0.554104
1437092_at	78785	11662	Rsnl2	restin-like 2	Chr17: 71.850001	6.27065	10.7	Chr14: 40.617201	-0.585004	33	0.000242605	0	0	1
1458401_at	229225		4932438A13Rik	RIKEN cDNA 4932438A13 gene	Chr3: 36.918478	6.10259	13.9	Chr19: 32.357503	0.582889	33	0.000259838	0	0.279747	0.166327
1418182_at	19245	22500	Ptp4a3	protein tyrosine phosphatase 4a3	Chr15: 73.758170	6.51823	18.3	Chr16: 70.194758	-0.579221	33	0.000292302	0.453784	0.322216	0.10842
1425207_at	210463	18166	BC026439	cDNA sequence BC026439	Chr15: 57.243829	6.27226	11.6	Chr17: 63.711579	0.578832	33	0.000295938	0.202947	-0.118481	0.564305
1458808_at	11492	74925	Adam19	a disintegrin and metalloproteinase domain 19 (meltrin beta)	Chr1: 93.243179	5.69412	12.5	Chr1: 109.064274	-0.576718	33	0.000316452	0.386059	0.550871	0.00354049
1442493_at	14804	74399	Grid2	glutamate receptor, ionotropic, delta 2 (lurcher)	Chr6: 64.657270	5.77786	15.6	Chr2: 25.649555	0.57423	33	0.000342184	0.173901	0.654248	0.00028828
1452460_at	70637		BC008111	cDNA sequence BC008111	Chr6: 118.507678	7.58	7.4	Chr19: 11.926007	-0.573896	33	0.000345782	0	0	1
1431282_at	23989	40795	Thrap4	thyroid hormone receptor associated protein 4 (mediator complex subunit 24)	Chr11: 98.708875	6.43871	12.7	Chr14: 40.617201	-0.572408	33	0.000362183	0.438382	0	1
1417770_s_at	67089	100630	Psmc6	proteasome (prosome, macropain) 26S subunit, ATPase, 6	Chr14: 45.349254	9.81488	11.3	Chr8: 25.520489	-0.572167	33	0.000364906	0.194214	0.0669171	0.745336
1425463_at	14465	68449	Gata6	GATA binding protein 6	Chr18: 11.059119	6.45765	9.1	Chr18: 73.097788	-0.569628	33	0.000394682	0.322579	-0.116998	0.569224
1423776_s_at	223754	105406	Tbc1d22a	TBC1 domain family, member 22a	Chr15: 86.498112	9.88836	10.9	Chr16: 21.323640	-0.568704	33	0.000406047	0	0.341705	0.0875377
1457797_at	20541	69090	Slc8a1	solute carrier family 8 (sodium/calcium exchanger), member 1	Chr17: 81.505226	6.24471	8.4	Chr15: 54.578200	0.568148	33	0.000413007	0.211576	-0.0968844	0.637762
1438778_at			A930025H08Rik	RIKEN cDNA A930025H08 gene	Chr13: 28.410679	6.13908	8.9	Chr15: 60.038735	0.56519	33	0.000451897	0	0	1
1438812_x_at	71472	41730	Usp19	ubiquitin specific protease 19	Chr9: 108.501777	8.81665	10.4	Chr7: 6.024860	0.561622	33	0.000503044	0.183467	-0.0751123	0.715351
1443330_at	226562	41015	Prrc2c	proline-rich coiled-coil 2C	Chr1: 162.726462	8.36965	10.5	Chr4: 143.001819	0.561024	33	0.000512093	0	0	1
1437773_x_at	67040	101101	Ddx17	DEAD (Asp-Glu-Ala-Asp) box polypeptide 17	Chr15: 79.527766	14.3258	11.4	Chr7: 59.986065	-0.560125	33	0.000525973	0.457364	0.34163	0.0876113
1447703_x_at	68040	41070	Zfp593	zinc finger protein 593	Chr4: 134.244693	10.1296	80.2	Chr4: 133.964175	-0.559848	33	0.000530318	0	0.289244	0.151808
1444535_at	57261	84762	Brd4	ESTs	Chr17: 32.285444	5.6885	11.1	Chr5: 29.537495	0.558503	33	0.000551855	0.470721	0.616802	0.000790775
1450961_a_at	331532	32963	Tceal5	transcription elongation factor A (SII)-like 5	ChrX: 136.667786	7.6627	9.2	Chr3: 36.834801	-0.557822	33	0.000563042	0	-0.363161	0.0682238
1458651_at			EST	ESTs	Chr7: 27.665566	6.96079	13.4	Chr10: 48.377966	-0.556058	33	0.000592958	0	0	1
1446324_at	12293	579	Cacna2d1	calcium channel, voltage-dependent, alpha2/delta subunit 1	Chr5: 15.939429	6.33306	9.8	Chr15: 19.105255	-0.554927	33	0.000612874	0.303556	-0.434958	0.0263735
1441462_at	238130	56680	Dock4	dedicator of cytokinesis 4	Chr12: 40.810830	7.29452	12.6	Chr1: 171.051732	-0.554522	33	0.000620142	0.569718	-0.126697	0.5374
1426132_at			U59490	U59490	ChrUn: 1.000000	5.79477	12.1	Chr1: 70.759517	-0.554219	33	0.000625627	0	0	1
1442171_at	56194	6377	Fnbp3	formin binding protein 3	Chr2: 53.134811	8.78168	17.1	Chr18: 15.638699	-0.552816	33	0.0006516	0.453531	0	1
1425606_at	216225	64832	Slc5a8	solute carrier family 5 (iodide transporter), member 8	Chr10: 88.928964	5.72015	9.1	Chr9: 97.359333	0.552069	33	0.000665797	0.289059	-0.231814	0.254496
1427180_at	26568	11529	Slc27a3	solute carrier family 27 (fatty acid transporter), member 3	Chr3: 90.385457	6.71408	16.8	Chr4: 102.851020	-0.551659	33	0.000673722	0.30391	0.0379999	0.853779
1431861_a_at	52184	12011	D3Ertd250e	DNA segment, Chr 3, ERATO Doi 250, expressed	Chr3: 145.148539	7.56485	9.9	Chr1: 95.094462	-0.550858	33	0.00068942	0	0	1
1429220_at	67228	5432	2810443J12Rik	RIKEN cDNA 2810443J12 gene	Chr2: 24.971621	9.09879	47.5	Chr2: 24.971752	0.550441	33	0.000697706	0	0	1
1459558_at	17776	7428	Mast2	microtubule associated serine/threonine kinase 2	Chr4: 116.388615	6.13321	21.8	Chr2: 160.769244	0.548684	33	0.000733637	0.441291	-0.166877	0.415189
1433870_at	217138	11522	BC022765	cDNA sequence BC022765	Chr11: 96.935069	7.61673	7.4	Chr3: 141.724344	0.54704	33	0.000768699	0	0	1
1454282_at	76618		1700084C06Rik	RIKEN cDNA 1700084C06 gene	Chr9: 21.127898	6.7388	14	Chr8: 25.520489	-0.545413	33	0.000804845	0	0.227101	0.264551
1459932_at	171470		D8Ertd28e	DNA segment, Chr 8, ERATO Doi 28, expressed	Chr8: 105.224016	6.10241	7.4	Chr4: 136.674648	-0.545395	33	0.000805263	0	0	1
1455075_at	230801	5354	Pigv	phosphatidylinositol glycan anchor biosynthesis, class V (hyperphosphatasia)	Chr4: 133.661461	7.33108	13.6	Chr4: 132.619876	-0.545373	33	0.000805762	0.282256	0.191279	0.349248
1433325_at	56710	8754	Dbccr1	deleted in bladder cancer chromosome region candidate 1 (human)	Chr4: 68.800628	6.19967	10.5	Chr15: 77.789150	-0.544943	33	0.000815554	0.392413	0	1
1425002_at	209588	121628	BC010462	cDNA sequence BC010462	Chr11: 121.067539	5.94024	10.2	Chr8: 75.681677	-0.543526	33	0.000848616	0.451187	0	1
1446774_at	78713		D530017H19Rik	RIKEN cDNA D530017H19 gene	Chr19: 6.046029	7.77021	16.3	Chr19: 4.845967	0.542695	33	0.000868538	0	0	1
1457556_at			AK040843	AK040843 EST, vascular tissue enriched	Chr3: 145.651627	6.02764	10.7	Chr16: 22.028845	0.542349	33	0.000876949	0	0	1
1456327_at	319839		A530020G20Rik	RIKEN cDNA A530020G20 gene	Chr3: 121.535732	6.38247	7.9	Chr1: 109.064274	0.541424	33	0.000899783	0	-0.2368	0.244131
1433557_at	52609	65296	Cbx7	chromobox homolog 7	Chr15: 79.915915	10.5502	60.9	Chr15: 77.789150	-0.541052	33	0.000909118	0.386162	0.0287693	0.889048
1433727_at	244757	71790	LOC89944	glycosyl hydrolases family 35 member (photoreceptor associated)	Chr9: 26.763268	6.12258	13.3	Chr9: 68.339182	-0.540612	33	0.000920264	0	0	1
1433639_at	215512	12775	5730593F17Rik	RIKEN cDNA 5730593F17 gene	Chr11: 95.381359	12.0757	15.9	Chr15: 3.236252	-0.539589	33	0.000946642	0	0.833288	1.2642e-07
1448423_at	52513	6498	Ddx56	DEAD (Asp-Glu-Ala-Asp) box polypeptide 56	Chr11: 6.269857	5.79494	8.7	Chr15: 96.200659	-0.538036	33	0.000987948	0	0.11007	0.592457
1446168_at			BB128438	BB128438	ChrX: 124.226359	7.30383	9.4	Chr10: 120.608157	-0.538003	33	0.000988843	0	0	1
1444837_at			ENSMUSG00000086748	ENSMUSG00000086748 non-coding gene	Chr2: 10.339333	5.98626	8.8	Chr13: 106.343092	0.536714	33	0.00102433	0	0	1
1451891_a_at	26903	20748	Dysf	dysferlin, limb girdle muscular dystrophy 2B (autosomal recessive)	Chr6: 84.195296	6.90856	9.2	Chr6: 32.302242	-0.536313	33	0.00103562	0.34706	-0.17468	0.393391
1437884_at	75869	101695	Arl8	ADP-ribosylation factor-like 8	Chr2: 15.078652	7.62971	13.8	Chr12: 9.748445	0.535955	33	0.00104575	0.473511	0	1
1430279_at	73126		3110038A09Rik	RIKEN cDNA 3110038A09, protein LOC73126	Chr18: 31.633710	7.01155	13.5	Chr16: 22.028845	0.535616	33	0.00105546	0	0	1
1425344_at	67608	57048	Narf	nuclear prelamin A recognition factor	Chr11: 121.253216	7.29541	11.7	Chr6: 133.877968	0.535599	33	0.00105593	0	0.358203	0.072365
1435750_at	320415	3849	Gchfr	GTP cyclohydrolase I feedback regulator	Chr2: 119.169695	6.69759	12.9	Chr7: 137.867812	-0.535102	33	0.00107029	0.357134	-0.174433	0.394073
1419482_at	12267	2992	C3ar1	complement component 3a receptor 1 (anaphylatoxin chemotactic receptor)	Chr6: 122.849891	7.21476	17.9	Chr9: 97.321105	0.534105	33	0.0010996	0.30662	0.15293	0.455761
1432242_at			4930447N08Rik	RIKEN cDNA 4930447N08 gene	--	6.01939	8.6	Chr15: 93.360915	-0.533999	33	0.00110274	0	0	1
1440822_x_at	19707	7515	Reps1	RalBP1 associated Eps domain containing protein	Chr10: 18.124975	11.9347	12.9	Chr2: 17.898115	-0.532585	33	0.0011456	0.536316	0.249153	0.219663
1451237_s_at	67010	9379	Rbm7	RNA binding motif protein 7	Chr9: 48.488741	12.4643	9.1	Chr2: 58.009356	-0.531879	33	0.00116756	0	0.000887744	0.996566
1429998_at	81003	1251	Trim23	tripartite motif protein 23	Chr13: 104.179833	5.75029	9.3	Chr10: 118.949168	-0.531081	33	0.00119278	0.288289	-0.218912	0.282626
1430253_at	217082	31074	Hlf	hepatic leukemia factor	Chr11: 90.356868	6.28058	12	Chr9: 97.359333	-0.530134	33	0.00122335	0.350676	0.139447	0.496881
1447033_at	73567		1700104A03Rik	RIKEN cDNA 1700104A03 gene	Chr4: 45.723250	5.91374	13.9	Chr18: 61.000000	0.530131	33	0.00122346	0	-0.030131	0.883831
1418836_at	67375	8623	Qprt	quinolinate phosphoribosyltransferase	Chr7: 127.107842	9.49694	21	Chr6: 114.061140	-0.528158	33	0.00128933	0	-0.0906783	0.659546
1442490_at	68617	41017	Kiaa0802	KIAA0802 large protein, brain expressed	Chr17: 66.348953	5.81697	12	Chr12: 103.031681	0.528047	33	0.00129311	0.374904	0	1
1457859_at	103432		6430706H07Rik	RIKEN cDNA 6430706H07 gene	Chr13: 114.113605	6.09494	15.5	Chr3: 141.724344	0.527281	33	0.00131958	0	0	1
1453063_at	74325	37532	Cltb	clathrin, light polypeptide (Lcb)	Chr13: 54.593623	8.29367	10.9	Chr11: 61.324742	-0.527147	33	0.00132423	0	-0.523618	0.00604619
1445771_at	73512		1700085D22Rik	RIKEN cDNA 1700085D22 gene	Chr2: 73.407753	5.86	7.7	Chr16: 86.502753	0.526335	33	0.00135288	0	0	1
1450240_a_at	269589	12853	Sytl1	synaptotagmin-like 1	Chr4: 133.253268	10.3251	41.9	Chr4: 132.619876	0.526253	33	0.00135582	0.345961	0.0906599	0.659611
1453211_at	70054	17653	1700019B01Rik	RIKEN cDNA 1700019B01 gene	Chr7: 90.428135	5.58508	13.4	Chr1: 5.641533	0.526152	33	0.00135943	0.33503	0	1
1448130_at	14137	3281	Fdft1	farnesyl diphosphate farnesyl transferase 1	Chr14: 18.532384	9.69818	10	Chr4: 95.745370	-0.525766	33	0.00137328	0.370881	-0.498316	0.00957233
1441543_at	14050	1508	Eya3	eyes absent 3	Chr4: 132.713305	6.9927	30.3	Chr4: 132.619876	-0.525317	33	0.00138956	0.454933	0.452224	0.0203687
1445465_at	230085	18208	N28178	expressed sequence N28178	Chr4: 42.944308	6.62732	7.4	Chr8: 114.226032	0.525164	33	0.00139514	0	-0.19371	0.343041
1436891_at	14479	101542	Usp15	ubiquitin specific protease 15	Chr10: 123.112096	6.73247	11.9	Chr5: 13.998375	0.524804	33	0.00140835	0.402121	-0.0029571	0.988561
1448818_at	22418	20720	Wnt5a	wingless-related MMTV integration site 5A	Chr14: 28.523282	5.68445	7.6	Chr2: 58.009356	-0.523864	33	0.00144339	0.288762	-0.373101	0.0604738
1428056_at	93969		Klra22	killer cell lectin-like receptor subfamily A, member 22	Chr6: 129.979327	5.66748	15.1	Chr7: 55.586755	-0.523372	33	0.00146201	0	0.29985	0.136689
1429339_a_at	71985	49825	Acad10	acyl-Coenzyme A dehydrogenase family, member 10	Chr5: 121.598946	8.67174	9.2	Chr2: 24.971752	-0.52247	33	0.00149673	0	-0.349567	0.0800329
1441025_at	319807	14974	Kiaa1239	leucine-rich repeat and WD repeat-containing protein KIAA1239	Chr5: 63.646211	6.25573	12.3	Chr3: 146.613483	0.521721	33	0.00152607	0	0	1
1444664_at			6030414C01	ESTs	Chr16: 67.482623	5.78359	9.6	Chr15: 94.266750	0.520912	33	0.00155834	0	0	1
1447967_at	230657	9531	A630048M13Rik	RIKEN cDNA A630048M13 gene	Chr4: 116.553087	6.19941	14.2	Chr8: 29.613342	0.520682	33	0.00156762	0	0	1
1460566_at	17754	1778	Map1a	microtubule-associated protein 1 A	Chr2: 121.308862	8.06665	15.3	Chr1: 116.490700	0.520599	33	0.00157098	0.376317	0	1
1459443_at	16535	85014	Kcnq1	potassium voltage-gated channel, KQT-like subfamily, member 1	Chr7: 143.273268	6.31615	12.1	Chr1: 107.486168	0.520287	33	0.00158365	0.27808	-0.252133	0.214017
1441935_at	68558	11312	Ankra2	ankyrin repeat, family A (RFXANK-like), 2	Chr13: 98.274543	7.21614	12.4	Chr1: 109.064274	-0.520148	33	0.00158933	0.404938	0.123044	0.549288
1452225_at	66552	36411	Sppl2a	signal peptide peptidase-like 2A precursor	Chr2: 126.890416	11.9687	14.2	Chr2: 125.878798	-0.519973	33	0.00159655	0.410541	-0.116701	0.570212
1459645_at			C230066G23Rik	ESTs	Chr14: 21.388921	6.02592	12.5	Chr16: 69.802723	0.519685	33	0.0016084	0	0.450855	0.0207998
1435716_x_at	20646	68297	Snrpn	small nuclear ribonucleoprotein-associated protein N (pre-mRNA processing)	Chr7: 59.983133	7.6273	18.6	Chr7: 59.986065	0.519308	33	0.00162405	0.218667	-0.684975	0.000113138
1446442_at	67897	2816	Rnmt	RNA (guanine-7-) methyltransferase	Chr18: 68.303776	6.2142	11.1	Chr15: 61.693736	0.519286	33	0.001625	0	-0.0269623	0.895979
1426593_a_at	71999	12433	Fbxo22	F-box only protein 22	Chr9: 55.224277	11.5796	10.6	Chr4: 13.897101	-0.518848	33	0.00164336	0	0.162192	0.428588
1424781_at	28193	37401	Reep3	receptor accessory protein 3	Chr10: 67.011628	10.6053	9.7	Chr9: 97.359333	-0.518513	33	0.00165753	0.277977	-0.0389394	0.850203
1424077_at	66569	7069	Gdpd1	glycerophosphodiester phosphodiesterase domain containing 1	Chr11: 87.035611	6.70755	8.3	Chr19: 25.336320	0.518459	33	0.00165979	0	-0.247151	0.223513
1428958_at	74229	32702	Parq8	progestin and adipoQ receptor family member 8	Chr1: 20.938466	7.20673	10.6	Chr15: 72.500609	0.518437	33	0.00166076	0.379188	0	1
1425092_at	320873	68530	Cdh10	cadherin 10	Chr15: 19.013668	6.31012	15.9	Chr2: 160.769244	-0.518235	33	0.00166936	0.295776	-0.22995	0.258444
1444940_at	97850		C76411	expressed sequence C76411	Chr13: 6.218365	7.73239	18.4	Chr2: 15.000000	0.517794	33	0.00168828	0	0	1
1443075_at	19266	88669	Ptprd	protein tyrosine phosphatase, receptor type, D	Chr4: 76.441520	6.00148	21.6	Chr10: 19.937470	0.517704	33	0.00169216	0.497047	-0.361808	0.0693359
1429290_at	494448	8619	Cbx6	chromobox protein homolog 6 (neuronal pentraxin receptor-associated)	Chr15: 79.826327	9.46665	38.6	Chr15: 76.000000	-0.517397	33	0.00170549	0.303223	0	1
1438126_at	105504	38195	Exoc5	exocyst complex component 5	Chr14: 49.029621	6.16608	10.7	Chr8: 94.374289	0.516965	33	0.00172437	0	0.00641177	0.975201
1452815_at	78826	8717	P2ry10	purinergic receptor P2Y, G-protein coupled 10	ChrX: 107.104377	12.7539	12.5	Chr3: 134.523036	-0.516766	33	0.00173311	0.325017	0.356681	0.0736735
1439485_at	269023	18485	Znf608	zinc finger protein 608	Chr18: 54.888165	8.38747	11.4	Chr2: 18.263847	-0.516577	33	0.00174148	0.343829	0	1
1417589_at	14425	55827	Galnt3	UDP-N-acetyl-alpha-D-galactosamine:polypeptide N-acetylgalactosaminyltransferase 3	Chr2: 66.082875	5.82823	13.5	Chr3: 41.542098	-0.51619	33	0.00175868	0.253287	-0.096063	0.64063
1437435_at	78625	28378	1700061G19Rik	RIKEN cDNA 1700061G19 gene	Chr17: 56.886572	6.45352	13.5	Chr15: 60.038735	0.515904	33	0.0017715	0	0.0257394	0.900673
1459651_s_at	269113	41169	Nup54	nucleoporin 54	Chr5: 92.415779	10.3258	11	Chr16: 17.412078	0.515269	33	0.00180026	0	-0.0465832	0.821225
1431449_at	70866	86643	Slco6d1	solute carrier organic anion transporter family, member 6d1	Chr1: 98.496273	5.53689	7.4	Chr10: 120.336501	0.514702	33	0.00182627	0	0.262081	0.19588
1427113_s_at	69737	32678	Ttl	tubulin tyrosine ligase	Chr2: 129.095854	9.11164	10.7	ChrX: 102.126656	-0.514586	33	0.00183166	0.449366	-0.312159	0.12054
1449404_at	18718	37995	Pip5k2a	phosphatidylinositol-4-phosphate 5-kinase, type II, alpha (schizophrenia candidate)	Chr2: 18.842282	12.3289	11.1	Chr2: 9.000000	-0.51346	33	0.00188441	0.460376	0.617738	0.000772263
1458280_at	75452	41774	Ascc2	activating signal cointegrator 1 complex subunit 2	Chr11: 4.670831	8.21224	12.1	Chr16: 32.702145	-0.513201	33	0.00189669	0	0.226315	0.266254
1454190_at			9630013K17Rik	RIKEN cDNA 9630013K17 gene	Chr11: 63.966690	6.47885	11.4	Chr1: 92.373273	0.512625	33	0.00192434	0	0	1
1457985_at	94040	11683	Clmn	calmin (calponin-like, transmembrane with actin-binding domain)	Chr12: 104.768289	7.98982	12	Chr15: 79.518120	0.512569	33	0.00192706	0.42733	-0.451887	0.0204739
1427060_at	26417	55682	Mapk3	mitogen activated protein kinase 3 (ERK1)	Chr7: 126.765254	9.18591	17.2	Chr16: 21.323640	-0.512426	33	0.00193399	0.25491	-0.15662	0.444827
1420362_a_at	12124	924	Biklk	Bcl2-interacting killer-like	Chr15: 83.544271	7.66526	28.5	Chr15: 83.114394	0.51218	33	0.00194595	0.350592	0	1
1443266_at	67963	4697	Npc2	Niemann Pick type C2	Chr12: 84.759367	7.6495	8.1	Chr2: 23.766163	0.511326	33	0.00198796	0.29637	0.372957	0.0605814
1433492_at	13822	37478	Epb4.1l2	erythrocyte protein band 4.1-like 2	Chr10: 25.473090	6.42111	10	Chr8: 24.382366	0.50986	33	0.00206194	0.45476	0.0872362	0.671747
1459487_at			AU024006	EST AU024006 (olfactory receptor related sequence)	Chr19: 21.103612	6.50983	9.7	Chr16: 27.360729	0.509497	33	0.00208061	0	0	1
1422247_a_at	22290		Uty	ubiquitously transcribed tetratricopeptide repeat gene, Y chromosome	ChrY: 1.102763	6.86703	8.5	Chr13: 97.781219	0.509491	33	0.00208095	0.352575	-0.200202	0.326788
1430030_at	68190		5330426P16Rik	RIKEN cDNA 5330426P16 gene	Chr16: 50.719434	8.97783	13.4	Chr1: 107.486168	-0.509415	33	0.00208486	0	0.0899097	0.662263
1427323_s_at	52639	117983	Wipi1	WD repeat domain phosphorinositide-interacting protein 1	Chr11: 109.576480	8.76874	10	Chr4: 155.493057	-0.509292	33	0.00209126	0	-0.189824	0.352995
1456776_at	263876	4407	Spata2	spermatogenesis associated 2	Chr2: 167.492761	6.97641	10.8	Chr19: 32.357503	-0.509276	33	0.00209209	0	-0.0619091	0.763842
1437406_x_at	16010	1192	Igfbp4	insulin-like growth factor binding protein 4, differentially expressed in B16F10 2	Chr11: 99.052389	10.0076	11.8	Chr7: 26.451667	-0.50919	33	0.00209653	0.37822	0.111958	0.586087
1456521_at	26424	20827	Nr5a2	nuclear receptor subfamily 5, group A, member 2	Chr1: 136.842627	6.11077	13.8	Chr5: 55.576551	-0.508867	33	0.00211337	0.348867	-0.178681	0.382474
1429529_at	217325	3323	Llglh2	lethal giant larvae homolog 2	Chr11: 115.822011	8.47836	13.6	Chr15: 72.500609	0.508651	33	0.00212474	0.616054	0	1
1418157_at	13865	21158	Nr2f1	nuclear receptor subfamily 2, group F, member 1	Chr13: 78.189050	5.64788	10.3	Chr2: 31.822657	-0.508386	33	0.00213872	0.42647	-0.329084	0.100679
1443337_at	74053	12938	Grip1	glutamate receptor interacting protein 1	Chr10: 119.523948	5.71721	8.7	Chr8: 28.049465	-0.508001	33	0.00215914	0.388741	-0.314079	0.118153
1443177_at			9130204G15Rik	ESTs	Chr12: 116.279901	6.07858	8	Chr3: 36.834801	0.508	33	0.00215919	0	0	1
1456357_at	320271	15523	Scai	Scai suppressor of cancer cell invasion	Chr2: 39.069183	9.10973	11.9	Chr14: 49.089284	0.50787	33	0.00216617	0.340992	0	1
1434976_x_at	13685	3021	Eif4ebp1	eukaryotic translation initiation factor 4E binding protein 1	Chr8: 27.275336	8.69374	37.8	Chr8: 26.804978	0.507819	33	0.00216885	0.34168	0.00457742	0.982294
1439919_at	70560	5673	Wars2	tryptophanyl tRNA synthetase 2 (mitochondrial)	Chr3: 99.140631	6.5568	11.7	Chr4: 74.391573	0.507579	33	0.00218177	0.208904	-0.0515476	0.802524
1420188_at	54524	10301	Syt6	synaptotagmin 6	Chr3: 103.635044	5.65532	18.2	Chr4: 129.572170	0.507343	33	0.0021945	0.301457	0.0292955	0.887031
1431094_at	76286		1110006E14Rik	RIKEN cDNA 1110006E14 gene	Chr12: 109.596654	5.97865	9.8	Chr15: 94.266750	0.507338	33	0.00219474	0.192959	-0.352308	0.0775351
1443474_at	52359		D7Ertd495e	DNA segment, Chr 7, ERATO Doi 495, expressed	Chr7: 125.497160	6.76305	11.6	Chr7: 45.725191	0.507086	33	0.00220845	0	0	1
1417129_a_at	17536	7846	Mrg1	myeloid ecotropic viral integration site-related gene 1 (hippocampal CA1-3 expression)	Chr2: 115.863479	6.17861	11.9	Chr15: 83.114394	-0.506667	33	0.0022313	0.348702	-0.434577	0.0265208
1421416_at	26400	56548	Map2k7	mitogen activated protein kinase kinase 7	Chr12: 87.179192	6.66879	10.3	Chr17: 63.711579	0.506217	33	0.00225611	0.389484	0.0955504	0.642421
1437525_a_at	218832	5124	BC053071	hypothetical protein MGC62420	Chr14: 24.448722	10.1346	8.3	Chr1: 109.064274	-0.505954	33	0.00227071	0.355953	0	1
1422050_at	20231	7525	Nkx1-2	NK1 transcription factor related, locus 2 (Drosophila)	Chr7: 132.594911	5.75586	9.6	Chr17: 91.701022	0.505757	33	0.0022817	0.350821	0.244801	0.228088
1445008_at	72007	11244	Fndc3b	fibronectin type III domain containing 3B	Chr3: 27.688141	6.42255	9.9	Chr15: 94.266750	-0.505733	33	0.00228307	0.520114	-0.237789	0.242109
1434204_x_at	108037	38048	Shmt2	serine hydroxymethyl transferase 2 (mitochondrial)	--	8.54624	18.3	Chr3: 129.497470	-0.505555	33	0.00229307	0.287441	0.0357944	0.862184
1440104_at	19386	68510	Ranbp2	RAN binding protein 2	Chr10: 58.460592	8.54082	11.2	Chr4: 16.430885	-0.505174	33	0.00231451	0.458217	0.431924	0.0275635
1447004_at	320684		9630028H03Rik	RIKEN cDNA 9630028H03 gene	Chr2: 135.580566	6.34859	10	Chr2: 101.720446	-0.504915	33	0.00232925	0	0	1
1435636_at	239528	81825	Ago2	argonaute RISC catalytic component 2 (eukaryotic translation initiation factor 2C, 2)	Chr15: 73.099051	9.30388	12	Chr15: 83.114394	0.504599	33	0.00234727	0.365103	0	1
1446360_at	19883	56594	Rora	retinoic acid receptor-related orphan receptor alpha	Chr9: 69.283302	7.30232	12.3	Chr15: 3.236252	0.504155	33	0.00237282	0.279219	-0.492107	0.0106601
1421882_a_at	15569	20930	Elavl2	ELAV (embryonic lethal, abnormal vision)-like 2 (Hu antigen B)	Chr4: 91.251702	5.73347	7.6	Chr4: 16.430885	-0.504085	33	0.0023769	0.382855	-0.323561	0.106871
1430262_at	76676		5330411J11Rik	RIKEN cDNA 5330411J11 gene	Chr2: 59.382566	6.53829	9.8	Chr6: 90.017712	-0.503954	33	0.00238449	0	0	1
1425156_at	229900	121827	Gbp7	guanylate binding protein 7	Chr3: 142.546476	11.7861	32.7	Chr3: 144.666385	0.50347	33	0.00241274	0	0	1
1444143_at	100637	14151	N4bp2l1	NEDD4-binding protein 2-like 1	Chr5: 150.580173	8.892	11.3	Chr6: 113.213885	0.503345	33	0.00242011	0	0	1
1435376_at	72108		Ddhd2	DDHD domain containing 2	Chr8: 25.725436	10.4754	8.2	Chr9: 97.321105	-0.50332	33	0.00242158	0.313983	-0.0258292	0.900328
1426848_at	99683	55968	Sec24b	SEC24 related gene family, member B	Chr3: 129.983566	10.7893	20.9	Chr3: 129.509954	-0.502988	33	0.00244118	0	-0.047937	0.816116
1454902_at	18762	55681	Prkcz	protein kinase C, zeta	Chr4: 155.260522	7.27906	25.2	Chr4: 153.933969	-0.502812	33	0.00245165	0.32425	-0.433702	0.0268611
1427309_at	230577	5830	Pars2	prolyl-tRNA synthetase (mitochondrial)	Chr4: 106.654706	9.39365	12.9	Chr16: 22.028845	-0.502545	33	0.00246756	0	0.148121	0.470216
1440390_at	217219	19144	Fam171a2	family with sequence similarity 171, member A2	Chr11: 102.438474	6.80423	11.9	Chr4: 16.430885	0.502258	33	0.0024848	0	0	1
1439184_s_at	52700	41683	Txnl5	thioredoxin-like 5	Chr11: 72.209671	11.9117	12.6	Chr1: 55.127478	-0.502093	33	0.00249473	0.273272	-0.0632331	0.758937
1450962_at	18598	121831	Pdha2	pyruvate dehydrogenase E1 alpha 2	Chr3: 141.210571	5.99229	8.6	Chr15: 51.960923	-0.502077	33	0.00249571	0.367637	-0.0865692	0.674121
1439699_at	18667	713	Pgr	progesterone receptor	Chr9: 8.952243	5.70214	8.8	Chr13: 7.000000	-0.501799	33	0.00251256	0.18334	0.0185605	0.928293
1456092_at	212919	17687	Kctd7	potassium channel tetramerisation domain containing 7	Chr5: 130.154264	6.35314	14.5	Chr2: 14.395051	0.501674	33	0.00252012	0.285225	-0.300253	0.136136
1418337_at	19895	6943	Rpia	ribose 5-phosphate isomerase A	Chr6: 70.765747	11.6968	9.4	Chr19: 10.670548	-0.50134	33	0.00254057	0.303892	0.679469	0.000134854
1455232_at	93673	118004	Cml2	camello-like 2	Chr6: 85.865814	5.92942	9	Chr15: 94.266750	-0.501147	33	0.00255243	0	-0.171308	0.402731
1420431_at	20129	84780	Rptn	repetin	Chr3: 93.398853	5.78077	17.6	Chr8: 10.521753	-0.501134	33	0.00255319	0.316399	-0.0519605	0.800974
1445272_at	73469	32550	Rnf38	ring finger protein 38	Chr4: 44.146027	6.07229	14	Chr10: 19.937470	0.501025	33	0.00255993	0.321057	0.0831295	0.68641
1428369_s_at	71435	10822	Arhgap21	Rho GTPase activating protein 21	Chr2: 20.847967	8.82183	13.1	Chr1: 120.112911	-0.500538	33	0.00259019	0	-0.173705	0.396079
1450247_a_at	56807	56880	Scamp5	secretory carrier membrane protein 5	Chr9: 57.443675	6.73591	12.9	Chr3: 145.238032	0.500413	33	0.00259797	0.331756	-0.350459	0.0792132
1447354_at			AW122208	AW122208 CNS expressed EST (EST is antisense in Cep164)	Chr9: 45.796846	5.92998	14.5	Chr13: 39.342992	-0.500382	33	0.00259988	0	0	1
1421890_at	20444	5047	St3gal2	ST3 beta-galactoside alpha-2,3-sialyltransferase 2	Chr8: 110.967468	7.08824	13.1	Chr8: 85.923280	0.50029	33	0.0026057	0.290786	0.147479	0.472165
1417212_at	68241	12251	9530058B02Rik	RIKEN cDNA 9530058B02 gene	Chr17: 25.863833	7.76735	8.4	Chr19: 35.573941	-0.500229	33	0.00260948	0	-0.463699	0.0170335
1442583_a_at	243373		AI854703	expressed sequence AI854703	Chr6: 48.629133	6.48318	18.6	Chr15: 51.960923	-0.500029	33	0.00262208	0	-0.37505	0.059038
1422424_at	15456		Hpvc2	human papillomavirus 18 E5 central sequence motif gene 2	Chr5: 129.555339	6.16029	8.8	Chr3: 32.403329	0.500004	33	0.00262363	0	0.0120969	0.95323
1449577_x_at	22004	55509	Tpm2	tropomyosin 2, beta	Chr4: 43.518230	6.03048	7.9	Chr15: 60.038735	-0.499937	33	0.00262787	0.457162	-0.137545	0.502828
1455923_at	243043	18464	Kctd8	potassium channel tetramerisation domain containing 8	Chr5: 69.109914	6.17415	8.9	Chr9: 123.942645	0.499572	33	0.00265102	0.292509	0.262721	0.194751
1455610_at	233335	9081	Dmn	desmuslin	Chr7: 67.730343	7.76786	18.3	Chr2: 17.948720	0.499316	33	0.00266738	0.311439	-0.129366	0.52879
1442681_at	381802	41622	Tsen2	tRNA splicing endonuclease 2 homolog (SEN2, S. cerevisiae)	Chr6: 115.557459	7.11173	10.7	Chr16: 22.028845	-0.499301	33	0.00266831	0.147433	-0.130099	0.526436
1441669_at	78618	8182	Centb2	centaurin, beta 2	Chr16: 31.198894	8.77765	8.6	Chr11: 119.408952	-0.499203	33	0.00267459	0.396653	-0.121882	0.553094
1429812_at	69885	81895	2610002D18Rik	RIKEN cDNA 2610002D18 gene	Chr4: 134.523328	6.53765	16.6	Chr15: 61.693736	-0.498986	33	0.00268851	0	0.672141	0.000169405
1425328_at	230789	27071	Fam76a	family with sequence similarity 76 member A	Chr4: 132.899251	9.2762	11.9	Chr12: 76.378311	-0.498915	33	0.00269308	0	0.270675	0.181085
1455105_at	19248	37691	Ptpn12	protein tyrosine phosphatase, non-receptor type 12	Chr5: 20.986666	11.1367	12.3	Chr11: 80.586498	-0.498717	33	0.00270587	0.660035	0.429795	0.0284238
1439452_x_at	13437	6110	Dnpep	aspartyl aminopeptidase	Chr1: 75.308574	11.1478	8.4	Chr17: 66.436199	-0.498654	33	0.00270998	0.299863	0.124015	0.546114
1440694_at	19266	88669	Ptprd	protein tyrosine phosphatase, receptor type, D	Chr4: 77.678532	5.59659	14.7	Chr1: 170.949421	0.498644	33	0.0027106	0.497047	-0.361808	0.0693359
1449471_at	58802	8721	Kcnmb4	potassium large conductance calcium-activated channel, subfamily M, beta member 4	Chr10: 116.417975	8.43594	15	Chr4: 16.430885	-0.498595	33	0.00271379	0.264306	-0.127466	0.534913
1432245_s_at	70387	18361	Ttc9c	tetratricopeptide repeat domain 9C	Chr19: 8.811584	7.53173	19.1	Chr7: 66.068226	0.498127	33	0.00274433	0	0.518674	0.00663202
1455745_at	26889	10340	Cln8	ceroid-lipofuscinosis, neuronal 8	Chr8: 14.900995	7.0935	11.2	Chr7: 26.134324	0.497936	33	0.00275686	0.240773	0.0622055	0.762744
1420340_at	211660	23487	Cspp1	centrosome and spindle pole associated protein 1	Chr1: 10.067376	5.96602	9.9	Chr2: 168.436299	0.497463	33	0.00278818	0.347313	0.35145	0.0783106
1458727_at	70757	23409	Ptplb	protein tyrosine phosphatase-like (proline instead of catalytic arginine), member b	Chr16: 35.088216	5.75952	8.9	Chr15: 83.114394	-0.497302	33	0.00279885	0.327956	-0.17059	0.404736
1451212_at	70012	11254	2410030J07Rik	RIKEN cDNA 2410030J07 gene	Chr4: 134.130295	8.629	44.4	Chr4: 133.964175	-0.496856	33	0.00282874	0	0	1
1453274_at	73293	45831	1700039D13Rik	RIKEN cDNA 1700039D13 gene	Chr11: 102.883134	6.70476	13.5	Chr15: 58.000000	-0.49682	33	0.00283115	0	0	1
1418778_at	66815	23056	Ccdc109b	coiled-coil domain containing 109B	Chr3: 129.916939	9.51758	60	Chr3: 129.509954	-0.496676	33	0.00284084	0.247736	0.519161	0.00657228
1435680_a_at	83768	22748	Dpp7	dipeptidylpeptidase 7	Chr2: 25.353161	8.55558	48.3	Chr2: 24.971752	0.496432	33	0.00285735	0.419179	-0.092387	0.65352
1424831_at	234577	27392	Cpne2	copine II	Chr8: 94.568703	7.60726	14.8	Chr15: 13.042333	-0.496011	33	0.00288608	0.442057	0.393919	0.0464637
1441507_at	20742	2354	Spnb2	spectrin beta 2	Chr11: 30.217996	5.81745	8.4	Chr1: 107.486168	-0.496011	33	0.00288609	0.446886	-0.095422	0.64287
1422388_at	113865	76460	V1rc8	vomeronasal 1 receptor, C8	Chr6: 57.978404	6.23903	9.3	Chr1: 107.486168	0.495536	33	0.00291876	0	0.53231	0.00512171
1437472_at	210980		C630025L14	hypothetical protein C630025L14	Chr8: 71.626806	6.92159	8.7	Chr7: 6.011490	-0.495086	33	0.00294999	0	-0.265747	0.189469
1441169_at	56386	3506	B4galt6	UDP-Gal:betaGlcNAc beta 1,4-galactosyltransferase, polypeptide 6	Chr18: 20.725404	6.95503	12.2	Chr14: 119.984934	-0.494994	33	0.00295636	0.249352	-0.238328	0.241012
1438872_at	244448	18619	BC050188	cDNA sequence BC050188	Chr8: 43.129821	5.69614	8.6	Chr16: 26.422169	-0.494643	33	0.00298097	0.33861	0	1
1450789_at	14787	7346	Rhpn1	rhophilin, Rho GTPase binding protein 1	Chr15: 75.713298	7.30748	10.1	Chr11: 93.000000	0.494633	33	0.0029817	0.610586	-0.404929	0.0401664
1445421_at	231291		LOC231291	hypothetical protein LOC231291	Chr2: 16.760594	6.18056	12.7	Chr18: 80.000000	-0.493918	33	0.0030324	0	0	1
1418711_at	18590	32055	Pdgfa	platelet derived growth factor, alpha	Chr5: 138.977053	7.44689	13.2	Chr3: 36.834801	-0.493902	33	0.00303357	0.388745	-0.23845	0.240764
1449129_a_at	56461	8382	Kcnip3	Kv channel interacting protein 3, calsenilin (presenilin binding protein, EF hand transcription factor)	Chr2: 127.458273	7.17508	10.6	Chr12: 36.689834	-0.493759	33	0.00304376	0.399078	-0.216848	0.287303
1447133_at	109934	11081	Abr	active BCR-related gene	Chr11: 76.471440	5.80338	10	Chr5: 107.072667	-0.493415	33	0.00306845	0.399469	0.174805	0.393047
1441701_at	22661	8003	Zfp148	zinc finger protein 148	Chr16: 33.393540	7.158	12	Chr1: 54.091078	0.493123	33	0.00308961	0.42242	0.209216	0.305014
1422099_a_at	18389	22609	Oprl1	opioid receptor-like 1 (kappa-type 3 opiod receptor, nociceptin receptor, orphanin)	Chr2: 181.719058	6.13108	9.4	Chr15: 72.500609	-0.492946	33	0.0031025	0.22702	-0.192489	0.346149
1448434_at	22644	4146	Rnf103	ring finger protein 103	Chr6: 71.510307	9.95898	9.7	Chr4: 3.390023	-0.492389	33	0.00314325	0.296194	-0.457794	0.0186888
1443298_at	211305	110776	E330017E16	hypothetical protein E330017E16	Chr9: 109.180980	6.27824	13.3	Chr8: 68.307584	-0.492251	33	0.0031534	0	0	1
1459949_at	68055	12232	Atp5s	ATP synthase, H+ transporting, mitochondrial F0 complex, subunit s	Chr12: 69.734102	6.99095	12.6	Chr3: 144.672147	0.491393	33	0.00321731	0.171928	-0.570451	0.0023428
1422047_at	12562	1359	Cdh5	cadherin 5	Chr8: 104.142552	6.20952	7.6	Chr7: 120.251328	0.49103	33	0.00324472	0.46368	0.144795	0.480353
1425790_a_at	14806	40717	Grik2	glutamate receptor, ionotropic, kainate 2 (Huntington's disease modifier)	Chr10: 49.101174	6.53089	12.1	Chr4: 102.851020	-0.491021	33	0.00324535	0.263558	-0.271036	0.18048
1440990_at	269152	18623	Kif26b	kinesin family member 26B	Chr1: 178.932376	6.75041	9	Chr9: 73.520597	-0.490994	33	0.00324742	0.374143	-0.130979	0.523619
1421434_at	110082	1048	Dnahc5	dynein, axonemal, heavy chain 5	Chr15: 28.458653	6.56756	10.6	Chr8: 118.380694	-0.49079	33	0.00326288	0.264283	0.00916834	0.964545
1454145_at	18779	32016	Pla2g1br	phospholipase A2, group IB, pancreas, receptor	Chr2: 60.533927	6.91752	10.4	Chr10: 44.306418	0.490661	33	0.00327274	0.369875	0	1
1433830_at	53379	22992	Hnrpa2b1	heterogeneous nuclear ribonucleoprotein A2/B1	Chr6: 51.461381	11.8891	10	Chr8: 28.049465	-0.49046	33	0.00328807	0.458197	-0.0438991	0.831377
1429836_at	73131		3110027P15Rik	RIKEN cDNA 3110027P15 gene	Chr14: 118.983027	7.78958	12.5	Chr3: 3.785417	0.490327	33	0.00329827	0	0.401911	0.0418207
1416025_at	99571	429	Fgg	fibrinogen, gamma polypeptide	Chr3: 83.012861	6.18548	8.6	Chr7: 49.930385	0.490148	33	0.00331202	0.399749	-0.143926	0.483019
1416474_at	56741	10570	Nope	neighbor of Punc E11	Chr9: 65.137368	6.05624	13.3	Chr16: 51.051146	-0.489693	33	0.00334718	0.364654	-0.198985	0.329798
1433051_at			2610011I18Rik	RIKEN cDNA 2610011I18 gene	Chr10: 122.031559	6.15647	9.3	Chr3: 119.721931	0.489636	33	0.00335163	0	0	1
1453482_at	12633	7652	Cflar	CASP8 and FADD-like apoptosis regulator	Chr1: 58.717388	9.01941	11.1	Chr4: 18.549080	-0.489605	33	0.00335401	0.372317	0.186869	0.360678
1419463_at	80797	74932	Clca2	chloride channel calcium activated 2	Chr3: 144.797205	5.72635	13.1	Chr2: 25.649555	-0.489541	33	0.00335905	0.320682	0.255192	0.208323
1439634_at	74694	18930	Tbc1d30	TBC1 domain family, member 30	Chr10: 121.264243	7.20395	9.4	Chr3: 142.634889	-0.489337	33	0.00337493	0	0	1
1453545_at	98402	8726	Sh3bp4	SH3-domain binding protein 4	Chr1: 89.139326	6.89645	13.1	Chr17: 81.622061	0.489119	33	0.00339205	0.443701	0.15187	0.458926
1454823_at	207615	40914	Wdr37	WD repeat domain 37	Chr13: 8.804178	7.17392	8.6	Chr11: 59.237260	0.488971	33	0.00340368	0	-0.238555	0.24055
1448797_at	13713	3833	Elk3	member of ETS oncogene family	Chr10: 93.249504	10.2462	9	Chr2: 102.764753	-0.488874	33	0.00341134	0.510516	0.173351	0.39706
1427484_at	319670	26807	Eml5	echinoderm microtubule associated protein like 5	Chr12: 98.789018	9.07815	9.8	Chr8: 26.804978	-0.488821	33	0.00341552	0	-0.314355	0.117813
1424677_at	74519	116043	Cyp2j9	cytochrome P450, family 2, subfamily j, polypeptide 9	Chr4: 96.568529	6.6643	10.4	Chr15: 89.576205	0.48872	33	0.00342352	0.242688	-0.410225	0.0373885
1433901_at	53872	4310	Gpiap1	cell cycle associated protein 1 (cytoplasmic activation- and proliferation-associated protein 1)	Chr2: 103.767145	10.1923	13.2	Chr16: 21.323640	-0.488608	33	0.00343239	0.459131	0	1
1420756_at	14347	3296	Fut7	fucosyltransferase 7	Chr2: 25.425778	8.90124	12.1	Chr19: 6.516097	0.48857	33	0.00343544	0.2784	0.49933	0.00940376
1454868_at	230917	35319	D4Ertd429e	DNA segment, Chr 4, ERATO Doi 429, expressed (hypothetical protein LOC199953)	Chr4: 149.725155	8.66385	11	Chr2: 9.829662	-0.488352	33	0.0034528	0.254503	-0.169525	0.407718
1440335_at	71795	8241	Pitpnc1	phosphatidylinositol transfer protein, cytoplasmic 1	Chr11: 107.338139	5.95564	12.7	Chr5: 12.260003	-0.488176	33	0.00346682	0	-0.0907526	0.659284
1433274_at	67149	11566	Nkain1	Na+/K+ transporting ATPase interacting 1	--	6.62668	15.1	Chr14: 118.462433	0.488165	33	0.00346773	0	0	1
1420549_at	14468		Gbp1	guanylate nucleotide binding protein 1	Chr3: 142.618622	9.73006	15.7	Chr2: 24.675851	0.488057	33	0.00347639	0.418832	0.278735	0.167931
1422674_s_at	12966	36281	Crygc	crystallin, gamma C	Chr1: 65.081967	7.55348	9.1	Chr11: 13.674417	-0.487838	33	0.00349404	0.295115	-0.177731	0.38505
1427669_a_at	12704	21404	Cit	citron	Chr5: 115.997524	7.66921	7.4	Chr3: 141.724344	-0.487667	33	0.00350783	0.468456	0.412591	0.0361985
1435953_at	107182	31978	Btaf1	BTAF1 RNA polymerase II, B-TFIID transcription factor-associated, (Mot1 homolog)	Chr19: 37.013545	9.22908	12.6	Chr16: 41.697153	-0.487623	33	0.00351134	0.411477	0.582264	0.00180352
1433529_at	210622	9134	E430002G05Rik	RIKEN cDNA E430002G05 gene	Chr2: 102.642470	6.59497	7.8	Chr3: 141.724344	0.487051	33	0.0035579	0.152357	-0.0486563	0.813404
1419356_at	93691	2751	Klf7	Kruppel-like factor 7 (ubiquitous)	Chr1: 64.034769	10.202	11.3	Chr3: 32.403329	-0.486996	33	0.00356241	0.38292	0.42154	0.0319663
1439640_at			AV381105	adult male epididymis cDNA, RIKEN full-length enriched library, clone:9230108E01 product:unknown EST, full insert sequence.	Chr4: 136.358870	8.93236	15.6	Chr4: 136.442626	-0.486833	33	0.00357583	0	0	1
1433064_at	12285		Cach	recessive cataract	Chr13: 91.782054	6.46306	13.5	Chr17: 75.066022	-0.486777	33	0.00358042	0.117805	0	1
1436480_at	83768	22748	Dpp7	dipeptidylpeptidase 7	Chr2: 25.352398	8.20774	17.5	Chr2: 24.675851	0.48673	33	0.00358427	0.419179	-0.092387	0.65352
1438378_at			1700013G23Rik	RIKEN cDNA 1700013G23 gene	Chr11: 59.946905	5.74679	9.2	Chr6: 87.144167	0.486725	33	0.0035847	0	0	1
1433586_at	68799	65355	Rgmb	RGM domain family, member B	Chr17: 15.804787	6.68233	12	Chr19: 32.738270	0.486599	33	0.00359512	0.354447	-0.458422	0.0185068
1425595_at	54393	1132	Gabbr1	gamma-aminobutyric acid (GABA) B receptor, 1	Chr17: 37.073944	6.48436	12.3	Chr12: 34.761872	0.486265	33	0.00362274	0.264713	-0.238534	0.240594
1423346_at	13244	55770	Degs1	degenerative spermatocyte homolog 1	Chr1: 182.276000	12.2105	16.3	Chr8: 90.819263	-0.485666	33	0.00367286	0.323708	0.00596562	0.976926
1429932_at			4930566F21Rik	Mus musculus transcribed sequence	Chr5: 31.486803	6.43623	7.6	Chr14: 119.984934	-0.484979	33	0.00373105	0	0	1
1457348_at	11843	55593	Arf4	ADP-ribosylation factor 4	Chr14: 26.649782	8.19541	16.2	Chr3: 142.634889	0.484795	33	0.00374673	0.405687	0.0638021	0.756832
1425276_at	14123	79554	Fbs1	fibrosin 1	Chr7: 127.490318	6.21729	16.8	Chr19: 61.166830	-0.484593	33	0.00376405	0.381552	0	1
1445912_at	269693	18624	C130098D09	hypothetical protein C130098D09	Chr5: 116.287176	7.52055	11.1	Chr15: 93.021696	0.484459	33	0.0037756	0	0	1
1437163_x_at	14885	7090	Gtf2h4	general transcription factor II H, polypeptide 4	Chr17: 35.667749	8.94883	10.2	Chr3: 134.523036	-0.484365	33	0.00378367	0.322028	0.484315	0.0121689
1417818_at	97064	9159	Wwtr1	WW domain containing transcription regulator 1	Chr3: 57.455690	6.62565	11.3	Chr3: 36.834801	-0.484277	33	0.00379127	0.419796	-0.209746	0.303762
1435131_at	22654	2580	Zfp13	zinc finger protein 13	Chr17: 23.576016	7.57985	8.2	Chr2: 165.782727	-0.484056	33	0.00381042	0.308138	-0.366043	0.0659021
1431536_at	75793		4933432K03Rik	RIKEN cDNA 4933432K03 gene	Chr7: 121.562408	6.17544	15.1	Chr11: 62.251912	-0.483948	33	0.00381982	0	0	1
1458866_at	320500	27946	A930001M12Rik	RIKEN cDNA A930001M12 gene	Chr4: 40.475079	5.98542	6.6	Chr6: 44.030269	-0.483764	33	0.00383583	0	-0.0527814	0.797893
1440922_at	77700	32708	9130208D14Rik	RIKEN cDNA 9130208D14 gene	Chr7: 105.823294	6.08659	11.7	Chr11: 116.957302	-0.483749	33	0.00383716	0	-0.0144472	0.944156
1449699_s_at	224171	10842	C330027C09Rik	RIKEN cDNA C330027C09 gene	Chr16: 49.018878	6.67761	12.7	Chr13: 115.537298	0.483705	33	0.003841	0.35145	0.0521921	0.800104
1421460_at	13505	22761	Dsc1	desmocollin 1	Chr18: 20.085465	6.66288	14	Chr3: 9.082402	0.483488	33	0.00385998	0.323203	-0.0983937	0.632508
1429880_at	66730		4921531C22Rik	RIKEN cDNA 4921531C22 gene	Chr2: 179.978441	7.85614	10.4	Chr13: 117.157695	-0.483432	33	0.00386496	0	0	1
1457143_at			4933426K21Rik	ESTs, Weakly similar to T31611 hypothetical protein Y50E8A.g - Caenorhabditis elegans [C.elegans]	Chr13: 15.461844	6.43439	13.1	Chr19: 14.967297	0.483166	33	0.00388831	0	-0.244633	0.228417
1418911_s_at	50790	56282	Acsl4	acyl-CoA synthetase long-chain family member 4	ChrX: 142.318677	6.34009	15.6	Chr1: 60.644128	0.483098	33	0.00389433	0.38618	-0.12899	0.53
1419268_at	23795	4674	Agr2	anterior gradient 2 (Xenopus laevis)	Chr12: 35.996080	6.00562	12.1	Chr3: 118.587155	-0.482687	33	0.00393086	0.333621	-0.238097	0.241481
1432475_at	72248		1700014B07Rik	RIKEN cDNA 1700014B07 gene	Chr2: 6.322296	7.70324	10.3	Chr2: 5.653007	0.482207	33	0.00397384	0	-0.0646407	0.753732
1451600_s_at	13909	84407	LOC13909	esterase 31-like	Chr8: 105.057772	6.40017	13.4	Chr3: 37.378983	-0.481654	33	0.00402383	0.326212	0	1
1430647_at	75786	8844	4930432B04Rik	RIKEN cDNA 4930432B04 gene	Chr2: 91.564570	6.51924	10.3	Chr1: 34.536447	0.481417	33	0.00404542	0.39337	0	1
1423757_x_at	16010	1192	Igfbp4	insulin-like growth factor binding protein 4, differentially expressed in B16F10 2	Chr11: 99.052114	9.57924	10.2	Chr7: 55.586755	-0.481345	33	0.00405201	0.37822	0.111958	0.586087
1440514_at	51904		D3Ertd508e	DNA segment, Chr 3, ERATO Doi 508, expressed	Chr3: 82.663295	6.42688	11.7	Chr6: 143.932688	-0.481336	33	0.00405286	0	0	1
1436773_x_at	277010		Marveld1	MARVEL (membrane-associating) domain containing 1	Chr19: 42.151561	6.27165	16.4	Chr16: 34.308359	0.480868	33	0.00409585	0.417102	0.156285	0.445815
1458467_at	170653		Krtap16-3	keratin associated protein 16-3	Chr16: 89.010439	6.51518	8.4	Chr8: 94.374289	-0.480851	33	0.00409743	0	-0.0997064	0.627952
1419759_at	18671	55496	Abcb1a	ATP-binding cassette, sub-family B (MDR/TAP), member 1A (P-glycoprotein)	Chr5: 8.748049	11.6043	18.4	Chr16: 34.308359	0.480681	33	0.00411312	0.189071	0.229922	0.258502
1454003_at	69597	4947	Afg3l2	AFG3 ATPase family gene 3-like 2	Chr18: 67.433987	6.15048	12.8	Chr12: 113.928702	0.480205	33	0.00415749	0.263834	-0.364062	0.0674913
1422550_a_at	17760	7850	Mtap6	microtubule-associated protein 6	Chr7: 99.336566	8.27855	11.9	Chr6: 15.421102	-0.480195	33	0.00415837	0.320911	-0.260034	0.199522
1425149_a_at	67466	38043	Pdcl	phosducin-like	Chr2: 37.350187	10.3297	15.9	Chr4: 16.430885	-0.480126	33	0.0041648	0.467399	-0.151874	0.458915
1445147_at	103554	113742	Psme4	proteasome (prosome, macropain) activator subunit 4	Chr11: 30.839423	6.33405	12.4	Chr7: 39.677599	0.480117	33	0.0041657	0.263325	-0.0841839	0.682634
1453425_at	75338	32709	4932423M01Rik	RIKEN cDNA 4932423M01 gene	Chr7: 90.228380	6.86612	9.1	Chr1: 55.127478	-0.479551	33	0.00421896	0	0	1
1428479_at	18018	32336	Nfatc1	nuclear factor of activated T-cells, cytoplasmic, calcineurin-dependent 1	Chr18: 80.606324	12.2019	8.6	Chr19: 61.221468	-0.479387	33	0.00423453	0.294626	0.627479	0.000600908
1429634_at	68992	82467	Zfp580	zinc finger protein 580	Chr7: 5.053128	7.99171	11.4	Chr2: 25.649555	0.479088	33	0.00426296	0	-0.152164	0.458049
1447268_at	97961	32577	C78541	expressed sequence C78541	Chr15: 78.941566	6.58536	10.7	Chr10: 12.862160	0.478472	33	0.00432212	0.443923	0	1
1427238_at	50764		Fbxo15	F-box protein 15	Chr18: 84.965502	5.75135	16.6	Chr19: 32.357503	-0.477944	33	0.00437349	0.168007	0.00292186	0.988698
1449632_s_at	14230	7718	Fkbp10	FK506 binding protein 10	Chr11: 100.424644	6.96242	11.6	Chr6: 16.059391	0.477365	33	0.00443025	0.39364	0.0830277	0.686775
1420494_x_at	22190	39626	Ubc	ubiquitin C	Chr5: 125.385991	14.3258	12.4	Chr17: 49.423043	-0.477354	33	0.00443139	0.235722	-0.271672	0.17942
1441473_at			MKP-2	ESTs, Weakly similar to S24411 dual specificity phosphoprotein phosphatase (EC 3.1.3.-) 1 - mouse [M.musculus]	Chr8: 34.805728	7.35773	7.5	Chr12: 45.663181	0.477235	33	0.00444309	0	0	1
1439021_at	140500	23708	Centb5	centaurin, beta 5	Chr4: 155.906211	8.91538	8.5	Chr5: 150.597426	-0.477224	33	0.0044442	0.386558	-0.110016	0.59264
1433348_at			2810414N06Rik	RIKEN cDNA 2810414N06 gene	Chr1: 151.749412	6.05829	9.9	Chr14: 33.796070	0.476821	33	0.00448424	0	0	1
1428882_at	74781	90887	Wipi2	WD repeat domain, phosphoinositide interacting 2	Chr5: 142.664455	8.74526	10.4	Chr2: 36.101675	0.476726	33	0.00449373	0	-0.517996	0.00671599
1416008_at	20230	2232	Satb1	special AT-rich sequence binding protein 1 ( SATB homeobox 1)	Chr17: 51.738760	12.9362	13.2	Chr12: 111.179643	-0.476663	33	0.00450002	0.456852	0.51017	0.00775137
1457505_at	22288	21398	Utrn	utrophin	Chr10: 12.788878	8.44308	11.8	Chr17: 57.106511	0.476527	33	0.00451368	0.333078	0.401272	0.0421778
1444910_at			BG069004	BG069004 EST	Chr11: 58.082541	6.74061	8.1	Chr2: 82.106116	-0.476369	33	0.00452948	0	0	1
1453861_at			C030014K22Rik	RIKEN cDNA C030020L09 gene	Chr1: 167.090009	6.04936	10.8	Chr2: 24.971752	0.476162	33	0.00455034	0	-0.0576527	0.779672
1422392_at	113863	121616	V1rc6	vomeronasal 1 receptor, C6	Chr6: 57.258520	5.69011	10.1	Chr3: 128.292533	0.475924	33	0.00457441	0	0.194506	0.341022
1446891_at	72750	18307	2810425F24Rik	ESTs	Chr1: 59.958316	6.39723	17.7	Chr15: 3.236252	0.475916	33	0.0045753	0	0	1
1458024_at	232599		B930018B01	hypothetical protein B930018B01	Chr6: 17.076374	5.68565	18.4	Chr8: 25.520489	-0.475789	33	0.00458813	0	0	1
1445167_at	319251		9630001P10Rik	RIKEN cDNA 9630001P10 gene	Chr5: 45.640306	6.13014	13.5	Chr14: 58.815293	-0.475766	33	0.00459045	0	0	1
1443754_x_at	268890	20533	Lsamp	limbic system-associated membrane protein	Chr16: 41.667831	5.96765	8	Chr13: 3.150000	0.475713	33	0.00459586	0.306929	-0.293412	0.145732
1440729_at	13858	100716	Eps15	epidermal growth factor receptor pathway substrate 15	Chr4: 109.366496	7.01759	10.2	Chr17: 3.223874	-0.475668	33	0.00460046	0.49145	0.495661	0.0100255
1445781_at	27059	19064	Sh3d19	SH3 domain protein D19	Chr3: 86.094981	6.42648	9.2	Chr17: 50.733344	-0.475511	33	0.0046165	0.397073	-0.486402	0.0117486
1433847_at	320609	66198	Fam40b	family with sequence similarity 40, member B (homolog of yeast FAR11 protein 2)	Chr6: 29.959088	5.61289	10.7	Chr3: 146.631087	0.475482	33	0.00461943	0	0	1
1444034_at	56508	4451	Rapgef4	Rap guanine nucleotide exchange factor (GEF) 4	Chr2: 72.143905	6.18482	14.4	Chr3: 32.379800	0.47525	33	0.00464319	0.448094	-0.0221179	0.914594
1444047_at			MGC40670	ESTs	Chr13: 36.731476	6.59236	10.9	Chr18: 11.084829	-0.475235	33	0.00464476	0	0	1
1428275_at	68904	6716	1110065L07Rik	RIKEN cDNA 1110065L07 gene	Chr8: 9.988476	9.33161	10.5	Chr18: 61.000000	0.475145	33	0.00465398	0	0	1
1446036_at	72930	55833	Ppp2r2b	protein phosphatase 2 (formerly 2A), regulatory subunit B (PR 52), beta isoform	Chr18: 42.757877	6.28	8.8	Chr3: 36.834801	0.474754	33	0.00469441	0.164333	-0.404977	0.0401401
1451950_a_at	12519	3804	Cd80	CD80 antigen	Chr16: 38.473897	7.87786	16.2	Chr2: 9.000000	0.474468	33	0.00472413	0.232089	0.664842	0.000211322
1431195_at	77733	12807	Rnf170	ring finger protein 170	Chr8: 26.125901	8.66541	8.7	Chr5: 67.573066	0.47428	33	0.00474376	0	-0.091968	0.654996
1438978_x_at	17984	20559	Ndn	necdin	Chr7: 62.349788	5.89505	9.3	Chr16: 85.961783	0.473601	33	0.00481526	0.377479	-0.373823	0.059939
1430537_at	68260	32379	4632406N01Rik	RIKEN cDNA 4632406N01 gene	Chr15: 58.876187	6.34209	7.8	Chr8: 28.049465	0.473555	33	0.0048201	0	0	1
1441282_at	678991		Ssu72	RNA polymerase II CTD phosphatase homolog (yeast)	Chr4: 155.718368	7.65336	32.5	Chr4: 155.741797	0.473332	33	0.00484381	0	-0.0316415	0.878048
1446981_at	231570		A830010M20Rik	ATP/GTP-binding site motif A (P-loop) containing protein (expressed in brain and bladder)	Chr5: 107.512101	5.86226	12.4	Chr2: 18.263847	0.473158	33	0.0048624	0	0.351181	0.0785546
1440644_at	67287	10627	Parp6	poly (ADP-ribose) polymerase family member 6	Chr9: 59.627055	5.94589	8.3	Chr7: 55.586755	0.47314	33	0.00486433	0	0.00758954	0.970647
1434445_at	223666	27825	Arhgap39	Rho GTPase activating protein 3	Chr15: 76.724323	6.33582	10.9	Chr2: 25.649555	0.473015	33	0.00487763	0.252815	0	1
1452893_s_at	69638		Enho	energy and homeostasis associated, secreted protein adropin	Chr4: 41.638475	6.69642	10.2	Chr14: 62.486710	-0.473003	33	0.0048789	0.246186	0	1
1431120_a_at	76899	68223	Golga1	golgi autoantigen, golgin subfamily a, 1	Chr2: 39.052018	8.58917	8.9	Chr6: 55.629484	0.472848	33	0.00489555	0.175773	-0.426763	0.0296864
1427223_a_at	233799	70404	BC031140	cDNA sequence BC031140	Chr7: 119.592234	7.89618	11	Chr19: 55.527939	0.472533	33	0.00492948	0	0	1
1435773_at	75317	49519	4930547N16Rik	RIKEN cDNA 4930547N16 gene	Chr10: 88.092131	6.77664	8.1	Chr16: 21.323640	-0.472527	33	0.00493015	0.343883	0.77184	3.88177e-06
1438099_at	223435	20847	Trio	triple functional domain (PTPRF interacting)	Chr15: 27.833103	6.54021	10.4	Chr9: 116.536254	-0.472473	33	0.00493598	0.521183	-0.37729	0.0574204
1428400_at	69137	45982	2200002K05Rik	RIKEN cDNA 2200002K05 gene	Chr9: 15.258830	6.42432	8.4	Chr16: 23.467604	-0.471864	33	0.00500222	0	-0.318653	0.112606
1433230_at			5730415C11Rik	RIKEN cDNA 5730415C11 gene	Chr2: 174.851894	7.14098	9	Chr19: 7.273188	0.471811	33	0.00500803	0	0	1
1451758_at	23928	21222	Lamc3	laminin gamma 3	Chr2: 31.945981	6.84471	8.7	Chr11: 104.767589	0.471718	33	0.00501823	0.422944	-0.272853	0.177462
1420812_at	56233	9124	Hdac7	histone deacetylase 7	Chr15: 97.793661	8.48795	10.8	Chr2: 18.263847	-0.471592	33	0.00503212	0.44431	0	1
1453463_at	76406	52367	1700019B03Rik	RIKEN cDNA 1700019B03 gene	Chr8: 3.483752	6.40883	13	Chr12: 102.528500	-0.471408	33	0.00505238	0	-0.00982788	0.961996
1443813_x_at	12041	37642	Bckdk	branched chain ketoacid dehydrogenase kinase	Chr7: 127.908463	7.85205	11.8	Chr9: 97.359333	-0.471384	33	0.00505498	0.336721	-0.227925	0.262775
1427987_at	224902	35210	Safb2	scaffold attachment factor B2	Chr17: 56.562949	9.64595	10.4	Chr15: 72.500609	0.471323	33	0.00506169	0.46316	0.113113	0.582202
1458176_at	18628	7886	Per3	period 3	Chr4: 151.033369	7.04092	13.7	Chr10: 18.908657	0.471317	33	0.00506238	0.246104	-0.434835	0.0264212
1457283_at	381149		Nrg2	neuregulin 2	Chr18: 36.018431	6.95197	12.7	Chr2: 24.675851	-0.471263	33	0.00506832	0	-0.0154707	0.940207
1429127_at	67169	12091	Nradd	neurotrophin receptor associated death domain	Chr9: 110.621423	8.42417	11	Chr8: 29.613342	0.471177	33	0.00507786	0.339718	-0.124296	0.545198
1443495_at	57423	3594	Atp5j2	ATP synthase, H+ transporting, mitochondrial F0 complex, subunit f, isoform 2	Chr5: 145.189722	8.51758	10.6	Chr17: 81.622061	0.471103	33	0.00508605	0	-0.136547	0.505961
1427129_a_at	74326	4251	Hnrnpr	heterogeneous nuclear ribonucleoprotein R	Chr4: 136.340092	12.7526	11.5	Chr4: 45.948990	-0.471041	33	0.00509298	0.309427	0	1
1439298_at	11798	901	Birc4	baculoviral IAP repeat-containing protein 4	ChrX: 42.084430	9.40286	19.8	Chr13: 112.636263	0.470953	33	0.00510273	0.393681	-0.0565926	0.783628
1452801_at	329777	4002	Pigk	phosphatidylinositol glycan, class K	Chr3: 152.786997	8.08338	10.8	ChrX: 141.181918	-0.470831	33	0.00511635	0.491786	-0.131208	0.522889
1459694_at			1700010A01Rik	RIKEN cDNA 1700010A01 gene	Chr4: 155.812069	6.11153	8.7	Chr19: 59.456350	0.470761	33	0.00512413	0	0	1
1426992_at	19775	55845	Xpr1	xenotropic and polytropic retrovirus receptor 1	Chr1: 155.275782	10.5117	12.8	Chr17: 23.185670	-0.47067	33	0.00513438	0.369577	-0.109359	0.594865
1429073_at	76508		Ube2d4	ubiquitin-conjugating enzyme E2D 4	Chr11: 5.784155	6.83017	10.5	Chr2: 102.660525	-0.470665	33	0.00513485	0	0	1
1424855_at	99035	10136	Thedc1	thioesterase domain containing 1	Chr2: 3.342433	6.6325	10.1	Chr3: 138.905938	-0.470563	33	0.00514636	0	0	1
1456086_x_at	54633	4172	Pqbp1	polyglutamine binding protein 1	ChrX: 7.894549	12.2801	9.2	Chr7: 119.526142	-0.47056	33	0.00514669	0.450892	0.271587	0.179562
1454062_at	74426		4933402D24Rik	RIKEN cDNA 4933402D24 gene	Chr1: 63.755086	6.21497	14.5	Chr12: 104.868068	0.470337	33	0.00517171	0	0.0252364	0.902605
1458495_at			A530094D01	ESTs	Chr3: 136.719717	6.50509	12.3	Chr10: 30.866226	-0.470041	33	0.00520514	0	0	1
1429332_at	68186		4632427E13Rik	RIKEN cDNA 4632427E13 gene	Chr7: 92.738950	7.07608	9.9	Chr4: 138.255627	0.469914	33	0.00521947	0	0.391065	0.0482167
1422930_at	78369	74401	Icam4	intercellular adhesion molecule 4, Landsteiner-Wiener blood group	Chr9: 21.029749	7.56788	13.5	Chr15: 93.454108	-0.469544	33	0.00526165	0.619091	0.629402	0.000571316
1422023_at	12217	31161	Bsn	bassoon (presynaptic glutamatergic component)	Chr9: 108.103212	6.72242	10.7	Chr4: 122.859566	-0.468976	33	0.0053268	0.298189	0.283895	0.159871
1443279_at	18099	88836	Nlk	nemo like kinase	Chr11: 78.635358	6.7293	15.1	Chr1: 55.127478	0.468606	33	0.00536962	0.43606	0.0588972	0.775034
1457547_at			4832404P21Rik	ESTs	Chr8: 71.588186	7.6258	10.9	Chr16: 32.702145	-0.468246	33	0.00541161	0	0	1
1460428_at	68420	23814	1100001D10Rik	RIKEN cDNA 1100001D10 gene	Chr5: 114.805281	11.7391	27.1	Chr2: 58.009356	-0.468072	33	0.00543202	0	0	1
1459155_at	102210		AU015696	expressed sequence AU015696	Chr8: 108.167887	6.4182	14.5	Chr8: 116.276566	-0.468051	33	0.00543449	0	0	1
1417757_at	22249	31376	Unc13b	unc-13 homolog B	Chr4: 43.264392	6.83079	12.2	Chr4: 122.859566	0.467782	33	0.00546611	0.272295	-0.602662	0.00112086
1453597_at	66766	122214	4933425O20Rik	RIKEN cDNA 4933425O20 gene	Chr2: 130.407313	6.28244	9.9	Chr10: 69.221160	-0.467759	33	0.0054688	0	-0.0773148	0.70736
1416528_at	73723	41824	Sh3bgrl3	SH3 domain binding glutamic acid-rich protein-like 3	Chr4: 134.127476	12.4913	19	Chr4: 132.619876	-0.467748	33	0.00547017	0.410823	0.604428	0.00107403
1420102_at			2610020H08Rik	Mus musculus cDNA clone MGC:59529 IMAGE:6336581, complete cds	Chr7: 119.827869	5.84474	10.1	Chr17: 86.758069	-0.467506	33	0.00549872	0	0.173925	0.395471
1435461_at	99470	26431	Magi3	membrane associated guanylate kinase, WW and PDZ domain containing 3	Chr3: 104.013408	9.54635	12.9	Chr8: 87.261759	-0.467433	33	0.00550746	0	-0.290393	0.150116
1437073_x_at	67554	57046	Slc25a30	solute carrier family 25, member 30	Chr14: 75.760140	11.5679	12.4	Chr4: 3.390023	-0.467075	33	0.00555012	0.19641	-0.285592	0.157281
1430035_at	73288	11498	Vps50	VPS50 EARP/GARPII complex subunit	Chr6: 3.516692	5.77865	10.2	Chr14: 40.617201	0.467065	33	0.00555129	0	0	1
1455760_at	56430	74455	Rsn	restin (Reed-Steinberg cell-expressed intermediate filament-associated protein)	Chr8: 105.368749	6.94123	12.9	Chr8: 114.226032	0.466983	33	0.00556109	0.486712	-0.166449	0.416403
1458014_at	14266	1532	Aff2	AF4/FMR2 family, member 2 (fragile X mental retardation 2)	ChrX: 69.862805	5.92352	21.9	Chr15: 95.169140	0.466944	33	0.00556577	0.427529	-0.122045	0.552557
1460725_at	22590	37298	Xpa	xeroderma pigmentosum, complementation group A	Chr4: 46.184279	8.59177	11.7	Chr18: 62.994019	-0.466807	33	0.00558214	0.190191	-0.169157	0.408753
1459571_at	56726	2275	Sh3bgrl	SH3-binding domain glutamic acid-rich protein like	ChrX: 109.111590	9.33671	8.6	Chr1: 35.935430	0.466801	33	0.00558286	0	0.222688	0.274197
1451350_a_at	230514	10582	Leprot	leptin receptor overlapping transcript	Chr4: 101.657938	9.10439	14.2	Chr8: 35.991273	0.466749	33	0.00558912	0.373092	0.134996	0.510851
1443647_at	19883	56594	Rora	retinoic acid receptor-related orphan receptor alpha	Chr9: 68.655789	6.30026	8.5	Chr11: 100.357896	0.466321	33	0.00564073	0.279219	-0.492107	0.0106601
1426367_at	69008	69422	Cab39l	calcium binding protein 39-like	Chr14: 59.548319	9.40774	9.5	Chr7: 113.855085	0.466281	33	0.00564563	0	-0.425867	0.0300679
1455981_at	20104	85949	Rps6	ribosomal protein S6 (40S)	Chr4: 86.854663	11.6312	9.7	Chr15: 63.392263	-0.466264	33	0.00564766	0.366192	0.290682	0.149691
1433055_at			4931407J08Rik	RIKEN cDNA 4931407J08 gene	Chr16: 28.631569	6.38215	12.4	Chr16: 22.028845	-0.466226	33	0.00565227	0	0.311986	0.120757
1455016_at	66152	40876	1110021E09Rik	RIKEN cDNA 1110020P15 gene	Chr3: 108.906693	6.61658	8.8	Chr4: 88.951728	0.466201	33	0.00565531	0	0	1
1425380_at	233046	15635	Rasgrp4	RAS guanyl releasing protein 4	Chr7: 29.149078	7.58352	12.4	Chr11: 80.586498	-0.465768	33	0.00570807	0.444282	0.0434725	0.832993
1453855_at	67622	84624	1810057P16Rik	RIKEN cDNA 1810057P16 gene	Chr11: 116.807891	5.93198	10.6	Chr2: 9.000000	0.465704	33	0.00571599	0	0	1
1420193_at	16667	363	Krt17	keratin 17 (Jackson-Lawler type pachyonychia congenita and steatocystoma multiplex)	Chr11: 100.256225	6.17038	9	Chr13: 112.636263	0.465662	33	0.0057211	0.352819	0.117787	0.566605
1442056_at	69142	114519	1810029C22Rik	RIKEN cDNA 1810029C22 gene	Chr18: 54.978344	7.86917	12.3	Chr2: 15.000000	-0.464993	33	0.00580356	0	0	1
1451075_s_at	52468	48373	Ctdsp2	CTD (carboxy-terminal domain, RNA polymerase II, polypeptide A) small phosphatase 2	Chr10: 126.999470	12.3702	7	Chr16: 96.722860	-0.464992	33	0.00580368	0	0.176207	0.389203
1439313_at	319387	22878	Lphn3	latrophilin 3 (lectomedin 3)	Chr5: 81.801553	6.69176	11.3	Chr10: 19.937470	0.464918	33	0.00581295	0.332462	-0.159498	0.436399
1419335_at	68271		4930441O14Rik	RIKEN cDNA 4930441O14 gene	Chr13: 67.756243	6.42671	10	Chr15: 93.454108	0.464441	33	0.00587244	0	-0.432605	0.0272924
1436921_at	11977	35	Atp7a	ATPase, Cu++ transporting, alpha polypeptide (Menkes disease)	ChrX: 106.127364	9.65661	16.7	Chr6: 11.365437	-0.464366	33	0.0058819	0.156282	0.0976379	0.635137
1444688_at	94112	32283	Pcqap	positive cofactor 2, multiprotein complex, glutamine/Q-rich-associated protein	Chr16: 17.678103	7.46774	16.5	Chr3: 145.238032	-0.464365	33	0.00588203	0	0	1
1447439_at	71868	67750	1700023E05Rik	RIKEN cDNA 1700023E05 gene	Chr5: 77.047401	7.5382	8.8	Chr2: 7.696420	0.464185	33	0.00590467	0	-0.0477126	0.816962
1417089_a_at	12716	69058	Ckmt1	creatine kinase, mitochondrial 1, ubiquitous	Chr2: 121.361194	6.93561	12.8	Chr12: 27.822842	0.464106	33	0.0059146	0.318445	-0.329705	0.1
1441397_at	93742	10489	Pard3	Partitioning defective 3 (cell adhesion, tight junction associated)	Chr8: 127.524157	6.10445	16.8	Chr7: 119.526142	-0.464019	33	0.00592558	0.4344	-0.378992	0.0562145
1453189_at	22196	5574	Ube2i	ubiquitin-conjugating enzyme E2I	Chr17: 25.266585	9.60082	15.9	Chr16: 34.308359	0.464016	33	0.00592595	0.451153	0.190637	0.350899
1454949_at	252870	2592	Usp7	ubiquitin specific protease 7	Chr16: 8.688749	9.39123	8.7	Chr7: 49.930385	-0.463608	33	0.0059777	0.411005	0.731328	2.1922e-05
1434541_x_at	20218	4781	Khdrbs1	KH domain containing, RNA binding, signal transduction associated 1	Chr4: 129.714890	12.8512	27	Chr4: 129.572170	-0.463217	33	0.00602756	0.47645	0.320039	0.110965
1427414_at	19087	3064	Prkar2a	protein kinase, cAMP dependent regulatory, type II alpha	Chr9: 108.747438	5.95089	20.8	Chr15: 95.169140	0.463047	33	0.00604933	0.455706	-0.166395	0.416557
1430376_at	78257	12692	4921529O18Rik	RIKEN cDNA 4921529O18 gene	Chr12: 72.486240	6.27291	14.9	Chr7: 19.157130	-0.462929	33	0.00606463	0	0	1
1417319_at	58998	9162	Pvrl3	poliovirus receptor-related 3	Chr16: 46.447261	5.55395	15.3	Chr4: 104.166427	0.462811	33	0.00607985	0.490436	-0.354523	0.07556
1427818_at	12043	527	Bcl2	B-cell leukemia/lymphoma 2	Chr1: 106.698992	6.73241	14.1	Chr15: 95.169140	-0.462504	33	0.00611956	0.254373	0.510143	0.00775518
1417470_at	80287	105420	Apobec3	apolipoprotein B mRNA editing enzyme, catalytic polypeptide-like 3B (cytidine deaminase, Friend virus resistance factor 3)	Chr15: 79.907329	9.91983	72.1	Chr15: 77.789150	-0.462469	33	0.0061241	0.303567	0.60077	0.001173
1423607_at	17022	37614	Lum	lumican (corneal keratan sulfate proteoglycan)	Chr10: 97.571937	6.0177	8.9	Chr15: 63.392263	0.462434	33	0.00612864	0.370667	-0.134231	0.513272
1425618_at	13211	1039	Dhx9	DEAH (Asp-Glu-Ala-His) box polypeptide 9	Chr1: 153.455813	6.30295	13.4	Chr17: 64.993854	0.462379	33	0.00613579	0.48941	0.516199	0.00694279
1436250_at	108832	10148	C20orf46	transmembrane protein, human chromosome 20 open reading frame 46	Chr2: 151.706888	7.49541	9.2	Chr3: 28.336139	-0.462234	33	0.00615463	0	0	1
1419660_at	67008	10615	Yae1d1	Yae1 domain containing 1	Chr13: 17.989071	9.08855	10.4	Chr15: 61.693736	0.462222	33	0.00615625	0	0	1
1435347_at	20853	3384	Stau1	staufen (RNA binding protein) 1	Chr2: 166.947661	9.61185	16.8	Chr2: 165.782727	-0.46209	33	0.00617343	0.397047	0.244192	0.229284
1429036_at	69602	26091	Otop3	otopetrin 3	Chr11: 115.346332	6.83265	7.8	Chr3: 74.704013	-0.46208	33	0.00617474	0	-0.187946	0.357866
1444058_at	224170	8771	2310047C04Rik	RIKEN cDNA 2310047C04	Chr16: 48.953752	6.47371	16.1	Chr6: 82.500000	0.462024	33	0.00618206	0	0.31195	0.120802
1444826_at			4933427D06	ESTs	Chr7: 78.892287	6.11235	7.7	Chr2: 18.263847	0.462007	33	0.00618429	0	0	1
1433197_at			4930445B03Rik	RIKEN cDNA 4930445B03 gene	Chr11: 103.428550	6.61218	22	Chr15: 45.270954	-0.46186	33	0.00620355	0	0	1
1418362_at	22702	7601	Zfp42	zinc finger protein 42	Chr8: 43.295217	5.66948	9.3	Chr14: 89.511630	-0.461813	33	0.00620972	0.392946	-0.111027	0.589225
1433165_at			4930570E01Rik	RIKEN cDNA 4930570E01 gene	Chr7: 137.649337	6.23983	11.4	Chr6: 37.652648	0.46158	33	0.00624037	0	0	1
1442507_at	73750	18739	DFNB31	deafness, autosomal recessive 31 (whirlin)	Chr4: 63.434854	6.55738	9	Chr4: 153.933969	0.461259	33	0.00628294	0.358606	0	1
1447904_s_at	14272	1534	Fnta	farnesyltransferase, CAAX box, alpha	Chr8: 25.999014	13.6248	9	Chr7: 36.955819	-0.461165	33	0.00629542	0.251648	-0.306367	0.127955
1432621_at			5730410E19Rik	RIKEN cDNA 5730410E19 gene	Chr2: 71.357648	6.59318	13.1	Chr15: 65.245183	-0.46114	33	0.0062987	0	0	1
1460510_a_at	67876	6916	1500041J02Rik	RIKEN cDNA 1500041J02 gene	Chr1: 55.064218	8.40421	11	Chr6: 11.762184	-0.461131	33	0.00629994	0	0	1
1448878_at	17121	32333	Mxd3	Max dimerization protein 3	Chr13: 55.325548	6.49705	19.3	Chr3: 141.724344	-0.461076	33	0.00630729	0.438596	0.86279	1.43367e-08
1446839_at	23966	8034	Odz4	odd Oz/ten-m homolog 4 (Drosophila)	Chr7: 96.818760	7.1333	11.8	Chr8: 114.226032	-0.460969	33	0.00632145	0.510766	-0.163102	0.425969
1441165_s_at	64085	49698	Clstn2	calsyntenin 2	Chr9: 97.444449	5.63347	8.6	ChrX: 142.990665	-0.460962	33	0.0063224	0.251335	0.154055	0.452411
1460082_at	71777	6804	Ing3	inhibitor of growth family, member 3	Chr6: 21.975453	7.92959	13.7	Chr2: 18.263847	0.460915	33	0.00632872	0.411155	-0.250686	0.216746
1457929_at	17246	1793	Mdm2	transformed mouse 3T3 cell double minute 2	Chr10: 117.698738	6.30732	12.8	Chr17: 47.729473	0.460856	33	0.00633659	0.231485	0.334566	0.0948011
1451785_at	77945	10679	Rpgrip1	retinitis pigmentosa GTPase regulator interacting protein 1	Chr14: 52.142684	5.97245	9.5	Chr4: 136.442626	0.460788	33	0.00634564	0.302243	0.0464593	0.821693
1452868_at	329908		Usp24	ubiquitin specific protease 24	Chr4: 106.440808	10.3251	10.5	Chr6: 133.936670	-0.460693	33	0.00635834	0	0.143554	0.484163
1440456_at			AK038423	AK038423 non-coding, possible Mir1937b associated	Chr1: 53.754915	6.07491	11.7	Chr4: 136.674648	-0.460648	33	0.00636447	0	0	1
1442686_at			A330023F24Rik	AI849127	Chr12: 83.442361	6.90845	7.8	Chr13: 116.536749	0.460541	33	0.00637875	0	-0.222806	0.273937
1421692_at	12290	20185	Cacna1e	calcium channel, voltage-dependent, R type, alpha 1E subunit	Chr1: 154.395992	6.38268	9.3	Chr10: 86.451681	0.460228	33	0.00642101	0.198149	0.0641818	0.755428
1431902_at	75777	44907	4930401A09Rik	RIKEN cDNA 4930401A09 gene	Chr15: 10.504107	6.11376	11	Chr15: 79.518120	-0.460135	33	0.00643363	0	-0.0846569	0.680943
1439795_at	237175	4208	Gpr64	G protein-coupled receptor 64	ChrX: 160.497612	5.78768	12.6	Chr8: 94.374289	-0.459871	33	0.00646936	0.461268	-0.0969401	0.637568
1443902_at	319582	35306	6430573F11Rik	RIKEN 6430573F11Rik (subiculum, cerebellum, and olfactory bulb expression)	Chr8: 36.489122	5.94633	12.2	Chr3: 28.727954	-0.459752	33	0.00648566	0	-0.466174	0.0163765
1459510_at	50528	4136	Tmprss2	transmembrane protease, serine 2	Chr16: 97.566141	6.23336	18	Chr4: 138.255627	-0.459622	33	0.0065033	0.355015	-0.230683	0.256887
1458650_at	59090	32510	Midn	midnolin	Chr10: 80.159655	7.27945	8.7	Chr1: 171.051732	-0.459607	33	0.00650538	0.383519	0.459135	0.0183018
1460187_at	20377	2266	Sfrp1	secreted frizzled-related sequence protein 1	Chr8: 23.448203	5.56611	8.3	Chr17: 83.427876	0.459562	33	0.00651159	0.328113	-0.232617	0.252808
1416734_at	27418	8305	Mkln1	muskelin 1, intracellular mediator containing kelch motifs	Chr6: 31.508928	6.6635	10.3	Chr16: 17.412078	0.459254	33	0.00655376	0.571685	0.168713	0.410001
1442365_at	20168	24934	Rtn3	reticulon 3 (NSP-like protein 2)	Chr19: 7.448266	7.67083	15.3	Chr19: 10.670548	0.459203	33	0.00656082	0.356795	-0.0667455	0.745968
AFFX-ThrX-M_at			AFFX-ThrX-M	Affymetrix bacterial ThrX gene control probe set	ChrZ: 1.000000	5.98612	15.5	Chr4: 126.472844	-0.459064	33	0.00657993	0	0	1
1419016_at	73297	88538	1700034I23Rik	RIKEN cDNA 1700034I23 gene	Chr3: 40.900240	5.83364	13.1	Chr7: 48.977065	0.459017	33	0.0065864	0	-0.00726629	0.971897
1434282_at	108837	34661	5430411K16Rik	RIKEN cDNA 5430411K16 gene	Chr9: 85.720932	7.06114	11.5	Chr16: 44.143640	0.45883	33	0.00661229	0.325811	0	1
1456164_at	100382		AW011738	expressed non-coding sequence AW011738	Chr4: 156.204568	8.18927	18.1	Chr2: 18.263847	0.458827	33	0.0066127	0	0.439857	0.0245405
1443677_at	78435		A930014K01Rik	RIKEN cDNA A930014E10 gene	Chr9: 96.729884	7.29227	12.9	Chr15: 51.701250	0.45877	33	0.00662062	0	0	1
1422114_at	13875	68516	Erf	Ets2 repressor factor	Chr7: 25.244183	7.03415	14	Chr10: 57.752461	-0.458688	33	0.00663197	0.478909	-0.408114	0.0384771
1456728_x_at	11428	1657	Aco1	aconitase 1	Chr4: 40.198192	10.6516	8.7	Chr16: 32.702145	-0.458556	33	0.00665037	0.314907	-0.244684	0.228317
1444267_at	19775	55845	Xpr1	xenotropic and polytropic retrovirus receptor 1	Chr1: 155.321579	5.85185	11	Chr1: 95.094462	0.458468	33	0.0066626	0.369577	-0.109359	0.594865
1434555_at	11737	21269	Anp32a	acidic (leucine-rich) nuclear phosphoprotein 32 family, member A	Chr9: 62.378517	12.2308	11.6	Chr9: 62.264541	-0.458465	33	0.00666306	0.501882	0.122721	0.550342
1430856_at	69129	12298	Pex11c	RIKEN cDNA 1810022F11 gene	Chr8: 3.457192	7.48724	11.8	Chr5: 33.529528	-0.458461	33	0.00666366	0.285236	-0.34138	0.0878586
1432829_at	433182	68183	EG433182	predicted gene 5506, pseudogene of alpha enolase (Eno1)	Chr4: 150.778946	6.58788	12.6	ChrX: 59.235496	-0.458445	33	0.0066659	0	-0.307345	0.12668
1457506_at	72823	35389	Pard3b	BB524880 EST in par-3 partitioning defective 3 homolog B	Chr1: 62.171432	6.64229	11.5	Chr1: 170.535283	0.458355	33	0.0066784	0.420178	-0.288311	0.153193
1459678_at	497255		LOC497255	hypothetical LOC497255	Chr15: 73.423779	7.63589	30.9	Chr15: 72.500609	-0.4583	33	0.00668607	0	0	1
1454168_a_at	20480	32067	Skd3	suppressor of K+ transport defect 3	Chr7: 101.667247	6.30985	11	Chr13: 100.465336	-0.457971	33	0.00673218	0.390396	0	1
1435045_s_at	60597	8201	Mapk8ip2	mitogen-activated protein kinase 8 interacting protein 2	Chr15: 89.463949	7.00436	10.3	Chr15: 95.169140	0.457936	33	0.0067372	0.375379	-0.281305	0.163881
1441027_at	66570	11438	2610019I03Rik	RIKEN cDNA 2610019I03 gene	Chr15: 82.231617	6.58332	9.9	Chr3: 36.834801	-0.457392	33	0.00681414	0.361678	0	1
1420913_at	24059	38077	Slco2a1	solute carrier organic anion transporter family, member 2a1	Chr9: 103.087324	8.24805	10.4	Chr7: 119.526142	0.457379	33	0.00681597	0.261555	0.201024	0.324764
1449430_a_at	58866	5198	Treh	trehalase (brush-border membrane glycoprotein)	Chr9: 44.685631	6.43148	21.1	Chr2: 24.971752	0.457303	33	0.0068268	0.385437	-0.236817	0.244097
1433166_at			4930485E13Rik	RIKEN cDNA 4930485E13 gene	ChrUn: 1.000000	6.3943	9	Chr19: 36.395869	0.457227	33	0.00683765	0	0	1
1449832_at	73553	79570	1700091H14Rik	RIKEN cDNA 1700091H14 gene	Chr14: 44.523058	5.93129	10.7	Chr9: 30.479878	-0.457131	33	0.00685123	0	0.230798	0.256641
1429517_at	78287	41477	Zfyve20	zinc finger, FYVE domain containing 20	Chr6: 92.193165	7.38005	10.8	Chr3: 139.469112	0.457014	33	0.00686802	0	-0.359049	0.071645
1454273_at	75531		1700025H01Rik	RIKEN cDNA 1700025H01 gene	Chr16: 30.195176	6.45756	10.2	Chr1: 107.486168	-0.456851	33	0.00689139	0	-0.0376852	0.854977
1426930_at	108013	23202	Celf4	CUGBP, Elav-like family member 4 (bruno-like 4, RNA binding protein)	Chr18: 25.478782	5.6253	10	Chr15: 77.789150	-0.456753	33	0.00690536	0.335273	0	1
1446118_at	21769	11077	Tex27	testis expressed gene 27	Chr17: 30.024351	8.46274	12.9	Chr4: 125.588387	0.456657	33	0.0069193	0.350105	0	1
1454428_at	75004		4930467D19Rik	RIKEN cDNA 4930467D19 gene	Chr11: 103.506421	7.64695	18.9	Chr3: 138.815118	-0.456456	33	0.00694819	0	0	1
1420518_a_at	93842	10815	Igsf9	immunoglobulin superfamily, member 9 (turtle homolog A, synaptic recruitment of AMPA receptors)	Chr1: 172.498051	7.1265	13.7	Chr6: 101.847298	0.456311	33	0.00696923	0.407362	-0.201452	0.323715
1430197_a_at	19679	7915	Pitpnm2	phosphatidylinositol transfer protein, membrane-associated 2	Chr5: 124.135148	7.3292	12.7	Chr12: 36.689834	-0.456268	33	0.00697549	0.243057	0.154562	0.450909
1416765_s_at	99470	26431	Magmas	membrane associated guanylate kinase, WW and PDZ domain containing 3	Chr16: 4.616494	12.3109	14.1	Chr2: 23.766163	-0.45606	33	0.00700569	0	-0.448203	0.0216562
1453018_at	67459	1902	Nvl	nuclear VCP-like	Chr1: 181.093462	7.42333	11.9	Chr1: 178.156680	0.456037	33	0.00700894	0	0.307133	0.126956
1430159_at	74744		5830408C22Rik	RIKEN cDNA 5830408C22 gene	Chr8: 25.109120	8.56232	14	Chr3: 134.523036	0.455885	33	0.00703109	0	0	1
1450021_at	54609	81830	Ubqln2	ubiquilin 2	ChrX: 153.501087	11.0755	13.5	Chr4: 16.430885	-0.455872	33	0.00703301	0.223778	0.203535	0.318631
1439740_s_at	80914	40850	Uck2	uridine-cytidine kinase 2	Chr1: 167.223152	10.5433	11.3	Chr19: 14.967297	-0.455695	33	0.00705896	0.249904	0.458496	0.0184854
1417028_a_at	80890	22882	Trim2	tripartite motif protein 2	Chr3: 84.163947	6.72958	14	Chr4: 22.236339	0.455549	33	0.00708025	0.363667	-0.458059	0.0186119
1439590_at	381560	23068	4931440N07Rik	RIKEN cDNA 4931440N07 gene	Chr4: 132.725008	6.97542	30.6	Chr4: 132.619876	-0.455523	33	0.00708409	0.320687	0	1
1429263_at			4933425D22Rik	RIKEN cDNA 4933425D22 gene	Chr5: 149.442920	6.00536	9.3	Chr17: 83.747523	-0.455432	33	0.00709746	0	0	1
1443059_at	114664	69209	Dhrs8	dehydrogenase/reductase (SDR family) member 8	Chr5: 104.001783	5.67386	10.9	Chr17: 90.381205	-0.455257	33	0.0071232	0.379286	0	1
1459738_x_at	11605	90852	Gla	galactosidase, alpha	ChrX: 134.588269	5.72118	8.6	Chr4: 133.964175	0.455112	33	0.00714467	0.279805	-0.00492575	0.980947
1434160_at	233410	8759	Zfp592	zinc finger protein 592	Chr7: 81.042133	9.912	12.6	Chr10: 19.937470	-0.455078	33	0.00714975	0.210971	0.630172	0.000559815
1439322_at	211712	10698	Pcdh9	protocadherin 9	Chr14: 93.861601	5.396	18.2	Chr3: 129.509954	0.45503	33	0.00715677	0.324004	-0.258582	0.202134
1428406_s_at	353502	9901	Hcfc1r1	host cell factor C1 regulator 1 (XPO1-dependent)	Chr17: 23.674542	9.06805	9.2	Chr6: 52.103616	-0.455016	33	0.00715885	0.388056	-0.685372	0.000111699
1417419_at	12443	1334	Ccnd1	cyclin D1	Chr7: 144.932304	7.50806	10	Chr7: 6.677334	0.455013	33	0.0071594	0.247229	-0.238163	0.241347
1419188_s_at	20301	104838	Ccl27a	C-C motif chemokine 27	Chr4: 42.655516	8.53158	22.1	Chr19: 3.337223	-0.454641	33	0.00721457	0.449045	0	1
1428031_at	207911	21097	Mchr1	melanin-concentrating hormone receptor 1 (G protein coupled receptor 24)	Chr15: 81.237657	6.31983	8.5	Chr1: 78.940498	-0.454535	33	0.00723042	0.247275	-0.301613	0.134285
1457229_at	13546		DXBwg1396e	dwarf Tianjin	ChrX: 152.343685	5.98182	7.7	Chr7: 6.011490	-0.454438	33	0.00724491	0	0	1
1446870_at			D4Ertd510e	ESTs	Chr4: 31.265922	5.92115	11.3	Chr13: 20.407700	-0.454402	33	0.0072503	0	0	1
1456927_at	17776	7428	Mast2	microtubule associated serine/threonine kinase 2	Chr4: 116.335456	6.41918	13.2	Chr3: 138.905938	0.454382	33	0.00725339	0.441291	-0.166877	0.415189
1436969_at	71845		1700013E18Rik	RIKEN cDNA 1700013E18 gene	Chr3: 154.748467	6.25695	11.7	Chr1: 162.058587	-0.454308	33	0.00726446	0	0	1
1442806_at	212684	72270	9430030N17Rik	RIKEN cDNA 9430030N17 gene	Chr19: 45.030552	6.38379	11.9	Chr3: 28.727954	0.454209	33	0.00727934	0	-0.393672	0.0466136
1435669_at	328977		Zfp532	zinc finger protein 532	Chr18: 65.688381	7.05176	15.6	Chr18: 65.544549	0.453776	33	0.00734458	0	-0.452382	0.0203194
1428639_at	72568	35252	2700022J23Rik	RIKEN cDNA 2700022J23 gene	Chr1: 180.690122	8.32929	13.2	Chr1: 47.189877	0.453522	33	0.00738311	0.302584	0	1
1429341_at	53814	9410	Oaz3	ornithine decarboxylase antizyme 3	Chr3: 94.432499	5.95447	17.5	Chr19: 26.367815	-0.453473	33	0.00739052	0.362935	-0.148624	0.468695
1430689_at	72633		2810019C22Rik	RIKEN cDNA 2810019C22 gene	Chr9: 88.448092	6.04862	9.3	Chr2: 94.537781	0.453442	33	0.00739528	0	0	1
1459861_s_at	30841	13069	Fbxl10	F-box and leucine-rich repeat protein 10	Chr5: 122.870735	12.5114	8.3	Chr11: 119.408952	-0.453384	33	0.00740422	0.338715	0.420642	0.0323725
1432768_at			6430710M23Rik	RIKEN cDNA 6430710M23 gene	Chr8: 25.745000	6.20347	13.9	Chr3: 129.497470	-0.453271	33	0.0074214	0	0	1
1425026_at	108735	27069	2010005O13Rik	RIKEN cDNA 2010005O13 gene	Chr1: 165.178836	8.31362	13.2	Chr15: 57.160484	0.453076	33	0.00745115	0	0	1
1424205_at	93762	55764	Smarca5	SWI/SNF related, matrix associated, actin dependent regulator of chromatin, subfamily a, member 5	Chr8: 80.700002	9.42041	7.5	Chr15: 102.320887	0.452914	33	0.00747612	0.447528	0.494945	0.0101507
1423391_at	26431	41336	Git2	G protein-coupled receptor kinase-interactor 2	Chr5: 114.729642	12.7617	17.2	Chr11: 64.680151	-0.452855	33	0.00748514	0.61921	0.78046	2.56648e-06
1455933_at	101214	40866	Tra2a	transformer 2 alpha homolog	Chr6: 49.261347	7.79421	13.3	Chr4: 3.390023	0.45277	33	0.00749818	0.431472	0.497069	0.00978305
1451597_at	231382	74519	Tmprss11d	transmembrane protease, serine 11d	Chr5: 86.302978	6.0752	8.6	Chr11: 100.357896	-0.452751	33	0.0075012	0.355451	0.0918347	0.655466
1450256_at	12622	3983	Cer1	cerberus 1 homolog (Xenopus laevis)	Chr4: 82.881751	6.42386	12.8	Chr1: 127.154464	0.452733	33	0.00750385	0.343621	-0.214146	0.293497
1454090_at	56075	5353	Tprt	trans-prenyltransferase	Chr2: 22.911793	5.61782	11.7	Chr3: 141.724344	0.45269	33	0.00751056	0.266774	0	1
1439518_at	105450	11697	Mmrn2	multimerin 2	Chr14: 34.403828	6.32927	9.2	Chr9: 123.942645	-0.452641	33	0.00751812	0.383595	-0.025527	0.901489
1432391_at	70012	11254	2410030J07Rik	RIKEN cDNA 2410030J07 gene	Chr4: 146.511357	9.04445	23.9	Chr4: 133.964175	-0.452493	33	0.00754095	0	0	1
1416682_at	22215	7988	Ube3a	ubiquitin protein ligase E3A	Chr7: 59.306165	7.54955	11.4	Chr7: 56.524155	0.45213	33	0.00759734	0.265826	0.190798	0.350483
1439883_at			4832414A18	ESTs	Chr12: 4.476449	8.40535	7.7	Chr2: 162.891287	-0.452098	33	0.00760238	0	0	1
1427741_x_at	18089	17061	Nkx2-3	NK2 transcription factor related, locus 3 (Drosophila)	Chr19: 43.614408	6.93382	13.1	Chr19: 15.292517	-0.452026	33	0.00761363	0.4187	0.0441754	0.830331
1454432_at	71170		4933423N03Rik	RIKEN cDNA 4933423N03 gene	Chr17: 86.915651	6.3867	12.1	Chr5: 69.357018	-0.451885	33	0.00763553	0	0	1
1418590_at	16650	22472	Kpna6	karyopherin (importin) alpha 6	Chr4: 129.647601	7.13503	9.4	Chr2: 11.785864	-0.45184	33	0.00764263	0.402023	-0.152026	0.458459
1433058_at	280096		4933411O13Rik	RIKEN cDNA 4933411O13 gene	Chr16: 66.893598	5.46991	9.6	Chr13: 69.104303	0.451782	33	0.00765167	0	0.0718349	0.727297
1451289_at	13175	74530	Dclk1	doublecortin-like kinase 1	Chr3: 55.467545	5.85632	10.4	Chr14: 124.108797	-0.45169	33	0.0076662	0.368035	-0.189445	0.353976
1418198_a_at	74140	4671	Tm9sf1	transmembrane 9 superfamily member 1	Chr14: 55.636017	10.218	12.9	Chr10: 19.937470	0.451616	33	0.0076777	0	-0.379557	0.0558185
1431516_at	68306		4930565N06Rik	RIKEN cDNA 4930565N06 gene	Chr16: 36.880596	6.72365	10.8	Chr6: 138.409144	0.451557	33	0.00768711	0	0	1
1421360_at	269180	2871	Inpp4a	inositol polyphosphate-4-phosphatase, type I	Chr1: 37.396070	7.04727	11.3	Chr2: 31.822657	0.451351	33	0.00771949	0.403806	-0.124496	0.544547
1424128_x_at	20877	55807	Aurkb	aurora kinase B	Chr11: 69.051092	6.82556	12	Chr1: 178.156680	0.451298	33	0.00772781	0.2989	0.784209	2.1316e-06
1418032_at	101142	10211	Itfg2	integrin alpha FG-GAP repeat containing 2	Chr6: 128.409605	7.9292	9.4	Chr6: 138.409144	-0.451282	33	0.00773037	0.42973	-0.277816	0.169395
1440884_s_at	24052	285	Sgcd	sarcoglycan, delta (dystrophin-associated glycoprotein)	Chr11: 46.971368	5.80818	10	Chr3: 155.541974	-0.451106	33	0.00775825	0.260586	-0.141998	0.488962
1449937_at	19011	48394	Pp11r	placental protein 11 related	Chr15: 97.711039	6.42545	7.1	Chr3: 102.111029	0.45103	33	0.00777032	0.372011	0.400573	0.0425715
1454784_at	101860		6430516N12Rik	expressed sequence AW491345	Chr7: 121.501222	7.54789	10.3	Chr13: 22.380465	0.451029	33	0.00777049	0	0	1
1435377_at	66975	11792	2410002O22Rik	RIKEN cDNA 2410002O22	Chr13: 104.142205	10.2969	7.5	Chr12: 34.761872	-0.450997	33	0.0077756	0	-0.204314	0.316742
1430772_at	74387	49594	C21orf62	human chromosome 21, open reading frame 62	Chr16: 91.056132	6.05852	18	Chr2: 5.653007	0.450665	33	0.00782848	0	0	1
1449465_at	19699	3699	Reln	reelin	Chr5: 21.884497	6.44092	15	Chr8: 90.819263	0.450595	33	0.00783967	0.24477	-0.396437	0.0449591
1439292_at	27418	8305	Mkln1	muskelin 1, intracellular mediator containing kelch motifs	Chr6: 31.236707	6.70142	11	Chr16: 3.500000	-0.450545	33	0.00784762	0.571685	0.168713	0.410001
1454684_at	71492	12395	Bbs7	Bardet-Biedl syndrome 7	Chr3: 36.573414	5.97489	11	Chr3: 17.063539	0.450498	33	0.00785506	0.286701	-0.452196	0.0203775
1436764_at	93742	10489	Pard3	Partitioning defective 3 (cell adhesion, tight junction associated)	Chr8: 127.401485	7.14842	7	Chr17: 76.466117	0.450389	33	0.00787264	0.4344	-0.378992	0.0562145
1428174_x_at	16549		Khsrp	KH-type splicing regulatory protein	Chr17: 57.021274	7.98167	9.2	Chr1: 107.486168	0.450316	33	0.00788441	0.392406	0.048978	0.812192
1428197_at	109246	4860	Tspan9	tetraspanin 9 (signal transduction)	Chr6: 127.961476	8.59953	10.2	Chr2: 11.785864	-0.450228	33	0.00789847	0.463049	-0.269388	0.183249
1418315_at	26423	3638	Nr5a1	nuclear receptor subfamily 5, group A, member 1	Chr2: 38.692837	7.26379	11	Chr3: 11.558690	-0.450127	33	0.00791467	0.248702	-0.20658	0.311287
1434006_at	234384	13093	BC051227	cDNA sequence BC051227	Chr8: 70.758832	9.15615	13.2	Chr2: 5.653007	-0.450045	33	0.00792798	0	-0.385771	0.0516058
1429577_at	67320	122079	Iqcf4	IQ motif containing F4	Chr9: 106.568343	6.90982	14.1	Chr19: 26.367815	0.449901	33	0.00795123	0.288218	-0.0683369	0.740114
1452980_at	72834		2810468N07Rik	RIKEN cDNA 2810468N07, highly expressed brain non-coding RNA	Chr17: 25.574724	6.66235	13.2	Chr3: 142.634889	-0.449732	33	0.00797867	0	-0.28575	0.157041
1435082_at	19027	4915	Sypl	synaptophysin-like protein	Chr12: 32.977526	8.32818	11	Chr1: 120.112911	-0.449704	33	0.00798314	0.390832	-0.134044	0.513864
1419831_at	99996		AA416453	expressed sequence AA416453	Chr4: 20.019842	6.26283	11.1	Chr2: 134.462008	-0.449648	33	0.00799226	0	0	1
1440457_at	67300	3572	Cltc	clathrin, heavy polypeptide (Hc)	Chr11: 86.748353	8.09674	15.6	Chr7: 29.350349	0.449645	33	0.00799282	0.508688	0.0367424	0.858569
1437689_x_at	12759	1382	Clu	clusterin (apolipoprotein J, complement lysis inhibitor, inflammation, cell death, and cancer associated)	Chr14: 65.981454	5.87362	9.2	Chr4: 16.430885	0.449642	33	0.00799328	0.304559	-0.239147	0.239351
1444068_at	327987	21067	Thrap1	thyroid hormone receptor associated protein 1	Chr11: 86.333126	6.80744	10.6	Chr16: 27.062879	0.44953	33	0.00801146	0.150296	0	1
1459945_at			AK045605	AK045605 gene (midbrain expressed, Pum2 sequence similarity)	Chr3: 81.921353	5.72564	12.5	Chr15: 72.500609	0.449511	33	0.00801457	0	0	1
1428494_a_at	69920	4541	Polr2i	polymerase (RNA) II (DNA directed) polypeptide I	Chr7: 30.232378	10.8198	14.4	Chr11: 117.047188	-0.449437	33	0.00802659	0	-0.31344	0.118944
1457148_at			B230311I21	B230311I21	Chr4: 128.567109	6.75817	15.7	Chr3: 36.834801	0.449428	33	0.00802816	0	0	1
1443214_at	68526	16584	Gpr155	G protein-coupled receptor 155	Chr2: 73.369127	6.42132	17	Chr17: 81.026330	0.449279	33	0.00805251	0.349393	-0.277175	0.170422
1444656_at	72503	34730	Kiaa0100	KIAA0100 protein breast cancer overexpressed gene 1	Chr11: 78.292965	6.8592	13.2	Chr15: 95.169140	0.449191	33	0.00806687	0	0	1
1421181_at	504193	81926	Nptxr	neuronal pentraxin receptor	Chr15: 79.789409	7.47379	7.9	Chr16: 70.194758	0.448972	33	0.00810285	0.411742	-0.0458287	0.824076
1435564_at	319749		C230078M08Rik	RIKEN cDNA C230078M08 gene	Chr17: 26.445827	6.4863	14	Chr4: 133.964175	0.448888	33	0.00811665	0	0.103356	0.615354
1455187_at	503557		BC059177	cDNA sequence BC059069	Chr4: 136.979761	9.48024	8.4	Chr9: 97.321105	-0.448719	33	0.00814451	0	0.150176	0.464012
1440651_at	70686	15604	Dusp16	dual specificity phosphatase 16	Chr6: 134.735548	6.39209	14	Chr6: 138.407229	-0.448651	33	0.00815574	0.389028	-0.351262	0.0784809
1458862_at	218210	68442	Nup153	nucleoporin 153	Chr13: 46.697790	8.74906	11	Chr2: 178.717318	0.44853	33	0.00817566	0	-0.114161	0.57869
1427598_at	64243		Pwcr1	Prader-Willi chromosome region 1 homolog (human)	Chr7: 59.862912	6.20589	6.8	Chr3: 11.558690	-0.448514	33	0.00817844	0.164199	0	1
1436303_at	17356	21202	Mllt4	myeloid/lymphoid or mixed lineage-leukemia (trithorax homolog) translocated to 4	Chr17: 13.905092	7.51476	13.2	Chr5: 64.699027	-0.448478	33	0.00818435	0.529585	-0.608749	0.000966513
1437511_x_at	111246		Mclc	myeloid cell leukemia sequence 1, related sequence 1	Chr3: 108.678619	9.53403	9.6	Chr4: 16.430885	-0.448478	33	0.00818435	0.234742	0	1
1433458_at	243676		E330021D16Rik	ubiquitin-conjugating enzyme E2 Q2-like	Chr6: 136.400445	6.8038	20.8	Chr8: 28.049465	0.448462	33	0.00818702	0	-0.256393	0.206116
1460735_at	225115	25090	Svil	supervillin	Chr18: 5.118658	9.92444	8.8	Chr9: 105.774381	-0.448385	33	0.00819971	0.470356	-0.149407	0.466329
1424882_a_at	70021	122217	2510015F01Rik	RIKEN cDNA 2510015F01 gene	Chr14: 31.138179	6.50467	13.7	Chr3: 129.509954	-0.448384	33	0.00820001	0	0	1
1431005_at	28109	17547	D10Wsu102e	DNA segment, Chr 10, Wayne State University 102, expressed	Chr10: 83.366506	6.91032	10.3	Chr13: 115.537298	-0.448379	33	0.00820074	0	0.37353	0.0601559
1457670_s_at	16905	41321	Lmna	lamin A (progeria)	Chr3: 88.481211	6.49286	13.5	Chr3: 144.672147	-0.448257	33	0.00822107	0.211747	-0.0795213	0.699385
1457005_at	69606	12320	Mtfmt	mitochondrial methionyl-tRNA formyltransferase	Chr9: 65.452754	8.2725	10.1	Chr5: 45.338084	-0.448139	33	0.00824079	0	-0.328254	0.101592
1457868_at	239606	43139	Slc2a13	solute carrier family 2 (facilitated glucose transporter), member 13	Chr15: 91.362841	5.96455	10.9	Chr11: 117.169857	-0.448106	33	0.00824618	0.276309	-0.270043	0.182144
1430245_at	67713	87176	Dnajc19	DnaJ (Hsp40) homolog, subfamily C, member 19 (translocase of the inner mitochondrial membrane)	Chr3: 34.054383	9.64947	10.9	Chr5: 45.338084	0.448103	33	0.00824674	0	-0.228407	0.26174
1457629_at	234776	35321	Atmin	ATM interactor (ATM/ATR-substrate Chk2-interacting Zn2+-finger protein)	Chr8: 116.957922	5.85409	8.6	Chr9: 3.400000	0.44808	33	0.00825051	0.371313	-0.0423985	0.837064
1458598_at			Peg13	ESTs	Chr15: 72.807658	7.70336	11.3	Chr17: 27.061005	-0.448076	33	0.00825127	0	-0.259834	0.199881
1455082_at	208650	15856	Cblb	Casitas B-lineage lymphoma b	Chr16: 52.207495	11.1257	12.5	Chr10: 48.377966	-0.447926	33	0.00827622	0.347273	0.499875	0.00931414
1448758_at	50777	41473	Nrbf2	nuclear receptor binding factor 2	Chr10: 67.266924	11.1762	14.3	Chr2: 24.971752	-0.447772	33	0.00830208	0	-0.142234	0.488234
1454944_at	58180	9020	Hic2	hypermethylated in cancer 2	Chr16: 17.262916	7.75368	28.7	Chr1: 153.969506	-0.447739	33	0.0083077	0.323299	0.0255325	0.901468
1432056_at	71287	80235	Cpvl	carboxypeptidase, vitellogenic-like	Chr6: 53.873439	7.23065	12.7	Chr19: 37.738398	-0.447734	33	0.00830852	0	0.112982	0.582641
1419625_at	15482	117706	Hspa1l	heat shock protein 1-like	Chr17: 34.978706	6.12127	18.8	Chr3: 142.634889	-0.447698	33	0.00831454	0.351168	-0.105491	0.608033
1460485_at	71556		8430434A19Rik	RIKEN cDNA 8430434A19 gene	Chr19: 43.386815	5.81847	12.2	Chr14: 64.666842	-0.44763	33	0.00832589	0	0	1
1447704_s_at	78581	41789	D530033C11Rik	RIKEN cDNA D530033C11 gene	Chr15: 51.882601	9.82508	14.7	Chr15: 3.236252	-0.447037	33	0.00842613	0	0.55695	0.00312279
1435807_at	12540	1357	Cdc42	cell division cycle 42 (activator of rac, gephyrin and collybistin signaling partner in inhibitory postsynaptic receptor complex); exons 2, 3, 4	Chr4: 137.321829	8.02933	8.8	Chr3: 126.413660	-0.446951	33	0.00844089	0.349463	0.416233	0.0344251
1456449_at	114741	5207	Supt16h	suppressor of Ty 16 homolog (S. cerevisiae)	Chr14: 52.194988	6.89395	12.9	Chr1: 171.193042	0.446917	33	0.00844656	0	0	1
1431623_at	105171	69318	Arrdc3	arrestin domain containing 3	Chr13: 80.884332	6.8532	11.8	Chr1: 126.657091	0.446649	33	0.0084924	0.375688	-0.197365	0.333832
1453755_at	72290	32693	Lsm11	U7 snRNP-specific Sm-like protein LSM11	Chr11: 45.933263	8.38341	11.5	Chr12: 36.689834	-0.44661	33	0.00849906	0.369355	0.410548	0.0372245
1447567_at	23965	22673	Odz3	odd Oz/ten-m homolog 3	Chr8: 48.549448	5.42732	11.3	Chr3: 54.816651	-0.446478	33	0.00852166	0.244147	-0.408253	0.0384043
1453623_a_at	19358	48322	Rad23a	RAD23a homolog (S. cerevisiae)	Chr8: 84.840492	6.52509	9.2	Chr4: 125.588387	0.446449	33	0.00852661	0.323661	-0.172595	0.399152
1443107_at	105722	27888	Tmem16f	transmembrane protein 16F	Chr15: 95.898648	7.77471	11.3	Chr3: 129.509954	0.44642	33	0.00853154	0.355387	0.703099	6.17659e-05
1455940_x_at	83669	117682	Wdr6	WD repeat domain 6	Chr9: 108.572390	12.5362	13	Chr19: 22.456818	-0.44635	33	0.00854365	0	-0.0351229	0.864745
1444792_at			C80276	ESTs	Chr2: 64.606573	5.9587	12.2	Chr13: 112.636263	0.446243	33	0.00856202	0	0	1
1432421_at	18861	450	Pms2	postmeiotic segregation increased 2 (S. cerevisiae)	Chr5: 143.913728	7.69173	14	Chr17: 81.622061	0.446053	33	0.00859477	0.217769	0.767656	4.71509e-06
1446192_at	218038	121585	Amph	amphiphysin (synaptic vesicle, stiff-man syndrome with breast cancer 128kD autoantigen, actin assembly)	Chr13: 18.952750	6.82418	12.2	Chr1: 127.154464	0.445966	33	0.00860989	0.445024	-0.265384	0.190098
1416131_s_at	76740	44222	Efr3a	EFR3 homolog A (hearing loss associated, activity-dependent plasticity-associated multi-pass membrane KIAA0143 protein)	Chr15: 65.872143	12.0624	10.3	Chr2: 69.342849	-0.445896	33	0.0086219	0.309327	-0.332853	0.0966096
1419201_at	56538	27048	2310015I08Rik	RIKEN cDNA 2310015I08 gene	Chr7: 43.778968	5.96302	7.8	Chr14: 49.074404	0.445792	33	0.00863994	0.17805	0	1
1437069_at	237542	68813	Osbpl8	oxysterol binding protein-like 8	Chr10: 111.296878	10.6591	15.3	Chr18: 3.284197	-0.445437	33	0.00870174	0.287318	0.457846	0.0186736
1439716_at	330890	45122	9230101H05Rik	RIKEN cDNA 9230101H05 gene	Chr9: 14.702124	6.08914	11.5	Chr3: 39.285982	-0.44526	33	0.00873272	0.380409	0	1
1440399_at	77107		5930426O13Rik	RIKEN cDNA 5930426O13 gene	Chr11: 85.070079	5.68189	15.8	Chr3: 9.983632	-0.444958	33	0.00878569	0	0	1
1431505_at	66101	38172	Ppih	psepeptidyl-prolyl cis-trans isomerase H	Chr4: 119.311379	5.86848	7.3	Chr2: 128.373489	0.444737	33	0.0088246	0	0.711967	4.5192e-05
1443834_at			BE979518	putative CNS-specfic EST BE979518	Chr5: 72.143964	5.59539	10.7	Chr18: 11.084829	0.444483	33	0.00886955	0	0	1
1446256_at			Eplin	ESTs	Chr6: 12.210578	6.46256	7.9	Chr7: 115.353226	-0.444442	33	0.00887689	0	0	1
1457245_at	224132	13137	Dirc2	disrupted in renal carcinoma 2	Chr16: 35.694174	5.93802	15.3	Chr3: 146.631087	0.444365	33	0.0088905	0	-0.206595	0.311251
1420916_at	56194	6377	Fnbp3	formin binding protein 3	Chr2: 53.138477	8.60355	13.7	Chr2: 24.971752	0.444302	33	0.00890173	0.453531	0	1
1420260_at	71838	69217	Phf7	PHD finger protein 7	Chr14: 31.237789	8.59835	12	Chr4: 16.430885	0.444278	33	0.00890602	0.381338	-0.0311455	0.879946
1423728_at	223691	9380	Eif3s6ip	eukaryotic translation initiation factor 3, subunit 6 interacting protein	Chr15: 79.089648	12.7323	15.1	Chr3: 9.082402	-0.444273	33	0.00890691	0.316939	0	1
1447297_at	192287	10039	C330005L02Rik	RIKEN cDNA C330005L02 gene	Chr9: 97.085576	6.45312	10.1	Chr8: 88.383898	0.444254	33	0.00891025	0.120875	0	1
1443934_at	234912	13163	9230110C19Rik	RIKEN cDNA 9230110C19 gene	Chr9: 8.021804	5.84977	8.9	Chr1: 189.029118	-0.444232	33	0.00891418	0	0.0216555	0.916373
1446946_at	21812	3177	Tgfbr1	transforming growth factor, beta receptor I	Chr4: 47.400327	9.4648	9.4	Chr2: 160.769244	0.444036	33	0.00894918	0.278486	0.267271	0.186849
1422141_s_at	114564	86179	Csprs	component of Sp100-rs	Chr8: 99.446072	6.84552	20.2	Chr7: 66.068226	0.444022	33	0.00895178	0.371757	0.251915	0.214427
1427758_x_at	380794		Ighg	immunoglobulin heavy chain (gamma polypeptide)	Chr12: 113.330272	6.1732	11.1	Chr15: 67.990415	-0.44402	33	0.00895212	0.285675	0.758448	7.13583e-06
1426005_at	13406	68396	Dmp1	dentin matrix protein 1	Chr5: 104.213534	6.00705	9.4	Chr9: 108.500600	-0.444012	33	0.00895351	0.296878	0.473347	0.0145892
1420234_at			9130427A09Rik	RIKEN cDNA 9130427A09 gene	--	6.59103	10.9	Chr4: 103.634906	-0.443944	33	0.00896563	0	0	1
1422326_at	14380		G6pd2	glucose-6-phosphate dehydrogenase 2	Chr5: 61.809873	5.72774	13.1	Chr3: 36.834801	-0.443902	33	0.00897316	0.328865	0.0511905	0.803866
1429999_at	24086	4993	Tlk2	tousled-like kinase 2	Chr11: 105.283370	7.20421	8.9	Chr1: 145.376780	0.443871	33	0.00897881	0.473948	0.231169	0.255857
1451781_at	18020	7862	Nfatc2ip	nuclear factor of activated T-cells, cytoplasmic, calcineurin-dependent 2 interacting protein	Chr7: 126.384317	6.64498	11	Chr5: 21.026344	-0.443867	33	0.00897952	0.417359	0.726336	2.65686e-05
1440623_at	233919	17764	Gpr26	G protein-coupled receptor 26	Chr7: 131.985109	6.68089	9.6	Chr15: 72.500609	-0.44375	33	0.00900038	0.320376	0.14812	0.470221
1423325_at	18949	37656	Pnn	pinin	Chr12: 59.068754	9.18409	9.8	Chr3: 139.469112	0.44372	33	0.00900584	0.467525	0.374554	0.0594005
1435782_at	668206	86300	LOC668206	similar to Ubiquitin A-52 residue ribosomal protein fusion product 1	Chr11: 60.692718	7.68512	11.9	Chr2: 75.132893	-0.443643	33	0.00901973	0	0	1
1431682_at	269181	8153	Mgat4a	mannoside acetylglucosaminyltransferase 4, isoenzyme A	Chr1: 37.485973	6.67386	9.8	Chr11: 80.586498	-0.443632	33	0.00902168	0.282047	0.282078	0.162677
1445496_at	11992	1284	Auh	AU RNA binding protein/enoyl-coenzyme A hydratase (mitochondrial, 3-methylglutaconic aciduria, type I)	Chr13: 52.911330	7.12794	15.9	Chr11: 42.371999	-0.443627	33	0.00902254	0.324648	0.202637	0.320815
1419818_x_at	52231	41225	Ankzf1	ankyrin repeat and zinc finger domain containing 1	Chr1: 75.198783	10.6402	9.6	Chr2: 102.660525	-0.443609	33	0.00902577	0.170323	0.13617	0.507149
1460228_at	22282	2527	Usf2	upstream stimulatory factor 2	Chr7: 30.945281	9.51717	24	Chr7: 31.360167	-0.443458	33	0.00905295	0.403384	-0.250288	0.2175
1430730_at	77271		9430024F10Rik	RIKEN cDNA 9430024F10 gene	Chr12: 110.590624	7.31353	10	Chr1: 158.381471	-0.443313	33	0.0090792	0	0	1
1433434_at	67776	18222	Vwa5a	von Willebrand factor A domain containing 5A	Chr9: 39.588482	6.07041	13.8	Chr1: 4.878037	0.443273	33	0.00908649	0.251634	0	1
1419047_at	54604	40997	Pcnx	pecanex homolog (Drosophila)	Chr12: 81.996541	9.29359	10.4	Chr2: 170.206904	-0.44315	33	0.00910872	0	-0.330252	0.0994048
1432255_at	56527	10543	Mast1	microtubule associated serine/threonine kinase 1	Chr8: 84.930298	6.79911	10.6	Chr6: 93.599797	-0.443122	33	0.00911375	0.294483	-0.285966	0.156714
1451749_at	266632	41109	Irak4	interleukin-1 receptor-associated kinase 4 (NF-kappaB activation)	Chr15: 94.558332	7.0767	19.7	Chr15: 93.360915	-0.442731	33	0.00918491	0.342911	0.57585	0.0020813
1429560_at	77652	104925	Zfp422-rs1	zinc finger protein 422, related sequence 1	Chr17: 33.303297	8.53808	9.6	Chr3: 144.672147	0.442716	33	0.00918764	0	-0.202845	0.320309
1428589_at	107733	13036	Mrpl41	mitochondrial ribosomal protein L41	Chr2: 24.974174	11.2265	19.4	Chr2: 25.649555	0.44254	33	0.00921982	0	-0.197991	0.33227
1429790_at	76183	65190	Brunol6	bruno-like 6, RNA binding protein	Chr9: 59.604380	6.19738	10.5	Chr15: 94.266750	-0.442529	33	0.00922191	0.235978	-0.254481	0.209638
1457771_at	19277	21564	Ptpro	protein tyrosine phosphatase, receptor type, O	Chr6: 137.404420	6.72538	11.2	Chr18: 45.140610	0.442481	33	0.0092308	0.470869	0.0766127	0.709904
1457942_at			BI467159	BI467159 EST	Chr2: 37.359348	5.76609	10.7	Chr12: 107.547951	-0.442469	33	0.00923286	0	0	1
1429035_at	71854	23357	Dpep3	dipeptidase 3	Chr8: 105.973704	6.5918	11.6	Chr16: 11.886422	-0.442417	33	0.00924237	0.377178	-0.0496388	0.809703
1457426_at			1700022O21Rik	RIKEN cDNA 1700022O21 gene	Chr9: 121.945807	6.8513	12.5	Chr1: 98.793301	-0.442135	33	0.00929431	0	0	1
1418186_at	14871	20235	Gstt1	glutathione S-transferase, theta 1	Chr10: 75.783853	7.14526	12.6	Chr2: 169.897347	-0.442103	33	0.0093002	0.348226	-0.34504	0.0842921
1453345_at	70701	28165	3830408G10Rik	RIKEN cDNA 3830408G10 gene	Chr5: 72.667880	9.90003	12.8	Chr4: 152.468585	-0.442051	33	0.0093098	0.279966	0	1
1447610_at	234463	32403	BC004056	cDNA sequence BC004056	--	5.81997	7.4	Chr6: 87.144167	0.441909	33	0.00933615	0	0	1
1435523_s_at	381820	130035	Smim10l1	small integral membrane protein 10 like 1	Chr6: 133.107069	5.93374	12.6	Chr4: 16.430885	-0.441778	33	0.00936044	0	0	1
1432153_at			4933426B08Rik	RIKEN cDNA 4933426B08 gene	Chr17: 6.817962	5.79003	8.3	Chr11: 35.687788	-0.441744	33	0.00936674	0	0	1
1427445_a_at	22138	26418	Ttn	titin	Chr2: 76.704128	10.4523	11.2	Chr10: 22.000000	0.441739	33	0.00936763	0.334811	0.0473098	0.818482
1422548_at	67422	32615	Dhdds	dehydrodolichyl diphosphate synthase (retinitis pigmentosa 59)	Chr4: 133.969192	6.68152	9.6	Chr16: 22.028845	-0.441738	33	0.00936774	0	-0.0134379	0.948052
1437257_at	99512	8984	Wdr47	WD repeat domain 47	Chr3: 108.618829	6.79786	13.7	Chr16: 27.360729	0.441696	33	0.00937554	0.398958	-0.217333	0.286199
1451068_s_at	75617	68149	Rps25	ribosomal protein S25	Chr9: 44.407987	15.6855	16.1	Chr1: 170.535283	-0.44163	33	0.00938793	0.330725	0.428202	0.0290815
1421593_at	17968	3336	Ncam2	neural cell adhesion molecule 2	Chr16: 81.597285	6.23352	7.3	Chr7: 48.977065	0.441509	33	0.00941039	0.323772	-0.325698	0.104442
1446872_at	105289		AU021877	expressed sequence AU021877	Chr13: 96.331662	5.83867	14.3	Chr10: 19.937470	0.44133	33	0.00944385	0	0	1
1445157_at	102220		E330037G11Rik	RIKEN cDNA E330037G11 gene	Chr4: 137.653352	8.53135	38.3	Chr4: 136.674648	-0.441234	33	0.00946174	0	0	1
1436509_at	109154	8823	Mlec	malectin	Chr5: 115.147197	9.66498	18.9	Chr11: 101.599021	0.44117	33	0.00947381	0	0.0166541	0.935642
1437165_a_at	18542	1946	Pcolce	procollagen C-proteinase enhancer protein	Chr5: 137.605192	6.37633	12.1	Chr5: 103.266997	-0.441154	33	0.00947682	0.436421	-0.15295	0.455701
1458875_at	99683	55968	Sec24b	SEC24 related gene family, member B	Chr3: 130.042899	7.07473	9.8	Chr10: 115.872274	0.441093	33	0.00948824	0	-0.047937	0.816116
1433461_at	319322	6678	Sf3b2	splicing factor 3b, subunit 2	Chr19: 5.273954	11.9591	9.9	Chr11: 35.687788	-0.441093	33	0.00948825	0	0.509554	0.00783831
1433367_at	71456		8430401P03Rik	RIKEN cDNA 8430401P03 gene	Chr10: 127.394330	6.78502	14.2	Chr15: 87.454918	-0.440691	33	0.00956391	0	0	1
1424887_at	234825	69234	Klhdc4	kelch domain containing 4	Chr8: 121.796463	9.74824	13.5	Chr2: 7.696420	0.440473	33	0.00960515	0	0.591797	0.00144967
1425193_at	66552	36411	Sppl2a	signal peptide peptidase-like 2A precursor	Chr2: 126.893265	10.5562	32.6	Chr2: 128.373489	-0.440361	33	0.0096264	0.410541	-0.116701	0.570212
1452696_a_at	74476		4933439C10Rik	RIKEN cDNA 4933439C10 gene	Chr11: 59.507280	7.47759	12.4	Chr2: 43.632178	-0.440063	33	0.00968322	0	-0.019079	0.926295
1459494_at	54189	3451	Rabep1	rabaptin, RAB GTPase binding effector protein 1	Chr11: 70.873298	6.81233	11.3	Chr1: 55.127478	0.43988	33	0.00971811	0.475955	-0.247013	0.223779
1419354_at	93691	2751	Klf7	Kruppel-like factor 7 (ubiquitous)	Chr1: 64.042312	10.6813	11.5	ChrX: 102.126656	-0.439811	33	0.00973135	0.38292	0.42154	0.0319663
1448687_at	67389	12123	Fam132a	adipose-derived insulin-sensitizing factor, family with sequence similarity 132, member A	Chr4: 155.965053	9.24277	36	Chr4: 155.894026	-0.439699	33	0.00975283	0.246037	0	1
1425120_x_at	217845	89164	1810023F06Rik	RIKEN cDNA 1810023F06 gene	Chr12: 103.451099	8.60323	8.1	Chr19: 26.367815	-0.439592	33	0.00977334	0.324777	-0.0402877	0.845077
1438207_at	107338	37897	Gbf1	golgi-specific brefeldin A-resistance factor 1	Chr19: 46.261722	8.01698	10.8	Chr2: 69.342849	0.43951	33	0.00978924	0.389005	-0.458742	0.0184147
1450386_at	16648	20520	Kpna3	karyopherin (importin) alpha 3	Chr14: 61.365595	9.40147	10.1	Chr19: 11.926007	0.439444	33	0.00980202	0.380227	0.151253	0.460775
1425809_at	11770	36067	Fabp4	fatty acid binding protein 4, adipocyte	Chr3: 10.206476	6.41098	11.7	Chr5: 104.085860	-0.439393	33	0.00981186	0.338721	-0.0884808	0.667326
1448805_at	22278	31426	Usf1	upstream transcription factor 1	Chr1: 171.418237	8.65948	17.4	Chr19: 6.516097	0.439392	33	0.00981188	0.444748	0.310958	0.122051
1447187_at	213452	19711	Dstyk	dual serine/threonine and tyrosine protein kinase (receptor interacting protein kinase 5)	Chr1: 132.443994	7.74741	16.5	Chr15: 54.578200	0.439349	33	0.0098202	0.406086	0	1
1427929_a_at	216134	2731	Pdxk	pyridoxal (pyridoxine, vitamin B6) kinase	Chr10: 78.436761	10.5424	6.5	Chr5: 64.699027	-0.439341	33	0.00982184	0	-0.303523	0.131715
1454535_at	14594	7730	Ggta1	glycoprotein galactosyltransferase alpha 1, 3	Chr2: 121.907288	6.67861	10.9	Chr3: 41.542098	0.439338	33	0.00982246	0.304694	0.688474	0.000100996
1423798_a_at	20918	130538	Eif1	eukaryotic translation initiation factor 1	Chr11: 100.320963	14.5054	9.9	Chr2: 61.079400	-0.439029	33	0.00988215	0	0.00887285	0.965687
1426433_at	68632	11833	Myct1	myc target 1	Chr10: 5.605116	5.8723	11.3	Chr4: 22.236339	0.438952	33	0.0098971	0.403684	0.200531	0.325978
1455723_at			Imp4	IMP4, U3 small nucleolar ribonucleoprotein, homolog	Chr1: 34.448795	7.68382	11.6	ChrX: 3.231738	0.43889	33	0.00990917	0	0.433876	0.0267929
1436614_at	320253	35310	March3	membrane-associated ring finger (C3HC4) 3	Chr18: 56.775229	10.6482	14.7	Chr17: 81.622061	0.438798	33	0.00992709	0	0.241806	0.234009
1440064_at	208618	10477	9430077C05Rik	RIKEN cDNA E330027G05 gene	Chr2: 20.711339	6.33838	6.9	Chr16: 21.323640	0.438776	33	0.0099314	0.347878	0	1
1443420_at	84092	3782	Usp8	ubiquitin carboxyl-terminal hydrolase 8	Chr2: 126.730576	6.24697	13.3	Chr2: 15.000000	-0.438753	33	0.00993603	0.414874	-0.375467	0.0587342
1438093_x_at	13167	39086	Dbi	diazepam binding inhibitor	Chr1: 120.113314	9.80059	14.3	Chr1: 107.486168	0.438729	33	0.00994069	0.347772	-0.436038	0.0259605
1437667_a_at	12014		Bach2	BTB and CNC homology, basic leucine zipper transcription factor 2	Chr4: 32.580801	11.562	17.7	Chr10: 19.937470	-0.438623	33	0.00996131	0.465424	0.616435	0.000798126
1441354_at	14897	44226	Trip12	thyroid hormone receptor interactor 12	Chr1: 84.787431	8.14526	10.3	Chr5: 30.834663	0.43862	33	0.00996194	0.33822	0.340022	0.0892113
1426198_at	16061		Igh-V	immunoglobulin heavy chain (J558 family)	--	5.77442	12.5	Chr5: 123.165952	-0.438585	33	0.00996877	0.306393	0.454977	0.0195236
1427353_at	76707	41024	Clasp1	CLIP associating protein 1	Chr1: 118.499693	7.5885	13.7	Chr8: 29.613342	0.438514	33	0.00998265	0.262246	0.323864	0.106524
1437813_at	230806	19232	Aim1l	absent in melanoma 1-like (beta-gamma crystallin domain containing 2)	Chr4: 134.089316	9.04408	35.8	Chr4: 133.964175	-0.438382	33	0.0100085	0.315253	-0.0436057	0.832488
1444404_at	433809	19234	Rnf207	ring finger protein 207	Chr4: 152.315391	7.62835	18.8	Chr7: 137.867812	-0.438309	33	0.0100228	0	-0.273896	0.175745
1458085_at	67586	12159	Ubxd5	UBX domain containing 5	Chr4: 134.126018	8.51748	12.7	Chr3: 9.082402	0.43825	33	0.0100345	0.567172	0.164585	0.421716
1454084_a_at	71599	14084	Senp8	SUMO/sentrin specific protease 8	Chr9: 59.736552	7.00423	12	Chr2: 17.898115	0.438198	33	0.0100447	0.36167	-0.362638	0.0686521
1432125_at	64933	4950	Ap3m2	adaptor-related protein complex 3, mu 2 subunit	Chr8: 22.796485	7.33253	8.2	Chr15: 58.000000	0.438145	33	0.0100551	0.223933	0.0416731	0.839816
1453177_at	66696	23551	4631426E05Rik	RIKEN cDNA 4631426E05 gene	Chr15: 36.504745	6.58889	9.2	Chr15: 91.405127	0.438003	33	0.0100831	0.334798	0.214614	0.292418
1437175_at	230809	36977	Pdik1l	PDLIM1 interacting kinase 1 like	Chr4: 134.275261	10.6424	29.7	Chr4: 136.442626	0.437986	33	0.0100865	0.403276	0.639899	0.000431035
1448587_at	103724	32762	Tbc1d10a	TBC1 domain family, member 10a	Chr11: 4.214951	9.23977	14.2	Chr15: 94.266750	0.437977	33	0.0100882	0.331896	-0.0484135	0.814319
1439156_at	269061	11731	Cpsf7	cleavage and polyadenylation specificity factor 7	Chr19: 5.570682	8.95388	43.5	Chr19: 4.845967	-0.437968	33	0.01009	0	0	1
1416718_at	12032	7244	Bcan	brevican	Chr3: 87.987723	7.08053	15	ChrX: 71.441039	-0.437866	33	0.0101102	0.332405	-0.280648	0.164909
1456147_at	241230	17112	St8sia6	ST8 alpha-N-acetyl-neuraminide alpha-2,8-sialyltransferase 6	Chr2: 13.654944	12.4375	15.4	Chr12: 113.150245	-0.437791	33	0.0101251	0.294021	-0.223987	0.271334
1442650_at	320965		Lrrc7	leucine-rich repeat-containing protein 7 (densin-180, CAMKII alpha-actinin binding protein of postsynpatic density)	Chr3: 158.082099	6.573	12.2	ChrX: 69.232896	-0.437665	33	0.01015	0	-0.216272	0.288617
1459913_at	22035	2824	Tnfsf10	tumor necrosis factor (ligand) superfamily, member 10	Chr3: 27.338888	9.00564	12.9	Chr13: 37.309272	0.437631	33	0.0101568	0.305936	0.0653926	0.750956
1425743_at	94089	14113	Trim7	CDK2 (cyclin-dependent kinase 2)-associated protein 1	Chr11: 48.849806	6.82962	10.2	Chr3: 37.378983	0.43742	33	0.0101987	0.330329	0.118621	0.56384
1426610_a_at	22130	49133	Ttf1	transcription termination factor 1	Chr2: 29.074602	9.95436	14	Chr7: 19.157130	0.437312	33	0.0102203	0.460333	0.276644	0.171277
1417599_at	102657	11892	Cd276	CD276 antigen	Chr9: 58.524327	7.60723	14.2	Chr3: 4.365615	0.43723	33	0.0102368	0.40957	-0.0387056	0.851093
1441998_at	56031	38142	Ppie	peptidylprolyl isomerase E (cyclophilin E, rotamase E)	Chr9: 66.594254	6.81276	9.1	Chr6: 40.799296	-0.436932	33	0.0102965	0.410763	0.380018	0.055497
1451816_at	98403	9188	Zfp451	zinc finger protein 451	Chr1: 33.801998	6.17192	10.4	Chr2: 134.519309	0.436929	33	0.0102971	0.272575	0.604746	0.00106577
1420047_at	68877	49867	Maf1	MAF1 homolog, negative regulator of RNA polymerase III	Chr15: 76.353918	7.47773	11.5	Chr5: 103.116820	0.436881	33	0.0103067	0.438627	0.412662	0.036163
1454871_at	109095		Rbm15b	RNA binding motif protein 15B	Chr9: 106.884270	9.04697	8.6	Chr11: 4.508728	0.436664	33	0.0103504	0.428062	0.0614217	0.765651
1446470_at			AK042285	AK042285 EST (thymus)	Chr3: 135.728232	7.1713	11	Chr1: 58.115573	-0.436579	33	0.0103676	0	0	1
1435694_at	71302	36349	Arhgap26	RIKEN cDNA 4933432P15 gene	Chr18: 39.375693	9.42197	13.3	Chr18: 12.550517	0.436191	33	0.0104462	0	-0.160931	0.432237
1427377_x_at	15494		Hsd3b3	hydroxysteroid dehydrogenase-3, delta<5>-3-beta	Chr3: 98.741567	7.93967	11.1	Chr2: 5.653007	0.436093	33	0.0104662	0	0.169891	0.406691
1455535_at	319649		A730017D01Rik	RIKEN cDNA A730017D01	Chr6: 143.828773	6.1963	11.5	Chr15: 63.392263	-0.436076	33	0.0104698	0	-0.290605	0.149805
1447067_at			BG068121	ESTs	Chr9: 20.050629	6.95718	9	Chr6: 101.847298	-0.435913	33	0.010503	0	0	1
1419279_at	18718	37995	Pip5k2a	phosphatidylinositol-4-phosphate 5-kinase, type II, alpha (schizophrenia candidate)	Chr2: 18.843033	10.3455	11.7	Chr7: 56.124439	-0.435828	33	0.0105203	0.460376	0.617738	0.000772263
1428427_at	72179	32144	Fbxl2	F-box and leucine-rich repeat protein 2	Chr9: 113.978252	5.89627	9.2	Chr9: 123.942645	0.435816	33	0.0105227	0.24953	0	1
1421822_at	19053	37889	Ppp2cb	protein phosphatase 2a, catalytic subunit, beta isoform	Chr8: 33.619858	5.86002	8.9	Chr9: 123.942645	0.435598	33	0.0105674	0.432297	0.109385	0.594777
1438846_x_at	27399	56602	Ihpk1	inositol hexaphosphate kinase 1	Chr9: 108.048512	5.82083	12.7	Chr1: 106.321454	-0.435593	33	0.0105684	0.388399	0.366287	0.0657091
1429212_a_at	69358	17066	1700008D07Rik	RIKEN cDNA 1700008D07 gene	Chr7: 101.913131	7.20335	12.6	Chr6: 147.652323	0.435586	33	0.0105698	0.209624	0	1
1445866_at	328329	42094	Mast4	Microtubule associated serine/threonine kinase family member 4	Chr13: 102.766898	7.33423	12.4	Chr2: 18.263847	0.435451	33	0.0105977	0	-0.122634	0.550628
1429774_a_at	70681	16376	Fam175a	abraxas, family with sequence similarity 175, member A (DNA damage response, coiled-coil domain containing 98)	Chr5: 100.806054	8.18568	9.9	Chr5: 143.513448	0.435399	33	0.0106084	0	0	1
1418712_at	58804	10984	Cdc42ep5	CDC42 effector protein (Rho GTPase binding) 5	Chr7: 4.151281	6.9137	13.2	Chr4: 67.182024	-0.435368	33	0.0106148	0	-0.23572	0.246353
1426360_at	269061	11731	Cpsf7	cleavage and polyadenylation specificity factor 7	Chr1: 133.638877	9.90802	13.6	Chr7: 19.429957	0.435292	33	0.0106304	0	0	1
1425097_a_at	20402	40787	Zfp106	zinc finger protein 106	Chr2: 120.526752	7.54567	7.7	Chr17: 64.484288	0.435246	33	0.0106398	0.561863	-0.201099	0.324579
1452151_at	223752	18199	Gramd4	cDNA sequence BC021523	Chr15: 86.137051	11.3687	18.6	Chr15: 87.454918	-0.435134	33	0.0106632	0	0	1
1450104_at	11487	865	Adam10	a disintegrin and metalloprotease domain 10	Chr9: 70.768845	7.59394	9.7	Chr12: 14.869257	0.435081	33	0.010674	0.327949	0.399295	0.043298
1459452_at	93673	118004	Cml2	camello-like 2	Chr6: 85.870670	5.78159	8.6	Chr5: 104.085860	-0.434899	33	0.0107117	0	-0.171308	0.402731
1458821_at	69608	40986	Sec24d	SEC24 related gene family, member D (S. cerevisiae)	Chr3: 123.357319	6.4505	17.9	Chr15: 83.096920	0.434431	33	0.0108092	0.264121	-0.0408613	0.842898
1457558_at			A330050F15Rik	RIKEN cDNA A330050F15 gene	Chr17: 69.488767	7.1528	9.9	Chr18: 16.414681	-0.434319	33	0.0108327	0	-0.261712	0.196532
1451463_at	109270	17132	Prr5	proline rich 5 (renal)	Chr15: 84.703077	6.10214	11.7	Chr16: 69.289612	-0.434306	33	0.0108355	0.394356	0	1
1442186_at	246103	30967	Atxn7	ataxin 7, spinocerebellar ataxia 7 (SAGA histone acetyltransferase complex, CAG repeat aggregation disease, neuronal and photoreceptor degeneration, suppression of CRX transactivation)	Chr14: 14.104515	8.06021	10.2	Chr9: 95.329897	0.434275	33	0.0108421	0.319348	-0.21571	0.289901
1449439_at	93691	2751	Klf7	Kruppel-like factor 7 (ubiquitous)	Chr1: 64.032879	9.83508	14.5	Chr15: 57.160484	-0.433896	33	0.0109218	0.38292	0.42154	0.0319663
1417127_at	17701	1836	Msx1	homeo box, msh-like 1	Chr5: 37.821155	7.77361	15.6	Chr3: 9.983632	0.433888	33	0.0109236	0.302279	0.0157965	0.93895
1443995_at	194854	77971	1500035N22Rik	ESTs	ChrX: 37.209127	6.93942	14.3	Chr10: 19.937470	0.433729	33	0.0109571	0	0.0956683	0.642009
1445107_at	17999	88807	Nedd4	neural precursor cell expressed, developmentally down-regulated gene 4 (ubiquitin ligase)	Chr9: 72.688126	6.62652	12.6	Chr11: 116.957302	0.433701	33	0.0109629	0.364565	-0.348867	0.080681
1423597_at	11980	48402	Atp8a1	ATPase, aminophospholipid transporter (APLT), class I, type 8A, member 1	Chr5: 67.621778	9.63533	8.8	Chr16: 31.615795	0.433681	33	0.0109672	0.409343	0.227219	0.264298
1423195_at	15247	22456	Hiat1	hippocampus abundant gene transcript 1	Chr3: 116.631409	10.5586	12.4	Chr16: 17.412078	-0.43365	33	0.0109738	0.226995	0.0902626	0.661015
1452473_at	78004	12689	E130201N16Rik	RIKEN cDNA E130201N16 gene	Chr6: 54.329884	5.98448	13.8	Chr2: 173.426500	-0.433646	33	0.0109745	0.356701	0	1
1441815_at	246317	16367	Neto1	neuropilin (NRP) and tolloid (TLL)-like 1	Chr18: 86.505189	6.09715	7.9	Chr10: 121.448883	-0.433469	33	0.0110121	0.326421	-0.184066	0.368055
1435798_a_at	234373	8923	Sfrs14	splicing factor, arginine/serine-rich 14	Chr8: 70.262930	10.688	13	Chr4: 18.549080	-0.433365	33	0.0110344	0.353902	0.048497	0.814004
1444151_at	15571	31035	Elavl3	ELAV (embryonic lethal, abnormal vision, Drosophila)-like 3 (Hu antigen C)	Chr9: 22.048292	7.04889	15	Chr4: 126.472844	-0.433353	33	0.0110369	0.401318	-0.289939	0.150784
1460265_at	18813	4513	Pa2g4	proliferation-associated 2G4	Chr10: 128.557875	7.51065	13.8	Chr1: 109.064274	0.433176	33	0.0110747	0.508624	0.298939	0.137943
1428705_at	69327	35416	1700007K13Rik	RIKEN cDNA 1700007K13 gene	Chr2: 28.462163	6.20998	12.4	Chr15: 65.245183	-0.433099	33	0.0110911	0.298384	-0.0943975	0.646458
1431330_at	76482	8341	C18orf8	human chromosome 18 open reading frame 8 (macrophage inhibitory cytokine 1, colon cancer-associated protein)	Chr18: 12.180869	6.87385	10.2	Chr17: 63.711579	0.433049	33	0.0111019	0	0	1
1433319_at	50795	56376	Sh3bgr	SH3-binding domain glutamic acid-rich protein	Chr16: 96.201258	6.73926	14.9	Chr15: 83.114394	0.432974	33	0.0111178	0.185776	-0.190206	0.352009
1454185_at	71209		4933436E23Rik	RIKEN cDNA 4933436E23 gene	Chr1: 139.399124	6.94355	11.1	Chr6: 82.500000	0.432864	33	0.0111415	0	0	1
1453529_at	24012	2193	Rgs7	regulator of G protein signaling 7	Chr1: 175.061990	5.52535	16.4	Chr3: 139.354330	0.432854	33	0.0111436	0.33024	-0.321119	0.109697
1446512_at	69082	10216	2610312B22Rik	RIKEN cDNA 2610312B22 gene	Chr2: 83.646949	7.08183	16.6	Chr16: 49.849657	0.432833	33	0.0111481	0	0	1
1445332_at			2810047L02Rik	ESTs	Chr12: 81.783521	6.64586	11.4	Chr18: 85.765082	-0.432767	33	0.0111623	0	0	1
1429347_at	66813	49840	Bcl2l14	Bcl2-like 14 (apoptosis facilitator)	Chr6: 134.438139	6.24927	12.1	Chr15: 12.672705	-0.432617	33	0.0111945	0.383813	-0.140262	0.494346
1426232_at	235184	36421	BC024479	cDNA sequence BC024479	Chr9: 37.523627	9.63517	11.3	Chr2: 18.263847	0.432529	33	0.0112134	0	0.237462	0.242777
1416576_at	12702	2941	Socs3	suppressor of cytokine signaling 3 (STAT-induced STAT inhibitor)	Chr11: 117.966442	10.0697	9.9	Chr11: 80.586498	0.432414	33	0.0112384	0.246938	0.514899	0.00711089
1454881_s_at	100647	18435	Upk3b	uroplakin 3B	Chr5: 136.044827	6.35077	13.2	Chr11: 101.470182	-0.432272	33	0.011269	0.258694	-0.0369328	0.857844
1418586_at	11515	868	Adcy9	adenylate cyclase 9	Chr16: 4.287618	8.86976	11.2	Chr14: 117.936145	-0.432232	33	0.0112778	0.380448	-0.354695	0.0754083
1416882_at	67865	37710	Rgs10	regulator of G-protein signaling 10	Chr7: 128.373778	12.7123	12.8	Chr19: 14.967297	-0.432112	33	0.0113039	0.346972	0.797787	1.0541e-06
1438209_at	16194	474	Il6ra	interleukin 6 receptor, alpha	Chr3: 89.771421	7.01086	18.3	Chr19: 32.049009	0.43196	33	0.0113369	0.381635	0.410939	0.0370261
1416060_at	66687	11249	Tbc1d15	TBC1 domain family, member 15	Chr10: 115.198505	11.4068	18.2	Chr10: 115.061475	-0.431845	33	0.0113619	0.443191	0.0289032	0.888535
1459403_at	16835	55469	Ldlr	low density lipoprotein receptor	Chr9: 21.740456	7.40109	8.8	Chr16: 70.177265	-0.431644	33	0.0114057	0.172259	0.0781136	0.704469
1449318_at	103768	69216	Tubg2	tubulin, gamma 2	Chr11: 101.161177	6.03606	17	Chr2: 24.971752	0.431301	33	0.011481	0.322256	-0.220003	0.280173
1441757_at	381822		1190002F15Rik	ESTs	Chr6: 134.952077	7.72685	26.3	Chr6: 133.936670	0.43119	33	0.0115054	0	0.813705	4.30413e-07
1425850_a_at	59126	49379	Nek6	NIMA (never in mitosis gene a)-related expressed kinase 6 (mitotic histone kinase)	Chr2: 38.585278	6.79236	9.5	Chr15: 41.788150	0.431112	33	0.0115227	0.397214	-0.105563	0.607787
1428348_at	74533	11200	Zfp336	zinc finger protein 336	Chr2: 148.692355	9.53579	10.5	Chr2: 18.263847	0.430938	33	0.011561	0.315037	0	1
1426938_at	664883	21296	Nova1	neuro-oncological ventral antigen 1	Chr12: 46.697961	6.56536	16.8	Chr15: 7.167980	0.430933	33	0.0115622	0.397718	-0.188877	0.355445
1453043_at	74088	105742	0610012H03Rik	RIKEN cDNA 0610012H03 (no human homolog defined)	Chr2: 105.379254	6.28208	10.1	Chr13: 95.700999	0.430895	33	0.0115707	0	-0.208099	0.307662
1436636_at			A230078I05Rik	A230078I05Rik CNS midbrain EST	Chr17: 46.856246	7.40617	9.5	Chr9: 99.822930	-0.430801	33	0.0115915	0	-0.204028	0.317435
1431760_a_at	68112	74578	Sdccag3	serologically defined colon cancer antigen 3 (TNFR1 trafficking)	Chr2: 26.386944	6.77609	15.9	Chr10: 45.611814	-0.430702	33	0.0116135	0	-0.00386803	0.985038
1451730_at	22720	40686	Zfp62	zinc finger protein 62	Chr11: 49.217237	8.71171	10.7	ChrX: 102.414526	0.430533	33	0.011651	0.333208	0.417251	0.0339424
1456409_at	242721	17567	B230308G19Rik	RIKEN cDNA B230308G19 gene	Chr4: 139.963574	6.56894	11	Chr7: 26.713260	-0.430397	33	0.0116813	0	0	1
1421682_a_at	21647	7971	Tcte3	t-complex-associated testis expressed 3	Chr17: 15.027189	6.41779	14	Chr9: 48.080531	-0.430292	33	0.0117049	0.393818	-0.0489685	0.812227
1446432_at	55621		Dusp6	dual specificity phosphatase 6	Chr10: 99.422537	8.36186	10.8	Chr18: 68.185097	-0.430252	33	0.0117138	0	0.182327	0.372676
1427023_at	70911	13028	Phyhipl	phytanoyl-CoA hydroxylase interacting protein-like	Chr10: 70.558959	6.73048	11.7	Chr7: 6.011490	-0.430178	33	0.0117302	0	-0.224715	0.269739
1433650_at	68977	57062	Haghl	hydroxyacylglutathione hydrolase-like	Chr17: 25.783262	7.53558	10.5	Chr7: 125.485006	-0.430157	33	0.0117351	0	-0.0428186	0.835471
1452717_at	229731	92693	Slc25a24	solute carrier family 25 (mitochondrial carrier, phosphate carrier), member 24	Chr3: 109.167893	9.86689	11.5	Chr1: 161.981980	-0.430107	33	0.0117462	0.266683	0.180153	0.378499
1436817_at	105504	38195	Exoc5	exocyst complex component 5	Chr14: 49.012546	9.62412	19	Chr3: 141.733523	-0.429801	33	0.011815	0	0.00641177	0.975201
1440257_at	252830	44937	Obox6	oocyte specific homeobox 6	Chr17: 61.361253	7.15858	14.4	Chr14: 124.108797	0.429796	33	0.0118162	0	-0.219131	0.282132
1451717_s_at	75826	11005	Senp2	SUMO/sentrin specific protease 2	Chr16: 22.047265	8.58124	10.6	Chr2: 24.971752	0.429414	33	0.0119025	0.365835	0.367796	0.0645205
1438040_a_at	22027	2476	Hsp90b1	heat shock protein 90, beta (Grp94), member 1 (tumor rejection antigen gp96)	Chr10: 86.698415	12.2369	11.6	Chr15: 57.160484	0.42941	33	0.0119035	0.41326	0.0221397	0.91451
1429570_at	74568	77416	9130019I15Rik	RIKEN cDNA 9130019I15 gene	Chr8: 111.311844	6.67645	13	Chr4: 18.549080	0.429381	33	0.0119099	0.425239	0	1
1432809_at	74311		1700113P08Rik	RIKEN cDNA 1700113P08 gene	Chr12: 9.029490	5.73824	11.1	ChrX: 144.000000	-0.429347	33	0.0119178	0	0	1
1459113_at			D130003D08Rik	ESTs	Chr1: 132.689908	6.041	15.6	Chr3: 74.704013	-0.429207	33	0.0119496	0	0	1
1441612_at	22661	8003	Zfp148	zinc finger protein 148	Chr16: 33.492060	8.99145	11.8	Chr7: 139.468135	0.429162	33	0.0119597	0.42242	0.209216	0.305014
1417520_at	18025	3168	Nfe2l3	nuclear factor, erythroid derived 2, like 3	Chr6: 51.458259	6.4983	16.5	Chr4: 109.169766	0.429129	33	0.0119673	0.426256	-0.204013	0.317471
1444651_at	26398	48159	Map2k4	mitogen activated protein kinase kinase 4	Chr11: 65.751108	9.89938	16.7	Chr2: 179.088699	0.429088	33	0.0119767	0.385743	-0.0934828	0.649667
1434385_at	216810	44901	Tom1l2	target of myb1-like 2	Chr11: 60.226735	10.5002	13	Chr10: 19.937470	-0.429024	33	0.0119912	0.335194	-0.518699	0.00662901
1441938_x_at	63955	11097	Cables1	Cdk5 and Abl enzyme substrate 1	Chr18: 11.945466	5.54973	12.2	Chr3: 129.497470	0.428962	33	0.0120053	0.35429	-0.341907	0.0873382
1457754_at	68281	18409	C12orf29	human chromosome 12 open reading frame 29	Chr10: 100.577485	6.86403	12.2	Chr2: 25.649555	0.428886	33	0.0120228	0	0	1
1449110_at	11852	68377	Rhob	ras homolog gene family, member B	Chr12: 8.498085	7.99976	13.5	Chr10: 19.937470	-0.428851	33	0.0120308	0.5221	-0.199423	0.328714
1439609_at			BB536410	non-coding sequence upstream of Pax3	Chr1: 78.215117	6.18026	16.7	Chr5: 55.045855	-0.428839	33	0.0120336	0	0	1
1435889_at	13728	69013	Mark2	MAP/microtubule affinity-regulating kinase 2	Chr19: 7.275426	7.852	14	ChrX: 50.932422	0.428779	33	0.0120472	0.393443	0.367423	0.0648128
1446003_at	97268		C230066G23Rik	RIKEN cDNA C230066G23 gene	Chr5: 111.476189	7.70697	12	Chr6: 90.017712	-0.428612	33	0.0120854	0	0.450855	0.0207998
1436377_at	107173	10598	Gpr137	G protein-coupled receptor 137	Chr19: 6.938203	8.95547	8.6	Chr11: 95.628101	0.428488	33	0.012114	0	-0.436412	0.0258184
1455480_s_at	66105	100932	Ube2d3	ubiquitin-conjugating enzyme E2D 3 (UBC4/5 homolog)	Chr3: 135.439722	11.2979	18.1	Chr3: 141.724344	0.428362	33	0.0121431	0	-0.116898	0.569554
1447457_at			AW121199	ESTs	Chr2: 163.685754	6.1403	10.5	Chr3: 149.181759	-0.428339	33	0.0121484	0	0	1
1455479_a_at	66105	100932	Ube2d3	ubiquitin-conjugating enzyme E2D 3 (UBC4/5 homolog, yeast)	Chr3: 135.465219	13.8275	15.8	Chr3: 142.634889	0.42827	33	0.0121643	0	-0.116898	0.569554
1442855_at	320615		B130005I07Rik	RIKEN cDNA B130005I07 gene	Chr9: 86.487404	6.8552	15.7	Chr14: 119.180238	0.42811	33	0.0122013	0	0	1
1423637_at	14426	74511	Galnt4	UDP-N-acetyl-alpha-D-galactosamine:polypeptide N-acetylgalactosaminyltransferase 4	Chr10: 99.110205	9.13859	11.9	ChrX: 69.232896	-0.427867	33	0.0122576	0	-0.121813	0.553321
1426595_at	110877	20664	Slc18a1	solute carrier family 18 (vesicular monoamine), member 1	Chr8: 69.038150	6.25423	14.5	Chr4: 126.472844	-0.427801	33	0.012273	0.314162	0.096404	0.639438
1446493_at	229776	75343	Cdc14a	CDC14 cell division cycle 14 homolog A (S. cerevisiae)	Chr3: 116.403471	6.58756	8.8	Chr1: 109.064274	-0.427776	33	0.0122788	0.212238	0.080125	0.697208
1460464_at	381820	130035	Smim10l1	small integral membrane protein 10 like 1	Chr6: 133.106262	8.07835	11.4	Chr4: 22.236339	0.427712	33	0.0122936	0	0	1
1433837_at	213393	48491	8430408G22Rik	RIKEN cDNA 8430408G22 gene	Chr6: 116.652266	8.30008	8.9	Chr1: 4.878037	-0.427708	33	0.0122946	0.208754	-0.0521742	0.800171
1443044_at	76884	7936	Cyfip2	cytoplasmic FMR1 interacting protein 2	Chr11: 46.292636	9.53562	7.1	Chr11: 50.383261	0.427573	33	0.012326	0.311469	0.409002	0.0380161
1421821_at	16835	55469	Ldlr	low density lipoprotein receptor	Chr9: 21.749150	10.5775	15.2	Chr18: 84.126263	-0.427499	33	0.0123434	0.172259	0.0781136	0.704469
1436479_a_at	83768	22748	Dpp7	dipeptidylpeptidase 7	Chr2: 25.352298	9.3718	49.4	Chr2: 24.971752	0.427136	33	0.0124284	0.419179	-0.092387	0.65352
1444156_at	320800		9230112E08Rik	RIKEN cDNA 9230112E08 gene	Chr2: 180.985066	6.47714	9.3	Chr12: 113.258515	0.427085	33	0.0124403	0	-0.00739778	0.971389
1423424_at	22773	55742	Zic3	zinc finger protein of the cerebellum 3	ChrX: 58.035322	5.69891	7.1	Chr1: 98.793301	0.427081	33	0.0124413	0.334189	-0.130371	0.525565
1437806_x_at	56428	8645	Mtch2	mitochondrial carrier homolog 2	Chr2: 90.863488	5.66317	13.3	Chr15: 29.045905	-0.427029	33	0.0124535	0.29022	-0.550951	0.00353468
1437798_at			6720422M22Rik	expressed sequence BB143565	Chr3: 148.930895	6.10229	10.9	Chr13: 29.000000	-0.426992	33	0.0124623	0	0	1
1431763_a_at	109660	37549	Ctrl	chymotrypsin-like	Chr8: 105.932035	8.50002	8.6	Chr4: 16.430885	0.426895	33	0.0124851	0	0.26797	0.185654
1446657_at	109901	20454	Ela1	elastase 1, pancreatic	Chr15: 100.689972	8.7885	10.8	Chr1: 170.535283	-0.426883	33	0.012488	0.364713	0.0521033	0.800437
1443296_at	18555	7878	Pctk1	PCTAIRE-motif protein kinase 1	ChrX: 20.697247	6.9065	10	Chr4: 136.442626	0.426685	33	0.0125348	0.395933	-0.299064	0.137771
1436180_at	13002	9631	Dnajc5	DnaJ (Hsp40) homolog, subfamily C, member 5 (synaptic vesicle protein)	Chr2: 181.552474	12.9462	12.7	Chr3: 74.704013	-0.426621	33	0.01255	0.264864	0.131116	0.523182
1420039_s_at	52609	65296	Cbx7	chromobox homolog 7	Chr15: 79.917523	7.47317	33.1	Chr15: 77.789150	-0.426567	33	0.0125628	0.386162	0.0287693	0.889048
1445854_at	331424		C230004F18Rik	RIKEN cDNA C230004F18 gene	ChrX: 61.175399	5.9967	11.7	Chr18: 15.638699	0.426492	33	0.0125805	0	-0.219148	0.282094
1428157_at	14702	40715	Gng2	guanine nucleotide binding protein (G protein), gamma 2 subunit	Chr14: 19.873281	6.51935	14.5	Chr2: 169.891672	0.426289	33	0.0126287	0.402851	0.399137	0.0433887
1420149_at	18541	86942	Pcnt2	pericentrin (kendrin)	Chr10: 76.398317	7.46921	12.8	Chr5: 93.725625	-0.426178	33	0.0126553	0.357719	0	1
1438645_x_at	56175	22696	Bace2	beta-site APP-cleaving enzyme 2	Chr16: 97.436936	7.57338	9.2	Chr1: 152.914150	0.42616	33	0.0126595	0.239523	-0.339852	0.0893808
1419703_at	53867	9253	Col5a3	procollagen, type V, alpha 3	Chr9: 20.770071	6.96729	17.6	Chr19: 38.172042	0.426084	33	0.0126776	0.400767	-0.126023	0.539584
1455389_s_at	239528	81825	Ago2	argonaute RISC catalytic component 2 (eukaryotic translation initiation factor 2C, 2)	Chr15: 73.098630	11.1773	11.9	Chr19: 61.166830	-0.426032	33	0.01269	0.365103	0	1
1420049_at	97455		C78859	expressed sequence C78859	Chr8: 94.327663	5.75133	10.6	Chr3: 4.365615	-0.426023	33	0.0126923	0	0	1
1437105_at	214899	3419	Rbp2	retinoblastoma binding protein 2	Chr6: 120.441178	9.82589	11.9	Chr17: 44.087915	-0.42599	33	0.0127002	0.368071	-0.222548	0.274506
1428734_at	75430	87047	3200002M19Rik	RIKEN cDNA 3200002M19 gene	Chr7: 101.901280	7.60903	12.1	Chr4: 143.189882	-0.42598	33	0.0127025	0	0.356254	0.0740443
1441421_at	103583	76444	Fbxw11	F-box/WD repeat-containing protein 11	Chr11: 32.729908	6.2465	15.6	Chr16: 17.412078	0.425957	33	0.0127081	0.261651	-0.166771	0.415488
1427922_at	66531	41350	2310061C15Rik	RIKEN cDNA 2310061C15 gene	Chr8: 116.888752	7.54768	12.1	Chr15: 77.789150	0.425838	33	0.0127365	0	0.318769	0.112469
1425722_at			AW111922	Mus musculus, Similar to interferon-inducible GTPase, clone MGC:28051 IMAGE:3675329, mRNA, complete cds	Chr18: 60.246917	5.91274	11.6	Chr10: 120.608157	0.425785	33	0.0127493	0	0	1
1424846_at	216543	65235	BC027174	cDNA sequence BC027174	Chr11: 20.239196	7.93197	13.4	Chr2: 26.367718	-0.42576	33	0.0127553	0	0	1
1442101_at	243312	18465	Elfn1	leucine rich repeat and fibronectin type III, extracellular 1	Chr5: 139.974140	6.46515	21.5	Chr14: 40.617201	-0.425743	33	0.0127593	0.310396	0	1
1421039_at	17339	40627	Mip	major intrinsic protein of eye lens fiber (aquaporin 0)	Chr10: 128.227077	6.78991	9.6	Chr14: 46.978712	-0.425729	33	0.0127627	0.342808	-0.179789	0.379482
1434270_at	73340	8620	Nptxr	neuronal pentraxin receptor	Chr15: 79.786401	6.63524	10.2	Chr3: 36.834801	-0.425649	33	0.012782	0.322485	-0.0458287	0.824076
1444377_at	26445	2088	Psmb2	proteasome (prosome, macropain) subunit, beta type 2	Chr4: 126.693421	7.33242	45	Chr4: 126.472844	-0.425648	33	0.0127822	0	0.181696	0.374362
1417943_at	14706	3299	Gng4	guanine nucleotide binding protein (G protein), gamma 4 subunit	Chr13: 13.827306	6.43908	8.6	Chr7: 6.024860	-0.425622	33	0.0127884	0.256594	-0.337351	0.0919156
1442909_at	60613	78107	Kcnq4	potassium voltage-gated channel, KQT-like subfamily, member 4 (nonsyndromic sensorineural deafness type 2)	Chr4: 120.707633	6.65489	12.9	Chr8: 9.530463	-0.425212	33	0.0128875	0.237195	-0.224666	0.269847
1433924_at	18616	31363	Peg3	paternally expressed 3	Chr7: 6.703959	6.02692	9.4	Chr4: 138.255627	0.425167	33	0.0128984	0.335274	-0.447581	0.0218611
1456938_at	70377	41566	Derl3	Der1-like domain family, member 3	Chr10: 75.896500	7.14271	11.6	Chr2: 42.556591	-0.425146	33	0.0129035	0.290496	-0.205136	0.314755
1443283_at	320550		5930405F01Rik	RIKEN cDNA 5930405F01 gene	Chr15: 35.495215	6.41886	11.9	Chr2: 25.649555	0.424887	33	0.0129665	0	0	1
1419912_s_at	20901	43881	Strap	serine/threonine kinase receptor associated protein	Chr6: 137.751380	9.55042	9.7	Chr7: 40.301497	-0.424874	33	0.0129695	0.438875	0.0832746	0.68589
1436664_a_at	22232	38085	Slc35a2	solute carrier family 35 (UDP-galactose transporter), member 2	ChrX: 7.893111	7.71458	9.3	Chr16: 22.028845	0.424842	33	0.0129772	0.380855	-0.100328	0.625799
1448200_at	21452	303	Tcn2	transcobalamin 2	Chr11: 3.917372	9.16212	16.3	Chr19: 27.531578	0.424818	33	0.012983	0.269766	-0.18607	0.36277
1434810_a_at	71213	18484	Ctag3	cancer/testis antigen 3	Chr13: 38.006066	5.58815	9	Chr11: 65.756786	-0.424755	33	0.0129985	0.356829	0	1
1460237_at	93679	12795	Trim8	tripartite motif protein 8	Chr19: 46.513298	6.49745	10.4	Chr4: 138.255627	-0.424576	33	0.0130423	0.421303	0.218407	0.283765
1440847_at	211401	8841	Mtss1	metastasis suppressor 1	Chr15: 59.052875	7.54386	12.2	Chr2: 33.606958	-0.424567	33	0.0130444	0.589147	-0.178104	0.384038
1451242_a_at	19060	4550	Ppp5c	protein phosphatase 5, catalytic subunit	Chr7: 17.004811	9.83717	10.1	Chr2: 122.558069	-0.424466	33	0.0130693	0.39623	-0.438931	0.0248789
1419512_at	54614	81828	2610317D23Rik	RIKEN cDNA 2610317D23 gene	Chr15: 99.316459	8.8433	9.7	Chr2: 70.716531	-0.424463	33	0.0130698	0	0	1
1445896_at	77132		2810433D01Rik	RIKEN cDNA 2810433D01 gene	Chr11: 102.619927	6.01252	13.4	Chr15: 83.114394	0.424294	33	0.0131115	0	-0.119788	0.559985
1432424_at	75039		4930505H01Rik	RIKEN cDNA 4930505H01 gene	Chr17: 59.011047	5.99588	11.7	Chr2: 55.413919	-0.424214	33	0.0131309	0	-0.000559459	0.997836
1436593_at	380715		RP23-96I9.2	Unknown (protein for MGC:58818)	Chr11: 76.003007	6.14724	11.5	Chr7: 117.164563	0.424149	33	0.013147	0	0	1
1420662_at	66771	5971	C17orf39	human chromosome 17 open reading frame 39	Chr11: 60.448445	7.50106	6.2	Chr18: 73.097788	-0.423976	33	0.0131896	0	0	1
1419007_at	22788	5178	Zp3	zona pellucida glycoprotein 3	Chr5: 135.985544	6.32277	9.4	Chr12: 83.777006	0.423876	33	0.0132144	0.260419	-0.0901976	0.661245
1448254_at	19242	2117	Ptn	pleiotrophin	Chr6: 36.715013	5.44355	11	Chr3: 123.392033	0.423791	33	0.0132354	0.352398	-0.257016	0.204977
1460115_at	268512	13685	Slc26a11	solute carrier family 26, member 11	Chr11: 119.360199	8.15771	10.6	Chr5: 143.513448	-0.42373	33	0.0132504	0.226523	0.190678	0.350793
1442951_at	72174	57084	Atxn7l4	ataxin 7-like 4	Chr12: 33.167195	8.02879	13.6	Chr16: 26.422169	0.423668	33	0.013266	0	0.294801	0.143745
1442850_at			AU045717	ESTs	Chr8: 8.719272	6.60373	9.9	Chr5: 14.676442	0.423661	33	0.0132677	0	0	1
1446717_at	18573	21043	Pde1a	phosphodiesterase 1A, calmodulin-dependent	Chr2: 79.832767	6.5647	15.1	Chr1: 120.112911	0.423633	33	0.0132747	0.364921	-0.382546	0.0537598
1450748_at	58994	10260	Smpd3	sphingomyelin phosphodiesterase 3, neutral	Chr8: 106.254970	7.59786	12.8	Chr13: 117.157695	-0.423587	33	0.0132861	0.389686	-0.163552	0.424674
1458376_at	105559	76766	Mbnl2	muscleblind-like splicing regulator 2	Chr14: 120.341147	8.30873	29.1	Chr14: 119.984934	0.423556	33	0.0132938	0.31553	-0.188394	0.356701
1427698_at	12189	5276	Brca1	breast cancer 1	Chr11: 101.496411	7.19294	9.6	Chr16: 82.357407	0.423347	33	0.0133458	0.200361	0.59337	0.00139748
1417372_a_at	67245	23243	Peli1	pellino 1	Chr11: 21.148840	12.6413	11.2	Chr18: 12.550517	-0.423254	33	0.0133688	0.376576	0.566619	0.00254508
1441295_at	214895	57125	Lman2l	lectin, mannose-binding 2-like	Chr1: 36.422513	7.92753	11.1	Chr1: 58.115573	0.423131	33	0.0133996	0	-0.126172	0.539099
1441243_at	328977		Zfp532	zinc finger protein 532	Chr18: 65.602382	6.90905	11.6	Chr15: 3.236252	0.42288	33	0.0134627	0	-0.452382	0.0203194
1432641_at	231571	11733	AW060207	expressed sequence AW060207	Chr5: 107.656847	6.42512	9.7	Chr9: 85.995347	0.422833	33	0.0134743	0	-0.191711	0.348139
1428278_at	70605	41720	Zdhhc24	zinc finger, DHHC domain containing 24	Chr19: 4.883931	7.54927	8.4	ChrX: 115.523745	-0.422794	33	0.0134843	0	-0.0463497	0.822108
1431336_at	71145	12556	4933425F03Rik	RIKEN cDNA 4933425F03 gene	Chr14: 65.744218	7.12503	10.9	Chr10: 121.639039	-0.422773	33	0.0134894	0.515324	0	1
1416864_at	20935	44153	Surf6	surfeit gene 6	Chr2: 26.890859	9.95161	9.2	Chr14: 49.089284	-0.422535	33	0.0135494	0.474949	0.360125	0.0707375
1431602_a_at	319568		1810064L21Rik	RIKEN cDNA 1810064L21 gene	Chr14: 118.986632	6.202	12.1	Chr11: 106.666300	0.422236	33	0.0136251	0	0	1
1419472_s_at	18221	4812	Nudc	nudC nuclear distribution protein	Chr4: 133.533284	12.075	18	Chr4: 132.619876	0.42209	33	0.0136623	0.390118	0.247992	0.221889
1451698_at	56742	49603	5430413I02Rik	proline/serine-rich coiled-coil 1	Chr3: 108.386420	7.00192	10.9	Chr15: 60.038735	-0.421939	33	0.0137007	0.420568	0	1
1420202_at			S100a3	Mus musculus transcribed sequence	--	5.6392	9.7	Chr14: 118.728904	0.421782	33	0.0137406	0	0.0950782	0.644073
1456849_at	12121	37518	Bicd1	bicaudal D homolog 1 (Drosophila)	Chr4: 137.600088	8.94245	18	Chr4: 136.674648	-0.421612	33	0.0137841	0.479024	-0.298886	0.138016
1438309_at	269275	26724	Acvr1c	activin A receptor type 1c	Chr2: 58.267628	5.87767	10.4	Chr7: 120.814862	-0.421563	33	0.0137967	0.295922	-0.137349	0.503442
1443356_at			BB377085	BB377085	Chr9: 112.191197	6.25197	15.9	Chr15: 65.245183	0.421554	33	0.013799	0	0	1
1458389_at	93691	2751	Klf7	Kruppel-like factor 7 (ubiquitous)	Chr1: 64.107797	7.22583	10	Chr2: 9.829662	-0.421503	33	0.013812	0.38292	0.42154	0.0319663
1450693_at	56533	8242	Rgs17	regulator of G-protein signaling 17	Chr10: 5.832287	5.98753	10	Chr4: 127.422213	-0.421479	33	0.0138183	0.334844	-0.220897	0.278175
1446513_at	240322	15860	Adamts19	a disintegrin-like and metalloprotease (reprolysin type) with thrombospondin type 1 motif, 19	Chr18: 58.913675	5.87168	10.8	Chr8: 18.502238	0.421441	33	0.0138281	0	-0.188292	0.356965
1432802_at	77703		9230106L01Rik	RIKEN cDNA 9230106L01 gene	Chr16: 25.902537	6.05726	9.4	Chr3: 54.220588	0.421222	33	0.0138844	0	0	1
1458025_at	225049	12515	Ttc7	tetratricopeptide repeat domain 7	Chr17: 87.349631	7.60408	9	Chr11: 62.251912	-0.421167	33	0.0138985	0.363317	0.401681	0.0419492
1415845_at	20983	7559	Syt4	synaptotagmin 4	Chr18: 31.438330	7.10088	14	Chr2: 169.891672	-0.421143	33	0.0139046	0.273434	-0.322999	0.107516
1426142_a_at	76757	38137	Trdn	triadin	Chr10: 33.157105	5.69135	14.9	Chr18: 38.655153	-0.420995	33	0.0139429	0.233484	0.0633454	0.758522
1420256_x_at	19132	4559	Prph	peripherin (amyotrophic lateral sclerosis)	Chr15: 99.058874	7.85144	11.9	Chr5: 69.357018	0.420995	33	0.013943	0.339943	-0.167092	0.414579
1424354_at	68487	10116	1110007F12Rik	RIKEN cDNA 1110007F12 gene	Chr6: 34.873324	8.48603	12.4	Chr15: 22.860400	0.420933	33	0.0139589	0	0	1
1452353_at	68526	16584	Gpr155	G protein-coupled receptor 155	Chr2: 73.341528	10.1347	17.8	Chr10: 22.000000	0.420912	33	0.0139644	0.349393	-0.277175	0.170422
1439427_at	56863	10656	Cldn9	claudin 9	Chr17: 23.682661	5.92362	11.3	Chr2: 160.769244	-0.420861	33	0.0139775	0.24864	0.0816827	0.691602
1434966_at	231769	3376	Sfrs8	splicing factor, arginine/serine-rich 8	Chr5: 129.502468	8.34941	12.7	Chr1: 109.064274	-0.42083	33	0.0139855	0.411326	-0.0163439	0.936838
1458754_at	102220		E330037G11Rik	RIKEN cDNA E330037G11 gene	ChrX: 169.463029	5.79065	10.3	Chr5: 139.505838	0.420586	33	0.014049	0	0	1
1434948_at			A830046J09Rik	RIKEN cDNA A830046J09 gene	Chr19: 59.903741	7.77085	11.1	Chr11: 56.125322	0.420531	33	0.0140633	0	0	1
1438116_x_at	26941	3137	Slc9a3r1	solute carrier family 9 (sodium/hydrogen exchanger), isoform 3 regulator 1	Chr11: 115.180971	13.2029	10.3	Chr3: 134.523036	-0.420504	33	0.0140703	0.31426	0.0668654	0.745527
1446449_at	242785	8902	1810045K06Rik	RIKEN cDNA 1810045K06 gene	Chr4: 152.006840	7.27364	15.8	Chr17: 79.093402	-0.420442	33	0.0140864	0	0	1
1440379_at	20514	21155	Slc1a5	solute carrier family 1 (neutral amino acid transporter), member 5	Chr7: 16.790054	8.64121	11	Chr2: 15.000000	0.420426	33	0.0140906	0.398643	-0.0283371	0.890705
1459425_at			9430089E08Rik	ESTs	Chr6: 81.445216	7.28012	10.6	Chr15: 57.160484	0.420382	33	0.0141023	0	0	1
1458456_x_at	235599	9425	C3orf18	human chromosome 3 open reading frame 18, protein LOC51161	Chr9: 107.348045	6.52679	14.7	Chr1: 109.064274	-0.420359	33	0.0141081	0	0	1
1451105_at	226841	57005	B130052G07Rik	RIKEN cDNA B130052G07 gene	Chr1: 190.947959	6.71747	8.8	Chr7: 6.024860	0.420329	33	0.014116	0.273217	0	1
1426342_at	68292	7387	Stt3b	STT3, subunit of the oligosaccharyltransferase complex, homolog B	Chr9: 115.242659	12.9152	11.3	Chr2: 42.556591	-0.42028	33	0.0141287	0.346872	-0.00878806	0.966015
1435892_at	211961		D430002O22Rik	RIKEN cDNA D430002O22 gene	Chr18: 22.529415	6.50085	11.4	Chr12: 26.307604	0.420055	33	0.0141877	0.432965	0	1
1421757_at	15565	673	Htr6	5-hydroxytryptamine (serotonin) receptor 6	Chr4: 139.061777	6.50941	10.7	Chr3: 37.378983	-0.420039	33	0.0141919	0.322673	-0.0458018	0.824178
1437933_at	15245	32469	Hhip	Hedgehog-interacting protein (chronic obstructive pulmonary disease)	Chr8: 79.970426	6.74412	9.2	Chr16: 88.032782	0.419962	33	0.0142122	0.320286	-0.0141761	0.945203
1450533_a_at	22634		Plagl1	pleiomorphic adenoma gene-like 1; zinc finger protein regulator of apoptosis and cell cycle arrest	Chr10: 13.128645	6.15947	15.3	Chr10: 9.609272	-0.419934	33	0.0142194	0.38955	0.133508	0.515562
1438931_s_at	140742	8697	Sesn1	sestrin 1	Chr10: 41.908206	12.7358	9.3	ChrX: 102.126656	-0.41991	33	0.0142257	0.273447	0.262109	0.19583
1431501_at	73261	47480	C16orf90	human chromosome 16 open reading frame 90	Chr16: 3.895225	6.2965	11.8	Chr3: 69.017176	-0.419777	33	0.0142608	0	0	1
1445390_at	114774	1940	Pawr	PRKC, apoptosis, WT1, regulator	Chr10: 108.391534	6.08694	8	Chr6: 55.629484	-0.419753	33	0.0142671	0.411682	-0.313729	0.118585
1456261_at	58194	10971	Sh3kbp1	SH3-domain kinase binding protein 1	ChrX: 159.975347	9.12795	16.3	Chr4: 20.033032	-0.41969	33	0.0142837	0.478694	0.700942	6.65327e-05
1444290_at	207686	11718	Steap2	Six Transmembrane Epithelial Antigen of Prostate 2	Chr5: 5.664873	6.49156	13.3	Chr7: 6.024860	-0.419675	33	0.0142876	0	-0.515126	0.00708132
1423799_at	20918	130538	Eif1	eukaryotic translation initiation factor 1	Chr11: 100.321702	12.6455	12.3	Chr3: 113.087963	-0.419597	33	0.0143082	0	0.00887285	0.965687
1448662_at	14368	2617	Fzd6	frizzled homolog 6 (Drosophila)	Chr15: 39.035040	6.87315	13.3	Chr15: 63.392263	-0.419401	33	0.01436	0.414354	-0.339997	0.0892356
1442515_at			Foxn4	forkhead box N4	Chr7: 116.834976	6.97102	9.6	Chr11: 50.745266	0.419335	33	0.0143776	0	0.0901193	0.661522
1442936_at	13512	55513	Dsg3	desmoglein 3	Chr18: 20.542808	6.85235	15.6	Chr4: 121.397144	-0.419325	33	0.0143802	0.374523	-0.144136	0.482375
1445451_at	223723	9036	BC055368	cDNA sequence BC055368	Chr15: 83.575198	8.11221	9.9	Chr15: 83.096920	0.419314	33	0.0143832	0	0	1
1441367_a_at			D19397	BY735475	Chr6: 117.884090	6.74756	12.6	Chr13: 54.844925	-0.419312	33	0.0143836	0	0	1
1456813_at			E130102D23	ESTs	Chr5: 30.574086	7.03494	8.8	Chr13: 55.919315	0.419245	33	0.0144015	0	0	1
1450747_at	50868	8184	Keap1	kelch-like ECH-associated protein 1	Chr9: 21.233701	7.77562	7.8	Chr4: 40.731591	0.419219	33	0.0144084	0.284538	0.17312	0.397697
1426120_a_at	18106	9493	Cd244	CD244 natural killer cell receptor 2B4	Chr1: 171.577239	7.04953	16	Chr1: 172.235364	-0.419209	33	0.0144109	0.450301	0.763769	5.62915e-06
1431149_at	78685		B430105A11Rik	RIKEN cDNA B430105A11 gene	Chr18: 76.975881	6.04411	13.5	Chr8: 90.819263	-0.419149	33	0.0144268	0	0	1
1450786_x_at	56376	21289	Pdlim5	PDZ and LIM domain 5	Chr3: 142.242569	6.93311	8.3	Chr3: 139.469112	0.419137	33	0.0144303	0.47622	-0.21816	0.284325
1445236_at	114660		Etos1	ectopic ossification 1	Chr3: 37.957738	5.98947	12.9	Chr1: 106.321454	0.419047	33	0.0144541	0	0.0521383	0.800306
1452762_at	207181	49388	Rbms3	RNA binding motif, single stranded interacting protein 3	Chr9: 116.572774	6.51009	9.1	Chr2: 35.013636	0.419037	33	0.0144568	0	0.0395595	0.847845
1446899_at	21749	7570	Terf1	telomeric repeat binding factor 1	Chr1: 15.844968	8.16862	15.3	Chr7: 3.078244	0.418993	33	0.0144685	0.325342	0.824663	2.20882e-07
1456800_a_at	234695	105355	D130029J02Rik	RIKEN cDNA D130029J02 gene	Chr8: 105.697265	8.81208	7.5	Chr6: 92.602487	0.418991	33	0.0144689	0	0.578724	0.00195262
1421551_s_at	26388		Ifi202b	interferon activated gene 202B	Chr1: 173.962777	8.30877	47.5	Chr1: 173.633577	-0.418961	33	0.014477	0.377861	0.374757	0.059252
1432557_at	12804	9619	Cntfr	ciliary neurotrophic factor receptor	Chr4: 42.338664	7.70191	11.2	Chr10: 86.451681	-0.418908	33	0.0144912	0.310378	-0.285919	0.156785
1454363_at	77426		9430099H24Rik	RIKEN cDNA 9430099H24 gene	Chr3: 86.267688	5.71783	9.2	Chr19: 25.336320	-0.418861	33	0.0145038	0	0	1
1427313_at	19222	7496	Ptgir	prostaglandin I receptor (IP)	Chr7: 16.910360	8.219	16.3	Chr7: 56.524155	-0.418815	33	0.0145159	0.313332	0.662469	0.000226777
1435489_at	59044	41267	Rnf130	ring finger protein 130	Chr11: 50.125181	6.60924	12.8	Chr1: 127.154464	-0.418801	33	0.0145198	0.344701	0.17557	0.390948
1436862_at	13446	2657	Doc2a	double C2, alpha	Chr7: 126.852520	7.34714	8.5	Chr16: 22.028845	0.418692	33	0.014549	0.2509	-0.322571	0.108009
1425201_a_at	68180	12824	Hyi	hydroxypyruvate isomerase	Chr4: 118.361872	8.08717	13.9	Chr16: 90.181615	-0.418675	33	0.0145535	0	-0.2213	0.277276
1435473_at	241289	49400	Gm347	gene model 347, (NCBI)	Chr2: 28.454936	7.34165	10.4	Chr11: 13.674417	0.418634	33	0.0145644	0	-0.530752	0.00527804
1441364_at	14463	1551	Gata4	GATA binding protein 4	Chr14: 63.222074	6.14714	21.5	Chr4: 136.442626	-0.418521	33	0.0145947	0.251177	-0.228448	0.261651
1448992_at	226180	10433	Ina	internexin neuronal intermediate filament protein, alpha	Chr19: 47.023780	6.69835	17.6	Chr3: 126.413660	0.418506	33	0.0145989	0.29883	-0.30857	0.125097
1439887_at	320311	18317	Rnf152	ring finger protein 152	Chr1: 105.276961	6.13303	17.7	Chr14: 119.984934	-0.418368	33	0.0146358	0	-0.0822661	0.689507
1420868_s_at	56334	55991	Tmed2	transmembrane emp24 domain trafficking protein 2	Chr5: 124.549382	8.38606	13.6	Chr4: 45.948990	0.418358	33	0.0146387	0.334023	-0.0925716	0.652871
1457688_at	272347	12358	Zfp398	zinc finger protein 398	Chr6: 47.867678	6.70773	10.7	Chr1: 85.791403	-0.418129	33	0.0147003	0	0.274835	0.174208
1435978_at	69080	8346	Gmppa	GDP-mannose pyrophosphorylase A	Chr1: 75.442599	7.55588	7.8	Chr2: 9.000000	0.418113	33	0.0147046	0.172522	-0.172034	0.40071
1440571_at	230861	2789	Eif4g3	eukaryotic translation initiation factor 4 gamma, 3	Chr4: 138.189568	7.58602	45.9	Chr4: 136.674648	-0.418094	33	0.0147097	0.340914	0.103692	0.614201
1424850_at	26401	8056	Map3k1	mitogen activated protein kinase kinase kinase 1	Chr13: 111.746638	9.37523	13	Chr3: 28.727954	-0.418076	33	0.0147147	0.462552	0.544319	0.00404296
1433108_at			Tcrb-J	T-cell receptor beta, joining region	Chr6: 41.543754	8.12091	12.6	Chr7: 17.135649	0.418072	33	0.0147156	0	0.649447	0.000330567
1440120_at	14694	4446	Gnb2-rs1	guanine nucleotide binding protein (G protein), beta polypeptide 2 like 1	Chr11: 48.804484	9.48524	14.3	Chr15: 3.236252	-0.418054	33	0.0147206	0.596008	0	1
1460159_at	320713	66204	Mysm1	myb-like, SWIRM and MPN domains 1 (histone H2A deubiquitinase)	Chr4: 94.964458	8.52244	16.4	Chr3: 129.497470	0.418027	33	0.0147278	0.347578	0.417875	0.0336489
1425996_a_at	20585	30136	Smarca3	SWI/SNF related, matrix associated, actin dependent regulator of chromatin, subfamily a, member 3	Chr3: 20.106491	7.55006	13.3	Chr2: 169.897347	0.417992	33	0.0147372	0.442629	0	1
1458611_at			9630061B06Rik	ESTs	Chr13: 38.072696	6.97808	8.1	Chr1: 181.548704	-0.417971	33	0.0147429	0	-0.0357529	0.862342
1458975_at	73293	45831	1700039D13Rik	RIKEN cDNA 1700039D13 gene	Chr8: 116.886130	7.8103	9.1	Chr3: 113.087963	0.417933	33	0.0147534	0	0	1
1459705_at	229759	17103	Olfm3	olfactomedin 3	Chr3: 114.945040	5.75845	8	Chr5: 52.917342	0.417821	33	0.0147838	0.436309	-0.234378	0.249131
1422434_a_at	67373	74448	2210010C04Rik	trypsinogen 7	Chr6: 41.031547	5.99267	8.4	Chr3: 39.650830	0.417642	33	0.0148322	0	0.301018	0.135093
1417888_at	66597	4234	Trim13	tripartite motif protein 13	Chr14: 61.605347	7.81391	11.3	Chr2: 125.878798	0.417622	33	0.0148377	0.347766	0.158733	0.438632
1458440_at	319598		B230396K10Rik	ESTs	Chr11: 62.139163	7.12489	15.4	Chr1: 170.949421	-0.4176	33	0.0148437	0	0	1
1431071_at			4930470O13Rik	RIKEN cDNA 4930470O13 gene	Chr13: 92.856078	6.27789	12.8	Chr12: 9.748445	0.417591	33	0.0148463	0	0	1
1460230_at	20965	49348	Syn2	synapsin 2	Chr6: 115.274518	8.12915	8.9	Chr8: 111.319338	0.417434	33	0.0148889	0.212681	-0.446213	0.0223175
1438092_x_at	51788	80218	H2afz	H2A histone family, member Z	Chr3: 137.866716	13.865	72.2	Chr3: 129.509954	-0.417407	33	0.0148964	0.428797	0.592832	0.00141513
1459554_at			Otoa	ESTs, Weakly similar to L1 repeat, Tf subfamily, member 30 [] [M.musculus]	Chr11: 41.313788	5.67936	11.4	Chr13: 20.437691	-0.417395	33	0.0148996	0	0.0623151	0.762338
1418833_at	11611	37251	Agxt	alanine-glyoxylate aminotransferase	Chr1: 93.144132	7.06008	9.6	Chr10: 120.336501	-0.417325	33	0.0149189	0.281473	-0.105539	0.607869
1430569_at	70387	18361	2210019E14Rik	RIKEN cDNA 2210019E14 gene	Chr19: 8.811306	8.8477	13.3	Chr2: 9.000000	0.417227	33	0.0149455	0	0	1
1458806_at			4933427D06	ESTs	Chr14: 77.384866	6.56526	14.7	Chr15: 68.818097	0.417208	33	0.0149509	0	0	1
1443723_at	226025	62287	Trpm3	transient receptor potential cation channel, subfamily M, member 3	Chr19: 22.772099	6.25135	11.4	Chr5: 110.582881	-0.417177	33	0.0149594	0.364629	-0.321741	0.108972
1423072_at	68157		6720475J19Rik	RIKEN cDNA 6720475J19 gene	Chr4: 3.199527	7.13371	11.9	Chr2: 169.891672	0.417173	33	0.0149604	0.169638	-0.236923	0.243879
1419687_at	107227	8549	Lrp16	LRP16 protein	Chr19: 7.197530	8.93512	14.5	Chr3: 128.292533	-0.417077	33	0.0149868	0.260681	0	1
1440415_at	240817	65346	Teddm2	transmembrane epididymal family member 2	Chr1: 153.897173	6.66015	8.8	Chr10: 121.701834	0.417022	33	0.0150019	0.31847	0	1
1421384_at	17101	61	Lyst	lysosomal trafficking regulator	Chr13: 13.775520	7.22144	11.3	Chr12: 69.603797	0.416995	33	0.0150093	0.254213	0.316656	0.115004
1429628_at	67412	28227	KIAA0408	hippocampal KIAA0408 protein	Chr10: 29.197127	6.63964	7.7	Chr2: 75.676731	0.416992	33	0.0150101	0	0	1
1417763_at	107513	2368	Ssr1	signal sequence receptor, alpha	Chr13: 37.978234	11.8885	16.4	Chr8: 90.819263	-0.416953	33	0.0150207	0.347498	0.155204	0.449006
1457234_at			1700009F06Rik	ESTs	Chr4: 29.092047	6.04726	11.2	Chr8: 25.520489	0.416759	33	0.015074	0	0	1
1454324_at			4930487N04Rik	RIKEN cDNA 4930487N04 gene	Chr5: 130.143690	6.68677	9.3	Chr2: 101.720446	-0.416739	33	0.0150798	0	0	1
1435095_at	14400	20221	Gabrb1	gamma-aminobutyric acid (GABA) A receptor, subunit beta 1	Chr5: 72.148499	5.80958	9.6	Chr17: 77.048874	-0.416512	33	0.0151423	0.310262	0.272328	0.178329
1426870_at	70611	16501	Fbxo33	F-box only protein 33	Chr12: 86.230603	11.0048	15.3	Chr12: 26.307604	-0.416366	33	0.0151828	0.389249	0.0612522	0.76628
1418201_at	101497	16341	Plekhg2	pleckstrin homology domain containing, family G (with RhoGef domain) member 2	Chr7: 28.359627	12.5836	9.3	Chr3: 142.634889	-0.416253	33	0.0152143	0.400767	0.519626	0.00651566
1421739_a_at	17179	48104	Matk	megakaryocyte-associated tyrosine kinase	Chr10: 81.262035	9.75958	11.7	Chr7: 55.586755	0.416143	33	0.0152448	0.436225	0.41377	0.0356163
1417973_at	16424	1667	Itih1	inter-alpha trypsin inhibitor, heavy chain 1	Chr14: 30.929394	7.69732	10	Chr19: 16.860212	0.41614	33	0.0152456	0.419279	-0.122048	0.552548
1431858_at	78800		ENSMUST00000162121	non-coding ENSMUST00000162121	Chr17: 90.866512	5.63705	8.9	Chr3: 3.785417	-0.416086	33	0.0152607	0	0	1
1458968_at	15185	31353	Hdac6	histone deacetylase 6	ChrX: 7.942826	6.82814	6.9	Chr3: 11.558690	-0.415979	33	0.0152905	0.374369	-0.32145	0.109311
1457773_at	30925	49945	Slamf6	SLAM family member 6	Chr1: 171.952636	8.44788	54	Chr1: 171.193042	0.41597	33	0.0152931	0.380444	0.834964	1.13013e-07
1444696_at			9130002C22Rik	ESTs	Chr14: 59.638591	7.76652	12.5	Chr6: 138.409144	0.415912	33	0.0153094	0	0	1
1429509_at	268490	6114	FLJ30656	RIKEN cDNA 1110032E16	Chr11: 102.162755	7.10855	16.8	Chr11: 100.357896	0.415805	33	0.0153392	0	0	1
1438634_x_at	16796	4480	Lasp1	LIM and SH3 protein 1	Chr11: 97.838653	14.4539	8.9	Chr2: 169.897347	-0.415803	33	0.0153396	0.666474	0.190264	0.351858
1447893_x_at			Slc39a6	endoplasmic reticulum membrane protein	--	5.97838	9.2	Chr4: 155.493057	-0.415671	33	0.0153766	0	0.119144	0.562109
1448623_at	71929	14177	Tmem123	transmembrane protein 123 (pro-oncosis receptor inducing membrane injury)	Chr9: 7.793741	12.8874	9	Chr8: 29.613342	-0.415655	33	0.0153813	0.320977	0.241029	0.235562
1439839_at	319737		D130051D11Rik	RIKEN cDNA D130051D11 gene	Chr15: 85.667672	10.2448	42	Chr15: 83.114394	0.415654	33	0.0153815	0	0.063127	0.75933
1459844_at	231130	11515	Tnip2	TNFAIP3 interacting protein 2	Chr5: 34.500630	5.91568	12	Chr11: 83.064807	0.415526	33	0.0154174	0.40612	0.0311372	0.879978
1433387_at	72951		2900022M07Rik	RIKEN cDNA 2900022M07 gene	Chr1: 25.809372	5.56874	9.3	Chr2: 18.263847	0.415523	33	0.0154182	0	0	1
1456862_at	20474	69089	Six4	sine oculis-related homeobox 4 homolog (Drosophila)	Chr12: 73.099651	5.42735	12.1	Chr6: 142.500000	-0.415311	33	0.015478	0.385912	-0.0443056	0.829838
1440635_at	72333	75052	Palld	pallidin actin cytoskeleton organizer	Chr8: 61.683738	6.226	21.4	Chr8: 28.049465	-0.415289	33	0.0154839	0.641637	-0.155697	0.447549
1460650_at	11975	3795	Atp6v0a1	ATPase, H+ transporting, lysosomal V0 subunit a isoform 1	Chr11: 101.048418	6.28461	14.4	Chr3: 126.413660	-0.415273	33	0.0154887	0.397674	-0.268224	0.185222
1425357_a_at	23892	8022	Grem1	gremlin 1	Chr2: 113.748708	7.27232	14.1	Chr19: 21.843201	0.415255	33	0.0154937	0.378085	0.02585	0.900248
1442403_at	414095		B130034C11Rik	RIKEN cDNA B130034C11 gene	Chr16: 87.503513	6.40218	7.8	Chr9: 108.500600	-0.415249	33	0.0154953	0	0	1
1459568_at	70551	32796	4930403J22Rik	RIKEN cDNA 4930403J22 gene	Chr14: 122.956150	7.83797	11.3	Chr16: 31.598031	0.415234	33	0.0154996	0	0	1
1423384_s_at	21766	6131	Tex261	testis expressed gene 261	Chr6: 83.770057	8.95159	11.6	Chr11: 58.245961	0.415058	33	0.0155493	0.23284	0.0733956	0.7216
1417853_at	80797	74932	Clca2	chloride channel calcium activated 2	Chr3: 144.729742	5.54041	12.7	ChrX: 73.028443	0.414982	33	0.0155707	0.320682	0.255192	0.208323
1443937_at	16185	47955	Il2rb	interleukin 2 receptor, beta chain	Chr15: 78.479370	13.522	12.4	Chr12: 113.150245	-0.414966	33	0.0155753	0.361169	0.493235	0.0104552
1423505_at	21345	2398	Tagln	transgelin	Chr9: 45.930244	7.69911	9.3	Chr9: 107.639250	-0.414955	33	0.0155784	0.342152	-0.205596	0.313649
1444877_at	98080		B930007P11Rik	RIKEN cDNA B930007P11 gene	ChrX: 139.111018	6.18108	8.8	Chr2: 122.558069	-0.414875	33	0.0156011	0	0	1
1443718_at	14069	49153	F8	coagulation factor VIII	ChrX: 75.170394	5.62836	8.4	Chr10: 120.336501	-0.414854	33	0.015607	0.289539	0.104304	0.612101
1451605_at	67685	12173	Dyx1c1	dyslexia susceptibility 1 candidate 1 (unconfirmed dyslexia association)	Chr9: 72.972496	7.2615	9.6	Chr2: 75.676731	-0.414848	33	0.0156088	0.420256	0.0802454	0.696774
1453247_at	72700		Zfp618	zinc finger protein 618	Chr4: 63.133327	6.84077	12.8	Chr17: 57.106511	0.414825	33	0.0156152	0	0.0232696	0.910164
1456698_s_at	50926	75314	Hnrpdl	heterogeneous nuclear ribonucleoprotein D-like	Chr5: 100.033594	12.0056	13.3	Chr3: 134.523036	-0.414811	33	0.0156193	0.468835	0.324845	0.105407
1435129_at	19244	20744	Ptp4a2	protein tyrosine phosphatase 4a2	Chr4: 129.839203	13.7825	63.1	Chr4: 129.572170	0.414669	33	0.0156596	0.387221	0.276152	0.172071
1426752_at	269424	18162	Jade1	jade family PHD finger 1	Chr3: 41.616272	10.5297	11.7	Chr6: 135.057199	-0.414483	33	0.0157126	0.393407	0	1
1460583_at	66964	41102	Golt1b	golgi transport 1 homolog B (S. cerevisiae)	Chr6: 142.403269	6.40015	13.7	Chr16: 63.773114	0.414476	33	0.0157145	0	-0.126246	0.53886
1455587_at	230766	13085	BC030183	cDNA sequence BC030183	Chr4: 129.576834	7.32518	11.9	Chr2: 102.660525	-0.414442	33	0.0157243	0.12162	0.106233	0.605498
1455367_at	213236	65262	Dnd1	dead end homolog 1 (oocyte and blastocytes 3' UTR miRNA binding control)	Chr18: 36.763979	8.31721	11.6	Chr3: 28.727954	0.414351	33	0.0157504	0.295414	0.198434	0.331168
1443724_at	57340	10762	Jph3	junctophilin 3	Chr8: 121.794086	6.74195	9.3	Chr7: 45.725191	-0.41435	33	0.0157507	0.309613	-0.226297	0.266292
1456602_at	56773	56927	Chst5	carbohydrate (N-acetylglucosamine 6-O) sulfotransferase 5	Chr8: 111.912267	6.6823	15.6	Chr19: 38.037133	0.414342	33	0.015753	0.276207	-0.0386947	0.851135
1453688_at	244672	12366	Cwf19l2	CWF19-like 2, cell cycle control (S. pombe)	Chr9: 3.412611	6.47756	8.4	Chr5: 135.879195	0.414313	33	0.0157612	0	0.279516	0.166692
1444958_at	97530		C79017	expressed sequence C79017	Chr9: 46.007726	6.24983	7.4	Chr9: 41.418171	0.414088	33	0.0158256	0	0	1
1444757_at	66143	3161	Eef1e1	eukaryotic translation elongation factor 1 epsilon 1	Chr13: 38.653221	7.95973	10.5	Chr10: 19.602720	-0.414072	33	0.0158302	0.327163	0.295718	0.142444
1439557_s_at	16826	989	Ldb2	LIM domain binding 2	Chr5: 44.472225	5.85067	13.8	Chr19: 52.202029	-0.414068	33	0.0158315	0.612082	-0.13299	0.517208
1438051_at	67120	12085	Ttc14	tetratricopeptide repeat domain 14	Chr3: 33.808216	6.55059	8	Chr17: 81.622061	0.413953	33	0.0158646	0	0.552002	0.00345939
1445695_at	20238	281	Atxn1	spinocerebellar ataxia 1	Chr13: 45.605881	8.84133	10.5	Chr3: 129.509954	0.413923	33	0.0158732	0.327557	-0.417188	0.0339719
1456173_at	16154	1196	Il10ra	interleukin 10 receptor, alpha	Chr9: 45.257595	6.3048	7.8	Chr6: 101.847298	-0.413885	33	0.0158842	0.345969	0.849637	4.00481e-08
1422588_at	16688	36182	Krt6b	keratin 6b	Chr15: 101.676100	6.51876	10	Chr12: 113.258515	0.413765	33	0.0159185	0.306754	-0.122703	0.550401
1447720_x_at	18747	121574	Prkaca	protein kinase, cAMP dependent, catalytic, alpha	Chr8: 83.996287	10.7747	8.9	Chr17: 63.711579	-0.41374	33	0.0159259	0.249111	-0.506428	0.00829185
1445634_at	17762	74962	Mapt	microtubule-associated protein tau	Chr11: 104.314103	7.40714	11.6	Chr3: 28.727954	0.413656	33	0.0159501	0.184476	-0.479575	0.0131705
1444383_at	74778	41060	1110014J01Rik	RIKEN cDNA 1110014J01 gene	Chr15: 83.113513	7.92717	15	Chr15: 93.021696	-0.413641	33	0.0159543	0	0.19933	0.328943
1420927_at	20440	2281	St6gal1	beta galactoside alpha 2,6 sialyltransferase 1	Chr16: 23.358080	7.2665	13.4	Chr16: 21.323640	0.413614	33	0.0159622	0.443976	0.200123	0.326983
1452374_at	218100	23460	Zfp322a	zinc finger protein 322a	Chr13: 23.355376	9.91727	9.9	Chr3: 9.082402	0.413519	33	0.0159898	0.341148	0.247342	0.223143
1418425_at	170574	15607	Sp7	Sp7 transcription factor	Chr15: 102.356905	8.23403	12.8	Chr9: 97.321105	0.413405	33	0.0160228	0.337852	0.437495	0.0254109
1426206_at	74144	10397	Robo4	roundabout homolog 4 (Drosophila)	Chr9: 37.413448	6.85726	8.8	Chr2: 134.462008	-0.413389	33	0.0160274	0.468257	-0.0230471	0.91102
1458580_at			2610205H19Rik	ESTs	Chr8: 69.790320	7.84048	9.8	Chr6: 28.715963	0.413319	33	0.0160477	0	0	1
1459641_at	26445	2088	Psmb2	proteasome (prosome, macropain) subunit, beta type 2	Chr4: 126.679005	6.48741	9.8	Chr17: 81.622061	0.413283	33	0.0160583	0	0.181696	0.374362
1440092_at	14042	30957	Ext1	exostoses (multiple) 1	Chr15: 53.240408	9.45594	8.7	Chr3: 105.668100	0.413259	33	0.0160651	0.406089	-0.217043	0.286859
1420017_at	216350	20968	Tspan8	tetraspanin 8	Chr10: 115.849610	7.04055	15.2	Chr3: 17.063539	-0.413204	33	0.0160811	0.197881	0.0476907	0.817045
1431936_a_at	23956	3927	Neu2	neuraminidase 2	Chr1: 87.597242	6.36994	10.5	Chr17: 3.223874	0.412996	33	0.0161416	0.422705	-0.0580935	0.778028
1460658_at	11765	47995	Ap1g1	adaptor protein complex AP-1, gamma 1 subunit	--	6.07694	13.7	Chr7: 12.153357	-0.412943	33	0.0161572	0.494355	-0.0274961	0.89393
1428052_a_at	68310	32904	Zmym1	zinc finger, MYM domain containing 1	Chr4: 127.047729	10.0731	7.3	Chr4: 139.321093	-0.412911	33	0.0161665	0	0.144366	0.481668
1454681_at	207920		Rbm35a	RNA binding motif protein 35A	Chr4: 11.332189	5.98377	7.1	Chr18: 35.812661	-0.412827	33	0.0161911	0.387256	-0.185089	0.365353
1443561_at	17536	7846	Mrg1	myeloid ecotropic viral integration site-related gene 1	Chr2: 115.928236	5.786	13.7	Chr15: 82.453222	0.412686	33	0.0162322	0.348702	-0.434577	0.0265208
1425044_at	16522	1688	Kcnj6	potassium inwardly-rectifying channel, subfamily J, member 6	Chr16: 94.831788	7.72256	14.8	Chr1: 152.914150	0.412604	33	0.0162563	0.182627	-0.212964	0.296233
1421807_at	116746		Defb6	defensin beta 6	Chr8: 19.227976	6.93867	15.1	Chr16: 67.888641	-0.412522	33	0.0162804	0.293418	0.102096	0.619692
1451736_a_at	26400	56548	Map2k7	mitogen activated protein kinase kinase 7	Chr8: 4.247717	12.6342	11.4	Chr15: 63.392263	-0.412177	33	0.0163822	0.389484	0.0955504	0.642421
1460530_at	74461		4933416A02Rik	RIKEN cDNA 4933416A02 gene	Chr15: 84.580858	6.64524	10.5	Chr7: 14.544160	0.412166	33	0.0163852	0	0	1
1416307_at	11767	4017	Ap1m1	adaptor-related protein complex AP-1, mu subunit 1	Chr8: 72.256803	11.4083	10.9	Chr6: 135.057199	-0.412162	33	0.0163865	0.446939	0.516609	0.00689047
1452114_s_at	16011	56489	Igfbp5	insulin-like growth factor binding protein 5	Chr1: 72.858258	5.8033	12.8	Chr1: 162.058587	-0.412149	33	0.0163903	0.371916	0.0176395	0.931842
1425054_a_at	76799	41314	Tmem234	transmembrane protein 234 precursor	Chr4: 129.602201	11.4932	30	Chr4: 127.422213	0.412148	33	0.0163908	0	0	1
1444719_at	65973	20910	C79816	ESTs	Chr4: 9.632818	10.0636	13.1	Chr1: 126.657091	0.412053	33	0.0164188	0.304222	0	1
1427277_at	20471	4360	Six1	sine oculis-related homeobox 1 homolog (Drosophila)	Chr12: 73.042671	6.256	9	Chr19: 40.410259	-0.411985	33	0.0164389	0.364476	0.134388	0.512774
1438825_at	384465		Calm3	calmodulin 3	Chr7: 16.916725	6.11838	8.3	Chr13: 37.309272	0.411941	33	0.016452	0	0.151319	0.460579
1446017_at			1700071K18Rik	ESTs	ChrX: 56.006030	5.93864	10.6	Chr1: 171.193042	-0.411928	33	0.0164559	0	0	1
1439319_at	13709	7303	Elf1	E74-like factor 1	Chr14: 79.538329	9.93876	9.9	Chr3: 23.439163	0.411917	33	0.0164591	0.494584	0.699787	6.92145e-05
1456145_at	328425		Dleu2	deleted in lymphocytic leukemia, 2	Chr14: 61.629181	7.14021	12.9	Chr6: 63.787060	0.411912	33	0.0164606	0	0.385683	0.0516634
1418884_x_at	22142	68498	Tuba1	tubulin, alpha 1	Chr15: 98.949876	13.3948	16.8	Chr13: 112.636263	-0.411768	33	0.0165032	0.438968	0	1
1416147_at	15525	1624	Hspa4	heat shock protein 4	Chr11: 53.260450	7.44508	15.9	Chr7: 19.157130	0.411761	33	0.0165054	0.354696	0.190257	0.351876
1427995_at	74649	62246	Cpa5	carboxypeptidase A5	Chr6: 30.630310	6.2227	8.7	Chr6: 144.053714	-0.411753	33	0.0165078	0.355869	-0.0206129	0.920387
1459216_at	100121	8618	Tdrd7	tudor domain containing 7 (RNA granule, cataract-associated)	Chr4: 45.965924	6.20462	17.5	Chr5: 116.412853	0.411736	33	0.0165126	0.380975	-0.392737	0.0471834
1417552_at	14089	48282	Fap	fibroblast activation protein, alpha	Chr2: 62.500982	6.41682	14.4	Chr8: 39.960298	0.411699	33	0.0165238	0.452528	0.2244	0.270428
1442958_at	268395	1824	Mpg	N-methylpurine-DNA glycosylase	Chr13: 32.533005	7.13833	10.8	Chr4: 16.430885	0.411597	33	0.016554	0.290177	-0.149205	0.466939
1419788_at			B230311I21	hypothetical protein B230311I21	Chr4: 128.567407	6.48694	10.2	Chr16: 27.498113	-0.41151	33	0.01658	0	0	1
1431880_at	12558	20424	Cdh2	cadherin 2	Chr18: 16.597674	7.11812	13.6	Chr19: 35.618002	-0.411478	33	0.0165897	0.449484	-0.151001	0.46153
1444560_at	229681	14910	St7l	suppression of tumorigenicity 7-like associated transcript (expressed in amygdala)	Chr3: 104.929653	6.8843	12.1	Chr2: 168.436299	0.411437	33	0.0166018	0.350077	-0.616091	0.000805079
1451452_a_at	19734	2196	Rgs16	regulator of G-protein signaling 16	Chr1: 153.741651	7.669	9.5	Chr4: 78.900946	0.411175	33	0.0166803	0.453874	-0.223555	0.272284
1452258_at	228829	9507	6820402O20Rik	RIKEN cDNA 6820402O20 gene	Chr2: 156.304703	8.95903	9.5	Chr4: 132.619876	-0.41115	33	0.0166877	0.184703	0	1
1458537_at	329101		D030040B21	hypothetical protein D030040B21	Chr19: 60.193297	7.39364	11.7	Chr12: 44.725242	-0.411148	33	0.0166882	0	0.210614	0.30172
1454896_at	19664	7511	Rbpsuh	recombining binding protein suppressor of hairless	Chr5: 53.656866	11.4988	13.7	Chr7: 117.164563	-0.41112	33	0.0166968	0.3063	0	1
1416157_at	22330	7594	Vcl	vinculin	Chr14: 21.029179	6.8727	8.8	Chr6: 135.057199	0.411114	33	0.0166986	0.756108	0.124793	0.543581
1426910_at	114774	1940	Pawr	PRKC, apoptosis, WT1, regulator	Chr10: 108.414455	5.98755	13.3	Chr2: 102.660525	0.410922	33	0.0167561	0.411682	-0.313729	0.118585
1450445_at	18675	37310	Phex	phosphate regulating gene with homologies to endopeptidases on the X chromosome (hypophosphatemia, vitamin D resistant rickets)	ChrX: 153.599940	5.93964	9.3	Chr6: 82.500000	0.410908	33	0.0167605	0.155562	0.46446	0.0168292
1450185_a_at	16516	1690	Kcnj15	potassium inwardly-rectifying channel, subfamily J, member 15	Chr16: 95.296573	6.70271	10.5	Chr16: 22.028845	0.410827	33	0.0167847	0.27525	-0.0351554	0.864622
1450331_s_at	22310	113703	V2r4	vomeronasal 2, receptor, 4	Chr7: 8.953302	6.52438	7.4	Chr6: 32.610603	-0.410801	33	0.0167926	0	-0.0645099	0.754215
1435957_at	110862	20949	Kcnq3	potassium voltage-gated channel, subfamily Q, member 3	Chr15: 65.986602	7.15898	14.3	Chr2: 11.785864	-0.410737	33	0.0168119	0.266712	-0.260111	0.199385
1439464_s_at	269536	32361	Tex10	testis expressed gene 10	Chr4: 48.430865	12.79	9.5	Chr2: 128.373489	-0.410725	33	0.0168156	0.227079	0.251394	0.215407
1456623_at	22003	20114	Tpm1	tropomyosin 1, alpha	Chr9: 67.029377	7.07633	8.8	Chr1: 189.361953	0.410713	33	0.0168191	0.397878	-0.01529	0.940904
1451954_at			L17305	L17305	ChrUn: 1.000000	5.96436	11.8	Chr2: 70.495989	0.410711	33	0.0168199	0	0	1
1434601_at	105827	18649	Amigo2	adhesion molecule with Ig like domain 2	Chr15: 97.244710	6.78479	8.9	Chr4: 20.033032	-0.410677	33	0.0168301	0.35469	-0.294127	0.144706
1443418_at			Rpl10	ribosomal protein 10	ChrX: 167.361562	7.27032	13.6	Chr4: 18.549080	0.410522	33	0.0168769	0	0.230221	0.257865
1430456_at	77598		5830406C21Rik	RIKEN cDNA 5830406C21 gene	Chr12: 107.070957	6.09092	16.7	Chr19: 10.670548	-0.410511	33	0.0168801	0	0	1
1425033_at	218103	4260	Slc17a2	solute carrier family 17 (sodium phosphate), member 2	Chr13: 23.820989	6.888	14.7	Chr4: 20.033032	-0.410413	33	0.01691	0	-0.118779	0.563317
1417428_at	14704	22575	Gng3	guanine nucleotide binding protein (G protein), gamma 3 subunit	Chr19: 8.837891	7.5322	12	Chr12: 57.952639	0.410392	33	0.0169162	0.416148	-0.278821	0.167794
1453491_at	74580	13097	4833409A17Rik	RIKEN cDNA 4833409A17 gene	Chr19: 42.741187	7.97036	11.8	Chr13: 20.437691	0.410327	33	0.0169359	0	0.341401	0.0878384
1452138_a_at	70008	41448	Ace2	angiotensin I converting enzyme (peptidyl-dipeptidase A) 2	ChrX: 164.167855	6.8567	8.9	Chr10: 19.937470	0.410303	33	0.0169433	0.224504	-0.217081	0.286773
1453141_at	66838		0610009L18Rik	RIKEN cDNA 0610009L18 non-coding gene	Chr11: 120.350756	8.39573	11.1	Chr1: 192.430302	-0.410199	33	0.0169749	0	-0.165545	0.418974
1456329_at	235472	54453	A230098A12Rik	RIKEN cDNA A230098A12 gene	Chr9: 72.915598	6.61541	11.4	Chr17: 52.714656	-0.410053	33	0.0170193	0.502909	0	1
1437272_at	320752		4932443J21Rik	RIKEN cDNA 4932443J21 gene	Chr9: 24.557063	5.59589	11.5	Chr3: 19.495216	-0.410049	33	0.0170206	0.237758	0	1
1439909_at	225207	9151	Zfp521	zinc finger protein 521 (direct striatonigral project expression signature)	Chr18: 13.687115	7.05964	10.8	Chr10: 22.000000	0.409985	33	0.0170399	0.396329	-0.0601325	0.770439
1453632_at	75180	28290	4930538K18Rik	RIKEN cDNA 4930538K18 gene	Chr4: 119.205165	6.80227	8.6	Chr4: 105.573728	-0.409942	33	0.0170531	0	-0.173406	0.396906
1451365_at	74111	7158	Rbm19	RNA binding motif protein 19	Chr5: 120.198388	9.06614	10.3	Chr3: 54.220588	-0.409799	33	0.017097	0.217924	0.439842	0.0245461
1430155_at	66769		4933427E11Rik	RIKEN cDNA 4933427E11 gene	Chr15: 74.709774	6.58033	7.4	Chr13: 20.407700	-0.40969	33	0.0171301	0	-0.079557	0.699256
1428468_at	73205	10137	C9orf72	human chromosome 9 open reading frame 72 (endosomal trafficking, dementia)	Chr4: 35.191442	8.73979	8.2	Chr2: 9.000000	-0.409655	33	0.0171409	0.226666	0	1
1443008_at	76626	62199	Msi2	musashi RNA-binding protein 2	Chr11: 88.384716	7.90364	13.8	Chr17: 31.615045	0.409642	33	0.017145	0.396522	0.182852	0.371277
1425074_at	22427	6659	Wrn	Werner syndrome RecQ-like helicase (progeria)	Chr8: 33.234411	9.88432	19.3	Chr8: 29.613342	0.409591	33	0.0171605	0.321997	0.792512	1.39427e-06
1417760_at	11614	403	Nr0b1	nuclear receptor subfamily 0, group B, member 1 (adrenal hypoplasia congentia)	ChrX: 86.195359	6.4228	8.8	Chr16: 22.124255	-0.409522	33	0.0171819	0.295781	0.363575	0.0678868
1422573_at	11717	408	Ampd3	AMP deaminase 3	Chr7: 110.811877	9.10709	14.3	Chr14: 99.776068	-0.409409	33	0.0172166	0.357435	0.267091	0.187156
1458957_at			2810425F24Rik	ESTs	Chr17: 32.092273	8.12438	9.2	Chr19: 56.607633	-0.409336	33	0.0172388	0	0	1
1454081_at	71188		4933417J23Rik	RIKEN cDNA 4933417J23 gene	Chr13: 95.708465	6.34055	10.3	Chr8: 43.371156	0.409249	33	0.0172659	0	0	1
1451641_at	83703	9428	Dbr1	debranching enzyme homolog 1	Chr9: 99.583896	11.0554	17.8	Chr9: 97.359333	-0.409221	33	0.0172744	0.336914	0.662109	0.00022921
1431676_x_at	14886	7748	Gtf2i	general transcription factor II I	Chr5: 134.289270	8.06818	10.6	Chr12: 71.497283	-0.409207	33	0.0172788	0.459659	-0.233882	0.250162
1431136_at	76877	3610	Rab36	RAB36, member RAS oncogene family	Chr10: 75.052517	6.62673	11.7	Chr11: 101.470182	-0.409111	33	0.0173085	0.361238	-0.132863	0.517612
1449192_at	54343	10051	Atf7ip	activating transcription factor 7 interacting protein	Chr6: 136.606557	11.4386	26.5	Chr6: 135.057199	-0.409106	33	0.0173101	0.326699	0.795265	1.20615e-06
1460312_at	29847		Olfr157	olfactory receptor 157	Chr4: 43.834818	7.09121	8.9	Chr19: 4.845967	0.409023	33	0.0173357	0	0.13673	0.505387
1422481_at	16678	38146	Krt1	keratin 1 (spinous and granular epidermis, bullous congenital ichthyosiform erythroderma)	Chr15: 101.845488	6.23394	19.2	Chr16: 34.138887	-0.40866	33	0.0174482	0.322691	0	1
1447940_a_at	109880	3197	Braf	Braf transforming gene, serine/threonine protein kinase	Chr6: 39.611906	6.91052	9.1	Chr15: 83.114394	0.40853	33	0.0174887	0.352523	0.262791	0.194628
1418039_at	67657	12171	Rabl3	RAB, member of RAS oncogene family-like 3	Chr16: 37.571787	9.31303	10.7	ChrX: 80.055932	-0.408393	33	0.0175315	0	-0.132185	0.519772
1457599_at	69672	32594	2310047H23Rik	RIKEN cDNA 2310047H23	Chr13: 55.720534	7.35844	10.1	Chr8: 17.033700	0.408378	33	0.0175362	0	-0.16941	0.408041
1423756_s_at	16010	1192	Igfbp4	insulin-like growth factor binding protein 4, differentially expressed in B16F10 2	Chr11: 99.052219	8.89177	16.7	Chr7: 19.157130	-0.408366	33	0.0175399	0.37822	0.111958	0.586087
1459800_s_at	26407	31346	Map3k4	mitogen activated protein kinase kinase kinase 4	Chr17: 12.227683	11.4265	9.4	Chr19: 3.337223	-0.408356	33	0.017543	0.349545	-0.0866606	0.673795
1456445_at	75328	57100	4930563D23Rik	RIKEN cDNA 4930563D23 gene	Chr16: 92.318788	6.5493	13.3	Chr2: 156.631489	-0.408148	33	0.017608	0	-0.114142	0.578752
1430755_at			4930452G13Rik	RIKEN cDNA 4930452G13 gene	Chr14: 79.712456	6.96206	11	Chr3: 144.672147	0.408144	33	0.0176093	0	0	1
1432456_at	75168		4930533B18Rik	RIKEN cDNA 4930533B18 gene	Chr4: 154.088341	6.04409	14.1	Chr17: 60.764016	-0.408052	33	0.0176382	0	0	1
1420805_at	59310	69341	Myl10	myosin, light chain 10, regulatory	Chr5: 136.697932	6.99759	8.2	Chr4: 103.682035	-0.407921	33	0.0176793	0.350749	0.202122	0.322073
1433759_at	244745	14762	Dpy19l1	DumPY dpy-19-like 1	Chr9: 24.411809	8.48671	12.3	Chr11: 59.237260	0.407878	33	0.0176928	0	0.113215	0.581859
1420468_at	66772	12031	Asb17	ankyrin repeat and SOCS box-containing protein 17	Chr3: 153.844731	5.88289	7.4	Chr14: 99.624996	-0.40783	33	0.0177079	0.310461	0.0339539	0.869209
1433795_at	21814	2436	Tgfbr3	transforming growth factor, beta receptor III	Chr5: 107.106679	9.77689	11.9	Chr2: 55.092420	-0.407789	33	0.017721	0.374993	-0.0158447	0.938764
1442149_at	207592	10380	Tbc1d16	TBC1 domain family, member 16	Chr11: 119.147408	7.48691	18.6	Chr11: 100.357896	0.407659	33	0.0177618	0	-0.332693	0.0967801
1435128_at	108100	9697	Baiap2	brain-specific angiogenesis inhibitor 1-associated protein 2	Chr11: 120.002162	6.92308	8.8	Chr17: 52.714656	-0.407641	33	0.0177675	0.503667	-0.0801684	0.697052
1457157_at	269437	88833	Plch1	phospholipase C, eta 1	Chr3: 63.696297	5.85614	11.9	Chr10: 45.611814	-0.407553	33	0.0177952	0.380912	-0.137803	0.502018
1417318_at	56710	8754	Dbc1	deleted in bladder cancer chromosome region candidate 1	Chr4: 68.761573	6.17203	6.7	Chr7: 120.251328	-0.407466	33	0.0178229	0.392413	-0.215842	0.289598
1430337_at			B830049N13Rik	RIKEN cDNA B830049N13 gene	Chr12: 51.992717	6.63097	8.9	Chr15: 54.578200	0.407447	33	0.0178287	0	0	1
1437790_at	217820		LOC217820	hypothetical protein LOC217820	Chr12: 98.787249	7.71023	9.3	Chr3: 65.564009	-0.407308	33	0.017873	0	0	1
1444004_at	331401	69669	Thoc2	THO complex 2 (TREX (transcription/export complex)	ChrX: 41.827241	12.448	11.8	Chr10: 121.639039	0.407208	33	0.0179046	0	-0.117402	0.567882
1447371_at			9430037G07Rik	RIKEN cDNA 9430037G07 gene	ChrUn: 1.000000	6.6965	8.6	Chr11: 117.246863	-0.407146	33	0.0179245	0	0	1
1447736_at	14804	74399	Grid2	glutamate receptor, ionotropic, delta 2 (lurcher)	Chr6: 63.751542	5.72288	10.7	Chr10: 30.866226	-0.407072	33	0.017948	0.173901	0.654248	0.00028828
1442817_at	319659		A730091E23Rik	RIKEN cDNA A730091E23 gene	Chr13: 32.339274	6.41038	9.7	Chr8: 80.868085	-0.407037	33	0.017959	0	0	1
1430205_a_at	67072	9912	Cdc37l1	cell division cycle 37 homolog-like 1	Chr19: 29.006971	7.43659	13.3	Chr2: 32.614941	-0.407019	33	0.0179648	0.279845	-0.367286	0.0649202
1416822_at	27886	11184	Es2el	expressed sequence 2 embryonic lethal	Chr16: 17.900808	7.29598	8.3	Chr3: 142.634889	-0.406857	33	0.0180164	0.335759	0.41575	0.0346564
1438364_x_at	219033	117946	Ang4	angiogenin, ribonuclease A family, member 4	Chr14: 43.962834	6.01502	9.7	Chr3: 8.903411	0.406737	33	0.0180549	0.348436	-0.070928	0.730613
1446616_at			B930053N05Rik	ESTs, Weakly similar to S12207 hypothetical protein (B2 element) - mouse [M.musculus]	Chr7: 16.013696	9.60762	13.7	Chr1: 62.609193	0.406732	33	0.0180565	0	0	1
1426544_a_at	67120	12085	Ttc14	tetratricopeptide repeat domain 14	Chr3: 33.807124	9.11005	10.2	Chr16: 27.062879	0.406706	33	0.0180648	0	0.552002	0.00345939
1422836_at	171170	23101	Mbnl3	muscleblind-like 3 (Drosophila)	ChrX: 51.120474	11.0839	11.2	Chr5: 58.342667	-0.406686	33	0.0180711	0.318968	0.231031	0.256149
1428030_at	382007	74942	ADAM26b	a disintegrin and metalloprotease domain 26b	Chr8: 43.650356	6.17035	11.1	Chr12: 16.828469	0.406679	33	0.0180735	0	0	1
1456493_at	109032	82192	Sp110	Sp110 nuclear body protein	Chr1: 8.750939	7.60444	8.4	Chr16: 22.028845	0.406642	33	0.0180852	0.34004	0.515726	0.00700356
1449248_at	12724	3213	Clcn2	chloride channel 2	Chr16: 20.703313	6.40103	14.6	Chr3: 144.672147	-0.406638	33	0.0180866	0.269942	-0.319507	0.111593
1459040_at			BG095152	ESTs	Chr9: 83.118619	6.33723	9	Chr3: 54.816651	0.406586	33	0.0181033	0	0	1
1456032_x_at	51788	80218	H2afz	H2A histone family, member Z	Chr3: 137.866642	12.9969	28.8	Chr3: 129.509954	-0.40653	33	0.018121	0.428797	0.592832	0.00141513
1443166_at	225283	23081	BC021395	cDNA sequence BC021395	Chr18: 24.500267	9.1955	8.2	Chr5: 76.145896	-0.406379	33	0.0181695	0	-0.0934429	0.649808
1422137_at	66811	57037	9030623N16Rik	RIKEN cDNA 9030623N16 gene	Chr2: 122.302289	7.08373	10.4	Chr15: 83.114394	0.406366	33	0.018174	0.344326	0	1
1427735_a_at	11459	121702	Acta1	actin, alpha 1, skeletal muscle	Chr8: 123.892035	8.26567	16.1	Chr8: 117.545014	-0.406304	33	0.0181938	0.50808	-0.0673308	0.743814
1435393_at	17199	1789	Mc1r	melanocortin 1 receptor (extension recessive yellow, pigmentation)	Chr8: 123.410220	6.44724	11.2	Chr3: 39.285982	0.406172	33	0.0182363	0.278126	0.202927	0.320109
1430801_at	76460		2310042E16Rik	RIKEN cDNA 2310042E16 gene	Chr15: 35.623734	8.78268	17.7	Chr16: 69.540666	0.406151	33	0.0182431	0	0.087236	0.671748
1441307_at			AI604442	ESTs	Chr11: 99.627281	5.79518	17.9	Chr4: 102.851020	0.406146	33	0.0182448	0	0	1
1449380_at	23969	22674	Pacsin1	protein kinase C and casein kinase substrate in neurons 1	Chr17: 27.710607	10.3084	12	Chr9: 119.303227	-0.406082	33	0.0182654	0.489492	0.0544087	0.791794
1451438_s_at	94071	122290	Clec2h	C-type lectin domain family 2, member h	Chr6: 128.673991	7.77215	9.8	Chr2: 26.367718	-0.406081	33	0.0182655	0	0.00726867	0.971888
1442459_at	240322	15860	Adamts19	a disintegrin-like and metalloprotease (reprolysin type) with thrombospondin type 1 motif, 19	Chr18: 58.991260	6.27444	12.1	Chr3: 139.469112	-0.405969	33	0.0183018	0	-0.188292	0.356965
1432145_at			2310026I22Rik	RIKEN cDNA 2310026I22 gene	Chr18: 32.916181	6.50853	17.3	Chr17: 72.249523	-0.405943	33	0.0183104	0	0	1
1457678_at	227446	10834	2310035C23Rik	RIKEN cDNA 2310035C23 gene	Chr1: 105.738044	9.78289	9.8	Chr16: 32.702145	0.405872	33	0.0183333	0	0.370658	0.0623124
1429927_at	14050	1508	Eya3	eyes absent 3 homolog (Drosophila)	Chr4: 132.639679	6.52009	23.4	Chr11: 119.408952	-0.405792	33	0.0183592	0.454933	0.452224	0.0203687
1453603_at	72591		2700022O18Rik	RIKEN cDNA 2700022O18 gene	Chr14: 56.667123	7.22073	9.9	Chr9: 111.413523	0.405707	33	0.0183867	0	0	1
1456461_at	170829	8183	Tram2	translocating chain-associating membrane protein 2	Chr1: 20.999223	6.78135	11.5	Chr1: 178.156680	-0.405707	33	0.0183868	0.367759	-0.179821	0.379394
1449387_at	71888	68245	Krt33a	keratin 33A	Chr11: 100.011294	6.33648	15.7	Chr15: 67.990415	0.40566	33	0.0184019	0	0.0622088	0.762731
1430716_at	78286		5330421F07Rik	RIKEN cDNA 5330421F07 gene	Chr7: 48.964894	6.52318	15.4	Chr2: 36.101675	0.405653	33	0.0184044	0.458207	0.077543	0.706534
1419858_at	15951	115929	Ifi204	interferon activated gene 204	Chr1: 173.862185	8.08109	54.5	Chr1: 172.235364	0.405643	33	0.0184077	0.468081	0.0728364	0.72364
1451065_a_at	68278	68487	Ddx39	DEAD (Asp-Glu-Ala-Asp) box polypeptide 39	Chr8: 83.723138	12.256	12.4	Chr4: 88.951728	-0.405562	33	0.018434	0.409634	0.753297	8.92752e-06
1459545_at	97268		C230066G23Rik	RIKEN cDNA C230066G23 gene	Chr2: 17.973066	7.43305	9.9	Chr19: 25.336320	0.405348	33	0.0185035	0	0.450855	0.0207998
1425740_at	225888	32351	Suv420h1	suppressor of variegation 4-20 homolog 1 (Drosophila)	Chr19: 3.806088	7.33073	10.6	Chr3: 36.834801	-0.405258	33	0.018533	0.30064	0.549544	0.00363776
1443926_at	17536	7846	Mrg1	myeloid ecotropic viral integration site-related gene 1	Chr2: 116.046304	5.43958	9.8	Chr2: 9.829662	0.405213	33	0.0185478	0.348702	-0.434577	0.0265208
1427462_at	13557	74413	E2f3	E2F transcription factor 3	Chr13: 29.909420	8.31492	14.3	Chr4: 152.468585	0.405194	33	0.0185539	0.346371	0.569948	0.00236856
1457486_at	102644	14334	D9Ucla1	DNA segment, Chr 9, University of California at Los Angeles 1	Chr9: 43.228778	7.31492	8.6	Chr2: 78.100320	0.405177	33	0.0185594	0	0	1
1431887_at			Rbm31y	RNA binding motif 31, Y-linked	--	5.887	14.2	Chr4: 33.181426	-0.405119	33	0.0185785	0	-0.126894	0.536759
1430685_at	76156	8797	6330503C03Rik	RIKEN cDNA 6330503C03 gene	Chr6: 42.317859	7.57741	9.7	Chr2: 139.724059	-0.404922	33	0.018643	0	-0.296091	0.141917
1446412_at	80707	56334	Wwox	WW domain-containing oxidoreductase	Chr8: 114.815687	6.15612	11.1	Chr8: 28.049465	-0.404828	33	0.0186739	0.387482	-0.335486	0.0938411
1459688_at			2610510H03Rik	ESTs	Chr2: 128.345194	6.02111	9.8	Chr10: 24.000000	0.404783	33	0.0186888	0	-0.327565	0.102355
1417408_at	14066	1511	F3	coagulation factor III	Chr3: 121.734477	5.61618	8	ChrX: 102.424804	0.40469	33	0.0187194	0.277945	-0.0150535	0.941816
1432761_at			4930551I15Rik	RIKEN cDNA 4930551I15 gene	Chr10: 71.484929	6.40344	12.2	Chr16: 73.747956	0.404674	33	0.0187249	0	0	1
1422275_at	14764	3508	Gpr44	G protein-coupled receptor 44 (PGD2 receptor, hair loss associated)	Chr19: 10.940901	7.31056	9.5	ChrX: 3.231738	0.404621	33	0.0187423	0.294953	0.141901	0.489262
1455816_a_at	226823	9395	Kctd3	potassium channel tetramerisation domain containing 3	Chr1: 188.971126	10.3928	10.6	Chr7: 24.937915	-0.404615	33	0.0187443	0.221047	-0.0308926	0.880914
1438973_x_at	14609	136	Gja1	gap junction membrane channel protein alpha 1	Chr10: 56.390267	6.25865	20.5	Chr15: 54.578200	0.40457	33	0.0187589	0.223	-0.0846077	0.681119
1433416_at	19725	30980	Rfx2	regulatory factor X, 2 (influences HLA class II expression)	Chr17: 56.829730	8.10359	13.2	Chr3: 9.082402	0.404564	33	0.018761	0.392955	0.42081	0.0322962
1425953_at	235661	9403	Dnclic1	dynein, cytoplasmic, light intermediate chain 1	Chr9: 114.694469	7.54018	9.9	Chr15: 67.990415	-0.40453	33	0.0187723	0.411257	0	1
1456951_at	17864	32045	Mybl1	myeloblastosis oncogene-like 1	Chr1: 9.667446	5.88371	8.4	Chr5: 107.072667	-0.40441	33	0.018812	0.438343	0.143951	0.482944
1423310_at	21983	4859	Tpbg	trophoblast glycoprotein	Chr9: 85.845675	5.46298	10.4	Chr1: 124.541277	-0.404396	33	0.0188165	0.483636	-1.95271e-05	0.999924
1459535_at			Cdh13	cadherin 13	Chr8: 118.961360	6.02552	16.6	Chr1: 126.657091	-0.404238	33	0.018869	0	-0.196102	0.336996
1457621_at	69723	13006	2400006N03Rik	RIKEN cDNA 2400006N03 gene	Chr11: 70.972908	6.36153	7.2	Chr9: 59.987365	-0.404192	33	0.0188842	0.325509	0	1
1441590_at	16521	20248	Kcnj5	potassium inwardly-rectifying channel, subfamily J, member 5	Chr9: 32.314775	6.70702	8.4	Chr5: 93.725625	-0.404073	33	0.0189237	0.264396	0.0425911	0.836334
1438084_at	23792	2826	Adam23	a disintegrin and metalloprotease domain 23	Chr1: 63.586355	6.83648	11.4	Chr11: 100.412031	-0.404041	33	0.0189344	0.547653	-0.150855	0.461969
1444325_at			BM943059	ESTs	Chr19: 32.766524	6.42167	10.4	Chr3: 134.523036	-0.404022	33	0.0189407	0	0	1
1431244_s_at	71972	9061	Dnmbp	dynamin binding protein (guanine nucleotide exchange factor TUBA, actin associated)	Chr19: 43.854227	6.34797	10.4	Chr17: 75.066022	-0.403986	33	0.0189525	0.579041	-0.439664	0.0246108
1427783_at	13869	21084	Erbb4	v-erb-a erythroblastic leukemia viral oncogene homolog 4	Chr1: 68.042678	5.61127	14.1	Chr2: 32.614941	0.403939	33	0.0189682	0.244661	-0.0214794	0.917051
1427046_at	252973	32616	Tcfcp2l3	transcription factor CP2-like 3	Chr15: 37.363014	8.15559	10.7	Chr1: 120.112911	0.403703	33	0.019047	0.403057	0	1
1418637_at	27049	21085	Etv3	ets variant 3	Chr3: 87.539617	11.243	14.2	Chr8: 26.804978	-0.403615	33	0.0190765	0.49674	0.00708857	0.972584
1419615_at	64177	56812	Trpv6	transient receptor potential cation channel, subfamily V, member 6	Chr6: 41.620653	7.07238	11.1	ChrX: 130.288103	-0.403485	33	0.0191199	0.304949	-0.177753	0.384991
1441390_at	70891	16357	4921517J08Rik	RIKEN cDNA 4921517J08 gene	Chr17: 71.578317	5.91783	10.1	Chr3: 11.558690	-0.403382	33	0.0191546	0.356548	0	1
1457553_at	14007	4783	Cugbp2	CUG triplet repeat, RNA binding protein 2	Chr2: 6.818757	6.59724	10.1	Chr10: 13.687795	0.403311	33	0.0191785	0.405897	0.505246	0.00846895
1443957_at	330938	82369	Dixdc1	DIX domain containing 1	Chr9: 50.665319	6.30367	10.6	Chr4: 16.430885	0.403285	33	0.0191872	0.420464	-0.370226	0.0626416
1459427_at	20844	37788	Stam	signal transducing adaptor molecule (SH3 domain and ITAM motif) 1	Chr2: 14.142179	6.70618	16.6	Chr16: 70.194758	0.403165	33	0.0192276	0.437197	-0.128945	0.530143
1448006_at	11429	856	Aco2	aconitase 2, mitochondrial	Chr15: 81.776796	8.00362	9.9	Chr3: 8.903411	0.403142	33	0.0192355	0.215873	-0.299843	0.136698
1421418_a_at	26439	110989	Psg19	pregnancy specific glycoprotein 19	Chr7: 18.792420	5.42247	12.9	Chr1: 106.321454	-0.403118	33	0.0192432	0.264812	0.234992	0.247857
1455268_at	105638	44717	Zcsl2	zinc finger, CSL domain containing 2	Chr14: 32.080653	7.42441	14.9	Chr2: 65.345848	0.402984	33	0.0192885	0.47408	0	1
1432027_a_at	100855	10809	Tbc1d14	TBC1 domain family, member 14	Chr5: 36.495016	6.97947	7.8	ChrX: 146.829353	0.402973	33	0.0192924	0	-0.195552	0.338382
1421755_at	56696	8350	Gpr132	G protein-coupled receptor 132	Chr12: 112.852047	6.51788	10.1	Chr3: 146.631087	-0.402895	33	0.0193187	0.374725	0.707185	5.35606e-05
1425246_at	68314		0610008F07Rik	RIKEN cDNA 0610008F07 gene	Chr2: 163.493836	6.67656	11.4	Chr2: 25.649555	-0.402815	33	0.0193456	0	0	1
1432105_at	68346	40825	Sirt5	sirtuin 5, mitochondrial, NAD-dependent deacetylase, class 3 (CPS1 deacetylase)	Chr13: 43.394831	6.58233	11	Chr5: 100.164242	-0.402747	33	0.0193687	0.316214	-0.352292	0.0775499
1448076_at	22083	40668	Sh2bp1	SH2 domain binding protein 1 (tetratricopeptide repeat containing)	Chr7: 111.030782	7.54888	9.9	Chr3: 134.523036	0.4027	33	0.0193848	0.388697	0	1
1449925_at	12766	1153	Cxcr3	chemokine (C-X-C motif) receptor 3	ChrX: 101.731596	12.8004	16.3	Chr10: 22.000000	0.40269	33	0.0193882	0.239774	0.818958	3.14337e-07
1424961_at	213233	9958	Tapbpl	TAP binding protein-like	Chr6: 125.223672	6.69294	11.3	Chr17: 83.262662	0.402648	33	0.0194022	0.23416	0.47554	0.0140758
1430266_at	69338		1700003D09Rik	RIKEN cDNA 1700003D09 (Ppp1r1b, Darpp32 antisense message)	Chr11: 98.350748	7.19188	9.3	Chr18: 15.638699	-0.402632	33	0.0194078	0	0	1
1433154_at			B230204H03Rik	RIKEN cDNA B230204H03 gene	Chr5: 105.399569	6.78217	10.2	Chr3: 155.541974	-0.402433	33	0.0194753	0	0	1
1433260_at	18693	7470	Pick1	protein interacting with C kinase 1 (protein kinase C, alpha binding protein)	Chr15: 79.228555	6.09436	10.7	Chr12: 99.580026	-0.402296	33	0.0195222	0.308092	-0.549071	0.00367292
1423514_at	14625	105481	Gk-rs1	glucokinase activity, related sequence 1	Chr18: 52.694956	6.57597	10.7	Chr18: 11.084829	-0.402289	33	0.0195245	0	0	1
1437286_x_at	68646	14638	Nadk2	NAD kinase 2, mitochondrial	Chr15: 9.110042	5.99891	14	Chr2: 160.303693	-0.402284	33	0.0195261	0.245812	0	1
1437610_x_at	20116	100607	Rps8	ribosomal protein S8	Chr4: 117.153865	15.4813	15.1	Chr16: 45.072615	-0.402228	33	0.0195452	0.252816	0.333055	0.0963945
1448315_a_at	69051	8343	Pycr2	pyrroline-5-carboxylate reductase family, member 2	Chr1: 180.907704	11.8905	30.1	Chr1: 178.156680	-0.402201	33	0.0195546	0	0.329269	0.100477
1446250_at			B230314O19	ESTs, Weakly similar to RIKEN cDNA 5730493B19 [] [M.musculus]	Chr7: 76.029771	5.95995	13.4	Chr1: 124.541277	-0.40203	33	0.0196129	0	0	1
1450948_a_at	94061	41355	Mrpl1	mitochondrial ribosomal protein L1	Chr5: 96.227679	8.51948	15.2	Chr2: 24.971752	0.402016	33	0.0196178	0	-0.182851	0.371281
1441705_at			Svet1	16 days neonate cerebellum cDNA, RIKEN full-length enriched library, clone:9630054C12 product:unclassifiable, full insert sequence.	Chr9: 14.285072	7.92852	19.1	Chr2: 23.766163	0.401922	33	0.01965	0	0	1
1431596_at			6330514M13Rik	RIKEN cDNA 6330514M13 gene	Chr9: 83.146772	6.10076	14.8	Chr2: 14.395051	0.40189	33	0.0196611	0	0	1
1453317_a_at	13992	4780	Khdrbs3	KH domain containing, RNA binding, signal transduction associated 3	Chr15: 69.049409	6.28621	13.7	Chr7: 133.996940	-0.401889	33	0.0196612	0.400912	-0.584036	0.00173263
1436659_at	13175	74530	Dclk1	doublecortin-like kinase 1	Chr3: 55.470991	6.02352	11.2	Chr4: 20.033032	0.401863	33	0.0196702	0.368035	-0.189445	0.353976
1448832_a_at	12889	21324	Cplx1	complexin 1 (syntaxin-binding SNARE complex, vesicle fusion, synaphin 20)	Chr5: 108.518568	8.362	11.7	Chr8: 24.852623	0.401596	33	0.0197622	0.290542	-0.330397	0.0992469
1426244_at	212307	75027	Mapre2	microtubule-associated protein, RP/EB family, member 2	Chr18: 23.891778	7.44427	10.6	Chr2: 32.614941	0.401507	33	0.0197926	0.343702	-0.249955	0.218134
1454166_at	76960	2714	Bcas1	breast carcinoma amplified sequence 1	Chr2: 170.378519	6.85212	13.6	Chr2: 17.948720	0.401465	33	0.0198071	0.339903	-0.226443	0.265975
1456628_x_at	20088	105748	Rps24	ribosomal protein S24	Chr14: 24.491749	12.7765	16	Chr2: 26.367718	-0.401418	33	0.0198233	0.476963	0.582396	0.00179818
1456499_at	59044	41267	Rnf130	clone IMAGE:1493777, mRNA	Chr11: 50.120435	6.64139	13.2	Chr15: 22.860400	0.401386	33	0.0198345	0.344701	0.17557	0.390948
1458155_at	29809	8143	Rabgap1l	RAB GTPase activating protein 1-like	Chr1: 160.726095	7.38494	41.3	Chr1: 158.381471	0.401328	33	0.0198544	0.417873	0.517916	0.00672596
1451095_at	27053	69113	Asns	asparagine synthetase	Chr6: 7.675266	8.22406	12.1	Chr17: 83.747523	0.401304	33	0.0198627	0.254856	0.0335257	0.870844
1433838_at	226539	7093	Dars2	aspartyl-tRNA synthetase 2 (mitochondrial)	Chr1: 161.043642	8.57847	11.8	Chr9: 97.321105	-0.401275	33	0.0198727	0.251623	0.259103	0.201195
1459293_at	243385	52334	Gprin3	GPRIN family member 3	Chr6: 59.410100	9.87835	11.9	Chr19: 48.140553	0.401191	33	0.0199018	0.399306	-0.0924392	0.653337
1449631_at	13808	68215	Eno3	enolase 3, beta muscle	Chr11: 70.659722	8.42238	12.8	Chr3: 126.413660	0.40112	33	0.0199265	0.417786	0.00236188	0.990864
1440228_at	240614	18935	Ranbp6	RAN binding protein 6	Chr19: 29.810089	7.64767	10.5	Chr3: 3.074240	0.401066	33	0.0199453	0	-0.356399	0.0739182
1447006_at	338367	45576	Myo1d	myosin ID	Chr11: 80.591743	6.71415	11.2	Chr10: 120.612317	0.400984	33	0.0199738	0.396891	-0.163318	0.425347
1430224_at	71856	122221	Wfdc3	WAP four-disulfide core domain 3	Chr2: 164.743618	6.62011	9	Chr7: 74.522856	0.400983	33	0.0199742	0	-0.0537778	0.794157
1416437_a_at	30957	22790	Mapk8ip3	mitogen-activated protein kinase 8 interacting protein 3	Chr17: 24.898801	7.77356	11.4	Chr15: 82.453222	0.400938	33	0.0199898	0.463126	0.241917	0.233788
1440450_at	15482	117706	Hspa1l	ESTs	Chr17: 34.979619	6.14641	11.2	Chr4: 127.422213	-0.400924	33	0.0199945	0.351168	-0.105491	0.608033
1441250_at			9330101J02Rik	ESTs	Chr15: 80.451835	6.09189	9.4	Chr15: 10.000000	-0.400909	33	0.0199999	0	0.105994	0.606314
1419485_at	17300	20373	Foxc1	forkhead box C1	Chr13: 31.809743	6.14123	10.5	Chr14: 105.887545	-0.400775	33	0.0200467	0.353383	-0.119178	0.561998
1458763_at	97796		C78024	expressed sequence C78024	Chr12: 44.250940	5.48065	11.9	Chr2: 7.696420	0.400751	33	0.0200548	0	0	1
1438210_at	229357	16359	Gpr149	G protein-coupled receptor 149	Chr3: 62.529602	5.698	8.8	Chr16: 85.961783	-0.400729	33	0.0200626	0.241732	-0.609402	0.000951093
1443593_at	319765	4774	C330012H03Rik	RIKEN cDNA C330012H03 gene	Chr16: 22.134113	6.13105	11.1	Chr11: 27.337521	0.400612	33	0.0201034	0.426904	0	1
1456542_s_at	76563	6699	Qrsl1	glutaminyl-tRNA synthase (glutamine-hydrolyzing)-like 1	Chr10: 43.874243	11.4915	30.4	Chr7: 59.986065	-0.400546	33	0.0201264	0.260526	0.0577746	0.779217
1446940_at	22034	3395	Traf6	Tnf receptor-associated factor 6	Chr2: 101.685777	6.98844	18.2	Chr9: 80.143686	0.400437	33	0.0201645	0.305125	0.296391	0.141496
1452375_at	212647	6081	Aldh4a1	aldehyde dehydrogenase 4 family, member A1 (type II hyperprolinemia)	Chr4: 139.648658	8.51902	21.3	Chr4: 140.595159	0.400392	33	0.0201803	0.411605	-0.24715	0.223514
1435160_at	268390	72214	Ahsa1	AHA1 activator of heat shock 90kDa protein	Chr11: 23.489835	11.4224	10.1	Chr2: 36.101675	0.400353	33	0.0201941	0	-0.0736292	0.720749
1442828_at	15951	115929	Ifi204	interferon activated gene 204	Chr1: 173.866354	8.04021	42.6	Chr1: 172.235364	0.400217	33	0.0202417	0.468081	0.0728364	0.72364
1437526_x_at	74326	4251	Hnrnpr	heterogeneous nuclear ribonucleoprotein R	Chr4: 136.340488	12.4129	11.4	Chr2: 18.263847	-0.400209	33	0.0202447	0.309427	0	1
1433115_at			5730552O08Rik	RIKEN cDNA 5730552O08 gene	Chr18: 77.746031	6.3072	7.4	Chr11: 93.000000	0.400159	33	0.0202623	0	0.116326	0.571459
1433145_at			4933431C10Rik	RIKEN cDNA 4933431C10 gene	Chr7: 6.136697	6.31183	13.1	Chr19: 22.456818	0.400113	33	0.0202783	0	0	1
1419342_at	170829	8183	Tram2	translocating chain-associating membrane protein 2	Chr1: 21.001400	6.58797	17	Chr5: 44.123282	-0.400032	33	0.0203069	0.367759	-0.179821	0.379394
1438283_at	269423	121677	3110057O12Rik	RIKEN cDNA 3110057O12 gene	Chr3: 40.935878	7.46776	16.7	Chr15: 3.236252	0.399953	33	0.0203348	0	-0.104982	0.609775
1441997_at	193452	113602	Zfp184	zinc finger protein 184 (Kruppel-like)	Chr13: 21.960089	6.22948	10.4	Chr8: 18.502238	-0.399925	33	0.0203445	0	-0.0734839	0.721279
1430590_at	73852	12520	2810009O15Rik	RIKEN cDNA 2810009O15 gene	Chr3: 41.753724	6.19062	12.4	Chr2: 23.766163	0.399892	33	0.0203562	0	0	1
1440108_at	114142	33482	Foxp2	forkhead box P2 (neocortex layer 6 signature gene)	Chr6: 15.440691	5.71956	13.3	Chr15: 100.632091	0.399871	33	0.0203637	0.3501	-0.399941	0.0429298
1432296_a_at			Itgav	integrin alpha V	Chr2: 83.736570	7.32233	10.7	Chr11: 7.130166	-0.399814	33	0.0203837	0	-0.389439	0.0492381
1450284_at	54611	708	Pde3a	phosphodiesterase 3A, cGMP inhibited	Chr6: 141.498758	6.00703	15.6	Chr2: 43.632178	-0.399764	33	0.0204015	0.308168	-0.0705024	0.732171
1458167_at	16508	40828	Kcnd2	potassium voltage-gated channel, Shal-related family, member 2	Chr6: 21.631761	5.89891	10.5	Chr17: 81.026330	0.399713	33	0.0204196	0.263849	-0.291862	0.147971
1445786_at	109880	3197	Braf	Braf transforming gene, serine/threonine protein kinase	Chr6: 39.639535	6.14835	16	ChrX: 102.126656	0.399699	33	0.0204243	0.352523	0.262791	0.194628
1456820_at			4933400C05	AK141716 embryo EST	Chr7: 127.743991	6.79711	10.5	Chr17: 90.381205	0.39967	33	0.0204346	0	0	1
1429419_at	66353	11955	2310007A19Rik	RIKEN cDNA 2310007A19 gene	Chr3: 94.465030	6.2793	9.7	Chr7: 81.535217	-0.399653	33	0.0204407	0	-0.118259	0.565037
1427446_s_at	22138	26418	Ttn	titin	Chr2: 76.704205	8.18585	15.4	Chr3: 37.378983	0.399628	33	0.0204497	0.334811	0.0473098	0.818482
1443700_at			2900006N09Rik	ESTs, Weakly similar to B-cell CLL/lymphoma 9 [Homo sapiens] [H.sapiens]	Chr9: 44.505119	6.04814	8.6	Chr11: 51.107252	0.399593	33	0.020462	0	0	1
1424257_at	12572	1363	Cdk7	cyclin-dependent kinase 7 (homolog of Xenopus MO15 cdk-activating kinase)	Chr13: 100.702774	7.36023	9.1	Chr2: 43.632178	0.399516	33	0.0204893	0.356021	0.351472	0.0782904
1416886_at	73822	45488	C1d	chromosome 19 open reading frame 28	Chr11: 17.267604	6.25959	10.8	ChrX: 102.126656	0.399454	33	0.0205112	0	0.250213	0.217643
1416873_a_at	12566	74409	Cdk2	cyclin-dependent kinase 2	Chr10: 128.698234	8.99792	10.2	Chr3: 145.238032	-0.39944	33	0.0205164	0.25291	0.758982	6.96991e-06
1460492_at	77547		8030498B09Rik	RIKEN cDNA 8030498B09 gene	Chr9: 21.390708	6.01592	8.1	Chr7: 117.559409	0.399385	33	0.0205358	0	0.117404	0.567875
1430529_at	93687	37546	Csnk1a1	casein kinase 1, alpha 1 (clock regulator kinase)	Chr18: 61.557685	8.35145	14.7	Chr15: 28.321742	0.399355	33	0.0205466	0.419579	0.239377	0.238885
1458029_at	67544	13033	Fam120b	constitutive coactivator of peroxisome proliferator-activated receptor gamma (family with sequence similarity 120, member B)	Chr5: 119.697152	6.66297	11.3	Chr6: 123.700298	0.399298	33	0.0205668	0.260063	0.0748141	0.716435
1456977_at			B230208H11Rik	B230208H11Rik	Chr4: 156.156200	6.97411	9.7	Chr9: 99.750326	0.399225	33	0.0205926	0	0	1
1452850_s_at	52592	9123	Brms1l	breast cancer metastasis suppressor 1-like and suppressor of defective silencing 3- like	Chr12: 55.869366	9.86182	9.8	Chr1: 171.193042	-0.399222	33	0.0205939	0	0.010188	0.960604
1456024_at	233863	31040	Gtf3c1	general transcription factor III C 1	Chr7: 125.662612	7.42221	10.8	Chr19: 22.456818	0.399102	33	0.0206365	0.414144	-0.1255	0.541281
1433453_a_at	99382	15904	Abtb2	ankyrin repeat and BTB (POZ) domain containing 2	Chr2: 103.718286	11.3018	13.9	Chr12: 99.576264	-0.399082	33	0.0206439	0.15519	0.0845204	0.681431
1438073_at			Spry3	sprouty homolog 3	ChrX: 1.000000	6.19765	12.7	Chr19: 15.292517	0.399007	33	0.0206707	0	-0.313392	0.119003
1431177_a_at	19896	117965	Rpl10a	ribosomal protein L10A	Chr17: 28.330533	15.6224	12.4	ChrX: 59.235496	-0.398962	33	0.0206868	0.394704	0.433022	0.0271277
1458744_at			Taf1l	TAF1-like RNA polymerase II, TATA box binding protein (TBP)-associated factor, 210kDa (putative)	ChrX: 101.535535	5.44865	9.6	Chr13: 25.000000	0.398911	33	0.020705	0	0	1
1459854_s_at	67117	21304	Tcte1l	t-complex-associated-testis-expressed 1-like	ChrX: 9.654382	12.015	12.6	Chr16: 11.886422	-0.398863	33	0.020722	0.270851	0	1
1422113_at	114479	37311	Slc5a5	solute carrier family 5 (sodium iodide symporter), member 5	Chr8: 70.883936	7.98558	9.7	Chr3: 118.587155	-0.398847	33	0.0207277	0.368369	-0.274304	0.175077
1458013_at	225432	35410	AI043120	ESTs	Chr18: 42.300672	5.89729	12	Chr19: 14.967297	0.398843	33	0.0207293	0.398462	0	1
1458483_at	77920		A330102I10Rik	RIKEN cDNA A330102I10 gene	Chr13: 29.030167	7.6372	15.5	Chr16: 21.323640	0.398749	33	0.0207627	0	-0.189004	0.355116
1443568_x_at	107975	9970	Pacs1	phosphofurin acidic cluster sorting protein 1	Chr19: 5.263900	5.73688	13	Chr16: 21.323640	-0.398746	33	0.0207641	0.34446	0.328735	0.101062
1454199_at	69389	90736	1700014N06Rik	RIKEN cDNA 1700014N06 gene	ChrX: 136.927774	5.958	16.1	Chr8: 90.819263	-0.398728	33	0.0207706	0.221756	0.145647	0.477746
1449864_at	16189	491	Il4	interleukin 4	Chr11: 53.613898	7.13624	9.3	Chr15: 95.169140	0.398681	33	0.0207874	0.203486	0.877328	4.04312e-09
1446642_at			D230050J18Rik	ESTs	Chr6: 12.011568	5.58855	10.8	Chr11: 4.508728	0.398675	33	0.0207895	0	-0.154077	0.452346
1425502_x_at			BI079507	BI079507	Chr6: 68.242468	6.84489	20.5	Chr14: 62.486710	-0.398629	33	0.020806	0	0	1
1444616_x_at	71542		8430439C15Rik	RIKEN cDNA 8430439C15 gene	Chr13: 23.723404	7.34321	8.9	Chr1: 126.657091	0.39858	33	0.0208236	0	0	1
1441702_at	19726	7917	Rfx3	regulatory factor X, 3	Chr19: 27.800351	5.84042	11.3	Chr9: 29.939029	0.398492	33	0.0208551	0.379188	0.121918	0.552973
1429075_a_at	76405	81929	1700018B08Rik	RIKEN cDNA 1700018B08 gene	Chr8: 121.531768	7.27088	10.6	Chr1: 60.644128	-0.398428	33	0.0208784	0	0	1
1440627_at	50769	4443	Atp8a2	ATPase, aminophospholipid transporter-like, class I, type 8A, member 2	Chr14: 60.027564	7.42526	14.4	Chr6: 115.529332	0.398427	33	0.0208785	0.262031	-0.301839	0.133979
1427185_at	17258	4080	Mef2a	myocyte enhancer factor 2A	Chr7: 67.231361	9.97798	9.7	Chr6: 44.030269	-0.398424	33	0.0208799	0.369842	-0.0679366	0.741585
1454545_at	14756	1152	Gpld1	glycosylphosphatidylinositol specific phospholipase D1	--	6.00602	12.7	Chr2: 17.898115	0.398423	33	0.0208801	0.42375	-0.148531	0.468977
1443996_at	14183	22566	Fgfr2	Fgfr2 fibroblast growth factor receptor 2	Chr7: 130.183132	6.64102	13.9	Chr11: 4.508728	-0.398416	33	0.0208826	0.231157	-0.10501	0.609679
1422661_at	56048	31386	Lgals8	lectin, galactose binding, soluble 8	Chr13: 12.447239	8.52097	11.4	Chr2: 24.675851	0.398365	33	0.0209008	0.48055	-0.125615	0.540907
1431409_at	80292	82340	Zxdc	ZXD family zinc finger C	Chr6: 90.387620	7.00891	14.2	Chr16: 21.323640	0.398337	33	0.020911	0	-0.123613	0.547426
1430145_at	67867	16944	Lrrc28	leucine rich repeat containing 28	Chr7: 67.594488	6.90656	12.8	Chr2: 43.632178	0.398286	33	0.0209294	0	-0.250857	0.216422
1454484_at			4933424L07Rik	RIKEN cDNA 4933424L07 gene	Chr12: 106.159529	6.37327	14.2	Chr15: 61.693736	-0.398272	33	0.0209345	0	0	1
1426518_at	233276	14172	Tubgcp5	tubulin, gamma complex associated protein 5	Chr7: 55.829331	10.2319	25	Chr7: 40.721445	0.39827	33	0.0209352	0	0.214103	0.293597
1438276_at	20185	38166	Ncor1	nuclear receptor co-repressor 1	Chr11: 62.322998	7.68452	15.6	Chr11: 53.920768	0.398261	33	0.0209387	0.345736	0.500192	0.00926241
1444149_at	22758	86980	Zscan12	zinc finger and SCAN domain containing 12	Chr13: 21.370720	7.62962	21	Chr13: 20.437691	0.398143	33	0.0209812	0.369783	-0.154287	0.451723
1417755_at	106021	4237	Topors	topoisomerase I binding, arginine/serine-rich	Chr4: 40.261432	7.04108	12.8	Chr17: 75.066022	0.398128	33	0.0209866	0.36384	0.212427	0.297481
1436868_at	237847	18611	Rtn4rl1	reticulon 4 receptor-like 1	Chr11: 75.266386	9.31861	9.9	Chr12: 84.531870	-0.398125	33	0.0209878	0.285192	-0.202752	0.320535
1438551_at	18014	4490	Neurog1	neurogenin 1	Chr13: 56.250506	5.87573	12.7	Chr3: 142.634889	-0.398123	33	0.0209884	0.355224	0.136892	0.504876
1442426_at	218914	41002	Wapal	wings apart-like	Chr14: 34.727443	7.57655	13.1	Chr15: 45.277416	0.398095	33	0.0209987	0.371134	0.510315	0.00773107
1434087_at	17769	4349	Mthfr	5,10-methylenetetrahydrofolate reductase (hyperhomocysteinemia)	Chr4: 148.058990	8.81371	10.3	Chr5: 133.911105	-0.397912	33	0.0210648	0.259967	0.0833714	0.685543
1456773_at	231042	40573	Nupl2	nucleoporin like 2	Chr5: 24.183434	6.76077	6.8	Chr10: 25.500000	-0.397911	33	0.0210653	0.396154	-0.0902885	0.660924
1427346_at	18422	40759	Ott	ovary testis transcribed (segmentally duplicated CNV region)	ChrX: 148.032611	5.74923	8.7	Chr4: 136.674648	-0.39785	33	0.0210873	0.309963	-0.0532272	0.796221
1446074_at	66112	49712	1300013F15Rik	RIKEN cDNA 1300013F15 gene	Chr1: 184.786856	7.43255	11.6	Chr13: 22.380465	0.397787	33	0.0211102	0.185228	0	1
1431270_a_at	66595	8547	1100001A21Rik	RIKEN cDNA 1100001A21 gene	Chr9: 105.403408	8.59044	26	Chr9: 97.359333	-0.397752	33	0.0211231	0	0	1
1456344_at	21923	55636	Tnc	tenascin C	Chr4: 63.998600	5.67908	8.4	Chr3: 9.082402	-0.397719	33	0.021135	0.249227	0.322819	0.107724
1429093_at	68817	121661	Ddi2	DNA-damage inducible protein 2	Chr4: 141.681488	10.6438	7.4	Chr15: 57.160484	0.397706	33	0.0211396	0	-0.314603	0.117508
1453471_at	67732	41674	4833421E05Rik	RIKEN cDNA 4833421E05 gene	Chr12: 21.320852	7.38948	13	Chr2: 109.782694	-0.397626	33	0.021169	0	0	1
1450120_at	20265	21375	Scn1a	sodium channel, voltage-gated, type I, alpha	Chr2: 65.764235	6.66329	10.8	ChrX: 9.334336	-0.397429	33	0.0212409	0.215797	-0.213022	0.296098
1441709_at	18174	55471	Slc11a2	solute carrier family 11 (proton-coupled divalent metal ion transporters), member 2 (natural resistance-associated macrophage protein)	Chr15: 100.392128	6.48297	12.8	Chr4: 136.442626	0.397404	33	0.0212501	0.271595	-0.417623	0.0337672
1437236_a_at	65020	11298	Zfp110	zinc finger protein 110	Chr7: 12.850421	11.1384	9	Chr11: 101.250880	-0.39733	33	0.0212771	0.415809	0.0821923	0.689772
1443825_x_at	75622	18365	Spaca3	sperm acrosome associated 3	Chr11: 80.867745	7.92177	9.5	Chr1: 126.657091	0.397291	33	0.0212913	0.299551	-0.105807	0.606954
1424407_s_at	494448	8619	Cbx6	chromobox protein homolog 6 (neuronal pentraxin receptor-associated)	Chr15: 79.823951	10.5543	57.6	Chr15: 77.789150	-0.397281	33	0.0212949	0.303223	0	1
1438804_at	268301	49723	4921515A04Rik	RIKEN cDNA 4921515A04 gene	Chr10: 59.166516	5.76718	11.6	Chr1: 106.321454	-0.397202	33	0.0213238	0	0	1
1456330_at	29864	32195	Rnf110	ring finger protein 11	Chr11: 97.688989	6.32671	11.8	Chr2: 128.373489	-0.397105	33	0.0213595	0.444947	0	1
1460162_at	52176		D8Ertd124e	DNA segment, Chr 8, ERATO Doi 124, expressed	Chr8: 61.090795	6.32202	11.1	ChrX: 152.376836	0.397099	33	0.0213616	0	0	1
1422698_s_at	16468	31279	Jarid2	jumonji, AT rich interactive domain 2	Chr13: 44.920531	11.9613	13	Chr3: 139.469112	-0.396843	33	0.0214558	0.4094	-0.165728	0.418453
1425634_a_at	83813	2966	Tnk1	tyrosine kinase, non-receptor, 1	Chr11: 69.854960	6.31432	14.3	Chr10: 121.701834	0.396707	33	0.0215059	0.514093	-0.0428684	0.835282
1447686_at	83924	2454	AI788917	LTR near G protein-coupled receptor 137B	Chr13: 12.651570	6.19798	8.2	Chr13: 106.343092	-0.396706	33	0.0215064	0.369386	0	1
1453989_at	20913	7963	Stxbp4	syntaxin binding protein 4	Chr11: 90.599446	7.89645	9.6	Chr13: 20.437691	0.396693	33	0.0215111	0.238616	-0.128938	0.530167
1460290_at	64898	8769	Lpin2	lipin 2	Chr17: 71.244822	7.26444	14.4	Chr15: 82.453222	0.396637	33	0.0215317	0.327144	0.123285	0.548499
1441588_at			Kcnq1	ESTs	Chr7: 143.259341	7.00865	11.6	Chr2: 136.127470	0.396481	33	0.0215895	0	-0.252133	0.214017
1427001_s_at	15378	395	Hnf4a	hepatic nuclear factor 4 (autosomal dominant non-insulin-dependent diabetes mellitus type I)	Chr2: 163.572518	8.22205	19.8	Chr4: 131.999242	-0.39647	33	0.0215934	0.240854	-0.216475	0.288152
1430826_s_at	14538	41535	Gcnt2	glucosaminyl (N-acetyl) transferase 2, I-branching enzyme	Chr13: 40.918640	5.79082	11.6	Chr3: 134.523036	0.396465	33	0.0215955	0.431178	-0.00757377	0.970708
1429508_at	68277	11793	C10orf88	ATPase ATP-binding protein, human chromosome 10 open reading frame 88	Chr7: 131.343273	9.42073	9.2	Chr7: 140.875183	-0.396457	33	0.0215982	0	0	1
1440667_at	140917	32553	Dclre1b	DNA cross-link repair 1B, PSO2 homolog (S. cerevisiae)	Chr3: 103.806138	6.43626	10.9	Chr12: 44.920618	0.396454	33	0.0215995	0.22834	0.545901	0.00391646
1442151_at	94246	12847	Arid4b	AT rich interactive domain 4B (Rbp1 like)	Chr13: 14.068565	9.78876	8	Chr17: 81.622061	0.396282	33	0.0216634	0.351985	-0.248144	0.221597
1437047_at	319668		D930038J03Rik	RIKEN cDNA D930038J03 gene	Chr5: 124.884953	8.14124	11.7	Chr2: 25.852660	0.396267	33	0.0216689	0	0	1
1441336_at	108907	10207	Nut	nucleolar and spindle associated protein 1	Chr2: 112.248017	7.59202	7.8	Chr2: 94.537781	-0.396178	33	0.0217018	0.355688	-0.00879364	0.965993
1432312_a_at	71003	28091	4931440B09Rik	RIKEN cDNA 4931440B09 gene	Chr17: 23.836936	7.6083	18.5	Chr17: 26.256082	-0.396174	33	0.0217035	0.349995	-0.18776	0.358351
1417215_at	80718	20879	Rab27b	RAB27b, member RAS oncogene family	Chr18: 69.984441	5.58739	12.6	Chr5: 104.085860	-0.396086	33	0.0217362	0.359635	-0.12171	0.553657
1419951_at	70361	4070	Lman1	expressed sequence AU043785	Chr18: 65.980962	6.26502	9.9	Chr1: 120.112911	-0.396052	33	0.0217488	0.374377	-0.161138	0.431635
1418489_a_at	54598	21179	Calcrl	calcitonin receptor-like	Chr2: 84.332815	6.03991	7.8	Chr9: 29.940961	0.39597	33	0.0217796	0.331935	0.257637	0.203846
1446709_at			D030051B22Rik	ESTs	Chr10: 39.254643	6.33192	12.2	Chr13: 39.658241	0.395951	33	0.0217865	0	0	1
1450652_at	13038	68053	Ctsk	cathepsin K	Chr3: 95.508845	7.3123	13.7	ChrX: 114.159505	0.395826	33	0.0218333	0.347185	0.315666	0.116207
1420268_x_at	18148	81697	Npm1	nucleophosmin 1	--	6.06898	9.8	Chr1: 58.115573	0.395776	33	0.0218518	0.370891	0.66038	0.000241203
1460184_at	15107	55888	Hadhsc	L-3-hydroxyacyl-Coenzyme A dehydrogenase, short chain	Chr3: 131.233693	10.8092	31.9	Chr3: 129.509954	-0.395728	33	0.0218699	0.281829	0	1
1420443_at	93890	122197	Pcdhb19	protocadherin beta 19	Chr18: 37.499373	6.21408	7.4	Chr15: 57.160484	0.395725	33	0.0218709	0	-0.310196	0.123017
1437517_x_at	20248	74456	Serpinb3a	serine (or cysteine) proteinase inhibitor, clade B (ovalbumin), member 3A	Chr1: 107.045624	5.88344	9	Chr6: 55.629484	-0.395641	33	0.0219023	0.335351	-0.0902826	0.660944
1440007_at	72401	2688	Slc43a1	solute carrier family 43, member 1	Chr2: 84.838923	5.72714	12.2	Chr4: 125.588387	-0.395576	33	0.0219267	0.324027	0.580185	0.00188986
1419767_at	18601	7882	Padi3	peptidyl arginine deiminase, type III	Chr4: 140.785405	6.6438	10.6	Chr2: 32.614941	-0.395549	33	0.0219369	0.215552	0.328138	0.10172
1449276_at	66346	32635	1700029P11Rik	RIKEN cDNA 1700029P11 gene	Chr15: 81.980964	6.63982	8.1	Chr18: 65.174965	0.395526	33	0.0219454	0	-0.286446	0.15599
1454645_at	17237	41020	Mgrn1	mahogunin, ring finger 1	Chr16: 4.937710	9.95544	11.4	Chr10: 27.031021	-0.395358	33	0.0220085	0.293564	-0.36504	0.0667033
1436712_at	232889	2748	Pla2g4c	phospholipase A2, group IVC (cytosolic, calcium-independent)	Chr7: 13.360151	6.00729	13.6	Chr8: 94.374289	0.395358	33	0.0220085	0.354962	0.223491	0.272425
1431954_x_at	74641		4930431C11Rik	RIKEN cDNA 4930431C11 gene	Chr12: 24.427578	5.55491	10.1	Chr3: 39.285982	0.395153	33	0.0220858	0	0	1
1442229_at	18511	31360	Pax9	paired box gene 9	Chr12: 56.712307	6.08052	9.3	Chr12: 111.179643	-0.395101	33	0.0221056	0.339754	-0.11644	0.57108
1456049_at	56044	3942	Rala	v-ral simian leukemia viral oncogene homolog A (ras related)	Chr13: 17.882511	7.22961	10.2	Chr7: 6.011490	0.395079	33	0.0221138	0.512025	-0.369854	0.0629267
1423438_at	70394	5127	Kptn	kaptin, actin binding protein (mental retardation, autosomal recessive 41)	Chr7: 16.125821	9.05317	11.1	Chr9: 15.889229	-0.395073	33	0.0221159	0	-0.447303	0.0219532
1428212_x_at	114641	100538	Rpl31	ribosomal protein L31	Chr1: 39.370020	15.9143	10.1	Chr10: 118.949168	-0.395034	33	0.0221308	0.253498	0.38751	0.0504725
1448173_a_at	21976	2923	Top3b	topoisomerase (DNA) III beta	Chr16: 16.892418	9.23191	10.7	Chr7: 140.875183	-0.395029	33	0.0221328	0.394657	0.520351	0.00642816
1438171_x_at	59052	41092	Drev1	DORA reverse strand protein 1	Chr7: 121.076703	10.7617	17.4	Chr7: 26.451667	-0.394961	33	0.0221583	0.353337	0	1
1441408_at	99236		AU044856	expressed sequence AU044856	Chr2: 123.793470	6.28276	11.2	Chr15: 95.169140	0.394772	33	0.0222301	0	0	1
1437263_at	320411		A730089K16Rik	RIKEN cDNA A730089K16 gene	Chr5: 76.655389	5.8192	8.4	Chr8: 29.613342	-0.394732	33	0.022245	0	0.650388	0.000321871
1438042_at	20429	68535	Shox2	short stature homeobox 2	Chr3: 66.971748	6.10471	16.1	Chr15: 61.693736	0.394632	33	0.0222833	0.403005	0.21396	0.293928
1446927_at			6230410P16Rik	ESTs, Moderately similar to S12207 hypothetical protein (B2 element) - mouse [M.musculus]	Chr14: 121.578610	6.25142	13	Chr4: 133.964175	0.394544	33	0.0223164	0	-0.168353	0.411016
1433996_at	64707	32548	Suv39h2	suppressor of variegation 3-9 homolog 2 (Drosophila)	Chr2: 3.457794	6.23858	9.4	Chr1: 127.154464	-0.394466	33	0.0223464	0.253771	0.132098	0.520048
1445823_at			D130003D08Rik	ESTs	Chr6: 147.479840	5.67803	10.3	Chr14: 117.841013	-0.394419	33	0.022364	0	0	1
1442189_at			BF467074	ESTs	Chr11: 118.247304	6.14302	8.6	ChrX: 102.126656	-0.394254	33	0.022427	0	0	1
1432049_at			4930422I22Rik	RIKEN cDNA 4930422I22 gene	Chr10: 115.802578	7.67973	9	Chr6: 89.213583	-0.394203	33	0.0224465	0	0	1
1421432_at	56795	10550	Arl10a	ADP-ribosylation factor-like 10A	Chr13: 54.578805	6.60545	9.6	Chr4: 129.572170	-0.39418	33	0.0224552	0.345643	0	1
1456959_at			4932412G04Rik	ESTs	Chr1: 191.894156	7.23555	10.9	Chr3: 102.111029	0.39411	33	0.022482	0	0	1
1450730_at	23908	8025	Hs2st1	heparan sulfate 2-O-sulfotransferase 1	Chr3: 144.431834	7.39771	7.9	ChrX: 115.523745	-0.394091	33	0.0224896	0.369741	-0.202153	0.321997
1459919_a_at	100465	64826	Mobkl2c	MOB1, Mps One Binder kinase activator-like 2C (yeast)	Chr4: 115.835235	6.15903	11.9	Chr1: 189.029118	0.394048	33	0.0225058	0	0.396916	0.0446771
1449779_at	109900	32	Asl	argininosuccinate lyase (delta crystallin)	Chr5: 130.011693	6.22942	9.1	Chr7: 10.350588	0.394017	33	0.0225179	0.29273	-0.379743	0.0556884
1456466_x_at	54138	40858	Sca10	spinocerebellar ataxia 10 homolog (human)	Chr15: 85.463076	10.1766	10	Chr7: 66.068226	-0.393967	33	0.022537	0.422109	0	1
1420035_at			Aqp6	aquaporin 6	Chr15: 99.604836	7.52241	10.1	Chr3: 36.834801	-0.393966	33	0.0225374	0	-0.21412	0.293557
1436787_x_at	380683	24848	Sec14l3	SEC14-like protein 3	Chr11: 4.078570	6.54464	10.9	Chr9: 85.995347	-0.393868	33	0.0225749	0.259428	0.126279	0.538754
1426618_a_at	68273	9806	4930467B06Rik	RIKEN cDNA 4930467B06 gene	Chr4: 116.159281	10.0088	13.2	Chr2: 72.401799	-0.393786	33	0.0226063	0.2754	0	1
1445975_at	73254	35455	4932411G06Rik	RIKEN cDNA 4932411G06 gene	Chr5: 16.508962	7.00241	17.5	Chr4: 96.896949	-0.393736	33	0.0226256	0	0	1
1450160_at	16878	1734	Lif	leukemia inhibitory factor	Chr11: 4.268964	6.58056	16.6	Chr2: 35.013636	0.393652	33	0.0226579	0.254711	0.115274	0.574967
1457416_at			Metap2	methionine aminopeptidase 2	Chr10: 93.876512	7.37764	11.7	Chr19: 48.574400	0.393594	33	0.0226805	0	0.296392	0.141493
1452979_at	73242	15129	2610110G12Rik	RIKEN cDNA 2610110G12	Chr17: 35.899929	6.61238	16.3	Chr13: 22.380465	0.393422	33	0.0227468	0.531456	-0.261095	0.197628
1419556_at	13711	7702	Elf5	E74-like factor 5	Chr2: 103.439392	6.17639	11.6	Chr3: 37.378983	0.393412	33	0.0227507	0.365433	-0.225573	0.267867
1421312_a_at	16581	7800	Kifc2	kinesin family member C2	Chr15: 76.667628	9.6292	11.9	Chr16: 26.422169	-0.393286	33	0.0227994	0.326026	-0.282556	0.161936
1419388_at	66261	11722	Tm4sf20	transmembrane 4 L six family member 20	Chr1: 82.756726	6.10398	9.4	Chr10: 55.101486	-0.393074	33	0.0228813	0	-0.0475745	0.817483
1427826_a_at	28253	75119	Slco1b2	solute carrier organic anion transporter family, member 1b2	Chr6: 141.648512	5.83238	8.3	Chr17: 81.622061	0.393012	33	0.0229054	0.275221	-0.112587	0.583971
1448201_at	20319	56438	Sfrp2	secreted frizzled-related sequence protein 2	Chr3: 83.773739	6.33676	8.4	Chr2: 121.587032	-0.392956	33	0.0229275	0.366408	-0.176841	0.387472
1460348_at	71890	4624	Mad2l2	mitotic arrest deficient 2, homolog-like 2 (mitotic spindle assembly checkpoint component)	Chr4: 148.144275	8.51123	11	Chr15: 93.360915	-0.3929	33	0.022949	0.282844	-0.0180036	0.930439
1423164_at	83924	2454	Tm7sf1	transmembrane 7 superfamily member 1	Chr13: 13.358087	8.40232	13.2	Chr6: 87.144167	-0.392791	33	0.0229915	0.369386	0	1
1415738_at	66073	41074	Txndc12	thioredoxin domain-containing protein 12	Chr4: 108.861541	9.69406	8.8	Chr9: 72.152200	-0.392765	33	0.0230019	0.386645	0.0607963	0.767972
1458213_at	54446	4811	Nfat5	nuclear factor of activated T-cells 5	Chr8: 107.340999	8.10838	8.5	Chr18: 49.946937	0.392692	33	0.0230301	0.363581	0.211968	0.298551
1455741_a_at	230857	1068	Ece1	endothelin converting enzyme 1	Chr4: 137.964164	9.98765	33.9	Chr4: 136.674648	0.392662	33	0.0230417	0.294332	-0.164766	0.421198
1451312_at	75406	11535	Ndufs7	NADH dehydrogenase (ubiquinone) Fe-S protein 7	Chr10: 80.253664	12.37	9	Chr18: 73.097788	-0.392652	33	0.0230459	0.275131	-0.245419	0.226879
1422501_s_at	67834	4037	Idh3a	isocitrate dehydrogenase 3 (NAD+) alpha	Chr9: 54.604070	8.12585	10.7	Chr1: 70.759517	0.392607	33	0.0230634	0	-0.310782	0.122274
1421026_at	14673	22398	Gna12	guanine nucleotide binding protein, alpha 12	Chr5: 140.759997	6.14495	11.8	Chr5: 85.578195	0.392594	33	0.0230685	0.51916	-0.290917	0.149348
1440078_at	57261	84762	Brd4	bromodomain containing 4 (choroid plexus expression signature in CNS)	Chr17: 32.275766	9.29444	10.3	Chr9: 113.180166	0.392549	33	0.023086	0.470721	0.616802	0.000790775
1433320_at	75082		4930519N06Rik	RIKEN cDNA 4930519N06 gene	Chr11: 34.093264	6.84686	11.2	Chr16: 3.500000	0.392507	33	0.0231024	0	0	1
1439873_at	227333		Dgkd	hypothetical protein D330025K09	Chr1: 87.918558	8.2068	19.1	Chr2: 14.395051	-0.392494	33	0.0231077	0.295294	0.62739	0.000602307
1439998_at			D630035I23Rik	RIKEN cDNA D630035I23 gene	Chr10: 67.191184	8.98218	11.4	Chr10: 126.910230	0.392469	33	0.0231173	0	0	1
1457480_at	69587	4605	Pcgf3	polycomb group RING finger protein 3	Chr5: 108.470061	9.67445	10.7	Chr5: 127.562878	-0.392467	33	0.0231181	0	-0.361975	0.0691975
1447045_at	319704		E030002G19Rik	RIKEN cDNA E030002G19 gene	Chr9: 28.965249	5.63585	14.4	Chr1: 106.321454	-0.392436	33	0.0231305	0	0	1
1446966_at	328258	27065	E230025K15	hypothetical protein E230025K15	Chr13: 56.471448	6.34744	18	Chr2: 28.969780	-0.392431	33	0.0231324	0	0	1
1436015_s_at	58231	55965	Stk4	serine/threonine kinase 4	Chr2: 164.155316	13.5709	11.9	Chr3: 138.815118	-0.39243	33	0.0231326	0.523246	0.844837	5.68868e-08
1438091_a_at	51788	80218	H2afz	H2A histone family, member Z	Chr3: 137.866852	14.7801	59.8	Chr3: 129.509954	-0.392395	33	0.0231462	0.428797	0.592832	0.00141513
1455544_at	226409	32770	4933425L19Rik	RIKEN cDNA 4933425L19 gene	Chr1: 127.954261	7.42982	11.3	Chr18: 81.487857	-0.392353	33	0.0231627	0	0	1
1441500_at	110094	246	Phka2	phosphorylase kinase alpha 2	Chr2: 110.747371	6.11894	8.1	Chr17: 55.350963	-0.392324	33	0.023174	0.280999	0.311665	0.12116
1447786_at	19157	31262	Cyth1	cytohesin 1 (pleckstrin homology, Sec7 and coiled-coil domains 1)	Chr11: 118.132080	6.92842	12.2	Chr1: 124.541277	-0.392273	33	0.0231943	0.596813	0	1
1421306_a_at	79221	128578	Hdac9	histone deacetylase 9	Chr12: 34.373848	6.80294	12.4	Chr10: 12.862160	-0.392247	33	0.0232044	0.334059	-0.0668994	0.745402
1417462_at	12331	74572	Cap1	CAP, adenylate cyclase-associated protein 1	Chr4: 122.860065	8.1732	63.3	Chr4: 122.859566	0.392228	33	0.0232121	0.61326	0.607188	0.00100423
1437990_x_at	15132	73883	Hbb-bh1	hemoglobin Z, beta-like embryonic chain	Chr7: 103.841666	5.67577	14.6	Chr1: 21.638463	0.392225	33	0.0232129	0.378492	0.625851	0.000627005
1437603_at	241850	15422	Abhd16b	abhydrolase domain containing 16B	Chr2: 181.494420	6.13918	13.8	Chr18: 85.765082	-0.392207	33	0.02322	0	0	1
1451454_at	219257	11277	Pcdh20	RIKEN cDNA C630015B17 gene	Chr14: 88.466588	5.78576	11.7	Chr1: 153.969506	-0.392206	33	0.0232204	0.260425	-0.125329	0.541836
1457581_at	212190	17568	Ubxd3	RIKEN cDNA 5730509E04 gene	Chr4: 138.709879	6.73218	10.6	Chr17: 80.952261	-0.39213	33	0.0232505	0	-0.069719	0.735042
1426919_at	16412	22999	Itgb1	integrin beta 1 (fibronectin receptor beta)	Chr8: 128.733268	6.11567	11.1	Chr7: 120.251328	-0.392124	33	0.0232527	0.36146	-0.155061	0.44943
1420059_at	76824	10472	Fam54b	family with sequence similarity 54, member B	Chr4: 134.525650	7.56812	13.2	Chr13: 112.636263	-0.392123	33	0.0232531	0	-0.479218	0.0132487
1434788_at	320969		D930050A07Rik	RIKEN cDNA D930050A07	Chr14: 65.192591	6.15882	11	Chr7: 125.485006	-0.3921	33	0.0232622	0	-0.351153	0.0785801
1417632_at	11975	3795	Atp6v0a1	ATPase, H+ transporting, lysosomal V0 subunit a isoform 1	Chr11: 101.063161	7.38539	10.9	Chr10: 27.031021	-0.392088	33	0.0232669	0.397674	-0.268224	0.185222
1425275_at	65973	20910	Asph	aspartate-beta-hydroxylase	Chr4: 9.620939	7.31255	11.7	Chr9: 86.296651	-0.391999	33	0.0233021	0.304222	-0.224858	0.269426
1415807_s_at	20382	37721	Sfrs2	splicing factor, arginine/serine-rich 2 (SC-35)	Chr11: 116.852087	9.06658	11.5	Chr18: 49.031661	-0.391961	33	0.0233169	0.427468	0.619143	0.000745205
1431424_at	77994		D730043B02Rik	RIKEN cDNA 2810055G20 non-coding	Chr16: 77.329644	6.02418	12.1	Chr15: 79.518120	-0.3919	33	0.0233412	0	0	1
1417020_at	69281	15868	Spata4	spermatogenesis associated 4	Chr8: 54.602546	6.44474	11.3	Chr2: 15.000000	0.391865	33	0.023355	0.474718	-0.0298701	0.88483
1435221_at	108655	13092	Foxp1	forkhead box P1	Chr6: 98.925450	11.3693	18.1	Chr4: 153.232320	-0.391858	33	0.0233578	0.418859	0.518392	0.00666684
1417848_at	170753	64370	Zfp704	zinc finger protein 704	Chr3: 9.427067	6.09852	11.1	Chr7: 19.429957	-0.391843	33	0.0233635	0	0.183986	0.368267
1432952_at	74681		4930448E22Rik	RIKEN cDNA 4930448E22 gene	Chr9: 46.327220	6.64864	9.9	Chr7: 26.134324	-0.391825	33	0.0233705	0	0	1
1436040_at	69471		2310005L22Rik	RIKEN cDNA 2310005L22 gene	Chr4: 132.308792	11.0086	9.8	Chr5: 144.397001	-0.391816	33	0.023374	0	0.0147266	0.943078
1419724_at	13608	7699	Edar	ectodysplasin-A receptor	Chr10: 58.601164	6.57515	10.6	Chr12: 103.031681	0.391548	33	0.0234804	0.307879	0.194407	0.341273
1430223_at	74692		4930442P07Rik	RIKEN cDNA 4930442P07 gene	Chr17: 27.326426	7.12788	13.3	Chr10: 118.949168	-0.391468	33	0.0235119	0	-0.0748757	0.716211
1425266_a_at	229877	41422	Rap1gds1	RAP1, GTP-GDP dissociation stimulator 1	Chr3: 138.926058	10.1732	27.7	Chr3: 141.724344	-0.391432	33	0.0235263	0.552418	0.0691191	0.737242
1419333_at	100764	12585	1110008J03Rik	RIKEN cDNA 1110008J03 gene	Chr5: 120.609246	8.8525	9.4	Chr2: 128.373489	0.391419	33	0.0235313	0	-0.654145	0.000289131
1420011_s_at	22433	3722	Xbp1	X-box binding protein 1 (unfolded protein response, endoplasmic reticulum UPRer component)	Chr11: 5.525415	11.0437	8.1	Chr7: 68.539279	-0.391375	33	0.0235489	0.30808	-0.00800123	0.969056
1433931_at	216154	64602	Thrap5	thyroid hormone receptor associated protein 5	Chr10: 79.910364	8.68679	9.1	Chr9: 83.778825	0.391311	33	0.0235744	0	0	1
1416671_a_at	94178	10744	Mcoln1	mucolipin 1	Chr8: 3.512648	7.77879	9.9	Chr3: 4.365615	-0.391228	33	0.0236073	0.348687	-0.671953	0.000170383
1428603_at	170772	15773	Glcci1	glucocorticoid induced transcript 1	Chr6: 8.428211	9.36918	11.6	Chr7: 40.421635	-0.391217	33	0.0236119	0.417928	-0.120677	0.557054
1453616_at	70690		3830408C21Rik	RIKEN cDNA 3830408C21 gene	Chr13: 107.023911	6.46405	10.9	Chr16: 31.598031	-0.391212	33	0.0236137	0	0.133623	0.515198
1430036_at	69563		2310015B20Rik	RIKEN cDNA 2310015B20 gene	Chr10: 70.216952	6.78911	8.9	Chr16: 69.802723	-0.391119	33	0.0236507	0	-0.0250284	0.903404
1428755_at	12912	3223	Creb1	cAMP responsive element binding protein 1	Chr1: 64.602402	12.3958	11.6	Chr5: 16.931188	-0.391064	33	0.0236727	0.239776	0.0777518	0.705778
1447862_x_at	21826	2438	Thbs2	thrombospondin 2	Chr17: 14.665537	5.43039	6.8	Chr15: 93.021696	-0.391014	33	0.0236928	0.287916	0.0368597	0.858122
1453427_at	12995	121566	Csnk2a1	casein kinase II, alpha 1 polypeptide	Chr2: 152.272807	9.92058	8.3	Chr2: 17.898115	0.390964	33	0.0237126	0.413207	-0.17368	0.396148
1457806_at	330662	55575	Dock1	dedicator of cytokinesis 1	Chr7: 134.883034	6.62786	11.8	Chr3: 102.111029	-0.39082	33	0.0237705	0.615318	-0.407253	0.0389282
1438065_at	225283	23081	BC021395	cDNA sequence BC021395	Chr18: 24.505454	9.86811	11.4	Chr10: 111.073834	-0.390807	33	0.0237755	0	-0.0934429	0.649808
1437971_at	72198	6257	Skiv2l2	superkiller viralicidic activity 2-like 2	Chr13: 114.340233	5.83852	9.1	Chr3: 20.647091	0.390794	33	0.0237809	0.327207	0.310019	0.123243
1456701_at	227624	11674	B230208H17Rik	RIKEN cDNA B230208H17 gene	--	5.98074	9.3	Chr6: 148.852966	-0.390726	33	0.0238078	0.320956	-0.522652	0.0061571
1424975_at	233186	50482	Siglec5	sialic acid binding Ig-like lectin 5	Chr7: 43.358921	5.78294	12.1	Chr8: 25.520489	-0.39063	33	0.0238465	0.363248	0.0133371	0.948441
1439575_at	381107	54378	Tmem232	transmembrane protein 232	Chr17: 65.256271	6.00048	11.9	Chr11: 82.187018	-0.390629	33	0.023847	0	0	1
1432601_at	69188	18822	Kmt2e	lysine (K)-specific methyltransferase 2E	Chr5: 23.493949	6.18494	10.5	Chr5: 24.065030	0.390549	33	0.0238789	0.376429	0	1
1431098_at	56430	74455	Rsn	restin (Reed-Steinberg cell-expressed intermediate filament-associated protein)	Chr5: 123.627325	8.13656	14	Chr3: 139.354330	0.390458	33	0.0239156	0.486712	-0.166449	0.416403
1440709_at	97550		C130081A10Rik	RIKEN cDNA C130081A10 gene	Chr9: 50.849250	6.76291	11	Chr7: 67.469060	-0.39045	33	0.0239188	0	0	1
1425073_at	213522	32395	BC026778	cDNA sequence BC026778	Chr6: 125.362663	7.44779	10.3	Chr8: 114.800238	-0.390438	33	0.0239236	0.539334	0	1
1454578_at	77719		6030458A19Rik	RIKEN cDNA 6030458A19 gene	Chr14: 33.421692	6.00603	10.5	Chr2: 70.716531	-0.390409	33	0.0239354	0	0	1
1450249_s_at	16572	55861	Kif5a	kinesin family member 5A	Chr10: 127.229805	8.13883	10.1	Chr2: 78.100320	-0.390317	33	0.0239723	0.38602	-0.317028	0.114554
1438370_x_at	216164	82309	Dos	downstream of Stk11 (protein Dos)	Chr10: 80.130654	9.43017	17.2	Chr10: 22.000000	-0.390244	33	0.0240019	0	-0.236669	0.2444
1451181_at	69195	11900	2410008J05Rik	RIKEN cDNA 2410008J05 gene	Chr12: 113.188952	6.91176	12.7	Chr19: 25.666449	0.390243	33	0.0240024	0.205078	0	1
1459385_at	67886	18927	Camsap2	calmodulin regulated spectrin-associated protein 1-like 1	Chr1: 136.324737	6.67097	13.9	Chr8: 26.804978	-0.390171	33	0.0240315	0.404644	0	1
1436752_at	70573	32392	Tbccd1	TBCC domain containing 1	Chr16: 22.813672	7.94617	13.7	Chr1: 58.115573	0.390088	33	0.024065	0	0.304248	0.130749
1444193_at	76187	5865	Adhfe1	alcohol dehydrogenase, iron containing, 1	Chr1: 9.577458	6.10935	8	Chr15: 96.200659	-0.390088	33	0.0240651	0.177906	-0.400017	0.0428866
1442476_at	12589	7664	Cdv1	carnitine deficiency-associated gene expressed in ventricle 1	Chr5: 122.606565	6.30589	10.4	Chr1: 170.949421	0.389952	33	0.0241202	0.354041	0	1
1417708_at	20981	9617	Syt3	synaptotagmin 3	Chr7: 44.396010	7.02	11.7	Chr17: 3.279758	0.389945	33	0.0241229	0.364491	-0.348691	0.0808438
1454935_at	228859	35254	D930001I22Rik	RIKEN cDNA D930001I22	Chr2: 163.466420	8.31077	9.6	ChrX: 115.523745	-0.389915	33	0.0241351	0.300375	-0.408531	0.03826
1423010_at	50720	8653	Sacs	spastic ataxia of Charlevoix-Saguenay (sacsin)	Chr14: 61.213946	7.22262	7.5	Chr14: 40.617201	0.389809	33	0.0241782	0.301433	-0.111642	0.587149
1437405_a_at	16010	1192	Igfbp4	insulin-like growth factor binding protein 4, differentially expressed in B16F10 2	Chr11: 99.052389	10.6717	17.9	Chr7: 55.586755	-0.389762	33	0.0241971	0.37822	0.111958	0.586087
1440758_at			D030051B22Rik	7 days neonate cerebellum cDNA, RIKEN full-length enriched library, clone:A730010C24 product:unknown EST, full insert sequence.	Chr6: 71.105653	6.83892	12	Chr1: 20.623542	-0.389561	33	0.024279	0	0	1
1420841_at	19268	20623	Ptprf	protein tyrosine phosphatase, receptor type, F	Chr4: 118.210410	7.13998	11.2	Chr3: 142.634889	-0.389549	33	0.0242838	0.489449	-0.316543	0.115141
1456305_x_at	71468	44937	Obox1	oocyte specific homeobox 1	Chr7: 15.398142	6.09883	11	Chr4: 122.859566	0.389516	33	0.0242971	0	-0.00149047	0.994234
1437532_at	384246		Ubce7ip1	RIKEN cDNA 2810055G22 gene	Chr5: 142.991432	8.68045	10.2	Chr5: 133.911105	-0.389461	33	0.0243199	0	0	1
1459780_at			Trp53	transformation related protein 53	Chr11: 69.403000	5.93039	12.6	Chr6: 87.144167	0.389431	33	0.0243317	0	0.719521	3.43177e-05
1427852_x_at	16061		Igh-VJ558	immunoglobulin heavy chain (J558 family)	Chr12: 115.461063	6.78903	8.1	Chr15: 95.949674	0.389412	33	0.0243398	0.306393	0.625911	0.000626032
1417990_at	72112	9800	Ppp1r14d	protein phosphatase 1, regulatory (inhibitor) subunit 14D	Chr2: 119.218139	6.39402	9.9	Chr2: 76.018672	-0.389327	33	0.0243746	0.241529	-0.187538	0.358929
1457747_at			9330109K16Rik	RIKEN cDNA 9330109K16 gene	Chr8: 56.129688	5.46998	14.1	Chr10: 12.862160	0.389312	33	0.0243804	0	0	1
1457904_at	12319	20861	Car8	carbonic anhydrase 8	Chr4: 8.141530	5.73503	8.4	Chr2: 125.479048	0.389235	33	0.0244122	0.341241	0.414383	0.0353171
1438923_at	58249	3106	Fibp	fibroblast growth factor (acidic) intracellular binding protein	Chr19: 5.464924	6.64339	7.6	Chr1: 170.949421	0.38908	33	0.0244756	0.412322	-0.222681	0.274213
1421140_a_at	108655	13092	Foxp1	forkhead box P1	Chr6: 98.930141	9.96592	9.9	Chr17: 55.350963	-0.388991	33	0.0245123	0.418859	0.518392	0.00666684
1425705_a_at	67475	8740	Ero1lb	endoplasmic oxidoreductase 1 beta	Chr13: 12.600282	7.05703	19.3	Chr2: 65.345848	0.388956	33	0.0245265	0.271247	0.0419353	0.838821
1442504_at	52662	3202	C18orf1	transmembrane neocortically enriched protein with low density lipoprotein receptor domain, human chromosome 18 open reading frame 1	Chr18: 68.214513	7.35945	13.8	Chr11: 51.107252	0.388954	33	0.0245273	0.28502	0	1
1445997_at	72144	41740	Slc37a3	solute carrier family 37 (glycerol-3-phosphate transporter), member 3	Chr3: 87.523659	6.16506	9.3	Chr5: 104.082984	0.388893	33	0.0245523	0	-0.401922	0.0418145
1455976_x_at	13167	39086	Dbi	diazepam binding inhibitor	Chr1: 120.113354	11.2092	27.2	Chr1: 120.112911	0.38858	33	0.0246811	0.347772	-0.436038	0.0259605
1453699_at	381175	11880	MGC54896	similar to CTCL tumor antigen se57-1	Chr18: 69.971865	5.84953	9.7	Chr16: 69.802723	-0.388577	33	0.0246825	0	0	1
1454269_s_at	75085		4930519L02Rik	RIKEN cDNA 4930519L02 gene	Chr3: 143.040506	5.91926	12.4	Chr15: 79.518120	-0.388539	33	0.0246984	0	0.769308	4.3688e-06
1426683_at	104625	69187	Cnot6	CCR4-NOT transcription complex, subunit 6	Chr11: 49.673655	10.7576	12.1	Chr18: 61.000000	-0.388463	33	0.0247295	0.423864	0.412906	0.0360423
1445350_at	56420	2038	Ppp4c	protein phosphatase 4, catalytic subunit	Chr7: 126.789731	9.03745	12	Chr5: 113.315727	0.388413	33	0.0247501	0.458861	0.6742	0.000158988
1432227_at	20937	2388	Suv39h1	suppressor of variegation 3-9 homolog 1 (centromere histone methylase)	ChrX: 8.072403	6.12815	9.4	Chr3: 36.834801	-0.388385	33	0.0247618	0.328959	0.727149	2.5757e-05
1447166_at	320352		E230002P03Rik	RIKEN cDNA E230002P03 gene	Chr3: 30.697362	5.83524	13.2	Chr13: 39.342992	-0.388361	33	0.0247719	0	0	1
1441994_at	93887	99843	Pcdhb16	protocadherin beta 16	Chr18: 37.482506	5.96232	13.8	Chr19: 38.172042	0.388298	33	0.024798	0.340016	-0.300893	0.135262
1447287_at			C77137	Mus musculus transcribed sequences	Chr5: 146.910739	6.51856	7.7	Chr12: 54.578419	-0.388277	33	0.0248066	0	0	1
1443016_at	13436	56000	Dnmt3b	DNA methyltransferase 3B	Chr2: 153.658389	7.11633	12.2	Chr4: 156.121747	-0.388233	33	0.0248251	0.263105	0.72982	2.32429e-05
1436273_at	18861	450	Pms2	postmeiotic segregation increased 2 (S. cerevisiae)	Chr5: 143.933539	7.52105	11.6	Chr8: 24.382366	-0.388218	33	0.0248309	0.217769	0.767656	4.71509e-06
1419137_at	58234	75163	Shank3	SH3 and multiple ankyrin repeat domains 3 (excitatory postsynaptic density protein complex member)	Chr15: 89.559704	7.05956	12.1	Chr3: 129.509954	-0.388182	33	0.0248462	0.291604	-0.00347929	0.986542
1438894_at			C130057E09	ESTs	Chr13: 28.694093	5.71948	9.9	Chr7: 134.140197	-0.388128	33	0.0248683	0	0	1
1457191_at			C130013B13Rik	ESTs	Chr3: 56.093377	5.53761	15.8	Chr3: 8.903411	-0.388125	33	0.0248698	0	0	1
1428416_at	67306	9338	Zc2hc1a	zinc finger C2HC domain-containing protein 1A	Chr3: 7.553287	6.78747	9.4	Chr6: 28.240792	-0.387989	33	0.0249263	0	0	1
1429867_at	381554		4933424C08Rik	RIKEN cDNA 4933424C08 gene	Chr4: 126.968803	6.88586	12.1	Chr14: 39.196761	-0.387948	33	0.0249432	0	0	1
1416253_at	12581	36081	Cdkn2d	cyclin-dependent kinase inhibitor 2D (p19, inhibits CDK4)	Chr9: 21.288777	9.31897	12.6	Chr15: 87.454918	-0.387846	33	0.024986	0.317185	0.765946	5.09944e-06
1459065_at			BE951193	ESTs	Chr16: 34.164586	5.75933	14.2	Chr15: 57.160484	-0.387784	33	0.0250119	0	0	1
1431738_at			4921531P14Rik	RIKEN cDNA 4921531P14 gene	Chr18: 83.298301	6.42794	6.5	Chr5: 135.879195	0.38774	33	0.0250303	0	0	1
1422985_at	14362	20750	Fzd1	frizzled class receptor 1	Chr5: 4.755496	6.53164	11.6	Chr10: 105.581330	0.38772	33	0.0250383	0.30721	0.049407	0.810576
1419464_at	269633	90112	2810046M22Rik	RIKEN cDNA 2810046M22 gene	Chr5: 24.712402	6.77724	16.5	Chr12: 9.742519	-0.387578	33	0.0250979	0	0	1
1457582_at	22290		Uty	ubiquitously transcribed tetratricopeptide repeat gene, Y chromosome	ChrY: 1.153184	5.56576	11.8	Chr2: 134.462008	0.38745	33	0.0251514	0.352575	-0.200202	0.326788
1418172_at	15199	8407	Hebp1	heme binding protein 1	Chr6: 135.137576	8.78535	25.8	Chr6: 135.057199	-0.387447	33	0.0251527	0.444892	0.429093	0.0287121
1435399_at	108992		Synpo2	synaptopodin 2	Chr3: 123.076617	6.41405	8.5	Chr16: 66.730522	-0.387424	33	0.0251624	0	-0.117786	0.566608
1448742_at	20613	4363	Snai1	snail 1	Chr2: 167.542234	6.84777	9.1	Chr3: 11.558690	0.387424	33	0.0251625	0.342959	0.230724	0.256799
1428585_at	109711	55553	Actn1	actinin, alpha 1	Chr12: 80.167766	11.7301	11.4	Chr11: 74.110266	-0.387346	33	0.025195	0.696459	0.507722	0.00810148
1453421_at	27364	22775	Srr	serine racemase	Chr11: 74.904068	7.05321	16.7	Chr4: 102.851020	-0.38722	33	0.0252481	0.279568	0.539942	0.00441132
1456010_x_at	15208	7755	Hes5	hairy and enhancer of split 5	Chr4: 154.962235	8.19503	31.8	Chr4: 155.493057	0.38718	33	0.0252649	0.358821	-0.0151682	0.941374
1429356_s_at	14593	31267	Ggps1	geranylgeranyl diphosphate synthase 1	Chr13: 14.051174	7.15353	14.9	Chr9: 111.413523	0.38716	33	0.0252731	0.387089	0.342426	0.0868277
1457387_at	58887	22810	Repin1	replication initiator 1	Chr6: 48.599347	6.08388	10.5	Chr8: 121.000000	0.387144	33	0.0252799	0.142621	-0.605167	0.00105495
1428712_at	270096	69174	Mon1b	MON1 homolog b (yeast)	Chr8: 113.644599	9.66917	15	Chr2: 11.785864	0.38713	33	0.0252858	0.401929	0.777609	2.9488e-06
1439106_at	242466	41430	Zfp462	zinc finger protein 462	Chr4: 55.081133	7.37003	10.1	Chr11: 76.607143	-0.387012	33	0.0253358	0.390558	0.110391	0.591372
1419376_at	67606	12163	1110018M03Rik	RIKEN cDNA 1110018M03 gene	Chr2: 110.361427	6.23333	17.1	Chr19: 61.166830	0.386996	33	0.0253424	0.40394	0.0882811	0.668034
1428322_a_at	68342	3343	Ndufb10	NADH dehydrogenase (ubiquinone) 1 beta subcomplex, 10	Chr17: 24.722205	11.1389	11.5	Chr16: 31.615795	-0.386987	33	0.0253462	0	-0.181375	0.375219
1433244_at	338362	4174	Ust	uronyl-2-sulfotransferase	Chr10: 8.230809	6.37891	10.8	Chr8: 26.804978	0.386965	33	0.0253553	0.339427	0.350141	0.079505
1440768_x_at	67340		1700052I22Rik	RIKEN cDNA 1700052I22 gene	Chr12: 80.923506	6.00082	8.5	Chr13: 39.342992	-0.386925	33	0.0253723	0	-0.039849	0.846744
1424363_at	104601	49982	Mycbpap	Mycbp associated protein	Chr11: 94.503504	6.634	11.7	Chr15: 31.218232	0.386922	33	0.0253737	0.353655	-0.276934	0.17081
1422098_at	11479	20906	Acvr1b	activin A receptor, type 1B	Chr15: 101.210917	7.42539	8	Chr5: 45.338084	0.386919	33	0.0253748	0.314485	-0.447897	0.021757
1432589_at	18803	1997	Plcg1	phospholipase C, gamma 1	Chr2: 160.769217	8.05703	12.1	Chr16: 22.028845	-0.386901	33	0.0253825	0.434932	0.0542858	0.792254
1437004_at	74300		LOC547109	similar to tripartite motif-containing 43	Chr9: 88.588644	6.8462	8.6	Chr2: 73.295052	0.386822	33	0.0254158	0	0	1
1458301_x_at			D630028G08Rik	ESTs	Chr4: 34.857043	5.77177	11.6	Chr7: 119.176160	-0.386793	33	0.0254283	0	0.392257	0.0474781
1457546_at	234594	9453	Cnot1	CCR4-NOT transcription complex, subunit 1	Chr8: 95.746495	6.02579	13.5	Chr15: 14.363733	0.386669	33	0.0254806	0.268307	0.110904	0.58964
1452088_at	72114	12442	Zbed3	zinc finger, BED domain containing 3	Chr13: 95.336730	6.66003	12.8	Chr11: 106.666300	-0.386608	33	0.0255066	0.303271	-0.151445	0.460201
1435554_at	319880	10792	Tmcc3	transmembrane and coiled coil domains 3	Chr10: 94.590458	7.66042	11.3	Chr2: 24.971752	-0.386553	33	0.02553	0	-0.334019	0.0953762
1445305_at	76775	81628	2410193C02Rik	RIKEN cDNA 2410193C02 gene	Chr8: 78.714280	8.52561	9.4	Chr9: 107.824821	-0.38644	33	0.0255777	0.342084	0	1
1417867_at	11537	20453	Adn	adipsin	Chr10: 79.891754	7.02209	15.7	Chr3: 37.378983	-0.386435	33	0.0255798	0.386273	0	1
1430096_at	226025	62287	Trpm3	transient receptor potential cation channel, subfamily M, member 3	Chr19: 22.777844	5.95345	12.2	Chr4: 16.430885	-0.386432	33	0.0255813	0.364629	-0.321741	0.108972
1442576_at	231991		Creb5	cAMP responsive element binding protein 5	Chr6: 53.611557	5.89752	11.3	Chr6: 16.982017	0.386412	33	0.0255899	0.233885	-0.18847	0.356502
AFFX-TrpnX-M_at			AFFX-TrpnX-M	Affymetrix bacterial gene TrpnX control probe set	ChrZ: 1.000000	5.96723	14.2	Chr1: 124.541277	-0.386369	33	0.0256082	0	0	1
1442318_at	18221	4812	Nudc	nudC nuclear distribution protein	Chr4: 133.531815	6.96161	29.4	Chr4: 136.442626	0.386337	33	0.0256217	0.390118	0.247992	0.221889
1459227_at	320137		9530018I07Rik	RIKEN cDNA 9530018I07 gene	Chr17: 51.344168	6.7763	13.7	Chr2: 128.373489	-0.386286	33	0.0256434	0	0.0975037	0.635604
1430307_a_at	17436	20540	Mod1	malic enzyme, supernatant	Chr9: 86.582769	6.84562	12.3	Chr17: 49.423043	0.386117	33	0.0257154	0.359728	-0.466735	0.0162305
1458094_at			6130401L20Rik	15 days embryo male testis cDNA, RIKEN full-length enriched library, clone:8030405F19 product:Y box protein 1, pseudogene 2, full insert sequence.	Chr18: 84.450445	6.60879	11.6	Chr15: 63.392263	0.38603	33	0.0257527	0	-0.30035	0.136004
1418407_at	18584	1957	Pde8a	phosphodiesterase 8A	Chr7: 81.282856	7.81812	10.7	Chr15: 57.160484	0.386029	33	0.0257529	0.451701	-0.280538	0.165082
1456532_at	71785	11875	Pdgfd	platelet-derived growth factor, D polypeptide	Chr9: 6.378308	5.81226	16.4	Chr17: 50.733344	0.386	33	0.0257653	0.366604	0.161045	0.431905
1419471_a_at	18221	4812	Nudc	nudC nuclear distribution protein	Chr4: 133.534290	9.43327	16.3	Chr1: 47.189877	0.385873	33	0.0258198	0.390118	0.247992	0.221889
1443392_at	193034	12920	Trpv1	transient receptor potential cation channel, subfamily V, member 1 (capsaicin pain receptor, vanilloid receptor 1)	Chr11: 73.260722	6.27974	16.2	Chr2: 24.971752	0.385794	33	0.0258536	0.168118	-0.252748	0.212864
1436825_a_at	235973		9530004A22Rik	3 days neonate thymus cDNA, RIKEN full-length enriched library, clone:A630095E13 product:unknown EST, full insert sequence.	ChrUn: 1.000000	5.65	8.8	Chr9: 99.750326	-0.385775	33	0.0258618	0.402476	0	1
1458807_at	269587	44324	Epb41	erythrocyte protein band 4.1	Chr4: 131.934282	7.62332	10.6	Chr19: 36.395869	0.385748	33	0.0258731	0.495728	0	1
1457893_at	13531	121563	Dub1	deubiquitinating enzyme 1	Chr4: 88.431534	5.66265	8.4	Chr2: 169.891672	0.385662	33	0.0259102	0.459433	0.234758	0.248343
1443628_at			BB747765	BB747765, AK144046 ESTs (olfactory receptor sequence similarity)	Chr4: 19.697542	7.67903	11.7	Chr8: 114.800238	0.385658	33	0.0259121	0	0	1
1455763_at	67588	4226	Rnf41	ring finger protein 41	Chr10: 128.441006	7.68348	15.3	Chr1: 107.486168	0.385655	33	0.0259133	0.384323	-0.113435	0.581121
1445696_x_at	78653	5288	1810056O20Rik	ESTs	Chr6: 83.359838	6.10859	11.8	Chr16: 36.946690	-0.385589	33	0.0259416	0	0	1
1436390_a_at	229725	9032	Clcc1	chloride channel CLIC-like 1	Chr3: 108.678610	9.22314	10.4	Chr7: 129.035694	-0.385554	33	0.0259568	0	0.0568748	0.782574
1444451_at	329275		9430076M13	hypothetical protein 9430076M13	Chr1: 158.711851	6.0973	9.7	Chr9: 116.536254	0.385511	33	0.0259751	0	0	1
1454844_at	207911	21097	Mchr1	melanin-concentrating hormone receptor 1 (G protein coupled receptor 24)	Chr15: 81.238528	7.88959	10.8	Chr5: 52.917342	0.385493	33	0.0259827	0.247275	-0.301613	0.134285
1417823_at	26912	8475	Gcat	glycine C-acetyltransferase (2-amino-3-ketobutyrate-coenzyme A ligase)	Chr15: 79.036395	8.21135	11.5	Chr11: 50.383261	-0.385445	33	0.0260036	0.399004	-0.438623	0.0249923
1455593_at	238055	328	Apob	Mus musculus transcribed sequence with weak similarity to protein prf:1211338A (H.sapiens) 1211338A lipoprotein B100 [Homo sapiens]	Chr12: 8.016282	6.31182	14.9	Chr8: 117.545014	-0.38542	33	0.0260143	0.173911	-0.203276	0.319259
1424099_at	69590	88454	Gpx8	glutathione peroxidase 8	Chr13: 113.043035	6.16855	11.8	Chr17: 64.484288	-0.385375	33	0.0260335	0	0	1
1439123_at	192285		Phf21a	PHD finger protein 21A	Chr2: 92.254746	8.95218	10.3	Chr2: 162.891287	0.385337	33	0.02605	0.334079	-0.352706	0.0771778
1458446_at	93709	56824	Pcdhga1	protocadherin gamma subfamily A, 1	Chr18: 37.658570	5.98988	10.4	Chr6: 16.059391	-0.385165	33	0.0261243	0.408797	-0.327378	0.102562
1421979_at	18675	37310	Phex	phosphate regulating gene with homologies to endopeptidases on the X chromosome (hypophosphatemia, vitamin D resistant rickets)	ChrX: 157.162227	5.48558	11.9	Chr6: 138.409144	-0.385121	33	0.0261434	0.155562	0.46446	0.0168292
1459837_at	381466		1600010M23Rik	RIKEN cDNA 1600010M23 gene	Chr3: 108.201087	6.29868	11.9	Chr10: 25.500000	-0.385049	33	0.0261747	0	0	1
1460715_x_at	81879	8730	Tcfcp2l1	transcription factor CP2-like 1	--	5.839	8.2	Chr2: 69.342849	-0.385045	33	0.0261762	0.365777	-0.386453	0.0511591
1453693_at	14198	21661	Fhit	fragile histidine triad gene	Chr14: 68.282309	6.26765	17.5	Chr2: 18.263847	-0.384964	33	0.0262116	0.351408	-0.175455	0.391264
1453272_at	67741	12962	4930579F01Rik	RIKEN cDNA 4930579F01 gene	Chr3: 138.164232	6.68297	8	Chr3: 40.503649	-0.384893	33	0.026242	0	0.0328884	0.87328
1439331_at	52637	10212	D10Ertd214e	DNA segment, Chr 10, ERATO Doi 214, expressed	Chr10: 71.336706	6.42179	11.4	Chr15: 45.277416	-0.384807	33	0.0262794	0.32155	0	1
1418020_s_at	12874	999	Cpd	carboxypeptidase D	Chr11: 76.780657	6.23936	16.3	Chr4: 20.033032	-0.384754	33	0.0263028	0.44563	-0.464621	0.0167863
1454355_at			1810021M19Rik	RIKEN cDNA 1810021M19 gene	Chr2: 165.887641	6.73415	7.5	Chr4: 16.430885	0.384697	33	0.0263273	0	0	1
1443074_at	50850	8970	Spg4	spastic paraplegia 4 homolog (human)	Chr17: 74.350218	7.79895	14.2	Chr2: 169.897347	0.384667	33	0.0263405	0.350164	0	1
1450820_a_at	171171	122511	Ntng2	netrin G2	Chr2: 29.194946	6.32773	11.4	Chr9: 123.942645	-0.384515	33	0.0264068	0.407423	0.208588	0.306502
1451703_s_at	11821	413	Aprt	adenine phosphoribosyl transferase	Chr8: 122.574653	13.0644	13	Chr15: 97.576270	-0.384465	33	0.0264283	0.324094	0.2102	0.302694
1444573_at	243968		C130040D06Rik	ESTs, Weakly similar to apoptosis-associated tyrosine kinase [] [M.musculus]	Chr7: 45.793185	7.12274	8.2	Chr17: 48.599850	-0.384448	33	0.0264357	0	0	1
1456426_at	93675	83377	Clec2i	C-type lectin domain family 2, member i	Chr6: 128.897754	6.46047	11.1	Chr4: 82.542317	0.384405	33	0.0264549	0.468526	0.855318	2.60166e-08
1448506_at	12401	20417	Serpina6	serine (or cysteine) proteinase inhibitor, clade A, member 6 (corticosteroid-binding protein)	Chr12: 103.646816	6.26282	12.6	Chr6: 142.500000	0.384319	33	0.026492	0.345362	-0.134546	0.512272
1433720_s_at	76273	12636	Ndg2	Nedd4 family interacting protein 2	Chr10: 75.936303	10.5282	12.9	Chr3: 138.905938	-0.384311	33	0.0264958	0.318278	-0.511771	0.00752935
1454725_at	101214	40866	Tra2a	transformer-2 alpha (phosphorylated nuclear pre-mRNA splicing protein)	Chr6: 49.244197	12.0633	8.4	Chr3: 134.523036	-0.384253	33	0.0265212	0.431472	0.497069	0.00978305
1459210_at	81907	18688	B130017P16Rik	RIKEN cDNA B130017P16 gene	Chr9: 103.483816	6.56292	7.6	Chr1: 171.193042	-0.384217	33	0.0265369	0	0	1
1458844_at			5430405C01Rik	ESTs	Chr14: 76.874785	6.33412	12.5	Chr4: 28.322409	0.384192	33	0.0265479	0	0	1
1449361_at	57765	8353	Tbx21	T-box 21	Chr11: 97.098087	9.00127	15.7	Chr1: 29.155851	0.384091	33	0.0265921	0.279002	0.751667	9.57254e-06
1459937_at	11898	6899	Ass1	argininosuccinate synthetase 1	Chr2: 31.486816	8.2017	11.5	Chr6: 147.652323	0.384008	33	0.0266287	0.344267	-0.183627	0.36922
1428469_a_at	66573	45708	Dzip1	DAZ interacting protein 1	Chr14: 118.879345	6.79579	21.5	Chr10: 9.609272	-0.383947	33	0.0266552	0.429328	0.053113	0.796649
1425874_at	15422	7770	Hoxc13	homeo box C13	Chr15: 102.928272	7.4937	14.3	Chr1: 120.112911	0.38391	33	0.0266718	0.347296	0.0103658	0.959917
1422961_at	17962	69026	Nat3	N-acetyltransferase 3	Chr8: 67.548044	5.75821	12.2	Chr18: 28.108368	0.383893	33	0.0266789	0.305496	0.281358	0.163798
1424917_a_at	52639	117983	Wipi1	WD repeat domain phosphorinositide-interacting protein 1	Chr11: 109.577059	5.98123	11.8	Chr15: 60.038735	-0.38389	33	0.0266803	0	-0.189824	0.352995
1447206_at	71435	10822	Arhgap21	Rho GTPase activating protein 21	Chr2: 20.891601	6.30515	16.2	Chr2: 25.852660	-0.383858	33	0.0266945	0	-0.173705	0.396079
1430261_at	22678	121779	Zfp2	zinc finger protein 2	Chr11: 52.190233	5.91035	14.8	Chr6: 101.847298	-0.383771	33	0.0267326	0.417627	-0.62454	0.000648731
1438865_at	14950	7749	H13	histocompatibility 13	Chr2: 152.708086	8.53167	11.5	Chr15: 41.788150	0.383616	33	0.0268011	0.385472	-0.106976	0.602964
1452714_at	66860	18946	Tanc1	tetratricopeptide repeat, ankyrin repeat and coiled-coil containing 1	Chr2: 59.845132	7.63885	11.5	Chr7: 56.124439	-0.383473	33	0.0268645	0.316824	-0.0168524	0.934877
1445452_at	22029	4138	Traf1	Tnf receptor-associated factor 1	Chr2: 34.957584	11.4257	10.2	Chr15: 19.105255	0.383459	33	0.0268705	0.395262	0.702218	6.36753e-05
1445179_at	52638		D10Ertd494e	DNA segment, Chr 10, ERATO Doi 494, expressed	Chr10: 54.678942	5.74639	10.3	Chr16: 22.028845	-0.383435	33	0.0268812	0	0	1
1426512_at	229759	17103	Olfm3	olfactomedin 3	Chr3: 115.125248	5.64188	8.8	Chr2: 78.100320	-0.383343	33	0.0269219	0.436309	-0.234378	0.249131
1415939_at	14264	1530	Fmod	fibromodulin	Chr1: 134.047579	7.2762	10.4	Chr3: 9.082402	0.383283	33	0.0269486	0.282314	0.043977	0.831082
1440352_at	209561		A630054D14	hypothetical protein A630054D14	Chr5: 151.395572	7.69171	14.6	Chr5: 142.064325	0.383267	33	0.0269553	0	-0.0727851	0.723827
1420009_at	211652	69180	AA408228	cDNA sequence BC037006	Chr11: 35.838568	6.02445	13	Chr9: 54.029558	-0.383264	33	0.0269567	0.392696	0	1
1426306_a_at	80884	12750	Maged2	melanoma antigen, family D, 2	ChrX: 150.806939	8.53383	10.8	Chr19: 21.131061	-0.3832	33	0.0269854	0.306325	-0.289534	0.151381
1440413_at	320460	27945	Vwc2l	von Willebrand factor C domain-containing protein 2-like	Chr1: 70.884810	5.95126	8.4	Chr10: 105.581330	0.382994	33	0.0270768	0.379355	0	1
1445441_at	380907	54151	LOC380907	similar to RIKEN cDNA 1700129C05	Chr14: 59.158560	6.67127	15	Chr1: 120.112911	0.382988	33	0.0270795	0	0	1
1443176_at	353282	82485	Sfmbt2	Scm-like with four mbt domains 2	Chr2: 10.438555	7.46108	19.4	Chr2: 9.829662	0.382873	33	0.0271308	0.316262	-0.218667	0.283178
1422841_at	102247	32425	AU041707	expressed sequence AU041707	Chr8: 23.172556	7.31492	9.8	Chr3: 141.724344	0.382853	33	0.0271398	0.289976	0	1
1450875_at	14763	3875	Gpr37	G protein-coupled receptor 37	Chr6: 25.669058	7.21803	11.4	Chr1: 70.759517	-0.382713	33	0.027202	0.306759	0.00906687	0.964937
1450281_a_at	65971	17650	1700021K02Rik	RIKEN cDNA 1700021K02 gene	Chr10: 61.180518	5.85358	9.1	Chr3: 9.082402	0.382711	33	0.027203	0.414851	0.490484	0.0109608
1451503_at	78688	31208	Nol3	nucleolar protein 3 (apoptosis repressor with CARD domain)	Chr8: 105.279220	6.82205	11.8	Chr3: 154.323441	-0.382654	33	0.0272286	0.306816	0.0258602	0.900209
1422464_at	94062	31431	Mrpl3	mitochondrial ribosomal protein L3	Chr9: 105.077044	11.6632	12.6	Chr9: 99.750326	-0.382572	33	0.0272652	0	0.135073	0.510608
1444725_at	67121	12086	Mastl	microtubule associated serine/threonine kinase-like	Chr2: 23.115807	6.66826	9.3	Chr18: 76.660819	0.382501	33	0.0272968	0.288082	0.200791	0.325337
1442250_at	53606		G22p1	interferon, alpha-inducible protein	Chr15: 82.034466	8.01723	11.3	Chr15: 57.160484	-0.382445	33	0.0273221	0	0	1
1434408_at	110616	3658	Atxn3	ataxin 3	Chr12: 101.919111	7.61974	10	Chr12: 27.822842	0.382203	33	0.0274307	0.371972	0.138826	0.498819
1418550_x_at	13218	85974	Defcr-rs1	defensin related sequence cryptdin peptide (paneth cells)	Chr8: 21.702563	6.70762	11	Chr17: 51.734876	-0.382162	33	0.027449	0.326038	-0.126844	0.536922
1446974_at	18711	32115	Pikfyve	phosphoinositide kinase, FYVE finger containing (phosphatidylinositol-3-phosphate/phosphatidylinositol 5-kinase, type III)	Chr1: 65.232943	7.23262	13.9	Chr1: 10.162992	0.382157	33	0.0274516	0.397728	0	1
1434777_at	16918	3921	Lmyc1	lung carcinoma myc related oncogene 1	Chr4: 123.001988	6.9702	13.5	Chr11: 48.117381	-0.382149	33	0.0274549	0.391343	0	1
1433327_at	19715	115685	Rex2	reduced expression 2	Chr4: 145.602455	6.13955	11.9	Chr10: 121.448883	0.382127	33	0.0274649	0	-0.264576	0.191502
1459249_at	219249	12771	Tdrd3	tudor domain containing 3 (transcriptional coactivator, stress granule associated)	Chr14: 87.419056	6.12227	8.7	Chr6: 77.347881	0.382091	33	0.0274811	0.35801	0.20095	0.324946
1458075_at	13518	85087	Dst	dystonin	Chr1: 34.020377	8.29711	11.3	Chr2: 69.342849	0.382057	33	0.0274965	0.359943	-0.27576	0.172705
1442219_at	60361	113790	Ms4a4b	membrane-spanning 4-domains, subfamily A, member 4B	Chr19: 11.512015	10.8955	22.3	Chr18: 12.550517	-0.382035	33	0.0275065	0.478275	0.625394	0.000634504
1428397_at	93961	13230	B3galt5	UDP-Gal:betaGlcNAc beta 1,3-galactosyltransferase, polypeptide 5	Chr16: 96.319277	7.59589	10.9	Chr9: 116.536254	0.381973	33	0.0275343	0.429403	-0.247857	0.22215
1445385_at			AK158071	inner ear cDNA	Chr7: 29.761762	6.53585	10.8	Chr2: 23.766163	0.381849	33	0.0275901	0	0	1
1436513_at	77097	64680	Tanc2	tetratricopeptide repeat, ankyrin repeat and coiled-coil containing 2	Chr11: 105.923788	7.49252	9.9	Chr8: 80.868085	-0.381795	33	0.0276147	0.172994	-0.0895381	0.663578
1447301_at	238276		Akap5	A kinase (PRKA) anchor protein 5	Chr12: 76.330683	5.80848	10.7	Chr10: 120.612317	-0.381782	33	0.0276207	0.255764	0	1
1441916_s_at	69287	12306	Odf3	outer dense fiber of sperm tails 3	Chr7: 140.850843	6.30923	10.6	Chr3: 37.378983	-0.381773	33	0.0276246	0.320939	-0.106476	0.604669
1450642_at	70354	18923	3110001I20Rik	SECIS binding protein 2-like	Chr2: 125.737102	11.505	29.1	Chr2: 125.479048	-0.381676	33	0.0276688	0	-0.0763282	0.710936
1459165_at	52205		D4Ertd179e	DNA segment, Chr 4, ERATO Doi 179, expressed	Chr4: 129.060241	6.00789	10.2	Chr15: 65.245183	0.381633	33	0.0276882	0	0	1
1448289_at	12933	20347	Crmp1	collapsin response mediator protein 1 (semaphorin-induced growth cone collapse)	Chr5: 37.291570	9.52692	14.1	Chr2: 32.614941	0.381603	33	0.0277017	0.379689	-0.247087	0.223637
1426020_at	21917	31144	Tmpo	thymopoietin	Chr10: 91.157157	6.68397	9.1	Chr7: 12.153357	-0.381587	33	0.027709	0.363814	0.774571	3.41145e-06
1419552_at	52665	23106	Echdc1	enoyl Coenzyme A hydratase domain containing 1	Chr10: 29.345069	7.96394	10.9	Chr5: 114.599325	0.381552	33	0.0277248	0.304019	0.0324341	0.875017
1453396_at	76646	79011	Wdr38	WD repeat domain 38	Chr2: 39.000645	6.79856	11.4	Chr4: 103.634906	-0.381431	33	0.0277795	0	0.147463	0.472216
1429422_at	71086		4933412E12Rik	RIKEN cDNA 4933412E12 gene	Chr10: 116.962718	7.29344	7.5	Chr17: 63.711579	0.381427	33	0.0277814	0	0.131594	0.521654
1417960_at	12877	7278	Cpeb1	cytoplasmic polyadenylation element binding protein 1 (localized postsynaptic translation)	Chr7: 81.347849	6.07433	11.9	Chr19: 38.172042	-0.381416	33	0.0277867	0.365684	-0.367234	0.0649607
1420972_at	71371	45872	Arid5b	AT rich interactive domain 5B (Mrf1 like)	Chr10: 68.097702	7.07842	11.7	Chr2: 94.030822	0.381358	33	0.027813	0.346405	-0.175979	0.389828
1451013_at	71279	56805	Slc29a3	solute carrier family 29 (nucleoside transporters), member 3	Chr10: 60.715558	8.22558	15.1	Chr19: 25.336320	-0.381327	33	0.0278268	0.325446	0.176189	0.389253
1424207_at	93762	55764	Smarca5	SWI/SNF related, matrix associated, actin dependent regulator of chromatin, subfamily a, member 5	Chr8: 80.710587	10.2854	13.4	Chr2: 101.720446	0.38132	33	0.02783	0.447528	0.494945	0.0101507
1453555_at	54446	4811	Nfat5	nuclear factor of activated T-cells 5	Chr8: 107.310284	7.76692	18.9	Chr2: 160.769244	0.381238	33	0.0278675	0.363581	0.211968	0.298551
1421516_at	14536	36308	Nr6a1	nuclear receptor subfamily 6, group A, member 1	Chr2: 38.727578	7.85885	7.7	Chr19: 44.191429	-0.381208	33	0.0278812	0.389188	-0.44952	0.0212274
1451011_at	140482	9996	Zfp358	zinc finger protein 358	Chr8: 3.496244	7.38905	14.6	Chr1: 87.338838	-0.381158	33	0.0279042	0.339663	0	1
1433740_at	72477	69513	2610301K12Rik	RIKEN cDNA 2610301K12 gene	Chr2: 128.853679	9.66889	19.1	Chr15: 102.320887	0.381134	33	0.0279147	0	0	1
1455754_at	109593	38552	Lmo3	LIM domain only 3	Chr6: 138.362946	6.4997	12.2	Chr15: 77.789150	0.381086	33	0.0279366	0.400084	-0.17746	0.385787
1435928_at	234797	8825	KIAA0513	KIAA0513 ubiquitous signaling protein	Chr8: 120.164706	7.11652	9	Chr11: 55.394553	0.381062	33	0.0279478	0	0	1
1453853_a_at	69632	9088	Arhgef12	Rho guanine nucleotide exchange factor (GEF) 12	Chr9: 43.027199	6.73686	13.5	Chr15: 60.038735	0.380976	33	0.0279873	0.556467	-0.0863772	0.674804
1441730_at	319622	45882	Itpripl2	inositol 1,4,5-triphosphate receptor interacting protein-like 2	Chr1: 134.805098	6.72198	11.3	Chr15: 31.218232	0.380956	33	0.027996	0	0	1
1430153_at	50876	22817	Tmod2	tropomodulin 2	Chr9: 75.581271	6.12012	10.1	Chr1: 109.064274	0.380871	33	0.0280351	0.434374	-0.26707	0.187193
1422413_at	57354	35373	Tce4	T-complex expressed gene 4	Chr17: 25.011302	8.4015	14	Chr2: 25.649555	-0.380818	33	0.0280596	0	0	1
1436333_a_at	104015	48252	Synj1	synaptojanin 1 (synaptic inositol-1,4,5-trisphosphate 5- phosphatase 1)	Chr16: 90.937154	10.1696	16	Chr1: 92.373273	-0.38068	33	0.0281224	0.309607	-0.179009	0.381587
1415932_x_at	11981	69194	Atp9a	ATPase, class 2, type 9A	Chr2: 168.634555	9.61053	12.7	Chr2: 165.782727	0.380675	33	0.0281251	0.203565	-0.734691	1.92131e-05
1422158_at	64085	49698	Clstn2	calsyntenin 2	Chr9: 97.445094	6.6072	12.9	Chr7: 120.814862	0.380631	33	0.0281451	0.251335	0.154055	0.452411
1438498_at	66102	49694	Cxcl16	Cxc chemokine ligand 16	Chr11: 70.464921	6.38652	6.5	Chr6: 44.030269	0.380605	33	0.0281572	0.391698	0.194557	0.340893
1424429_s_at	233875	17792	Ino80e	INO80 complex subunit E (coiled-coil domain containing 95)	Chr7: 126.851783	9.08086	11.7	Chr16: 23.467604	-0.380561	33	0.0281771	0	0	1
1417480_at	71538	8217	Fbxo9	f-box only protein 9	Chr9: 78.081546	11.3611	15.4	Chr18: 11.084829	-0.380523	33	0.0281947	0.247802	0.094125	0.647413
1442388_at	68955	49869	1500001A10Rik	RIKEN cDNA 1500001A10 gene	Chr5: 116.462808	7.13305	10.3	Chr7: 12.153357	0.380518	33	0.0281971	0.317536	-0.240171	0.237283
1454411_at	68308		4933406F09Rik	RIKEN cDNA 4933406F09 gene	Chr14: 4.574360	7.20114	15.5	Chr2: 9.000000	0.38046	33	0.0282237	0	0	1
1419046_at	59053	48742	Brp16	brain protein 16	Chr15: 76.370837	10.1273	13.8	Chr15: 19.105255	-0.380405	33	0.028249	0	0.445309	0.0226235
1439896_at	16886	55911	Limk2	LIM motif-containing protein kinase 2	Chr11: 3.407613	7.77315	16.5	Chr2: 121.587032	0.380401	33	0.028251	0.531668	0.0289351	0.888412
1427269_at	69207	36164	Sfrs11	splicing factor, arginine/serine-rich 11	Chr3: 158.010609	11.4625	7	Chr6: 77.027240	-0.380399	33	0.0282517	0	0.245193	0.22732
1435871_at	15571	31035	Elavl3	ELAV (embryonic lethal, abnormal vision, Drosophila)-like 3 (Hu antigen C)	Chr9: 22.016293	7.17577	14.1	Chr7: 37.923912	-0.38035	33	0.0282743	0.401318	-0.289939	0.150784
1427856_a_at	243453		Igk-V8	immunoglobulin kappa chain variable 8 (V8)	Chr6: 68.990890	5.91124	8.9	Chr2: 136.427280	0.380325	33	0.0282861	0	0.511351	0.00758712
1421436_at	14804	74399	Grid2	glutamate receptor, ionotropic, delta 2 (lurcher)	Chr6: 64.666617	7.14526	8.9	Chr3: 65.524002	0.380247	33	0.0283221	0.173901	0.654248	0.00028828
1436103_at	216363	32340	Rab3ip	RAB3A interacting protein	Chr10: 116.905811	10.4988	9.3	ChrX: 158.300348	-0.380194	33	0.0283463	0.379086	-0.412738	0.0361252
1451148_at	68943	32672	Pink1	PTEN induced putative kinase 1 (recessive Parkinson's disease)	Chr4: 138.313443	9.93971	17.2	Chr4: 140.595159	-0.380167	33	0.0283588	0.249214	-0.464769	0.0167468
1420173_at			D11Ertd326e	Mus musculus transcribed sequences	Chr11: 19.116215	7.26379	9.1	Chr3: 17.063539	0.380143	33	0.02837	0	0	1
1455297_at	278240	10370	Spin2	spindlin-like	ChrX: 153.833687	10.1314	12.9	Chr17: 55.350963	0.38013	33	0.0283759	0.432406	-0.218093	0.284476
1432945_at	74474		5230400M06Rik	RIKEN cDNA 5230400M06 gene	Chr14: 22.401181	6.15833	9.7	Chr19: 40.762738	0.380127	33	0.0283771	0	0	1
1431153_at	18191	83225	Nrxn3	neurexin 3	Chr12: 89.587775	7.4037	9.6	Chr7: 120.814862	0.380061	33	0.0284079	0.348717	-0.293037	0.146271
1446164_at	116940	117928	Ncoa6ip	nuclear receptor coactivator 6 interacting protein	Chr4: 3.576185	8.76586	6.9	Chr1: 191.978902	0.380051	33	0.0284124	0.457885	0	1
1459735_at	338355	28743	C430014M02Rik	ESTs, Moderately similar to T00363 hypothetical protein KIAA0674 - human (fragment) [H.sapiens]	Chr4: 62.306802	8.17044	9.7	Chr3: 134.523036	0.379998	33	0.028437	0.293525	0	1
1453016_at	72938	22947	Hspb11	heat shock protein family B (small) member 11	Chr4: 107.273626	9.95729	10.2	Chr8: 95.762383	-0.379959	33	0.0284553	0	0	1
1434982_at	328234	17656	Rnf182	ring finger protein 182	Chr13: 43.670384	6.24382	15.5	Chr18: 73.097788	-0.379917	33	0.0284747	0	-0.14706	0.473438
1424978_at	252868	17099	Odf4	outer dense fiber of sperm tails 4	Chr11: 68.922092	6.64117	12.6	Chr1: 5.641533	-0.379886	33	0.0284889	0	-0.131741	0.521185
1460734_at	12841	20438	Col9a3	procollagen, type IX, alpha 3 (multiple epiphyseal dysplasia)	Chr2: 180.621228	8.23536	11.1	Chr2: 125.479048	-0.379874	33	0.0284943	0	0.0883814	0.667679
1449801_at			Affy_1449801_at	long terminal repeat sequence, Affymetrix probe set 1449801_at	Chr5: 39.359526	6.45124	12.1	Chr18: 70.123703	-0.379874	33	0.0284945	0	0	1
1459420_at	57080	4158	Gtf2ird1	general transcription factor II I repeat (SINE repeat)	Chr5: 134.373397	6.74118	9.5	Chr6: 133.936670	-0.379863	33	0.0284996	0.360436	-0.150375	0.463411
1456365_at	12412	38228	Cbx1	chromobox homolog 1	Chr8: 70.509669	8.86968	9.4	Chr7: 125.485006	-0.379716	33	0.028568	0.381515	0.593099	0.00140636
1436602_x_at	12287	20184	Cacna1b	calcium channel, voltage-dependent, N type, alpha 1B subunit (pore subunit, neurotransmitter release, dihydropyridine-insensitive, omega-conotoxin-sensitive)	Chr2: 24.603924	5.499	12.2	Chr5: 45.338084	-0.37969	33	0.0285801	0.249262	0.0440609	0.830764
1421536_at	57249	10233	Gabrq	gamma-aminobutyric acid (GABA-A) receptor, subunit theta	ChrX: 72.837949	6.7893	13.6	Chr18: 68.185097	-0.379647	33	0.0286001	0.344971	0.252865	0.212645
1441170_a_at	69601	13058	Dab2ip	disabled homolog 2 interacting protein	Chr2: 35.707646	7.22198	12.8	Chr1: 95.094462	-0.379634	33	0.028606	0.46703	-0.356006	0.0742597
1453572_a_at	18824	2003	Plp2	proteolipid protein 2	ChrX: 7.668175	12.1958	8	Chr15: 31.218232	-0.379594	33	0.0286244	0.387004	0.249899	0.21824
1443800_at	18393	4512	Orc2l	origin recognition complex, subunit 2-like (S. cerevisiae)	Chr1: 58.459881	6.54377	15	Chr1: 35.935430	-0.379535	33	0.0286521	0.398351	-0.108614	0.597393
1455879_at	231659	5887	Gcn1l1	general control of amino-acid synthesis 1-like 1	Chr5: 115.589089	7.30024	8.4	Chr5: 116.412853	0.379534	33	0.0286528	0.354429	-0.287393	0.154566
1450108_at	16560	99729	Kif1a	kinesin family member 1A	Chr1: 93.016349	7.39139	10.1	Chr18: 68.185097	-0.379512	33	0.0286628	0.38713	-0.264987	0.190787
1456557_at	73332	35421	Pfd6l	prefoldin subunit 6-like	Chr4: 119.323895	6.3793	10.7	Chr9: 97.321105	-0.379447	33	0.028693	0	0	1
1447041_at	214112	133769	Nipal4	NIPA-like domain containing 4 (magnesium transporter)	Chr11: 46.150333	7.18	11.6	Chr1: 155.701160	0.379264	33	0.0287787	0.30534	0	1
1451455_at	232078	5489	BC051244	cDNA sequence BC051244	Chr6: 71.128452	7.62089	10.7	Chr4: 103.682035	-0.379263	33	0.0287792	0.211664	0	1
1421836_at	17761	20851	Mtap7	microtubule-associated protein 7 (male sterility and histoincompatibility)	Chr10: 20.280929	8.81026	43.4	Chr10: 19.937470	-0.379202	33	0.0288074	0.397705	0.443945	0.023091
1448967_at	66536	75044	Nipsnap3a	nipsnap homolog 3A	Chr4: 53.021571	10.5484	9.5	Chr12: 57.952639	-0.379194	33	0.0288113	0	-0.0796768	0.698824
1433884_at	20979	4122	Syt1	synaptotagmin 1 (synaptic vesicle calcium sensor)	Chr10: 108.497715	6.78958	8.3	Chr8: 29.613342	0.379143	33	0.0288354	0.267141	-0.287319	0.154677
1447755_at			BE956616	ESTs, Highly similar to O Chain O, Beta-Galactosidase (Chains I-P) [E. coli]	Chr5: 23.465793	6.52052	10.6	Chr7: 40.421635	0.378906	33	0.0289465	0	0	1
1433102_at	76510	81931	1810044A24Rik	RIKEN cDNA 1810044A24 gene	Chr15: 72.786109	6.12908	13.5	Chr17: 76.884650	0.378905	33	0.0289466	0.495192	0.218377	0.283834
1437147_at	14406	22443	Gabrg2	gamma-aminobutyric acid (GABA-A) receptor, subunit gamma 2	Chr11: 41.910530	5.67612	8.9	Chr13: 22.380465	-0.378899	33	0.0289496	0.221307	-0.287653	0.154176
1422486_a_at	17128	31310	Smad4	mothers against decapentaplegic 4	Chr18: 73.638826	13.7255	20.3	ChrX: 102.126656	-0.378835	33	0.0289796	0.26102	0.113427	0.581148
1421670_a_at	266632	41109	Irak4	interleukin-1 receptor-associated kinase 4 (NF-kappaB activation)	Chr15: 94.553919	6.48059	12.3	Chr19: 37.738398	-0.378826	33	0.0289837	0.342911	0.57585	0.0020813
1426580_at	20873	7962	Plk4	polo-like kinase 4 (Drosophila)	Chr3: 40.812744	7.40186	15.3	Chr8: 114.800238	0.378796	33	0.0289981	0.339434	0.820962	2.78086e-07
1437027_x_at	19826	40648	Rnps1	ribonucleic acid binding protein S1	Chr17: 24.425712	13.1777	11.6	Chr2: 156.631489	-0.378783	33	0.0290043	0.452921	0.592782	0.00141679
1425901_at	18019	7861	Nfatc2	nuclear factor of activated T-cells, cytoplasmic 2	Chr2: 30.280033	8.10455	14.1	Chr4: 127.422213	-0.378759	33	0.0290154	0.365682	0.39196	0.0476614
1437647_at	23856	34139	Dido1	death inducer-obliterator 1	Chr2: 180.681158	8.65295	13.3	ChrX: 70.948498	-0.378668	33	0.0290583	0.42429	0.515077	0.00708772
1440569_at	72472		Slc16a10	solute carrier family 16 (monocarboxylic acid transporters), member 10	Chr10: 40.076062	5.87183	9.8	Chr2: 15.000000	0.378654	33	0.029065	0.25552	0.270748	0.180962
1417562_at	13685	3021	Eif4ebp1	eukaryotic translation initiation factor 4E binding protein 1	Chr8: 27.273467	9.0368	42	Chr8: 26.804978	0.378645	33	0.0290693	0.34168	0.00457742	0.982294
1451578_at	105833	13226	4933417K04Rik	RIKEN cDNA 4933417K04 gene	Chr15: 98.722618	6.64173	14.7	Chr19: 25.666449	-0.378631	33	0.0290755	0	0	1
1444658_at	240817	65346	Teddm2	transmembrane epididymal family member 2	Chr1: 153.850385	6.70183	10.7	Chr14: 119.984934	-0.378589	33	0.0290956	0.31847	0	1
1437891_at	327826	4846	Frs2	fibroblast growth factor receptor substrate 2	Chr10: 117.070482	10.5673	17.2	Chr8: 25.520489	-0.378511	33	0.0291325	0.457585	-0.0657385	0.74968
1439930_at	67155	2308	Smarca2	SWI/SNF related, matrix associated, actin dependent regulator of chromatin, subfamily a, member 2	Chr19: 26.728878	8.38033	9.9	Chr5: 76.145896	0.378425	33	0.0291731	0.383599	-0.154695	0.450514
1454346_at			4930540E01Rik	RIKEN cDNA 4930540E01 gene	Chr9: 100.173148	6.76332	10.9	ChrX: 69.232896	0.378408	33	0.029181	0	0	1
1432181_s_at	72962	1474	Ecgf1	endothelial cell growth factor 1 (platelet-derived)	Chr15: 89.371916	8.60552	11.7	Chr3: 142.634889	-0.378349	33	0.0292091	0.38806	-0.289356	0.151643
1423611_at	11647	37314	Alpl	alkaline phosphatase, liver/bone/kidney	Chr4: 137.741956	8.53503	10.4	Chr19: 11.926007	0.378345	33	0.0292109	0.264919	0	1
1420827_a_at	12450	2995	Ccng1	cyclin G1	Chr11: 40.748585	13.5074	11.3	Chr17: 24.200704	0.378338	33	0.0292139	0.374414	-0.12307	0.5492
1460301_at	81016	41799	V1rd2	vomeronasal 1 receptor, D2	Chr7: 5.676204	5.90555	14	Chr19: 16.881460	-0.378306	33	0.0292294	0	-0.207307	0.30955
1427916_at	229681	14910	St7l	suppression of tumorigenicity 7-like	Chr3: 104.922192	9.08891	13.8	Chr16: 86.161358	0.378292	33	0.0292358	0.350077	-0.616091	0.000805079
1448034_at	103844	19481	AI842396	expressed sequence AI842396	Chr11: 70.688447	6.79736	11.6	Chr4: 127.422213	0.378291	33	0.0292364	0.421611	-0.369016	0.0635716
1438734_at	319942	52221	A530016L24Rik	RIKEN cDNA A530016L24 gene	Chr12: 112.499514	6.67438	10.7	Chr15: 93.360915	0.378273	33	0.0292448	0.165868	-0.170519	0.404935
1441192_at	50880	9548	Scly	selenocysteine lyase	Chr1: 91.310797	8.72456	11	Chr3: 141.724344	0.378232	33	0.0292645	0.242654	-0.0131814	0.949042
1427661_a_at	56844	4169	Tssc4	tumor-suppressing subchromosomal transferable 4	Chr7: 143.069988	9.90709	8.7	Chr5: 139.505838	0.378172	33	0.0292927	0	0.396719	0.0447929
1437209_at	225659	11774	Cep76	centrosomal protein 76 kDa	Chr18: 67.617847	6.3683	9.2	Chr19: 35.618002	0.378164	33	0.0292966	0	0.0849274	0.679976
1425983_x_at	15258	68766	Hipk2	homeodomain interacting protein kinase 2	Chr6: 38.698033	8.61314	8.5	Chr7: 6.024860	-0.378133	33	0.0293112	0.40699	-0.253815	0.210873
1448214_at	68263	712	Pdhb	pyruvate dehydrogenase (lipoamide) beta	Chr14: 8.165102	6.96248	15	Chr15: 83.114394	0.378111	33	0.0293217	0	-0.324004	0.106364
1422714_at	22196	5574	Ube2i	ubiquitin-conjugating enzyme E2I	Chr17: 25.260530	12.4918	9.3	Chr8: 88.383898	-0.378092	33	0.0293309	0.451153	0.190637	0.350899
1451477_at	70005	115685	1700029I01Rik	RIKEN cDNA 1700029I01 gene	Chr4: 147.140091	7.72833	38	Chr4: 152.468585	0.378076	33	0.0293381	0	0.268546	0.184676
1424695_at	67017	32646	Fam210b	family with sequence similarity 210, member B	Chr2: 172.351486	6.89926	14.8	Chr15: 57.160484	0.378023	33	0.0293635	0	0	1
1437973_at	242384	17621	B230217C06Rik	RIKEN cDNA B230217C06 gene	Chr4: 35.706960	6.93917	12.8	Chr16: 32.702145	-0.378016	33	0.0293667	0	0	1
1421477_at	12890	38212	Cplx2	complexin 2	Chr13: 54.379792	8.83891	11.4	Chr1: 95.094462	0.37791	33	0.0294171	0.264286	-0.204357	0.316638
1417348_at	67101	87029	C6orf226	human chromosome 6 open reading frame 226 protein	Chr17: 46.772831	9.70427	11.9	Chr7: 107.369034	-0.377887	33	0.0294281	0	0	1
1427276_at	70099	4015	Smc4l1	SMC4 structural maintenance of chromosomes 4-like 1 (yeast)	Chr3: 69.027856	12.7854	12	Chr2: 157.995222	0.377825	33	0.0294576	0.341862	0	1
1445683_at			A630075K04Rik	ESTs, Weakly similar to putative transport protein, shikimate [Escherichia coli K12] [E. coli]	ChrUn: 1.000000	6.69455	9.8	Chr3: 139.469112	-0.377807	33	0.0294661	0	0.102779	0.61734
1456838_at	237403	78065	BC072620	cDNA sequence BC072620	Chr10: 80.832938	6.74233	13.8	Chr3: 37.378983	-0.377806	33	0.0294669	0	-0.11734	0.568089
1458937_at	72480	15872	2610102M01Rik	RIKEN cDNA 2610102M01 gene	--	6.12205	10.7	Chr2: 9.829662	-0.377797	33	0.0294711	0	0	1
1420580_at	67576		4930429B21Rik	RIKEN cDNA 4930429B21 gene	Chr3: 32.366846	6.24465	8.1	Chr2: 75.676731	0.377735	33	0.0295008	0	-0.136676	0.505554
1420243_at	21417	31779	Zeb1	zinc finger E-box binding homeobox 1	Chr18: 5.774698	6.00855	11.7	Chr14: 74.919381	0.377725	33	0.0295052	0.392247	0.248837	0.220268
1429783_at	56376	21289	Pdlim5	PDZ and LIM domain 5	Chr3: 142.302316	8.67285	13.7	Chr16: 34.308359	0.377692	33	0.0295213	0.47622	-0.21816	0.284325
1419610_at	12768	20344	Ccr1	chemokine (C-C motif) receptor 1	Chr9: 123.962218	5.71211	10	Chr16: 22.028845	-0.377681	33	0.0295264	0.288366	0.249691	0.218637
1424608_a_at			BC080727	polymorphic long terminal repeat from EST BM225255 (LOC434166 protein)	Chr4: 134.386029	8.95153	18.3	Chr3: 134.523036	0.377674	33	0.0295296	0	0	1
1432068_a_at	93685	122202	Entpd7	ectonucleoside triphosphate diphosphohydrolase 7	Chr19: 43.721749	6.89648	14.2	Chr16: 21.323640	0.377649	33	0.0295414	0.342392	0.00932816	0.963927
1440650_at	20563	3516	Slit2	slit guidance ligand 2	Chr5: 48.205384	5.91612	18.8	Chr3: 7.679814	-0.377559	33	0.0295845	0.4069	-0.155079	0.449377
1440296_at	77483		C1orf101	human chromosome 1 open reading frame 101	Chr1: 178.172148	5.78583	11.8	Chr3: 134.523036	0.377509	33	0.0296087	0	0	1
1427779_a_at	12504	513	Cd4	CD4 antigen (helper T cell signature)	Chr6: 124.867674	7.90997	13.8	Chr16: 69.802723	0.377489	33	0.0296179	0.231602	0.643598	0.000389338
1444326_at	18453	55495	P4hb	prolyl 4-hydroxylase, beta polypeptide	Chr11: 120.566348	7.48873	18.1	Chr11: 119.408952	-0.377439	33	0.0296419	0.534055	-0.172277	0.400035
1458737_at	98105		C77097	expressed sequence C77097	Chr18: 21.177148	6.80117	11.9	Chr15: 65.245183	0.377413	33	0.0296546	0	0	1
1429797_at	109168	9149	Atl3	atlastin GTPase 3	Chr19: 7.494835	8.70133	13.8	ChrX: 70.948498	-0.377411	33	0.0296553	0	0	1
1457014_x_at	57274	75006	Slc16a8	solute carrier family 16 (monocarboxylic acid transporters), member 8	Chr15: 79.078368	6.49017	14	Chr16: 32.702145	-0.377363	33	0.0296787	0.233879	-0.251478	0.215249
1456779_a_at	78108		4930414L22Rik	RIKEN cDNA 4930414L22, Mat2a upstream element (promoter associated)	Chr6: 72.440201	6.09044	16	Chr8: 24.382366	-0.377277	33	0.0297194	0	0	1
1456655_at	14042	30957	Ext1	exostoses (multiple) 1, endoplasmic reticulum-resident type II transmembrane glycosyltransferase	Chr15: 53.338267	9.3013	61.2	Chr15: 51.960923	-0.377241	33	0.0297368	0.406089	-0.217043	0.286859
1432307_at	216831	65284	Arhgap44	Rho GTPase activating protein 44	Chr11: 65.152102	6.95103	11.7	Chr16: 22.028845	0.377193	33	0.0297599	0.357723	0	1
1428336_at	68262	69293	Agpat4	1-acylglycerol-3-phosphate O-acyltransferase 1 (lysophosphatidic acid acyltransferase, delta)	Chr17: 12.219120	8.06955	9.6	Chr2: 5.653007	-0.377145	33	0.0297831	0	0.303348	0.131948
1451660_a_at	15414	7366	Hoxb6	homeo box B6	Chr11: 96.301169	6.01708	11.3	Chr1: 40.866894	-0.377131	33	0.0297896	0.361385	-0.179023	0.381547
1452245_at	664883	21296	Nova1	neuro-oncological ventral antigen 1	Chr12: 46.697184	6.22244	11.7	Chr19: 6.516097	-0.377053	33	0.0298274	0.397718	-0.188877	0.355445
1418595_at	268686	15633	S3-12	S100 calcium binding protein, zeta	Chr17: 56.100623	7.54774	10	Chr2: 131.056131	-0.377031	33	0.0298378	0	-0.204682	0.315851
1446102_at	52208		D9Ertd292e	DNA segment, Chr 9, ERATO Doi 292, expressed	Chr9: 107.841815	6.05914	13.6	Chr5: 139.342498	0.377003	33	0.0298513	0	0	1
1435397_at	235132	18221	Zbtb44	zinc finger and BTB domain containing 44	Chr9: 31.075344	10.6	11.3	Chr5: 110.582881	-0.376982	33	0.0298616	0	-0.0690715	0.737417
1443267_at	77097	64680	5730590C14Rik	RIKEN cDNA 5730590C14 gene	Chr11: 105.717773	6.04455	12.1	Chr15: 102.360421	0.376921	33	0.0298911	0.172994	0	1
1417301_at	14368	2617	Fzd6	frizzled homolog 6 (Drosophila)	Chr15: 39.037611	6.60433	13.5	Chr9: 94.904747	-0.37688	33	0.0299109	0.414354	-0.339997	0.0892356
1438127_at	66504		1810043M20Rik	16 days embryo head cDNA, RIKEN full-length enriched library, clone:C130028J03 product:unknown EST, full insert sequence.	Chr1: 162.728627	10.0604	9.6	Chr3: 157.139788	0.376853	33	0.0299237	0	0.395735	0.0453749
1458345_s_at	71693	11423	Colec11	collectin sub-family member 11	Chr12: 28.594226	5.70052	17.5	Chr13: 22.380465	-0.376836	33	0.0299318	0.24998	-0.212024	0.298421
1452937_s_at	66264	11509	Ccdc28b	coiled coil domain containing 28B	Chr4: 129.620698	7.57514	23.9	Chr4: 136.442626	-0.376765	33	0.0299662	0.246227	0.148247	0.469836
1446114_at	212111	4045	Inpp5a	inositol polyphosphate-5-phosphatase A	Chr7: 139.429982	5.58055	13.2	Chr15: 72.500609	0.376728	33	0.0299842	0	-0.292964	0.146376
1427862_at			Arl6ip3	ADP-ribosylation factor-like 6 interacting protein 3	--	6.95244	11.4	Chr5: 29.537495	0.376703	33	0.0299963	0	0	1
1429966_at	269423	121677	3110057O12Rik	RIKEN cDNA 3110057O12 gene	Chr3: 40.847811	6.78364	10.4	Chr4: 136.674648	-0.376678	33	0.0300083	0	-0.104982	0.609775
1453505_a_at	13666	3557	Eif2ak3	eukaryotic translation initiation factor 2 alpha kinase 3 (unfolded protein response, endoplasmic reticulum UPRer component)	Chr6: 70.844901	6.88894	8.4	Chr3: 42.559253	-0.376634	33	0.0300295	0.286604	0.345522	0.0838302
1447461_at			1447461_at	Affy probe set 1447461_at sequence on Chr Y and Chr X	ChrX: 123.217318	5.89114	8.8	Chr15: 37.462412	0.376608	33	0.0300422	0	0	1
1450516_a_at	19329	7502	Rab17	RAB17, member RAS oncogene family	Chr1: 90.961122	6.55198	8.6	Chr15: 97.576270	-0.376605	33	0.0300436	0.405738	-0.348385	0.081129
1418837_at	67375	8623	Qprt	quinolinate phosphoribosyltransferase	Chr7: 127.107254	9.28788	10.9	Chr2: 75.676731	-0.376576	33	0.0300576	0	-0.0906783	0.659546
1448647_at	17158	1777	Man2a1	mannosidase 2, alpha 1	Chr17: 64.754529	11.4028	9.4	Chr5: 21.748772	0.376555	33	0.0300678	0.432742	0.101396	0.622108
1430058_at	20492	31389	Slbp	stem-loop binding protein	Chr5: 33.648692	8.73841	8.4	Chr15: 102.320887	0.37651	33	0.0300894	0.347615	0.143808	0.483381
1430519_a_at	18983	49011	Cnot7	CCR4-NOT transcription complex, subunit 7	Chr8: 40.510014	7.83411	63	Chr8: 39.960298	-0.376487	33	0.0301006	0.465951	-0.183688	0.369056
1420949_at	170737	41858	Znrf1	zinc and ring finger 1	Chr8: 111.623725	7.28097	14.9	ChrX: 59.235496	-0.376431	33	0.0301278	0.329773	0.308468	0.125228
1449504_at	16646	55642	Kpna1	karyopherin (importin) alpha 1	Chr16: 36.033385	6.53047	11.1	Chr17: 26.814001	-0.376392	33	0.0301467	0.495516	0.0156428	0.939543
1428802_at	17309	31088	Mgat3	mannoside acetylglucosaminyltransferase 3	--	6.97574	14.6	Chr16: 59.723435	-0.376356	33	0.0301641	0.481618	-0.296052	0.141973
1438421_at	58235	2138	Pvrl1	poliovirus receptor-related 1 (synaptic adhesion)	Chr9: 43.805824	8.06526	9.4	Chr1: 95.094462	0.376344	33	0.0301699	0.464098	-0.224045	0.271207
1429253_at	67785		Zfp262	zinc finger protein 262	Chr4: 126.861985	9.87041	10.7	Chr11: 119.408952	-0.376332	33	0.0301757	0	0	1
1442728_at			E130012K09	ESTs	Chr4: 116.615321	6.27232	10	Chr16: 56.652464	-0.376227	33	0.0302269	0	0	1
1441982_at	24074	11768	Taf7	TAF7 RNA polymerase II, TATA box binding protein (TBP)-associated factor	Chr18: 37.640774	5.75771	13.3	Chr15: 93.360915	-0.376056	33	0.0303104	0.488053	0.439655	0.0246141
1453000_at	67886	18927	Camsap2	calmodulin regulated spectrin-associated protein 1-like 1	Chr1: 136.269232	9.58662	7.9	Chr3: 74.704013	-0.376011	33	0.0303321	0.404644	0	1
1425123_at	234796	32598	BC025816	cDNA sequence BC025816	Chr8: 119.876424	8.25706	16.1	Chr2: 17.898115	-0.375973	33	0.0303506	0	-0.279019	0.16748
1418949_at	23886	3576	Gdf15	growth differentiation factor 15	Chr8: 70.629496	7.10098	11.7	Chr7: 45.725191	0.375953	33	0.0303606	0.380782	-0.0767282	0.709485
1449713_at	52609	65296	Cbx7	chromobox 7 (or Apobec3)	Chr15: 79.917597	6.99408	14.9	Chr15: 68.818097	-0.37587	33	0.0304011	0.386162	0.0287693	0.889048
1452087_at	108670	12630	Epsti1	epithelial stromal interaction 1 (breast)	Chr14: 78.001979	11.2171	10.1	Chr13: 63.792150	0.375779	33	0.0304456	0	0.733018	2.05205e-05
1457666_s_at	26388		Ifi202b	interferon activated gene 202B	Chr1: 173.962667	8.54905	49.9	Chr1: 173.633577	-0.375738	33	0.0304657	0.377861	0.374757	0.059252
1429329_at	70383	80170	Cox10	COX10 homolog, cytochrome c oxidase assembly protein, heme A: farnesyltransferase (yeast)	Chr11: 63.964072	8.25252	9.2	Chr2: 178.717318	0.375715	33	0.0304766	0.315778	-0.160623	0.43313
1444405_at	319836		E430029J22Rik	hypothetical protein LOC319836 (segmental triplication in in 200 Kb)	Chr1: 173.680442	6.27483	18	Chr1: 172.235364	0.375706	33	0.030481	0	0	1
1419099_x_at	13830	81681	Stom	stomatin	Chr2: 35.315827	6.3238	11.5	Chr3: 39.285982	-0.375686	33	0.030491	0.410584	-0.113305	0.581559
1426382_at	19043	2027	Ppm1b	protein phosphatase 1B, magnesium dependent, beta isoform	Chr17: 85.014222	12.4596	16.6	Chr11: 42.371999	-0.375676	33	0.030496	0.423155	-0.243897	0.229865
1431264_at	22222	7582	Ubr1	ubiquitin protein ligase E3 component n-recognin 1	Chr2: 120.852058	6.49826	11.3	Chr19: 26.367815	-0.375647	33	0.0305102	0.421082	0.155441	0.448305
1425798_a_at	19691	56279	Recql	RecQ protein-like	Chr6: 142.362830	8.383	12.5	Chr5: 104.085860	-0.375584	33	0.030541	0.346552	0.583669	0.00174715
1452484_at	12354	55875	Car7	carbonic anhydrase 7	Chr8: 104.547751	6.92821	8.2	Chr7: 26.451667	-0.375488	33	0.0305881	0.240782	-0.398246	0.043902
1433059_at			4930439G18Rik	RIKEN cDNA 4930439G18 gene	Chr17: 13.254454	6.3207	6.1	Chr3: 65.564009	-0.375488	33	0.0305881	0	0	1
1454248_at	73259	18990	1700041E20Rik	RIKEN cDNA 1700041E20 gene	Chr3: 138.503741	7.0668	11	Chr17: 81.622061	-0.375384	33	0.030639	0	0	1
1425668_a_at	20443	4572	St3gal4	ST3 beta-galactoside alpha-2,3-sialyltransferase 4	Chr9: 35.047004	6.893	9.4	Chr5: 13.468933	0.375357	33	0.0306523	0.334843	-0.0385503	0.851684
1442128_at	13476	68479	Dp1	deleted in polyposis 1	Chr18: 34.371797	8.59536	11.8	Chr2: 32.614941	-0.375306	33	0.0306777	0.32897	0	1
1446358_at	210933	1289	Bai3	brain-specific angiogenesis inhibitor 3	Chr1: 25.314388	5.6235	7.5	Chr2: 173.549576	-0.375173	33	0.0307433	0.438601	-0.276584	0.171373
1425144_at	16613	68141	Klk11	kallikrein 11	Chr7: 43.998874	6.59342	10.7	Chr16: 27.062879	-0.375159	33	0.0307499	0.279533	-0.111356	0.588114
1449570_at	17059	117951	Klrb1c	killer cell lectin-like receptor subfamily B member 1C (NK T cell marker, CD1 associated)	Chr6: 128.778578	8.64047	20.1	Chr6: 127.317092	0.37515	33	0.0307544	0.38044	0.211335	0.300031
1445315_at	75607	19155	Wnk2	WNK lysine deficient protein kinase 2	Chr13: 49.049410	6.58782	8.1	Chr7: 119.526142	0.37506	33	0.030799	0	-0.465889	0.0164512
1444073_at	17132	74552	Maf	musculoaponeurotic fibrosarcoma (v-maf) AS42 transcription factor proto-oncogene	Chr8: 115.701561	8.85732	10.7	ChrX: 102.414526	0.374994	33	0.0308315	0.395303	-0.177075	0.386835
1433286_at			4833417J16Rik	RIKEN cDNA 4833417J16 gene	Chr15: 85.886270	6.01258	11.6	Chr6: 93.599797	0.374988	33	0.0308346	0	0	1
1451856_at	227331	41048	Tnrc15	trinucleotide repeat containing 15	Chr1: 87.328471	8.41006	12.2	Chr10: 121.372029	0.374853	33	0.0309011	0.40194	-0.217958	0.284781
1435291_at	380664	8633	Lemd3	LEM domain containing 3 (inner nuclear membrane protein Man1)	Chr10: 120.923477	10.1869	21.1	Chr2: 70.495989	-0.374768	33	0.0309434	0.372757	0.117973	0.565988
1436729_at	70292	122219	Afap	actin filament associated protein	Chr5: 36.003361	9.84948	17.2	Chr12: 107.923472	-0.374727	33	0.0309638	0.515774	0	1
1434770_at	320299	8766	Iqcb1	IQ calmodulin-binding motif containing 1	Chr16: 36.871570	7.62667	12.3	Chr5: 99.299507	0.374702	33	0.030976	0.144802	0.0554132	0.788035
1432619_at			3110037L02Rik	RIKEN cDNA 3110037L02 gene	Chr8: 127.194977	6.37956	9.1	Chr16: 22.028845	-0.374641	33	0.0310066	0	0	1
1447492_at			Phc3	adult male testis cDNA, RIKEN full-length enriched library, clone:4930408P11 product:unclassifiable, full insert sequence.	Chr9: 83.454441	6.49492	10.1	Chr5: 83.628884	-0.374609	33	0.0310223	0	-0.0216045	0.91657
1428884_at	66146	14449	Tmem57	transmembrane protein 57	Chr4: 134.804135	8.77285	13.4	Chr2: 23.766163	-0.374607	33	0.0310232	0.344758	0.175905	0.39003
1426291_at	66254	7047	Dimt1	DIM1 dimethyladenosine transferase 1-like	Chr13: 106.959073	7.41059	10.8	Chr17: 12.315221	0.374585	33	0.0310343	0	0.232757	0.252514
1434036_at	211401	8841	Mtss1	metastasis suppressor 1	Chr15: 58.941450	10.8765	14.2	Chr7: 56.524155	-0.374582	33	0.0310358	0.589147	-0.178104	0.384038
1424137_at	26913	8072	Gprin1	G protein-regulated inducer of neurite outgrowth 1	Chr13: 54.736984	7.09376	12.5	Chr10: 27.031021	-0.374562	33	0.0310458	0.426925	-0.278908	0.167656
1452619_a_at	76223	35330	Agbl3	ATP/GTP binding protein-like 3	Chr6: 34.781004	6.11071	10.3	Chr6: 34.195112	-0.374553	33	0.0310502	0	-0.128944	0.530146
1437123_at	105450	11697	Mmrn2	multimerin 2	Chr14: 34.403164	6.91492	10.8	Chr15: 102.320887	-0.37454	33	0.0310563	0.383595	-0.025527	0.901489
1449486_at	12623	117993	Ces1	carboxylesterase 1	Chr8: 93.302427	6.19647	12.2	ChrX: 80.055932	-0.374535	33	0.0310588	0.289258	-0.175314	0.39165
1425789_s_at	11752	20393	Anxa8	annexin A8	Chr14: 34.096542	6.87874	12.5	Chr8: 117.545014	-0.37448	33	0.0310865	0.409758	0.00929607	0.964051
1430475_at			Abcb10	ATP-binding cassette, sub-family B (MDR/TAP), member 10	Chr8: 123.958337	6.51826	11.5	Chr10: 118.949168	-0.374473	33	0.0310899	0	0.278592	0.168158
1443255_s_at	12549	10644	Cdgap	Cdc42 GTPase-activating protein	Chr16: 38.609125	7.2578	11.2	Chr17: 3.223874	0.374445	33	0.0311037	0.605243	-0.290091	0.15056
1433991_x_at	13167	39086	Dbi	diazepam binding inhibitor	Chr1: 120.113316	11.2627	29.1	Chr1: 106.321454	0.374283	33	0.0311844	0.347772	-0.436038	0.0259605
1436739_at	11607	3556	Agtr1a	angiotensin receptor 1a	Chr13: 30.382286	6.66629	13.5	Chr11: 53.920768	-0.374204	33	0.031224	0.206489	0.023559	0.909051
1435111_at			2310011E23Rik	RIKEN cDNA 2310011E23 gene	Chr7: 24.354732	5.92765	9	Chr19: 32.049009	-0.3742	33	0.0312258	0	-0.0265082	0.897721
1419991_at	98136		1200014K04Rik	RIKEN cDNA 1200014K04 gene	--	5.60044	11	Chr4: 121.397144	-0.374194	33	0.0312291	0	0	1
1451592_at	67168	55925	P42pop	purinergic receptor (family A group 5)	Chr7: 19.001140	8.22486	10.7	Chr13: 22.380465	0.374167	33	0.0312424	0	-0.265782	0.18941
1418939_at	15284	7363	Hlx1	H2.0-like homeo box 1 (Drosophila)	Chr1: 184.727228	7.47426	20.3	Chr13: 115.537298	-0.37415	33	0.031251	0.389845	0	1
1450560_a_at	21770	37661	Ppp2r5d	protein phosphatase 2, regulatory subunit B (B56), delta isoform	Chr17: 46.683152	9.47077	14.6	Chr15: 61.693736	-0.374076	33	0.0312877	0.36529	0.204569	0.316124
1454526_at	93684	3145	Sep15	15 kDa selenoprotein	Chr3: 144.590605	5.74791	18.1	Chr10: 71.957979	-0.374076	33	0.0312879	0.452164	-0.372212	0.061138
1416074_a_at	19943	768	Rpl28	ribosomal protein L28	Chr7: 4.793330	15.2561	12.5	Chr4: 138.255627	-0.374075	33	0.0312886	0.298384	0.462642	0.0173208
1423306_at	106878	13167	2010002N04Rik	RIKEN cDNA 2010002N04	Chr18: 60.474298	7.19327	13.7	Chr16: 73.747956	-0.373912	33	0.0313697	0.395437	0.442124	0.0237278
1428162_at	321000	10160	C1orf103	receptor-interacting factor 1, nuclear receptor corepressor	Chr3: 106.736120	10.2878	13.9	Chr15: 60.038735	-0.373905	33	0.0313735	0	0	1
1443810_at	71099	57078	Tssk4	testis-specific serine kinase 4	Chr14: 55.652302	6.00102	8.3	Chr6: 32.610603	0.373873	33	0.0313897	0.37612	-0.00612539	0.976308
1436661_at	269109	41400	Dpp10	dipeptidylpeptidase 10	Chr1: 123.332190	7.60824	8.9	Chr3: 46.156467	0.373859	33	0.0313964	0.228153	-0.173822	0.395758
1419679_at	50523	56678	Lats2	large tumor suppressor 2	Chr14: 57.699914	6.28133	9.6	Chr17: 24.200704	-0.373857	33	0.0313977	0.421577	0.014441	0.94418
1431168_at	77868		E130112H22Rik	RIKEN cDNA E130112H22 gene	Chr17: 85.610412	5.89553	15.5	Chr17: 90.381205	-0.373811	33	0.0314204	0	0	1
1421017_at	18183	32051	Nrg3	neuregulin 3	Chr14: 38.368983	5.69226	11.3	Chr7: 48.977065	-0.373775	33	0.0314386	0.291413	-0.235588	0.246625
1416306_at	23844	984	Clca3	chloride channel calcium activated 3	Chr3: 145.004779	5.91645	11	Chr15: 54.578200	-0.373769	33	0.0314415	0.298849	-0.0784762	0.703158
1421699_at	13801	9698	Enam	enamelin	Chr5: 88.504169	6.19626	11.1	Chr17: 45.567250	0.373768	33	0.0314423	0.291973	0.220896	0.278177
1422436_at	67373	74448	2210010C04Rik	trypsinogen 7	Chr6: 41.030450	6.77217	10.6	Chr10: 121.448883	-0.373736	33	0.0314582	0	0.301018	0.135093
1451549_at	333329		Cngb1	cyclic nucleotide gated channel beta 1 (photoreceptor)	Chr8: 95.290626	7.92985	9.2	Chr19: 27.531578	-0.373707	33	0.0314727	0.241906	-0.222441	0.274744
1421195_at	12425	37337	Cckar	cholecystokinin A receptor	Chr5: 53.698680	5.82476	12.4	Chr1: 116.557932	0.373654	33	0.0314996	0.241044	0.108989	0.596121
1447499_s_at	382088		Mosg	mosg protein	Chr9: 78.329342	6.05071	10	Chr2: 70.495989	-0.373626	33	0.0315137	0	0	1
1460576_at	107371	41305	Exoc6	exocyst complex component 6	Chr19: 37.683475	10.2651	9.6	Chr14: 78.383350	-0.373539	33	0.0315575	0.292557	0.159918	0.435176
1419761_a_at	14391	7723	Gabpb1	GA repeat binding protein, beta 1	Chr2: 126.646569	8.61111	11.1	Chr17: 12.315221	0.373424	33	0.0316152	0.497459	0.289714	0.151114
1457336_at	226412	9108	R3hdm	R3H domain (binds single-stranded nucleic acids)	Chr1: 128.188184	8.31182	9.1	Chr1: 55.127478	0.373213	33	0.0317217	0	0	1
1455989_at	118454	10715	Gja12	gap junction membrane channel protein alpha 12	Chr11: 59.176238	6.31592	11.9	Chr4: 132.619876	-0.373204	33	0.0317263	0.185701	-0.348251	0.0812542
1454651_x_at	17196	1788	Mbp	myelin basic protein	Chr18: 82.585429	6.13098	10	Chr7: 118.834802	-0.373169	33	0.0317442	0.233193	0.495208	0.0101047
1451624_a_at	73373	41756	1700048E23Rik	RIKEN cDNA 1700048E23 gene	Chr2: 69.796481	8.80192	8.1	Chr8: 114.800238	0.373056	33	0.0318012	0.328219	0	1
1459967_at	67892	65283	Coa6	Coa6 cytochrome c oxidase assembly factor 6	Chr8: 126.424043	6.9562	10.5	Chr18: 76.826488	-0.373007	33	0.0318263	0	0	1
1416612_at	13078	68035	Cyp1b1	cytochrome P450, family 1, subfamily b, polypeptide 1 (dioxin-inducible, aryl hydrocarbon hydroxylase, primary congenital glaucoma, human CYP1B1)	Chr17: 79.707055	6.98445	7.2	Chr15: 60.038735	0.373005	33	0.0318273	0.241688	0.29839	0.138702
1440519_at	320145	18548	Sp8	trans-acting transcription factor 8	Chr12: 118.851985	5.69624	16.3	Chr7: 19.157130	-0.372995	33	0.0318322	0.247413	-0.247835	0.222192
1439612_at	12287	20184	Cacna1b	calcium channel, voltage-dependent, N type, alpha 1B subunit (pore subunit, neurotransmitter release, dihydropyridine-insensitive, omega-conotoxin-sensitive)	Chr2: 24.605693	7.40065	14.9	Chr19: 32.738270	0.372966	33	0.031847	0.249262	0.0440609	0.830764
1460675_at	140559	14163	Igsf8	immunoglobulin superfamily, member 8	Chr1: 172.319292	9.17409	13.5	Chr1: 178.156680	0.372934	33	0.0318633	0.537585	-0.0809552	0.694219
1445835_at			AW123001	ESTs	Chr13: 109.832708	6.63236	13.7	Chr4: 20.033032	0.372896	33	0.0318822	0	0	1
1433594_at	52245	9381	Commd2	COMM domain containing 2	Chr3: 57.646591	9.5545	12.9	Chr19: 10.670548	-0.37283	33	0.031916	0	-0.0540753	0.793042
1441388_at	17191	2918	Mbd2	methyl-CpG binding domain protein 2	Chr18: 70.628586	9.49765	13.8	Chr18: 73.097788	-0.372779	33	0.0319421	0.423022	0.170222	0.405763
1422377_at	113854	113975	V1rb4	vomeronasal 1 receptor, B4	Chr6: 89.893711	9.32294	15.3	Chr3: 149.181759	0.372699	33	0.0319825	0	-0.0901454	0.661429
1436073_at	213993	9963	Ccdc186	coiled-coil domain containing 186	Chr19: 56.787488	9.99886	13.5	Chr7: 31.360167	0.372699	33	0.0319827	0	0	1
1445840_at			A430083B19	ESTs, Weakly similar to C21124 Bkm-like sex-determining region hypothetical protein CS319 - fruit fly (Drosophila melanogaster) (fragment) [D.melanogaster]	Chr2: 17.165771	5.64594	15.1	Chr1: 5.641533	0.372689	33	0.0319876	0	0	1
1431671_at	74892		4930447A16Rik	RIKEN cDNA 4930447A16 gene	Chr15: 37.425674	7.76558	13.3	Chr3: 134.523036	-0.372689	33	0.0319878	0	0.19246	0.346223
1434088_at	268417	13108	Zkscan17	zinc finger with KRAB and SCAN domains 17	Chr11: 59.485589	10.7565	12.8	Chr12: 14.869257	-0.372598	33	0.0320341	0.371564	0.185556	0.364122
1441741_at	434459	115686	LOC434459	similar to RIKEN cDNA 4930503E14	Chr14: 43.393568	5.67376	10	Chr19: 15.292517	0.372579	33	0.0320437	0	0	1
1444783_at			4933406I18Rik	ESTs	Chr1: 60.474197	6.59038	7.5	Chr16: 79.201623	-0.372571	33	0.0320475	0	0.454511	0.0196645
1425019_at	217379	17076	Ubxd4	UBX domain protein 2A (p97 adaptor protein)	Chr12: 4.879401	9.93882	17.6	Chr1: 47.189877	0.372533	33	0.0320673	0	-0.254004	0.210522
1453710_at	77462	12676	C030022K24Rik	RIKEN cDNA C030022K24 gene	Chr5: 121.517798	7.42592	13	Chr4: 103.682035	-0.372505	33	0.0320814	0	0	1
1426619_at	383619	83226	Aim2	absent in melanoma 2	Chr1: 173.465109	7.05397	11.5	Chr1: 32.343834	0.372476	33	0.032096	0.29747	0.642772	0.000398327
1453892_at			A930007I19Rik	RIKEN cDNA A930007I19 gene	Chr19: 29.487237	6.92973	13.3	Chr6: 3.266392	-0.372468	33	0.0321003	0	0	1
1430910_at	78807		4930544L04Rik	RIKEN cDNA 4930544L04 gene	Chr7: 135.398211	6.60673	8.7	Chr1: 124.541277	0.372339	33	0.0321662	0	-0.0508443	0.805168
1454117_at	321015		5330439B14Rik	RIKEN cDNA 5330439B14 gene	Chr6: 142.626126	5.94688	15.3	Chr15: 58.000000	-0.37233	33	0.0321709	0	0	1
1420735_at	14409	20471	Gabrr2	gamma-aminobutyric acid (GABA-C) receptor, subunit rho 2	Chr4: 33.095336	7.9157	9.8	Chr9: 68.339182	-0.372324	33	0.0321737	0.328655	-0.308108	0.125692
1435877_at	232533	56299	Stk38l	serine/threonine kinase 38 like (actin dynamic modulation, fear conditioning response)	Chr6: 146.776782	5.87891	8.8	Chr3: 17.063539	0.372302	33	0.0321853	0.521116	-0.507153	0.00818466
1439194_at	77481		C030048H21Rik	RIKEN cDNA C030048H21 gene	Chr2: 26.243707	6.53056	9.7	Chr8: 25.520489	-0.372191	33	0.0322417	0	-0.226051	0.266826
1440039_at	382236	18736	Brwd3	bromodomain and WD repeat domain containing 3	ChrX: 108.821673	7.56783	18.2	Chr4: 136.442626	0.37219	33	0.0322422	0	0.335518	0.0938073
1424141_at	207304	9115	Hectd1	HECT domain containing 1	Chr12: 51.743835	11.2098	11.7	Chr2: 103.450499	0.37216	33	0.0322578	0.303615	0.0198443	0.923346
1448125_at	19762	2198	Rit2	Ras-like without CAAX 2	Chr18: 30.974394	5.7368	14.3	Chr9: 123.942645	-0.372068	33	0.0323048	0.516177	-0.314674	0.117421
1426277_at	227615	107047	C730025P13Rik	hypothetical protein LOC94107	Chr2: 25.255704	8.52715	23.8	Chr2: 24.971752	-0.371889	33	0.0323969	0	0.147477	0.472173
1454286_at	192285		Phf21a	PHD finger protein 21A	Chr2: 92.294252	9.08132	10.8	Chr3: 129.509954	0.371884	33	0.0323994	0.334079	-0.352706	0.0771778
1432978_at	66206	11933	1110059E24Rik	RIKEN cDNA 1110059E24 gene	Chr19: 21.601333	7.61382	8.7	Chr2: 58.009356	0.371883	33	0.0324	0	-0.136706	0.505462
1451123_at	212706	17124	C330016O10Rik	RIKEN cDNA C330016O10 gene	Chr11: 51.643106	8.90506	12.9	Chr2: 18.263847	-0.371883	33	0.0324001	0	0.0155574	0.939872
1416223_at	79566	32584	Sh3bp5l	SH3 binding domain protein 5 like	Chr11: 58.347169	9.62948	11.9	Chr8: 80.868085	-0.371791	33	0.0324473	0	0.0343513	0.867691
1421035_a_at	99470	26431	Magi3	membrane associated guanylate kinase, WW and PDZ domain containing 3	Chr3: 104.015303	7.50544	12.8	Chr17: 81.622061	-0.371745	33	0.0324711	0	-0.290393	0.150116
1455267_at	26381	55581	Esrrg	estrogen-related receptor gamma	Chr1: 188.214299	6.11053	10.4	ChrX: 57.768447	0.371744	33	0.0324717	0.356554	-0.533806	0.00497532
1450000_at	83564		Nlrp4c	NLR family, pyrin domain containing 4C	Chr7: 6.104627	6.11891	16.6	Chr3: 41.542098	0.371701	33	0.0324936	0	-0.142342	0.487901
1455434_a_at	16709	7397	Ktn1	kinectin 1	Chr14: 47.733225	10.328	8.7	Chr15: 57.160484	-0.371695	33	0.0324968	0.433187	-0.0257801	0.900517
1450991_at	57755	77343	Dnajb7	DnaJ (Hsp40) homolog, subfamily B, member 7	Chr15: 81.407374	6.02535	13.3	Chr4: 103.634906	-0.371621	33	0.0325352	0	0.0661451	0.748181
1444317_at	103508		LOC546479	expressed sequence BB078305	Chr10: 74.646103	5.61712	9	Chr13: 46.068809	0.371617	33	0.032537	0	0	1
1443719_x_at	72047	49137	Ddx42	DEAD (Asp-Glu-Ala-Asp) box polypeptide 42 ATP-dependent RNA helicase	Chr11: 106.239537	9.45118	12	Chr2: 58.009356	0.371579	33	0.0325569	0	0.27935	0.166956
1450312_at	23836	8015	Cdh20	cadherin 20	Chr1: 104.994089	8.20205	12.3	Chr2: 9.829662	-0.371563	33	0.0325651	0.311396	-0.332545	0.0969371
1417816_s_at	26943	38230	Tde1	tumor differentially expressed 1	Chr2: 163.623969	7.6897	10.6	Chr9: 115.524788	0.371452	33	0.0326224	0.44757	0	1
1443216_at	72238	8834	Tbc1d5	TBC1 domain family, member 5	Chr17: 51.126766	7.54186	14.9	Chr3: 53.053282	0.371389	33	0.0326548	0	0.223851	0.271634
1430966_at	93674	76450	Cml3	camello-like 3	Chr6: 85.835704	6.46568	13.7	Chr5: 82.442367	-0.371297	33	0.0327026	0	-0.160569	0.433284
1447963_at	18315	121957	6030404E16Rik	Mus musculus transcribed sequence with weak similarity to protein sp:Q14585 (H.sapiens) Z345_HUMAN Zinc finger protein 345 (Zinc finger protein HZF10)	Chr9: 20.401161	5.70726	10.3	Chr4: 155.894026	0.371202	33	0.0327516	0	0	1
1439040_at	229841	20429	Cenpe	centromere protein E (312 kDa, G2 kinesin-like motor protein)	Chr3: 135.228874	6.24526	14.5	Chr1: 170.949421	0.37109	33	0.03281	0.24482	-0.00648434	0.97492
1445551_at	235134	4492	Nfrkb	nuclear factor related to kappa B binding protein	Chr9: 31.388933	8.13232	8.5	Chr4: 16.430885	0.371084	33	0.0328131	0	0.591952	0.00144447
1441831_x_at	12728	73872	Clcn5	chloride channel 5	ChrX: 7.153863	6.30542	14	Chr1: 120.112911	0.371044	33	0.0328339	0.316223	-0.0257552	0.900612
1446326_at	12843	69	Col1a2	procollagen, type I, alpha 2	Chr6: 4.529807	5.82738	12.7	Chr7: 6.024860	0.370984	33	0.0328651	0.318279	0.287034	0.155103
1459702_at			A530025K05Rik	12 days embryo embryonic body between diaphragm region and neck cDNA, RIKEN full-length enriched library, clone:9430001M03 product:hypothetical protein, full insert sequence.	Chr15: 13.150248	7.04139	14.2	Chr10: 109.378626	-0.37096	33	0.0328773	0	0.00538092	0.979187
1428160_at	12144	47902	Blm	Bloom syndrome homolog (human)	Chr7: 139.659688	7.98908	12.2	Chr15: 29.045905	-0.370827	33	0.0329466	0.333202	0.746653	1.18259e-05
1439524_at	67035	100610	Dnajb4	DnaJ (Hsp40) homolog, subfamily B, member 4	Chr3: 152.207173	7.55603	7.2	Chr7: 144.447601	0.370756	33	0.032984	0.413332	0.0316672	0.87795
1449400_at	71832	7131	Csl	citrate synthase like	Chr10: 99.757747	7.29033	12.6	Chr11: 116.957302	0.370742	33	0.0329911	0.285557	0.00125135	0.995159
1430924_at	71208		4933440M02Rik	RIKEN cDNA 4933440M02 gene	Chr7: 125.331875	6.30742	12.6	Chr13: 37.309272	0.370694	33	0.0330164	0	0.0840372	0.683159
1434632_at	244198	45688	Olfml1	olfactomedin-like 1	Chr7: 107.591956	5.88671	9.1	Chr2: 165.782727	-0.370548	33	0.0330923	0	-0.104624	0.611004
1438077_at	243880	79696	Nalp4a	NACHT, leucine rich repeat and PYD containing 4A	Chr7: 26.475177	6.01594	9.9	Chr18: 60.000000	-0.370547	33	0.033093	0	0	1
1417793_at	54396		Irgm2	immunity-related GTPase family M member 2 (Chlamydia resistance)	Chr11: 58.222186	11.6502	13.4	Chr16: 34.308359	0.370512	33	0.0331111	0.35787	0.459037	0.0183298
1443028_at	67557	32408	5430431G03Rik	RIKEN cDNA 5430431G03 gene	Chr9: 60.738936	6.84588	12.4	Chr1: 109.064274	0.370478	33	0.033129	0.399631	0	1
1434071_a_at	105083	6835	Pelo	pelota RNA binding protein	Chr13: 115.088749	7.54953	10	Chr3: 138.905938	0.370462	33	0.0331374	0.361622	0.0732153	0.722258
1430883_at	71025		4933402C05Rik	RIKEN cDNA 4933402C05 gene	Chr7: 6.039575	6.74139	10.6	ChrX: 102.126656	-0.370437	33	0.0331506	0	0	1
1438863_at	53972	75120	Ngef	neuronal guanine nucleotide exchange factor	Chr1: 87.505282	6.62162	9.4	Chr5: 60.395773	0.370434	33	0.0331523	0.368841	-0.45421	0.019756
1436054_at	219094	23611	9130227C08Rik	RIKEN cDNA 9130227C08 gene	Chr14: 55.898198	10.8276	11.3	Chr7: 48.977065	0.37042	33	0.0331595	0.408452	-0.578834	0.00194782
1428382_at	68094	2312	Smarcc2	SWI/SNF related, matrix associated, actin dependent regulator of chromatin, subfamily c, member 2	Chr10: 128.489608	9.95082	9.8	Chr17: 45.567250	0.370228	33	0.03326	0.250609	0.0270714	0.89556
1454214_a_at	229937	32378	2410019A14Rik	RIKEN cDNA 2410019A14 gene	Chr3: 145.592813	10.4478	12.8	Chr19: 21.843201	-0.370219	33	0.0332647	0	-0.0153784	0.940563
1430945_at			A930028C08Rik	RIKEN cDNA A930028C08	Chr4: 149.364713	7.66132	15.6	Chr10: 19.937470	0.370099	33	0.0333281	0	0	1
1418135_at	17355	4340	Aff1	AF4/FMR2 family, member 1	Chr5: 103.854882	11.2928	11.3	Chr13: 112.636263	-0.370084	33	0.0333361	0.408375	0.468109	0.0158775
1422011_s_at	70691	40783	3830403N18Rik	RIKEN cDNA 3830403N18 gene	ChrX: 56.138466	5.73732	10	Chr1: 21.638463	0.37006	33	0.0333487	0	0.089283	0.664482
1432132_at			4933401D09Rik	RIKEN cDNA 4933401D09 gene	Chr17: 15.640769	6.44762	8.6	Chr4: 108.564497	-0.370017	33	0.0333712	0	0	1
1440371_at	245684	8956	Cnksr2	connector enhancer of kinase suppressor of Ras 2	ChrX: 157.815453	6.97053	17.2	Chr8: 25.520489	0.370005	33	0.0333773	0	-0.317834	0.113585
1432612_at	378878		LOC378878	RIKEN cDNA 6430501H15	Chr6: 54.326053	6.54124	11.1	Chr8: 80.868085	0.370001	33	0.0333796	0	0	1
1431991_at	52662	3202	C18orf1	transmembrane neocortically enriched protein with low density lipoprotein receptor domain, human chromosome 18 open reading frame 1	Chr18: 56.659067	7.29785	7.2	Chr17: 76.884650	0.369894	33	0.0334361	0.28502	0	1
1453332_at	66975	11792	2410002O22Rik	RIKEN cDNA 2410002O22 gene	Chr13: 104.173817	8.19077	16.6	Chr2: 76.018672	-0.369891	33	0.0334376	0	-0.204314	0.316742
1449123_at	16426	1669	Itih3	inter-alpha trypsin inhibitor, heavy chain 3	Chr14: 30.908676	6.33341	8.8	Chr16: 88.032782	-0.369831	33	0.0334695	0.309398	-0.213327	0.295393
1450054_at	11518	22758	Add1	adducin 1 (alpha, calmodulin-binding, spectrin-actin network assembly protein)	Chr5: 34.631716	12.6595	10.3	Chr8: 80.868085	-0.369811	33	0.0334797	0.468741	0.284117	0.159531
1425200_at	111246		Mclc	myeloid cell leukemia sequence 1, related sequence 1	Chr3: 108.677446	6.06789	10.5	Chr15: 51.701250	-0.369809	33	0.0334807	0.234742	0	1
1433664_at	109161	45455	3010021M21Rik	RIKEN cDNA 3010021M21 gene	Chr9: 55.206944	6.60664	12.6	Chr13: 115.551768	0.369783	33	0.0334949	0.359303	0	1
1457230_at	67980	12381	Gnpda2	glucosamine-6-phosphate deaminase 2	Chr5: 69.576808	6.5055	13.5	Chr16: 34.308359	0.369768	33	0.0335025	0.233809	-0.0109543	0.957644
1421363_at	13098	117948	Cyp2c39	cytochrome P450, family 2, subfamily c, polypeptide 39 (novel retinoic acid 4-hydroxylase)	Chr19: 39.568166	6.35691	10.8	Chr13: 84.393572	0.36976	33	0.0335068	0.390834	0.00105363	0.995924
1450564_x_at	230398	68536	Ifna6T	interferon alpha 6T	Chr4: 88.850189	7.38927	11.5	Chr7: 113.855085	-0.369737	33	0.0335187	0.33885	0	1
1460690_at	192173	19571	BC003940	cDNA sequence BC003940	Chr11: 120.543128	9.31082	16.5	Chr3: 9.082402	-0.369722	33	0.0335271	0	0.17999	0.37894
1456071_a_at	13063	68675	Cycs	cytochrome c, somatic	Chr6: 149.041296	13.2328	9.6	Chr10: 96.749466	-0.369682	33	0.0335482	0.391415	-0.350799	0.0789028
1432182_at	70954		4922502B01Rik	RIKEN cDNA 4922502B01 gene	Chr8: 109.250742	6.89027	7.6	Chr2: 93.321195	-0.369644	33	0.0335682	0	-0.154243	0.451854
1446103_at			2810425F24Rik	ESTs	Chr9: 66.867906	7.32618	12.4	Chr7: 34.629602	0.369573	33	0.0336055	0	0	1
1435468_at	97440	13250	B3gnt9	UDP-GlcNAc:betaGal beta-1,3-N-acetylglucosaminyltransferase 9	Chr8: 105.253076	5.98424	9	Chr8: 116.276566	0.369478	33	0.0336558	0	0	1
1450697_at	66500	11332	Slc30a7	solute carrier family 30 (zinc transporter), member 7	Chr3: 115.946199	9.65771	26.3	Chr3: 113.087963	-0.369448	33	0.0336718	0.345099	0.156486	0.445224
1434182_at	227674	6389	Ddx31	DEAD/H (Asp-Glu-Ala-Asp/His) box polypeptide 31	Chr2: 28.904631	9.12229	9	Chr2: 55.092420	-0.369428	33	0.0336826	0	0.416225	0.0344289
1448363_at	22601	4452	Yap1	yes-associated protein 1	Chr9: 7.932077	6.86927	15.3	Chr15: 57.160484	0.36936	33	0.0337188	0.431082	-0.436463	0.0257989
1460444_at	109689	2981	Arrb1	arrestin, beta 1	Chr7: 99.606193	9.51659	15.3	Chr12: 34.607741	-0.369346	33	0.0337261	0.244944	0.350153	0.0794939
1444012_at	28064	9117	D17Wsu94e	DNA segment, Chr 17, Wayne State University 94, expressed	Chr17: 46.252290	7.4747	16.4	Chr3: 36.543329	-0.369316	33	0.033742	0.396314	0	1
1449511_a_at	76900	41881	Ssbp4	single stranded DNA binding protein 4	Chr8: 70.597497	8.54011	8	Chr7: 119.176160	-0.369257	33	0.0337732	0	0.306871	0.127296
1432604_at	19650	2172	Rbl1	retinoblastoma-like 1 (p107)	Chr2: 157.192274	6.64594	14.8	Chr3: 134.523036	0.369158	33	0.0338263	0.297764	0.790454	1.55168e-06
1436563_at	319216		4932441J04Rik	RIKEN cDNA 4932441J04 gene	Chr5: 57.716647	6.17877	10.3	Chr5: 63.428273	0.369088	33	0.0338631	0	0	1
1456710_at	93882		Pcdhb11	protocadherin beta 11	Chr18: 37.425323	5.5338	11.4	ChrX: 73.028443	0.369026	33	0.0338964	0	0.184948	0.365724
1459432_at			5031414D18	ESTs	Chr12: 54.170576	6.65436	7.9	Chr19: 29.981175	0.369026	33	0.0338964	0	0	1
1423040_at	66882	41651	Bzw1	basic leucine zipper and W2 domains 1	Chr1: 58.404233	10.9807	12.5	Chr4: 132.619876	0.369013	33	0.0339031	0.367417	0.52168	0.00627046
1438525_at	17354	20973	Mllt10	myeloid/lymphoid or mixed lineage-leukemia translocation to 10 homolog (Drosophila)	Chr2: 18.083742	8.19935	12	Chr1: 107.486168	0.36897	33	0.033926	0.44859	-0.147326	0.47263
1442813_at			A230051N06Rik	10 days neonate cortex cDNA, RIKEN full-length enriched library, clone:A830025D24 product:unknown EST, full insert sequence.	Chr6: 37.058724	6.11782	12.5	Chr7: 6.011490	-0.368955	33	0.0339342	0	-0.249189	0.219593
1421132_at	58998	9162	Pvrl3	poliovirus receptor-related 3	Chr16: 46.395013	6.28023	8.2	Chr12: 107.547951	0.368865	33	0.0339822	0.490436	-0.354523	0.07556
1448231_at	14229	3038	Fkbp5	FK506 binding protein 5	Chr17: 28.400372	8.0485	8.3	Chr5: 69.357018	0.368824	33	0.034004	0.378471	0.024235	0.906453
1427786_at			Sp6	trans-acting transcription factor 6	Chr11: 97.022077	7.37903	10.7	Chr3: 9.082402	0.36881	33	0.0340117	0	0.0267808	0.896675
1423466_at	12775	1387	Ccr7	chemokine (C-C motif) receptor 7	Chr11: 99.144392	11.4601	14.1	Chr12: 111.179643	-0.368673	33	0.0340849	0.2543	0.727159	2.57465e-05
1450645_at	17752	7426	Mt4	metallothionein 4	Chr8: 94.138268	6.20655	10.6	Chr17: 87.195981	0.368645	33	0.0341002	0.258037	-0.107931	0.599713
1456372_at	16432	7388	Itm2b	integral membrane protein 2B	Chr14: 73.369067	7.41582	8.3	Chr2: 109.782694	0.368628	33	0.034109	0.286966	0.182355	0.372602
1424228_at	78929	6337	Polr3h	polymerase (RNA) III (DNA directed) polypeptide H	Chr15: 81.915060	8.00748	11.5	Chr15: 65.245183	0.368609	33	0.0341195	0	0.0384757	0.851968
1441255_at	12560	20425	Cdh3	cadherin 3	Chr8: 106.556516	6.33135	14.2	Chr2: 23.766163	-0.368591	33	0.0341292	0.417541	-0.036651	0.858918
1438868_at	219132	102212	D14Ertd668e	DNA segment, Chr 14, ERATO Doi 668, expressed	Chr14: 59.348767	9.76036	12.1	Chr14: 40.617201	-0.368513	33	0.034171	0	0.577621	0.00200119
1433093_at			2900092N22Rik	RIKEN cDNA 2900092N22 gene	Chr2: 14.673455	6.44418	14.2	Chr13: 7.000000	0.368476	33	0.0341905	0	0	1
1433860_at	77877	10149	C5orf22	human chromosome 5 open reading frame 22	Chr15: 12.808488	11.0106	52.3	Chr15: 13.042333	0.368464	33	0.0341971	0	0	1
1426655_a_at	75007	32409	4930504E06Rik	RIKEN cDNA 4930504E06 gene	Chr3: 95.295741	7.47071	12.8	Chr16: 70.177265	-0.368449	33	0.0342054	0.331062	-0.337047	0.0922272
1421204_a_at	75686	12617	Nudt16	nudix (nucleoside diphosphate linked moiety X)-type motif 16	Chr9: 105.129993	9.12476	14.8	Chr9: 122.638775	0.368443	33	0.0342084	0.360029	0.332908	0.0965506
1438696_at	13616	88	Edn3	endothelin 3	Chr2: 174.782924	7.78571	8.6	Chr11: 119.408952	-0.368436	33	0.0342121	0.236957	-0.184079	0.368021
1454019_at			AK016549	AK016549	Chr7: 141.610228	7.75747	8.6	Chr13: 20.407700	0.368418	33	0.0342218	0	0	1
1424675_at	106957	8199	Slc39a6	solute carrier family 39 (metal ion transporter), member 6	Chr18: 24.597752	8.69221	10.9	Chr4: 20.033032	0.368414	33	0.034224	0.34482	0.119144	0.562109
1444583_at	50927	1856	Nasp	nuclear autoantigenic sperm protein (histone-binding)	Chr4: 116.616686	8.12267	8.4	Chr1: 178.156680	0.368395	33	0.0342344	0.446551	0.464756	0.0167505
1419903_at	52840	12276	Dbndd2	dysbindin (dystrobrevin binding protein 1) domain containing 2	Chr2: 164.492768	6.21998	11.1	Chr8: 21.960955	-0.368392	33	0.0342358	0.419242	-0.313046	0.119433
1456739_x_at	67416	12125	Armcx2	armadillo repeat containing, X-linked 2	ChrX: 134.804167	12.2612	15.6	Chr7: 59.986065	-0.368362	33	0.0342522	0	-0.0362047	0.860619
1425257_at	217698	77351	BC016076	cDNA sequence BC016076	Chr12: 84.075317	6.21891	10.5	Chr8: 3.500000	-0.368357	33	0.0342545	0	0	1
1445488_at	66011	36409	Ranbp17	RAN binding protein 17	Chr11: 33.211980	6.54362	13.7	Chr1: 91.097803	0.368355	33	0.0342556	0.339162	-0.125919	0.53992
1455429_at	226252	28133	Fam160b1	family with sequence similarity 160, member B1	Chr19: 57.389284	11.2755	10.5	Chr18: 78.806816	-0.368315	33	0.0342774	0	0	1
1415996_at	56338	38186	Txnip	thioredoxin interacting protein	Chr3: 96.561300	13.9572	15	Chr12: 117.389926	-0.368219	33	0.0343291	0.323679	0.173517	0.396598
1458896_at	56809	10647	Gmeb1	glucocorticoid modulatory element binding protein 1	Chr4: 132.221058	8.02044	13.9	Chr8: 26.804978	-0.368182	33	0.034349	0.451361	-0.398801	0.0435815
1419784_x_at	381409	18643	Cdh26	cadherin-like 26	Chr2: 178.487148	7.07318	8.5	Chr2: 82.106116	0.368179	33	0.0343507	0	0.133707	0.514932
1452057_at	226977	101541	Actr1b	ARP1 actin-related protein 1 homolog B	Chr1: 36.699709	7.89897	9.6	Chr11: 83.586335	0.368165	33	0.0343578	0	-0.304559	0.130336
1430836_at	71303		4933437G19Rik	RIKEN cDNA 4933437G19 gene	Chr5: 121.847965	7.13406	8.9	Chr16: 61.548949	-0.368127	33	0.0343783	0	0	1
1458157_at	140859	84442	Nek8	NIMA (never in mitosis gene a)-related expressed kinase 8	Chr11: 78.170266	6.25439	17.1	Chr19: 26.367815	-0.368122	33	0.0343813	0.26616	0.140915	0.492317
1446362_at	208967	32609	Thnsl1	threonine synthase-like 1	Chr2: 21.227570	5.90758	10.2	Chr4: 103.634906	-0.368062	33	0.0344136	0	-0.336529	0.0927601
1442321_at	52245	9381	Commd2	COMM domain containing 2	Chr3: 57.644412	5.74152	11.3	Chr5: 66.170883	0.367986	33	0.0344544	0	-0.0540753	0.793042
1416760_at	108760	18907	Galntl1	UDP-N-acetyl-alpha-D-galactosamine:polypeptide N-acetylgalactosaminyltransferase-like 1	Chr12: 80.603333	8.70542	12.4	Chr3: 65.564009	-0.367973	33	0.0344616	0	-0.245299	0.227113
1431653_at	21580		Tcrb-J	T-cell receptor beta, joining region	Chr6: 41.062800	5.6397	17	Chr1: 170.949421	-0.367889	33	0.034507	0.369965	0.649447	0.000330567
1459377_at	242481	52116	Palm2	paralemmin 2	Chr4: 57.711253	6.31821	6	Chr19: 40.410259	-0.367866	33	0.0345197	0.309658	-0.204704	0.315798
1427372_at	13115	37139	Cyp27b1	cytochrome P450, family 27, subfamily b, polypeptide 1 (mitochondrial, 25-hydroxyvitamin D-1 alpha hydroxylase, human CYP27B1)	Chr10: 127.052453	6.4517	13.5	Chr3: 39.285982	-0.367803	33	0.0345537	0.237108	-0.131539	0.521831
1420734_at	54646	16330	Ppp1r3f	protein phosphatase 1, regulatory (inhibitor) subunit 3F	ChrX: 7.558961	10.2274	13.7	Chr18: 11.084829	-0.367739	33	0.0345881	0.264025	-0.236656	0.244427
1452239_at	14910		Gt(ROSA)26Sor	gene trap ROSA 26, Philippe Soriano (between Thumpd3 and Setd5)	Chr6: 113.070606	10.2228	16.3	Chr5: 126.889866	-0.367722	33	0.0345977	0	-0.468182	0.0158591
1416415_a_at	51788	80218	H2afz	H2A histone family, member Z	Chr3: 137.866045	14.6632	31.2	Chr3: 129.509954	-0.367705	33	0.0346065	0.428797	0.592832	0.00141513
1448261_at	12550	20917	Cdh1	cadherin 1	Chr8: 106.669663	6.05042	9.3	Chr7: 34.629602	0.367698	33	0.0346104	0.288478	-0.195454	0.338628
1445584_at			A630075K04Rik	ESTs, Weakly similar to I54668 heat resistant agglutinin 1 - Escherichia coli [E. coli]	ChrUn: 1.000000	6.70018	8	Chr7: 120.814862	0.367685	33	0.0346176	0	0.102779	0.61734
1417208_at	17117	7410	Amacr	alpha-methylacyl-CoA racemase	Chr15: 10.995020	7.67765	8.1	Chr6: 114.061140	-0.367593	33	0.0346676	0.29817	-0.130727	0.524427
1449512_a_at	22764	2561	Zfx	zinc finger protein X-linked	ChrX: 94.081954	7.0327	9.9	Chr2: 156.631489	0.367589	33	0.0346697	0.351968	0.484974	0.0120349
1443368_at	320082	110776	E330009P21Rik	RIKEN cDNA E330009P21 gene	Chr2: 57.127574	6.08232	12.3	Chr2: 70.916445	-0.367474	33	0.0347321	0	-0.16567	0.418619
1458628_at	16886	55911	Limk2	LIM motif-containing protein kinase 2	Chr11: 3.403563	8.14462	13.1	Chr11: 53.920768	0.367263	33	0.0348469	0.531668	0.0289351	0.888412
1431414_at	56372	8606	2610312K03Rik	RIKEN cDNA 2610312K03 gene	Chr7: 116.092237	6.08865	7.8	Chr7: 136.435575	-0.367218	33	0.0348715	0	0	1
1430914_at	78285		5330426L24Rik	RIKEN cDNA 5330426L24 gene	Chr14: 54.349513	7.51326	8.1	Chr3: 9.082402	0.367139	33	0.0349145	0	-0.0972999	0.636314
1455669_at	213081	11842	Wdr19	WD repeat domain 19	Chr5: 65.259850	7.81906	15.7	Chr3: 141.733523	-0.367121	33	0.0349247	0.373672	0.20263	0.320834
1418115_s_at	15983	21341	Ifrg15	interferon-related developmental regulator 2	Chr1: 156.052475	11.4978	16.5	Chr9: 54.029558	0.367115	33	0.0349275	0.36418	-0.495181	0.0101093
1454173_at	328381	19164	Sh2d4b	SH2 domain containing 4B	Chr14: 40.860618	6.54194	17.9	Chr2: 75.132893	-0.367098	33	0.0349369	0	0.530773	0.00527591
1415674_a_at	60409	105453	Trappc4	trafficking protein particle complex 4	Chr9: 44.404406	10.6228	11.5	Chr3: 4.365615	-0.367008	33	0.034986	0.396362	-0.0449841	0.82727
1416184_s_at	15361	32332	Hmga1	high mobility group AT-hook 1	Chr17: 27.563097	9.91868	9.2	Chr17: 31.615045	0.367004	33	0.0349883	0.441113	0.499827	0.00932192
1458207_at	72114	12442	Zbed3	zinc finger, BED domain containing 3	Chr13: 95.340236	5.85938	9.4	Chr19: 16.881460	-0.366999	33	0.0349911	0.303271	-0.151445	0.460201
1432900_at			6620402G01Rik	RIKEN cDNA 6620402G01 gene	Chr2: 20.757580	6.65035	12.2	Chr19: 21.131061	0.366843	33	0.0350764	0	0	1
1425530_a_at	20908	80191	Stx3	syntaxin 3	Chr19: 11.775140	5.87398	9.8	Chr9: 99.822930	-0.366787	33	0.035107	0.322564	-0.192884	0.34514
1448525_a_at	12177	3195	Bnip3l	BCL2/adenovirus E1B 19kDa-interacting protein 3-like	Chr14: 66.986168	9.33158	11.9	ChrX: 115.523745	0.366758	33	0.0351234	0.355118	0.473508	0.014551
1443146_at	70472	6044	Atad2	ATPase family, AAA domain containing 2	Chr15: 58.116194	7.87615	10.6	Chr17: 64.484288	0.366742	33	0.035132	0.340782	0.234133	0.249641
1427316_s_at	231841	16776	Baat1	BRCA1-associated ATM activator 1	Chr5: 140.718619	8.28453	14.4	Chr16: 23.467604	-0.366696	33	0.0351574	0.186529	0	1
1443102_at	71063	33641	Zfp597	zinc finger protein 597	Chr16: 3.865299	5.88612	9	ChrX: 146.829353	0.366638	33	0.0351893	0.361593	0.305169	0.12953
1432561_at	78055		4930569F06Rik	RIKEN cDNA 4930569F06 gene	Chr5: 116.821552	7.50383	10.2	Chr1: 54.091078	-0.366545	33	0.03524	0	-0.108759	0.596899
1450868_at	52120	15586	D8Ertd354e	DNA segment, Chr 8, ERATO Doi 354, expressed	Chr8: 25.944827	9.50558	39.4	Chr8: 25.520489	0.366515	33	0.0352565	0.278356	0	1
1448011_at	320528	41188	Vps13c	vacuolar protein sorting 13C	Chr9: 67.995670	8.39665	12.6	Chr9: 59.987365	0.366509	33	0.0352601	0.36716	0.287488	0.154422
1458792_at	52495		D12Ertd208e	DNA segment, Chr 12, ERATO Doi 208, expressed	Chr12: 12.734835	6.49602	12.7	Chr19: 36.395869	-0.366307	33	0.0353711	0	0	1
1433923_at	406220	45490	Krt77	keratin 77	Chr15: 101.858779	7.04594	12.2	Chr1: 152.914150	0.366251	33	0.035402	0.245971	0.155923	0.446883
1441249_at	319208		4930403D09Rik	RIKEN cDNA 4930403D09 gene	Chr11: 34.307686	7.40492	10.1	Chr19: 15.292517	0.366227	33	0.0354155	0	0	1
1453153_at	72635	10034	Lins2	lines homolog 2 (Drosophila)	Chr7: 66.714177	7.22356	11	Chr19: 61.040795	-0.366223	33	0.0354176	0.271577	0.24296	0.231716
1453937_at			4933407G14Rik	RIKEN cDNA 4933407G14 gene	Chr10: 75.450174	5.77332	10.4	Chr3: 36.834801	-0.366173	33	0.0354453	0	0	1
1439170_at	75029	22747	Purg	purine-rich element binding protein G	Chr8: 33.404164	7.41345	30.9	Chr8: 30.622826	0.366104	33	0.0354834	0.348562	0.0673678	0.743678
1418768_at	74143	14618	Opa1	optic atrophy 1, mitochondrial dynamin like GTPase (mitochondrial fusion)	Chr16: 29.651900	7.59289	14.9	ChrX: 102.414526	-0.366086	33	0.0354932	0.2986	-0.428009	0.0291618
1423823_at	69902	6379	2610012O22Rik	RIKEN cDNA 2610012O22 gene	Chr4: 139.347691	10.7791	12.6	Chr1: 21.638463	-0.366035	33	0.0355218	0	0	1
1435083_at	330695	45664	Ctxn1	cortexin (neuron-specific, 82-residue membrane protein enriched in rodent cerebral cortex)	Chr8: 4.257866	7.45964	11.7	Chr2: 23.766163	-0.366008	33	0.0355367	0.286631	-0.212963	0.296235
1423608_at	16431	31269	Itm2a	integral membrane protein 2A	ChrX: 107.397215	12.7112	15.5	Chr4: 153.933969	-0.365981	33	0.0355516	0.413232	0.00650702	0.974833
1416838_at	17850	20097	Mut	methylmalonyl-Coenzyme A mutase	Chr17: 40.958449	10.0882	13.8	Chr10: 9.609272	0.365915	33	0.0355882	0.322182	-0.0379518	0.853962
1444943_at	59009	10988	Sh3md2	SH3 multiple domains 2	Chr8: 61.304708	6.7528	14.3	Chr8: 56.006199	0.365903	33	0.0355948	0.503251	0	1
1453267_at	11906	21366	Atbf1	AT motif binding factor 1	Chr8: 108.959477	5.93956	9.8	Chr2: 72.401799	0.365886	33	0.0356043	0.405164	0	1
1455870_at	11641	100376	Akap2	A kinase (PRKA) anchor protein 2	Chr4: 57.896486	7.12276	9.9	Chr2: 17.898115	-0.365885	33	0.0356047	0.316129	-0.133944	0.514179
1437961_x_at	106840	43997	AA407659	expressed sequence AA407659	Chr18: 67.068272	5.84361	9.9	Chr16: 10.595499	0.365832	33	0.0356341	0	0	1
1437568_at	17389	55939	Mmp16	matrix metalloproteinase 16	Chr4: 18.117053	6.42302	15.1	Chr8: 24.382366	-0.365832	33	0.0356342	0.302793	0.00521938	0.979812
1446113_at			BG069057	BG069057	Chr5: 28.092711	7.11664	9.2	ChrX: 59.235496	-0.365817	33	0.0356427	0	0	1
1444330_at			D2Ertd173e	DNA segment, Chr 2, ERATO Doi 173, expressed	Chr2: 174.277522	6.40192	7.5	Chr3: 4.365615	-0.365771	33	0.0356681	0	0	1
1430281_at	69286	83452	1700011E04Rik	RIKEN cDNA 1700011E04 gene	Chr10: 112.060483	5.80945	5.9	Chr2: 125.440550	0.365743	33	0.0356833	0.420737	0	1
1425938_a_at	66120	9581	Fkbp11	FK506 binding protein 11	Chr15: 98.726544	7.52468	11.2	Chr1: 14.576853	-0.365739	33	0.0356856	0.457778	-0.102557	0.618104
1421876_at	26420	55685	Mapk9	mitogen activated protein kinase 9	Chr11: 49.878257	8.64762	8.7	Chr7: 6.011490	0.365738	33	0.0356865	0.275281	-0.20484	0.315471
1427083_a_at	399510	38199	Map4k5	mitogen-activated protein kinase kinase kinase kinase 5	Chr12: 69.805039	6.94542	10.6	Chr4: 62.707256	-0.365736	33	0.0356873	0.248775	0.284326	0.159211
1417126_a_at	68028	69416	Rpl22l1	ribosomal protein L22 like 1	Chr3: 28.806745	13.4796	15.3	Chr13: 45.307603	-0.365727	33	0.0356927	0.397316	0.264902	0.190934
1429352_at	68591	9931	Mocos	molybdenum cofactor sulfurase	Chr18: 24.692537	8.76495	12.8	Chr12: 111.179643	0.365682	33	0.0357177	0	-0.0219101	0.915394
1446772_at			LOC226527	ESTs	Chr15: 32.249541	5.73477	9.2	Chr16: 85.961783	0.365663	33	0.0357278	0	0	1
1446208_at	16061		Igh-VJ558	immunoglobulin heavy chain (J558 family)	Chr1: 156.256600	5.96542	12.6	Chr18: 16.414681	0.365615	33	0.035755	0.306393	0.625911	0.000626032
1430214_a_at	434234		2610020H08Rik	RIKEN cDNA 2610020H08 gene	Chr7: 119.843990	10.0696	17.7	Chr2: 18.263847	0.365572	33	0.0357788	0	0.173925	0.395471
1424576_s_at	226143	115563	Cyp2c44	cytochrome P450, family 2, subfamily c, polypeptide 44 (arachidonic acid epoxygenase, VEGF inducible)	Chr19: 44.005097	5.96056	10.3	Chr11: 100.412031	0.365543	33	0.035795	0.308159	-0.228455	0.261637
1432283_at	74855	54902	4930417G10Rik	RIKEN cDNA 4930417G10 gene	Chr12: 4.730923	7.50959	9.6	Chr2: 178.717318	-0.365496	33	0.0358212	0	-0.335136	0.0942055
1429420_at	74359	11078	4931414P19Rik	RIKEN cDNA 4931414P19 gene	Chr14: 54.583911	6.85352	11.1	Chr3: 36.834801	-0.365467	33	0.0358372	0	0.231434	0.255297
1450933_at	18583	1956	Pde7a	phosphodiesterase 7A	Chr3: 19.225539	8.42839	7.7	Chr9: 48.080531	0.36544	33	0.0358523	0.443854	0.148916	0.467812
1459485_at	18007	1870	Neo1	neogenin	Chr9: 58.969457	5.81436	12.3	Chr10: 24.000000	0.36535	33	0.0359025	0.441141	-0.512456	0.00743599
1427789_s_at	14683	55534	Gnas	GNAS complex (imprinted)	Chr2: 174.284909	6.42494	14.6	Chr1: 47.189877	-0.365297	33	0.0359322	0.242785	-0.320254	0.11071
1436018_at	214488		2700083E18Rik	RIKEN cDNA 2700083E18 gene	Chr3: 88.538989	7.82698	6.4	Chr1: 106.321454	0.36526	33	0.0359528	0	0	1
1429566_a_at	15258	68766	Hipk2	homeodomain interacting protein kinase 2	Chr6: 38.818240	7.60921	13	Chr4: 16.430885	0.365246	33	0.0359603	0.40699	-0.253815	0.210873
1427810_at	22171	834	Tyms	thymidylate synthase	Chr5: 30.062435	5.94106	9	Chr17: 66.436199	-0.365241	33	0.0359636	0.432172	0.661428	0.000233872
1436109_at	215929		AI317395	expressed sequence AI317395	Chr10: 40.001659	5.83671	12.5	Chr1: 127.154464	-0.365236	33	0.0359664	0	-0.258073	0.203056
1446306_at			Trip12	thyroid hormone receptor interactor 12	Chr4: 91.640829	5.87894	11.4	Chr16: 21.323640	0.365229	33	0.0359702	0	0.340022	0.0892113
1456087_at	18027	4086	Nfia	nuclear factor 1 A-type (CCAAT-box-binding transcription factor)	Chr4: 98.118324	8.33159	10.7	ChrX: 166.348315	-0.36522	33	0.0359748	0.413062	-0.482264	0.0125944
1420154_at			9330187M14Rik	Mus musculus transcribed sequences	--	6.25035	11.2	Chr4: 111.252944	0.365212	33	0.0359797	0	0	1
1430912_a_at	21684	7568	Tectb	tectorin beta	Chr19: 55.195721	6.07426	10.4	Chr3: 105.668100	-0.365209	33	0.0359813	0.36838	-0.166803	0.415399
1457945_at	26908	99414	Eif2s3y	eukaryotic translation initiation factor 2, subunit 3, structural gene Y-linked	ChrY: 1.020836	6.89873	11.6	Chr2: 102.764753	0.365152	33	0.036013	0	0.220512	0.279035
1435816_at	20104	85949	Rps6	ribosomal protein S6 (40S)	Chr4: 86.854709	12.7366	9.7	Chr1: 60.644128	-0.365132	33	0.0360244	0.366192	0.290682	0.149691
1442082_at	12267	2992	C3ar1	complement component 3a receptor 1 (anaphylatoxin chemotactic receptor)	Chr6: 122.847190	5.68626	17.4	Chr13: 111.021029	0.365131	33	0.0360247	0.30662	0.15293	0.455761
1445187_at	78016	15814	4930511H11Rik	RIKEN cDNA 4930511H11 gene	Chr1: 156.355555	5.61009	9.7	Chr1: 178.156680	-0.365126	33	0.0360278	0	0.420539	0.0324193
1435895_at	268890	20533	Lsamp	limbic system-associated membrane protein	Chr16: 42.181086	6.09321	10.5	Chr4: 88.045738	0.365096	33	0.0360448	0.306929	-0.293412	0.145732
1456382_at	67979	5960	Atad1	ATPase family, AAA domain containing 1	Chr19: 32.697380	6.42606	10.4	Chr8: 29.613342	0.365062	33	0.0360635	0.161755	-0.212893	0.296397
1440753_at	59021	20628	Rab2a	RAB2A, member RAS oncogene family	Chr4: 8.608930	6.70452	13.4	Chr5: 126.889866	-0.365061	33	0.0360643	0	0	1
1432767_at			E130112B07Rik	RIKEN cDNA E130112B07 gene	Chr13: 55.469421	6.97858	12.8	Chr10: 22.000000	0.365058	33	0.0360657	0	0	1
1455968_x_at	56334	55991	Tmed2	transmembrane emp24 domain trafficking protein 2	Chr5: 124.550291	13.5573	10.5	Chr5: 141.222149	0.36498	33	0.0361095	0.334023	-0.0925716	0.652871
1455424_at	75607	19155	Wnk2	WNK lysine deficient protein kinase 2	Chr13: 49.037726	5.69818	10.6	Chr8: 67.330292	-0.364961	33	0.0361201	0	-0.465889	0.0164512
1416321_s_at	116847	2041	Prelp	proline arginine-rich end leucine-rich repeat	Chr1: 133.910635	5.97423	14	Chr9: 62.264541	-0.364905	33	0.0361515	0.418403	-0.058546	0.776342
1430879_at	77315		C030008P14Rik	RIKEN cDNA C030008P14 gene	Chr8: 35.579097	5.7628	9.1	Chr17: 24.200704	0.364894	33	0.0361576	0	0	1
1421482_at	140475	14291	Bsnd	Bartter syndrome, infantile, with sensorineural deafness (Barttin)	Chr4: 106.483522	7.33121	10.4	Chr16: 61.548949	-0.364871	33	0.0361708	0.236458	-0.314499	0.117635
1448264_a_at	54709	2786	Eif3s2	eukaryotic translation initiation factor 3, subunit 2 (beta)	Chr4: 129.592017	14.0416	14	Chr2: 36.101675	-0.364807	33	0.0362065	0.365948	0	1
1445872_at	14536	36308	Nr6a1	nuclear receptor subfamily 6, group A, member 1	Chr2: 38.737629	6.08426	11.4	Chr13: 8.804094	0.364735	33	0.0362469	0.389188	-0.44952	0.0212274
1446345_at	21372	4128	Tbl1x	transducin (beta)-like 1 X-linked	ChrX: 77.521730	8.03508	11.1	Chr18: 49.031661	0.364734	33	0.0362477	0.444774	-0.0274618	0.894062
1434656_at	228850	10666	KIAA1219	KIAA1219 gene with GTPase activity	Chr2: 158.498834	11.2911	9.7	Chr9: 99.750326	-0.364728	33	0.036251	0	0	1
1434338_at	242406	8863	1110029E03Rik	RIKEN cDNA 1110029E03 gene	Chr4: 43.586965	11.4649	10.8	Chr13: 35.880750	-0.364669	33	0.0362841	0	0.402497	0.0414953
1416858_a_at	30795	1525	Fkbp3	FK506 binding protein 3	Chr12: 65.062475	13.111	12.4	Chr7: 26.134324	-0.364652	33	0.0362939	0.322077	-0.21861	0.283307
1422611_s_at	140488	4773	Igf2bp3	insulin-like growth factor 2, binding protein 3	Chr6: 49.085826	6.72108	10.3	Chr15: 86.952068	0.364591	33	0.0363282	0.423088	0.160005	0.434924
1454096_a_at	78806	12705	4930555I21Rik	RIKEN cDNA 4930555I21 gene	Chr4: 135.529500	6.38635	13.5	Chr4: 156.121747	-0.364574	33	0.036338	0.359815	-0.166414	0.416503
1444714_at	230767	49526	Iqcc	IQ motif containing C	Chr4: 129.612983	7.67186	63.9	Chr4: 129.572170	-0.364535	33	0.03636	0	0.110306	0.59166
1452425_at	230979	2833	Tnfrsf14	tumor necrosis factor receptor superfamily, member 14 (herpesvirus entry mediator)	Chr4: 154.922090	8.03197	56.7	Chr4: 153.933969	0.364517	33	0.0363698	0.362962	0.758266	7.19333e-06
1443564_at			U120138	zinc finger protein cluster member	Chr13: 67.227022	5.64082	10.1	Chr19: 56.480843	0.36447	33	0.0363963	0	0	1
1459312_at			Gtl6	ESTs, Weakly similar to L1 repeat, Tf subfamily, member 23 [] [M.musculus]	Chr7: 41.942410	5.49235	9.2	Chr9: 73.520597	-0.364455	33	0.0364051	0	0	1
1445237_at			BG084598	BG084598 non-coding EST	Chr4: 79.906953	6.20521	16.4	Chr3: 142.634889	0.364407	33	0.036432	0	0	1
1439796_at	99709	40808	9130020L07Rik	expressed sequence AI504701	Chr3: 144.910981	5.664	9.8	Chr4: 22.236339	-0.364401	33	0.0364357	0	0	1
1457385_at	30058	37878	Timm8a1	translocase of inner mitochondrial membrane 8 (X-linked deafness dystonia protein)	ChrX: 134.536345	6.82583	13.3	Chr17: 47.729473	0.364387	33	0.0364432	0.399869	0.151707	0.459415
1456736_x_at	75734	87000	Mff	mitochondrial fission factor	Chr1: 82.752255	13.539	13.2	Chr2: 168.436299	-0.364276	33	0.0365063	0.270027	0.00521044	0.979846
1434916_at	69568	18308	Vkorc1l1	Vitamin K epoxide reductase complex, subunit 1-like 1	Chr5: 129.986114	8.44482	13.8	Chr2: 25.649555	-0.364255	33	0.0365177	0.321089	-0.0992258	0.629618
1426908_at	108150	9685	Galnt7	UDP-N-acetyl-alpha-D-galactosamine: polypeptide N-acetylgalactosaminyltransferase 7	Chr8: 57.524877	9.70771	15.3	Chr4: 3.390023	0.364202	33	0.036548	0.443493	-0.236694	0.244349
1440830_at	224792	9065	Gpr116	G protein-coupled receptor 116	Chr17: 43.456206	6.60502	19.6	Chr17: 31.615045	-0.36417	33	0.0365661	0.264836	0.0176739	0.93171
1435621_at	330450	69247	Mlstd1	male sterility domain containing 1	Chr6: 148.176320	5.73256	10.7	Chr16: 17.412078	-0.364124	33	0.0365921	0.279848	0.247348	0.223132
1434538_x_at	217715	6507	Eif2b2	eukaryotic translation initiation factor 2B, subunit 2 beta	Chr12: 85.226313	12.1588	16.4	Chr16: 22.124255	-0.364044	33	0.0366378	0	0.236613	0.244515
1431661_at	75303		4930562A09Rik	RIKEN cDNA 4930562A09 gene	Chr5: 116.390820	6.75532	13.2	Chr2: 165.782727	-0.364039	33	0.0366405	0	-0.0641	0.75573
1422697_s_at	16468	31279	Jarid2	jumonji, AT rich interactive domain 2	Chr13: 44.921153	10.8407	11.3	Chr10: 19.937470	-0.363952	33	0.0366899	0.4094	-0.165728	0.418453
1443728_at			9030605E16Rik	ESTs	Chr14: 93.635690	5.76356	8.9	Chr3: 154.323441	-0.363853	33	0.0367462	0	0.399094	0.0434135
1432951_at	74681		4930448E22Rik	RIKEN cDNA 4930448E22 gene	Chr9: 46.328408	6.39473	9.8	Chr5: 64.699027	0.363797	33	0.0367779	0	0	1
1449252_at	104943	75262	9030611O19Rik	RIKEN cDNA 9030611O19 gene	Chr12: 31.075082	6.24233	16.7	Chr3: 128.292533	0.363746	33	0.0368071	0	-0.268342	0.185022
1444464_at	17993	1866	Ndufs4	NADH dehydrogenase (ubiquinone) Fe-S protein 4	Chr13: 114.378797	6.80386	10	Chr16: 69.540666	0.363701	33	0.0368324	0.290773	-0.358805	0.0718516
1425688_a_at	64705	20359	Dpys	dihydropyrimidinase	Chr15: 39.793286	6.50979	13.6	Chr8: 47.101090	0.363681	33	0.0368441	0.228899	0.182245	0.372896
1444857_at	97758		C87312	expressed sequence C87312	Chr11: 103.626926	5.69432	8.1	Chr16: 88.032782	0.36366	33	0.0368561	0	0	1
1453780_at	18358	115551	Olfr58	olfactory receptor 58	Chr13: 117.218739	6.80795	11.7	Chr18: 35.812661	0.36363	33	0.0368729	0	0.382399	0.0538598
1423587_a_at	50912	31105	Exosc10	exosome component 10	Chr4: 148.578418	10.1729	13.9	Chr19: 21.131061	-0.363598	33	0.0368913	0	0.457961	0.0186403
1428092_at	71702	13291	Cdc5l	cell division cycle 5-like (S. pombe)	Chr17: 45.410776	9.91427	20.3	Chr7: 120.814862	0.363597	33	0.0368921	0.428206	0.588124	0.00157821
1451190_a_at	104175	17084	Sbk1	SH3-binding kinase 1	Chr7: 126.294899	11.2363	14.4	Chr16: 70.194758	-0.363534	33	0.036928	0.366908	0.14711	0.473286
1439036_a_at	11931	37509	Atp1b1	ATPase, Na+/K+ transporting, beta 1 polypeptide (the major P-type beta subunit of the Na+,K+ pump)	Chr1: 164.438101	10.4167	41.7	Chr1: 162.058587	-0.363473	33	0.0369625	0.400175	-0.402695	0.0413858
1453244_at	381232		5830416P10Rik	RIKEN cDNA 5830416P10 gene	Chr19: 53.461710	7.66555	14.1	Chr13: 115.537298	0.363455	33	0.0369731	0	0.924432	1.54989e-11
1446865_at			AU024158	AU024158 EST (olfactory receptor related sequence)	Chr15: 32.645805	5.75991	9.8	Chr12: 9.748445	-0.363451	33	0.0369753	0	0	1
1444110_at	21452	303	Tcn2	transcobalamin 2	Chr11: 3.920245	7.61308	10	Chr6: 148.852966	-0.363417	33	0.0369948	0.269766	-0.18607	0.36277
1433186_at	72149	12448	Lyk5	protein kinase LYK5 (polyhydramnios, megalencephaly, and symptomatic epilepsy)	Chr11: 106.180779	7.37668	13.1	Chr9: 111.455945	-0.363265	33	0.0370818	0.272181	0	1
1428008_at	74006	6384	Dnm1l	dynamin 1-like (mitochondrial fission)	Chr16: 16.336620	5.51938	12.1	Chr11: 106.666300	-0.363231	33	0.0371014	0.365824	-0.248219	0.221453
1421654_a_at	16905	41321	Lmna	lamin A (progeria)	Chr3: 88.484056	8.41105	11.6	Chr19: 28.403278	-0.363216	33	0.0371097	0.211747	-0.0795213	0.699385
1425284_a_at	11891	3069	Rab27a	RAB27A, member RAS oncogene family	Chr9: 73.095849	5.65826	10.4	Chr13: 20.437691	-0.363082	33	0.0371869	0.327684	0.377651	0.0571624
1438777_a_at	231841	16776	Baat1	BRCA1-associated ATM activator 1	Chr5: 140.714877	8.16088	7.8	Chr15: 82.453222	0.362969	33	0.0372515	0.186529	0	1
1441922_x_at	71732	6673	Vps11	vacuolar protein sorting 11 (yeast)	Chr9: 44.348002	8.36741	15.4	Chr6: 112.097109	-0.362957	33	0.0372584	0	0.0922215	0.654103
1437540_at	171166	10118	Mcoln3	mucolipin 3	Chr3: 146.140999	8.45586	32.8	Chr3: 146.613483	0.362923	33	0.0372782	0.317158	0.313158	0.119294
1457136_at	110809	31411	Sfrs1	splicing factor, arginine/serine-rich 1 (ASF/SF2)	Chr11: 88.048324	6.0298	14.9	Chr5: 141.222149	0.362867	33	0.0373104	0.436374	0.685293	0.000111981
1452818_at	74044	37826	Ttf2	transcription termination factor, RNA polymerase II	Chr3: 100.943656	7.2757	9.9	Chr16: 21.323640	0.362828	33	0.0373331	0.246741	0.732415	2.10111e-05
1443780_at			BB040862	BB040862	ChrUn: 1.000000	7.41759	9.2	Chr10: 102.115019	0.362804	33	0.0373465	0	0	1
1432070_at	70924		4921511C10Rik	RIKEN cDNA 4921511C10 gene	Chr3: 79.253473	6.33412	16.6	Chr5: 97.810458	-0.362747	33	0.0373793	0	0	1
1431709_at	17771	31275	Mtl5	metallothionein-like 5, testis-specific (tesmin)	Chr19: 3.397624	7.39365	15	Chr18: 68.185097	-0.362744	33	0.037381	0.301953	0.00716342	0.972295
1443115_at	21813	2435	Tgfbr2	transforming growth factor, beta receptor 2	Chr9: 116.172818	7.97668	13.4	Chr15: 77.789150	0.362695	33	0.0374096	0.247638	0.31351	0.118857
1459975_at	217127	5134	Kat7	K(lysine) acetyltransferase 7, MYST histone acetyltransferase 2	Chr11: 95.271890	6.9078	9	Chr8: 127.830308	-0.362692	33	0.0374114	0.356799	0	1
1430623_s_at	109019	57094	5830411E10Rik	RIKEN cDNA 5830411E10 gene	Chr1: 51.470742	9.53956	9.9	Chr15: 86.952068	0.362684	33	0.0374157	0.44904	0	1
1450858_a_at	66105	100932	Ube2d3	ubiquitin-conjugating enzyme E2D 3 (UBC4/5 homolog, yeast)	Chr3: 135.465999	13.1411	13.8	Chr5: 118.917989	0.362627	33	0.0374486	0	-0.116898	0.569554
1455739_at	245190	47844	LOC441617	LOC441617 protein	Chr7: 99.624099	8.98702	13.1	Chr11: 48.117381	-0.362615	33	0.0374555	0	0	1
1418771_a_at	56373	55610	Cpb2	carboxypeptidase B2 (plasma)	Chr14: 75.283234	6.20515	17.2	Chr2: 15.000000	-0.362584	33	0.0374738	0.281039	-0.126594	0.537732
1443238_at			C230098I05	ESTs	Chr6: 12.070578	7.67015	12.6	Chr4: 142.912003	0.362548	33	0.0374941	0	0	1
1437058_at	230971	45412	Egfl3	EGF-like-domain, multiple 3	Chr4: 154.275175	7.11208	8	Chr11: 50.383261	0.362534	33	0.0375024	0	0.093769	0.648663
1444502_at	229487	3357	Pet112l	ESTs	Chr3: 85.654595	7.94038	7.6	Chr5: 100.048613	-0.362493	33	0.0375262	0.260526	-0.42381	0.0309587
[truncated: 8,009 more rows]
