# Supplementary material for: A Cross-Species Systems Genetics Analysis Links APBB1IP as a Candidate for Schizophrenia and Prepulse Inhibition
Source: Front Behav Neurosci. 2019 Dec 10;13:266. doi: 10.3389/fnbeh.2019.00266 (PMC6914690; doi:10.3389/fnbeh.2019.00266)
Supplement: FIGURE S1 — Enriched Directed Acyclic Graph (DAG) taken from Webgestalt (Zhang et al., 2005; Wang et al., 2013, 2017) showing enriched Gene Ontology (GO) Biological Process (BP) categories for genes coexpressing with APBB1IP in human whole blood, taken from GTEXv5. Categories shown in red are enriched in the input dataset, whereas uncolored categories are non-enriched parent-categories. Each box lists the name of the GO category, the number of genes in that category and the significance of enrichment (p-value). [file Data_Sheet_1.ZIP › SupplementaryFiles/Supplementary_Table_11.xls]

## Sheet: Sheet1
Citations: Please see http://www.genenetwork.org/reference.html
Trait : VU BXD Midbrain Agilent SurePrint G3 Mouse GE (May12) Quantile : A_55_P1961009
Database : VU BXD Midbrain Agilent SurePrint G3 Mouse GE (May12) Quantile
Date : December 05, 2018
Time : 21:09 GMT
Status of data ownership: Possibly unpublished data; please see http://www.genenetwork.org/statusandContact.html for details on sources, ownership, and usage of these data.
Record	Gene ID	Homologene ID	Symbol	Description	Location (Chr: Mb)	Mean Expr	Max LRS	Max LRS Location (Chr: Mb)	Sample r	N Cases	Sample p(r)	Lit Corr	Tissue r	Tissue p(r)
A_55_P1961009	54519	32434	Apbb1ip	amyloid beta (A4) precursor protein-binding, family B, member 1 interacting protein	Chr2: 22.875309	8.58908	54.2	Chr2: 20.017306	1	37	0	1	1	1
A_55_P2157260	433408		Gm13375	predicted gene 13375	Chr2: 20.969630	8.43478	130.6	Chr2: 20.017306	-0.869635	37	8.21565e-15	0	0	1
A_55_P2400691	71435	10822	Arhgap21	Rho GTPase activating protein 21	Chr2: 20.847941	11.6317	65.9	Chr2: 20.017306	-0.867868	37	1.15463e-14	0	-0.173705	0.396079
A_55_P2143885	208618	10477	Etl4	enhancer trap locus 4	Chr2: 20.810234	10.051	61.3	Chr2: 17.948720	-0.837095	37	1.65179e-12	0.347878	-0.464301	0.0168718
A_55_P2023537	100046290		LOC100046290	60S ribosomal protein L21-like	Chr2: 24.985897	8.20541	157.4	Chr2: 24.971752	0.828341	37	5.40901e-12	0	0	1
A_52_P209172	107733	13036	Mrpl41	mitochondrial ribosomal protein L41	Chr2: 24.974176	11.4878	196.5	Chr2: 24.971752	0.812803	37	3.67646e-11	0	-0.197991	0.33227
A_55_P2046109			AgG3MoGE_A_55_P2046109	Agilent SurePrint G3 Mouse GE probe set A_55_P2046109	Chr2: 20.234929	7.35627	70.5	Chr2: 20.017306	0.800254	37	1.48548e-10	0	0	1
A_55_P1974645	12496	20333	Entpd2	ectonucleoside triphosphate diphosphohydrolase 2	Chr2: 25.401232	10.7369	97.1	Chr2: 24.971752	0.794232	37	2.78393e-10	0.270554	-0.398165	0.0439488
A_51_P472217	72080	18664	2010317E24Rik	RIKEN cDNA 2010317E24 gene	Chr2: 25.376735	9.28578	99.5	Chr2: 24.971752	0.792712	37	3.24938e-10	0.253328	0.6426	0.00040022
A_55_P1958280	215705	34835	Arrdc1	arrestin domain containing 1	Chr2: 24.925355	10.4924	121.2	Chr2: 24.971752	-0.791154	37	3.80092e-10	0	0.350891	0.078819
A_51_P440790	83768	22748	Dpp7	dipeptidylpeptidase 7	Chr2: 25.352422	11.0417	85.1	Chr2: 24.675851	-0.789245	37	4.59621e-10	0.419179	-0.092387	0.65352
A_55_P2435563	208618	10477	Etl4	enhancer trap locus 4	Chr2: 20.759585	8.92046	78.4	Chr2: 20.017306	0.786034	37	6.29294e-10	0.347878	-0.464301	0.0168718
A_55_P2157730	241263	19381	Gpr158	G protein-coupled receptor 158	Chr2: 21.811629	7.2213	66.6	Chr2: 20.017306	0.785297	37	6.75776e-10	0.208478	-0.277528	0.169856
A_51_P509669	227620	71313	Uap1l1	UDP-N-acteylglucosamine pyrophosphorylase 1-like 1	Chr2: 25.361705	10.0973	116.3	Chr2: 24.971752	0.782918	37	8.48468e-10	0	0.0116381	0.955002
A_51_P444994	227615	107047	Tmem203	transmembrane protein 203	Chr2: 25.256206	9.80438	38.7	Chr2: 24.971752	-0.780035	37	1.11278e-09	0	0	1
A_55_P1969221	107733	13036	Mrpl41	mitochondrial ribosomal protein L41	Chr2: 24.972515	8.99457	87.8	Chr2: 24.971752	0.766486	37	3.73718e-09	0	-0.197991	0.33227
A_55_P2166128			AgG3MoGE_A_55_P2166128	Agilent SurePrint G3 Mouse GE probe set A_55_P2166128	Chr11: 104.027281	10.0164	36.8	Chr2: 20.017306	-0.761057	37	5.90958e-09	0	0	1
A_55_P2085806	227622	17788	BC029214	cDNA sequence BC029214	Chr2: 25.459488	11.6399	42.9	Chr2: 23.766163	-0.759393	37	6.78079e-09	0	-0.317939	0.113459
A_55_P2132154	381350	103802	BC061194	cDNA sequence BC061194	Chr2: 18.749515	6.59535	59.2	Chr2: 20.017306	0.754996	37	9.69117e-09	0	0.10453	0.611327
A_55_P2102385	208618	10477	Etl4	enhancer trap locus 4	Chr2: 20.810475	10.0429	54	Chr2: 18.263847	-0.75326	37	1.11318e-08	0.347878	-0.464301	0.0168718
A_55_P2002093	67228	5432	Wdr85	WD repeat domain 85	Chr2: 24.972064	9.93792	52.3	Chr2: 25.649555	-0.751996	37	1.2302e-08	0	-0.162426	0.427915
A_55_P2008016	70882	45442	Armc3	armadillo repeat containing 3	Chr2: 19.310169	8.68749	62.4	Chr2: 18.263847	-0.750693	37	1.36275e-08	0.278314	0.318436	0.112865
A_55_P1989738	74629		4930426L09Rik	RIKEN cDNA 4930426L09 gene	Chr2: 18.999721	7.402	60.7	Chr2: 17.948720	0.749874	37	1.45274e-08	0	0	1
A_55_P1999261			AgG3MoGE_A_55_P1999261	Agilent SurePrint G3 Mouse GE probe set A_55_P1999261	Chr2: 19.453075	8.24157	48.4	Chr2: 18.263847	-0.739822	37	3.02635e-08	0	0	1
A_55_P2002389	58202	122190	Cobra1	cofactor of BRCA1	Chr2: 25.199721	11.5316	66.2	Chr2: 24.971752	0.718905	37	1.29749e-07	0.417313	0.165132	0.420153
A_55_P2143892	208618	10477	Etl4	enhancer trap locus 4	Chr2: 20.808131	7.59759	22.9	Chr2: 24.675851	-0.695358	37	5.60224e-07	0.347878	-0.464301	0.0168718
A_55_P1991295	227622	17788	BC029214	cDNA sequence BC029214	Chr2: 25.460937	8.58603	37.3	Chr2: 24.971752	-0.694903	37	5.7535e-07	0	-0.317939	0.113459
A_30_P01024188			AgG3MoGE_A_30_P01024188	Agilent SurePrint G3 Mouse GE probe set A_30_P01024188	Chr2: 22.933610	9.86551	27.1	Chr2: 23.766163	-0.693431	37	6.26888e-07	0	0	1
A_55_P2135905	100041479		Gm3363	predicted gene 3363	Chr2: 18.766527	6.81222	34.6	Chr2: 18.263847	0.692205	37	6.72976e-07	0	0	1
A_66_P131607	67228	5432	Wdr85	WD repeat domain 85	Chr2: 24.972951	6.23446	51.3	Chr2: 24.971752	0.689958	37	7.65678e-07	0	-0.162426	0.427915
A_55_P2135725	69379	505	C8g	complement component 8, gamma polypeptide	Chr2: 25.500095	8.01222	25.2	Chr2: 24.971752	0.666266	37	2.75793e-06	0.418845	-0.254787	0.20907
A_51_P159896	13418	7293	Dnajc1	DnaJ (Hsp40) homolog, subfamily C, member 1	Chr2: 18.217280	10.2182	30.2	Chr2: 18.263847	0.663948	37	3.10369e-06	0.381566	0.188762	0.355746
A_55_P2235911	100125929		0610009E02Rik	RIKEN cDNA 0610009E02 gene	Chr2: 26.459260	9.19924	108.4	Chr2: 26.367718	-0.652076	37	5.57911e-06	0	0	1
A_52_P199776	72091		Snhg7	small nucleolar RNA host gene (non-protein coding) 7	Chr2: 26.637342	9.99286	126.3	Chr2: 26.367718	-0.649483	37	6.31639e-06	0	0	1
A_55_P2111355	353156	9427	Egfl7	EGF-like domain 7	Chr2: 26.592622	11.8004	58.6	Chr2: 26.367718	0.645325	37	7.68507e-06	0.47235	0.0225113	0.913081
A_55_P2154148	100041244		Gm3230	predicted gene 3230	Chr2: 19.655806	6.37646	37.9	Chr2: 17.948720	0.639333	37	1.01343e-05	0	0	1
A_55_P2053266	50935	8390	St6galnac6	ST6 (alpha-N-acetyl-neuraminyl-2,3-beta-galactosyl-1,3)-N-acetylgalactosaminide alpha-2,6-sialyltransferase 6	Chr2: 32.620745	11.557	64.9	Chr2: 32.614941	0.638204	37	1.06682e-05	0.373522	-0.327336	0.102609
A_55_P2132631			AgG3MoGE_A_55_P2132631	Agilent SurePrint G3 Mouse GE probe set A_55_P2132631	Chr17: 17.912949	11.5744	44.3	Chr2: 25.649555	0.636122	37	1.17199e-05	0	0	1
A_51_P464911	76467	56555	Msrb2	methionine sulfoxide reductase B2	Chr2: 19.394804	10.989	14.8	Chr2: 18.263847	0.635323	37	1.21477e-05	0.318109	-0.257744	0.203653
A_51_P413539	59126	49379	Nek6	NIMA (never in mitosis gene a)-related expressed kinase 6	Chr2: 38.586129	9.97089	91.7	Chr2: 36.101675	0.632127	37	1.40054e-05	0.397214	-0.105563	0.607787
A_55_P2064652	319236	75345	Trim12c	tripartite motif-containing 12C	Chr7: 104.348082	8.02816	15.7	Chr2: 17.948720	0.630041	37	1.53532e-05	0	0	1
A_30_P01028233			AgG3MoGE_A_30_P01028233	Agilent SurePrint G3 Mouse GE probe set A_30_P01028233	Chr14: 65.195955	6.18041	18.7	Chr2: 24.675851	0.624262	37	1.97218e-05	0	0	1
A_30_P01017999			AgG3MoGE_A_30_P01017999	Agilent SurePrint G3 Mouse GE probe set A_30_P01017999	Chr6: 90.810037	9.24692	19.8	Chr2: 18.263847	0.621662	37	2.20317e-05	0	0	1
A_30_P01030422			AgG3MoGE_A_30_P01030422	Agilent SurePrint G3 Mouse GE probe set A_30_P01030422	Chr2: 31.146457	8.201	80.4	Chr2: 26.877892	0.620779	37	2.28696e-05	0	0	1
A_30_P01026429			AgG3MoGE_A_30_P01026429	Agilent SurePrint G3 Mouse GE probe set A_30_P01026429	Chr13: 26.699565	5.8667	21.2	Chr2: 20.017306	-0.620505	37	2.31361e-05	0	0	1
A_51_P118168	71834	8514	Zbtb43	zinc finger and BTB domain containing 43	Chr2: 33.453665	10.1252	141.6	Chr2: 33.606958	0.619564	37	2.40704e-05	0	-0.142041	0.48883
A_51_P272735	666183		Gm7968	predicted gene 7968	Chr15: 35.591451	8.86608	25.3	Chr2: 25.649555	-0.615049	37	2.90475e-05	0	0	1
A_55_P2223582	320973		D330023K18Rik	RIKEN cDNA D330023K18 gene	Chr2: 31.150642	7.72057	125.3	Chr2: 26.877892	0.614988	37	2.91205e-05	0	0	1
A_52_P99810	13051	20350	Cx3cr1	chemokine (C-X3-C) receptor 1	Chr9: 120.049900	9.9283	11.5	Chr2: 9.829662	0.614346	37	2.99014e-05	0.227624	0.2375	0.2427
A_55_P2151556	69379	505	C8g	complement component 8, gamma polypeptide	Chr2: 25.498656	9.05051	28.4	Chr2: 24.675851	0.612285	37	3.25353e-05	0.418845	-0.254787	0.20907
A_55_P1982857	68946		1500002C15Rik	RIKEN cDNA 1500002C15 gene	Chr4: 155.734391	7.31481	17.2	Chr2: 36.097874	-0.611738	37	3.32692e-05	0	-0.0396076	0.847662
A_55_P2093784	18718	37995	Pip4k2a	phosphatidylinositol-5-phosphate 4-kinase, type II, alpha	Chr2: 18.844162	9.83592	20.6	Chr2: 18.263847	0.60004	37	5.2981e-05	0.460376	0	1
A_51_P382688	67187	12093	Zmynd19	zinc finger, MYND domain containing 19	Chr2: 24.959234	10.0509	30.1	Chr2: 24.971752	-0.599912	37	5.32444e-05	0.320312	-0.204405	0.316521
A_55_P2148385			AgG3MoGE_A_55_P2148385	Agilent SurePrint G3 Mouse GE probe set A_55_P2148385	Chr2: 150.110614	9.65716	44.2	Chr2: 26.877892	0.596334	37	6.11261e-05	0	0	1
A_55_P2167189	70909	87049	4921504E06Rik	RIKEN cDNA 4921504E06 gene	Chr2: 19.462837	6.19273	23.8	Chr2: 11.785864	-0.595404	37	6.33389e-05	0	0.151249	0.460787
A_55_P2007964	13051	20350	Cx3cr1	chemokine (C-X3-C) receptor 1	Chr9: 120.048693	11.0151	16.7	Chr1: 12.938444	0.593422	37	6.82964e-05	0.227624	0.2375	0.2427
A_30_P01021193			AgG3MoGE_A_30_P01021193	Agilent SurePrint G3 Mouse GE probe set A_30_P01021193	Chr5: 111.137158	9.38651	13.9	Chr2: 17.948720	-0.587921	37	8.39361e-05	0	0	1
A_30_P01027765			AgG3MoGE_A_30_P01027765	Agilent SurePrint G3 Mouse GE probe set A_30_P01027765	Chr18: 38.318577	8.00414	14.2	Chr19: 11.926007	-0.587419	37	8.55117e-05	0	0	1
A_55_P2172196	208967	32609	Thnsl1	threonine synthase-like 1 (bacterial)	Chr2: 21.214849	9.59159	19.9	Chr2: 22.820915	0.585681	37	9.11719e-05	0	-0.336529	0.0927601
A_55_P1958285	215705	34835	Arrdc1	arrestin domain containing 1	Chr2: 24.926914	8.58311	30.4	Chr2: 24.971752	-0.585164	37	9.29218e-05	0	0.350891	0.078819
A_55_P2419495	68690		1110028F11Rik	RIKEN cDNA 1110028F11 gene	Chr11: 87.701569	7.06178	19.8	Chr19: 25.315284	-0.58514	37	9.30014e-05	0	0.150967	0.461633
A_55_P2102833			AgG3MoGE_A_55_P2102833	Agilent SurePrint G3 Mouse GE probe set A_55_P2102833	Chr4: 148.071403	6.60022	32.9	Chr2: 24.675851	-0.583063	37	0.000100338	0	0	1
A_52_P237997	320840	41447	Negr1	neuronal growth regulator 1	Chr3: 157.171660	9.25781	14.6	Chr2: 17.948720	-0.582258	37	0.000103318	0.373908	-0.328225	0.101623
A_30_P01017595			AgG3MoGE_A_30_P01017595	Agilent SurePrint G3 Mouse GE probe set A_30_P01017595	Chr12: 115.617528	7.0213	24.7	Chr2: 23.766163	-0.581501	37	0.000106189	0	0	1
A_30_P01029116			AgG3MoGE_A_30_P01029116	Agilent SurePrint G3 Mouse GE probe set A_30_P01029116	Chr6: 121.105756	6.02024	21.8	Chr2: 36.101675	-0.58065	37	0.000109506	0	0	1
A_51_P375558	17926	220	Myoc	myocilin	Chr1: 162.649063	9.05219	43.6	Chr2: 36.101675	0.574526	37	0.000136228	0.392358	-0.121014	0.555943
A_55_P1999823	67187	12093	Zmynd19	zinc finger, MYND domain containing 19	Chr2: 24.952622	9.26905	19.2	Chr2: 24.971752	-0.573507	37	0.000141199	0.320312	-0.204405	0.316521
A_30_P01031709			AgG3MoGE_A_30_P01031709	Agilent SurePrint G3 Mouse GE probe set A_30_P01031709	Chr5: 111.136883	9.31086	14	Chr2: 24.675851	-0.57088	37	0.000154777	0	0	1
A_30_P01022847			AgG3MoGE_A_30_P01022847	Agilent SurePrint G3 Mouse GE probe set A_30_P01022847	Chr17: 5.812533	5.96135	10.4	Chr18: 69.216070	0.570135	37	0.00015883	0	0	1
A_30_P01017710			AgG3MoGE_A_30_P01017710	Agilent SurePrint G3 Mouse GE probe set A_30_P01017710	Chr18: 36.320994	5.90662	15.4	Chr2: 18.263847	-0.569781	37	0.000160791	0	0	1
A_55_P2391055			AgG3MoGE_A_55_P2391055	Agilent SurePrint G3 Mouse GE probe set A_55_P2391055	Chr2: 34.018457	8.61714	72.1	Chr2: 33.606958	-0.569704	37	0.000161217	0	0	1
A_55_P2000007			AgG3MoGE_A_55_P2000007	Agilent SurePrint G3 Mouse GE probe set A_55_P2000007	Chr2: 38.347363	7.32284	51.7	Chr2: 36.101675	0.568383	37	0.000168743	0	0	1
A_51_P317286			AgG3MoGE_A_51_P317286	Agilent SurePrint G3 Mouse GE probe set A_51_P317286	Chr2: 32.574466	7.52465	14.2	Chr2: 18.263847	-0.564833	37	0.000190543	0	0	1
A_55_P2277620	100042584		Gm16523	mitochondrial ribosomal protein L40 pseudogene	Chr2: 39.157524	9.45714	21.6	Chr2: 36.101675	-0.563938	37	0.000196416	0	0	1
A_30_P01018584			AgG3MoGE_A_30_P01018584	Agilent SurePrint G3 Mouse GE probe set A_30_P01018584	Chr4: 40.775133	7.5993	13.2	Chr2: 17.948720	0.560628	37	0.000219577	0	0	1
A_55_P2106911	22408	3963	Wnt1	wingless-related MMTV integration site 1 (secreted palmitoylated glycoprotein ligand)	Chr15: 98.793770	9.15368	20.5	Chr2: 18.263847	0.559531	37	0.000227776	0.227514	0.27784	0.169356
A_55_P2120714			AgG3MoGE_A_55_P2120714	Agilent SurePrint G3 Mouse GE probe set A_55_P2120714	Chr5: 25.222848	8.44149	24.6	Chr2: 24.675851	0.55702	37	0.000247562	0	0	1
A_30_P01033403			AgG3MoGE_A_30_P01033403	Agilent SurePrint G3 Mouse GE probe set A_30_P01033403	Chr3: 90.624032	6.54422	12	Chr2: 5.653007	0.556739	37	0.000249871	0	0	1
A_55_P2057726			AgG3MoGE_A_55_P2057726	Agilent SurePrint G3 Mouse GE probe set A_55_P2057726	Chr18: 74.065525	10.7802	20.7	Chr18: 62.994019	0.556315	37	0.000253393	0	0	1
A_55_P2117272	227632	11055	Kcnt1	potassium channel, subfamily T, member 1 (slack, low threshold slowly adapting)	Chr2: 25.895109	6.56303	25.4	Chr2: 25.871175	-0.553135	37	0.000281209	0.246556	-0.388612	0.0497644
A_55_P1986482	271786	62167	Galnt13	UDP-N-acetyl-alpha-D-galactosamine:polypeptide N-acetylgalactosaminyltransferase 13	Chr2: 55.117676	8.89822	17.4	Chr2: 40.340914	-0.552894	37	0.000283425	0.404962	-0.0971341	0.636892
A_55_P1960456	73158	9089	Larp1	La ribonucleoprotein domain family, member 1	Chr11: 58.061922	11.9234	19.9	Chr2: 18.263847	-0.552838	37	0.000283936	0.326324	-0.0699762	0.734099
A_52_P71704	16509	185	Kcne1	potassium voltage-gated channel, Isk-related subfamily, member 1	Chr16: 92.346006	5.97743	12.1	Chr3: 149.181759	-0.552082	37	0.000290995	0.270171	-0.27924	0.16713
A_30_P01024797			AgG3MoGE_A_30_P01024797	Agilent SurePrint G3 Mouse GE probe set A_30_P01024797	Chr2: 31.146597	7.99916	52.1	Chr2: 26.877892	0.551603	37	0.00029555	0	0	1
A_55_P2075636	227867	32274	Epc2	enhancer of polycomb homolog 2	Chr2: 49.551461	9.43808	17.1	Chr19: 11.926007	-0.551277	37	0.000298685	0.327376	0.278704	0.167979
A_55_P2035812	68846	32752	Rnf208	ring finger protein 208	ChrUn: 1.000000	11.8551	18.8	Chr2: 17.948720	-0.547152	37	0.000340981	0	-0.489036	0.011235
A_51_P438821	66824	8307	Pycard	PYD and CARD domain containing	Chr7: 127.992727	9.59595	15	Chr3: 36.834801	0.546943	37	0.000343256	0.246347	0.25553	0.207699
A_55_P2089219			AgG3MoGE_A_55_P2089219	Agilent SurePrint G3 Mouse GE probe set A_55_P2089219	Chr15: 99.594783	7.72065	11.4	Chr2: 145.281646	-0.545897	37	0.000354856	0	0	1
A_55_P2055411	20115	107038	Rps7	ribosomal protein S7	Chr12: 28.634222	12.1451	19.9	Chr2: 41.625955	0.54542	37	0.000360269	0.314441	0.523772	0.0060286
A_55_P2003976	100503386		Gm4980	predicted gene 4980	Chr7: 99.625622	7.74019	31.3	Chr7: 105.551819	0.543923	37	0.000377704	0	0	1
A_55_P1983314	12908	598	Crat	carnitine acetyltransferase	Chr2: 30.409959	8.41132	53.3	Chr2: 26.877892	-0.543515	37	0.000382591	0.366452	-0.169275	0.40842
A_55_P1990121	11830	20398	Aqp5	aquaporin 5	Chr15: 99.594707	7.43216	11.3	Chr6: 98.007788	-0.541556	37	0.000406809	0.253358	-0.118808	0.563222
A_30_P01030675			AgG3MoGE_A_30_P01030675	Agilent SurePrint G3 Mouse GE probe set A_30_P01030675	Chr6: 67.104553	8.42727	15.9	Chr2: 17.948720	-0.53746	37	0.000461895	0	0	1
A_52_P646552	383243	71971	Olfr128	olfactory receptor 128	Chr17: 37.923866	6.66465	19.7	Chr1: 12.994801	0.537437	37	0.00046222	0	-0.123351	0.548281
A_52_P550932	14958	38028	H1f0	H1 histone family, member 0	Chr15: 79.029500	8.55078	20.6	Chr10: 30.866226	-0.537109	37	0.000466907	0.47099	-0.225814	0.267341
A_55_P2054362			AgG3MoGE_A_55_P2054362	Agilent SurePrint G3 Mouse GE probe set A_55_P2054362	Chr9: 120.048688	10.7915	17.4	Chr1: 12.938444	0.53652	37	0.000475428	0	0	1
A_30_P01031915			AgG3MoGE_A_30_P01031915	Agilent SurePrint G3 Mouse GE probe set A_30_P01031915	Chr5: 115.373572	6.83262	10.7	Chr2: 24.971752	0.535908	37	0.000484421	0	0	1
A_52_P496403	73598	18859	C9orf50	human chromosome 9 open reading frame 50	Chr2: 30.796474	8.91232	73.5	Chr2: 26.877892	-0.535283	37	0.000493769	0	0	1
A_55_P1991214	52855	48097	Lair1	leukocyte-associated Ig-like receptor 1	Chr7: 4.008073	9.58559	14	Chr2: 18.263847	0.534763	37	0.000501663	0.537488	0.619491	0.000738628
A_55_P2154914	216859	22835	Acap1	ArfGAP with coiled-coil, ankyrin repeat and PH domains 1	Chr11: 69.881654	7.12841	24.3	Chr11: 69.601908	0.534112	37	0.000511713	0	0	1
A_51_P450169	69387	70141	Dnajb13	DnaJ (Hsp40) related, subfamily B, member 13	Chr7: 100.506126	6.94846	17.9	Chr2: 26.367718	0.532572	37	0.000536164	0.312613	0.102194	0.619354
A_55_P2279957	70524		5730414N17Rik	RIKEN cDNA 5730414N17 gene	Chr15: 98.874007	8.66841	13	Chr19: 11.926007	-0.531072	37	0.000560988	0	-0.212322	0.297725
A_55_P1987725	14802	20227	Gria4	glutamate receptor, ionotropic, AMPA4 (alpha 4)	Chr9: 4.417896	11.1491	13	Chr2: 18.263847	-0.530107	37	0.000577489	0.234513	-0.157137	0.443307
A_55_P2082688	11636	20135	Ak1	adenylate kinase 1	Chr2: 32.634989	12.106	41.9	Chr2: 32.614941	-0.529843	37	0.000582066	0.318242	-0.22546	0.268113
A_30_P01024318			AgG3MoGE_A_30_P01024318	Agilent SurePrint G3 Mouse GE probe set A_30_P01024318	Chr2: 75.658463	5.95957	9.9	Chr18: 82.377768	-0.529764	37	0.000583447	0	0	1
A_52_P398998	14585	3855	Gfra1	glial cell line derived neurotrophic factor family receptor alpha 1	Chr19: 58.237114	8.99019	36.9	Chr19: 57.734251	-0.528467	37	0.000606507	0.257495	-0.271927	0.178995
A_55_P2030501	110854	6149	Ppp2r4	protein phosphatase 2A, regulatory subunit B (PR 53)	Chr2: 30.447746	12.144	31.3	Chr2: 26.877892	-0.527732	37	0.000619917	0.280665	0.337512	0.0917515
A_55_P1984168	12363	938	Casp4	caspase 4, apoptosis-related cysteine peptidase	Chr9: 5.336663	8.16238	11.3	Chr3: 36.543329	0.527167	37	0.000630408	0.322767	0.508782	0.00794823
A_30_P01018774			AgG3MoGE_A_30_P01018774	Agilent SurePrint G3 Mouse GE probe set A_30_P01018774	Chr2: 31.146445	8.39057	70.8	Chr2: 26.877892	0.527077	37	0.00063209	0	0	1
A_55_P1958200	18436	1921	P2rx1	purinergic receptor P2X, ligand-gated ion channel, 1	Chr11: 73.015062	8.13686	33.7	Chr11: 72.672815	0.525908	37	0.000654337	0.286263	0.434716	0.026467
A_55_P1983450	20198	7924	S100a4	S100 calcium binding protein A4	Chr3: 90.605812	8.95016	15.2	Chr2: 18.263847	0.525859	37	0.000655291	0.422395	0.383674	0.0529982
A_51_P245564	70911	13028	Phyhipl	phytanoyl-CoA hydroxylase interacting protein-like	Chr10: 70.557713	7.90657	12.4	Chr6: 98.007788	-0.522862	37	0.000715596	0	-0.224715	0.269739
A_55_P1995652	227656	1660	Rexo4	REX4, RNA exonuclease 4 homolog	Chr2: 26.953566	11.5362	30.6	Chr2: 26.367718	0.522078	37	0.000732171	0	-0.0174693	0.932499
A_51_P191669	12653	1375	Chgb	chromogranin B	Chr2: 132.794967	12.8427	16.6	Chr2: 17.948720	-0.52193	37	0.000735335	0.418066	-0.340607	0.0886265
A_55_P2050582			AgG3MoGE_A_55_P2050582	Agilent SurePrint G3 Mouse GE probe set A_55_P2050582	Chr2: 24.955314	7.60722	17.3	Chr2: 25.649555	0.521733	37	0.000739564	0	0	1
A_55_P2106788			AgG3MoGE_A_55_P2106788	Agilent SurePrint G3 Mouse GE probe set A_55_P2106788	Chr2: 115.560627	6.02451	13	Chr2: 9.829662	0.521444	37	0.000745815	0	0	1
A_51_P275350	19211	265	Pten	phosphatase and tensin homolog	Chr19: 32.818020	11.0964	11.1	Chr2: 33.606958	-0.521416	37	0.000746405	0.216438	0.705789	5.62492e-05
A_52_P13815	16792	4922	Laptm5	lysosomal-associated protein transmembrane 5	Chr4: 130.934978	9.23603	12.9	Chr2: 40.927969	0.521334	37	0.000748188	0.44909	0.824207	2.27305e-07
A_55_P2165790	233274	48041	Siglech	sialic acid binding Ig-like lectin H	Chr7: 55.778456	9.89016	19.6	Chr12: 25.480968	0.520393	37	0.000768909	0.329805	0.671841	0.000170974
A_52_P354965	320360	49772	Ric3	resistance to inhibitors of cholinesterase 3 homolog (C. elegans)	Chr7: 109.047797	7.34281	14.6	Chr2: 20.017306	-0.520136	37	0.000774653	0.302104	-0.377649	0.057164
A_55_P2107288	21813	2435	Tgfbr2	transforming growth factor, beta receptor II	Chr9: 116.090378	8.05338	14	Chr19: 10.670548	0.519809	37	0.000782018	0.247638	0.31351	0.118857
A_52_P199633	209387	114426	Trim30d	tripartite motif-containing 30D	Chr7: 104.472291	7.88643	48.8	Chr7: 105.551819	0.519278	37	0.000794095	0.138512	0	1
A_51_P186476	18173	73884	Slc11a1	solute carrier family 11 (proton-coupled divalent metal ion transporters), member 1	Chr1: 74.385587	8.58186	11.6	Chr16: 79.252986	0.516684	37	0.000855537	0.199761	0.718547	3.55748e-05
A_55_P2034705	64685	3441	Nmi	N-myc (and STAT) interactor	Chr2: 51.948534	9.24078	30.5	Chr2: 40.927969	0.514726	37	0.000904655	0.382574	0.436185	0.0259045
A_66_P121010	100504650		A730085E03Rik	RIKEN cDNA A730085E03 gene	Chr18: 69.198866	6.01708	19.8	Chr18: 69.216070	0.514637	37	0.000906928	0	-0.0963018	0.639795
A_55_P1977792	14275	7322	Folr1	folate receptor 1 (adult)	Chr7: 101.858332	8.54841	38.1	Chr7: 97.465336	0.514597	37	0.000907952	0.43323	-0.372382	0.0610103
A_51_P401668	16792	4922	Laptm5	lysosomal-associated protein transmembrane 5	Chr4: 130.934870	9.99911	11.9	Chr17: 81.622061	0.514187	37	0.000918577	0.44909	0.824207	2.27305e-07
A_30_P01018608			AgG3MoGE_A_30_P01018608	Agilent SurePrint G3 Mouse GE probe set A_30_P01018608	Chr9: 58.464599	5.91311	11.5	Chr2: 18.263847	-0.514039	37	0.000922453	0	0	1
A_65_P14325	56298	56949	Atl2	atlastin GTPase 2 (ADP-ribosylation factor-like 6 interacting protein 2)	Chr17: 79.848673	9.61778	15.8	Chr2: 17.948720	-0.512358	37	0.00096731	0	0	1
A_55_P2144364	100043316	106608	Gm4354	predicted gene 4354	ChrX: 110.736639	8.81932	17.1	Chr1: 13.073341	0.512206	37	0.000971462	0	0	1
A_55_P2006305	237250	69393	Gm221	predicted gene 221	Chr10: 4.561051	6.95597	16	Chr8: 55.765321	0.512007	37	0.000976939	0	0.16528	0.41973
A_52_P640296	71409	70871	Fmnl2	formin-like 2	Chr2: 53.123479	8.5187	73.9	Chr2: 43.632178	0.510879	37	0.00100836	0.471147	0.0958139	0.6415
A_55_P1988804	13830	81681	Stom	stomatin	Chr2: 35.321514	7.09427	13.5	Chr2: 17.948720	0.510863	37	0.00100881	0.410584	-0.113305	0.581559
A_30_P01030545	108829	3129	Jmjd1c	jumonji domain containing 1C	Chr10: 67.098174	9.365	17.8	Chr19: 20.064416	-0.510484	37	0.0010196	0.379633	0.487578	0.011517
A_55_P1986660	99152	8359	Anapc2	anaphase promoting complex subunit 2	Chr2: 25.285541	11.964	17.5	Chr2: 24.675851	0.509828	37	0.00103846	0.221365	-0.278512	0.168285
A_55_P2113210	72318	22750	Cyth4	cytohesin 4	Chr15: 78.621960	9.65897	15	Chr3: 149.181759	0.509439	37	0.00104981	0	0	1
A_30_P01018688			AgG3MoGE_A_30_P01018688	Agilent SurePrint G3 Mouse GE probe set A_30_P01018688	Chr5: 111.110861	8.85184	21.4	Chr2: 40.927969	-0.509171	37	0.00105767	0	0	1
A_55_P1996431			AgG3MoGE_A_55_P1996431	Agilent SurePrint G3 Mouse GE probe set A_55_P1996431	Chr16: 21.079839	6.69249	10.1	Chr9: 95.329897	0.508761	37	0.00106979	0	0	1
A_55_P2093543	227644	2321	Snapc4	small nuclear RNA activating complex, polypeptide 4	Chr2: 26.362774	11.199	16.6	Chr2: 33.606958	-0.507227	37	0.00111634	0	0.0141287	0.945385
A_52_P456640	14191	3842	Fgr	Gardner-Rasheed feline sarcoma viral (Fgr) oncogene homolog	Chr4: 133.001607	6.67978	10.3	Chr4: 21.855857	0.506804	37	0.00112946	0.498486	0.864132	1.28334e-08
A_55_P2119985	108100	9697	Baiap2	brain-specific angiogenesis inhibitor 1-associated protein 2	Chr11: 120.002562	10.5127	15.4	Chr2: 17.948720	-0.506518	37	0.00113842	0.503667	-0.0801684	0.697052
A_66_P140327	320840	41447	Negr1	neuronal growth regulator 1	Chr3: 157.198993	7.66332	8.7	Chr2: 18.263847	-0.506088	37	0.00115201	0.373908	-0.328225	0.101623
A_30_P01025624			AgG3MoGE_A_30_P01025624	Agilent SurePrint G3 Mouse GE probe set A_30_P01025624	Chr2: 48.971995	9.20389	26.9	Chr2: 32.614941	-0.505596	37	0.00116772	0	0	1
A_52_P186033	20737	36108	Spn	sialophorin	Chr7: 127.133799	6.78876	10.6	Chr2: 25.871175	0.505341	37	0.00117596	0.454046	0.083835	0.683883
A_51_P478825	73324	17569	1700034F02Rik	RIKEN cDNA 1700034F02 gene	Chr11: 29.578041	5.69576	15.1	Chr19: 35.573941	0.504217	37	0.00121277	0	0.0292369	0.887256
A_51_P297679	15163	38034	Hcls1	hematopoietic cell specific Lyn substrate 1	Chr16: 36.963079	9.56422	11.8	Chr13: 3.150000	0.503605	37	0.00123328	0.538267	0.900688	3.62972e-10
A_30_P01022539			AgG3MoGE_A_30_P01022539	Agilent SurePrint G3 Mouse GE probe set A_30_P01022539	Chr3: 145.608039	7.42232	13.3	Chr13: 39.890385	-0.502729	37	0.00126312	0	0	1
A_30_P01025109			AgG3MoGE_A_30_P01025109	Agilent SurePrint G3 Mouse GE probe set A_30_P01025109	Chr4: 33.288949	6.56943	19.7	Chr19: 20.064416	0.502694	37	0.00126431	0	0	1
A_30_P01019573			AgG3MoGE_A_30_P01019573	Agilent SurePrint G3 Mouse GE probe set A_30_P01019573	Chr17: 45.922078	7.32657	15.4	Chr2: 24.971752	-0.501977	37	0.00128921	0	0	1
A_66_P131398	26564	55831	Ror2	receptor tyrosine kinase-like orphan receptor 2	Chr13: 53.109426	8.37857	17.3	Chr8: 95.747331	-0.501948	37	0.00129025	0.415834	-0.0784968	0.703084
A_55_P2224830	399635		D230044B12Rik	RIKEN cDNA D230044B12 gene	Chr15: 80.833132	9.73584	14.8	Chr19: 21.809324	-0.501822	37	0.00129467	0	0	1
A_55_P2099765			AgG3MoGE_A_55_P2099765	Agilent SurePrint G3 Mouse GE probe set A_55_P2099765	Chr13: 32.802457	6.59154	10.2	Chr2: 33.606958	0.500984	37	0.00132443	0	0	1
A_30_P01029187			AgG3MoGE_A_30_P01029187	Agilent SurePrint G3 Mouse GE probe set A_30_P01029187	Chr12: 33.135009	6.69678	12.1	Chr19: 10.708414	0.50085	37	0.00132926	0	0	1
A_52_P78022	233918	52852	4933402N03Rik	RIKEN cDNA 4933402N03 gene	Chr7: 131.145872	5.97043	13	Chr2: 18.263847	-0.500727	37	0.00133366	0	-0.0307193	0.881578
A_55_P1988453	230737	6858	Gnl2	guanine nucleotide binding protein-like 2 (nucleolar)	Chr4: 125.020663	5.81476	15	Chr2: 23.766163	0.500681	37	0.00133533	0	-0.339176	0.0900611
A_55_P2176833			AgG3MoGE_A_55_P2176833	Agilent SurePrint G3 Mouse GE probe set A_55_P2176833	Chr10: 119.136269	5.91165	8.6	Chr2: 5.653007	-0.499903	37	0.00136372	0	0	1
A_30_P01025442			AgG3MoGE_A_30_P01025442	Agilent SurePrint G3 Mouse GE probe set A_30_P01025442	Chr4: 119.735187	9.45273	15.9	Chr19: 11.926007	-0.499381	37	0.00138304	0	0	1
A_51_P360396	21419	20688	Tcfap2b	transcription factor AP-2 beta	Chr1: 19.238474	9.81711	9.7	Chr2: 18.263847	-0.499276	37	0.00138697	0.407107	-0.250446	0.217201
A_30_P01022027			AgG3MoGE_A_30_P01022027	Agilent SurePrint G3 Mouse GE probe set A_30_P01022027	Chr18: 60.755664	7.78227	14.9	Chr10: 55.515150	0.499197	37	0.00138989	0	0	1
A_55_P2181419	21413	2407	Tcf4	transcription factor 4	Chr18: 69.687908	9.09759	45.9	Chr18: 69.216070	-0.499114	37	0.00139302	0.394947	0.136068	0.50747
A_30_P01020265			AgG3MoGE_A_30_P01020265	Agilent SurePrint G3 Mouse GE probe set A_30_P01020265	Chr7: 127.477558	5.84273	9.9	Chr7: 3.078244	0.499055	37	0.00139522	0	0	1
A_51_P240801	72512	18868	Tmem173	transmembrane protein 173	Chr18: 35.734038	9.44578	14.1	Chr18: 62.994019	0.49836	37	0.00142155	0.373544	0.487059	0.0116186
A_55_P2139464			AgG3MoGE_A_55_P2139464	Agilent SurePrint G3 Mouse GE probe set A_55_P2139464	Chr14: 77.343729	8.34289	16.4	Chr2: 22.820915	-0.498302	37	0.00142375	0	0	1
A_55_P2091461	12363	938	Casp4	caspase 4, apoptosis-related cysteine peptidase	Chr9: 5.336658	8.34195	9.6	Chr3: 36.543329	0.498213	37	0.00142715	0.322767	0.508782	0.00794823
A_55_P2182273			AgG3MoGE_A_55_P2182273	Agilent SurePrint G3 Mouse GE probe set A_55_P2182273	Chr15: 100.644847	8.33516	8.6	Chr19: 21.809324	0.498057	37	0.00143315	0	0	1
A_55_P2083128	227648	10533	Sec16a	SEC16 homolog A	Chr2: 26.409441	10.3577	19.6	Chr2: 26.367718	-0.497671	37	0.00144805	0	-0.0814934	0.692283
A_30_P01018483			AgG3MoGE_A_30_P01018483	Agilent SurePrint G3 Mouse GE probe set A_30_P01018483	Chr6: 48.020097	7.81624	15.6	Chr1: 161.981980	-0.497415	37	0.00145802	0	0	1
A_55_P2367255	73757		4833421G17Rik	RIKEN cDNA 4833421G17 gene	Chr1: 87.865858	8.448	12.6	Chr18: 84.126263	-0.496624	37	0.00148916	0	0	1
A_51_P104418	63953	5215	Dusp10	dual specificity phosphatase 10	Chr1: 184.074729	8.22276	12.6	Chr2: 9.829662	-0.496178	37	0.00150696	0.314596	0.300169	0.136251
A_51_P188085	227800	49301	Rabgap1	RAB GTPase activating protein 1	Chr2: 37.544565	7.34338	49.4	Chr2: 36.101675	0.495226	37	0.00154564	0	-0.307193	0.126878
A_55_P2068892	16194	474	Il6ra	interleukin 6 receptor, alpha	Chr3: 89.870132	9.85092	10.3	Chr19: 11.926007	0.494794	37	0.00156344	0.381635	0.410939	0.0370261
A_30_P01024661			AgG3MoGE_A_30_P01024661	Agilent SurePrint G3 Mouse GE probe set A_30_P01024661	Chr7: 104.382098	7.33584	53.6	Chr7: 105.551819	0.494724	37	0.00156634	0	0	1
A_55_P2151363	70802	19687	Pwwp2a	PWWP domain containing 2A	Chr11: 43.706444	8.601	9.1	Chr2: 33.606958	-0.49424	37	0.00158657	0	0	1
A_30_P01031098			AgG3MoGE_A_30_P01031098	Agilent SurePrint G3 Mouse GE probe set A_30_P01031098	Chr6: 99.524980	8.473	10	Chr2: 17.948720	-0.493414	37	0.00162159	0	0	1
A_55_P2037768	100929	7068	Tyw1	tRNA-yW synthesizing protein 1 homolog	Chr5: 130.277048	8.62168	17.9	Chr1: 187.901038	-0.493053	37	0.0016371	0	0.142688	0.486831
A_30_P01029852			AgG3MoGE_A_30_P01029852	Agilent SurePrint G3 Mouse GE probe set A_30_P01029852	Chr1: 113.933935	5.84911	13.5	Chr2: 24.675851	0.492859	37	0.00164549	0	0	1
A_66_P130027	235132	18221	Zbtb44	zinc finger and BTB domain containing 44	Chr9: 31.066677	7.57557	9.7	Chr4: 108.564497	-0.491811	37	0.00169149	0	-0.0690715	0.737417
A_55_P2082929	15002	1602	H2-Ob	histocompatibility 2, O region beta locus	Chr17: 34.245845	6.79008	13.9	Chr2: 15.000000	0.491797	37	0.0016921	0.382901	0.694766	8.20224e-05
A_55_P2056120	17933	7435	Myt1l	myelin transcription factor 1-like	Chr12: 29.920422	10.3561	44.6	Chr12: 29.272288	-0.491503	37	0.00170518	0.298408	-0.281899	0.162956
A_30_P01033238			AgG3MoGE_A_30_P01033238	Agilent SurePrint G3 Mouse GE probe set A_30_P01033238	Chr4: 119.735080	8.33195	12.2	Chr2: 33.606958	-0.490474	37	0.00175178	0	0	1
A_55_P2084496	72475	23411	Ssbp3	single-stranded DNA binding protein 3	Chr4: 107.049556	11.2178	15.7	Chr18: 62.994019	-0.489996	37	0.00177376	0.518315	0.259793	0.199955
A_55_P2001793	17933	7435	Myt1l	myelin transcription factor 1-like	Chr12: 29.920730	11.4788	38.5	Chr12: 29.272288	-0.489465	37	0.00179848	0.298408	-0.281899	0.162956
A_55_P2018132	246229	9783	Bivm	basic, immunoglobulin-like variable motif containing	Chr1: 44.144687	8.76346	12.3	Chr19: 18.146366	-0.489195	37	0.00181117	0.335491	0.255935	0.206956
A_30_P01030473			AgG3MoGE_A_30_P01030473	Agilent SurePrint G3 Mouse GE probe set A_30_P01030473	Chr11: 20.055278	8.67043	20.8	Chr2: 36.101675	-0.487608	37	0.00188731	0	0	1
A_52_P431615	434223	111139	Gm1966	predicted gene 1966	Chr7: 106.597226	7.97027	47.1	Chr7: 105.551819	0.487489	37	0.00189311	0	0	1
A_55_P2176520	320671		D130079A08Rik	RIKEN cDNA D130079A08 gene	Chr14: 104.448409	5.74189	12.4	Chr7: 68.323956	-0.487163	37	0.00190914	0	0.446898	0.0220882
A_51_P505795	213233	9958	Tapbpl	TAP binding protein-like	Chr6: 125.224596	9.19343	25.9	Chr6: 124.528197	0.486883	37	0.00192302	0.23416	0.47554	0.0140758
A_52_P618774	58240	10980	Hs1bp3	HCLS1 binding protein 3	Chr12: 8.317926	7.0907	17.4	Chr2: 7.696420	0.486442	37	0.001945	0.50227	-0.346081	0.0832974
A_55_P2026977			AgG3MoGE_A_55_P2026977	Agilent SurePrint G3 Mouse GE probe set A_55_P2026977	Chr2: 167.782586	7.34514	15.5	Chr2: 23.766163	0.486226	37	0.00195587	0	0	1
A_30_P01024874			AgG3MoGE_A_30_P01024874	Agilent SurePrint G3 Mouse GE probe set A_30_P01024874	Chr8: 116.571854	6.12938	11.7	Chr11: 69.109065	0.485203	37	0.00200802	0	0	1
A_30_P01023911			AgG3MoGE_A_30_P01023911	Agilent SurePrint G3 Mouse GE probe set A_30_P01023911	Chr3: 107.832128	7.23795	12	Chr18: 62.000000	-0.48492	37	0.00202265	0	0	1
A_55_P1983448	20198	7924	S100a4	S100 calcium binding protein A4	Chr3: 90.605986	8.9803	14.6	Chr2: 18.263847	0.484913	37	0.00202301	0.422395	0.383674	0.0529982
A_30_P01030318			AgG3MoGE_A_30_P01030318	Agilent SurePrint G3 Mouse GE probe set A_30_P01030318	Chr17: 15.236360	5.86646	8.1	Chr2: 7.696420	-0.484692	37	0.00203452	0	0	1
A_55_P1960053	74096	12535	Hvcn1	hydrogen voltage-gated channel 1	Chr5: 122.242211	8.24592	15.3	Chr9: 83.875022	0.484512	37	0.00204391	0.388625	0.818154	3.3004e-07
A_51_P175601	75905	23469	4930578C19Rik	RIKEN cDNA 4930578C19 gene	ChrX: 18.418530	6.54689	13.1	Chr2: 20.017306	0.484149	37	0.00206299	0	-0.111307	0.588278
A_55_P1957954	20163	7521	Rsu1	Ras suppressor protein 1	Chr2: 13.077166	10.208	10.7	Chr2: 18.263847	0.482911	37	0.00212919	0.685401	0.478802	0.0133402
A_30_P01031902			AgG3MoGE_A_30_P01031902	Agilent SurePrint G3 Mouse GE probe set A_30_P01031902	Chr14: 79.325454	7.84919	17.1	Chr14: 74.919381	-0.482598	37	0.00214623	0	0	1
A_55_P2168544	240752	20582	Pik3c2b	phosphoinositide-3-kinase, class 2, beta polypeptide	Chr1: 133.100732	8.08857	10.8	Chr2: 22.820915	0.482065	37	0.00217551	0.418005	0.0593663	0.773288
A_55_P2011245	223732	18594	Ldoc1l	leucine zipper, down-regulated in cancer 1-like	Chr15: 84.556646	7.50868	13.9	Chr19: 58.686202	0.481545	37	0.00220443	0	0.110914	0.589607
A_55_P2169529			AgG3MoGE_A_55_P2169529	Agilent SurePrint G3 Mouse GE probe set A_55_P2169529	Chr19: 18.705721	9.60692	58.1	Chr19: 18.146366	-0.481288	37	0.00221882	0	0	1
A_55_P2202357	68402		0710001A04Rik	RIKEN cDNA 0710001A04 gene	Chr18: 25.719071	6.79032	11.4	Chr2: 24.675851	-0.481168	37	0.00222561	0	0	1
A_55_P2015964	51869	41231	Rif1	replication timing regulatory factor 1 (telomere-associated protein)	Chr2: 52.121988	9.49786	35.3	Chr2: 41.625955	-0.481143	37	0.00222697	0.233413	0.187306	0.359534
A_55_P2273439	216799	3600	Nlrp3	NLR family, pyrin domain containing 3	Chr11: 59.566479	6.21935	17.9	Chr11: 7.130166	0.481126	37	0.00222793	0.211285	0.21431	0.293119
A_30_P01021079			AgG3MoGE_A_30_P01021079	Agilent SurePrint G3 Mouse GE probe set A_30_P01021079	Chr7: 84.409971	7.4173	12.4	Chr2: 18.263847	0.481048	37	0.00223234	0	0	1
A_55_P2069468	70881	12370	Nt5c1b	5'-nucleotidase, cytosolic IB	Chr12: 10.390106	6.2647	33.1	Chr12: 9.748445	-0.480889	37	0.00224134	0.37428	-0.0958344	0.641428
A_30_P01026288			AgG3MoGE_A_30_P01026288	Agilent SurePrint G3 Mouse GE probe set A_30_P01026288	Chr6: 83.423615	10.8057	16.6	Chr9: 123.942645	-0.480499	37	0.00226355	0	0	1
A_52_P451073	94185	8696	Tnfrsf21	tumor necrosis factor receptor superfamily, member 21	Chr17: 43.088377	9.84995	17.6	Chr2: 40.927969	-0.480496	37	0.00226371	0.364792	0.0663536	0.747412
A_55_P2166555	434782		Gm5637	predicted pseudogene 5637	ChrX: 60.045185	10.5814	15.2	Chr3: 36.543329	0.48047	37	0.0022652	0	0	1
A_30_P01032984			AgG3MoGE_A_30_P01032984	Agilent SurePrint G3 Mouse GE probe set A_30_P01032984	Chr7: 81.532453	6.27143	16.6	Chr2: 17.948720	0.479864	37	0.00230012	0	0	1
A_30_P01030768			AgG3MoGE_A_30_P01030768	Agilent SurePrint G3 Mouse GE probe set A_30_P01030768	Chr13: 93.416429	6.39781	15	Chr4: 88.045738	-0.479816	37	0.00230292	0	0	1
A_30_P01027518			AgG3MoGE_A_30_P01027518	Agilent SurePrint G3 Mouse GE probe set A_30_P01027518	Chr7: 106.637049	7.5753	15.7	Chr5: 110.582881	0.479732	37	0.00230781	0	0	1
A_55_P2072816	245684	8956	Cnksr2	connector enhancer of kinase suppressor of Ras 2	ChrX: 157.821598	10.3682	9.6	Chr3: 61.218458	-0.479698	37	0.0023098	0	-0.317834	0.113585
A_30_P01033459			AgG3MoGE_A_30_P01033459	Agilent SurePrint G3 Mouse GE probe set A_30_P01033459	Chr11: 120.188692	7.543	10.1	Chr5: 123.159360	0.479573	37	0.00231709	0	0	1
A_30_P01019136			AgG3MoGE_A_30_P01019136	Agilent SurePrint G3 Mouse GE probe set A_30_P01019136	Chr8: 111.956798	8.04827	17.6	Chr1: 10.162992	-0.479424	37	0.00232577	0	0	1
A_30_P01022182			AgG3MoGE_A_30_P01022182	Agilent SurePrint G3 Mouse GE probe set A_30_P01022182	Chr6: 67.104666	9.37381	10.5	Chr4: 105.248708	-0.478904	37	0.00235639	0	0	1
A_55_P2176350	71675	19038	0610010F05Rik	RIKEN cDNA 0610010F05 gene	Chr11: 23.573805	10.5272	17.1	Chr4: 108.564497	-0.478529	37	0.0023787	0	-0.121489	0.554382
A_30_P01033333			AgG3MoGE_A_30_P01033333	Agilent SurePrint G3 Mouse GE probe set A_30_P01033333	Chr17: 72.986906	5.76238	13	Chr2: 20.017306	-0.478503	37	0.00238024	0	0	1
A_55_P2147081	21930	5162	Tnfaip6	tumor necrosis factor alpha induced protein 6	Chr2: 52.056553	9.71995	110.3	Chr2: 43.632178	0.47847	37	0.00238219	0.435024	0.287299	0.154706
A_55_P2038257	277973	31247	Slc9a5	solute carrier family 9 (sodium/hydrogen exchanger), member 5	Chr8: 105.369813	8.65092	15.8	Chr2: 9.829662	-0.478415	37	0.00238548	0.202676	-0.225837	0.267292
A_55_P2096360			AgG3MoGE_A_55_P2096360	Agilent SurePrint G3 Mouse GE probe set A_55_P2096360	Chr3: 127.496102	8.99349	13.4	Chr9: 123.938540	-0.477761	37	0.00242493	0	0	1
A_52_P386627	73914	36215	Irak3	interleukin-1 receptor-associated kinase 3	Chr10: 120.141943	7.94068	15.3	Chr6: 29.070749	0.477021	37	0.00247023	0.32458	0.426199	0.0299261
A_52_P365011	14159	37563	Fes	feline sarcoma oncogene	Chr7: 80.378057	9.08654	10.7	Chr9: 81.020335	0.476777	37	0.00248527	0.50433	0.719241	3.4675e-05
A_30_P01019230			AgG3MoGE_A_30_P01019230	Agilent SurePrint G3 Mouse GE probe set A_30_P01019230	Chr11: 16.934948	5.8983	12.7	Chr1: 55.127478	-0.476642	37	0.00249367	0	0	1
A_55_P1965767			AgG3MoGE_A_55_P1965767	Agilent SurePrint G3 Mouse GE probe set A_55_P1965767	Chr13: 23.684109	5.72722	12.9	Chr11: 90.803102	0.47663	37	0.00249441	0	0	1
A_30_P01023767			AgG3MoGE_A_30_P01023767	Agilent SurePrint G3 Mouse GE probe set A_30_P01023767	Chr4: 106.834677	6.33219	59.8	Chr4: 105.573728	-0.476566	37	0.00249844	0	0	1
A_51_P114917	94176	37984	Dock2	dedicator of cyto-kinesis 2	Chr11: 34.229586	7.76792	14.2	Chr13: 95.700999	0.476274	37	0.00251669	0.544797	0.966608	1.11022e-15
A_55_P2169004	100040268	69276	Olfr157	olfactory receptor 157	Chr4: 43.835532	5.89497	11.3	Chr7: 48.977065	0.476174	37	0.00252292	0.233831	0.13673	0.505387
A_55_P2182462	100038643		Gm10835	predicted gene 10835	Chr15: 97.751092	7.67046	11.2	Chr2: 17.948720	0.475837	37	0.00254418	0	0	1
A_55_P2088846	237930	18229	Ttll6	tubulin tyrosine ligase-like family, member 6	Chr11: 96.158789	6.50881	11.1	Chr2: 24.675851	0.475225	37	0.00258316	0.110935	-0.058213	0.777583
A_30_P01030217			AgG3MoGE_A_30_P01030217	Agilent SurePrint G3 Mouse GE probe set A_30_P01030217	Chr12: 72.759854	7.18573	9.2	Chr19: 7.273188	-0.47411	37	0.00265552	0	0	1
A_30_P01021094			AgG3MoGE_A_30_P01021094	Agilent SurePrint G3 Mouse GE probe set A_30_P01021094	Chr9: 56.078641	5.98697	13.7	Chr10: 107.483485	0.473899	37	0.00266944	0	0	1
A_51_P285206	12500	585	Cd3d	CD3 antigen, delta polypeptide	Chr9: 44.986088	6.58224	16.7	Chr14: 72.963881	0.473766	37	0.00267821	0.429971	0.836161	1.04238e-07
A_30_P01024222			AgG3MoGE_A_30_P01024222	Agilent SurePrint G3 Mouse GE probe set A_30_P01024222	Chr2: 150.407844	5.78803	11.3	Chr2: 32.614941	-0.473485	37	0.00269686	0	0	1
A_52_P299771	12046		Bcl2a1c	B-cell leukemia/lymphoma 2 related protein A1c	Chr9: 114.330304	7.1	20	Chr9: 105.774381	0.473241	37	0.0027131	0	0.661529	0.000233173
A_51_P445473	14347	3296	Fut7	fucosyltransferase 7	Chr2: 25.426282	8.69197	16.9	Chr2: 24.971752	-0.473113	37	0.0027217	0.2784	0.49933	0.00940376
A_55_P1962344	20821	2365	Trim21	tripartite motif-containing 21	Chr7: 102.557964	8.55703	74.1	Chr7: 97.465336	0.472985	37	0.00273027	0.428308	-0.193737	0.342971
A_55_P2149670	627626	78322	3110082D06Rik	RIKEN cDNA 3110082D06 gene	Chr17: 42.317328	9.85124	10	Chr4: 105.248708	-0.472801	37	0.00274267	0	-0.219208	0.281959
A_30_P01028152			AgG3MoGE_A_30_P01028152	Agilent SurePrint G3 Mouse GE probe set A_30_P01028152	Chr5: 111.110921	9.10827	29.1	Chr5: 110.582881	-0.472799	37	0.00274283	0	0	1
A_55_P2172999	19249	7909	Ptpn13	protein tyrosine phosphatase, non-receptor type 13	Chr5: 103.597701	9.42384	35.5	Chr2: 36.101675	0.471916	37	0.00280302	0.588807	-0.143708	0.48369
A_52_P582555	269623	12944	C030048B08Rik	RIKEN cDNA C030048B08 gene	Chr5: 3.590229	8.97927	19.6	Chr19: 21.809324	-0.471541	37	0.00282894	0	0.0118643	0.954129
A_30_P01025822			AgG3MoGE_A_30_P01025822	Agilent SurePrint G3 Mouse GE probe set A_30_P01025822	Chr12: 8.399804	5.87668	7.8	Chr2: 18.263847	-0.471272	37	0.00284764	0	0	1
A_55_P2012563	12295	20186	Cacnb1	calcium channel, voltage-dependent, beta 1 subunit	Chr11: 98.005222	8.94965	12.2	Chr4: 108.564497	-0.47122	37	0.00285129	0.279602	-0.122372	0.551487
A_30_P01029328			AgG3MoGE_A_30_P01029328	Agilent SurePrint G3 Mouse GE probe set A_30_P01029328	Chr6: 100.566864	6.84322	14	Chr15: 72.500609	-0.470903	37	0.00287348	0	0	1
A_30_P01031156			AgG3MoGE_A_30_P01031156	Agilent SurePrint G3 Mouse GE probe set A_30_P01031156	Chr5: 100.426749	6.00151	13.2	Chr19: 58.686202	0.470444	37	0.00290594	0	0	1
A_55_P2151855	11431	38274	Acp1	acid phosphatase 1, soluble	Chr12: 30.894972	10.7786	28.5	Chr12: 29.272288	-0.470239	37	0.00292049	0.600462	-0.301393	0.134584
A_55_P2075136			AgG3MoGE_A_55_P2075136	Agilent SurePrint G3 Mouse GE probe set A_55_P2075136	ChrX: 121.914227	7.83249	28.2	Chr7: 105.551819	0.470184	37	0.00292443	0	0	1
A_55_P2176748	235631	8314	Prss50	protease, serine, 50	Chr9: 110.863790	7.72132	14.5	Chr2: 79.794952	0.470109	37	0.00292975	0.451123	0	1
A_30_P01025256			AgG3MoGE_A_30_P01025256	Agilent SurePrint G3 Mouse GE probe set A_30_P01025256	Chr1: 186.711304	6.31022	13.4	Chr10: 12.862160	-0.469735	37	0.0029566	0	0	1
A_55_P1960916	112407	32531	Egln3	EGL nine homolog 3 (C. elegans)	Chr12: 54.180265	8.14346	18.2	Chr2: 40.927969	-0.469681	37	0.0029605	0.267358	-0.235807	0.246174
A_55_P2163591			AgG3MoGE_A_55_P2163591	Agilent SurePrint G3 Mouse GE probe set A_55_P2163591	Chr5: 96.996203	6.59846	12.2	Chr18: 62.994019	-0.46956	37	0.00296923	0	0	1
A_52_P185054	68686		1110035H17Rik	RIKEN cDNA 1110035H17 gene	Chr7: 29.156830	8.33805	9.9	Chr19: 11.926007	-0.469371	37	0.00298296	0	-0.0908023	0.659108
A_55_P2172832	66240	8177	Kcne1l	potassium voltage-gated channel, Isk-related family, member 1-like, pseudogene	ChrX: 142.305788	9.2783	10.2	Chr15: 69.446225	0.468725	37	0.00303016	0.308345	-0.332064	0.0974515
A_52_P440709	20191	37423	Ryr2	ryanodine receptor 2, cardiac	Chr13: 11.553545	10.2134	16.6	Chr2: 36.101675	-0.468595	37	0.00303977	0.160261	-0.211386	0.299912
A_55_P2073572	319196	11130	Ankrd5	ankyrin repeat domain 5	Chr2: 136.555771	8.61227	13.4	Chr5: 131.541036	0.468447	37	0.0030507	0	-0.046763	0.820546
A_55_P2106844			AgG3MoGE_A_55_P2106844	Agilent SurePrint G3 Mouse GE probe set A_55_P2106844	Chr2: 25.475303	8.43697	15.2	Chr2: 24.971752	0.468282	37	0.00306294	0	0	1
A_30_P01029550			AgG3MoGE_A_30_P01029550	Agilent SurePrint G3 Mouse GE probe set A_30_P01029550	Chr13: 97.809274	5.92878	13.8	Chr12: 34.205278	0.468167	37	0.00307148	0	0	1
A_55_P2180099			AgG3MoGE_A_55_P2180099	Agilent SurePrint G3 Mouse GE probe set A_55_P2180099	Chr8: 11.715101	11.8617	20.2	Chr2: 26.367718	0.467895	37	0.00309178	0	0	1
A_66_P107536	791294		Gm9958	predicted gene 9958	Chr5: 90.368413	8.47995	13.2	Chr5: 91.093119	-0.4678	37	0.00309895	0	0	1
A_30_P01031105			AgG3MoGE_A_30_P01031105	Agilent SurePrint G3 Mouse GE probe set A_30_P01031105	Chr14: 105.621199	9.951	10.7	Chr2: 14.395051	0.467156	37	0.00314757	0	0	1
A_30_P01029138			AgG3MoGE_A_30_P01029138	Agilent SurePrint G3 Mouse GE probe set A_30_P01029138	Chr10: 4.395278	8.37619	13.3	Chr19: 15.292517	-0.466921	37	0.00316551	0	0	1
A_55_P2200319			AgG3MoGE_A_55_P2200319	Agilent SurePrint G3 Mouse GE probe set A_55_P2200319	Chr11: 52.286119	6.73235	13.3	Chr11: 51.107252	-0.466124	37	0.00322692	0	0	1
A_55_P2042184			AgG3MoGE_A_55_P2042184	Agilent SurePrint G3 Mouse GE probe set A_55_P2042184	Chr16: 31.089915	9.6317	16	Chr2: 17.948720	0.465696	37	0.00326032	0	0	1
A_55_P2387790	74078		4933412L11Rik	RIKEN cDNA 4933412L11 gene	Chr6: 87.993136	7.60708	11.3	Chr16: 11.886422	-0.465683	37	0.00326133	0	0	1
A_55_P2026340	14263	68185	Fmo5	flavin containing monooxygenase 5	Chr3: 97.651891	7.41254	15.7	Chr12: 25.480968	0.465574	37	0.00326989	0.34718	-0.0497379	0.80933
A_30_P01022029			AgG3MoGE_A_30_P01022029	Agilent SurePrint G3 Mouse GE probe set A_30_P01022029	Chr18: 73.704949	6.99649	23	Chr18: 73.475369	-0.465466	37	0.00327834	0	0	1
A_51_P128696	57274	75006	Slc16a8	solute carrier family 16 (monocarboxylic acid transporters), member 8	Chr15: 79.251428	7.29905	13.2	Chr12: 29.713200	0.464918	37	0.00332181	0.233879	-0.251478	0.215249
A_52_P515247	11857	20318	Arhgdib	Rho, GDP dissociation inhibitor (GDI) beta	Chr6: 136.923720	9.62897	12.6	Chr3: 33.754175	0.464894	37	0.00332366	0.574024	0.892536	8.95817e-10
A_55_P1955202	100126877		Gm10204	predicted gene 10204	Chr17: 26.044330	9.29943	32.7	Chr2: 33.606958	-0.464652	37	0.00334302	0	0	1
A_30_P01023162	26895	8068	Cops7b	COP9 (constitutive photomorphogenic) homolog, subunit 7b (signalosome subunit 7b)	Chr1: 86.518214	8.26295	22.8	Chr15: 82.453222	0.464562	37	0.00335024	0	0.347919	0.0815645
A_30_P01031625			AgG3MoGE_A_30_P01031625	Agilent SurePrint G3 Mouse GE probe set A_30_P01031625	Chr17: 6.652291	6.04205	10.8	Chr2: 18.263847	-0.464318	37	0.00336988	0	0	1
A_30_P01020728			AgG3MoGE_A_30_P01020728	Agilent SurePrint G3 Mouse GE probe set A_30_P01020728	ChrX: 103.484399	6.04695	16.4	Chr9: 95.334029	-0.464136	37	0.00338457	0	0	1
A_30_P01033501			AgG3MoGE_A_30_P01033501	Agilent SurePrint G3 Mouse GE probe set A_30_P01033501	Chr8: 115.433103	6.02695	9.2	Chr19: 7.273188	-0.463986	37	0.00339678	0	0	1
A_51_P338461	101706	38150	Numa1	nuclear mitotic apparatus protein 1	Chr7: 102.014866	11.8001	24.3	Chr7: 97.465336	-0.463783	37	0.00341323	0.309909	0.439323	0.0247353
A_55_P2020796	227619	5230	Man1b1	mannosidase, alpha, class 1B, member 1	Chr2: 25.352153	11.1924	12.3	Chr2: 78.100320	0.463744	37	0.00341648	0	0.307311	0.126724
A_30_P01027286			AgG3MoGE_A_30_P01027286	Agilent SurePrint G3 Mouse GE probe set A_30_P01027286	Chr4: 21.759616	8.05265	18.3	Chr4: 21.855857	-0.463485	37	0.00343763	0	0	1
A_30_P01018313			AgG3MoGE_A_30_P01018313	Agilent SurePrint G3 Mouse GE probe set A_30_P01018313	Chr1: 132.979312	9.08092	14.1	Chr2: 134.462008	-0.463469	37	0.00343897	0	0	1
A_30_P01018599			AgG3MoGE_A_30_P01018599	Agilent SurePrint G3 Mouse GE probe set A_30_P01018599	Chr2: 31.150114	8.33078	27.1	Chr2: 26.877892	0.463378	37	0.00344639	0	0	1
A_55_P2034110	21817	3391	Tgm2	transglutaminase 2, C polypeptide	Chr2: 158.116695	10.2671	7.5	Chr7: 68.323956	0.463176	37	0.00346312	0.349171	-0.0896858	0.663056
A_30_P01027897			AgG3MoGE_A_30_P01027897	Agilent SurePrint G3 Mouse GE probe set A_30_P01027897	Chr12: 71.008604	7.10962	22	Chr12: 70.716812	-0.463129	37	0.00346697	0	0	1
A_55_P2037343	15007	115651	H2-Q10	H-2 class I histocompatibility antigen, Q10 alpha chain	Chr17: 35.474504	6.15559	13.1	Chr19: 15.292517	0.463095	37	0.00346973	0.311043	-0.101821	0.62064
A_55_P2172566	16337	20090	Insr	insulin receptor	Chr8: 3.154024	8.32414	14.2	Chr2: 41.625955	-0.46297	37	0.00348008	0.19623	-0.298803	0.138131
A_55_P2092826	16952	563	Anxa1	annexin A1	Chr19: 20.373448	9.5957	30.1	Chr19: 19.868858	0.462745	37	0.00349883	0.360201	0.389978	0.0488975
A_55_P2001489	329244	17813	Il19	interleukin 19	Chr1: 130.932869	6.04873	10	Chr12: 36.689834	0.461539	37	0.00360053	0.307471	0.196159	0.336854
A_52_P494622	18227	4509	Nr4a2	nuclear receptor subfamily 4, group A, member 2	Chr2: 57.108288	10.1072	15.4	Chr2: 165.782727	0.461416	37	0.00361108	0.295181	-0.306787	0.127406
A_55_P2004797	57752	5087	Tacc2	transforming, acidic coiled-coil containing protein 2	Chr7: 130.764656	11.1449	13.9	Chr2: 17.948720	-0.461379	37	0.00361422	0.322818	-0.184288	0.367468
A_52_P600318	24044	4163	Scamp2	secretory carrier membrane protein 2	Chr9: 57.588451	10.4838	12.9	Chr18: 81.487857	0.460774	37	0.00366635	0.386628	0.0499205	0.808643
A_52_P406371	26896	22082	Med14	mediator complex subunit 14	ChrX: 12.675483	9.22903	16.4	Chr19: 4.845967	-0.460589	37	0.00368245	0.305864	-0.222189	0.275302
A_30_P01032952			AgG3MoGE_A_30_P01032952	Agilent SurePrint G3 Mouse GE probe set A_30_P01032952	Chr4: 109.405715	6.37141	24	Chr4: 108.490216	0.46047	37	0.00369278	0	0	1
A_30_P01029086			AgG3MoGE_A_30_P01029086	Agilent SurePrint G3 Mouse GE probe set A_30_P01029086	Chr10: 67.112543	8.47622	12.4	Chr2: 17.948720	-0.459928	37	0.0037404	0	0	1
A_55_P2314229	328066		C920021A13	hypothetical protein C920021A13	Chr12: 25.386562	7.57273	31.2	Chr12: 25.480968	0.459886	37	0.00374405	0	0	1
A_30_P01025248			AgG3MoGE_A_30_P01025248	Agilent SurePrint G3 Mouse GE probe set A_30_P01025248	Chr4: 3.822486	7.08911	14.3	Chr15: 101.561023	-0.459453	37	0.00378246	0	0	1
A_30_P01019933			AgG3MoGE_A_30_P01019933	Agilent SurePrint G3 Mouse GE probe set A_30_P01019933	Chr16: 64.821835	6.34151	13.8	Chr2: 40.340914	-0.459265	37	0.00379925	0	0	1
A_55_P1961903			AgG3MoGE_A_55_P1961903	Agilent SurePrint G3 Mouse GE probe set A_55_P1961903	ChrUn: 1.000000	6.33168	94.7	Chr2: 5.653007	-0.459117	37	0.00381249	0	0	1
A_55_P2115136	74048	81923	Vsir	V-set immunoregulatory receptor	Chr10: 60.369232	9.42435	14.3	Chr12: 70.716812	0.458927	37	0.00382961	0.424018	0	1
A_55_P2004652	16641	86848	Klrc1	killer cell lectin-like receptor subfamily C, member 1	Chr6: 129.678297	5.70357	13.7	Chr2: 17.898115	-0.458835	37	0.00383787	0.373112	0.501693	0.00902057
A_51_P319460	18414	2972	Osmr	oncostatin M receptor	Chr15: 6.813686	8.85219	7.2	Chr19: 11.923268	0.458793	37	0.00384164	0.361077	0.276583	0.171375
A_51_P222657	12257	574	Tspo	translocator protein (mitochondrial permeability transition pore component)	Chr15: 83.572221	9.92857	11.6	ChrX: 161.585623	0.458655	37	0.00385418	0.418168	0.27406	0.175476
A_30_P01018932			AgG3MoGE_A_30_P01018932	Agilent SurePrint G3 Mouse GE probe set A_30_P01018932	Chr17: 24.024053	5.89546	17.1	Chr1: 3.010274	-0.458471	37	0.00387084	0	0	1
A_55_P2012679	211468	14332	Kcnh8	potassium voltage-gated channel, subfamily H (eag-related), member 8	Chr17: 52.905177	6.42092	11.7	Chr12: 117.577251	0.458411	37	0.00387633	0.223923	0.234179	0.249545
A_55_P2106588			AgG3MoGE_A_55_P2106588	Agilent SurePrint G3 Mouse GE probe set A_55_P2106588	Chr4: 118.569573	8.09441	17.9	Chr4: 109.169766	0.45766	37	0.00394517	0	0	1
A_55_P2047003	140489	50956	Bhlhe23	basic helix-loop-helix family, member e23	Chr2: 180.774724	5.86924	10.3	Chr9: 94.904747	0.457622	37	0.00394862	0.179364	0	1
A_55_P2042612	50908	1314	C1s	complement component 1, s subcomponent	Chr6: 124.530757	8.17868	17.1	Chr6: 125.923127	0.457488	37	0.0039611	0	-0.268443	0.18485
A_30_P01023637			AgG3MoGE_A_30_P01023637	Agilent SurePrint G3 Mouse GE probe set A_30_P01023637	Chr10: 111.543300	6.31743	10.6	Chr2: 25.649555	0.457474	37	0.00396239	0	0	1
A_30_P01021640			AgG3MoGE_A_30_P01021640	Agilent SurePrint G3 Mouse GE probe set A_30_P01021640	Chr6: 86.848512	9.42965	27	Chr6: 85.461248	-0.457254	37	0.0039828	0	0	1
A_55_P1976278	18751	56424	Prkcb	protein kinase C, beta	Chr7: 122.634327	11.9681	11.6	Chr2: 17.948720	-0.456952	37	0.00401104	0.272877	0	1
A_30_P01030587			AgG3MoGE_A_30_P01030587	Agilent SurePrint G3 Mouse GE probe set A_30_P01030587	Chr6: 48.020031	7.6697	10.9	Chr2: 5.653007	-0.456754	37	0.00402955	0	0	1
A_51_P254855	19225	31000	Ptgs2	prostaglandin-endoperoxide synthase 2	Chr1: 150.107614	6.99941	7	Chr4: 105.248708	0.456599	37	0.00404421	0.197547	-0.0203553	0.921379
A_30_P01027212			AgG3MoGE_A_30_P01027212	Agilent SurePrint G3 Mouse GE probe set A_30_P01027212	Chr18: 69.767158	6.21811	51.6	Chr18: 69.216070	-0.45646	37	0.00405728	0	0	1
A_66_P123683	109019	57094	Obfc2a	oligonucleotide/oligosaccharide-binding fold containing 2A	Chr1: 51.470473	7.18308	8.8	Chr2: 25.649555	-0.456382	37	0.00406474	0.44904	0.0440146	0.83094
A_51_P339154			AgG3MoGE_A_51_P339154	Agilent SurePrint G3 Mouse GE probe set A_51_P339154	Chr15: 75.221973	6.03354	13.6	Chr12: 30.182102	0.45636	37	0.00406678	0	0	1
A_30_P01023456			AgG3MoGE_A_30_P01023456	Agilent SurePrint G3 Mouse GE probe set A_30_P01023456	Chr14: 60.643192	5.84765	11.2	Chr2: 9.829662	0.456185	37	0.00408339	0	0	1
A_66_P113245	17305	1803	Mfng	MFNG O-fucosylpeptide 3-beta-N-acetylglucosaminyltransferase	Chr15: 78.755902	9.87714	13.4	Chr3: 36.834801	0.456065	37	0.00409486	0.30084	0.579192	0.00193233
A_30_P01023081			AgG3MoGE_A_30_P01023081	Agilent SurePrint G3 Mouse GE probe set A_30_P01023081	Chr2: 128.301300	5.92995	11	Chr2: 17.948720	-0.456046	37	0.00409669	0	0	1
A_51_P384318	50909	1313	C1ra	complement component 1, r subcomponent A	Chr6: 124.523034	7.31043	13.6	Chr19: 10.708414	0.45566	37	0.0041336	0.340449	0	1
A_55_P2403686	68208		1700039O17Rik	RIKEN cDNA 1700039O17 gene	Chr2: 173.234009	5.93168	16.5	Chr11: 50.577069	0.455419	37	0.00415688	0	0	1
A_55_P1970901	546134	52791	Gramd2	GRAM domain containing 2	Chr9: 59.716365	5.96024	15.9	Chr18: 86.580278	-0.455355	37	0.00416306	0	-0.0245135	0.905382
A_30_P01018418			AgG3MoGE_A_30_P01018418	Agilent SurePrint G3 Mouse GE probe set A_30_P01018418	Chr4: 46.571591	5.93673	13.4	Chr2: 5.653007	-0.45529	37	0.00416934	0	0	1
A_30_P01028994			AgG3MoGE_A_30_P01028994	Agilent SurePrint G3 Mouse GE probe set A_30_P01028994	Chr13: 34.607422	5.78114	14.9	Chr2: 18.263847	0.455159	37	0.00418204	0	0	1
A_55_P1997282	68187	32665	Fam135a	family with sequence similarity 135, member A	Chr1: 24.011904	9.37978	16.1	Chr19: 21.131061	-0.455077	37	0.00419	0	0	1
A_55_P2350617	56857	41357	Slc37a2	solute carrier family 37 (glycerol-3-phosphate transporter), member 2	Chr9: 37.230316	7.64324	10	Chr12: 3.200000	0.454622	37	0.00423443	0.287843	-0.00586707	0.977307
A_30_P01029039			AgG3MoGE_A_30_P01029039	Agilent SurePrint G3 Mouse GE probe set A_30_P01029039	Chr8: 49.463316	5.83808	7.8	Chr16: 88.032782	-0.45435	37	0.00426124	0	0	1
A_30_P01033226			AgG3MoGE_A_30_P01033226	Agilent SurePrint G3 Mouse GE probe set A_30_P01033226	Chr1: 38.835795	7.63365	9.4	Chr2: 25.852660	0.454243	37	0.00427177	0	0	1
A_51_P463846	229900	121827	Gbp7	guanylate binding protein 7	Chr3: 142.546415	8.56689	15	Chr5: 108.793864	0.453824	37	0.00431341	0	0	1
A_51_P286737	20296	2241	Ccl2	chemokine (C-C motif) ligand 2	Chr11: 82.037148	7.65938	8.7	Chr5: 21.026344	0.453769	37	0.00431886	0.216725	0.01272	0.950824
A_30_P01023379			AgG3MoGE_A_30_P01023379	Agilent SurePrint G3 Mouse GE probe set A_30_P01023379	Chr7: 106.637114	7.28476	19.2	Chr7: 105.551819	0.453472	37	0.0043486	0	0	1
A_30_P01026374			AgG3MoGE_A_30_P01026374	Agilent SurePrint G3 Mouse GE probe set A_30_P01026374	Chr15: 62.218562	8.0383	13.2	Chr19: 32.049009	-0.453363	37	0.0043596	0	0	1
A_55_P2175056	545893	86837	Gm5887	predicted gene 5887	Chr6: 147.081433	5.94689	9.7	Chr9: 97.359333	-0.453278	37	0.00436817	0	0	1
A_52_P217875	15081	116395	H3f3b	H3 histone, family 3B	Chr11: 116.022156	8.28197	11.6	Chr17: 76.884650	-0.452833	37	0.00441319	0.379313	0.426985	0.0295921
A_55_P1996973	74558	111139	Gvin1	GTPase, very large interferon inducible 1	Chr7: 106.156826	8.67222	17.3	Chr7: 105.551819	0.452167	37	0.00448135	0.332733	0.556064	0.00318098
A_52_P520495	22329	838	Vcam1	vascular cell adhesion molecule 1	Chr3: 116.126035	8.20116	11.2	Chr8: 76.950022	0.452042	37	0.00449426	0.357236	0.767343	4.78354e-06
A_55_P1986680			AgG3MoGE_A_55_P1986680	Agilent SurePrint G3 Mouse GE probe set A_55_P1986680	Chr12: 95.071961	8.74449	16.4	Chr2: 25.871175	-0.451556	37	0.0045447	0	0	1
A_52_P253567	15497	69149	Hsd3b6	hydroxy-delta-5-steroid dehydrogenase, 3 beta- and steroid delta-isomerase 6	Chr3: 98.806513	5.90627	9.6	Chr2: 145.281646	-0.450946	37	0.00460873	0.353254	-0.255243	0.208228
A_51_P193146	73656		Ms4a6c	membrane-spanning 4-domains, subfamily A, member 6C	Chr19: 11.471090	7.41968	12	Chr5: 21.748772	0.450917	37	0.00461172	0	0.651677	0.000310291
A_55_P2135165	227630		Lcn11	lipocalin 11	Chr2: 25.779289	5.93092	9.8	Chr2: 24.971752	0.450797	37	0.00462447	0	-0.0173993	0.932768
A_55_P1986471	100039757	103827	Gm10153	predicted gene 10153	Chr7: 142.189485	7.84322	15.2	Chr2: 15.000000	0.450717	37	0.00463292	0	0	1
A_55_P2137121	434484	56031	Sp140	Sp140 nuclear body protein	Chr1: 85.610754	7.56314	11.2	Chr2: 41.625955	0.450474	37	0.00465873	0	0.604805	0.00106426
A_30_P01028092			AgG3MoGE_A_30_P01028092	Agilent SurePrint G3 Mouse GE probe set A_30_P01028092	Chr5: 52.197605	6.54762	17.2	Chr7: 143.090958	0.450417	37	0.00466483	0	0	1
A_52_P65084	54422	81871	Barhl1	BarH-like 1	Chr2: 28.907733	9.70019	16.2	Chr1: 173.633577	-0.450244	37	0.00468328	0.391491	-0.430912	0.0279695
A_55_P1990440	226412	9108	R3hdm1	R3H domain 1 (binds single-stranded nucleic acids)	Chr1: 128.237676	10.8924	12.2	Chr9: 105.639522	-0.450036	37	0.00470555	0	0.191747	0.348047
A_55_P2105638	241694		Ralgapa2	Ral GTPase activating protein, alpha subunit 2 (catalytic)	Chr2: 146.241304	9.58505	14.2	Chr4: 21.855857	-0.449993	37	0.00471017	0.44571	-0.109996	0.592708
A_55_P2156409	19941	113207	Rpl26	ribosomal protein L26	Chr11: 68.902274	11.8461	11	Chr2: 25.871175	0.449967	37	0.00471303	0.375979	0.326101	0.103989
A_55_P2058189	215436	41279	Slc35e3	solute carrier family 35, member E3	Chr10: 117.734496	8.28508	10.8	Chr2: 40.927969	-0.44984	37	0.00472665	0	0.00840705	0.967487
A_55_P2010066	12335	52	Capn3	calpain 3	Chr2: 120.504702	9.31397	14.4	Chr8: 107.509859	0.449807	37	0.0047302	0.388894	0.213651	0.294641
A_55_P1955706	234847	31133	Spg7	spastic paraplegia 7 homolog (human)	Chr8: 123.097676	11.5646	13.7	Chr17: 79.160685	-0.449791	37	0.00473201	0.279155	-0.202547	0.321035
A_55_P2058899	320581	77606	Idi2	isopentenyl-diphosphate delta isomerase 2	Chr13: 8.959503	5.84232	13.5	Chr5: 91.093119	0.44973	37	0.00473854	0.367061	-0.0277096	0.893111
A_55_P2046812	20692	31132	Sparc	secreted acidic cysteine rich glycoprotein	Chr11: 55.395437	14.1764	18.3	Chr19: 10.670548	0.449559	37	0.00475702	0.307388	0.019597	0.924299
A_30_P01030509			AgG3MoGE_A_30_P01030509	Agilent SurePrint G3 Mouse GE probe set A_30_P01030509	Chr10: 67.098033	9.32959	15.5	Chr19: 20.064416	-0.449385	37	0.00477601	0	0	1
A_55_P2077526			AgG3MoGE_A_55_P2077526	Agilent SurePrint G3 Mouse GE probe set A_55_P2077526	Chr13: 92.532747	12.6468	12.7	Chr19: 10.670548	-0.449337	37	0.00478117	0	0	1
A_30_P01028723			AgG3MoGE_A_30_P01028723	Agilent SurePrint G3 Mouse GE probe set A_30_P01028723	Chr3: 50.549325	6.00016	14.2	Chr3: 46.156467	0.448831	37	0.00483661	0	0	1
A_51_P201174	67717	68139	Lipf	lipase, gastric	Chr19: 33.976683	6.458	22.7	Chr12: 102.420291	0.44873	37	0.00484764	0	-0.0700225	0.733929
A_51_P472249	20540	88701	Slc7a7	solute carrier family 7 (cationic amino acid transporter, y+ system), member 7	Chr14: 54.369482	9.06773	12.4	Chr2: 157.995222	0.4485	37	0.00487313	0.336127	0.180739	0.376926
A_30_P01029275			AgG3MoGE_A_30_P01029275	Agilent SurePrint G3 Mouse GE probe set A_30_P01029275	Chr3: 41.172467	6.07884	13.1	Chr15: 97.576270	0.448172	37	0.00490955	0	0	1
A_55_P2140271	619355		Gm6083	developmental pluripotency associated 5 pseudogene	Chr5: 29.538045	6.03935	11	Chr19: 61.040795	-0.447313	37	0.00500601	0	0	1
A_55_P2170335	12151	3797	Bmi1	Bmi1 polycomb ring finger oncogene	Chr2: 18.685904	9.98886	11.6	Chr2: 18.263847	0.4473	37	0.00500751	0.325537	-0.278514	0.168283
A_30_P01032401			AgG3MoGE_A_30_P01032401	Agilent SurePrint G3 Mouse GE probe set A_30_P01032401	Chr15: 73.630905	7.65432	13.7	Chr15: 72.500609	0.446629	37	0.00508404	0	0	1
A_30_P01020544			AgG3MoGE_A_30_P01020544	Agilent SurePrint G3 Mouse GE probe set A_30_P01020544	Chr1: 85.522509	5.86551	11.9	Chr10: 30.866226	-0.446507	37	0.00509803	0	0	1
A_55_P2046241	65103	11302	Arl6ip6	ADP-ribosylation factor-like 6 interacting protein 6	Chr2: 53.219152	8.43838	57.7	Chr2: 52.767186	-0.44648	37	0.00510113	0.399657	0.401132	0.0422567
A_51_P484842	11890	912	Asgr2	asialoglycoprotein receptor 2	Chr11: 70.106066	7.71462	23.6	Chr11: 69.601908	0.446227	37	0.00513033	0.43393	-0.112912	0.582878
A_66_P101536	100038724		Gm10304	predicted gene 10304	Chr4: 104.330480	10.0578	31.6	Chr4: 105.245023	-0.446163	37	0.0051377	0	0	1
A_55_P2169948			AgG3MoGE_A_55_P2169948	Agilent SurePrint G3 Mouse GE probe set A_55_P2169948	ChrUn: 1.000000	5.81341	16.4	Chr6: 11.762184	-0.446024	37	0.00515383	0	0	1
A_30_P01021123			AgG3MoGE_A_30_P01021123	Agilent SurePrint G3 Mouse GE probe set A_30_P01021123	Chr10: 39.944976	5.72765	11.3	Chr6: 95.010274	-0.445924	37	0.00516541	0	0	1
A_55_P1988951			AgG3MoGE_A_55_P1988951	Agilent SurePrint G3 Mouse GE probe set A_55_P1988951	Chr1: 45.602527	12.3271	16.3	Chr2: 41.625955	0.445919	37	0.00516601	0	0	1
A_55_P2044439	17305	1803	Mfng	MFNG O-fucosylpeptide 3-beta-N-acetylglucosaminyltransferase	Chr15: 78.756000	9.68524	12	Chr17: 78.355391	0.445815	37	0.00517817	0.30084	0.579192	0.00193233
A_30_P01022100			AgG3MoGE_A_30_P01022100	Agilent SurePrint G3 Mouse GE probe set A_30_P01022100	Chr12: 21.377247	6.19354	21.9	Chr12: 12.942345	0.445699	37	0.00519172	0	0	1
A_55_P2238933	75984		5031415H12Rik	RIKEN cDNA 5031415H12 gene	Chr17: 70.753601	10.0824	25.1	Chr17: 70.920549	-0.445427	37	0.0052236	0	0	1
A_30_P01029808			AgG3MoGE_A_30_P01029808	Agilent SurePrint G3 Mouse GE probe set A_30_P01029808	Chr19: 7.399031	8.43319	19.7	Chr19: 26.367815	0.44538	37	0.00522912	0	0	1
A_66_P115474	442817		C130046B21Rik	RIKEN cDNA C130046B21 gene	Chr2: 21.143923	5.99527	9.4	Chr9: 123.034916	-0.44517	37	0.00525384	0	-0.00239248	0.990745
A_55_P2088008	23963	56542	Odz1	odd Oz/ten-m homolog 1	ChrX: 42.824369	8.43151	10.2	Chr18: 69.216070	-0.445151	37	0.00525608	0.436663	-0.355005	0.0751354
A_55_P2066116	12051	81738	Bcl3	B-cell leukemia/lymphoma 3	Chr7: 19.808477	8.76476	9.4	Chr5: 108.793864	0.445115	37	0.00526036	0.402266	0.335383	0.0939475
A_55_P2212968	12503	12818	Cd247	CD247 antigen	Chr1: 165.870193	6.23746	8.2	Chr6: 23.372761	0.445023	37	0.00527116	0.40894	0.768083	4.62341e-06
A_30_P01018443			AgG3MoGE_A_30_P01018443	Agilent SurePrint G3 Mouse GE probe set A_30_P01018443	Chr3: 108.968324	6.29246	15.2	Chr12: 28.896298	-0.444885	37	0.00528754	0	0	1
A_55_P1953683	18201	2652	Nsmaf	neutral sphingomyelinase (N-SMase) activation associated factor	Chr4: 6.396266	11.0108	14	Chr3: 57.334874	-0.444882	37	0.00528789	0.47055	0.395688	0.0454025
A_51_P394847	76024		Gm11346	X-linked lymphocyte-regulated 5 pseudogene	Chr13: 24.598417	6.75351	7.3	Chr18: 82.255306	-0.444794	37	0.00529834	0	0	1
A_55_P1954598	269700	28297	Gm15800	predicted gene 15800	Chr5: 121.368514	11.8598	10.3	Chr7: 140.875183	-0.444737	37	0.00530519	0	0	1
A_55_P2009543			AgG3MoGE_A_55_P2009543	Agilent SurePrint G3 Mouse GE probe set A_55_P2009543	Chr13: 73.318014	12.8517	18.2	Chr1: 172.235364	0.444651	37	0.00531545	0	0	1
A_55_P2404867			AgG3MoGE_A_55_P2404867	Agilent SurePrint G3 Mouse GE probe set A_55_P2404867	Chr4: 91.630080	5.81714	10.5	Chr6: 29.070749	0.44444	37	0.00534059	0	0	1
A_30_P01029656			AgG3MoGE_A_30_P01029656	Agilent SurePrint G3 Mouse GE probe set A_30_P01029656	Chr13: 70.884243	6.50508	10.2	Chr12: 92.568022	0.44439	37	0.00534655	0	0	1
A_55_P1962641	213211	12924	Rnf26	ring finger protein 26	Chr6: 76.495464	11.5538	15.5	Chr7: 107.372020	-0.444384	37	0.00534732	0	0.660174	0.000242669
A_51_P258359	210554	51833	Hus1b	Hus1 homolog b (S. pombe)	Chr13: 30.946893	6.78035	12	ChrX: 164.046333	-0.444088	37	0.00538293	0.366493	-0.0402847	0.845088
A_30_P01019770			AgG3MoGE_A_30_P01019770	Agilent SurePrint G3 Mouse GE probe set A_30_P01019770	Chr4: 55.477902	5.76595	9.4	Chr19: 7.273188	-0.443916	37	0.00540359	0	0	1
A_51_P214796	52615	32256	Suz12	suppressor of zeste 12 (polycomb repressive complex 2 member)	Chr11: 80.033749	9.57338	9.6	Chr2: 18.263847	-0.443844	37	0.00541233	0.361634	0.644469	0.000380045
A_51_P472078			AgG3MoGE_A_51_P472078	Agilent SurePrint G3 Mouse GE probe set A_51_P472078	Chr1: 43.093744	7.65097	8.4	Chr3: 53.053282	-0.443753	37	0.00542338	0	0	1
A_52_P154880	71777	6804	Ing3	inhibitor of growth family, member 3	Chr6: 21.975923	9.66446	10.1	ChrX: 50.730573	-0.443721	37	0.00542725	0.411155	-0.250686	0.216746
A_51_P370380	105014	75139	Rdh14	retinol dehydrogenase 14 (all-trans and 9-cis)	Chr12: 10.395267	10.6825	73	Chr12: 9.748445	-0.443485	37	0.0054559	0	-0.61467	0.000834367
A_51_P104125	72826	25107	Fam76b	family with sequence similarity 76, member B	Chr9: 13.846214	9.9363	14.7	Chr2: 33.606958	-0.443384	37	0.00546832	0	0	1
A_66_P133383	77481		C030048H21Rik	RIKEN cDNA C030048H21 gene	Chr2: 26.243603	9.16473	12.3	Chr2: 36.101675	0.44308	37	0.00550548	0	-0.226051	0.266826
A_52_P220879	21817	3391	Tgm2	transglutaminase 2, C polypeptide	Chr2: 158.116539	10.2546	9.1	Chr19: 11.923268	0.443032	37	0.0055114	0.349171	-0.0896858	0.663056
A_55_P1968643	545934	79577	Vmn1r173	vomeronasal 1 receptor 173	Chr7: 23.703147	7.20373	11.5	Chr17: 83.747523	0.442866	37	0.00553185	0	0	1
A_30_P01029649			AgG3MoGE_A_30_P01029649	Agilent SurePrint G3 Mouse GE probe set A_30_P01029649	Chr12: 83.912083	9.33711	13.3	Chr2: 17.948720	-0.44281	37	0.00553881	0	0	1
A_55_P2087944			AgG3MoGE_A_55_P2087944	Agilent SurePrint G3 Mouse GE probe set A_55_P2087944	Chr1: 8.791656	6.03011	13.2	Chr12: 92.568022	-0.442719	37	0.00555	0	0	1
A_30_P01018959			AgG3MoGE_A_30_P01018959	Agilent SurePrint G3 Mouse GE probe set A_30_P01018959	Chr5: 125.385926	8.47065	8.9	Chr2: 20.017306	-0.442464	37	0.00558169	0	0	1
A_55_P2015807	319974	22907	Auts2	autism susceptibility candidate 2	Chr5: 131.770673	8.33305	14.7	Chr12: 84.895759	-0.442169	37	0.00561837	0	-0.552814	0.00340213
A_55_P2058671	231125	15119	Zfyve28	zinc finger, FYVE domain containing 28	Chr5: 34.194941	10.1926	10	Chr3: 33.754175	-0.442123	37	0.00562423	0	-0.151533	0.459935
A_30_P01023097			AgG3MoGE_A_30_P01023097	Agilent SurePrint G3 Mouse GE probe set A_30_P01023097	Chr5: 151.227311	7.84165	14.6	Chr12: 74.977482	-0.441978	37	0.00564229	0	0	1
A_55_P2177309	15566	20244	Htr7	5-hydroxytryptamine (serotonin) receptor 7	Chr19: 35.964382	6.68754	12.9	Chr2: 33.606958	0.441825	37	0.00566161	0.255419	-0.150382	0.463391
A_30_P01025360			AgG3MoGE_A_30_P01025360	Agilent SurePrint G3 Mouse GE probe set A_30_P01025360	Chr12: 101.919458	8.82878	20.1	Chr12: 100.565815	-0.44173	37	0.00567346	0	0	1
A_55_P2070079	16859	110970	Lgals9	lectin, galactose binding, soluble 9	Chr11: 78.963420	8.77935	9.3	Chr9: 95.329897	0.441618	37	0.00568767	0.365915	0.480722	0.0129221
A_30_P01019024			AgG3MoGE_A_30_P01019024	Agilent SurePrint G3 Mouse GE probe set A_30_P01019024	Chr10: 127.383074	8.18616	18.2	Chr19: 20.064416	-0.441469	37	0.00570648	0	0	1
A_30_P01033482			AgG3MoGE_A_30_P01033482	Agilent SurePrint G3 Mouse GE probe set A_30_P01033482	Chr15: 85.646121	5.79738	13.7	Chr18: 69.216070	-0.441463	37	0.00570728	0	0	1
A_52_P591153	104759	16350	Pld4	phospholipase D family, member 4	Chr12: 112.767807	9.04805	14.4	Chr9: 83.875022	0.441409	37	0.00571408	0.350374	0.771583	3.92895e-06
A_30_P01030116			AgG3MoGE_A_30_P01030116	Agilent SurePrint G3 Mouse GE probe set A_30_P01030116	Chr14: 75.370952	6.41732	10.1	Chr1: 183.947093	-0.441341	37	0.00572279	0	0	1
A_30_P01029561			AgG3MoGE_A_30_P01029561	Agilent SurePrint G3 Mouse GE probe set A_30_P01029561	Chr4: 72.106607	6.10114	19.9	Chr14: 113.614252	-0.44107	37	0.00575723	0	0	1
A_30_P01021831			AgG3MoGE_A_30_P01021831	Agilent SurePrint G3 Mouse GE probe set A_30_P01021831	Chr3: 41.523069	6.19857	13.4	Chr7: 45.725191	0.441024	37	0.00576317	0	0	1
A_55_P2247420	101693		AI854308	expressed sequence AI854308	Chr7: 136.275467	5.70932	15.8	Chr5: 93.156983	-0.441012	37	0.00576467	0	0	1
A_55_P2085120			AgG3MoGE_A_55_P2085120	Agilent SurePrint G3 Mouse GE probe set A_55_P2085120	Chr19: 26.483555	6.22195	14.2	Chr9: 64.513351	0.440298	37	0.00585646	0	0	1
A_30_P01025549			AgG3MoGE_A_30_P01025549	Agilent SurePrint G3 Mouse GE probe set A_30_P01025549	Chr8: 122.100423	6.31811	8.5	Chr4: 20.033032	-0.439993	37	0.00589615	0	0	1
A_55_P2060379	12819	1396	Col15a1	collagen, type XV, alpha 1	Chr4: 47.312389	6.11924	13.4	Chr3: 61.218458	0.439975	37	0.00589842	0.415414	-0.123305	0.548432
A_30_P01020402			AgG3MoGE_A_30_P01020402	Agilent SurePrint G3 Mouse GE probe set A_30_P01020402	Chr11: 3.648065	7.87251	10.3	Chr6: 16.982017	0.439916	37	0.0059061	0	0	1
A_30_P01028355			AgG3MoGE_A_30_P01028355	Agilent SurePrint G3 Mouse GE probe set A_30_P01028355	Chr16: 23.535040	7.80211	12.9	Chr11: 36.820136	-0.4399	37	0.00590819	0	0	1
A_55_P2227760	102540		AI480624	expressed sequence AI480624	Chr9: 37.499853	6.04451	16.8	Chr18: 61.000000	0.43987	37	0.00591208	0	0	1
A_55_P2150179	317677	1314	Gm5077	predicted gene 5077	Chr6: 124.624724	8.04414	20.1	Chr6: 125.923127	0.439645	37	0.00594155	0	0	1
A_55_P2179030	20409	8227	Ostf1	osteoclast stimulating factor 1	Chr19: 18.581032	9.63576	64.6	Chr19: 18.172211	0.43962	37	0.00594481	0.494874	0.37681	0.057764
A_51_P183912	50931	3562	Il27ra	interleukin 27 receptor, alpha	Chr8: 84.030986	6.51849	12.1	Chr11: 50.577069	0.439524	37	0.00595747	0.313043	0.783465	2.21222e-06
A_52_P584335	14275	7322	Folr1	folate receptor 1 (adult)	Chr7: 101.868458	6.69143	53.2	Chr7: 97.465336	0.439517	37	0.0059584	0.43323	-0.372382	0.0610103
A_30_P01017673			AgG3MoGE_A_30_P01017673	Agilent SurePrint G3 Mouse GE probe set A_30_P01017673	Chr5: 76.774787	5.71995	9.1	Chr9: 95.329897	-0.439496	37	0.00596115	0	0	1
A_30_P01019822			AgG3MoGE_A_30_P01019822	Agilent SurePrint G3 Mouse GE probe set A_30_P01019822	Chr15: 73.638453	8.13195	12.6	Chr15: 69.108222	0.439341	37	0.00598157	0	0	1
A_55_P1993698	13046	23002	Celf1	CUGBP, Elav-like family member 1	Chr2: 91.016976	9.35508	11.5	Chr2: 18.263847	-0.439188	37	0.00600172	0.350929	0	1
A_30_P01019883			AgG3MoGE_A_30_P01019883	Agilent SurePrint G3 Mouse GE probe set A_30_P01019883	Chr2: 155.464428	7.702	12.1	Chr17: 6.039016	-0.438957	37	0.0060323	0	0	1
A_55_P2127959	333473	53313	Zfp36l3	zinc finger protein 36, C3H type-like 3	ChrX: 53.774051	7.34162	10.5	Chr4: 120.293959	0.438919	37	0.00603743	0.345157	0.0660998	0.748347
A_55_P2109377	12323	111050	Camk2b	calcium/calmodulin-dependent protein kinase II, beta	Chr11: 5.969672	12.2309	11.7	Chr16: 86.457592	-0.438885	37	0.00604194	0.391779	-0.302013	0.133744
A_52_P312837	20588	68296	Smarcc1	SWI/SNF related, matrix associated, actin dependent regulator of chromatin, subfamily c, member 1	Chr9: 110.213611	8.2603	10.9	Chr4: 105.245023	-0.438801	37	0.00605313	0.428534	0.113921	0.579492
A_55_P2145511			AgG3MoGE_A_55_P2145511	Agilent SurePrint G3 Mouse GE probe set A_55_P2145511	Chr4: 101.543298	8.39573	12	Chr4: 120.293959	-0.438643	37	0.00607419	0	0	1
A_55_P2023627			AgG3MoGE_A_55_P2023627	Agilent SurePrint G3 Mouse GE probe set A_55_P2023627	Chr2: 18.687516	5.81646	13.7	Chr2: 26.367718	-0.438521	37	0.00609054	0	0	1
A_51_P499153	338337	5854	Cog3	component of oligomeric golgi complex 3	Chr14: 75.702667	9.8527	10.3	Chr2: 116.006377	-0.438502	37	0.00609309	0	0.393266	0.0468603
A_55_P2064831	628004		Gm10561	predicted gene 10561	Chr1: 55.228632	8.74184	54.3	Chr1: 55.127478	0.438241	37	0.00612808	0	0	1
A_30_P01019295			AgG3MoGE_A_30_P01019295	Agilent SurePrint G3 Mouse GE probe set A_30_P01019295	Chr16: 64.823761	9.05505	18.3	Chr2: 33.606958	-0.438185	37	0.00613561	0	0	1
A_55_P2275402	77246		9330177L23Rik	RIKEN cDNA 9330177L23 gene	Chr5: 131.593820	10.0033	14.9	Chr8: 61.476983	-0.438093	37	0.00614796	0	0	1
A_55_P2037235	109032	82192	Sp110	Sp110 nuclear body protein	Chr1: 85.596001	7.71227	11.2	Chr5: 108.793864	0.438028	37	0.00615677	0.34004	0.515726	0.00700356
A_55_P1957227	76130	32746	Las1l	LAS1-like	ChrX: 95.937373	10.6382	10.1	Chr12: 30.182102	-0.437939	37	0.00616888	0.339745	0.0460091	0.823395
A_30_P01030320			AgG3MoGE_A_30_P01030320	Agilent SurePrint G3 Mouse GE probe set A_30_P01030320	Chr12: 108.790584	7.58259	12.1	Chr2: 18.263847	-0.437592	37	0.00621591	0	0	1
A_51_P243755	20494	390	Slc10a2	solute carrier family 10, member 2	Chr8: 5.086145	5.769	11.2	Chr13: 30.459929	-0.437472	37	0.00623233	0.286169	0.114379	0.577959
A_52_P539414	209357	1160	Gtf2h3	general transcription factor IIH, polypeptide 3	Chr5: 124.596286	9.69373	18.5	Chr2: 33.606958	-0.437462	37	0.00623364	0.247208	0.225264	0.26854
A_30_P01032286			AgG3MoGE_A_30_P01032286	Agilent SurePrint G3 Mouse GE probe set A_30_P01032286	Chr5: 110.481445	7.91568	12.7	Chr14: 117.688529	0.43741	37	0.00624074	0	0	1
A_51_P345367	16913	56499	Psmb8	proteasome (prosome, macropain) subunit, beta type 8 (large multifunctional peptidase 7)	Chr17: 34.200826	9.59124	14.5	Chr5: 108.793864	0.437301	37	0.0062557	0.297176	0.582498	0.00179403
A_55_P1955350			AgG3MoGE_A_55_P1955350	Agilent SurePrint G3 Mouse GE probe set A_55_P1955350	Chr1: 107.020209	5.75838	7.9	Chr2: 5.653007	-0.437278	37	0.00625893	0	0	1
A_55_P2113310			AgG3MoGE_A_55_P2113310	Agilent SurePrint G3 Mouse GE probe set A_55_P2113310	Chr1: 82.235814	7.81027	12.3	Chr4: 132.446929	0.437236	37	0.0062646	0	0	1
A_52_P138895	227638	65608	Qsox2	quiescin Q6 sulfhydryl oxidase 2	Chr2: 26.213981	8.2037	16.7	Chr2: 25.871175	0.437124	37	0.00628	0.383123	-0.467108	0.0161342
A_55_P2151284	404315	17287	Olfr372	olfactory receptor 372	Chr8: 72.058472	5.87886	12.2	Chr6: 136.698024	0.436949	37	0.00630416	0	0.390099	0.0488217
A_51_P158400	319817	28276	Rc3h2	ring finger and CCCH-type zinc finger domains 2	Chr2: 37.375202	10.4806	22	Chr2: 36.101675	-0.436912	37	0.00630918	0.413628	-0.0328532	0.873415
A_51_P444822	258357	27137	Olfr574	olfactory receptor 574	Chr7: 102.949448	5.75149	13.9	Chr9: 48.080531	-0.43686	37	0.00631633	0	-0.0359571	0.861563
A_66_P135018	50774		Krtap5-1	keratin associated protein 5-1	Chr7: 142.296895	8.2073	15.5	Chr1: 126.657091	0.436805	37	0.00632399	0.290701	-0.389339	0.049302
A_30_P01023582			AgG3MoGE_A_30_P01023582	Agilent SurePrint G3 Mouse GE probe set A_30_P01023582	Chr1: 134.096901	5.96508	11.2	Chr5: 29.537495	-0.43677	37	0.00632876	0	0	1
A_52_P470401	66690	9129	Tmem186	transmembrane protein 186	Chr16: 8.634816	9.18114	12.8	Chr17: 78.355391	-0.436598	37	0.00635262	0	-0.137382	0.503339
A_52_P544476	21748		Terc	telomerase RNA component	Chr3: 96.414774	7.59822	14.4	Chr15: 28.498377	0.436477	37	0.00636952	0.216063	0.615961	0.000807732
A_52_P94454	22064	7983	Trpc2	transient receptor potential cation channel, subfamily C, member 2	Chr7: 102.082844	8.63284	81.1	Chr7: 97.465336	-0.436412	37	0.00637852	0.291381	0.63298	0.000519586
A_55_P1955364	12966	36281	Crygc	crystallin, gamma C	Chr1: 65.073186	6.93986	64.4	Chr1: 63.144761	-0.436381	37	0.00638276	0.295115	-0.177731	0.38505
A_55_P2133806	217351		Tnrc6c	trinucleotide repeat-containing gene 6C protein	Chr11: 117.763377	10.2294	9.9	Chr2: 33.606958	-0.436262	37	0.00639939	0	0.452437	0.0203023
A_55_P2047991			AgG3MoGE_A_55_P2047991	Agilent SurePrint G3 Mouse GE probe set A_55_P2047991	Chr3: 56.889990	6.40349	12.1	Chr6: 16.059391	-0.436191	37	0.00640929	0	0	1
A_55_P2116978	17996	68405	Neb	nebulin	Chr2: 52.137317	7.3873	61.1	Chr2: 43.632178	-0.435963	37	0.0064413	0.422274	-0.11618	0.571945
A_55_P2136902	217149	35399	Cisd3	CDGSH iron sulfur domain 3	Chr11: 97.686136	11.4255	18.4	Chr19: 58.686202	0.435751	37	0.00647116	0.227972	0	1
A_52_P2645	74013	16954	Rftn2	raftlin family member 2	Chr1: 55.202167	6.10108	10.6	Chr2: 26.367718	0.435708	37	0.00647724	0	-0.0136192	0.947352
A_30_P01023955			AgG3MoGE_A_30_P01023955	Agilent SurePrint G3 Mouse GE probe set A_30_P01023955	Chr7: 127.662621	6.02276	13.9	Chr2: 41.625955	-0.435676	37	0.00648171	0	0	1
A_52_P52618	12983	339	Csf2rb	colony stimulating factor 2 receptor, beta, low-affinity (granulocyte-macrophage)	Chr15: 78.350738	8.43624	9.7	Chr5: 21.026344	0.435502	37	0.00650634	0.392262	0.686975	0.000106046
A_52_P447284	209195	43154	Clic6	chloride intracellular channel 6	Chr16: 92.541118	9.35489	19.3	Chr18: 65.174965	0.435323	37	0.00653171	0.420625	-0.238649	0.240361
A_30_P01024889			AgG3MoGE_A_30_P01024889	Agilent SurePrint G3 Mouse GE probe set A_30_P01024889	Chr6: 83.423720	10.0132	12.4	Chr2: 36.101675	-0.435218	37	0.00654669	0	0	1
A_52_P239707	18045	38149	Nfyb	nuclear transcription factor-Y beta	Chr10: 82.749270	9.39935	12.9	Chr10: 84.860165	-0.43451	37	0.00664806	0.432612	0.374043	0.0597765
A_30_P01025916			AgG3MoGE_A_30_P01025916	Agilent SurePrint G3 Mouse GE probe set A_30_P01025916	Chr6: 86.849058	8.47657	13.6	Chr2: 26.877892	-0.434479	37	0.00665262	0	0	1
A_52_P569794	269702	11256	Mphosph9	M-phase phosphoprotein 9	Chr5: 124.251682	8.84532	13.4	Chr2: 33.606958	-0.434275	37	0.00668202	0	0.423756	0.0309826
A_55_P1985344			AgG3MoGE_A_55_P1985344	Agilent SurePrint G3 Mouse GE probe set A_55_P1985344	Chr19: 9.346858	6.08211	13.5	Chr19: 21.809324	-0.434253	37	0.0066852	0	0	1
A_51_P235687	11690	1231	Alox5ap	arachidonate 5-lipoxygenase activating protein	Chr5: 149.287771	9.7943	7.3	Chr9: 48.080531	0.43425	37	0.00668572	0.324523	0.669668	0.000182704
A_55_P2137527	75429	28543	Fam183b	family with sequence similarity 183, member B	Chr11: 58.792855	10.6665	13.1	Chr2: 17.948720	0.434033	37	0.00671719	0	0	1
A_51_P421734	20499	21312	Slc12a7	solute carrier family 12, member 7	Chr13: 73.816297	8.98992	7.7	Chr12: 74.977482	0.433997	37	0.00672252	0.294246	-0.102566	0.618073
A_52_P611771			AgG3MoGE_A_52_P611771	Agilent SurePrint G3 Mouse GE probe set A_52_P611771	Chr11: 51.189987	5.83562	6.8	Chr2: 18.263847	-0.43391	37	0.00673514	0	0	1
A_55_P2121466	20185	38166	Ncor1	nuclear receptor co-repressor 1	Chr11: 62.316690	9.13651	25	Chr11: 62.251912	-0.433909	37	0.00673523	0.345736	0.500192	0.00926241
A_30_P01029944			AgG3MoGE_A_30_P01029944	Agilent SurePrint G3 Mouse GE probe set A_30_P01029944	Chr4: 156.195343	7.59568	15.6	Chr2: 22.820915	0.433724	37	0.0067623	0	0	1
A_30_P01017796			AgG3MoGE_A_30_P01017796	Agilent SurePrint G3 Mouse GE probe set A_30_P01017796	Chr6: 129.233065	5.818	12.5	Chr2: 5.653007	-0.433718	37	0.00676312	0	0	1
A_55_P2157507			AgG3MoGE_A_55_P2157507	Agilent SurePrint G3 Mouse GE probe set A_55_P2157507	Chr19: 18.681236	8.24935	18.7	Chr19: 14.967297	-0.433617	37	0.00677805	0	0	1
A_30_P01023109			AgG3MoGE_A_30_P01023109	Agilent SurePrint G3 Mouse GE probe set A_30_P01023109	Chr17: 12.830151	7.93186	15.9	Chr18: 82.377768	-0.433227	37	0.00683537	0	0	1
A_55_P1953454	99031	101447	Osbpl6	oxysterol binding protein-like 6	Chr2: 76.600554	9.67205	17.1	Chr2: 18.263847	-0.432907	37	0.00688285	0	-0.284973	0.158222
A_55_P2172604	100038391		Gm10287	predicted gene 10287	Chr3: 149.224510	6.03268	10.8	Chr2: 20.017306	0.432771	37	0.00690308	0	0	1
A_30_P01023475			AgG3MoGE_A_30_P01023475	Agilent SurePrint G3 Mouse GE probe set A_30_P01023475	Chr10: 99.255990	6.37811	11.5	Chr15: 12.687693	0.432761	37	0.00690456	0	0	1
A_55_P2159595			AgG3MoGE_A_55_P2159595	Agilent SurePrint G3 Mouse GE probe set A_55_P2159595	Chr9: 66.510971	8.93562	17.9	Chr11: 69.562972	-0.432757	37	0.00690513	0	0	1
A_52_P257547	66839	32232	0610009O20Rik	RIKEN cDNA 0610009O20 gene	Chr18: 38.262454	9.92622	19.8	Chr18: 35.812661	-0.432753	37	0.00690574	0.348084	-0.578063	0.00198161
A_55_P2052281	68846	32752	Rnf208	ring finger protein 208	Chr2: 25.244202	12.0752	10.7	Chr2: 17.948720	-0.432114	37	0.00700142	0	-0.489036	0.011235
A_55_P2378486	16531	1693	Kcnma1	potassium large conductance calcium-activated channel, subfamily M, alpha member 1 (BK slo1 ethanol sensitive)	Chr14: 23.307057	8.83203	11.4	Chr2: 17.948720	-0.431927	37	0.00702963	0.258113	-0.407401	0.0388502
A_30_P01018129			AgG3MoGE_A_30_P01018129	Agilent SurePrint G3 Mouse GE probe set A_30_P01018129	Chr19: 22.994334	9.88643	48.6	Chr19: 23.162094	-0.431682	37	0.00706676	0	0	1
A_52_P127130	20288	12822	Msr1	macrophage scavenger receptor 1	Chr8: 39.623942	6.20508	12.3	Chr11: 55.394553	0.431582	37	0.00708197	0.215943	0.055062	0.789349
A_30_P01033259			AgG3MoGE_A_30_P01033259	Agilent SurePrint G3 Mouse GE probe set A_30_P01033259	Chr6: 67.104804	9.10943	10.9	Chr2: 41.625955	-0.431309	37	0.00712373	0	0	1
A_55_P2052166	75547	4903	Akap13	A kinase (PRKA) anchor protein 13	Chr7: 75.736312	9.51676	8.9	Chr7: 111.674828	0.430789	37	0.00720368	0.443889	-0.00248199	0.990399
A_30_P01027323			AgG3MoGE_A_30_P01027323	Agilent SurePrint G3 Mouse GE probe set A_30_P01027323	Chr18: 36.290605	8.38146	11.9	Chr15: 10.000000	-0.430731	37	0.00721261	0	0	1
A_30_P01017659			AgG3MoGE_A_30_P01017659	Agilent SurePrint G3 Mouse GE probe set A_30_P01017659	Chr1: 52.455695	7.77665	9.2	Chr2: 18.263847	-0.430636	37	0.00722726	0	0	1
A_55_P2144716	329152	66192	Hecw2	HECT, C2 and WW domain containing E3 ubiquitin protein ligase 2	Chr1: 53.811317	9.87241	13.3	Chr1: 120.112911	-0.430623	37	0.00722923	0.31063	0.0975297	0.635514
A_55_P2024175	225028	2683	Map4k3	mitogen-activated protein kinase kinase kinase kinase 3	Chr17: 80.580632	10.6686	15.2	Chr2: 33.606958	-0.430618	37	0.00723	0.369092	-0.561318	0.00284927
A_55_P2081585	320560	44911	Dennd5b	DENN/MADD domain containing 5B	Chr6: 148.988103	10.7104	11.5	Chr4: 126.472844	-0.43048	37	0.00725153	0	0	1
A_30_P01029269			AgG3MoGE_A_30_P01029269	Agilent SurePrint G3 Mouse GE probe set A_30_P01029269	Chr5: 111.136774	8.97603	11.6	Chr15: 51.960923	-0.430317	37	0.00727682	0	0	1
A_55_P2071402	54611	708	Pde3a	phosphodiesterase 3A, cGMP inhibited	Chr6: 141.490128	7.41384	8.4	Chr2: 18.263847	0.430284	37	0.00728189	0.308168	-0.0705024	0.732171
A_51_P165451	67307	41470	Pbld2	phenazine biosynthesis-like protein domain containing 2	Chr10: 63.058605	7.63232	9.9	Chr7: 10.350588	-0.430237	37	0.00728931	0	0	1
A_51_P184100	12339	7651	Capn7	calpain 7	Chr14: 31.370704	9.98489	13.3	Chr2: 36.101675	-0.430213	37	0.00729296	0.334498	-0.0977282	0.634823
A_30_P01022471			AgG3MoGE_A_30_P01022471	Agilent SurePrint G3 Mouse GE probe set A_30_P01022471	Chr11: 97.645186	6.28084	11.8	Chr10: 18.908657	-0.43014	37	0.00730447	0	0	1
A_30_P01023039			AgG3MoGE_A_30_P01023039	Agilent SurePrint G3 Mouse GE probe set A_30_P01023039	Chr15: 79.971959	6.34278	18.5	Chr1: 172.235364	0.429884	37	0.00734457	0	0	1
A_66_P132777	216543	65235	Cep68	centrosomal protein 68	Chr11: 20.227052	9.27965	13	Chr7: 113.855085	0.429855	37	0.00734913	0	0.017583	0.93206
A_52_P113830	72030		1600025M17Rik	RIKEN cDNA 1600025M17 gene	ChrX: 56.320592	7.38184	14.6	Chr2: 23.766163	0.429738	37	0.00736751	0	0.00446513	0.982729
A_30_P01028831			AgG3MoGE_A_30_P01028831	Agilent SurePrint G3 Mouse GE probe set A_30_P01028831	Chr11: 69.374718	8.32741	10.8	Chr2: 24.675851	-0.42965	37	0.0073814	0	0	1
A_55_P2008860			AgG3MoGE_A_55_P2008860	Agilent SurePrint G3 Mouse GE probe set A_55_P2008860	Chr9: 29.070142	9.10176	15.6	Chr2: 9.829662	-0.429603	37	0.00738873	0	0	1
A_30_P01031167			AgG3MoGE_A_30_P01031167	Agilent SurePrint G3 Mouse GE probe set A_30_P01031167	Chr9: 58.352353	7.13332	15.1	Chr2: 134.519309	0.429582	37	0.00739207	0	0	1
A_52_P186937	22169	10748	Cmpk2	cytidine monophosphate (UMP-CMP) kinase 2, mitochondrial	Chr12: 26.479254	10.0362	13.5	Chr2: 40.927969	0.429538	37	0.00739897	0.426454	0.457705	0.0187149
A_51_P450573	21813	2435	Tgfbr2	transforming growth factor, beta receptor II	Chr9: 116.088037	10.3646	11.1	Chr17: 83.262662	0.429439	37	0.00741459	0.247638	0.31351	0.118857
A_55_P2025008	74096	12535	Hvcn1	hydrogen voltage-gated channel 1	Chr5: 122.242233	8.65227	12	Chr13: 97.517537	0.429436	37	0.0074151	0.388625	0.818154	3.3004e-07
A_30_P01025734			AgG3MoGE_A_30_P01025734	Agilent SurePrint G3 Mouse GE probe set A_30_P01025734	Chr1: 6.210270	7.97843	35	Chr1: 5.641533	-0.429407	37	0.00741967	0	0	1
A_51_P495462	14417	20223	Gad2	glutamic acid decarboxylase 2	Chr2: 22.693575	11.7075	15.1	Chr2: 22.820915	0.429238	37	0.00744658	0.256562	-0.234073	0.249765
A_30_P01019021			AgG3MoGE_A_30_P01019021	Agilent SurePrint G3 Mouse GE probe set A_30_P01019021	Chr17: 31.557408	6.09235	8.1	Chr13: 72.874773	0.429146	37	0.00746108	0	0	1
A_55_P1989544	75458	9663	Cklf	chemokine-like factor	Chr8: 104.257383	8.84222	10.4	Chr7: 26.134324	0.429065	37	0.00747401	0.436975	0.261764	0.196442
A_55_P1963975	68732	9757	Lrrc16a	leucine rich repeat containing 16A	Chr13: 24.022513	8.45916	10.4	Chr15: 45.277416	-0.429021	37	0.00748106	0.612419	-0.00792073	0.969367
A_55_P2130839			AgG3MoGE_A_55_P2130839	Agilent SurePrint G3 Mouse GE probe set A_55_P2130839	Chr2: 150.324033	6.79181	15.4	Chr4: 40.731591	-0.428984	37	0.00748695	0	0	1
A_55_P2021606			AgG3MoGE_A_55_P2021606	Agilent SurePrint G3 Mouse GE probe set A_55_P2021606	Chr14: 53.641141	5.70416	11.5	Chr7: 39.894396	-0.428957	37	0.00749119	0	0	1
A_55_P2146229			AgG3MoGE_A_55_P2146229	Agilent SurePrint G3 Mouse GE probe set A_55_P2146229	Chr10: 39.755365	9.75814	10	Chr14: 64.705891	-0.428921	37	0.00749697	0	0	1
A_55_P1960127			AgG3MoGE_A_55_P1960127	Agilent SurePrint G3 Mouse GE probe set A_55_P1960127	Chr3: 79.551322	7.21941	8.8	Chr1: 120.112911	-0.428628	37	0.0075439	0	0	1
A_52_P182520	30056	40847	Timm9	translocase of inner mitochondrial membrane 9 homolog	Chr12: 71.135713	10.4721	10.8	Chr4: 151.151222	-0.428506	37	0.00756353	0.381002	-0.290555	0.149878
A_55_P2104978	234699	40937	Edc4	enhancer of mRNA decapping 4	Chr8: 105.893094	11.1839	11.6	Chr19: 11.923268	-0.42835	37	0.00758875	0.404941	0.578188	0.0019761
A_30_P01019432			AgG3MoGE_A_30_P01019432	Agilent SurePrint G3 Mouse GE probe set A_30_P01019432	Chr2: 67.573100	7.79973	20.3	Chr2: 65.345848	-0.428101	37	0.00762896	0	0	1
A_30_P01025791			AgG3MoGE_A_30_P01025791	Agilent SurePrint G3 Mouse GE probe set A_30_P01025791	Chr3: 65.936892	5.97462	9.7	Chr2: 134.462008	0.428087	37	0.00763125	0	0	1
A_55_P2139748	75725	8775	Phf14	PHD finger protein 14	Chr6: 12.007887	9.23365	14.2	Chr2: 25.649555	-0.428025	37	0.00764126	0.406265	0.491793	0.0107178
A_51_P116636	66765	83936	4933411K16Rik	RIKEN cDNA 4933411K16 gene	Chr19: 42.053544	6.92811	9.7	Chr3: 57.334874	0.427922	37	0.00765802	0	-0.126615	0.537664
A_55_P2403759	67357		1700092C02Rik	RIKEN cDNA 1700092C02 gene	ChrUn: 1.000000	6.39535	15.4	Chr2: 122.558069	0.427862	37	0.00766775	0	0	1
A_52_P443073	224997	31258	Dlgap1	discs, large homolog-associated protein 1	Chr17: 70.820718	8.86586	10.5	Chr2: 40.927969	-0.427759	37	0.00768454	0.325665	-0.436977	0.0256051
A_55_P2069306	19253	74971	Ptpn18	protein tyrosine phosphatase, non-receptor type 18	Chr1: 34.473716	9.93473	10.8	Chr3: 36.543329	0.427673	37	0.00769867	0.550819	0.753558	8.82783e-06
A_55_P2061135	319195	115574	Rpl17	ribosomal protein L17	Chr18: 75.002665	11.9586	16	Chr1: 106.591714	0.42756	37	0.00771713	0.283072	0.414334	0.0353411
A_30_P01026217			AgG3MoGE_A_30_P01026217	Agilent SurePrint G3 Mouse GE probe set A_30_P01026217	Chr11: 16.935625	6.03951	14.5	Chr6: 142.500000	0.427528	37	0.0077223	0	0	1
A_55_P2126740			AgG3MoGE_A_55_P2126740	Agilent SurePrint G3 Mouse GE probe set A_55_P2126740	Chr7: 32.147331	5.7377	9.6	Chr14: 70.695506	0.427468	37	0.00773224	0	0	1
A_51_P126302	209003	21924	Rbmx2	RNA binding motif protein, X-linked 2	ChrX: 48.710216	8.08903	10.2	Chr17: 81.622061	-0.427408	37	0.007742	0	0.408064	0.038503
A_30_P01030805			AgG3MoGE_A_30_P01030805	Agilent SurePrint G3 Mouse GE probe set A_30_P01030805	Chr1: 181.881600	6.99697	10.5	Chr2: 179.277836	0.427308	37	0.00775841	0	0	1
A_55_P2032543	80794	8108	Cblc	Casitas B-lineage lymphoma c	Chr7: 19.779720	6.96238	11.6	Chr2: 18.263847	-0.427268	37	0.00776503	0.349557	-0.320589	0.110318
A_55_P1978424	12047	2988	Bcl2a1d	B-cell leukemia/lymphoma 2 related protein A1d	Chr9: 88.723327	8.827	12.7	Chr5: 110.582881	0.427253	37	0.00776757	0	0	1
A_51_P210956	22329	838	Vcam1	vascular cell adhesion molecule 1	Chr3: 116.110298	10.4036	12.8	Chr2: 165.782727	0.427129	37	0.00778793	0.357236	0.767343	4.78354e-06
A_51_P274947	67979	5960	Atad1	ATPase family, AAA domain containing 1	Chr19: 32.672910	10.991	60.6	Chr19: 32.357503	-0.426928	37	0.00782123	0.161755	-0.212893	0.296397
A_30_P01023011			AgG3MoGE_A_30_P01023011	Agilent SurePrint G3 Mouse GE probe set A_30_P01023011	Chr16: 4.868102	7.56089	15.6	Chr7: 107.372020	-0.42677	37	0.00784741	0	0	1
A_51_P509997	12862	38020	Cox6a2	cytochrome c oxidase, subunit VI a, polypeptide 2	Chr7: 128.205646	9.35684	10.8	Chr7: 17.135649	0.426737	37	0.00785278	0.335763	0.0985109	0.6321
A_55_P2029835			AgG3MoGE_A_55_P2029835	Agilent SurePrint G3 Mouse GE probe set A_55_P2029835	Chr15: 102.205421	7.51232	17.9	Chr19: 4.628058	-0.426729	37	0.00785409	0	0	1
A_52_P226929	12633	7652	Cflar	CASP8 and FADD-like apoptosis regulator	Chr1: 58.754272	8.69389	6.9	Chr11: 50.383261	0.426703	37	0.00785842	0.372317	0.186869	0.360678
A_30_P01018304			AgG3MoGE_A_30_P01018304	Agilent SurePrint G3 Mouse GE probe set A_30_P01018304	Chr15: 77.748554	7.31208	8	Chr11: 100.412031	0.426436	37	0.00790301	0	0	1
A_55_P2296566	654424		A330050B17Rik	RIKEN cDNA A330050B17 gene	Chr3: 36.008639	8.63581	15.5	Chr2: 17.948720	-0.426423	37	0.00790517	0	0.212197	0.298019
A_55_P2298438	108943	6886	Rg9mtd2	RNA (guanine-9-) methyltransferase domain containing 2	Chr3: 138.155757	7.25132	11.1	Chr2: 24.675851	-0.426414	37	0.00790665	0	0.0766049	0.709933
A_52_P23661	242653	17528	Cldn19	claudin 19	Chr4: 119.257163	6.20319	34	Chr4: 109.169766	0.426395	37	0.00790987	0.378575	-0.127327	0.535362
A_55_P2015363	50909	1313	C1ra	complement component 1, r subcomponent A	Chr6: 124.522656	7.97192	10.7	Chr17: 77.048874	0.426287	37	0.00792793	0.340449	0	1
A_55_P2176385	20448	7939	St6galnac4	ST6 (alpha-N-acetyl-neuraminyl-2,3-beta-galactosyl-1,3)-N-acetylgalactosaminide alpha-2,6-sialyltransferase 4	Chr2: 32.600405	9.83105	26.8	Chr2: 32.614941	0.425862	37	0.00799931	0.406883	0.202272	0.321708
A_30_P01031429			AgG3MoGE_A_30_P01031429	Agilent SurePrint G3 Mouse GE probe set A_30_P01031429	Chr5: 52.245677	6.12184	13.7	Chr2: 36.097874	0.425652	37	0.00803478	0	0	1
A_55_P1984556	20293	2245	Ccl12	chemokine (C-C motif) ligand 12	Chr11: 82.103262	8.37765	12.3	Chr5: 108.793864	0.425609	37	0.0080422	0.337434	0.0370326	0.857463
A_51_P147123	18208	21008	Ntn1	netrin 1	Chr11: 68.226551	7.75703	14.8	Chr2: 17.948720	0.42542	37	0.00807423	0.336469	0.21421	0.293351
A_30_P01027800			AgG3MoGE_A_30_P01027800	Agilent SurePrint G3 Mouse GE probe set A_30_P01027800	Chr7: 29.876770	5.67578	10.3	Chr2: 24.971752	-0.425046	37	0.00813806	0	0	1
A_30_P01031814			AgG3MoGE_A_30_P01031814	Agilent SurePrint G3 Mouse GE probe set A_30_P01031814	Chr1: 136.588906	7.14043	10.8	Chr2: 17.898115	0.424894	37	0.00816419	0	0	1
A_51_P420176	320213	17647	Senp5	SUMO/sentrin specific peptidase 5	Chr16: 31.962997	7.91465	12.1	Chr2: 32.614941	-0.424675	37	0.00820186	0.262822	-0.0535552	0.794991
A_30_P01025843			AgG3MoGE_A_30_P01025843	Agilent SurePrint G3 Mouse GE probe set A_30_P01025843	Chr4: 21.759704	8.62703	13.3	Chr7: 78.407671	-0.424487	37	0.00823416	0	0	1
A_55_P2407751	75266		Tomm20l	translocase of outer mitochondrial membrane 20 homolog-like	ChrUn: 1.000000	8.14376	10.4	Chr18: 82.377768	-0.424381	37	0.0082526	0	0	1
A_30_P01027896			AgG3MoGE_A_30_P01027896	Agilent SurePrint G3 Mouse GE probe set A_30_P01027896	Chr7: 64.083092	5.78457	10.5	Chr11: 121.547989	0.424295	37	0.00826745	0	0	1
A_30_P01025392			AgG3MoGE_A_30_P01025392	Agilent SurePrint G3 Mouse GE probe set A_30_P01025392	Chr4: 141.546259	6.20943	10.4	Chr8: 27.498876	0.424127	37	0.00829673	0	0	1
A_55_P2123581			AgG3MoGE_A_55_P2123581	Agilent SurePrint G3 Mouse GE probe set A_55_P2123581	Chr5: 115.631357	6.01695	14.2	Chr7: 26.713260	-0.42411	37	0.00829957	0	0	1
A_55_P2077173			AgG3MoGE_A_55_P2077173	Agilent SurePrint G3 Mouse GE probe set A_55_P2077173	Chr8: 33.014689	5.99789	13.7	Chr19: 10.670548	-0.423901	37	0.00833603	0	0	1
A_51_P211822	216860	13029	Neurl4	neuralized homolog 4	Chr11: 69.913728	11.7552	11.2	Chr1: 13.073341	-0.423785	37	0.0083564	0	0	1
A_55_P2016166	67701	4450	Wfdc2	WAP four-disulfide core domain 2	Chr2: 164.564116	7.57932	9.5	Chr2: 40.340914	0.423765	37	0.00835998	0.209844	-0.214542	0.292584
A_55_P2035789			AgG3MoGE_A_55_P2035789	Agilent SurePrint G3 Mouse GE probe set A_55_P2035789	Chr3: 94.120627	5.88481	8.4	Chr4: 20.033032	-0.423685	37	0.008374	0	0	1
A_30_P01018232			AgG3MoGE_A_30_P01018232	Agilent SurePrint G3 Mouse GE probe set A_30_P01018232	Chr16: 64.821195	8.29492	17.1	Chr2: 33.606958	-0.423634	37	0.00838284	0	0	1
A_30_P01028691			AgG3MoGE_A_30_P01028691	Agilent SurePrint G3 Mouse GE probe set A_30_P01028691	Chr16: 59.598018	5.86478	10.4	Chr2: 25.649555	0.42354	37	0.00839943	0	0	1
A_52_P89049	23859	1046	Dlg2	discs, large homolog 2 (postsynaptic density protein 93 kD, chapsyn 110)	Chr7: 92.448595	10.4217	11.9	Chr14: 89.511630	-0.423536	37	0.00840018	0.265353	-0.12229	0.551755
A_51_P418116	231633	17145	Tmem119	transmembrane protein 119	Chr5: 113.793953	10.026	14.9	Chr13: 54.842814	0.423387	37	0.00842633	0.280055	0.129086	0.52969
A_55_P2112524	72413	4257	Kcnmb2	potassium large conductance calcium-activated channel, subfamily M, beta member 2	Chr3: 32.199699	8.08343	21.8	Chr3: 32.403329	-0.42302	37	0.00849131	0	-0.126221	0.538942
A_66_P112797	258672	121503	Olfr825	olfactory receptor 825	Chr10: 130.162383	5.68749	5.7	Chr9: 110.635748	-0.422999	37	0.00849508	0	-0.0243526	0.906001
A_55_P2158404	22169	10748	Cmpk2	cytidine monophosphate (UMP-CMP) kinase 2, mitochondrial	Chr12: 26.478070	9.44684	124.7	Chr12: 26.034772	0.422856	37	0.00852041	0.426454	0.457705	0.0187149
A_65_P14834	319626		9530059O14Rik	RIKEN cDNA 9530059O14 gene	Chr9: 122.580221	9.46957	22.1	Chr9: 121.797023	-0.422706	37	0.00854712	0	-0.18097	0.376306
A_55_P2192819	106096		BB157357	expressed sequence BB157357	Chr15: 74.922372	7.27414	17.3	Chr5: 110.582881	0.422566	37	0.00857208	0	0	1
A_55_P2080947			AgG3MoGE_A_55_P2080947	Agilent SurePrint G3 Mouse GE probe set A_55_P2080947	Chr19: 30.291686	6.01035	8.5	Chr6: 104.841608	0.42252	37	0.00858044	0	0	1
A_52_P494930	329679		Fnip2	folliculin interacting protein 2	Chr3: 79.456279	8.87919	16.9	Chr2: 17.948720	-0.422447	37	0.00859341	0.360875	0	1
A_30_P01030402			AgG3MoGE_A_30_P01030402	Agilent SurePrint G3 Mouse GE probe set A_30_P01030402	Chr14: 27.117377	5.66686	11.4	Chr8: 97.378831	-0.422301	37	0.00861971	0	0	1
A_30_P01022050			AgG3MoGE_A_30_P01022050	Agilent SurePrint G3 Mouse GE probe set A_30_P01022050	Chr3: 138.077966	5.84632	10.7	Chr7: 68.539279	0.422294	37	0.00862093	0	0	1
A_55_P2021689	69121	9131	Chrdl2	chordin-like 2	Chr7: 100.034636	7.17811	32	Chr7: 97.465336	0.421983	37	0.008677	0.356101	0.0647572	0.753302
A_55_P2340206	97351		E230006M18Rik	RIKEN cDNA E230006M18 gene	Chr7: 98.206390	9.80038	71.8	Chr7: 97.465336	-0.421968	37	0.00867977	0	0	1
A_30_P01030881			AgG3MoGE_A_30_P01030881	Agilent SurePrint G3 Mouse GE probe set A_30_P01030881	Chr19: 22.995325	11.1462	71.7	Chr19: 23.162094	-0.42191	37	0.00869023	0	0	1
A_30_P01022899			AgG3MoGE_A_30_P01022899	Agilent SurePrint G3 Mouse GE probe set A_30_P01022899	Chr10: 67.112481	7.52784	10.4	Chr7: 105.551819	-0.421908	37	0.00869057	0	0	1
A_55_P1968505			AgG3MoGE_A_55_P1968505	Agilent SurePrint G3 Mouse GE probe set A_55_P1968505	Chr6: 116.195904	6.01392	11.9	Chr2: 33.606958	-0.421866	37	0.00869821	0	0	1
A_52_P235278	227099	449	Pms1	postmeiotic segregation increased 1	Chr1: 53.189289	8.45024	10.1	Chr16: 85.087204	-0.421716	37	0.00872546	0.132235	0.39955	0.0431523
A_55_P1967478	15135	128032	Hbb-y	hemoglobin Y, beta-like embryonic chain (hemoglobin subunit gamma 2, fetal)	Chr7: 103.851754	6.06268	30.1	Chr7: 95.983946	0.421653	37	0.0087368	0.345218	0.662748	0.000224912
A_55_P2065804	258299	115519	Olfr1461	olfactory receptor 1461	Chr19: 13.165891	5.80427	11.4	Chr6: 123.700298	-0.421608	37	0.00874494	0	0.143082	0.485616
A_30_P01017813			AgG3MoGE_A_30_P01017813	Agilent SurePrint G3 Mouse GE probe set A_30_P01017813	Chr4: 136.028396	6.26568	14	Chr2: 24.971752	-0.421596	37	0.00874725	0	0	1
A_30_P01030517			AgG3MoGE_A_30_P01030517	Agilent SurePrint G3 Mouse GE probe set A_30_P01030517	Chr13: 93.297762	7.82308	9.8	Chr7: 37.923912	0.421557	37	0.00875424	0	0	1
A_30_P01026986			AgG3MoGE_A_30_P01026986	Agilent SurePrint G3 Mouse GE probe set A_30_P01026986	Chr11: 69.296976	6.48997	36.9	Chr11: 65.756786	-0.421511	37	0.00876276	0	0	1
A_55_P2046055	71544	28446	Arhgap42	Rho GTPase activating protein 42	Chr9: 9.148147	5.84746	12.4	Chr4: 103.634906	0.421508	37	0.00876325	0.269768	0	1
A_66_P109733	622554	78163	Majin	membrane anchored junction protein	Chr19: 6.223859	6.03557	11	Chr12: 30.182102	-0.421487	37	0.00876711	0	0	1
A_55_P2098398	434219	83832	Trim30c	tripartite motif-containing 30C	Chr7: 104.382065	5.98511	14	Chr9: 123.942645	0.421487	37	0.00876713	0	0	1
A_30_P01022057			AgG3MoGE_A_30_P01022057	Agilent SurePrint G3 Mouse GE probe set A_30_P01022057	ChrX: 36.842946	6.46316	10.1	Chr11: 13.674417	0.421461	37	0.00877176	0	0	1
A_30_P01033589			AgG3MoGE_A_30_P01033589	Agilent SurePrint G3 Mouse GE probe set A_30_P01033589	Chr8: 26.155294	8.19724	13.1	Chr6: 135.266996	-0.421453	37	0.00877328	0	0	1
A_55_P2074831	319604	18702	Fam168a	family with sequence similarity 168, member A	Chr7: 100.841203	11.9812	44.6	Chr7: 97.465336	-0.421299	37	0.00880142	0	0	1
A_51_P377528	18387	20253	Oprk1	opioid receptor, kappa 1	Chr1: 5.602744	9.29419	23.9	Chr1: 5.641533	0.421219	37	0.008816	0.259784	-0.02979	0.885137
A_30_P01021137			AgG3MoGE_A_30_P01021137	Agilent SurePrint G3 Mouse GE probe set A_30_P01021137	Chr6: 86.848452	9.45592	35.3	Chr6: 85.461248	-0.421193	37	0.00882084	0	0	1
A_51_P172853	12475	493	Cd14	CD14 antigen	Chr18: 36.725315	9.13946	30.1	Chr18: 35.812661	0.421136	37	0.00883121	0.250603	0.0430166	0.834721
A_30_P01018892			AgG3MoGE_A_30_P01018892	Agilent SurePrint G3 Mouse GE probe set A_30_P01018892	Chr5: 88.573276	5.97343	14.7	Chr2: 41.625955	-0.421102	37	0.00883741	0	0	1
A_55_P2031584	100040902		Gm3032	predicted gene 3032	Chr5: 101.264942	6.69678	15.7	Chr19: 21.809324	0.421091	37	0.00883945	0	0	1
A_30_P01028112			AgG3MoGE_A_30_P01028112	Agilent SurePrint G3 Mouse GE probe set A_30_P01028112	Chr8: 103.276322	6.29973	11.9	Chr18: 62.994019	0.420805	37	0.00889213	0	0	1
A_55_P2073759	23792	2826	Adam23	a disintegrin and metallopeptidase domain 23	Chr1: 63.569035	6.18178	13.7	Chr14: 117.936145	-0.420804	37	0.00889235	0.547653	-0.150855	0.461969
A_55_P2074536	19043	2027	Ppm1b	protein phosphatase 1B, magnesium dependent, beta isoform	Chr17: 85.017062	12.3198	14.2	Chr19: 23.915150	-0.420709	37	0.00890991	0.423155	-0.243897	0.229865
A_30_P01018023			AgG3MoGE_A_30_P01018023	Agilent SurePrint G3 Mouse GE probe set A_30_P01018023	Chr17: 94.767810	6.53873	11.2	Chr2: 33.606958	-0.420672	37	0.0089167	0	0	1
A_30_P01024734			AgG3MoGE_A_30_P01024734	Agilent SurePrint G3 Mouse GE probe set A_30_P01024734	Chr7: 106.637215	5.93578	11.2	Chr2: 9.829662	0.420516	37	0.00894557	0	0	1
A_55_P2153753	244234		5830411N06Rik	RIKEN cDNA 5830411N06 gene	Chr7: 140.297330	5.84311	11.8	Chr2: 61.079400	-0.420494	37	0.00894972	0	0	1
A_55_P2008740	14129	475	Fcgr1	Fc receptor, IgG, high affinity I	Chr3: 96.282916	8.511	10.4	Chr13: 3.150000	0.420391	37	0.00896882	0.339487	0.510214	0.00774522
A_66_P113749	16186	172	Il2rg	interleukin 2 receptor, gamma chain	ChrX: 101.264791	7.50492	11.2	Chr2: 134.519309	0.420019	37	0.00903818	0.222172	0.852701	3.18056e-08
A_52_P244496	67958	13964	U2surp	U2 snRNP-associated SURP domain containing	Chr9: 95.457360	8.92208	20.1	Chr9: 95.329897	-0.419887	37	0.00906289	0	0	1
A_52_P408757	14131	47936	Fcgr3	Fc receptor, IgG, low affinity III	Chr1: 171.053998	8.95992	14.2	Chr9: 95.329897	0.419882	37	0.00906379	0.282833	0.677256	0.000144567
A_51_P272539	210145	10486	Irgc1	immunity-related GTPase family, cinema 1	Chr7: 24.432556	5.84441	8.8	Chr2: 32.614941	-0.419796	37	0.00908007	0	-0.255134	0.20843
A_30_P01018564			AgG3MoGE_A_30_P01018564	Agilent SurePrint G3 Mouse GE probe set A_30_P01018564	Chr18: 6.014622	7.73357	8	ChrX: 136.260360	-0.419767	37	0.0090854	0	0	1
A_30_P01019352			AgG3MoGE_A_30_P01019352	Agilent SurePrint G3 Mouse GE probe set A_30_P01019352	Chr2: 153.343170	5.90441	16.4	Chr2: 22.820915	-0.41968	37	0.00910188	0	0	1
A_55_P2063553			AgG3MoGE_A_55_P2063553	Agilent SurePrint G3 Mouse GE probe set A_55_P2063553	ChrX: 102.740100	6.21765	12.8	Chr16: 67.888641	0.419458	37	0.00914362	0	0	1
A_55_P2049403	22688	105657	Zfp26	zinc finger protein 26	Chr9: 20.428318	5.97495	15.7	Chr6: 145.501337	-0.419307	37	0.00917227	0.377633	0.644141	0.000383521
A_55_P2126652			AgG3MoGE_A_55_P2126652	Agilent SurePrint G3 Mouse GE probe set A_55_P2126652	Chr5: 13.082588	5.91292	7.3	Chr7: 26.451667	-0.419209	37	0.00919086	0	0	1
A_51_P474169	227545	51648	Proser2	proline and serine rich 2	Chr2: 6.100068	9.42846	61.7	Chr2: 5.653007	0.419082	37	0.00921503	0	0	1
A_30_P01022534			AgG3MoGE_A_30_P01022534	Agilent SurePrint G3 Mouse GE probe set A_30_P01022534	Chr10: 62.806389	5.92281	8	Chr2: 23.766163	0.418939	37	0.0092421	0	0	1
A_55_P2101021	100470	44223	Lao1	L-amino acid oxidase 1	Chr4: 118.968827	6.22881	20.1	Chr4: 109.169766	0.418939	37	0.0092422	0.263353	-0.152482	0.457096
A_55_P2331844	99229		AU041474	expressed sequence AU041474	Chr2: 181.533627	8.94195	8.4	Chr18: 68.189477	-0.418909	37	0.00924793	0	0	1
A_55_P2024803	17381	20547	Mmp12	matrix metallopeptidase 12	Chr9: 7.352935	5.96724	8.4	Chr6: 12.796975	0.418824	37	0.00926408	0.300117	0.126478	0.538108
A_52_P141136	75578		Fggy	FGGY carbohydrate kinase domain containing	Chr4: 95.844126	7.99678	62.1	Chr12: 16.828469	0.418812	37	0.00926641	0	-0.418843	0.0331977
A_30_P01019571			AgG3MoGE_A_30_P01019571	Agilent SurePrint G3 Mouse GE probe set A_30_P01019571	Chr6: 83.417950	8.11214	16.1	Chr12: 28.896298	-0.418798	37	0.00926902	0	0	1
A_30_P01030457			AgG3MoGE_A_30_P01030457	Agilent SurePrint G3 Mouse GE probe set A_30_P01030457	Chr6: 122.792907	6.0827	11.1	Chr19: 25.336320	-0.418474	37	0.00933117	0	0	1
A_55_P2389818	100101457		A830035O19Rik	RIKEN cDNA A830035O19 gene	Chr9: 45.955940	8.7797	13.7	Chr4: 107.548653	-0.41847	37	0.00933201	0	0	1
A_55_P1996862	19188	86889	Psme2	proteasome (prosome, macropain) 28 subunit, beta	Chr14: 55.587459	11.643	11.1	Chr2: 40.927969	0.418435	37	0.00933861	0.375277	-0.242612	0.232405
A_55_P2056744	107581	1397	Col16a1	collagen, type XVI, alpha 1	Chr4: 130.093442	5.7347	10.5	Chr17: 57.106511	-0.418428	37	0.00934006	0.486397	-0.128453	0.531729
A_52_P55846	12390	942	Cav2	caveolin 2	Chr6: 17.282625	6.81132	12.8	Chr3: 119.721931	0.418361	37	0.009353	0.34138	-0.244636	0.228412
A_30_P01019666			AgG3MoGE_A_30_P01019666	Agilent SurePrint G3 Mouse GE probe set A_30_P01019666	Chr7: 127.478094	7.49662	10.5	Chr15: 12.687693	0.41825	37	0.00937442	0	0	1
A_51_P114456	66526	11984	Tdeanc2	transcription elongation factor A (SII) N-terminal and central domain containing 2	Chr4: 107.134499	7.65232	176.3	Chr4: 105.573728	0.417947	37	0.00943288	0	0	1
A_51_P273064	258558	120156	Olfr837	olfactory receptor 837	Chr9: 19.137015	5.80157	11.9	Chr2: 18.263847	-0.417804	37	0.0094607	0	0.00938429	0.96371
A_30_P01022766			AgG3MoGE_A_30_P01022766	Agilent SurePrint G3 Mouse GE probe set A_30_P01022766	Chr17: 12.751549	7.9383	12.9	Chr2: 9.829662	-0.417789	37	0.00946373	0	0	1
A_55_P2240050	71726	8629	Smug1	single-strand selective monofunctional uracil DNA glycosylase	Chr15: 103.163353	6.09086	16.3	Chr9: 108.500600	0.41763	37	0.00949457	0.192733	-0.22025	0.279621
A_30_P01021105			AgG3MoGE_A_30_P01021105	Agilent SurePrint G3 Mouse GE probe set A_30_P01021105	Chr15: 74.683368	5.71835	11.8	Chr12: 113.258515	-0.417526	37	0.00951495	0	0	1
A_66_P101561	100039348		Gm2176	glucosamine-6-phosphate deaminase 1 pseudogene	Chr18: 80.541948	5.78935	12.1	Chr4: 156.121747	0.417493	37	0.00952136	0	0	1
A_51_P241645	210035	18346	Tmem194	transmembrane protein 194	Chr10: 127.695042	7.63346	25.3	Chr10: 127.471474	-0.417475	37	0.00952487	0	0	1
A_51_P235801	12192	31276	Zfp36l1	zinc finger protein 36, C3H type-like 1	Chr12: 80.108035	10.3174	9.8	Chr2: 41.625955	0.417471	37	0.00952569	0.415549	0.274368	0.174971
A_55_P2035717	233575	121634	Pgap2	post-GPI attachment to proteins 2	Chr7: 102.237678	10.3136	79.5	Chr7: 97.465336	0.417367	37	0.0095461	0	0	1
A_52_P301374	223921	9232	Aaas	achalasia, adrenocortical insufficiency, alacrimia	Chr15: 102.338441	9.9113	19.9	Chr2: 40.927969	-0.417237	37	0.00957158	0.247039	0.625523	0.000632379
A_51_P321965	68475	2768	Ssna1	Sjogren's syndrome nuclear autoantigen 1	Chr2: 25.271376	10.7677	12.6	Chr2: 20.017306	-0.417158	37	0.00958711	0.424365	0.730995	2.22071e-05
A_30_P01018597			AgG3MoGE_A_30_P01018597	Agilent SurePrint G3 Mouse GE probe set A_30_P01018597	ChrX: 124.385658	5.85038	11.8	Chr6: 138.407229	-0.416961	37	0.00962592	0	0	1
A_55_P2121252	100041585	117945	Amd2	S-adenosylmethionine decarboxylase 2	Chr10: 40.288870	10.0588	22.5	Chr12: 16.828469	-0.416836	37	0.00965057	0.368634	0	1
A_55_P2227580	319271		A130072N09Rik	RIKEN cDNA A130072N09 gene	Chr16: 45.983936	8.52084	20.6	Chr9: 123.942645	-0.416781	37	0.00966142	0	0	1
A_55_P1990324	19264	2126	Ptprc	protein tyrosine phosphatase, receptor type, C	Chr1: 138.064506	8.04854	11.3	Chr9: 87.634869	0.416654	37	0.00968664	0.278918	0.867635	9.55893e-09
A_55_P1981804	14723	143	Gp1ba	glycoprotein 1b, alpha polypeptide	Chr11: 70.641959	5.79684	7.6	Chr1: 124.541277	0.416651	37	0.00968717	0.426848	0.726625	2.62772e-05
A_55_P2278093	105525		AI480461	expressed sequence AI480461	Chr14: 26.637506	8.28676	11.2	Chr2: 50.640741	-0.416566	37	0.00970413	0	0	1
A_30_P01024671			AgG3MoGE_A_30_P01024671	Agilent SurePrint G3 Mouse GE probe set A_30_P01024671	Chr13: 97.760461	9.59581	10.4	Chr3: 36.543329	0.4164	37	0.00973714	0	0	1
A_51_P466371	18738	55958	Pitpna	phosphatidylinositol transfer protein, alpha	Chr11: 75.628559	11.7249	14.7	Chr17: 80.952261	-0.416391	37	0.00973895	0.483077	-0.0135718	0.947535
A_55_P1994922	277396	18628	Klhl23	kelch-like 23	Chr2: 69.836547	7.78057	12.7	Chr3: 36.543329	-0.416346	37	0.00974781	0	-0.230875	0.256479
A_30_P01027409			AgG3MoGE_A_30_P01027409	Agilent SurePrint G3 Mouse GE probe set A_30_P01027409	Chr16: 64.823623	9.44649	19.4	Chr2: 33.606958	-0.416327	37	0.00975162	0	0	1
A_52_P625808	81898	6696	Sf3b1	splicing factor 3b, subunit 1	Chr1: 54.985379	9.83914	8.8	Chr2: 18.263847	-0.416299	37	0.00975721	0.409023	-0.114726	0.576797
A_66_P123635	12983	339	Csf2rb	colony stimulating factor 2 receptor, beta, low-affinity (granulocyte-macrophage)	Chr15: 78.349074	7.66649	11.4	Chr4: 120.293959	0.416218	37	0.00977345	0.392262	0.686975	0.000106046
A_51_P294555	213002	72556	Ifitm6	interferon induced transmembrane protein 6	Chr7: 141.015815	7.57427	9.9	Chr19: 10.670548	0.416204	37	0.00977624	0.458936	0.744746	1.27992e-05
A_55_P2154208	78781	10585	Zc3hav1	zinc finger CCCH type, antiviral 1	Chr6: 38.305350	9.62554	21.8	Chr6: 37.854985	0.416155	37	0.00978601	0.392731	0.642572	0.000400536
A_55_P2039684	23890	36174	Gpr34	G protein-coupled receptor 34	ChrX: 13.640737	8.91081	14.6	Chr2: 7.696420	0.416132	37	0.00979056	0.419874	0.25544	0.207867
A_66_P138999	18845	56427	Plxna2	plexin A2	Chr14: 108.340449	9.38914	14.1	Chr19: 20.064416	0.416098	37	0.00979747	0.322635	-0.416395	0.0343481
A_55_P2245317	100038395		1700061E17Rik	RIKEN cDNA 1700061E17 gene	Chr9: 110.987727	5.97935	11	Chr9: 97.359333	-0.416067	37	0.00980368	0	0	1
A_55_P2049647	14972	128184	H2-K1	histocompatibility 2, K1, K region (major histocompatibility complex, class I, C)	Chr17: 33.997039	10.5809	18.1	Chr17: 31.931352	0.415985	37	0.00982004	0.280007	0.457558	0.0187576
A_52_P537545	58994	10260	Smpd3	sphingomyelin phosphodiesterase 3, neutral	Chr8: 106.252890	9.97819	12.4	Chr6: 101.847298	-0.415874	37	0.00984242	0.389686	-0.163552	0.424674
A_30_P01020457			AgG3MoGE_A_30_P01020457	Agilent SurePrint G3 Mouse GE probe set A_30_P01020457	Chr9: 118.404765	6.03814	13.6	Chr12: 34.603643	0.41583	37	0.00985116	0	0	1
A_30_P01032975			AgG3MoGE_A_30_P01032975	Agilent SurePrint G3 Mouse GE probe set A_30_P01032975	Chr1: 180.757803	6.72484	10.5	Chr7: 112.934465	0.41577	37	0.00986329	0	0	1
A_55_P2117110			AgG3MoGE_A_55_P2117110	Agilent SurePrint G3 Mouse GE probe set A_55_P2117110	Chr11: 30.231093	5.81197	8.9	Chr4: 156.183776	0.415713	37	0.00987473	0	0	1
A_30_P01023666			AgG3MoGE_A_30_P01023666	Agilent SurePrint G3 Mouse GE probe set A_30_P01023666	Chr7: 130.532047	8.40319	11.5	Chr2: 181.014276	-0.415664	37	0.00988454	0	0	1
A_30_P01026853			AgG3MoGE_A_30_P01026853	Agilent SurePrint G3 Mouse GE probe set A_30_P01026853	Chr14: 79.328144	5.97565	12.8	Chr13: 56.093344	-0.415602	37	0.00989712	0	0	1
A_55_P2101577	320799	9000	Zhx3	zinc fingers and homeoboxes 3	Chr2: 160.779225	6.98897	15.9	Chr6: 112.728122	-0.415585	37	0.00990051	0.389016	-0.369195	0.0634336
A_55_P2100475	237436	18386	Gas2l3	growth arrest-specific 2 like 3	Chr10: 89.414202	6.73265	13.6	Chr9: 115.524788	-0.415437	37	0.00993046	0	0.334776	0.0945818
A_51_P167597			AgG3MoGE_A_51_P167597	Agilent SurePrint G3 Mouse GE probe set A_51_P167597	Chr15: 77.023330	5.75524	12.1	Chr2: 17.898115	-0.415377	37	0.00994276	0	0	1
A_55_P2376363	78792		4930432F04Rik	RIKEN cDNA 4930432F04 gene	Chr5: 139.369295	9.34676	12.1	Chr19: 18.172211	-0.415365	37	0.00994518	0	0	1
A_55_P2153541	70661	57023	Sik3	SIK family kinase 3	Chr9: 46.224132	11.9848	9.6	Chr5: 104.085860	-0.415342	37	0.0099497	0.353494	0	1
A_55_P1963920	327957	52602	Scimp	SLP adaptor and CSK interacting membrane protei	Chr11: 70.790942	6.08778	8.1	Chr2: 36.101675	0.415087	37	0.0100016	0.369983	0	1
A_30_P01029372			AgG3MoGE_A_30_P01029372	Agilent SurePrint G3 Mouse GE probe set A_30_P01029372	Chr18: 35.809043	7.70903	14.8	Chr18: 38.612202	-0.414889	37	0.0100419	0	0	1
A_30_P01032858			AgG3MoGE_A_30_P01032858	Agilent SurePrint G3 Mouse GE probe set A_30_P01032858	Chr5: 118.473240	6.85154	10.1	Chr2: 22.820915	0.414818	37	0.0100566	0	0	1
A_55_P2001818	21930	5162	Tnfaip6	tumor necrosis factor alpha induced protein 6	Chr2: 52.055987	7.85573	38.6	Chr2: 41.625955	-0.414684	37	0.010084	0.435024	0.287299	0.154706
A_30_P01026974			AgG3MoGE_A_30_P01026974	Agilent SurePrint G3 Mouse GE probe set A_30_P01026974	Chr5: 151.204034	9.05608	14.3	Chr12: 75.002703	-0.41461	37	0.0100992	0	0	1
A_55_P1956457	77877	10149	6030458C11Rik	RIKEN cDNA 6030458C11 gene	Chr15: 12.808511	9.73216	63.3	Chr15: 12.687693	-0.41459	37	0.0101032	0	0.344175	0.0851245
A_55_P2133248	668139		Gm8995	predicted gene 8995	Chr7: 106.504609	7.84049	17.9	Chr5: 113.382626	0.414565	37	0.0101084	0	0	1
A_51_P242859	622402	121639	Akr1c12	aldo-keto reductase family 1, member C12	Chr13: 4.272952	6.04997	13.4	Chr17: 26.814001	0.414315	37	0.0101601	0.435617	-0.147721	0.471429
A_30_P01031319			AgG3MoGE_A_30_P01031319	Agilent SurePrint G3 Mouse GE probe set A_30_P01031319	Chr7: 6.276546	5.81611	13	Chr2: 31.822657	-0.414266	37	0.0101702	0	0	1
A_30_P01033600			AgG3MoGE_A_30_P01033600	Agilent SurePrint G3 Mouse GE probe set A_30_P01033600	Chr16: 23.994642	8.53754	14.7	Chr2: 23.766163	-0.414198	37	0.0101842	0	0	1
A_55_P2075563			AgG3MoGE_A_55_P2075563	Agilent SurePrint G3 Mouse GE probe set A_55_P2075563	ChrX: 136.931081	5.75665	9.1	Chr4: 22.550457	-0.414186	37	0.0101865	0	0	1
A_30_P01018788			AgG3MoGE_A_30_P01018788	Agilent SurePrint G3 Mouse GE probe set A_30_P01018788	Chr4: 114.959894	6.98478	14.5	Chr15: 29.045905	-0.414167	37	0.0101906	0	0	1
A_55_P2128148	442834	85833	D830031N03Rik	RIKEN cDNA D830031N03 gene	Chr4: 123.403650	9.13216	15.2	Chr2: 33.606958	-0.413898	37	0.0102463	0	0	1
A_30_P01021594			AgG3MoGE_A_30_P01021594	Agilent SurePrint G3 Mouse GE probe set A_30_P01021594	Chr1: 132.987301	7.96111	13.6	Chr3: 41.542098	-0.413879	37	0.0102502	0	0	1
A_55_P2145389	71436	8322	Flrt3	fibronectin leucine rich transmembrane protein 3	Chr2: 140.658529	9.3787	13.4	Chr2: 55.413919	-0.413803	37	0.0102662	0.292035	-0.0385388	0.851728
A_55_P1981649			AgG3MoGE_A_55_P1981649	Agilent SurePrint G3 Mouse GE probe set A_55_P1981649	Chr13: 112.429434	6.03051	13.9	Chr2: 9.829662	-0.413635	37	0.0103012	0	0	1
A_55_P2259456	74458		4933425B07Rik	RIKEN cDNA 4933425B07 gene	Chr14: 46.602816	6.02219	20.1	Chr7: 97.465336	-0.413585	37	0.0103117	0	0	1
A_51_P100327	21354	495	Tap1	transporter 1, ATP-binding cassette, sub-family B (MDR/TAP)	Chr17: 34.193909	7.95114	17.1	Chr5: 108.793864	0.413543	37	0.0103205	0.232975	0.765794	5.13501e-06
A_51_P156438	70556	57076	Slc25a33	solute carrier family 25, member 33	Chr4: 149.744604	11.4812	12	Chr2: 41.625955	-0.413418	37	0.0103466	0.311116	-0.589941	0.00151344
A_30_P01027005			AgG3MoGE_A_30_P01027005	Agilent SurePrint G3 Mouse GE probe set A_30_P01027005	Chr3: 36.421930	5.96051	10.8	Chr14: 119.180238	-0.413368	37	0.0103571	0	0	1
A_55_P2020726			AgG3MoGE_A_55_P2020726	Agilent SurePrint G3 Mouse GE probe set A_55_P2020726	Chr13: 3.360000	7.19549	13.8	Chr1: 12.994801	0.413351	37	0.0103607	0	0	1
A_55_P2156953	381572	28662	9430007A20Rik	RIKEN cDNA 9430007A20 gene	Chr4: 144.529270	7.12138	10.7	Chr7: 68.539279	-0.412912	37	0.0104531	0	0.26553	0.189845
A_30_P01033131			AgG3MoGE_A_30_P01033131	Agilent SurePrint G3 Mouse GE probe set A_30_P01033131	Chr9: 67.607789	6.14378	11	Chr18: 81.487857	-0.41285	37	0.0104662	0	0	1
A_55_P2079089	71665	20078	Fuca1	fucosidase, alpha-L- 1, tissue	Chr4: 135.936932	11.0006	13.2	Chr5: 76.809581	0.41277	37	0.0104832	0.235404	0.369148	0.0634699
A_55_P2081865	56017	69170	Slc2a8	solute carrier family 2, (facilitated glucose transporter), member 8	Chr2: 32.972989	11.1854	11.9	Chr13: 111.021029	-0.412729	37	0.0104919	0.316281	-0.401942	0.0418035
A_51_P455326	20339	389	Sele	selectin, endothelial cell	Chr1: 164.057595	5.75232	5.6	Chr7: 6.677334	0.412661	37	0.0105063	0.318124	0.156945	0.443873
A_55_P2079561	18726	115113	Lilra6	leukocyte immunoglobulin-like receptor, subfamily A (with TM domain), member 6	Chr7: 3.908675	7.68243	11.6	ChrX: 139.352577	0.412479	37	0.010545	0	0	1
A_55_P1978875	75410	22838	Wbp7	WW domain binding protein 7	Chr7: 30.568887	10.4106	14.9	Chr2: 40.927969	-0.412468	37	0.0105474	0.404422	0.621665	0.000698683
A_52_P663526	225994	6787	Nmrk1	nicotinamide riboside kinase 1	Chr19: 18.651281	8.54646	124.6	Chr19: 18.172211	-0.412428	37	0.010556	0.144575	0	1
A_55_P2124273	17916	56276	Myo1f	myosin IF	Chr17: 33.607316	8.50584	25.7	Chr9: 87.634869	0.412391	37	0.0105638	0.4601	0.838503	8.88243e-08
A_30_P01025928			AgG3MoGE_A_30_P01025928	Agilent SurePrint G3 Mouse GE probe set A_30_P01025928	Chr2: 52.386431	6.06054	10.1	Chr7: 111.674828	0.412251	37	0.0105938	0	0	1
A_55_P2059357	17921	219	Myo7a	myosin VIIA	Chr7: 98.051327	8.84776	151.5	Chr7: 97.465336	0.412122	37	0.0106214	0.287083	-0.067952	0.741529
A_55_P2093023	68876	41699	Xrcc6bp1	XRCC6 binding protein 1	Chr10: 126.868433	8.084	14.4	Chr1: 186.237049	-0.412111	37	0.0106237	0	-0.12492	0.543166
A_51_P395803	258701	73922	Olfr401	olfactory receptor 401	Chr11: 74.121886	5.76624	13.7	Chr6: 16.982017	0.412033	37	0.0106404	0	0.30157	0.134343
A_30_P01028655			AgG3MoGE_A_30_P01028655	Agilent SurePrint G3 Mouse GE probe set A_30_P01028655	Chr12: 15.791112	5.93762	9.8	Chr16: 3.500000	0.411883	37	0.0106726	0	0	1
A_55_P2042600			AgG3MoGE_A_55_P2042600	Agilent SurePrint G3 Mouse GE probe set A_55_P2042600	Chr16: 94.312247	8.80003	13.6	Chr19: 11.926007	-0.411722	37	0.0107072	0	0	1
A_52_P80414	100043133	120304	9130023H24Rik	RIKEN cDNA 9130023H24 gene	Chr7: 128.236452	7.36908	10.6	Chr1: 88.349769	0.411656	37	0.0107216	0	0	1
A_55_P1959728	224997	31258	Dlgap1	discs, large homolog-associated protein 1	Chr17: 70.816034	9.28254	10.3	Chr1: 32.343834	-0.411564	37	0.0107414	0.325665	-0.436977	0.0256051
A_55_P2038452			AgG3MoGE_A_55_P2038452	Agilent SurePrint G3 Mouse GE probe set A_55_P2038452	Chr8: 71.988472	8.082	25.6	Chr8: 72.018414	0.41156	37	0.0107424	0	0	1
A_55_P2054883	245828	41425	Trappc1	trafficking protein particle complex 1	Chr11: 69.324153	9.67459	10.2	Chr2: 20.017306	-0.411343	37	0.0107894	0	0.054994	0.789603
A_30_P01020771			AgG3MoGE_A_30_P01020771	Agilent SurePrint G3 Mouse GE probe set A_30_P01020771	Chr6: 86.848613	8.99308	33.9	Chr6: 85.461248	-0.41133	37	0.0107922	0	0	1
A_55_P1978241	11876	7631	Artn	artemin	Chr4: 117.926220	8.56078	39	Chr4: 109.169766	0.411238	37	0.0108121	0.248889	-0.0123528	0.952242
A_51_P369862	320024	23251	Nceh1	arylacetamide deacetylase-like 1	Chr3: 27.244787	11.5406	12.4	Chr4: 108.490216	-0.411177	37	0.0108254	0.208526	0	1
A_30_P01020053			AgG3MoGE_A_30_P01020053	Agilent SurePrint G3 Mouse GE probe set A_30_P01020053	Chr4: 119.735020	8.21162	17.1	Chr19: 21.131061	-0.411161	37	0.0108289	0	0	1
A_30_P01024497			AgG3MoGE_A_30_P01024497	Agilent SurePrint G3 Mouse GE probe set A_30_P01024497	Chr12: 69.502058	5.87484	10.6	Chr11: 59.237260	-0.411041	37	0.0108551	0	0	1
A_55_P2017699	381810	10696	Lpar5	lysophosphatidic acid receptor 5	Chr6: 125.082377	7.08908	9.8	Chr5: 125.699278	0.410897	37	0.0108866	0.450472	0.124004	0.546151
A_55_P2080385			AgG3MoGE_A_55_P2080385	Agilent SurePrint G3 Mouse GE probe set A_55_P2080385	Chr5: 38.159857	7.42611	11.9	Chr2: 18.263847	0.410873	37	0.0108919	0	0	1
A_55_P1968043	108829	3129	Jmjd1c	jumonji domain containing 1C	Chr10: 67.256243	10.6831	14.1	Chr5: 130.340522	-0.410835	37	0.0109001	0.379633	0.487578	0.011517
A_55_P2017645	21355	37323	Tap2	transporter 2, ATP-binding cassette, sub-family B (MDR/TAP)	Chr17: 34.216171	10.6834	9.5	Chr5: 108.793864	0.410606	37	0.0109503	0.362432	0.667864	0.000192976
A_51_P166728	18987	55674	Pou2f2	POU domain, class 2, transcription factor 2	Chr7: 25.093659	8.17062	11.9	Chr2: 136.427280	0.410358	37	0.0110051	0.453165	0.667578	0.000194647
A_30_P01029137			AgG3MoGE_A_30_P01029137	Agilent SurePrint G3 Mouse GE probe set A_30_P01029137	Chr3: 127.406525	9.9973	12.1	Chr13: 63.792150	-0.410332	37	0.0110109	0	0	1
A_55_P2052623	233575	121634	Pgap2	post-GPI attachment to proteins 2	Chr7: 102.237696	10.423	86.7	Chr7: 97.465336	0.410243	37	0.0110304	0	0	1
A_55_P2142064	20975	117703	Synj2	synaptojanin 2	Chr17: 6.010430	8.62443	12.7	Chr10: 100.238441	0.410153	37	0.0110504	0.392108	-0.309597	0.12378
A_55_P1952634	51960	12710	Kctd18	potassium channel tetramerisation domain containing 18	Chr1: 57.960178	8.49597	20.6	Chr4: 108.564497	-0.410149	37	0.0110514	0	-0.286815	0.155434
A_52_P204311	24066	8042	Spry4	sprouty homolog 4	Chr18: 38.586269	5.73689	6.8	Chr4: 22.236339	-0.410032	37	0.0110773	0.39314	-0.291356	0.148707
A_51_P436483	16588	8196	Kin	antigenic determinant of rec-A protein	Chr2: 10.092351	10.3085	11.2	Chr19: 18.146366	-0.409927	37	0.0111007	0.492947	0.775255	3.30192e-06
A_55_P2221484	100038591		F420014N23Rik	RIKEN cDNA F420014N23 gene	Chr10: 127.202512	6.95765	11.4	Chr13: 51.479103	0.4099	37	0.0111065	0	0	1
A_30_P01029943			AgG3MoGE_A_30_P01029943	Agilent SurePrint G3 Mouse GE probe set A_30_P01029943	Chr19: 22.995260	11.013	57.9	Chr19: 23.162094	-0.409709	37	0.0111491	0	0	1
A_55_P2139117			AgG3MoGE_A_55_P2139117	Agilent SurePrint G3 Mouse GE probe set A_55_P2139117	Chr12: 30.062024	6.99	56.2	Chr12: 30.182102	-0.409543	37	0.0111863	0	0	1
A_55_P2058448	621998		Gm6277	predicted gene 6277	Chr18: 11.821136	7.24135	15.2	Chr1: 163.312366	-0.409349	37	0.0112298	0	0	1
A_51_P379069	13380	7689	Dkk1	dickkopf WNT signaling pathway inhibitor 1	Chr19: 30.546934	5.98205	12.5	Chr11: 64.680151	0.409238	37	0.0112548	0.287452	0.424776	0.0305375
A_51_P486810	14776	20479	Gpx2	glutathione peroxidase 2	Chr12: 76.792415	9.95224	58.1	Chr7: 97.465336	-0.409162	37	0.0112718	0.147666	0	1
A_55_P2023076	11867	4179	Arpc1b	actin related protein 2/3 complex, subunit 1B	Chr5: 145.128126	9.98032	14.7	Chr3: 36.834801	0.409155	37	0.0112734	0	0.563776	0.00270457
A_30_P01028498			AgG3MoGE_A_30_P01028498	Agilent SurePrint G3 Mouse GE probe set A_30_P01028498	Chr2: 112.204025	6.88868	13.3	Chr2: 32.614941	0.409118	37	0.0112817	0	0	1
A_55_P2019203	68166	35507	Spire1	spire homolog 1	Chr18: 67.488307	10.1835	52.3	Chr18: 65.174965	-0.408928	37	0.0113246	0.505812	-0.0740605	0.719178
A_30_P01027158			AgG3MoGE_A_30_P01027158	Agilent SurePrint G3 Mouse GE probe set A_30_P01027158	Chr2: 155.472138	6.86838	8.7	Chr6: 92.602487	-0.408926	37	0.0113251	0	0	1
A_55_P2032775			AgG3MoGE_A_55_P2032775	Agilent SurePrint G3 Mouse GE probe set A_55_P2032775	Chr1: 72.447133	8.31357	13.4	Chr2: 18.263847	0.408905	37	0.0113299	0	0	1
A_51_P129012	12010	2987	B2m	beta-2 microglobulin	Chr2: 122.152665	11.3126	19.2	Chr5: 110.582881	0.408816	37	0.0113501	0.222215	0.188329	0.356869
A_55_P2042655	70123		2210013O21Rik	RIKEN cDNA 2210013O21 gene	ChrX: 153.741063	11.6242	11.8	Chr2: 17.948720	0.40881	37	0.0113514	0	0.041253	0.841411
A_30_P01025572			AgG3MoGE_A_30_P01025572	Agilent SurePrint G3 Mouse GE probe set A_30_P01025572	Chr6: 57.662822	8.46978	10.1	Chr16: 85.087204	0.408752	37	0.0113645	0	0	1
A_55_P2141943	56791	3112	Ube2l6	ubiquitin-conjugating enzyme E2L 6	Chr2: 84.810100	6.93741	11.3	Chr2: 7.696420	0.40864	37	0.0113899	0.287827	0.469553	0.0155133
A_55_P1991763	17763	82921	Mtcp1	mature T-cell proliferation 1	ChrX: 75.410780	8.22338	13.8	Chr4: 105.248708	-0.408394	37	0.011446	0.366265	0.202014	0.322338
A_30_P01019261			AgG3MoGE_A_30_P01019261	Agilent SurePrint G3 Mouse GE probe set A_30_P01019261	ChrX: 151.179545	7.98457	12.6	Chr11: 121.547989	-0.408359	37	0.0114541	0	0	1
A_55_P2037697	751864		Gm9733	predicted gene 9733	Chr3: 15.296551	5.87368	7	Chr7: 6.024860	0.408169	37	0.0114974	0	0	1
A_55_P2092720			AgG3MoGE_A_55_P2092720	Agilent SurePrint G3 Mouse GE probe set A_55_P2092720	Chr9: 89.091127	6.19762	20	Chr1: 171.041085	-0.408061	37	0.0115221	0	0	1
A_51_P424532	22361	32130	Vnn1	vanin 1	Chr10: 23.904718	6.07373	12.9	Chr14: 64.666842	0.407983	37	0.01154	0.402095	0.00383634	0.985161
A_51_P138895	234582	13240	Ccdc102a	coiled-coil domain containing 102A	Chr8: 94.903051	8.94108	11.4	Chr5: 146.723550	0.407974	37	0.0115422	0.254858	0.00416676	0.983883
A_30_P01032814			AgG3MoGE_A_30_P01032814	Agilent SurePrint G3 Mouse GE probe set A_30_P01032814	Chr6: 90.988650	6.13305	12.2	Chr8: 95.747331	-0.407962	37	0.011545	0	0	1
A_51_P460420	233532	41142	Rsf1	remodeling and spacing factor 1	Chr7: 97.685693	8.55805	14.5	Chr5: 108.793864	-0.40787	37	0.011566	0.34014	0.724625	2.83514e-05
A_30_P01026660			AgG3MoGE_A_30_P01026660	Agilent SurePrint G3 Mouse GE probe set A_30_P01026660	Chr2: 155.464368	7.7933	9.8	Chr6: 124.528197	-0.407793	37	0.0115838	0	0	1
A_52_P490272	269966	113214	Nup98	nucleoporin 98	Chr7: 102.134578	9.14011	14.9	Chr19: 15.828687	-0.407766	37	0.01159	0.396183	0.117999	0.5659
A_55_P2012694	238271	15858	Kcnh5	potassium voltage-gated channel, subfamily H (eag-related), member 5	Chr12: 74.897279	8.93265	11.9	Chr2: 41.625955	-0.407753	37	0.011593	0.223923	-0.165831	0.418159
A_51_P279183	225913	56710	Dak	dihydroxyacetone kinase 2 homolog	Chr19: 10.592336	8.81892	55.8	Chr19: 10.670548	-0.40773	37	0.0115984	0.173803	-0.223485	0.27244
A_66_P129263	624866	54960	Lekr1	leucine, glutamate and lysine rich 1	Chr3: 65.684100	8.49705	14.1	Chr9: 123.942645	-0.407721	37	0.0116005	0.294374	0	1
A_51_P114854	12729	990	Clns1a	chloride channel, nucleotide-sensitive, 1A	Chr7: 97.716528	10.6521	85.6	Chr7: 97.465336	-0.407708	37	0.0116034	0.438533	0.453484	0.0199783
A_55_P2056606			AgG3MoGE_A_55_P2056606	Agilent SurePrint G3 Mouse GE probe set A_55_P2056606	Chr1: 0.842254	8.5227	11	Chr5: 108.793864	0.407653	37	0.0116161	0	0	1
A_55_P2110875	67188		2700046G09Rik	RIKEN cDNA 2700046G09 gene	Chr19: 32.390075	9.73938	71.5	Chr19: 32.049009	-0.407635	37	0.0116203	0.211896	-0.539173	0.00447887
A_51_P322994	216767	56664	Mrpl22	mitochondrial ribosomal protein L22	Chr11: 58.177232	10.1671	17.7	Chr11: 56.716831	-0.407592	37	0.0116303	0	-0.258885	0.201587
A_30_P01031443			AgG3MoGE_A_30_P01031443	Agilent SurePrint G3 Mouse GE probe set A_30_P01031443	Chr16: 13.755421	5.8737	14.2	Chr15: 72.500609	-0.407182	37	0.0117254	0	0	1
A_55_P2125049	100529082		Gm11127	predicted gene 11127, major histocompatibility locus H2-K1	Chr17: 36.056327	10.6271	24.1	Chr5: 108.793864	0.407071	37	0.0117512	0	0	1
A_52_P582858	227333		Dgkd	diacylglycerol kinase, delta	Chr1: 87.944415	10.1563	10.8	Chr2: 11.785864	-0.407057	37	0.0117546	0.295294	0.62739	0.000602307
A_55_P1975031	77044	14601	Arid2	AT rich interactive domain 2 (ARID, RFX-like)	Chr15: 96.405404	5.92478	7.8	Chr9: 41.418171	-0.407053	37	0.0117554	0.394789	0.67836	0.000139646
A_30_P01032786			AgG3MoGE_A_30_P01032786	Agilent SurePrint G3 Mouse GE probe set A_30_P01032786	Chr2: 80.483467	5.82205	10.8	Chr18: 85.799399	-0.406952	37	0.011779	0	0	1
A_30_P01032979			AgG3MoGE_A_30_P01032979	Agilent SurePrint G3 Mouse GE probe set A_30_P01032979	Chr4: 124.656983	9.08865	16.5	Chr17: 12.085862	0.406916	37	0.0117875	0	0	1
A_55_P2168458			AgG3MoGE_A_55_P2168458	Agilent SurePrint G3 Mouse GE probe set A_55_P2168458	Chr17: 51.479026	5.73935	11.8	Chr2: 32.614941	-0.40684	37	0.0118052	0	0	1
A_52_P512427	70291	66298	2510049J12Rik	RIKEN cDNA 2510049J12 gene	Chr6: 115.585263	7.40516	11.8	Chr2: 40.340914	-0.406816	37	0.0118108	0	-0.298416	0.138667
A_52_P562593	110012	17525	Gm16517	predicted gene, Gm16517	Chr10: 79.675407	10.5005	12.6	Chr2: 32.614941	0.406812	37	0.0118117	0.348702	0	1
A_55_P2135149	77701	52272	Lcn12	lipocalin 12	Chr2: 25.493744	6.01095	13.5	Chr12: 34.201787	0.406788	37	0.0118173	0	-0.133286	0.516269
A_55_P2141498	218624	51395	Il31ra	interleukin 31 receptor A	Chr13: 112.532924	5.77308	9.7	Chr5: 60.443821	-0.40676	37	0.0118241	0.395996	0.297537	0.139889
A_66_P140098	77475		C030037F17Rik	RIKEN cDNA C030037F17 gene	Chr8: 14.745397	6.06205	9.8	Chr2: 22.820915	-0.406497	37	0.0118858	0	0	1
A_51_P370803	258290	74079	Olfr1143	olfactory receptor 1143	Chr2: 87.802913	7.33141	8.2	Chr4: 50.868199	0.406469	37	0.0118924	0	0.0945358	0.645973
A_30_P01019403			AgG3MoGE_A_30_P01019403	Agilent SurePrint G3 Mouse GE probe set A_30_P01019403	Chr5: 109.671542	7.99108	21.8	Chr15: 67.990415	0.406468	37	0.0118926	0	0	1
A_55_P1952038	258238	17358	Olfr417	olfactory receptor 417	Chr1: 174.369638	5.95032	11.6	Chr6: 55.124351	0.406448	37	0.0118974	0	0.296734	0.141013
A_55_P2059318	104418	37831	Dgkz	diacylglycerol kinase zeta	Chr2: 91.932890	11.3063	13.7	Chr7: 105.551819	-0.406277	37	0.0119376	0.503851	0.55792	0.00306021
A_30_P01017874			AgG3MoGE_A_30_P01017874	Agilent SurePrint G3 Mouse GE probe set A_30_P01017874	Chr19: 22.995158	7.61357	70.2	Chr19: 23.162094	-0.406217	37	0.0119519	0	0	1
A_51_P474459	12702	2941	Socs3	suppressor of cytokine signaling 3	Chr11: 117.966166	8.72562	9	Chr1: 184.909869	0.406181	37	0.0119604	0.246938	0.514899	0.00711089
A_30_P01029484			AgG3MoGE_A_30_P01029484	Agilent SurePrint G3 Mouse GE probe set A_30_P01029484	Chr2: 174.607483	5.83824	12.7	Chr12: 30.182102	0.406133	37	0.0119717	0	0	1
A_52_P267391	76681		Trim12a	tripartite motif-containing 12A	Chr7: 104.299985	8.05019	226.4	Chr7: 105.551819	0.406053	37	0.0119907	0.283038	0	1
A_55_P2038540	15130		Hbb-b2	hemoglobin, beta adult minor chain	ChrUn: 1.000000	10.7665	86.1	Chr7: 97.465336	-0.405945	37	0.0120164	0.240783	0.338305	0.090943
A_55_P2105983	207227	18173	Stxbp5l	syntaxin binding protein 5-like	Chr16: 37.134112	8.38041	10.7	Chr8: 55.765321	-0.405757	37	0.0120611	0.359432	-0.226222	0.266455
A_55_P2175880	56615	10544	Mgst1	microsomal glutathione S-transferase 1	Chr6: 138.156325	10.3944	9.1	Chr5: 30.834663	0.405738	37	0.0120658	0.327696	-0.169254	0.408479
A_51_P417251	103712	122081	LOC728392	uncharacterized LOC728392	Chr11: 71.032192	13.0585	64.3	Chr11: 69.601908	0.405688	37	0.0120777	0.340744	0	1
A_52_P642239	83490	12848	Pik3ap1	phosphoinositide-3-kinase adaptor protein 1	Chr19: 41.302511	5.90941	9.4	Chr5: 139.505838	0.405422	37	0.0121413	0.378914	0.0932504	0.650484
A_51_P100991	14917	3641	Gucy2c	guanylate cyclase 2c	Chr6: 136.698011	8.13141	39.6	Chr6: 136.698024	0.405417	37	0.0121425	0.296188	-0.100678	0.624588
A_51_P509229	233833	41399	Tnrc6a	trinucleotide repeat containing 6a	Chr7: 123.195113	10.6258	11.6	ChrX: 9.334336	-0.405386	37	0.01215	0.332286	0.383126	0.0533669
A_30_P01026034			AgG3MoGE_A_30_P01026034	Agilent SurePrint G3 Mouse GE probe set A_30_P01026034	ChrX: 152.397173	5.94178	8.1	Chr15: 3.236252	-0.405298	37	0.0121709	0	0	1
A_51_P505914	260408	51905	Prss45	protease, serine, 45	Chr9: 110.840439	6.37465	10.1	Chr12: 9.742519	0.405285	37	0.0121741	0.266002	0	1
A_55_P2159715	627975	80005	Gm6818	predicted gene 6818	Chr7: 38.399957	5.92965	9.1	Chr11: 96.609418	-0.405244	37	0.0121841	0	0	1
A_55_P1977468	69601	13058	Dab2ip	disabled homolog 2 interacting protein	Chr2: 35.730920	11.7949	10.7	Chr19: 20.064416	-0.405199	37	0.0121949	0.46703	-0.356006	0.0742597
A_55_P2071226	54450	10453	Il1f5	interleukin 1 family, member 5 (delta)	Chr2: 24.281960	5.83095	12	Chr5: 69.357018	-0.405079	37	0.0122236	0.379613	-0.11467	0.576987
A_55_P2114594	574083	86791	Gm6040	predicted gene 6040	Chr8: 0.292285	6.03111	16	Chr11: 35.933432	-0.404922	37	0.0122616	0	0	1
A_51_P223036	71865	12959	Fbxo30	F-box protein 30	Chr10: 11.296803	9.07195	22.1	Chr19: 21.131061	-0.404844	37	0.0122804	0	0.0555193	0.787638
A_51_P485756	67405	4506	Nts	neurotensin	Chr10: 102.482333	9.88322	11.7	Chr14: 42.240278	0.404745	37	0.0123045	0.306314	-0.145247	0.478969
A_55_P2097414	50785	75051	Hs6st1	heparan sulfate 6-O-sulfotransferase 1	Chr1: 36.106846	7.80686	18.6	Chr1: 35.995738	-0.404724	37	0.0123096	0.307429	0.188442	0.356577
A_30_P01031067			AgG3MoGE_A_30_P01031067	Agilent SurePrint G3 Mouse GE probe set A_30_P01031067	Chr9: 24.502344	5.90414	8.8	Chr1: 178.156680	-0.404541	37	0.012354	0	0	1
A_55_P2144512			AgG3MoGE_A_55_P2144512	Agilent SurePrint G3 Mouse GE probe set A_55_P2144512	Chr12: 69.921379	10.0354	43	Chr6: 124.528197	0.404524	37	0.0123581	0	0	1
A_51_P363400	19074	2044	Prg2	proteoglycan 2, bone marrow	Chr2: 84.982642	6.07024	9.5	Chr9: 115.524788	0.4045	37	0.0123641	0.31833	0.834118	1.19612e-07
A_55_P1984158	68682	10711	Slc44a2	solute carrier family 44, member 2	Chr9: 21.354963	10.6333	6.8	ChrX: 105.681574	0.404452	37	0.0123757	0.275701	0.5328	0.00507337
A_51_P331429	269132	22865	Colgaltg2	collagen beta(1-O)galactosyltransferase 2 (glaucoma associated)	Chr1: 152.509712	8.87459	9.6	Chr1: 145.376780	-0.404308	37	0.0124107	0	0	1
A_55_P1959333	258705	17355	Olfr398	olfactory receptor 398	Chr11: 73.983680	5.80151	7.7	Chr2: 33.606958	-0.404249	37	0.0124252	0	0.311164	0.121791
A_30_P01028276			AgG3MoGE_A_30_P01028276	Agilent SurePrint G3 Mouse GE probe set A_30_P01028276	Chr11: 53.795812	8.44827	11.3	Chr2: 18.263847	0.40421	37	0.0124349	0	0	1
A_55_P1964053	54214	68224	Golga4	golgi autoantigen, golgin subfamily a, 4	Chr9: 118.582462	11.4699	9.3	Chr2: 23.766163	-0.404178	37	0.0124426	0.428133	-0.497629	0.00968785
A_55_P1955417	108888	10059	Atad3a	ATPase family, AAA domain containing 3A	Chr4: 155.740654	11.7042	12	Chr1: 172.235364	-0.404075	37	0.0124679	0.39036	-0.278161	0.168845
A_51_P172231	69146	12299	Gsdmd	gasdermin D	Chr15: 75.867106	8.89511	10	Chr3: 36.834801	0.404025	37	0.01248	0.331632	0.546977	0.00383227
A_30_P01020101			AgG3MoGE_A_30_P01020101	Agilent SurePrint G3 Mouse GE probe set A_30_P01020101	Chr4: 89.383482	5.72965	5.9	Chr8: 116.572970	-0.403949	37	0.0124988	0	0	1
A_55_P1974650	18146	32050	Npdc1	neural proliferation, differentiation and control gene 1	Chr2: 25.409423	12.533	14.6	Chr2: 33.606958	-0.403942	37	0.0125004	0.441255	-0.337503	0.0917603
A_55_P2124346	117198	31384	Ivns1abp	influenza virus NS1A binding protein	Chr1: 151.364122	10.6774	14	Chr2: 18.263847	-0.403812	37	0.0125324	0.59016	-0.282763	0.161615
A_55_P2082733	13058	68054	Cybb	cytochrome b-245, beta polypeptide (NADPH oxidase 2)	ChrX: 9.436090	6.28419	14	Chr5: 21.026344	0.403776	37	0.0125412	0.190297	0.532657	0.00508739
A_52_P1027874	442825		A230083G16Rik	RIKEN cDNA A230083G16 gene	Chr6: 124.925470	6.94386	12.5	Chr2: 22.820915	-0.40375	37	0.0125477	0	0.180836	0.376666
A_55_P2080703	108062	80171	Cstf2	cleavage stimulation factor, 3' pre-RNA subunit 2	ChrX: 134.075641	8.92784	9.4	Chr18: 82.377768	-0.403747	37	0.0125485	0.434209	0.358239	0.0723341
A_55_P1954161	54711	1994	Plagl2	pleiomorphic adenoma gene-like 2	Chr2: 153.230228	7.49708	11.3	ChrX: 158.300348	-0.40374	37	0.0125503	0.394615	0.587336	0.00160701
A_55_P2131238	230603	17739	Ttc39a	tetratricopeptide repeat domain 39A	Chr4: 109.444684	9.88216	30.7	Chr4: 108.564497	-0.403588	37	0.0125878	0	0	1
A_55_P2317556			AgG3MoGE_A_55_P2317556	Agilent SurePrint G3 Mouse GE probe set A_55_P2317556	Chr14: 45.667351	5.89254	13.4	Chr5: 113.382626	-0.403512	37	0.0126064	0	0	1
A_51_P308347	240025	18237	Dact2	dapper homolog 2, antagonist of beta-catenin (xenopus)	Chr17: 14.195886	8.955	10.2	Chr2: 18.263847	-0.403506	37	0.0126079	0.331379	-0.164264	0.422634
A_55_P2054827	239336	9568	Rxfp3	relaxin family peptide receptor 3	Chr15: 11.033722	7.27032	13.5	Chr2: 83.413222	0.403479	37	0.0126146	0.295685	-0.250047	0.217959
A_55_P1977929	16409	526	Itgam	integrin alpha M	Chr7: 128.116761	8.50681	13.3	Chr2: 147.564643	0.403456	37	0.0126205	0.250365	0.561582	0.00283343
A_30_P01018264			AgG3MoGE_A_30_P01018264	Agilent SurePrint G3 Mouse GE probe set A_30_P01018264	Chr1: 193.507219	6.19111	12.4	Chr14: 39.833599	-0.403387	37	0.0126374	0	0	1
A_55_P2104204	100312986		Pate-e	prostate and testis expressed E	Chr9: 35.778034	5.98959	12.6	Chr4: 120.293959	-0.403239	37	0.0126743	0	0	1
A_30_P01019670			AgG3MoGE_A_30_P01019670	Agilent SurePrint G3 Mouse GE probe set A_30_P01019670	Chr12: 108.790301	8.16286	15.5	Chr2: 162.891287	-0.40317	37	0.0126912	0	0	1
A_51_P306067	210126	4075	Lpp	LIM domain containing preferred translocation partner in lipoma	Chr16: 24.980794	9.05824	11.4	Chr2: 33.606958	-0.40316	37	0.0126939	0.554711	-0.249086	0.219791
A_30_P01026583			AgG3MoGE_A_30_P01026583	Agilent SurePrint G3 Mouse GE probe set A_30_P01026583	Chr3: 100.565508	6.39292	7.5	Chr4: 102.851020	-0.40312	37	0.0127038	0	0	1
A_30_P01018572			AgG3MoGE_A_30_P01018572	Agilent SurePrint G3 Mouse GE probe set A_30_P01018572	Chr17: 32.076309	8.46695	10.1	Chr12: 31.211373	0.403006	37	0.0127323	0	0	1
A_55_P2131627	67836	12194	Wdr83	WD repeat domain containing 83	Chr8: 85.080078	8.65819	11.2	Chr19: 18.172211	-0.402926	37	0.0127521	0.270405	0	1
A_55_P2149293	231801	4430	Agfg2	ArfGAP with FG repeats 2	Chr5: 137.662820	9.16965	14.9	Chr4: 105.245023	-0.40292	37	0.0127538	0.420901	0	1
A_55_P2020716			AgG3MoGE_A_55_P2020716	Agilent SurePrint G3 Mouse GE probe set A_55_P2020716	Chr4: 107.708946	5.94719	10.9	Chr2: 9.829662	-0.402899	37	0.0127589	0	0	1
A_55_P2070316	76389	75198	Ankrd36	ankyrin repeat domain 36	Chr11: 5.583972	6.147	8.7	Chr16: 79.201623	-0.402892	37	0.0127606	0	-0.0869589	0.672733
A_30_P01024290			AgG3MoGE_A_30_P01024290	Agilent SurePrint G3 Mouse GE probe set A_30_P01024290	Chr15: 90.353786	6.74484	11.8	Chr2: 33.606958	0.40287	37	0.0127663	0	0	1
A_30_P01022191			AgG3MoGE_A_30_P01022191	Agilent SurePrint G3 Mouse GE probe set A_30_P01022191	Chr17: 46.880472	8.37905	12.2	Chr3: 128.292533	-0.402688	37	0.0128116	0	0	1
A_30_P01023052			AgG3MoGE_A_30_P01023052	Agilent SurePrint G3 Mouse GE probe set A_30_P01023052	Chr18: 73.704881	6.241	21	Chr18: 74.487158	0.402573	37	0.0128406	0	0	1
A_55_P2102621	106389		Eaf2	ELL associated factor 2	Chr16: 36.793246	11.5865	40.6	Chr12: 27.822842	-0.402408	37	0.0128821	0.332467	-0.0499311	0.808603
A_55_P2220937	71198		Otud1	OTU domain containing 1	Chr2: 19.659627	7.75003	12.9	Chr9: 48.080531	-0.402364	37	0.0128931	0	-0.0800302	0.69755
A_51_P167263	12507	7260	Cd5	CD5 antigen	Chr19: 10.718211	7.90973	44.2	Chr19: 10.708414	-0.402106	37	0.0129583	0.443611	0.619107	0.000745895
A_55_P2381449	402724		A330106F07Rik	RIKEN cDNA A330106F07 gene	Chr2: 23.492931	9.50259	12.8	Chr4: 109.169766	-0.402102	37	0.0129595	0	0	1
A_55_P2307621	70656		5730526G10Rik	RIKEN cDNA 5730526G10 gene	Chr12: 51.643887	9.60411	10.7	Chr12: 74.977482	-0.402002	37	0.0129848	0	0	1
A_55_P2253746	66164	56743	Nip7	nuclear import 7 homolog	Chr8: 107.060865	9.35003	15.3	Chr2: 41.625955	-0.401894	37	0.0130122	0	0.261797	0.196382
A_30_P01033367			AgG3MoGE_A_30_P01033367	Agilent SurePrint G3 Mouse GE probe set A_30_P01033367	Chr10: 122.069376	5.77935	9.5	Chr7: 45.725191	-0.401848	37	0.0130239	0	0	1
A_51_P494446	230917	35319	Tmem201	transmembrane protein 201	Chr4: 149.716401	7.84146	10.5	Chr1: 173.633577	-0.401841	37	0.0130256	0.254503	0	1
A_55_P2152240	100038501		Gm10383	predicted gene 10383	Chr15: 41.133351	6.00697	13.8	Chr11: 4.508728	0.401682	37	0.0130661	0	0	1
A_30_P01018822			AgG3MoGE_A_30_P01018822	Agilent SurePrint G3 Mouse GE probe set A_30_P01018822	Chr13: 23.425489	7.74532	10.1	Chr2: 31.822657	0.401616	37	0.013083	0	0	1
A_30_P01028088			AgG3MoGE_A_30_P01028088	Agilent SurePrint G3 Mouse GE probe set A_30_P01028088	Chr15: 73.645642	6.27741	12.2	Chr5: 104.085860	-0.401558	37	0.0130979	0	0	1
A_30_P01030568			AgG3MoGE_A_30_P01030568	Agilent SurePrint G3 Mouse GE probe set A_30_P01030568	Chr8: 57.654767	7.95127	10.8	Chr18: 82.255306	-0.401497	37	0.0131133	0	0	1
A_52_P474814	70846	78002	4921506M07Rik	RIKEN cDNA 4921506M07 gene	Chr12: 57.617520	7.7967	8.9	Chr7: 105.551819	0.401491	37	0.0131149	0	0.454204	0.0197581
A_51_P244127	83553	8169	Tktl1	transketolase-like 1	ChrX: 74.208087	5.94192	13.3	Chr2: 41.625955	-0.401491	37	0.0131149	0.210444	0.106039	0.606161
A_55_P1993708	239393	8385	Lrp12	low density lipoprotein-related protein 12	Chr15: 39.870630	10.417	12.6	Chr2: 32.614941	-0.40128	37	0.013169	0	-0.227865	0.262904
A_30_P01031397			AgG3MoGE_A_30_P01031397	Agilent SurePrint G3 Mouse GE probe set A_30_P01031397	Chr2: 48.974478	8.28222	18.3	Chr9: 123.942645	-0.401271	37	0.0131713	0	0	1
A_51_P249286	19734	2196	Rgs16	regulator of G-protein signaling 16	Chr1: 153.745114	9.78165	22.3	Chr1: 145.376780	0.401266	37	0.0131725	0.453874	-0.223555	0.272284
A_55_P2180249	56428	8645	Mtch2	mitochondrial carrier homolog 2	Chr2: 90.847743	8.05773	28.6	Chr2: 88.346298	-0.401187	37	0.013193	0.29022	-0.550951	0.00353468
A_52_P86693	52668	84735	Ifi27l1	interferon, alpha-inducible protein 27 like 1	Chr12: 103.440143	11.8628	13.8	Chr4: 88.045738	0.401167	37	0.013198	0.415056	0	1
A_55_P2021368	236904	17703	Klhl15	kelch-like 15	ChrX: 94.255848	7.40235	10.7	Chr14: 83.144370	-0.401134	37	0.0132066	0	0.289092	0.152033
A_55_P2010641	209837	24917	Slc38a5	solute carrier family 38, member 5	ChrX: 8.280115	10.0678	8.5	ChrX: 130.947422	0.401113	37	0.0132117	0.253408	0.297861	0.139438
A_55_P1970866	11837	105693	Gm8730	predicted gene Gm8730	Chr5: 115.563388	12.1419	10.8	Chr6: 101.847298	0.401044	37	0.0132296	0.312543	0	1
A_30_P01031559			AgG3MoGE_A_30_P01031559	Agilent SurePrint G3 Mouse GE probe set A_30_P01031559	Chr15: 59.103140	6.29435	8	Chr13: 84.680621	0.401041	37	0.0132305	0	0	1
A_30_P01032300			AgG3MoGE_A_30_P01032300	Agilent SurePrint G3 Mouse GE probe set A_30_P01032300	Chr4: 114.959443	9.32678	35.8	Chr4: 109.169766	-0.400949	37	0.0132541	0	0	1
A_55_P2424742			AgG3MoGE_A_55_P2424742	Agilent SurePrint G3 Mouse GE probe set A_55_P2424742	Chr13: 117.218737	8.05681	12.9	Chr1: 172.235364	-0.400865	37	0.0132757	0	0	1
A_51_P155323	15139	20412	Hc	hemolytic complement	Chr2: 34.983379	8.21797	42.8	Chr2: 33.606958	0.400865	37	0.0132759	0.23197	-0.018353	0.929092
A_51_P292008	14778	20480	Gpx3	glutathione peroxidase 3	Chr11: 54.909934	10.1668	14.2	Chr1: 178.156680	0.400809	37	0.0132902	0.273802	0.0836286	0.684622
A_51_P408199	68673	121796	Krtap4-2	keratin associated protein 4-2	Chr11: 99.634201	5.85916	8	Chr1: 78.940498	-0.400711	37	0.0133155	0	-0.0848995	0.680076
A_55_P2400322	210297	32491	Lrch2	leucine-rich repeats and calponin homology (CH) domain containing 2	ChrX: 147.472929	9.25784	9.9	Chr2: 24.971752	-0.400638	37	0.0133346	0	-0.258259	0.202719
A_30_P01017699			AgG3MoGE_A_30_P01017699	Agilent SurePrint G3 Mouse GE probe set A_30_P01017699	Chr2: 48.966816	8.54514	20.2	Chr12: 74.977482	-0.400562	37	0.0133543	0	0	1
A_66_P118011	73469	32550	Rnf38	ring finger protein 38	Chr4: 44.138761	6.71919	10.2	Chr4: 41.176874	-0.400502	37	0.0133699	0.321057	0.0831295	0.68641
A_55_P1993102			AgG3MoGE_A_55_P1993102	Agilent SurePrint G3 Mouse GE probe set A_55_P1993102	Chr3: 92.983514	5.85181	10.6	Chr2: 14.395051	0.4004	37	0.0133965	0	0	1
A_55_P2024639	57837	4167	Eral1	Era (G-protein)-like 1 (E. coli)	Chr11: 78.075392	8.42238	13.9	Chr15: 69.108222	-0.400391	37	0.0133988	0	-0.298185	0.138987
A_55_P1980511	319263	14180	Pcmtd1	protein-L-isoaspartate (D-aspartate) O-methyltransferase domain containing 1	Chr1: 7.170038	8.30384	10.8	Chr4: 136.442626	-0.400355	37	0.0134081	0	-0.424778	0.030537
A_55_P2047872	75338	32709	Ccdc83	coiled-coil domain containing 83	Chr7: 90.236882	5.85511	21.5	Chr7: 3.078244	0.400261	37	0.0134325	0	-0.0564885	0.784016
A_52_P308875	100504219		LOC100504219	hypothetical LOC100504219	Chr15: 79.915651	8.01097	22.8	Chr15: 79.518120	0.40025	37	0.0134356	0	0	1
A_55_P2345916	72438		2510016G02Rik	RIKEN cDNA 2510016G02 gene	Chr7: 132.929424	8.38516	11.5	Chr2: 24.971752	-0.400187	37	0.013452	0	0	1
A_30_P01028025			AgG3MoGE_A_30_P01028025	Agilent SurePrint G3 Mouse GE probe set A_30_P01028025	Chr5: 106.610648	6.30111	17.1	Chr19: 58.686202	0.40018	37	0.0134537	0	0	1
A_55_P1972817	73681	6876	Trmt11	tRNA methyltransferase 11 homolog	Chr10: 30.534871	9.71532	9.2	Chr8: 126.582424	-0.400138	37	0.0134646	0	0.288275	0.153247
A_51_P107959			AgG3MoGE_A_51_P107959	Agilent SurePrint G3 Mouse GE probe set A_51_P107959	Chr16: 49.210848	5.87286	11.1	Chr6: 133.936670	-0.400069	37	0.0134827	0	0	1
A_55_P2301063	399602		9930024M15Rik	RIKEN cDNA 9930024M15 gene	Chr10: 41.829062	9.15516	14.8	Chr18: 69.216070	-0.399807	37	0.0135516	0	0	1
A_30_P01031161			AgG3MoGE_A_30_P01031161	Agilent SurePrint G3 Mouse GE probe set A_30_P01031161	Chr14: 105.623079	8.50781	16.4	Chr2: 17.948720	0.399639	37	0.0135957	0	0	1
A_55_P2067747	72242	110989	Psg21	pregnancy-specific glycoprotein 21	Chr7: 18.646931	6.30208	10.4	Chr15: 80.252858	0.399502	37	0.0136319	0.301621	0.426704	0.0297113
A_30_P01025849			AgG3MoGE_A_30_P01025849	Agilent SurePrint G3 Mouse GE probe set A_30_P01025849	Chr19: 40.594007	6.81792	12.6	Chr18: 86.580278	0.399447	37	0.0136465	0	0	1
A_52_P381784	107823	26175	Whsc1	Wolf-Hirschhorn syndrome candidate 1 (human)	Chr5: 33.876157	10.6232	9.1	Chr11: 55.394553	-0.399428	37	0.0136513	0.351033	0.729067	2.39283e-05
A_55_P2172022	14595	20378	B4galt1	UDP-Gal:betaGlcNAc beta 1,4- galactosyltransferase, polypeptide 1	Chr4: 40.809723	7.34627	9.6	Chr3: 41.542098	0.399331	37	0.013677	0.445523	0.0885139	0.667208
A_55_P2008987	12642	2942	Ch25h	cholesterol 25-hydroxylase	Chr19: 34.474230	7.80573	6.1	Chr7: 10.350588	0.399268	37	0.0136938	0.377338	0.0933307	0.650202
A_55_P1977787	68625	51350	Wdr65	WD repeat domain 65	Chr4: 118.554551	8.92078	65.6	Chr4: 109.169766	0.399229	37	0.013704	0	0	1
A_30_P01025847			AgG3MoGE_A_30_P01025847	Agilent SurePrint G3 Mouse GE probe set A_30_P01025847	Chr16: 34.571229	6.97557	12.2	Chr11: 119.408952	0.399151	37	0.0137247	0	0	1
A_55_P2171126			AgG3MoGE_A_55_P2171126	Agilent SurePrint G3 Mouse GE probe set A_55_P2171126	Chr7: 107.947992	5.78424	6.7	Chr11: 69.109065	-0.399139	37	0.013728	0	0	1
A_66_P112816	56386	3506	B4galt6	UDP-Gal:betaGlcNAc beta 1,4-galactosyltransferase, polypeptide 6	Chr18: 20.684725	10.4475	10.4	Chr19: 23.915150	-0.398892	37	0.0137937	0.249352	-0.238328	0.241012
A_30_P01026270			AgG3MoGE_A_30_P01026270	Agilent SurePrint G3 Mouse GE probe set A_30_P01026270	Chr7: 127.477194	8.099	10.7	Chr9: 3.400000	-0.398875	37	0.0137982	0	0	1
A_30_P01017571			AgG3MoGE_A_30_P01017571	Agilent SurePrint G3 Mouse GE probe set A_30_P01017571	Chr6: 86.550957	8.21741	25.8	Chr2: 36.101675	-0.398857	37	0.0138031	0	0	1
A_30_P01028569			AgG3MoGE_A_30_P01028569	Agilent SurePrint G3 Mouse GE probe set A_30_P01028569	Chr2: 48.966887	9.97854	13.1	Chr14: 24.000000	-0.398849	37	0.0138052	0	0	1
A_30_P01031833			AgG3MoGE_A_30_P01031833	Agilent SurePrint G3 Mouse GE probe set A_30_P01031833	Chr10: 4.392211	8.40859	17.2	Chr4: 121.397144	-0.398834	37	0.0138093	0	0	1
A_55_P1966660	547349		LOC547349	MHC class I family member	ChrUn: 1.000000	9.4177	24.8	Chr5: 110.582881	0.398808	37	0.0138163	0	0	1
A_51_P146149	16541	68418	Napsa	napsin A aspartic peptidase	Chr7: 44.585340	6.17524	11.5	Chr7: 45.140566	0.398743	37	0.0138337	0.383261	0.45566	0.0193185
A_55_P2118619	16796	4480	Lasp1	LIM and SH3 protein 1	Chr11: 97.834306	6.41459	11	Chr4: 105.248708	0.398647	37	0.0138593	0.666474	0.190264	0.351858
A_55_P2036567	22324	3961	Vav1	vav 1 oncogene	Chr17: 57.327884	9.48632	14.9	Chr3: 148.107130	0.398643	37	0.0138604	0.495538	0.951203	9.37028e-14
A_55_P2126394	18507	56419	Pax5	paired box gene 5	Chr4: 44.645549	6.44365	11.1	Chr4: 133.964175	-0.398615	37	0.0138679	0.343666	0.165441	0.41927
A_55_P1967578	258333	74015	Olfr893	olfactory receptor 893	Chr9: 38.209811	5.82005	7.1	Chr7: 26.451667	-0.398588	37	0.0138752	0	0.337995	0.0912581
A_55_P1966102	75533	2628	Nme5	non-metastatic cells 5, protein expressed in (nucleoside-diphosphate kinase)	Chr18: 34.562641	10.5656	36.9	Chr18: 35.812661	0.398566	37	0.0138809	0.348463	-0.293212	0.146018
A_66_P103301	192119	13251	Dicer1	dicer 1, ribonuclease type 3 (miRNA processing helicase)	Chr12: 104.687854	10.4586	22.5	Chr12: 103.031681	-0.398536	37	0.0138889	0.243396	0.291189	0.14895
A_55_P2046910			AgG3MoGE_A_55_P2046910	Agilent SurePrint G3 Mouse GE probe set A_55_P2046910	Chr13: 12.917709	6.26297	10.3	Chr17: 55.350963	0.398508	37	0.0138965	0	0	1
A_55_P2114158			AgG3MoGE_A_55_P2114158	Agilent SurePrint G3 Mouse GE probe set A_55_P2114158	Chr12: 23.868401	8.24184	9.7	Chr2: 17.948720	-0.398491	37	0.0139011	0	0	1
A_55_P2250154	100503359		LOC100503359	hypothetical LOC100503359	Chr17: 35.859665	6.10362	35	Chr17: 31.931352	0.398464	37	0.0139082	0	0	1
A_51_P295215	268420	9818	Alkbh5	alkB, alkylation repair homolog 5 (E. coli)	Chr11: 60.555838	10.3587	12.2	Chr2: 17.948720	-0.398418	37	0.0139206	0.344297	-0.10881	0.596728
A_55_P1986654			AgG3MoGE_A_55_P1986654	Agilent SurePrint G3 Mouse GE probe set A_55_P1986654	Chr11: 5.427655	6.91251	10	Chr11: 95.628101	0.398406	37	0.0139238	0	0	1
A_55_P2183498	66624	8842	Spcs2	signal peptidase complex subunit 2 homolog	Chr7: 99.837570	9.46335	19.1	Chr15: 45.277416	0.398356	37	0.0139374	0	0.27408	0.175443
A_30_P01021107			AgG3MoGE_A_30_P01021107	Agilent SurePrint G3 Mouse GE probe set A_30_P01021107	Chr14: 20.077450	9.7223	15.8	Chr18: 82.377768	0.398163	37	0.0139893	0	0	1
A_55_P2064004	76089	35477	Rapgef2	Rap guanine nucleotide exchange factor (GEF) 2	Chr3: 79.062544	10.9746	13	Chr17: 83.427876	-0.398137	37	0.0139965	0.446212	-0.0961695	0.640257
A_55_P2243828	552901		LOC552901	hypothetical LOC552901	Chr6: 141.302358	8.62214	12.5	Chr17: 9.373070	-0.398113	37	0.0140028	0	0	1
A_55_P1952112	100039795	52388	Ildr2	immunoglobulin-like domain containing receptor 2	Chr1: 166.294624	8.64484	14.7	Chr19: 21.809324	0.3981	37	0.0140063	0.308787	0	1
A_55_P2012904			AgG3MoGE_A_55_P2012904	Agilent SurePrint G3 Mouse GE probe set A_55_P2012904	Chr1: 28.046987	5.85727	9.3	Chr16: 36.946690	0.397952	37	0.0140465	0	0	1
A_55_P2140002	106869	8649	Tnfaip8	tumor necrosis factor, alpha-induced protein 8	Chr18: 50.090706	9.35219	10.4	Chr2: 41.625955	0.39793	37	0.0140525	0.477265	0.529439	0.0054128
A_55_P2340950	791388		AY512938	cDNA sequence AY512938	Chr13: 83.630230	7.66341	20.7	Chr18: 69.216070	-0.397911	37	0.0140575	0	0	1
A_55_P2038525	12266	68031	C3	complement component 3	Chr17: 57.204255	9.48073	16.4	Chr19: 4.628058	0.397886	37	0.0140642	0.204058	0.376906	0.0576947
A_55_P2082478	77480	14254	Kidins220	kinase D-interacting substrate 220	Chr12: 25.057225	9.589	13.2	Chr2: 17.948720	0.397866	37	0.0140698	0.387246	0	1
A_55_P1969904	27421	55559	Abcc6	ATP-binding cassette, sub-family C (CFTR/MRP), member 6	Chr7: 45.976494	8.16743	29.3	Chr7: 45.725191	-0.397863	37	0.0140704	0.262218	-0.17704	0.386931
A_66_P114641	320865		Cdh18	cadherin 18	Chr15: 23.446316	8.886	13.1	Chr19: 4.628058	-0.397848	37	0.0140745	0.361097	-0.143553	0.484166
A_55_P2024224	50772	55683	Mapk6	mitogen-activated protein kinase 6	Chr9: 75.388270	8.69405	12.9	Chr2: 33.606958	-0.397788	37	0.014091	0.474037	-0.0561211	0.785389
A_55_P1969997	58194	10971	Sh3kbp1	SH3-domain kinase binding protein 1	ChrX: 159.828519	9.26	14.6	Chr2: 17.948720	0.397746	37	0.0141024	0.478694	0.700942	6.65327e-05
A_55_P2072391	11431	38274	Acp1	acid phosphatase 1, soluble	Chr12: 30.893326	8.62735	101	Chr12: 30.182102	0.397738	37	0.0141045	0.600462	-0.301393	0.134584
A_30_P01029452			AgG3MoGE_A_30_P01029452	Agilent SurePrint G3 Mouse GE probe set A_30_P01029452	Chr11: 32.748316	9.00108	8.3	Chr13: 71.002095	-0.397719	37	0.0141096	0	0	1
A_55_P2005828	15132	73883	Hbb-bh1	hemoglobin Z, beta-like embryonic chain	Chr7: 103.841695	7.17908	8.4	Chr2: 18.263847	0.397673	37	0.014122	0.378492	0.625851	0.000627005
A_30_P01018279			AgG3MoGE_A_30_P01018279	Agilent SurePrint G3 Mouse GE probe set A_30_P01018279	Chr15: 99.952592	6.05016	9.5	Chr15: 72.500609	-0.397564	37	0.0141519	0	0	1
A_30_P01027235			AgG3MoGE_A_30_P01027235	Agilent SurePrint G3 Mouse GE probe set A_30_P01027235	ChrX: 93.757630	6.03127	10.3	Chr12: 84.895759	-0.397505	37	0.0141679	0	0	1
A_55_P2249963	99980		Gm13205	predicted gene 13205	Chr4: 148.947725	7.34386	13.4	Chr10: 48.377966	-0.3975	37	0.0141694	0	0	1
A_30_P01024260			AgG3MoGE_A_30_P01024260	Agilent SurePrint G3 Mouse GE probe set A_30_P01024260	Chr8: 25.343780	6.43041	10.7	Chr5: 142.116737	0.397456	37	0.0141812	0	0	1
A_51_P332580	70408	4722	Polr3f	polymerase (RNA) III (DNA directed) polypeptide F	Chr2: 144.541164	8.88911	12.8	Chr19: 22.456818	-0.397412	37	0.0141933	0.340365	0.032331	0.875411
A_30_P01031154			AgG3MoGE_A_30_P01031154	Agilent SurePrint G3 Mouse GE probe set A_30_P01031154	Chr15: 41.654774	5.93395	10.9	Chr3: 61.218458	-0.397358	37	0.014208	0	0	1
A_30_P01021698			AgG3MoGE_A_30_P01021698	Agilent SurePrint G3 Mouse GE probe set A_30_P01021698	Chr3: 79.266051	8.45454	13.5	Chr10: 30.866226	-0.39734	37	0.0142129	0	0	1
A_55_P2111668	72154	81708	Zfp157	zinc finger protein 157	Chr5: 138.456256	7.86322	30.6	Chr5: 139.505838	0.397337	37	0.0142138	0.259268	0.27868	0.168018
A_52_P252180	67127		Lce1a1	late cornified envelope 1A1	Chr3: 92.646567	5.88805	18.9	Chr12: 27.822842	0.397324	37	0.0142173	0	-0.0503451	0.807045
A_55_P2051229	56696	8350	Gpr132	G protein-coupled receptor 132	Chr12: 112.850877	6.71657	11.2	Chr1: 106.591714	0.397318	37	0.014219	0.374725	0.707185	5.35606e-05
A_51_P318856	107146	64840	Glyat	glycine-N-acyltransferase	Chr19: 12.650400	6.72514	34.8	Chr19: 11.926007	-0.39724	37	0.0142404	0.240302	-0.223518	0.272366
A_66_P102318			AgG3MoGE_A_66_P102318	highly polymorphic brain-expressed non-coding sequence	Chr7: 141.996952	7.43346	174.7	Chr7: 97.465336	-0.397232	37	0.0142426	0	0	1
A_30_P01029995			AgG3MoGE_A_30_P01029995	Agilent SurePrint G3 Mouse GE probe set A_30_P01029995	ChrX: 52.741737	5.77119	9.4	Chr2: 17.898115	-0.397223	37	0.0142449	0	0	1
A_30_P01027378			AgG3MoGE_A_30_P01027378	Agilent SurePrint G3 Mouse GE probe set A_30_P01027378	Chr13: 107.863639	9.41327	13	Chr2: 25.871175	-0.397195	37	0.0142528	0	0	1
A_51_P164296	58860	8711	Adamdec1	ADAM-like, decysin 1	Chr14: 68.563416	5.95673	14.1	Chr16: 21.323640	0.397163	37	0.0142614	0.332564	0.00243312	0.990588
A_51_P386802			AgG3MoGE_A_51_P386802	Agilent SurePrint G3 Mouse GE probe set A_51_P386802	Chr3: 40.504884	5.92259	8.5	Chr4: 121.044402	0.396915	37	0.0143297	0	0	1
A_66_P102706	72588		2700012I20Rik	RIKEN cDNA 2700012I20 gene	Chr9: 57.075232	8.00692	9.7	Chr1: 172.235364	-0.396888	37	0.0143372	0	0	1
A_30_P01029888			AgG3MoGE_A_30_P01029888	Agilent SurePrint G3 Mouse GE probe set A_30_P01029888	Chr4: 88.991629	5.86084	8.9	Chr1: 115.951738	0.39688	37	0.0143392	0	0	1
A_30_P01031057			AgG3MoGE_A_30_P01031057	Agilent SurePrint G3 Mouse GE probe set A_30_P01031057	Chr4: 99.662668	5.79097	13.5	Chr7: 68.539279	-0.396874	37	0.0143409	0	0	1
A_55_P2276105			AgG3MoGE_A_55_P2276105	Agilent SurePrint G3 Mouse GE probe set A_55_P2276105	Chr15: 13.171201	9.31784	75.8	Chr15: 12.687693	-0.396806	37	0.0143597	0	0	1
A_55_P1968718	240753		Plekha6	pleckstrin homology domain containing, family A member 6	Chr1: 133.301578	9.05784	11	Chr2: 18.263847	-0.396766	37	0.0143707	0	-0.506931	0.00821731
A_30_P01025340			AgG3MoGE_A_30_P01025340	Agilent SurePrint G3 Mouse GE probe set A_30_P01025340	Chr4: 123.683908	10.8796	10	Chr17: 90.416916	-0.396713	37	0.0143854	0	0	1
A_30_P01031226			AgG3MoGE_A_30_P01031226	Agilent SurePrint G3 Mouse GE probe set A_30_P01031226	Chr10: 4.395474	8.55427	10.7	Chr18: 62.994019	-0.396711	37	0.0143859	0	0	1
A_55_P2119957	58805	32507	Mlxipl	MLX interacting protein-like	Chr5: 135.137835	9.2583	13.3	Chr18: 68.185097	0.396672	37	0.0143967	0.354193	-0.481876	0.0126762
A_30_P01029548			AgG3MoGE_A_30_P01029548	Agilent SurePrint G3 Mouse GE probe set A_30_P01029548	Chr5: 92.135322	7.44059	11.3	Chr4: 105.248708	-0.396659	37	0.0144001	0	0	1
A_55_P2127100	258711	81604	Olfr432	olfactory receptor 432	Chr1: 174.051254	6.18968	7.2	Chr5: 143.513448	-0.396653	37	0.0144019	0	0.227165	0.264415
A_30_P01021095			AgG3MoGE_A_30_P01021095	Agilent SurePrint G3 Mouse GE probe set A_30_P01021095	Chr14: 65.146178	6.01514	8.5	Chr4: 120.293959	0.396634	37	0.0144072	0	0	1
A_51_P278653	67874	10524	Rprm	reprimo, TP53 dependent G2 arrest mediator candidate	Chr2: 54.084257	10.5287	14	Chr2: 22.820915	0.39653	37	0.0144361	0.316501	-0.159991	0.434965
A_30_P01021076			AgG3MoGE_A_30_P01021076	Agilent SurePrint G3 Mouse GE probe set A_30_P01021076	Chr1: 71.691954	7.32908	11.3	Chr3: 65.524002	0.396518	37	0.0144393	0	0	1
A_51_P103397	22371	466	Vwf	Von Willebrand factor homolog	Chr6: 125.686533	10.5959	8.2	ChrX: 139.352577	0.39644	37	0.014461	0.27001	0.352601	0.0772715
A_66_P136354	16822	4065	Lcp2	lymphocyte cytosolic protein 2	Chr11: 34.092133	6.92262	17.5	Chr3: 155.782707	0.396429	37	0.0144639	0.477185	0.936844	1.92069e-12
A_55_P2133412	668763		Gm9340	predicted gene 9340	Chr7: 142.135634	7.96265	13.1	Chr2: 14.395051	0.396423	37	0.0144656	0	0	1
A_30_P01026784			AgG3MoGE_A_30_P01026784	Agilent SurePrint G3 Mouse GE probe set A_30_P01026784	Chr4: 120.303221	5.75073	11.2	Chr12: 112.507215	-0.396414	37	0.0144682	0	0	1
A_30_P01026015			AgG3MoGE_A_30_P01026015	Agilent SurePrint G3 Mouse GE probe set A_30_P01026015	Chr14: 78.915203	5.93938	11.4	Chr7: 104.149021	-0.396367	37	0.0144812	0	0	1
A_55_P2170405			AgG3MoGE_A_55_P2170405	Agilent SurePrint G3 Mouse GE probe set A_55_P2170405	Chr18: 60.221917	6.23014	11.4	Chr12: 30.182102	0.396354	37	0.0144847	0	0	1
A_55_P2274961	69904		2610027F03Rik	RIKEN cDNA 2610027F03 gene	Chr1: 120.690340	6.84638	30.1	Chr1: 120.112911	-0.396267	37	0.0145089	0	0.143583	0.484073
A_65_P10029	110593	40822	Prdm2	PR domain containing 2, with ZNF domain	Chr4: 143.108109	6.68465	15.4	Chr2: 41.625955	-0.396237	37	0.0145172	0.388801	0.485821	0.0118643
A_55_P1983888			AgG3MoGE_A_55_P1983888	Agilent SurePrint G3 Mouse GE probe set A_55_P1983888	Chr2: 18.177487	5.85749	11.6	Chr2: 7.696420	-0.396228	37	0.0145198	0	0	1
A_55_P1967481	15135	128032	Hbb-y	hemoglobin Y, beta-like embryonic chain (hemoglobin subunit gamma 2, fetal)	Chr7: 103.851934	5.96535	35.3	Chr19: 22.456818	0.396209	37	0.0145251	0.345218	0.662748	0.000224912
A_30_P01031043			AgG3MoGE_A_30_P01031043	Agilent SurePrint G3 Mouse GE probe set A_30_P01031043	Chr4: 89.443461	5.84992	12.9	Chr15: 61.693736	-0.396176	37	0.0145343	0	0	1
A_52_P354823	15900	1629	Irf8	interferon regulatory factor 8	Chr8: 120.756424	9.3553	18.4	Chr5: 110.582881	0.396131	37	0.0145467	0.315127	0.691917	9.0184e-05
A_55_P2057168			AgG3MoGE_A_55_P2057168	Agilent SurePrint G3 Mouse GE probe set A_55_P2057168	Chr9: 110.858431	6.69235	9	Chr19: 10.708414	0.396119	37	0.0145501	0	0	1
A_55_P2058866			AgG3MoGE_A_55_P2058866	Agilent SurePrint G3 Mouse GE probe set A_55_P2058866	Chr7: 18.992304	7.72873	13.8	Chr17: 75.881027	0.396114	37	0.0145516	0	0	1
A_30_P01021587			AgG3MoGE_A_30_P01021587	Agilent SurePrint G3 Mouse GE probe set A_30_P01021587	Chr8: 92.348327	5.86862	21.7	Chr2: 32.614941	0.396079	37	0.0145613	0	0	1
A_51_P245989	12772	537	Ccr2	chemokine (C-C motif) receptor 2	Chr9: 124.108209	5.96757	6.9	Chr6: 60.591420	0.396061	37	0.0145663	0.198496	0.706539	5.47898e-05
A_30_P01025285			AgG3MoGE_A_30_P01025285	Agilent SurePrint G3 Mouse GE probe set A_30_P01025285	Chr8: 57.488091	7.398	32.8	Chr8: 61.476983	-0.396042	37	0.0145717	0	0	1
A_30_P01021942			AgG3MoGE_A_30_P01021942	Agilent SurePrint G3 Mouse GE probe set A_30_P01021942	Chr4: 136.348661	6.28711	8.5	Chr8: 116.572970	-0.396011	37	0.0145802	0	0	1
A_55_P2136373	16328	38286	Cep250	centrosomal protein 250	Chr2: 155.967630	8.48246	10.9	Chr19: 15.828687	-0.395877	37	0.0146177	0.456564	0.283185	0.160963
A_55_P2121913	104923	75081	Adi1	acireductone dioxygenase 1	Chr12: 28.681485	10.1666	162.2	Chr12: 27.822842	-0.395861	37	0.0146223	0.127472	-0.381372	0.0545611
A_55_P2002275	15033		H2-T18	histocompatibility 2, T region locus 18	ChrUn: 1.000000	5.94195	10.3	Chr19: 11.926007	-0.395851	37	0.0146252	0.385006	0.0942849	0.646852
A_55_P1956627	71862	8659	Gpr160	G protein-coupled receptor 160	Chr3: 30.896985	7.52884	53.1	Chr3: 28.727954	0.395544	37	0.0147112	0	-0.0298622	0.88486
A_55_P2187899	100174921		4930505N22Rik	RIKEN cDNA 4930505N22 gene	Chr19: 46.013313	6.04503	10.2	Chr1: 92.373273	-0.395471	37	0.0147318	0	-0.0356055	0.862904
A_52_P668285	20873	7962	Plk4	polo-like kinase 4	Chr3: 40.811976	7.127	13.5	Chr18: 62.994019	-0.39547	37	0.0147321	0.339434	0.820962	2.78086e-07
A_30_P01018749			AgG3MoGE_A_30_P01018749	Agilent SurePrint G3 Mouse GE probe set A_30_P01018749	Chr1: 85.123413	6.41919	15.2	Chr1: 171.041085	0.395444	37	0.0147395	0	0	1
A_52_P602091	12978	3817	Csf1r	colony stimulating factor 1 receptor	Chr18: 61.129744	9.84346	8.2	Chr18: 62.994019	0.39532	37	0.0147746	0.37332	0.58704	0.00161795
A_30_P01019777			AgG3MoGE_A_30_P01019777	Agilent SurePrint G3 Mouse GE probe set A_30_P01019777	Chr1: 180.878604	5.84695	7.8	Chr2: 170.826972	-0.395288	37	0.0147834	0	0	1
A_30_P01032565			AgG3MoGE_A_30_P01032565	Agilent SurePrint G3 Mouse GE probe set A_30_P01032565	Chr9: 57.064515	6.39592	10.9	Chr18: 76.660819	-0.395285	37	0.0147843	0	0	1
A_30_P01024571			AgG3MoGE_A_30_P01024571	Agilent SurePrint G3 Mouse GE probe set A_30_P01024571	Chr16: 84.705760	7.31981	25.2	Chr16: 61.486102	0.395244	37	0.0147959	0	0	1
A_55_P2135986	64380	113790	Ms4a4c	membrane-spanning 4-domains, subfamily A, member 4C	Chr19: 11.418996	6.70495	13.3	Chr2: 62.652307	0.395221	37	0.0148023	0	0.27935	0.166955
A_55_P2079354	545948	114479	Gm5895	predicted gene 5895	Chr7: 33.374500	5.83124	6.6	Chr2: 24.971752	-0.395165	37	0.0148184	0	0	1
A_30_P01028926			AgG3MoGE_A_30_P01028926	Agilent SurePrint G3 Mouse GE probe set A_30_P01028926	Chr7: 6.353582	7.83792	11.4	Chr4: 101.430243	-0.395156	37	0.0148208	0	0	1
A_30_P01020747			AgG3MoGE_A_30_P01020747	Agilent SurePrint G3 Mouse GE probe set A_30_P01020747	Chr10: 84.554275	5.67386	8.5	Chr2: 157.995222	0.395155	37	0.0148211	0	0	1
A_52_P4046	116848	8393	Baz2a	bromodomain adjacent to zinc finger domain, 2A	Chr10: 128.128921	9.41135	13.6	Chr2: 40.927969	-0.395056	37	0.0148491	0.369386	-0.103992	0.613171
A_30_P01022460			AgG3MoGE_A_30_P01022460	Agilent SurePrint G3 Mouse GE probe set A_30_P01022460	ChrX: 20.993977	9.41119	13.8	Chr19: 4.628058	-0.394982	37	0.0148703	0	0	1
A_51_P114005	68312	41816	Gstm7	glutathione S-transferase, mu 7	Chr3: 107.926300	9.13862	12.1	Chr6: 22.000000	0.394979	37	0.014871	0.338898	-0.431132	0.0278809
A_55_P1983044	381484	87453	Gm5150	predicted gene 5150	Chr3: 15.963403	5.67454	9.5	Chr7: 6.677334	0.39494	37	0.0148821	0	0	1
A_30_P01033009			AgG3MoGE_A_30_P01033009	Agilent SurePrint G3 Mouse GE probe set A_30_P01033009	Chr4: 21.759544	7.77611	8.4	Chr2: 20.017306	-0.394863	37	0.0149038	0	0	1
A_55_P1987988	76559	9974	Atg2b	autophagy related 2B	Chr12: 105.613633	10.2035	14.5	Chr2: 165.782727	-0.394824	37	0.014915	0.250337	0.399994	0.0428996
A_55_P2142232	628900	115927	Serpina3i	serine (or cysteine) peptidase inhibitor, clade A, member 3I	Chr12: 104.268495	6.02797	12	Chr18: 70.123703	0.394816	37	0.0149174	0	0	1
A_55_P2123706	27276	8449	Plekhb1	pleckstrin homology domain containing, family B (evectins) member 1	Chr7: 100.644643	10.9599	124.1	Chr7: 97.465336	0.394802	37	0.0149212	0.412201	-0.243925	0.22981
A_55_P2255399	100038492		F630048H11Rik	RIKEN cDNA F630048H11 gene	Chr12: 21.399619	9.41068	12.4	Chr2: 33.606958	-0.394696	37	0.0149514	0	0	1
A_55_P2002893	18639	105654	Pfkfb1	6-phosphofructo-2-kinase/fructose-2,6-biphosphatase 1	ChrX: 150.643777	8.12754	9.1	Chr1: 35.935430	-0.394694	37	0.0149521	0.259898	0.207483	0.309129
A_55_P2084092	259062	121559	Olfr667	olfactory receptor 667	Chr7: 104.916329	5.78422	8.9	Chr2: 17.948720	-0.39469	37	0.0149532	0	0.00141838	0.994513
A_55_P2105085	243676		E330021D16Rik	ubiquitin-conjugating enzyme E2 Q2-like	Chr6: 136.240542	5.84089	10.9	Chr2: 40.927969	-0.394674	37	0.0149579	0	-0.256393	0.206116
A_55_P2052799	12361	2736	Cask	calcium/Calmodulin-Dependent Serine Kinase	ChrX: 13.521426	11.1274	11.8	Chr4: 108.490216	-0.394667	37	0.0149597	0.402229	-0.321913	0.108772
A_30_P01027955			AgG3MoGE_A_30_P01027955	Agilent SurePrint G3 Mouse GE probe set A_30_P01027955	Chr13: 72.786222	6.14681	13.4	Chr2: 41.625955	0.394651	37	0.0149644	0	0	1
A_52_P153848	19134	8472	Prpf4b	PRP4 pre-mRNA processing factor 4 homolog B	Chr13: 34.902111	8.94059	11.8	Chr2: 33.606958	-0.394646	37	0.0149659	0.415205	-0.188732	0.355823
A_55_P2101947			AgG3MoGE_A_55_P2101947	Agilent SurePrint G3 Mouse GE probe set A_55_P2101947	Chr10: 3.259231	5.83205	11.7	Chr8: 54.959871	-0.394502	37	0.015007	0	0	1
A_30_P01031100			AgG3MoGE_A_30_P01031100	Agilent SurePrint G3 Mouse GE probe set A_30_P01031100	Chr2: 108.685649	6.19689	11.8	Chr6: 77.347881	-0.394448	37	0.0150226	0	0	1
A_55_P1959525	71304		Wbscr25	Williams Beuren syndrome chromosome region 25 (human)	Chr5: 135.000460	7.68411	13.2	Chr1: 161.981980	-0.394401	37	0.015036	0.185327	-0.124054	0.545988
A_52_P46039	51960	12710	Kctd18	potassium channel tetramerisation domain containing 18	Chr1: 57.955573	8.42214	13.4	Chr2: 17.948720	-0.394374	37	0.0150437	0	-0.286815	0.155434
A_30_P01030953			AgG3MoGE_A_30_P01030953	Agilent SurePrint G3 Mouse GE probe set A_30_P01030953	Chr13: 48.535540	10.2101	12.9	Chr18: 82.377768	-0.394359	37	0.0150481	0	0	1
A_55_P2010386	27027	10650	Tspan32	tetraspanin 32	Chr7: 143.019424	7.62776	11.1	Chr2: 40.340914	0.394314	37	0.0150608	0.446061	0.937434	1.72151e-12
A_55_P2051099	21937	828	Tnfrsf1a	tumor necrosis factor receptor superfamily, member 1a	Chr6: 125.361904	10.0972	37.9	Chr1: 78.940498	0.394209	37	0.015091	0.2101	-0.135681	0.508688
A_30_P01023234			AgG3MoGE_A_30_P01023234	Agilent SurePrint G3 Mouse GE probe set A_30_P01023234	Chr5: 22.564647	5.92186	10.6	Chr3: 129.509954	-0.394161	37	0.0151047	0	0	1
A_55_P2045976			AgG3MoGE_A_55_P2045976	Agilent SurePrint G3 Mouse GE probe set A_55_P2045976	Chr6: 41.152171	6.39762	17.3	Chr8: 38.012849	0.394141	37	0.0151107	0	0	1
A_30_P01026215			AgG3MoGE_A_30_P01026215	Agilent SurePrint G3 Mouse GE probe set A_30_P01026215	Chr13: 93.423300	8.92224	12.7	Chr5: 133.062783	-0.394091	37	0.015125	0	0	1
A_55_P1971619			AgG3MoGE_A_55_P1971619	Agilent SurePrint G3 Mouse GE probe set A_55_P1971619	Chr1: 111.880654	5.82757	12	Chr18: 45.789607	0.393953	37	0.0151647	0	0	1
A_55_P2077746	75339	11380	Mphosph8	M-phase phosphoprotein 8	Chr14: 56.697337	10.8486	14.6	Chr2: 31.822657	-0.393521	37	0.0152899	0	0	1
A_55_P1955602			AgG3MoGE_A_55_P1955602	Agilent SurePrint G3 Mouse GE probe set A_55_P1955602	Chr11: 57.795881	6.39151	8.9	Chr11: 7.130166	0.393465	37	0.015306	0	0	1
A_30_P01029929			AgG3MoGE_A_30_P01029929	Agilent SurePrint G3 Mouse GE probe set A_30_P01029929	Chr14: 66.977310	7.98824	17.4	Chr2: 40.927969	-0.393459	37	0.0153079	0	0	1
A_55_P1961477	16514	441	Kcnj11	potassium inwardly rectifying channel, subfamily J, member 11	Chr7: 46.098725	8.10351	56.5	Chr7: 45.725191	0.393401	37	0.0153249	0.199306	-0.145137	0.479305
A_55_P2003246	75302	10102	Asxl2	additional sex combs like 2	Chr12: 3.506655	9.70946	15.9	Chr5: 132.056349	-0.393085	37	0.0154169	0.392044	0.192442	0.346269
A_51_P201721	56693	21280	Crtap	cartilage associated protein	Chr9: 114.375341	10.0324	10.8	Chr5: 76.145896	0.393069	37	0.0154217	0.34293	-0.0082871	0.967951
A_55_P1978511	15018	128352	H2-Q7	H-2 class I histocompatibility antigen, Q7 alpha Q7 to Q5	Chr17: 35.443370	11.0618	14.6	Chr19: 4.628058	0.393005	37	0.0154404	0.31858	0.543505	0.00410946
A_55_P2107239	243897	45139	Ggn	gametogenetin	Chr7: 29.173015	7.81465	15.8	Chr10: 86.451681	0.392942	37	0.015459	0.393761	-0.06327	0.758801
A_66_P134707	269702	11256	Mphosph9	M-phase phosphoprotein 9	Chr5: 124.291025	8.18484	11.1	Chr5: 142.116737	0.392872	37	0.0154795	0	0.423756	0.0309826
A_55_P2302725	97244		C80140	expressed sequence C80140	Chr5: 131.724515	9.07514	10.1	Chr2: 7.696420	-0.392712	37	0.0155264	0	0	1
A_30_P01025194			AgG3MoGE_A_30_P01025194	Agilent SurePrint G3 Mouse GE probe set A_30_P01025194	Chr11: 3.639391	7.56684	14.2	Chr3: 37.866764	-0.392666	37	0.0155401	0	0	1
A_30_P01031797			AgG3MoGE_A_30_P01031797	Agilent SurePrint G3 Mouse GE probe set A_30_P01031797	Chr6: 12.122441	5.91595	8.8	Chr2: 17.948720	0.392538	37	0.0155777	0	0	1
A_55_P2078470	75453	49919	Ccdc7	coiled-coil domain containing 7	Chr8: 129.178240	5.99762	8.4	Chr1: 20.784225	-0.392464	37	0.0155997	0	0.0105465	0.959219
A_52_P635338	14159	37563	Fes	feline sarcoma oncogene	Chr7: 80.377758	9.38259	28.3	Chr7: 78.407671	0.392426	37	0.0156107	0.50433	0.719241	3.4675e-05
A_51_P191463	14990		H2-M2	histocompatibility 2, M region locus 2	Chr17: 37.481314	9.65278	34.7	Chr17: 31.931352	0.392362	37	0.0156298	0.355814	0.666445	0.00020141
A_55_P2010008	56314	50027	Zfp113	zinc finger protein 113	Chr5: 138.139713	8.82827	13.3	Chr2: 32.614941	-0.392337	37	0.0156372	0.42644	0.303974	0.131113
A_51_P262208	16414	20092	Itgb2	integrin beta 2	Chr10: 77.565233	8.57938	11.2	Chr7: 73.304970	0.392306	37	0.0156463	0.398075	0.875739	4.67812e-09
A_55_P2016099	436440	48337	Gpr31c	G protein-coupled receptor 31, D17Leh66c region	Chr17: 7.315659	6.14451	14.4	Chr5: 139.505838	0.392265	37	0.0156586	0	0.175746	0.390468
A_55_P2140487			AgG3MoGE_A_55_P2140487	Agilent SurePrint G3 Mouse GE probe set A_55_P2140487	Chr8: 25.596927	5.95511	14.9	Chr2: 32.614941	0.392224	37	0.0156708	0	0	1
A_55_P1956978	21894	21267	Tln1	talin 1	Chr4: 43.544329	8.16116	8.8	Chr10: 102.115019	0.392131	37	0.0156983	0.821271	0.288509	0.152899
A_52_P467389	65221	69222	Slc15a3	solute carrier family 15, member 3	Chr19: 10.857308	7.98854	12.2	Chr9: 87.634869	0.392112	37	0.0157039	0.220002	-0.423632	0.0310367
A_52_P517029	56363	9417	Tmeff2	transmembrane protein with EGF-like and two follistatin-like domains 2	Chr1: 51.186964	9.19146	11.2	Chr19: 7.273188	-0.392093	37	0.0157095	0.553615	-0.145715	0.47754
A_30_P01030830			AgG3MoGE_A_30_P01030830	Agilent SurePrint G3 Mouse GE probe set A_30_P01030830	Chr6: 48.009951	5.88546	14	Chr2: 161.690930	-0.392074	37	0.0157154	0	0	1
A_51_P267454	67863	2637	Slc25a11	solute carrier family 25 (mitochondrial carrier oxoglutarate carrier), member 11	Chr11: 70.644237	12.2055	39.6	Chr11: 69.601908	-0.39207	37	0.0157166	0	-0.12868	0.530998
A_66_P112113	18761	21263	Prkcq	protein kinase C, theta	Chr2: 11.284280	7.76105	13.3	Chr4: 109.169766	-0.392046	37	0.0157235	0.388966	0.327161	0.102804
A_55_P2067316	353211	18939	Prune2	prune homolog 2	Chr19: 17.222520	9.26443	154.2	Chr19: 15.828687	0.392004	37	0.015736	0.41171	-0.349813	0.0798061
A_55_P1952334	98303		D630023F18Rik	RIKEN cDNA D630023F18 gene	Chr1: 65.107559	8.52197	49.2	Chr1: 66.197457	0.391958	37	0.0157498	0	-0.237168	0.243377
A_55_P2190299	75578		Fggy	FGGY carbohydrate kinase domain containing	Chr4: 95.922927	8.56449	63.7	Chr12: 16.828469	0.391947	37	0.0157532	0	-0.418843	0.0331977
A_30_P01024790			AgG3MoGE_A_30_P01024790	Agilent SurePrint G3 Mouse GE probe set A_30_P01024790	ChrUn: 1.000000	6.05162	12.4	Chr19: 21.131061	-0.391873	37	0.015775	0	0	1
A_30_P01023611			AgG3MoGE_A_30_P01023611	Agilent SurePrint G3 Mouse GE probe set A_30_P01023611	Chr9: 121.946180	6.02432	15	Chr2: 36.101675	-0.391872	37	0.0157755	0	0	1
A_51_P405476	14127	3029	Fcer1g	Fc receptor, IgE, high affinity I, gamma polypeptide	Chr1: 171.229663	10.487	12.8	Chr2: 136.127956	0.391847	37	0.0157827	0.260692	0.726899	2.60038e-05
A_51_P346668	27056	8088	Irf5	interferon regulatory factor 5	Chr6: 29.536901	8.56559	9.1	Chr5: 23.184735	0.391797	37	0.0157978	0.37332	0.661429	0.00023386
A_52_P148678	18803	1997	Plcg1	phospholipase C, gamma 1	Chr2: 160.762944	10.5885	17.6	Chr6: 101.847298	-0.391776	37	0.015804	0.434932	0.0542858	0.792254
A_65_P15518	228998	5517	Arfgap1	ADP-ribosylation factor GTPase activating protein 1	Chr2: 180.969343	9.99881	19.8	Chr19: 15.828687	-0.391749	37	0.0158121	0.371238	0.0465694	0.821278
A_55_P1979491	12487	4473	Cd28	CD28 antigen	Chr1: 60.773300	7.59151	10.7	Chr16: 45.072615	-0.39167	37	0.0158358	0.251771	0.641181	0.000416167
A_30_P01024568			AgG3MoGE_A_30_P01024568	Agilent SurePrint G3 Mouse GE probe set A_30_P01024568	Chr10: 67.112309	8.06662	16.1	Chr2: 33.606958	-0.391566	37	0.0158667	0	0	1
A_55_P2081303	214133	49498	Tet2	tet oncogene family member 2	Chr3: 133.463787	10.038	14.6	Chr5: 131.541036	-0.391505	37	0.0158851	0	0.090537	0.660045
A_55_P1963576	100040276		Gm11595	predicted gene 11595	Chr11: 99.772266	7.89819	8.2	Chr16: 61.548949	0.391505	37	0.0158852	0	0	1
A_55_P2028610			AgG3MoGE_A_55_P2028610	Agilent SurePrint G3 Mouse GE probe set A_55_P2028610	Chr9: 66.799015	7.93627	11.8	Chr6: 100.148195	-0.391475	37	0.015894	0	0	1
A_55_P1961938	69602	26091	Otop3	otopetrin 3	Chr11: 115.346868	7.4243	11.7	Chr2: 17.898115	0.391384	37	0.0159216	0	-0.187946	0.357866
A_55_P1966778	76757	38137	Trdn	triadin	Chr10: 33.474458	5.91389	8.4	Chr19: 10.670548	-0.391377	37	0.0159237	0.233484	0.0633454	0.758522
A_55_P2004811			AgG3MoGE_A_55_P2004811	Agilent SurePrint G3 Mouse GE probe set A_55_P2004811	Chr4: 126.584653	11.962	15.4	Chr2: 75.132893	0.391301	37	0.0159463	0	0	1
A_55_P2184791	67225	9746	Rnpc3	RNA-binding region (RNP1, RRM) containing 3	Chr3: 113.605080	9.49373	12.7	Chr12: 9.742519	-0.391276	37	0.015954	0	0.394921	0.04586
A_51_P498591	76382	87068	1700012A03Rik	RIKEN cDNA 1700012A03 gene	Chr6: 32.058760	6.23865	11	Chr11: 50.383261	-0.391252	37	0.0159614	0	-0.0824571	0.688821
A_55_P2061253	18997	20959	Pou4f2	POU domain, class 4, transcription factor 2 (retinal ganglion cell subtype marker)	Chr8: 78.433149	9.66338	12.8	Chr2: 17.948720	-0.391162	37	0.0159882	0.361917	-0.503768	0.00869493
A_55_P2031611	70057		2210008F06Rik	RIKEN cDNA 2210008F06 gene	Chr11: 77.491353	9.48608	11.4	Chr19: 11.926007	-0.391087	37	0.0160111	0	-0.193846	0.342696
A_51_P324814	16668	55448	Krt18	keratin 18	Chr15: 102.031910	8.90892	16	Chr18: 62.994019	0.391004	37	0.016036	0.305823	-0.0619627	0.763644
A_30_P01029831			AgG3MoGE_A_30_P01029831	Agilent SurePrint G3 Mouse GE probe set A_30_P01029831	Chr8: 111.449054	5.85146	12.9	Chr14: 30.957748	0.390956	37	0.0160507	0	0	1
A_55_P2012935	71371	45872	Arid5b	AT rich interactive domain 5B (MRF1-like)	Chr10: 68.095600	6.27792	12.6	Chr18: 70.123703	0.390955	37	0.016051	0.346405	-0.175979	0.389828
A_52_P257728	94220	75662	Cnnm4	cyclin M4	Chr1: 36.508546	9.70151	16.6	Chr9: 80.143686	-0.390836	37	0.0160869	0.240498	-0.205257	0.314465
A_30_P01019346			AgG3MoGE_A_30_P01019346	Agilent SurePrint G3 Mouse GE probe set A_30_P01019346	Chr8: 57.654408	6.36573	16.9	Chr8: 56.006199	0.390742	37	0.0161155	0	0	1
A_30_P01023874			AgG3MoGE_A_30_P01023874	Agilent SurePrint G3 Mouse GE probe set A_30_P01023874	Chr8: 109.245536	9.35211	20.5	Chr19: 21.131061	-0.390696	37	0.0161294	0	0	1
A_55_P1966998	11857	20318	Arhgdib	Rho, GDP dissociation inhibitor (GDI) beta	Chr6: 136.924081	9.61814	17.7	Chr3: 28.336139	0.390494	37	0.0161908	0.574024	0.892536	8.95817e-10
A_52_P392216	13131	32084	Dab1	disabled homolog 1 (cytosolic lipoprotein-binding adaptor protein, neurodevelopmental)	Chr4: 104.744467	9.73319	8.8	Chr2: 33.606958	-0.39042	37	0.0162134	0.362173	-0.271938	0.178977
A_30_P01033201			AgG3MoGE_A_30_P01033201	Agilent SurePrint G3 Mouse GE probe set A_30_P01033201	Chr11: 59.406770	6.16032	13.4	Chr2: 17.948720	-0.390349	37	0.0162351	0	0	1
A_55_P2031949	320705	27394	Bend6	BEN domain containing 6	Chr1: 33.852100	11.8941	14.1	Chr19: 44.191429	-0.39028	37	0.0162561	0	0	1
A_66_P115539	667768		Gm11240	predicted gene 11240	Chr4: 73.791321	10.4973	10.6	Chr5: 108.793864	0.390116	37	0.0163063	0	0	1
A_55_P2045155			AgG3MoGE_A_55_P2045155	Agilent SurePrint G3 Mouse GE probe set A_55_P2045155	Chr10: 70.600204	6.45886	11.2	Chr3: 46.156467	-0.3901	37	0.0163112	0	0	1
A_55_P2158498	12229	30953	Btk	Bruton agammaglobulinemia tyrosine kinase	ChrX: 134.542456	8.123	10.3	Chr2: 134.519309	0.390081	37	0.0163171	0.236372	0.848218	4.44819e-08
A_55_P1976293			AgG3MoGE_A_55_P1976293	Agilent SurePrint G3 Mouse GE probe set A_55_P1976293	Chr14: 52.795484	5.79968	10.8	Chr2: 32.614941	-0.39001	37	0.016339	0	0	1
A_55_P2163857	319236	75345	Trim12c	tripartite motif-containing 12C	Chr7: 104.340037	8.16465	15.2	Chr2: 40.340914	0.389974	37	0.0163501	0	0	1
A_55_P2054540	12914	68393	Crebbp	CREB binding protein	Chr16: 4.082201	9.11341	15.6	Chr2: 40.927969	-0.389972	37	0.0163507	0.29516	-0.125359	0.541737
A_51_P160673	66240	8177	Kcne1l	potassium voltage-gated channel, Isk-related family, member 1-like, pseudogene	ChrX: 142.304821	9.99668	11.9	Chr6: 49.309149	0.389847	37	0.0163889	0.308345	-0.332064	0.0974515
A_55_P2385148	552913		LOC552913	hypothetical LOC552913	ChrX: 12.821433	8.7003	11	Chr4: 109.169766	-0.389805	37	0.0164021	0	0	1
A_52_P417654	21399	55984	Tcea1	transcription elongation factor A (SII) 1	Chr1: 4.897380	9.80897	62.7	Chr1: 5.641533	-0.389727	37	0.016426	0.372282	0.0308051	0.881249
A_55_P2029538			AgG3MoGE_A_55_P2029538	Agilent SurePrint G3 Mouse GE probe set A_55_P2029538	Chr4: 119.210443	6.19114	11.6	Chr1: 106.591714	0.389703	37	0.0164335	0	0	1
A_52_P124472	16508	40828	Kcnd2	potassium voltage-gated channel, Shal-related family, member 2	Chr6: 21.729569	10.9353	11.5	Chr4: 45.948990	-0.389583	37	0.0164704	0.263849	-0.291862	0.147971
A_52_P351816	16412	22999	Itgb1	integrin beta 1 (fibronectin receptor beta)	Chr8: 128.722449	8.75092	11.8	Chr8: 123.289925	0.389551	37	0.0164806	0.36146	-0.155061	0.44943
A_51_P243454	70980	78030	4931431F19Rik	RIKEN cDNA 4931431F19 gene	Chr7: 104.128103	6.06022	11.9	Chr12: 73.000000	0.389473	37	0.0165045	0.338143	-0.0525982	0.79858
A_55_P1982254	108653	18968	Rimk1b	ribosomal modification protein rimK-like family member B	Chr6: 122.453609	7.84324	10.9	Chr4: 109.169766	-0.389471	37	0.0165051	0.297156	0	1
A_30_P01028959			AgG3MoGE_A_30_P01028959	Agilent SurePrint G3 Mouse GE probe set A_30_P01028959	Chr4: 3.819963	8.76395	14.3	Chr4: 3.569913	-0.389469	37	0.0165058	0	0	1
A_30_P01030371			AgG3MoGE_A_30_P01030371	Agilent SurePrint G3 Mouse GE probe set A_30_P01030371	Chr3: 127.406611	9.86441	11.1	Chr2: 33.606958	-0.389423	37	0.0165201	0	0	1
A_55_P2147046	619441	111039	BC096441	cDNA sequence BC096441	Chr11: 69.682577	7.7473	78.7	Chr11: 69.601908	-0.389401	37	0.016527	0.371271	0	1
A_55_P1994385	272411	16339	B3gnt6	UDP-GlcNAc:betaGal beta-1,3-N-acetylglucosaminyltransferase 6 (core 3 synthase)	Chr7: 98.192544	7.69365	125.8	Chr7: 97.465336	0.389332	37	0.0165481	0.228469	-0.44787	0.0217658
A_55_P2169356			AgG3MoGE_A_55_P2169356	Agilent SurePrint G3 Mouse GE probe set A_55_P2169356	Chr7: 106.601304	8.16332	16.7	Chr7: 105.551819	0.389263	37	0.0165696	0	0	1
A_30_P01021056			AgG3MoGE_A_30_P01021056	Agilent SurePrint G3 Mouse GE probe set A_30_P01021056	Chr3: 27.952603	6.744	12	Chr8: 123.289925	0.389248	37	0.0165744	0	0	1
A_30_P01026380			AgG3MoGE_A_30_P01026380	Agilent SurePrint G3 Mouse GE probe set A_30_P01026380	Chr14: 64.818930	6.24649	10.2	Chr9: 119.286156	0.389222	37	0.0165825	0	0	1
A_55_P2002757	17060	32038	Blnk	B-cell linker	Chr19: 40.928936	9.64351	18.9	Chr19: 38.037133	0.389218	37	0.0165836	0.384029	0.256851	0.205278
A_55_P1983828	271377	8678	Zbtb11	zinc finger and BTB domain containing 11	Chr16: 56.006183	7.28614	11.4	Chr11: 62.251912	0.389199	37	0.0165897	0.292787	-0.0544702	0.791563
A_55_P2100209	73804	21355	Kif2c	kinesin family member 2C	Chr4: 117.160299	5.83827	12.3	Chr17: 76.884650	-0.389058	37	0.0166336	0.243147	0.689428	9.78887e-05
A_51_P454190	329152	66192	Hecw2	HECT, C2 and WW domain containing E3 ubiquitin protein ligase 2	Chr1: 53.807290	9.47881	16.4	Chr9: 123.942645	-0.388988	37	0.0166553	0.31063	0.0975297	0.635514
A_30_P01025900			AgG3MoGE_A_30_P01025900	Agilent SurePrint G3 Mouse GE probe set A_30_P01025900	Chr8: 23.218882	6.01922	7.8	Chr18: 73.226155	-0.388951	37	0.0166668	0	0	1
A_30_P01021173			AgG3MoGE_A_30_P01021173	Agilent SurePrint G3 Mouse GE probe set A_30_P01021173	Chr3: 22.075626	5.76486	9.9	Chr9: 31.156625	-0.388931	37	0.016673	0	0	1
A_55_P2014801	113856	113975	Vmn1r46	vomeronasal 1 receptor 46	Chr6: 89.976603	5.90195	9.3	Chr9: 119.303227	0.388865	37	0.0166939	0	0	1
A_66_P124858	68203	56777	Diras2	DIRAS family, GTP-binding RAS-like 2	Chr13: 52.504375	12.0604	9.9	Chr7: 97.465336	-0.388852	37	0.0166979	0	0.218231	0.284164
A_55_P2098995	545366	105394	Cfhr2	complement factor H-related 2	Chr1: 139.821632	9.56189	12	Chr2: 162.891287	0.388779	37	0.0167207	0.374727	0	1
A_55_P2007243	16502	68134	Kcnc1	potassium voltage gated channel, Shaw-related subfamily, member 1	Chr7: 46.433252	10.2505	12.3	Chr19: 44.191429	-0.388761	37	0.0167262	0.225887	-0.111497	0.587639
A_55_P2017199	227699	45683	Nup188	nucleoporin 188	Chr2: 30.301029	8.20178	10.3	Chr1: 54.173819	-0.388737	37	0.0167337	0	0.278793	0.167839
A_55_P2095683	258810	110477	Olfr665	olfactory receptor 665	Chr7: 104.881600	5.82719	11.1	Chr9: 118.000000	0.388715	37	0.0167407	0	0.15813	0.440396
A_30_P01018843			AgG3MoGE_A_30_P01018843	Agilent SurePrint G3 Mouse GE probe set A_30_P01018843	Chr4: 88.906083	6.06384	19.7	Chr4: 132.619876	-0.388682	37	0.0167509	0	0	1
A_52_P400425	193003	77645	Pirt	phosphoinositide-interacting regulator of transient receptor potential channels	Chr11: 66.927945	6.79246	11.4	Chr2: 36.097874	0.388681	37	0.0167514	0.166698	0	1
A_52_P596592	237504	3976	Rassf9	Ras association (RalGDS/AF-6) domain family (N-terminal) member 9	Chr10: 102.545716	8.36043	12.3	Chr4: 105.248708	0.388637	37	0.0167651	0.312095	0	1
A_51_P328089	224912	18371	Crb3	crumbs homolog 3	Chr17: 57.065841	5.83876	12.4	Chr6: 37.854985	-0.388563	37	0.0167883	0.356834	-0.260188	0.199246
A_30_P01030225			AgG3MoGE_A_30_P01030225	Agilent SurePrint G3 Mouse GE probe set A_30_P01030225	Chr13: 56.190709	8.31092	14.5	Chr2: 26.367718	0.388509	37	0.0168052	0	0	1
A_52_P144794	66526	11984	Tdeanc2	transcription elongation factor A (SII) N-terminal and central domain containing 2	Chr4: 107.139757	7.13554	136	Chr4: 105.573728	0.38849	37	0.0168114	0	0	1
A_30_P01026461			AgG3MoGE_A_30_P01026461	Agilent SurePrint G3 Mouse GE probe set A_30_P01026461	Chr6: 50.402385	7.67973	10.9	Chr7: 134.834414	-0.388479	37	0.0168148	0	0	1
A_55_P2179413	19039	4067	Lgals3bp	lectin, galactoside-binding, soluble, 3 binding protein	Chr11: 118.393018	10.3327	19.9	Chr5: 108.793864	0.38847	37	0.0168176	0.441369	0.277757	0.169489
A_30_P01033255			AgG3MoGE_A_30_P01033255	Agilent SurePrint G3 Mouse GE probe set A_30_P01033255	Chr1: 132.979372	9.06038	12.9	Chr2: 43.632178	-0.388468	37	0.0168181	0	0	1
A_55_P2371984	77068		5930436O19Rik	RIKEN cDNA 5930436O19 gene	Chr17: 88.057637	9.2653	13.7	Chr7: 139.468135	-0.388231	37	0.0168929	0	0	1
A_30_P01029342			AgG3MoGE_A_30_P01029342	Agilent SurePrint G3 Mouse GE probe set A_30_P01029342	Chr3: 127.406707	9.54978	11.7	Chr2: 36.101675	-0.388192	37	0.0169053	0	0	1
A_30_P01030271			AgG3MoGE_A_30_P01030271	Agilent SurePrint G3 Mouse GE probe set A_30_P01030271	Chr10: 88.079899	5.70384	12	Chr7: 26.713260	-0.38819	37	0.0169059	0	0	1
A_52_P174421	14420	124	Galc	galactosylceramidase	Chr12: 98.202921	7.70765	16.2	Chr11: 51.107252	0.38814	37	0.0169217	0.263304	-0.254378	0.209828
A_51_P252565	11687	44935	Alox15	arachidonate 15-lipoxygenase	Chr11: 70.345613	6.55278	97.2	Chr11: 69.601908	0.388117	37	0.016929	0.183771	0.382211	0.0539874
A_51_P448545	72184	27849	Klhl35	kelch-like 35	Chr7: 99.473869	9.14643	59.7	Chr7: 97.465336	-0.38797	37	0.0169754	0	0	1
A_55_P2378827	553096		LOC553096	hypothetical LOC553096	Chr19: 16.243727	9.83927	11.4	Chr12: 74.977482	-0.387906	37	0.0169958	0	0	1
A_66_P118368	241112	18888	Gm216	predicted gene 216	Chr1: 74.366681	8.32062	11.7	Chr17: 24.200704	0.387805	37	0.0170278	0	0.147909	0.47086
A_55_P2013251	73709		2410125D13Rik	RIKEN cDNA 2410125D13 gene	Chr1: 74.304464	9.04119	13.6	Chr2: 36.101675	-0.387775	37	0.0170373	0	0	1
A_52_P652513	70361	4070	Lman1	lectin, mannose-binding, 1	Chr18: 65.980785	10.7356	31.6	Chr18: 65.174965	-0.387754	37	0.017044	0.374377	-0.161138	0.431635
A_55_P2114153			AgG3MoGE_A_55_P2114153	Agilent SurePrint G3 Mouse GE probe set A_55_P2114153	Chr19: 42.099121	8.10449	17.7	Chr2: 33.606958	-0.387751	37	0.0170449	0	0	1
A_55_P2166232			AgG3MoGE_A_55_P2166232	Agilent SurePrint G3 Mouse GE probe set A_55_P2166232	Chr9: 14.446528	7.21708	10.5	Chr14: 100.714523	-0.387721	37	0.0170546	0	0	1
A_55_P2171116	16854	37608	Lgals3	lectin, galactose binding, soluble 3	Chr14: 47.385739	8.70492	17.8	Chr14: 61.698345	0.387638	37	0.0170811	0.269938	0.243945	0.22977
A_52_P356741	665150		Vmn1r57	vomeronasal 1 receptor 57	Chr7: 5.220634	5.95343	14.3	Chr1: 115.659440	0.387626	37	0.0170848	0	0	1
A_30_P01018093			AgG3MoGE_A_30_P01018093	Agilent SurePrint G3 Mouse GE probe set A_30_P01018093	Chr2: 31.150054	8.35003	25.9	Chr2: 26.877892	0.387548	37	0.0171096	0	0	1
A_55_P2021735	78306		Tsga10ip	testis specific 10 interacting protein	Chr19: 5.390047	5.98595	10.4	Chr16: 67.046635	0.387545	37	0.0171107	0	-0.0296638	0.88562
A_52_P739765	100169879		Gm11117	predicted gene 11117	Chr6: 104.730460	8.61997	11.1	Chr12: 74.977482	-0.387507	37	0.0171227	0	0	1
A_52_P349182	14802	20227	Gria4	glutamate receptor, ionotropic, AMPA4 (alpha 4)	Chr9: 4.502385	10.0037	8.8	Chr16: 51.096758	-0.38749	37	0.0171282	0.234513	-0.157137	0.443307
A_66_P105689	94094		Trim34a	tripartite motif-containing 34A	Chr7: 104.261999	7.67165	131.2	Chr7: 105.551819	0.387459	37	0.0171381	0	0	1
A_30_P01033215			AgG3MoGE_A_30_P01033215	Agilent SurePrint G3 Mouse GE probe set A_30_P01033215	Chr9: 41.492915	8.25222	11.5	Chr19: 10.670548	-0.387438	37	0.0171448	0	0	1
A_30_P01023705			AgG3MoGE_A_30_P01023705	Agilent SurePrint G3 Mouse GE probe set A_30_P01023705	Chr3: 58.321046	5.80635	10.4	Chr2: 22.820915	0.387414	37	0.0171525	0	0	1
A_55_P2008687	18099	88836	Nlk	nemo like kinase	Chr11: 78.567175	10.2222	9.6	Chr2: 41.625955	-0.387281	37	0.0171951	0.43606	0.0588972	0.775034
A_52_P114722	15170	56589	Ptpn6	protein tyrosine phosphatase, non-receptor type 6	Chr6: 124.721096	8.8027	11.9	Chr13: 109.842615	0.387244	37	0.0172068	0.273437	0.828273	1.7552e-07
A_55_P1971854	207965	56995	Mettl21d	methyltransferase like 21D	Chr12: 69.577652	10.3562	11.2	Chr4: 140.844690	-0.387241	37	0.0172077	0	0	1
A_51_P429295	74467	12566	Pus10	pseudouridylate synthase 10	Chr11: 23.732354	9.62768	13.7	Chr2: 33.606958	-0.387169	37	0.017231	0	0.225462	0.268107
A_55_P2048373	622665	77410	Ccdc17	coiled-coil domain containing 17	Chr4: 116.600200	6.989	88.4	Chr4: 109.169766	0.387008	37	0.0172826	0	0	1
A_66_P108462			AgG3MoGE_A_66_P108462	Agilent SurePrint G3 Mouse GE probe set A_66_P108462	Chr12: 73.364076	5.84424	8.7	Chr7: 55.586755	-0.386949	37	0.0173015	0	0	1
A_30_P01029819			AgG3MoGE_A_30_P01029819	Agilent SurePrint G3 Mouse GE probe set A_30_P01029819	Chr1: 92.760383	6.33357	12	Chr15: 93.454108	0.386905	37	0.0173158	0	0	1
A_55_P2013630			AgG3MoGE_A_55_P2013630	Agilent SurePrint G3 Mouse GE probe set A_55_P2013630	Chr19: 24.279044	8.11857	151.8	Chr19: 23.915150	-0.38689	37	0.0173207	0	0	1
A_52_P214772	73844	19617	Ankrd45	ankyrin repeat domain 45	Chr1: 161.163325	7.8057	19	Chr18: 62.994019	0.386769	37	0.0173597	0	-0.0641938	0.755384
A_30_P01017941			AgG3MoGE_A_30_P01017941	Agilent SurePrint G3 Mouse GE probe set A_30_P01017941	Chr19: 22.994498	9.19657	80.9	Chr19: 23.162094	-0.386726	37	0.0173734	0	0	1
A_55_P2011300	75578		Fggy	FGGY carbohydrate kinase domain containing	Chr4: 95.623503	7.6077	66.2	Chr12: 16.828469	0.386677	37	0.0173893	0	-0.418843	0.0331977
A_55_P2183513	100038388		Gm10614	predicted gene 10614	Chr8: 120.593720	7.31995	9.7	ChrX: 24.000000	-0.38667	37	0.0173917	0	0	1
A_30_P01018002			AgG3MoGE_A_30_P01018002	Agilent SurePrint G3 Mouse GE probe set A_30_P01018002	Chr6: 86.848727	9.2787	16.2	Chr6: 85.461248	-0.386632	37	0.0174039	0	0	1
A_55_P2129047	170743	75060	Tlr7	toll-like receptor 7	ChrX: 167.305214	7.60022	12.2	Chr5: 30.834663	0.386568	37	0.0174248	0.24172	0.787381	1.81644e-06
A_52_P248986	22221	8435	Ubp1	upstream binding protein 1	Chr9: 113.966537	9.17411	12	Chr9: 95.329897	-0.386546	37	0.0174319	0.477488	0.525736	0.00580893
A_51_P317254	246081	44550	Defb11	defensin beta 11	Chr8: 21.905449	6.48051	13.2	Chr2: 36.097874	0.386507	37	0.0174444	0	0	1
A_51_P403564	16873	40621	Lhx5	LIM homeobox protein 5	Chr5: 120.441135	9.82773	11.4	Chr2: 7.696420	-0.386471	37	0.0174561	0.256893	-0.158351	0.439748
A_55_P2048368	75578		Fggy	FGGY carbohydrate kinase domain containing	Chr4: 95.812109	8.05932	79.1	Chr12: 16.828469	0.386371	37	0.0174885	0	-0.418843	0.0331977
A_55_P2022499	66625	32802	Sfrs18	serine/arginine-rich splicing factor 18	Chr4: 21.876110	11.1805	18	Chr1: 173.633577	-0.386347	37	0.0174964	0	0.400591	0.042561
A_55_P2258567	105260		D930043N17Rik	RIKEN cDNA D930043N17 gene	Chr13: 107.011621	9.92027	12.3	Chr2: 32.614941	-0.386311	37	0.017508	0	0	1
A_52_P568781	140740	5220	Sec63	SEC63-like	Chr10: 42.832040	9.08889	9.5	Chr8: 123.289925	-0.386258	37	0.0175252	0.274722	0.0312946	0.879376
A_51_P431316	66799	10119	Ube2w	ubiquitin-conjugating enzyme E2W (putative)	Chr1: 16.570012	9.98503	10.1	Chr12: 31.211373	-0.386232	37	0.0175337	0.293505	-0.214415	0.292878
A_55_P2391499	71172		4933415J04Rik	RIKEN cDNA 4933415J04 gene	Chr5: 112.641575	7.16395	26.8	Chr4: 84.752005	0.386209	37	0.0175414	0	0	1
A_52_P39083	320924	15852	Ccbe1	collagen and calcium binding EGF domains 1	Chr18: 66.057118	7.79154	16.4	Chr15: 8.299029	-0.386204	37	0.0175429	0.254456	-0.228634	0.261254
A_30_P01025519			AgG3MoGE_A_30_P01025519	Agilent SurePrint G3 Mouse GE probe set A_30_P01025519	Chr13: 51.155378	7.1367	7.2	Chr5: 125.699278	-0.386202	37	0.0175434	0	0	1
A_66_P108723			AgG3MoGE_A_66_P108723	Agilent SurePrint G3 Mouse GE probe set A_66_P108723	Chr4: 134.004323	5.98143	8	Chr1: 45.598788	-0.386165	37	0.0175557	0	0	1
A_52_P425839	245195	10735	Retnlg	resistin like gamma	Chr16: 48.874355	6.49797	13.1	Chr1: 93.673177	0.38614	37	0.0175638	0.345935	0.701601	6.50441e-05
A_51_P211903	27277	38009	Golga5	golgi autoantigen, golgin subfamily a, 5	Chr12: 102.497725	10.0192	15.2	Chr19: 21.131061	-0.386139	37	0.0175641	0.490592	-0.21269	0.296871
A_52_P329314			AgG3MoGE_A_52_P329314	Agilent SurePrint G3 Mouse GE probe set A_52_P329314	Chr15: 98.760336	9.76092	10.9	Chr16: 6.003513	-0.386107	37	0.0175745	0	0	1
A_30_P01029498			AgG3MoGE_A_30_P01029498	Agilent SurePrint G3 Mouse GE probe set A_30_P01029498	Chr8: 71.969735	9.16341	34	Chr8: 69.741264	0.38604	37	0.0175964	0	0	1
A_30_P01026947			AgG3MoGE_A_30_P01026947	Agilent SurePrint G3 Mouse GE probe set A_30_P01026947	Chr12: 110.062362	5.71319	7.1	Chr7: 24.937915	-0.386022	37	0.0176022	0	0	1
A_30_P01031474			Mirlet7b	microRNA let7c and 7b region between Wnt7b and Ppara (very high CNS expression but no coding genes)	Chr15: 85.680309	9.81724	18.1	Chr5: 63.100845	-0.386003	37	0.0176085	0	0	1
A_52_P133538	223927	77620	BC048502	cDNA sequence BC048502	Chr15: 103.444316	5.97903	9.8	Chr12: 115.550550	0.385939	37	0.0176293	0	-0.0560032	0.785829
A_30_P01028402			AgG3MoGE_A_30_P01028402	Agilent SurePrint G3 Mouse GE probe set A_30_P01028402	Chr9: 121.188332	6.00214	12.8	Chr4: 10.895273	0.385783	37	0.0176804	0	0	1
A_55_P1995647	212892	71779	Rsph4a	radial spoke head 4 homolog A (Chlamydomonas)	Chr10: 33.915962	8.3737	11.8	Chr2: 17.948720	0.385757	37	0.0176891	0	-0.0281776	0.891316
A_55_P2393021	320327		A430106G13Rik	RIKEN cDNA A430106G13 gene	Chr1: 137.969791	9.43216	12.6	Chr18: 62.994019	-0.385621	37	0.0177336	0	0.553443	0.0033583
A_30_P01033214			AgG3MoGE_A_30_P01033214	Agilent SurePrint G3 Mouse GE probe set A_30_P01033214	Chr5: 124.249961	8.04857	12	Chr12: 26.034772	-0.385541	37	0.0177599	0	0	1
A_55_P1962937	83433	10352	Trem2	triggering receptor expressed on myeloid cells 2 (Alzheimer's disease associated)	Chr17: 48.352212	10.5644	16.6	Chr13: 97.517537	0.385507	37	0.017771	0.370767	0.0639368	0.756334
A_30_P01030123			AgG3MoGE_A_30_P01030123	Agilent SurePrint G3 Mouse GE probe set A_30_P01030123	Chr13: 93.431138	8.39508	13	Chr19: 21.809324	-0.385395	37	0.0178082	0	0	1
A_30_P01023658			AgG3MoGE_A_30_P01023658	Agilent SurePrint G3 Mouse GE probe set A_30_P01023658	Chr4: 135.583605	6.00073	13.9	Chr11: 36.820136	-0.385317	37	0.017834	0	0	1
A_30_P01024564			AgG3MoGE_A_30_P01024564	Agilent SurePrint G3 Mouse GE probe set A_30_P01024564	Chr3: 87.081624	5.97486	9.6	Chr18: 73.475369	-0.385242	37	0.0178585	0	0	1
A_55_P2168451	100034748		A930017K11Rik	RIKEN cDNA A930017K11 gene	Chr17: 25.946604	8.79538	12.6	Chr7: 97.465336	-0.385237	37	0.0178602	0	0	1
A_51_P174736	52705	5114	Krr1	KRR1, small subunit (SSU) processome component, homolog	Chr10: 111.986562	8.96995	9.9	Chr4: 121.397144	-0.385181	37	0.0178787	0	-0.0548591	0.790108
A_51_P384609	77591	20922	Ddx10	DEAD (Asp-Glu-Ala-Asp) box polypeptide 10	Chr9: 53.098962	8.85159	9.7	Chr2: 33.606958	-0.385176	37	0.0178804	0	-0.191209	0.349427
A_30_P01023622			AgG3MoGE_A_30_P01023622	Agilent SurePrint G3 Mouse GE probe set A_30_P01023622	Chr12: 109.690768	7.30843	16.1	Chr6: 11.365437	-0.385169	37	0.0178828	0	0	1
A_30_P01018551			AgG3MoGE_A_30_P01018551	Agilent SurePrint G3 Mouse GE probe set A_30_P01018551	Chr1: 113.955738	7.49127	13.9	Chr16: 91.226807	0.385163	37	0.0178846	0	0	1
A_55_P1963105			AgG3MoGE_A_55_P1963105	Agilent SurePrint G3 Mouse GE probe set A_55_P1963105	Chr13: 93.448701	12.522	27.1	Chr19: 10.708414	0.385154	37	0.0178878	0	0	1
A_55_P2103796	228482	8862	Arhgap11a	Rho GTPase activating protein 11A	Chr2: 113.831546	6.24222	9.1	Chr2: 36.097874	0.385147	37	0.0178902	0	0.359776	0.0710307
A_30_P01019461			AgG3MoGE_A_30_P01019461	Agilent SurePrint G3 Mouse GE probe set A_30_P01019461	Chr1: 184.739317	7.33038	16.6	Chr5: 133.911105	0.385094	37	0.0179075	0	0	1
A_30_P01028008			AgG3MoGE_A_30_P01028008	Agilent SurePrint G3 Mouse GE probe set A_30_P01028008	Chr6: 36.839379	6.35922	11.5	Chr9: 77.305551	-0.385075	37	0.017914	0	0	1
A_55_P2131683	320878	8760	Mical2	microtubule associated monoxygenase, calponin and LIM domain containing 2	Chr7: 112.335357	8.16141	18.1	Chr7: 107.372020	-0.385061	37	0.0179186	0.333164	-0.377176	0.0575016
A_55_P1991985	19280	20626	Ptprs	protein tyrosine phosphatase, receptor type, S	Chr17: 56.412432	12.6263	14.5	Chr1: 171.051732	-0.384993	37	0.017941	0.375433	-0.0224082	0.913477
A_52_P20765	171180	15895	Syt12	synaptotagmin XII	Chr19: 4.446641	8.20332	13.2	Chr15: 28.321742	-0.384987	37	0.0179431	0.242187	-0.282321	0.162301
A_55_P2131637	195359	34709	Trim40	tripartite motif-containing 40	Chr17: 36.881635	6.24227	24.2	Chr12: 34.603643	0.384814	37	0.0180005	0	-0.129164	0.529441
A_51_P464710	216991	10179	Adap2	ArfGAP with dual PH domains 2	Chr11: 80.178423	9.40151	10.7	Chr9: 121.018241	0.384791	37	0.018008	0.224016	0	1
A_55_P2149990			AgG3MoGE_A_55_P2149990	Agilent SurePrint G3 Mouse GE probe set A_55_P2149990	Chr5: 65.830327	7.23908	15.6	Chr1: 72.626982	0.384688	37	0.0180426	0	0	1
A_55_P2219257	74749		5830405M20Rik	RIKEN cDNA 5830405M20 gene	Chr1: 180.758829	6.25732	11.9	Chr2: 26.367718	-0.384675	37	0.0180468	0	0.213484	0.295029
A_55_P2175381			AgG3MoGE_A_55_P2175381	Agilent SurePrint G3 Mouse GE probe set A_55_P2175381	Chr11: 22.786756	13.0134	12	Chr12: 65.049772	0.384668	37	0.0180493	0	0	1
A_55_P2000062	16362	1658	Irf1	interferon regulatory factor 1	Chr11: 53.777244	9.73365	9	Chr5: 103.266997	0.38465	37	0.0180552	0.296718	0.463526	0.0170805
A_55_P2279762	70753		6330415B21Rik	RIKEN cDNA 6330415B21 gene	Chr6: 77.380260	9.59235	9	Chr7: 140.875183	-0.384645	37	0.018057	0	0	1
A_30_P01019316			AgG3MoGE_A_30_P01019316	Agilent SurePrint G3 Mouse GE probe set A_30_P01019316	Chr3: 62.923807	8.20081	13.4	Chr2: 134.462008	0.384561	37	0.0180849	0	0	1
A_55_P1982817			AgG3MoGE_A_55_P1982817	Agilent SurePrint G3 Mouse GE probe set A_55_P1982817	ChrX: 102.723594	9.72651	44.7	Chr12: 16.828469	-0.384514	37	0.0181007	0	0	1
A_55_P2119972			AgG3MoGE_A_55_P2119972	Agilent SurePrint G3 Mouse GE probe set A_55_P2119972	Chr7: 24.822191	5.78689	8.9	Chr1: 66.197457	-0.384484	37	0.0181106	0	0	1
A_30_P01025020			AgG3MoGE_A_30_P01025020	Agilent SurePrint G3 Mouse GE probe set A_30_P01025020	ChrX: 105.054920	5.75086	10.8	Chr9: 15.889229	-0.38444	37	0.0181254	0	0	1
A_30_P01021873			AgG3MoGE_A_30_P01021873	Agilent SurePrint G3 Mouse GE probe set A_30_P01021873	Chr17: 22.201499	6.02195	12.1	Chr18: 65.174965	0.384405	37	0.018137	0	0	1
A_55_P1978506	110557	110786	H2-Q6	histocompatibility 2, Q region locus 6	Chr17: 35.428302	10.4639	24.2	Chr5: 108.793864	0.384348	37	0.0181562	0.345109	0.47328	0.014605
A_55_P2181009	58245	32506	Gpr180	G protein-coupled receptor 180	Chr14: 118.164173	8.08762	13.6	Chr19: 15.828687	-0.384343	37	0.0181579	0.282304	-0.491537	0.0107649
A_66_P131091	227624	11674	B230208H17Rik	RIKEN cDNA B230208H17 gene	Chr2: 25.583019	12.0105	10.6	Chr2: 24.971752	-0.384286	37	0.0181768	0.320956	-0.522652	0.0061571
A_51_P123604	238831	9099	Ppwd1	peptidylprolyl isomerase domain and WD repeat containing 1	Chr13: 104.205578	7.99119	12.2	Chr2: 33.606958	-0.384233	37	0.0181946	0	0.0119146	0.953935
A_52_P524227	235256	28452	Olfr149	olfactory receptor 149	Chr9: 39.701832	7.34497	9.8	Chr17: 6.039016	0.384194	37	0.018208	0	-0.233384	0.251202
A_55_P2146219			AgG3MoGE_A_55_P2146219	Agilent SurePrint G3 Mouse GE probe set A_55_P2146219	Chr11: 114.253611	6.10562	11	Chr15: 72.500609	0.384152	37	0.018222	0	0	1
A_55_P2034663	12984	339	Csf2rb2	colony stimulating factor 2 receptor, beta 2, low-affinity (granulocyte-macrophage)	Chr15: 78.283667	7.79005	10	Chr5: 20.911655	0.384123	37	0.0182316	0.405705	0.739838	1.56415e-05
A_55_P2167451	94219	9761	Cnnm2	cyclin M2	Chr19: 46.878521	11.0949	15.2	Chr6: 101.847298	-0.384078	37	0.018247	0.285285	-0.238324	0.24102
A_55_P2059864	209268	1195	Igsf1	immunoglobulin superfamily, member 1	ChrX: 49.782610	11.7364	14.2	Chr1: 126.657091	0.38402	37	0.0182664	0.257689	-0.200952	0.324943
A_55_P2135039	68180	12824	Hyi	hydroxypyruvate isomerase homolog (E. coli)	Chr4: 118.362685	11.1515	41.5	Chr4: 109.169766	-0.383916	37	0.0183015	0	-0.2213	0.277276
A_30_P01032129			AgG3MoGE_A_30_P01032129	Agilent SurePrint G3 Mouse GE probe set A_30_P01032129	Chr6: 5.375866	5.78565	12.5	Chr7: 26.713260	-0.383748	37	0.018358	0	0	1
A_66_P132222	171531	11465	Mlph	melanophilin	Chr1: 90.948705	7.28835	11.4	Chr1: 68.938863	0.383703	37	0.0183734	0.307971	-0.281373	0.163776
A_52_P22763	17756	1779	Mtap2	microtubule-associated protein 2	Chr1: 66.442209	11.2531	14.2	Chr2: 41.625955	-0.383691	37	0.0183774	0.411172	-0.340823	0.0884112
A_51_P108459	14744	2675	Gpr65	G-protein coupled receptor 65	Chr12: 98.276517	6.71189	14.1	Chr5: 20.911655	0.383688	37	0.0183786	0.427353	0.870252	7.62898e-09
A_51_P472003	230576	89253	Ttc22	tetratricopeptide repeat domain 22	Chr4: 106.639843	7.09259	39.9	Chr4: 105.573728	0.38366	37	0.0183879	0	-0.284465	0.158998
A_51_P337355	26918	22687	Ern2	endoplasmic reticulum (ER) to nucleus signalling 2 (unfolded protein response, endoplasmic reticulum UPRer component)	Chr7: 122.173350	7.83232	8	Chr18: 82.255306	0.383644	37	0.0183933	0.326675	-0.105807	0.606953
A_30_P01025531			AgG3MoGE_A_30_P01025531	Agilent SurePrint G3 Mouse GE probe set A_30_P01025531	Chr10: 62.025383	5.82616	9.3	Chr2: 22.820915	-0.383625	37	0.0183997	0	0	1
A_30_P01024478			AgG3MoGE_A_30_P01024478	Agilent SurePrint G3 Mouse GE probe set A_30_P01024478	Chr13: 70.620679	7.01332	10.1	Chr5: 123.165952	0.383619	37	0.0184018	0	0	1
A_51_P508156	12964	7281	Cryga	crystallin, gamma A	Chr1: 65.100563	8.00208	67.3	Chr1: 63.144761	-0.383608	37	0.0184055	0.305302	-0.162725	0.427051
A_52_P370203	16468	31279	Jarid2	jumonji, AT rich interactive domain 2	Chr13: 44.920878	9.97435	13.9	Chr19: 21.131061	-0.383569	37	0.0184188	0.4094	-0.165728	0.418453
A_55_P2132844	20055	794	Rps16	ribosomal protein S16	Chr7: 28.352511	12.2938	16.8	Chr8: 54.959871	0.383474	37	0.018451	0.365134	0.501998	0.00897196
A_30_P01031852			AgG3MoGE_A_30_P01031852	Agilent SurePrint G3 Mouse GE probe set A_30_P01031852	Chr17: 7.900492	6.46378	12.2	Chr16: 27.360729	0.383396	37	0.0184774	0	0	1
A_55_P1986426	114763		G6b	G6B protein	Chr17: 35.065452	7.43511	13.4	Chr3: 40.503649	0.383373	37	0.0184852	0	0	1
A_30_P01030355			AgG3MoGE_A_30_P01030355	Agilent SurePrint G3 Mouse GE probe set A_30_P01030355	Chr11: 68.389261	5.76924	11.1	Chr11: 24.905498	-0.383272	37	0.0185198	0	0	1
A_66_P124776			AgG3MoGE_A_66_P124776	Agilent SurePrint G3 Mouse GE probe set A_66_P124776	Chr12: 28.949791	9.19157	109.9	Chr12: 27.822842	0.383239	37	0.0185309	0	0	1
A_30_P01028541			AgG3MoGE_A_30_P01028541	Agilent SurePrint G3 Mouse GE probe set A_30_P01028541	Chr15: 62.258577	8.57643	14.6	Chr5: 110.582881	-0.383135	37	0.0185666	0	0	1
A_30_P01026389			AgG3MoGE_A_30_P01026389	Agilent SurePrint G3 Mouse GE probe set A_30_P01026389	Chr18: 75.363999	6.34995	10.5	Chr18: 74.736175	0.383128	37	0.0185687	0	0	1
A_55_P2404479	75797		4930435N07Rik	RIKEN cDNA 4930435N07 gene	Chr8: 9.461161	6.36408	13.7	Chr6: 94.646958	0.38305	37	0.0185953	0	0	1
A_55_P2213968	71082		4933416M07Rik	RIKEN cDNA 4933416M07 gene	Chr8: 27.149626	6.33511	12.3	Chr19: 59.446822	-0.383039	37	0.0185993	0	0	1
A_51_P333099	66407	32636	Mrps15	mitochondrial ribosomal protein S15	Chr4: 126.051381	10.9029	14.8	Chr5: 131.541036	0.383015	37	0.0186074	0	0.000791456	0.996938
A_52_P606774	58231	55965	Stk4	serine/threonine kinase 4	Chr2: 164.155131	9.82049	12.8	Chr19: 11.926007	0.383002	37	0.018612	0.523246	0.844837	5.68868e-08
A_55_P2144511			AgG3MoGE_A_55_P2144511	Agilent SurePrint G3 Mouse GE probe set A_55_P2144511	Chr9: 51.622686	10.5431	56.9	Chr6: 124.528197	0.38294	37	0.018633	0	0	1
A_51_P248304	69091	3601	Vps26b	vacuolar protein sorting 26 homolog B	Chr9: 27.008436	10.1974	6.9	Chr2: 40.927969	-0.382908	37	0.0186442	0.45554	0.171522	0.402135
A_55_P1993777	52897	53459	Rbfox3	RNA binding protein, fox-1 homolog 3 (NeuN, neuronal signature gene)	Chr11: 118.489793	11.9614	14.4	Chr7: 134.827021	-0.382846	37	0.0186652	0.35706	0	1
A_55_P2012989	75345	49660	Slamf7	SLAM family member 7	Chr1: 171.632403	5.97119	12	Chr1: 161.981980	0.382805	37	0.0186792	0.458704	0.672071	0.000169768
A_55_P2048358	277345	86739	Wfdc16	WAP four-disulfide core domain 16	Chr2: 164.634902	5.85422	8.9	Chr1: 120.112911	-0.382731	37	0.0187047	0	-0.157613	0.441911
A_51_P230142	68243	41690	A930018P22Rik	RIKEN cDNA A930018P22 gene	Chr2: 104.124515	7.34008	10.5	Chr13: 66.880534	-0.382705	37	0.0187138	0	-0.141836	0.489465
A_51_P234881	83603	41488	Elovl4	elongation of very long chain fatty acids (FEN1/Elo2, SUR4/Elo3, yeast)-like 4	Chr9: 83.779038	9.89381	14.3	Chr9: 83.875022	-0.382675	37	0.0187239	0.287566	-0.211927	0.298648
A_55_P2036627	100033459		Pydc3	pyrin domain containing 3	Chr1: 173.677693	5.7667	17.9	Chr5: 103.266997	0.382673	37	0.0187248	0	0	1
A_30_P01031211			AgG3MoGE_A_30_P01031211	Agilent SurePrint G3 Mouse GE probe set A_30_P01031211	Chr7: 39.471391	5.90727	9.7	Chr2: 17.898115	0.382584	37	0.0187553	0	0	1
A_52_P16877	319880	10792	Tmcc3	transmembrane and coiled coil domains 3	Chr10: 94.587984	9.71441	10.6	Chr1: 93.673177	0.382534	37	0.0187726	0	-0.334019	0.0953762
A_55_P2061809	68197	3344	Ndufc2	NADH dehydrogenase (ubiquinone) 1, subcomplex unknown, 2	Chr7: 97.407625	12.2416	92.9	Chr7: 95.983946	0.382413	37	0.0188142	0	-0.375828	0.0584717
A_55_P2167299			AgG3MoGE_A_55_P2167299	Agilent SurePrint G3 Mouse GE probe set A_55_P2167299	ChrX: 142.425477	11.8944	13.8	Chr19: 15.292517	0.382342	37	0.0188386	0	0	1
A_55_P1966189	16190	7784	Il4ra	interleukin 4 receptor, alpha	Chr7: 125.569036	6.95238	7.9	Chr8: 123.289925	0.382329	37	0.0188432	0.258997	0.628441	0.000585948
A_55_P2165534	240879	28168	Mettl11b	methyltransferase like 11B	Chr1: 163.703173	5.87705	9.8	Chr5: 114.599325	-0.382266	37	0.018865	0	0	1
A_51_P268843	69903	9847	Rasip1	Ras interacting protein 1	Chr7: 45.638764	9.76614	21.3	Chr7: 45.140566	0.382205	37	0.0188862	0.496601	0.0710105	0.730311
A_66_P140954			AgG3MoGE_A_66_P140954	Agilent SurePrint G3 Mouse GE probe set A_66_P140954	Chr11: 121.882654	6.10905	10.4	Chr8: 54.959871	-0.382155	37	0.0189036	0	0	1
A_55_P2140780	78785	11662	Clip4	CAP-GLY domain containing linker protein family, member 4	Chr17: 71.857678	10.2107	41.3	Chr17: 72.249523	-0.382133	37	0.0189113	0	-0.278869	0.167718
A_30_P01022584			AgG3MoGE_A_30_P01022584	Agilent SurePrint G3 Mouse GE probe set A_30_P01022584	Chr18: 63.205531	5.71392	11.5	Chr7: 105.551819	-0.382122	37	0.018915	0	0	1
A_51_P442118	625424	116059	Gm6583	predicted gene 6583	Chr5: 112.353928	7.41443	58.4	Chr5: 110.582881	-0.382095	37	0.0189243	0	0	1
A_51_P140710	20302	2242	Ccl3	chemokine (C-C motif) ligand 3	Chr11: 83.647856	6.51289	36.4	Chr11: 83.586335	0.382025	37	0.0189485	0.244823	0.528779	0.0054817
A_55_P1982034			AgG3MoGE_A_55_P1982034	Agilent SurePrint G3 Mouse GE probe set A_55_P1982034	Chr7: 142.156454	8.92489	64.6	Chr19: 56.607633	0.382015	37	0.0189522	0	0	1
A_30_P01030387			AgG3MoGE_A_30_P01030387	Agilent SurePrint G3 Mouse GE probe set A_30_P01030387	Chr19: 53.460462	6.05084	8.5	Chr2: 32.614941	-0.381903	37	0.018991	0	0	1
A_30_P01027597			AgG3MoGE_A_30_P01027597	Agilent SurePrint G3 Mouse GE probe set A_30_P01027597	Chr10: 94.672031	6.86914	11.4	Chr2: 17.948720	-0.381897	37	0.0189929	0	0	1
A_55_P2113081	98170	75076	Tmem132a	transmembrane protein 132A	Chr19: 10.857834	12.1368	16.8	Chr7: 97.465336	-0.381895	37	0.0189937	0.469457	0	1
A_30_P01029539			AgG3MoGE_A_30_P01029539	Agilent SurePrint G3 Mouse GE probe set A_30_P01029539	Chr5: 113.191796	6.09146	10.3	Chr18: 76.853249	-0.381672	37	0.0190713	0	0	1
A_66_P121053	20390	2272	Sftpd	surfactant associated protein D	Chr14: 41.174478	6.8653	12	Chr3: 19.495216	0.38154	37	0.0191176	0.236018	0.151889	0.458871
A_66_P110212			AgG3MoGE_A_66_P110212	Agilent SurePrint G3 Mouse GE probe set A_66_P110212	ChrX: 167.088435	5.97019	10.4	Chr6: 129.638796	-0.381486	37	0.0191363	0	0	1
A_30_P01030621			AgG3MoGE_A_30_P01030621	Agilent SurePrint G3 Mouse GE probe set A_30_P01030621	Chr9: 41.391298	6.27195	11.2	Chr2: 41.625955	0.381461	37	0.0191452	0	0	1
A_55_P2081223	20742	2354	Spnb2	spectrin beta 2	Chr11: 30.099401	12.7945	14.1	Chr2: 41.625955	-0.38136	37	0.0191804	0.446886	-0.095422	0.64287
A_52_P49457	214931	17732	Fbxl16	F-box and leucine-rich repeat protein 16	Chr17: 25.821142	12.0829	13.8	Chr3: 28.336139	-0.38135	37	0.0191842	0.271004	-0.318511	0.112776
A_55_P2066289	75628		1700010L13Rik	RIKEN cDNA 1700010L13 gene	Chr19: 56.822480	5.84532	8.2	Chr7: 26.713260	-0.381338	37	0.0191884	0	0	1
A_55_P1952725	640171		Ctsm-ps	cathepsin M, pseudogene	Chr13: 61.489323	5.76949	11	Chr2: 40.340914	-0.381228	37	0.0192271	0	0	1
A_30_P01029318			AgG3MoGE_A_30_P01029318	Agilent SurePrint G3 Mouse GE probe set A_30_P01029318	Chr18: 82.919799	5.97405	12.5	Chr7: 68.539279	-0.381228	37	0.0192271	0	0	1
A_30_P01022558			AgG3MoGE_A_30_P01022558	Agilent SurePrint G3 Mouse GE probe set A_30_P01022558	Chr10: 62.804552	5.97203	11.1	Chr9: 97.359333	-0.381147	37	0.0192554	0	0	1
A_55_P2071082	69522		2310002D06Rik	RIKEN cDNA 2310002D06 gene	Chr12: 80.517895	6.00308	9.2	Chr2: 22.820915	-0.38106	37	0.0192859	0	-0.0870705	0.672336
A_30_P01030954			AgG3MoGE_A_30_P01030954	Agilent SurePrint G3 Mouse GE probe set A_30_P01030954	ChrX: 142.533555	10.2969	12.3	Chr1: 166.393012	0.381033	37	0.0192955	0	0	1
A_55_P1995507	66333	18269	Aqp11	aquaporin 11	Chr7: 97.726379	9.23014	166	Chr7: 97.465336	0.381026	37	0.0192979	0.302061	0.0405085	0.844238
A_55_P2091801	432868		Gm5463	predicted gene 5463	Chr14: 63.344514	6.04192	13.3	Chr5: 123.159360	-0.381024	37	0.0192988	0	0	1
A_52_P150114			AgG3MoGE_A_52_P150114	Agilent SurePrint G3 Mouse GE probe set A_52_P150114	Chr7: 33.423907	5.82435	8.7	Chr9: 87.634869	-0.380969	37	0.019318	0	0	1
A_55_P2163498	212517	75085	Wdr52	WD repeat domain 52	Chr16: 44.451642	8.19503	14.6	Chr16: 45.072615	0.380946	37	0.0193264	0	0	1
A_30_P01026352			AgG3MoGE_A_30_P01026352	Agilent SurePrint G3 Mouse GE probe set A_30_P01026352	Chr12: 82.235502	6.62424	15.6	Chr2: 32.614941	0.380928	37	0.0193325	0	0	1
A_55_P2109222	27050	779	Rps3	ribosomal protein S3	Chr7: 99.478898	12.6313	180.5	Chr7: 97.465336	-0.38088	37	0.0193494	0.417924	0.428799	0.0288336
A_51_P212782	16176	481	Il1b	interleukin 1 beta	Chr2: 129.364611	6.09846	8.6	Chr3: 33.754175	0.380859	37	0.0193569	0.2249	0.718337	3.58507e-05
A_51_P139400	270627	37942	Taf1	TAF1 RNA polymerase II, TATA box binding protein (TBP)-associated factor	ChrX: 101.600231	10.254	15.3	Chr2: 17.948720	0.380851	37	0.0193596	0.436689	0.602587	0.00112289
A_55_P1970867	544707		Gm5779	predicted gene 5779	Chr10: 75.352499	10.7815	11.8	Chr6: 44.030269	0.38083	37	0.0193673	0	0	1
A_30_P01019638			AgG3MoGE_A_30_P01019638	Agilent SurePrint G3 Mouse GE probe set A_30_P01019638	Chr1: 82.900661	10.3341	9	Chr14: 46.978712	-0.38077	37	0.0193884	0	0	1
A_30_P01027203			AgG3MoGE_A_30_P01027203	Agilent SurePrint G3 Mouse GE probe set A_30_P01027203	Chr11: 69.373547	6.96065	14	Chr11: 69.562972	0.38068	37	0.0194204	0	0	1
A_52_P1187949	667823	75345	Trim5	tripartite motif-containing 5	Chr7: 104.263913	6.24419	63.9	Chr7: 105.551819	0.380649	37	0.0194311	0.309933	0	1
A_30_P01021133			AgG3MoGE_A_30_P01021133	Agilent SurePrint G3 Mouse GE probe set A_30_P01021133	Chr3: 27.077500	7.07232	8.2	Chr2: 23.766163	0.380621	37	0.0194413	0	0	1
A_55_P2122075	58205	10973	Pdcd1lg2	programmed cell death 1 ligand 2	Chr19: 29.470980	6.22062	15.6	Chr16: 34.308359	0.380595	37	0.0194504	0.279468	0.719109	3.48449e-05
A_55_P2198648	77599		5830420C07Rik	RIKEN cDNA 5830420C07 gene	Chr11: 32.699486	8.23014	9.7	Chr11: 35.687788	-0.380593	37	0.0194512	0	0	1
A_30_P01029327			AgG3MoGE_A_30_P01029327	Agilent SurePrint G3 Mouse GE probe set A_30_P01029327	Chr16: 50.784006	6.74276	13.9	Chr10: 28.843564	-0.380508	37	0.0194811	0	0	1
A_55_P2058225	258852	27281	Olfr1341	olfactory receptor 1341	Chr4: 118.710244	6.42376	10.3	Chr18: 81.487857	0.380483	37	0.0194901	0	-0.147315	0.472663
A_51_P255682	17304	4334	Mfge8	milk fat globule-EGF factor 8 protein	Chr7: 79.133803	12.6787	17.3	Chr4: 108.490216	-0.380447	37	0.019503	0.348816	0.0893002	0.664421
A_55_P1953147	672553		Gm9567	predicted gene 9567	Chr7: 3.378138	6.27765	10.5	Chr19: 59.456350	0.380442	37	0.0195047	0	0	1
A_30_P01027171			AgG3MoGE_A_30_P01027171	Agilent SurePrint G3 Mouse GE probe set A_30_P01027171	Chr9: 101.077205	6.89735	9.8	Chr2: 23.766163	-0.380397	37	0.0195209	0	0	1
A_51_P241213	77922		A030005L19Rik	RIKEN cDNA A030005L19 gene	Chr1: 82.913982	8.08295	13.7	Chr2: 41.625955	-0.380373	37	0.0195294	0	0.186984	0.360376
A_30_P01030477			AgG3MoGE_A_30_P01030477	Agilent SurePrint G3 Mouse GE probe set A_30_P01030477	Chr3: 30.150028	6.02416	12.7	Chr4: 120.293959	-0.38032	37	0.0195481	0	0	1
A_30_P01018411			AgG3MoGE_A_30_P01018411	Agilent SurePrint G3 Mouse GE probe set A_30_P01018411	Chr1: 73.391892	5.86311	8	Chr9: 113.658304	-0.380307	37	0.0195527	0	0	1
A_55_P2031989	74030	32430	Rin2	Ras and Rab interactor 2	Chr2: 145.887122	10.3468	9.2	Chr2: 18.263847	0.380271	37	0.0195654	0	-0.184443	0.367057
A_52_P576150	73754	10005	Thap1	THAP domain containing, apoptosis associated protein 1	Chr8: 26.160828	8.28938	9.6	Chr17: 9.373070	-0.380246	37	0.0195744	0	0.017848	0.931039
A_55_P2037608	11433	37499	Acp5	acid phosphatase 5, tartrate resistant	Chr9: 22.126746	8.40692	17.6	Chr1: 172.235364	0.38015	37	0.0196086	0.39884	0.55723	0.00310461
A_55_P2258467	102731		4833445I07Rik	RIKEN cDNA 4833445I07 gene	Chr9: 108.569112	8.80281	15	Chr9: 111.413523	-0.380039	37	0.0196486	0	0	1
A_55_P1993744	17909	36328	Myo10	myosin X	Chr15: 25.810490	8.86481	16.5	Chr10: 102.115019	0.379957	37	0.0196777	0.627412	-0.371853	0.0614079
A_30_P01021723			AgG3MoGE_A_30_P01021723	Agilent SurePrint G3 Mouse GE probe set A_30_P01021723	Chr2: 31.149994	8.47138	35.6	Chr2: 26.877892	0.379887	37	0.0197029	0	0	1
A_30_P01023458			AgG3MoGE_A_30_P01023458	Agilent SurePrint G3 Mouse GE probe set A_30_P01023458	Chr2: 35.977920	6.21	9.6	Chr9: 95.334029	0.379807	37	0.0197316	0	0	1
A_51_P198434	14972	128184	H2-K1	histocompatibility 2, K1, K region (major histocompatibility complex, class I, C)	Chr17: 33.996110	10.9164	21.9	Chr17: 31.931352	0.379787	37	0.0197388	0.280007	0.457558	0.0187576
A_30_P01017927			AgG3MoGE_A_30_P01017927	Agilent SurePrint G3 Mouse GE probe set A_30_P01017927	Chr17: 33.236105	7.35232	12.8	Chr7: 14.544160	-0.379723	37	0.0197616	0	0	1
A_55_P2078335	225724	2058	Mapk4	mitogen-activated protein kinase 4	Chr18: 73.930821	7.32459	22.3	Chr18: 73.226155	0.379697	37	0.0197709	0.401605	-0.346187	0.0831967
A_30_P01030400			AgG3MoGE_A_30_P01030400	Agilent SurePrint G3 Mouse GE probe set A_30_P01030400	Chr11: 59.402366	5.75703	9.9	Chr7: 45.725191	-0.379612	37	0.0198017	0	0	1
A_30_P01028069			AgG3MoGE_A_30_P01028069	Agilent SurePrint G3 Mouse GE probe set A_30_P01028069	Chr7: 16.048454	8.39192	14.3	Chr15: 67.990415	0.379601	37	0.0198057	0	0	1
A_55_P1985294	114666		Krtap5-5	keratin associated protein 5-5	Chr7: 142.229400	7.77078	11.3	Chr18: 24.162250	0.379562	37	0.0198196	0	-0.424091	0.030836
A_55_P2028069			AgG3MoGE_A_55_P2028069	Agilent SurePrint G3 Mouse GE probe set A_55_P2028069	Chr16: 19.851049	6.04262	9.3	Chr2: 179.277836	-0.379498	37	0.0198428	0	0	1
A_55_P2055814			AgG3MoGE_A_55_P2055814	Agilent SurePrint G3 Mouse GE probe set A_55_P2055814	Chr6: 40.948463	5.77954	9.5	Chr13: 75.764155	0.379221	37	0.019943	0	0	1
A_30_P01022034			AgG3MoGE_A_30_P01022034	Agilent SurePrint G3 Mouse GE probe set A_30_P01022034	Chr6: 140.609099	5.92105	10.8	Chr2: 17.948720	-0.379097	37	0.0199878	0	0	1
A_55_P2070823	227195	9819	Ino80d	INO80 complex subunit D	Chr1: 63.048063	9.91127	14.2	Chr12: 75.002703	-0.379093	37	0.0199891	0	0	1
A_55_P2199694	66457		2810002D19Rik	RIKEN cDNA 2810002D19 gene	Chr2: 94.415716	8.73062	10.1	Chr12: 30.182102	-0.378949	37	0.0200415	0	0.367097	0.0650684
A_55_P1972852	51812	4622	Mcrs1	microspherule protein 1	Chr15: 99.242837	11.094	11.1	Chr19: 21.131061	-0.378869	37	0.0200708	0.456709	0.278258	0.168691
A_30_P01021088			AgG3MoGE_A_30_P01021088	Agilent SurePrint G3 Mouse GE probe set A_30_P01021088	Chr13: 26.622979	5.96586	8.1	Chr15: 10.000000	-0.378863	37	0.0200728	0	0	1
A_30_P01027607			AgG3MoGE_A_30_P01027607	Agilent SurePrint G3 Mouse GE probe set A_30_P01027607	Chr19: 22.995229	7.10354	51.6	Chr19: 23.162094	-0.378806	37	0.0200937	0	0	1
A_52_P451888	24086	4993	Tlk2	tousled-like kinase 2	Chr11: 105.271206	9.59389	13	Chr12: 34.201787	-0.378788	37	0.0201002	0.473948	0.231169	0.255857
A_51_P216605	73389	8171	Hbp1	high mobility group box transcription factor 1	Chr12: 31.929462	8.90832	21.9	Chr2: 173.426500	-0.378761	37	0.0201098	0.44721	0.151204	0.460921
A_55_P2149951	19153	76542	Prx	periaxin	Chr7: 27.519980	7.74349	9.1	Chr11: 59.118118	0.378734	37	0.02012	0.329837	-0.00793833	0.969299
A_55_P2020552	66383	6991	Iscu	IscU iron-sulfur cluster scaffold homolog (E. coli)	Chr5: 113.778189	11.8366	11.8	Chr1: 173.633577	0.378732	37	0.0201205	0.346578	-0.214873	0.291822
A_55_P2157038	70122	37933	Mllt3	myeloid/lymphoid or mixed-lineage leukemia (trithorax homolog, Drosophila); translocated to, 3	Chr4: 87.834889	7.60643	11.9	Chr6: 101.847298	-0.378681	37	0.020139	0.325091	-0.102759	0.61741
A_30_P01020981			AgG3MoGE_A_30_P01020981	Agilent SurePrint G3 Mouse GE probe set A_30_P01020981	Chr18: 77.058335	5.84195	7.7	Chr13: 55.919315	-0.378672	37	0.0201424	0	0	1
A_55_P2090219	52443	32294	Mrpl48	mitochondrial ribosomal protein L48	Chr7: 100.549123	11.6919	154.1	Chr7: 97.465336	0.378617	37	0.0201625	0	-0.194956	0.339883
A_30_P01032577			AgG3MoGE_A_30_P01032577	Agilent SurePrint G3 Mouse GE probe set A_30_P01032577	Chr17: 70.918778	5.76232	16	Chr2: 25.871175	-0.378605	37	0.0201668	0	0	1
A_30_P01032756			AgG3MoGE_A_30_P01032756	Agilent SurePrint G3 Mouse GE probe set A_30_P01032756	Chr3: 30.226114	7.54214	11.8	Chr5: 93.156983	0.378593	37	0.0201715	0	0	1
A_55_P2095196	67861	90911	Akr1b10	aldo-keto reductase family 1, member B10 (aldose reductase)	Chr6: 34.396689	11.3067	10.4	Chr5: 130.340522	0.378564	37	0.0201818	0.319523	0	1
A_55_P2154416	80733	113791	Car15	carbonic anhydrase 15	Chr16: 17.835276	9.2917	10	Chr2: 9.829662	-0.378455	37	0.0202218	0.30626	-0.114799	0.576555
A_30_P01017584			AgG3MoGE_A_30_P01017584	Agilent SurePrint G3 Mouse GE probe set A_30_P01017584	Chr1: 135.687752	6.071	9.1	Chr14: 119.311347	-0.378438	37	0.0202279	0	0	1
A_30_P01018112			AgG3MoGE_A_30_P01018112	Agilent SurePrint G3 Mouse GE probe set A_30_P01018112	Chr4: 82.512477	6.04284	14.7	Chr12: 46.816738	0.378428	37	0.0202318	0	0	1
A_55_P1999334	16330	69021	Inpp5b	inositol polyphosphate-5-phosphatase B	Chr4: 124.801424	10.8752	12.1	Chr2: 17.948720	-0.378424	37	0.0202333	0.372906	0.377024	0.0576105
A_51_P363187	14825	105490	Cxcl1	chemokine (C-X-C motif) ligand 1	Chr5: 90.892819	5.97346	7.8	ChrX: 136.290262	0.378392	37	0.0202448	0.299295	-0.0707745	0.731175
A_30_P01023396			AgG3MoGE_A_30_P01023396	Agilent SurePrint G3 Mouse GE probe set A_30_P01023396	Chr15: 73.638393	8.03241	9.5	Chr15: 69.108222	0.378387	37	0.0202466	0	0	1
A_30_P01033563			AgG3MoGE_A_30_P01033563	Agilent SurePrint G3 Mouse GE probe set A_30_P01033563	Chr1: 4.906588	8.15784	46.2	Chr1: 5.641533	-0.378309	37	0.0202754	0	0	1
A_55_P2083481	14245	9266	Lpin1	lipin 1	Chr12: 16.536889	10.2092	67.7	Chr12: 14.869257	0.378279	37	0.0202862	0.326455	-0.337465	0.0917994
A_52_P24843	19211	265	Pten	phosphatase and tensin homolog	Chr19: 32.825224	9.29127	9.4	Chr18: 62.000000	-0.378152	37	0.0203331	0.216438	0.705789	5.62492e-05
A_30_P01025130			AgG3MoGE_A_30_P01025130	Agilent SurePrint G3 Mouse GE probe set A_30_P01025130	Chr11: 6.889649	5.90792	10.7	Chr9: 27.000000	-0.378087	37	0.0203568	0	0	1
A_30_P01030796			AgG3MoGE_A_30_P01030796	Agilent SurePrint G3 Mouse GE probe set A_30_P01030796	Chr9: 113.742697	6.11943	12.4	Chr19: 32.357503	0.378085	37	0.0203578	0	0	1
A_30_P01021638			AgG3MoGE_A_30_P01021638	Agilent SurePrint G3 Mouse GE probe set A_30_P01021638	Chr19: 16.015574	5.90146	13	ChrX: 161.585623	-0.378067	37	0.0203645	0	0	1
A_52_P293556	218460	23087	Wdr41	WD repeat domain 41	Chr13: 95.022778	9.9637	11.6	Chr11: 56.716831	0.378042	37	0.0203737	0.490653	-0.468458	0.0157888
A_30_P01031340			AgG3MoGE_A_30_P01031340	Agilent SurePrint G3 Mouse GE probe set A_30_P01031340	Chr12: 55.509431	5.9423	21.3	Chr6: 16.056743	-0.378011	37	0.020385	0	0	1
A_30_P01025800			AgG3MoGE_A_30_P01025800	Agilent SurePrint G3 Mouse GE probe set A_30_P01025800	Chr2: 126.684867	5.81714	8.2	Chr7: 6.011490	0.378008	37	0.0203862	0	0	1
A_55_P2090617	231805	8387	Pilra	paired immunoglobin-like type 2 receptor alpha	Chr5: 137.835332	5.99881	9.7	Chr18: 82.255306	0.377927	37	0.020416	0.486216	0.732701	2.07771e-05
A_55_P2051284			AgG3MoGE_A_55_P2051284	Agilent SurePrint G3 Mouse GE probe set A_55_P2051284	Chr18: 14.763143	5.68138	11.5	Chr4: 105.248708	0.377926	37	0.0204163	0	0	1
A_30_P01032264			AgG3MoGE_A_30_P01032264	Agilent SurePrint G3 Mouse GE probe set A_30_P01032264	Chr13: 107.867003	7.01927	14.7	Chr5: 110.582881	-0.377796	37	0.0204645	0	0	1
A_52_P547187	68652	9019	Tab2	TGF-beta activated kinase 1/MAP3K7 binding protein 2	Chr10: 7.906207	10.6118	10.4	Chr2: 17.948720	0.37773	37	0.0204887	0.346884	0	1
A_51_P430357	65107	8535	Lrp10	low-density lipoprotein receptor-related protein 10	Chr14: 54.469778	10.2231	11.8	Chr15: 63.392263	0.37772	37	0.0204927	0.355151	0.199463	0.328614
A_30_P01027865			AgG3MoGE_A_30_P01027865	Agilent SurePrint G3 Mouse GE probe set A_30_P01027865	Chr12: 71.007190	8.33862	8	Chr3: 28.336139	-0.37768	37	0.0205075	0	0	1
A_55_P2065389	227634	19202	Camsap1	calmodulin regulated spectrin-associated protein 1	Chr2: 25.926838	8.76289	12.8	Chr4: 136.674648	-0.377667	37	0.0205123	0.379376	-0.347739	0.0817329
A_30_P01026296			AgG3MoGE_A_30_P01026296	Agilent SurePrint G3 Mouse GE probe set A_30_P01026296	Chr14: 54.826112	9.86422	9.8	Chr5: 25.115971	0.377609	37	0.0205337	0	0	1
A_55_P1952101	72605	23201	Car10	carbonic anhydrase 10	Chr11: 93.368894	7.83868	12.9	Chr11: 69.601908	-0.377563	37	0.0205506	0.329408	-0.277873	0.169304
A_55_P2401194	74643		4930422I22Rik	RIKEN cDNA 4930422I22 gene	Chr10: 115.802500	5.88789	8.7	Chr18: 30.425700	-0.377523	37	0.0205656	0	0	1
A_55_P2174187	258890	115545	Olfr1297	olfactory receptor 1297	Chr2: 111.621413	5.79989	8.8	Chr2: 43.632178	-0.377484	37	0.0205802	0	0.185152	0.365187
A_55_P2236512	73791		4930404K06Rik	RIKEN cDNA 4930404K06 gene	Chr12: 5.927079	6.48835	8.4	Chr16: 76.657597	0.377457	37	0.0205902	0	0	1
A_55_P2130716	22213	6599	Ube2g2	ubiquitin-conjugating enzyme E2G 2	Chr10: 77.644910	9.17881	13	Chr17: 9.373070	0.377442	37	0.0205955	0.355729	-0.102016	0.619968
A_55_P2054832	239336	9568	Rxfp3	relaxin family peptide receptor 3	Chr15: 11.035907	7.25481	10.5	Chr4: 16.430885	0.377414	37	0.0206061	0.295685	-0.250047	0.217959
A_52_P161488	56619	22809	Clec4e	C-type lectin domain family 4, member e	Chr6: 123.282860	5.71086	18.9	Chr7: 6.677334	0.377408	37	0.0206084	0.333969	0.593452	0.00139478
A_30_P01024448			AgG3MoGE_A_30_P01024448	Agilent SurePrint G3 Mouse GE probe set A_30_P01024448	Chr16: 64.822264	6.96481	8.3	Chr19: 20.064416	-0.377305	37	0.0206468	0	0	1
A_55_P2046838	23802	888	Amfr	autocrine motility factor receptor	Chr8: 93.971593	10.8434	11.2	Chr11: 50.757980	-0.377236	37	0.0206723	0.374277	-0.352115	0.0777094
A_55_P1984023	216869	3183	Arrb2	arrestin, beta 2	Chr11: 70.440213	10.5512	68.3	Chr11: 69.601908	0.377083	37	0.0207294	0.22255	0.789497	1.63016e-06
A_30_P01017926			AgG3MoGE_A_30_P01017926	Agilent SurePrint G3 Mouse GE probe set A_30_P01017926	Chr18: 75.359914	5.96781	14.2	Chr4: 107.548653	0.377024	37	0.0207515	0	0	1
A_55_P1955305	320832	82993	Sirpb1a	signal-regulatory protein beta 1A	Chr3: 15.410412	6.37322	10.3	Chr3: 33.754175	0.376963	37	0.0207746	0.341165	0	1
A_30_P01027329			AgG3MoGE_A_30_P01027329	Agilent SurePrint G3 Mouse GE probe set A_30_P01027329	Chr15: 103.104309	8.35038	11.2	Chr15: 37.462412	0.376962	37	0.0207747	0	0	1
A_55_P2345116	74303		1700109K24Rik	RIKEN cDNA 1700109K24 gene	Chr15: 77.095748	9.98911	11.4	ChrX: 115.523745	-0.376937	37	0.020784	0	0	1
A_55_P2010962	20935	44153	Surf6	surfeit gene 6	Chr2: 26.890852	10.4543	24.4	Chr2: 31.822657	0.376932	37	0.020786	0.474949	0.360125	0.0707375
A_55_P2173629	268288	67991	Samd3	sterile alpha motif domain containing 3	Chr10: 26.271914	7.71743	10.4	Chr11: 114.671594	-0.376904	37	0.0207966	0	0.809478	5.50393e-07
A_51_P136294	60361	113790	Ms4a4b	membrane-spanning 4-domains, subfamily A, member 4B	Chr19: 11.463139	6.29227	18.6	Chr2: 41.625955	0.376899	37	0.0207983	0.478275	0.625394	0.000634504
A_55_P2020242			AgG3MoGE_A_55_P2020242	Agilent SurePrint G3 Mouse GE probe set A_55_P2020242	Chr4: 141.422825	6.13216	8.4	Chr5: 132.056349	-0.376888	37	0.0208026	0	0	1
A_55_P1955268			AgG3MoGE_A_55_P1955268	Agilent SurePrint G3 Mouse GE probe set A_55_P1955268	Chr2: 169.587466	5.84938	12.1	Chr2: 79.342066	-0.376839	37	0.0208207	0	0	1
A_30_P01020988			AgG3MoGE_A_30_P01020988	Agilent SurePrint G3 Mouse GE probe set A_30_P01020988	Chr18: 73.717414	6.093	10.5	Chr17: 6.039016	0.37681	37	0.0208318	0	0	1
A_30_P01033266			AgG3MoGE_A_30_P01033266	Agilent SurePrint G3 Mouse GE probe set A_30_P01033266	Chr13: 15.902391	7.94086	21	Chr1: 171.041085	-0.376742	37	0.0208575	0	0	1
A_55_P2118876			AgG3MoGE_A_55_P2118876	Agilent SurePrint G3 Mouse GE probe set A_55_P2118876	Chr12: 113.359731	5.87835	7.9	Chr18: 81.487857	0.37668	37	0.0208804	0	0	1
A_30_P01029603			AgG3MoGE_A_30_P01029603	Agilent SurePrint G3 Mouse GE probe set A_30_P01029603	Chr11: 16.939155	5.99141	9.9	Chr2: 33.606958	-0.376677	37	0.0208817	0	0	1
A_52_P376535	26428	8059	Orc4	origin recognition complex, subunit 4	Chr2: 48.903291	9.41311	15	Chr18: 80.000000	-0.376596	37	0.0209121	0.411968	0	1
A_52_P552560	67750	49859	4930578I06Rik	RIKEN cDNA 4930578I06 gene	Chr14: 63.971209	6.05314	9.9	Chr16: 51.096758	-0.37659	37	0.0209146	0	-0.0611343	0.766717
A_55_P2166238	116838	81639	Rims2	regulating synaptic membrane exocytosis 2	Chr15: 39.681773	9.48984	8.4	Chr9: 111.413523	-0.376557	37	0.0209271	0.273755	-0.368188	0.0642144
A_55_P1995537	17523	55450	Mpo	myeloperoxidase	Chr11: 87.804338	6.9907	8.3	Chr3: 33.754175	0.376549	37	0.0209298	0.329429	0.851493	3.48516e-08
A_30_P01031093			AgG3MoGE_A_30_P01031093	Agilent SurePrint G3 Mouse GE probe set A_30_P01031093	Chr6: 5.375982	5.97043	8.2	Chr18: 60.000000	-0.376527	37	0.0209383	0	0	1
A_30_P01019726			AgG3MoGE_A_30_P01019726	Agilent SurePrint G3 Mouse GE probe set A_30_P01019726	Chr16: 64.821135	9.04673	17.5	Chr9: 123.942645	-0.376514	37	0.020943	0	0	1
A_55_P2029176	245000	96916	Atr	ataxia telangiectasia and Rad3 related	Chr9: 95.903903	9.20665	12.5	Chr10: 12.862160	-0.376493	37	0.0209511	0.276847	0.237963	0.241754
A_30_P01027467			AgG3MoGE_A_30_P01027467	Agilent SurePrint G3 Mouse GE probe set A_30_P01027467	Chr15: 66.853589	6.03003	14.4	Chr9: 119.286156	0.376454	37	0.0209659	0	0	1
A_51_P226527	252909	74338	Vmn1r85	vomeronasal 1 receptor 85	Chr7: 13.084758	5.89135	11.2	Chr2: 26.367718	0.376321	37	0.0210158	0	0	1
A_30_P01017597			AgG3MoGE_A_30_P01017597	Agilent SurePrint G3 Mouse GE probe set A_30_P01017597	Chr11: 69.377850	7.16278	12.2	Chr1: 173.633577	-0.37629	37	0.0210276	0	0	1
A_52_P242251	215193	6170	Diexf	digestive organ expansion factor	Chr1: 193.104571	9.19027	13.8	Chr1: 186.237049	-0.376197	37	0.0210628	0	0	1
A_30_P01032533			AgG3MoGE_A_30_P01032533	Agilent SurePrint G3 Mouse GE probe set A_30_P01032533	Chr9: 41.530149	6.74946	11.7	Chr7: 139.468135	-0.376151	37	0.0210803	0	0	1
A_30_P01025247			AgG3MoGE_A_30_P01025247	Agilent SurePrint G3 Mouse GE probe set A_30_P01025247	Chr16: 40.464073	6.47446	10.8	Chr12: 48.965551	0.376105	37	0.0210979	0	0	1
A_55_P2367250	18996	21255	Pou4f1	POU domain, class 4, transcription factor 1 (brain-3A)	Chr14: 104.463526	9.67243	11.6	Chr4: 120.293959	-0.376092	37	0.0211028	0.350972	-0.283843	0.159951
A_55_P2370773	320436		C030009J22Rik	RIKEN cDNA C030009J22 gene	Chr12: 102.272429	8.49859	17.3	Chr12: 100.565815	-0.376062	37	0.0211142	0	-0.000209813	0.999188
A_55_P2014665	26934	8077	Racgap1	Rac GTPase-activating protein 1	Chr15: 99.621287	8.47214	14.5	Chr2: 17.948720	-0.376042	37	0.0211216	0.615261	-0.017241	0.933379
A_30_P01032950			AgG3MoGE_A_30_P01032950	Agilent SurePrint G3 Mouse GE probe set A_30_P01032950	Chr9: 97.069442	5.81032	7.5	Chr7: 113.855085	-0.376041	37	0.0211222	0	0	1
A_55_P1970755	79221	128578	Hdac9	histone deacetylase 9	Chr12: 34.371540	9.11284	13.4	Chr2: 32.614941	-0.376029	37	0.0211267	0.334059	-0.0668994	0.745402
A_30_P01026324			AgG3MoGE_A_30_P01026324	Agilent SurePrint G3 Mouse GE probe set A_30_P01026324	Chr4: 150.069137	8.37046	20	Chr19: 18.146366	0.376014	37	0.0211322	0	0	1
A_55_P1959763	13134	7288	Dach1	dachshund 1	Chr14: 97.786905	9.90654	12.5	Chr5: 110.582881	-0.375991	37	0.0211412	0.412881	0.225297	0.268468
A_51_P309998	259063	17483	Olfr691	olfactory receptor 691	Chr7: 105.336914	8.01608	16.8	Chr7: 105.551819	-0.375913	37	0.0211709	0	-0.118297	0.564913
A_52_P506995	76509	90142	1600029D21Rik	RIKEN cDNA 1600029D21 gene	Chr9: 50.499189	5.859	12.8	Chr17: 3.223874	0.375837	37	0.0211998	0.374044	-0.236467	0.244815
A_55_P2038594	76799	41314	Tmem234	transmembrane protein 234 precursor	Chr4: 129.607669	11.2638	46.1	Chr4: 129.572170	0.37583	37	0.0212024	0	0	1
A_52_P129443	216560	9299	Wdpcp	WD repeat containing planar cell polarity effector	Chr11: 21.898477	9.14386	16.7	Chr18: 69.216070	0.375734	37	0.021239	0	0	1
A_51_P370140	406186	45081	Olfr142	olfactory receptor 142	Chr2: 90.252077	5.77727	13.9	Chr7: 70.832514	-0.375669	37	0.0212638	0	0.00396287	0.984671
A_51_P325664	258929	74199	Olfr799	olfactory receptor 799	Chr10: 129.647720	5.78332	16.8	Chr7: 117.559409	-0.375645	37	0.0212728	0	0.0575802	0.779942
A_55_P1964218	69786	41096	Tprkb	Tp53rk binding protein	Chr6: 85.930225	12.536	10.7	Chr18: 57.388000	-0.375524	37	0.0213191	0.217297	-0.396735	0.0447838
A_55_P1981455			AgG3MoGE_A_55_P1981455	Agilent SurePrint G3 Mouse GE probe set A_55_P1981455	ChrUn: 1.000000	6.53197	19.3	Chr5: 108.793864	0.375489	37	0.0213324	0	0	1
A_52_P10732	17760	7850	Mtap6	microtubule-associated protein 6	Chr7: 99.320140	11.0188	77	Chr7: 97.465336	0.375472	37	0.0213389	0.320911	-0.260034	0.199522
A_30_P01028966			AgG3MoGE_A_30_P01028966	Agilent SurePrint G3 Mouse GE probe set A_30_P01028966	Chr6: 99.524844	8.78505	9.1	Chr11: 69.601908	-0.37535	37	0.0213859	0	0	1
A_51_P399974	258999	79412	Olfr178	olfactory receptor 178	Chr16: 58.889295	5.73968	11.5	Chr6: 55.629484	-0.375328	37	0.0213943	0	0.124421	0.544791
A_55_P2071646			AgG3MoGE_A_55_P2071646	Agilent SurePrint G3 Mouse GE probe set A_55_P2071646	Chr5: 135.889458	6.52541	8.7	Chr9: 29.940961	-0.375198	37	0.0214443	0	0	1
A_55_P2029471			AgG3MoGE_A_55_P2029471	Agilent SurePrint G3 Mouse GE probe set A_55_P2029471	ChrX: 94.789978	11.5771	13.3	Chr19: 11.926007	0.375169	37	0.0214553	0	0	1
A_30_P01020385			AgG3MoGE_A_30_P01020385	Agilent SurePrint G3 Mouse GE probe set A_30_P01020385	Chr18: 38.322413	8.59757	12.5	Chr2: 109.989838	-0.375033	37	0.0215078	0	0	1
A_51_P382253	19821	2199	Rnf2	ring finger protein 2	Chr1: 151.469857	9.622	8.1	Chr13: 25.000000	-0.374988	37	0.0215249	0.394296	0.45651	0.0190657
A_30_P01025039			AgG3MoGE_A_30_P01025039	Agilent SurePrint G3 Mouse GE probe set A_30_P01025039	Chr17: 12.751429	8.54365	12.9	Chr16: 54.000000	-0.37488	37	0.0215667	0	0	1
A_55_P2069979	16795	7810	Large	like-glycosyltransferase	Chr8: 72.814601	11.1652	10.3	Chr2: 18.263847	-0.374808	37	0.0215944	0.281344	-0.401395	0.042109
A_30_P01032709			AgG3MoGE_A_30_P01032709	Agilent SurePrint G3 Mouse GE probe set A_30_P01032709	Chr4: 146.052101	5.67932	8.5	Chr12: 75.002703	-0.374807	37	0.0215948	0	0	1
A_55_P1956130			AgG3MoGE_A_55_P1956130	Agilent SurePrint G3 Mouse GE probe set A_55_P1956130	Chr17: 35.428308	10.6554	23.9	Chr5: 108.793864	0.374787	37	0.0216025	0	0	1
A_55_P2006153	382551	83508	Cd300lh	CD300 antigen like family member H	Chr11: 115.042120	6.38376	8.7	Chr10: 117.295512	-0.374691	37	0.0216397	0.227567	0	1
A_30_P01019097			AgG3MoGE_A_30_P01019097	Agilent SurePrint G3 Mouse GE probe set A_30_P01019097	Chr1: 165.872372	5.71973	7.1	Chr9: 41.231561	0.374677	37	0.0216451	0	0	1
A_55_P1998319			AgG3MoGE_A_55_P1998319	Agilent SurePrint G3 Mouse GE probe set A_55_P1998319	Chr2: 153.866890	5.96965	9.3	Chr6: 125.923127	-0.374652	37	0.0216549	0	0	1
A_30_P01029987			AgG3MoGE_A_30_P01029987	Agilent SurePrint G3 Mouse GE probe set A_30_P01029987	ChrX: 101.479501	8.169	9.1	Chr2: 33.606958	0.374649	37	0.0216561	0	0	1
A_55_P2398915	51925		D2Ertd640e	DNA segment, Chr 2, ERATO Doi 640, expressed	Chr2: 90.960150	8.49727	12.1	Chr2: 33.606958	-0.374584	37	0.0216814	0	0	1
A_55_P1982449			AgG3MoGE_A_55_P1982449	Agilent SurePrint G3 Mouse GE probe set A_55_P1982449	Chr4: 27.867117	6.12765	8.6	Chr4: 132.446929	-0.374535	37	0.0217001	0	0	1
A_51_P322115	15564	74951	Htr5b	5-hydroxytryptamine (serotonin) receptor 5B	Chr1: 121.510052	7.76154	21.5	Chr1: 116.557932	-0.374527	37	0.0217035	0.405884	-0.214245	0.293268
A_30_P01024921			AgG3MoGE_A_30_P01024921	Agilent SurePrint G3 Mouse GE probe set A_30_P01024921	Chr10: 67.098263	8.97332	23.4	Chr19: 21.131061	-0.37448	37	0.0217215	0	0	1
A_66_P139694	225651	41512	Mppe1	metallophosphoesterase 1	Chr18: 67.227848	8.54043	17	Chr18: 68.185097	-0.374455	37	0.0217314	0	0.555749	0.00320183
A_52_P162099	80986	10070	Ckap2	cytoskeleton associated protein 2	Chr8: 22.168912	6.47049	10.6	Chr6: 43.826811	0.374448	37	0.0217341	0.400795	0.623759	0.000661981
A_51_P497113	140486	4772	Igf2bp1	insulin-like growth factor 2 mRNA binding protein 1	Chr11: 95.963212	5.8063	10.3	Chr2: 139.724059	-0.374352	37	0.0217713	0.473846	-0.20394	0.317648
A_30_P01031075			AgG3MoGE_A_30_P01031075	Agilent SurePrint G3 Mouse GE probe set A_30_P01031075	Chr3: 84.812333	5.73149	8.7	Chr5: 110.582881	-0.374318	37	0.0217844	0	0	1
A_51_P239924	20021	2017	Polr2c	polymerase (RNA) II (DNA directed) polypeptide C	Chr8: 94.863788	11.9559	25.6	Chr8: 94.374289	-0.374286	37	0.0217971	0.358011	0.16502	0.420471
A_30_P01019184			AgG3MoGE_A_30_P01019184	Agilent SurePrint G3 Mouse GE probe set A_30_P01019184	Chr1: 85.041797	7.23727	12	Chr2: 40.927969	0.374265	37	0.0218052	0	0	1
A_30_P01026007			AgG3MoGE_A_30_P01026007	Agilent SurePrint G3 Mouse GE probe set A_30_P01026007	Chr3: 34.598766	6.64784	14.4	Chr19: 32.738270	0.374243	37	0.0218139	0	0	1
A_55_P1984371	665376	115024	Vmn2r99	vomeronasal 2, receptor 99	Chr17: 19.394513	5.90262	9	Chr5: 45.288181	-0.374164	37	0.0218445	0	0	1
A_51_P346938	76905	36468	Lrg1	leucine-rich alpha-2-glycoprotein 1	Chr17: 56.119834	8.6603	9.2	Chr7: 10.350588	0.374101	37	0.0218692	0.459626	0.229143	0.260163
A_55_P2041933			AgG3MoGE_A_55_P2041933	Agilent SurePrint G3 Mouse GE probe set A_55_P2041933	Chr11: 24.913773	5.90365	9.8	Chr10: 103.562216	-0.373942	37	0.0219313	0	0	1
A_51_P432199	60406	2869	Sap30	sin3 associated polypeptide	Chr8: 57.483022	8.2577	10.7	Chr7: 105.551819	-0.373887	37	0.0219528	0.472559	0.299673	0.136932
A_51_P323642	113853	113975	Vmn1r53	vomeronasal type-1 receptor 53	Chr6: 90.223556	5.89641	15.3	Chr6: 90.017712	-0.373873	37	0.0219585	0	0	1
A_30_P01024172			AgG3MoGE_A_30_P01024172	Agilent SurePrint G3 Mouse GE probe set A_30_P01024172	Chr2: 84.589078	6.22354	9.5	Chr19: 15.292517	0.373853	37	0.0219662	0	0	1
A_55_P2064659	76681		Trim12a	tripartite motif-containing 12A	Chr7: 104.304245	7.2847	177.6	Chr7: 105.551819	0.373803	37	0.0219859	0.283038	0	1
A_51_P459661	16889	37277	Lipa	lysosomal acid lipase A	Chr19: 34.493227	9.83146	8.2	Chr16: 86.457592	0.373792	37	0.0219901	0.329392	0.350258	0.0793981
A_66_P139675			AgG3MoGE_A_66_P139675	Agilent SurePrint G3 Mouse GE probe set A_66_P139675	Chr6: 41.557782	5.88243	6.4	Chr8: 123.289925	-0.373771	37	0.0219985	0	0	1
A_30_P01027346			AgG3MoGE_A_30_P01027346	Agilent SurePrint G3 Mouse GE probe set A_30_P01027346	Chr12: 25.167689	6.6803	12.6	Chr17: 91.701022	-0.373767	37	0.0220001	0	0	1
A_55_P2213348	78279		5330421C15Rik	RIKEN cDNA 5330421C15 gene	Chr10: 5.025380	9.78259	13.4	Chr18: 81.487857	-0.373671	37	0.0220379	0	0	1
A_55_P1970935	252870	2592	Usp7	ubiquitin specific peptidase 7	Chr16: 8.689622	11.2786	14.6	Chr2: 92.415016	-0.373624	37	0.0220563	0.411005	0.731328	2.1922e-05
A_55_P2039896	74330	12553	Dnajc14	DnaJ (Hsp40) homolog, subfamily C, member 14 (dopamine receptor-interacting protein 78 kDa)	Chr10: 128.819385	8.52238	15.5	Chr19: 15.828687	-0.373606	37	0.0220634	0	0.023733	0.908382
A_55_P2016376	78771	75211	Mctp1	multiple C2 domains, transmembrane 1	Chr13: 77.031683	9.25608	13	Chr13: 26.807486	-0.373582	37	0.0220729	0	-0.154234	0.451881
A_55_P2137586	260305	9024	Nphp4	nephronophthisis 4 (juvenile) homolog (human)	Chr4: 152.562988	9.92073	19	Chr2: 33.606958	-0.373428	37	0.0221336	0.301154	-0.13884	0.498775
A_30_P01020924			AgG3MoGE_A_30_P01020924	Agilent SurePrint G3 Mouse GE probe set A_30_P01020924	Chr17: 94.858463	5.9813	9.5	Chr2: 79.794952	0.373427	37	0.0221339	0	0	1
A_30_P01027528			AgG3MoGE_A_30_P01027528	Agilent SurePrint G3 Mouse GE probe set A_30_P01027528	Chr3: 49.106531	5.72757	9	Chr18: 62.000000	0.373423	37	0.0221353	0	0	1
A_66_P117058	231326	71711	Aasdh	aminoadipate-semialdehyde dehydrogenase	Chr5: 76.876003	9.25795	13.5	Chr2: 18.263847	-0.373421	37	0.0221361	0.360323	0	1
A_30_P01027545			AgG3MoGE_A_30_P01027545	Agilent SurePrint G3 Mouse GE probe set A_30_P01027545	Chr3: 40.653987	6.60668	11.8	Chr9: 107.824821	0.373344	37	0.0221667	0	0	1
A_30_P01019872			AgG3MoGE_A_30_P01019872	Agilent SurePrint G3 Mouse GE probe set A_30_P01019872	Chr8: 126.411308	8.00919	13.5	Chr1: 170.535283	-0.37328	37	0.0221918	0	0	1
A_55_P2136318	20514	21155	Slc1a5	solute carrier family 1 (neutral amino acid transporter), member 5	Chr7: 16.797678	7.94305	11.4	Chr19: 18.146366	-0.373248	37	0.0222045	0.398643	-0.0283371	0.890705
A_55_P2105371	13386	2846	Dlk1	delta-like 1 homolog	Chr12: 109.460292	10.1439	11.4	Chr2: 17.948720	0.373194	37	0.022226	0.324739	-0.296457	0.141403
A_55_P2140546	230125	88487	Mcart1	mitochondrial carrier triple repeat 1	Chr4: 45.395924	10.5262	15.4	Chr19: 4.845967	-0.373022	37	0.0222941	0	-0.20335	0.31908
A_51_P377508	20788	20966	Srebf2	sterol regulatory element binding factor 2	Chr15: 82.204335	9.61903	10.8	Chr16: 86.161358	-0.373013	37	0.0222978	0.291657	0.319323	0.11181
A_55_P2160218	18185	4501	Nrl	neural retina leucine zipper gene	Chr14: 55.519520	8.75343	11.8	Chr1: 115.659440	-0.372998	37	0.0223038	0.274152	-0.169497	0.407795
A_65_P18570	230908	7221	Tardbp	TAR DNA RNA binding protein (frontotemporal lobar degeneration and amyotrophic lateral sclerosis)	Chr4: 148.612883	9.25711	18.3	Chr1: 172.235364	-0.372948	37	0.0223237	0.259497	0.178942	0.381768
A_52_P108850	20449	2282	St8sia1	ST8 alpha-N-acetyl-neuraminide alpha-2,8-sialyltransferase 1	Chr6: 142.821559	10.4717	14.7	Chr2: 41.625955	-0.372896	37	0.0223442	0.308968	-0.0682074	0.74059
A_55_P1957797	228801	50047	U46068	cDNA sequence U46068	Chr2: 154.220283	7.18473	11.9	Chr2: 23.766163	0.372895	37	0.0223448	0.302408	0.0471776	0.818981
A_55_P2108424			AgG3MoGE_A_55_P2108424	Agilent SurePrint G3 Mouse GE probe set A_55_P2108424	Chr7: 105.000000	10.7469	164.8	Chr7: 97.465336	0.372875	37	0.0223526	0	0	1
A_55_P2213418	71134		4933417E11Rik	RIKEN cDNA 4933417E11 gene	Chr1: 71.958998	6.53127	10.7	Chr11: 116.957302	-0.372822	37	0.0223736	0	0	1
A_55_P2057936	631323	115390	Gm12250	predicted gene 12250	Chr11: 58.190106	7.98986	39.7	Chr11: 56.716831	0.372699	37	0.0224227	0	0	1
A_51_P436386	69232	9803	Qrich1	glutamine-rich 1	Chr9: 108.559778	10.767	13.7	Chr2: 40.927969	-0.372606	37	0.0224599	0	0.0680487	0.741173
A_30_P01024990			AgG3MoGE_A_30_P01024990	Agilent SurePrint G3 Mouse GE probe set A_30_P01024990	Chr12: 107.806747	5.979	9.4	Chr2: 5.653007	-0.372602	37	0.0224614	0	0	1
A_51_P462047	230596	13146	Prpf38a	PRP38 pre-mRNA processing factor 38 domain containing A	Chr4: 108.565011	9.985	51.4	Chr4: 108.564497	-0.372523	37	0.0224927	0	0.628988	0.000577579
A_30_P01030410			AgG3MoGE_A_30_P01030410	Agilent SurePrint G3 Mouse GE probe set A_30_P01030410	Chr4: 40.254979	5.80032	10.7	Chr12: 63.436807	-0.372515	37	0.0224961	0	0	1
A_55_P2346104	432500		LOC432500	hypothetical LOC432500	Chr10: 107.200867	5.70251	13.2	Chr14: 83.640635	0.372458	37	0.0225189	0	0	1
A_55_P1965000	230073	32215	Ddx58	DEAD (Asp-Glu-Ala-Asp) box polypeptide 58	Chr4: 40.204860	9.03514	9.7	Chr5: 108.793864	0.372411	37	0.0225375	0.355897	0.358319	0.0722658
A_66_P114540			AgG3MoGE_A_66_P114540	Agilent SurePrint G3 Mouse GE probe set A_66_P114540	Chr2: 169.020454	6.23819	15.7	Chr7: 26.451667	-0.372401	37	0.0225418	0	0	1
A_55_P2159710	11477	7	Acvr1	activin A receptor, type 1	Chr2: 58.446526	10.7022	48.1	Chr2: 58.189568	-0.372326	37	0.0225717	0.326373	-0.441742	0.0238632
A_55_P2064024			AgG3MoGE_A_55_P2064024	Agilent SurePrint G3 Mouse GE probe set A_55_P2064024	Chr2: 18.272898	8.53151	12	Chr12: 74.977482	-0.372325	37	0.022572	0	0	1
A_55_P2410586	320141		9330156P08Rik	RIKEN cDNA 9330156P08 gene	Chr1: 180.127492	9.15041	13.6	Chr12: 9.742519	-0.372307	37	0.0225796	0	0	1
A_55_P2031436	17069	56411	Ly6e	lymphocyte antigen 6 complex, locus E	Chr15: 74.959162	11.5046	11.3	Chr5: 108.793864	0.372296	37	0.0225839	0.438003	0.48654	0.0117212
A_30_P01029730			AgG3MoGE_A_30_P01029730	Agilent SurePrint G3 Mouse GE probe set A_30_P01029730	Chr10: 117.595313	6.70597	8.5	Chr15: 88.099057	0.372295	37	0.0225842	0	0	1
A_55_P2085672			AgG3MoGE_A_55_P2085672	Agilent SurePrint G3 Mouse GE probe set A_55_P2085672	Chr7: 13.480922	11.966	9.1	Chr19: 11.926007	0.372233	37	0.0226091	0	0	1
A_51_P418908	73158	9089	Larp1	La ribonucleoprotein domain family, member 1	Chr11: 58.058863	9.76508	124.9	Chr11: 56.716831	-0.372122	37	0.0226538	0.326324	-0.0699762	0.734099
A_30_P01028911			AgG3MoGE_A_30_P01028911	Agilent SurePrint G3 Mouse GE probe set A_30_P01028911	Chr11: 51.235264	5.92484	9	Chr4: 40.731591	0.372089	37	0.0226668	0	0	1
A_55_P1999760	69358	17066	Lrrc51	leucine rich repeat containing 51	Chr7: 101.912993	9.99024	115.2	Chr7: 97.465336	-0.372078	37	0.0226713	0.209624	-0.388203	0.0500266
A_66_P117513	319915		A830049F12Rik	RIKEN cDNA A830049F12 gene	Chr5: 34.335150	7.49749	13.2	Chr8: 68.799157	-0.372008	37	0.0226996	0.430496	-0.161266	0.431264
A_30_P01017693			AgG3MoGE_A_30_P01017693	Agilent SurePrint G3 Mouse GE probe set A_30_P01017693	Chr8: 120.283887	7.34111	10.6	Chr19: 21.809324	0.371998	37	0.0227036	0	0	1
A_55_P2068152	75430	87047	3200002M19Rik	RIKEN cDNA 3200002M19 gene	Chr7: 101.899479	10.4046	43.7	Chr7: 97.465336	0.371932	37	0.02273	0	0.356254	0.0740443
A_30_P01030760			AgG3MoGE_A_30_P01030760	Agilent SurePrint G3 Mouse GE probe set A_30_P01030760	Chr1: 57.359087	5.74662	10.1	Chr18: 7.976790	-0.371909	37	0.0227393	0	0	1
A_30_P01032728			AgG3MoGE_A_30_P01032728	Agilent SurePrint G3 Mouse GE probe set A_30_P01032728	Chr2: 10.348597	5.8057	7	Chr8: 123.289925	-0.371781	37	0.022791	0	0	1
A_55_P2230688	67556	6274	Pigm	phosphatidylinositol glycan anchor biosynthesis, class M	Chr1: 172.384013	9.14978	17.2	Chr1: 172.235364	-0.37177	37	0.0227955	0	0.0350607	0.864983
A_30_P01025364			AgG3MoGE_A_30_P01025364	Agilent SurePrint G3 Mouse GE probe set A_30_P01025364	Chr2: 48.971830	8.21354	12.7	Chr12: 74.977482	-0.371769	37	0.022796	0	0	1
A_66_P126842	433752	86332	AA415398	expressed sequence AA415398	Chr4: 119.530320	9.02716	38.7	Chr4: 109.169766	0.371736	37	0.0228095	0	0	1
A_52_P235861	18616	31363	Peg3	paternally expressed 3	Chr7: 6.706063	11.2845	10.4	Chr7: 109.979743	0.371733	37	0.0228107	0.335274	-0.447581	0.0218611
A_55_P2271742	328156		C230037L09	hypothetical protein C230037L09	Chr12: 108.268628	9.63619	9.9	Chr3: 25.041091	-0.371731	37	0.0228115	0	0	1
A_30_P01023369			AgG3MoGE_A_30_P01023369	Agilent SurePrint G3 Mouse GE probe set A_30_P01023369	Chr6: 13.870707	8.40032	10	Chr5: 104.085860	-0.371706	37	0.0228213	0	0	1
A_55_P2093221	93836	9741	Rnf111	ring finger 111	Chr9: 70.425444	10.7344	12.1	Chr5: 110.582881	-0.371661	37	0.0228397	0.373816	0.112565	0.584044
A_51_P460398	235907		Zfp71-rs1	zinc finger protein 71, related sequence	Chr13: 67.705573	8.49978	14.3	Chr7: 111.674828	-0.371647	37	0.0228454	0	-0.0237759	0.908218
A_55_P2114789	235459	3304	Gtf2a2	general transcription factor II A, 2	Chr9: 70.022787	8.51584	13.5	Chr19: 11.926007	-0.371618	37	0.0228572	0.339915	0.13293	0.5174
A_30_P01019984			AgG3MoGE_A_30_P01019984	Agilent SurePrint G3 Mouse GE probe set A_30_P01019984	Chr13: 62.030252	5.6937	16.5	Chr8: 95.747331	-0.37161	37	0.0228605	0	0	1
A_52_P286288	258488		Olfr474	olfactory receptor 474	Chr7: 107.954663	5.86335	7.8	Chr6: 44.030269	0.371551	37	0.0228843	0	0.234435	0.249012
A_30_P01029261			AgG3MoGE_A_30_P01029261	Agilent SurePrint G3 Mouse GE probe set A_30_P01029261	Chr14: 21.469799	5.82078	10.7	Chr19: 15.828687	0.371516	37	0.0228986	0	0	1
A_55_P1982111	26556	3155	Homer1	homer homolog 1	Chr13: 93.404860	9.82608	12.9	Chr2: 134.519309	-0.371445	37	0.0229274	0.267628	-0.0429942	0.834806
A_55_P2146525	216874	9021	Camta2	calmodulin binding transcription activator 2	Chr11: 70.669466	12.1421	16.4	Chr1: 13.073341	-0.37133	37	0.0229741	0.209961	-0.16128	0.431225
A_66_P124445	76482	8341	C18orf8	human chromosome 18 open reading frame 8 (macrophage inhibitory cytokine 1, colon cancer-associated protein)	Chr18: 12.189080	9.18976	11.6	Chr4: 133.964175	-0.37132	37	0.0229781	0	0	1
A_55_P2158478	71966	9738	Nkiras2	NFKB inhibitor interacting Ras-like protein 2	Chr11: 100.627543	9.83605	9.5	Chr17: 27.848224	-0.371309	37	0.0229826	0.295614	-0.160283	0.434114
A_52_P93910	18187	2875	Nrp2	neuropilin 2	Chr1: 62.818555	10.7556	31.9	Chr1: 63.144761	0.371249	37	0.0230069	0.243623	0.216271	0.288618
A_52_P434841	68185	9567	Chchd8	coiled-coil-helix-coiled-coil-helix domain containing 8	Chr7: 100.539514	9.57624	71.4	Chr7: 97.465336	-0.371116	37	0.0230614	0	-0.00529374	0.979524
A_55_P2102181			AgG3MoGE_A_55_P2102181	Agilent SurePrint G3 Mouse GE probe set A_55_P2102181	Chr17: 36.135992	11.2334	20.5	Chr5: 110.582881	0.371086	37	0.0230733	0	0	1
A_30_P01025270			AgG3MoGE_A_30_P01025270	Agilent SurePrint G3 Mouse GE probe set A_30_P01025270	Chr1: 81.742974	5.95992	15.5	Chr2: 17.948720	0.371067	37	0.0230813	0	0	1
A_55_P2104988	11419	121755	Asic1	amiloride-sensitive cation channel 2, neuronal	Chr15: 99.701005	10.8233	19.8	Chr1: 184.322351	-0.370962	37	0.0231242	0.205617	0	1
A_51_P401683	107769	11305	Tm6sf1	transmembrane 6 superfamily member 1	Chr7: 81.883742	9.11873	26.5	Chr7: 95.983946	-0.370882	37	0.023157	0.354031	0.795966	1.16203e-06
A_52_P618728			AgG3MoGE_A_52_P618728	Agilent SurePrint G3 Mouse GE probe set A_52_P618728	Chr6: 69.681552	6.37754	7.5	Chr7: 29.352645	0.370824	37	0.0231804	0	0	1
A_55_P2006285			AgG3MoGE_A_55_P2006285	Agilent SurePrint G3 Mouse GE probe set A_55_P2006285	Chr17: 85.090380	7.30343	14.2	Chr7: 107.372020	0.370797	37	0.0231916	0	0	1
A_52_P678206	328829		9830107B12Rik	RIKEN cDNA 9830107B12 gene	Chr17: 48.125608	5.72681	7	Chr2: 17.898115	-0.370752	37	0.0232099	0	0.395314	0.0456252
A_51_P247249	11689	561	Alox5	arachidonate 5-lipoxygenase	Chr6: 116.410308	7.93389	11.6	Chr12: 73.000000	0.370714	37	0.0232258	0.209638	0.534021	0.00495461
A_51_P428505	66059	15494	Krtcap2	keratinocyte associated protein 2	Chr3: 89.247087	11.4128	21.5	Chr1: 173.633577	0.370695	37	0.0232333	0.281691	0.0908564	0.658917
A_51_P379807	77875		Cyp4f41-ps	cytochrome P450, family 4, subfamily f, polypeptide 41 pseudogene	Chr17: 32.951280	6.97789	11.8	Chr11: 48.117381	-0.37055	37	0.023293	0	-0.0521504	0.800261
A_55_P2041584	619329	120337	F420015M19Rik	RIKEN cDNA F420015M19 gene	Chr17: 80.566249	9.11181	9.4	Chr14: 49.158962	0.370546	37	0.0232948	0	0	1
A_52_P4846	98403	9188	Zfp451	zinc finger protein 451	Chr1: 33.762019	9.32478	12.7	Chr1: 171.051732	-0.370528	37	0.0233023	0.272575	0.604746	0.00106577
A_51_P441942	21843	87796	Tial1	Tia1 cytotoxic granule-associated RNA binding protein-like 1	Chr7: 128.439792	11.1217	9.1	Chr2: 18.263847	-0.370514	37	0.023308	0.429238	0.614701	0.000833706
A_55_P2031671	14867	117950	Gstm6	glutathione S-transferase, mu 6	Chr3: 107.938962	9.72122	9.3	Chr18: 62.994019	0.370431	37	0.0233421	0.229816	-0.418303	0.0334487
A_30_P01020999			AgG3MoGE_A_30_P01020999	Agilent SurePrint G3 Mouse GE probe set A_30_P01020999	Chr2: 132.253499	5.7117	7.5	Chr4: 131.999242	-0.370421	37	0.0233464	0	0	1
A_51_P294807	13830	81681	Stom	stomatin	Chr2: 35.314298	9.14581	14.3	Chr2: 36.097874	0.370415	37	0.0233486	0.410584	-0.113305	0.581559
A_30_P01028532			AgG3MoGE_A_30_P01028532	Agilent SurePrint G3 Mouse GE probe set A_30_P01028532	Chr10: 120.534067	6.55511	18.1	Chr7: 27.067846	0.370386	37	0.0233606	0	0	1
A_55_P2041549	258185		Olfr255	olfactory receptor 255	ChrUn: 1.000000	5.73014	7.2	Chr12: 14.869257	0.37038	37	0.0233631	0	0	1
A_55_P2158350	100041686	119615	Gm15427	predicted pseudogene 15427	Chr1: 95.499134	12.9154	24.9	Chr8: 61.476983	0.370356	37	0.0233729	0	0	1
A_30_P01031344			AgG3MoGE_A_30_P01031344	Agilent SurePrint G3 Mouse GE probe set A_30_P01031344	Chr1: 139.175051	5.88284	9.4	Chr2: 22.820915	-0.370276	37	0.0234061	0	0	1
A_55_P1995092	15007	115651	H2-Q10	H-2 class I histocompatibility antigen, Q10 alpha chain	Chr17: 35.473091	9.21005	16	Chr19: 4.628058	0.370226	37	0.0234267	0.311043	-0.101821	0.62064
A_30_P01024283			AgG3MoGE_A_30_P01024283	Agilent SurePrint G3 Mouse GE probe set A_30_P01024283	Chr5: 13.081467	8.02789	10.3	Chr2: 17.948720	0.370208	37	0.023434	0	0	1
A_55_P2305045	70868		4921515L22Rik	RIKEN cDNA 4921515L22 gene	Chr10: 88.137472	5.7787	11.1	Chr2: 5.653007	0.370149	37	0.0234587	0	0	1
A_30_P01018847			AgG3MoGE_A_30_P01018847	Agilent SurePrint G3 Mouse GE probe set A_30_P01018847	Chr10: 4.395414	8.51692	8.8	Chr11: 119.408952	-0.370139	37	0.0234626	0	0	1
A_30_P01032725			AgG3MoGE_A_30_P01032725	Agilent SurePrint G3 Mouse GE probe set A_30_P01032725	Chr8: 120.400095	5.89681	12.8	Chr15: 94.326317	0.370129	37	0.0234666	0	0	1
A_51_P390949	404239	120323	Mrgprb5	MAS-related GPR, member B5	Chr7: 48.168396	5.75735	14.4	Chr2: 32.614941	-0.370121	37	0.0234702	0	0.241996	0.233629
A_55_P2078115	320119	8244	Rps6kc1	ribosomal protein S6 kinase polypeptide 1	Chr1: 190.885358	8.20397	9.4	Chr5: 91.093119	0.370102	37	0.0234779	0	0.0514087	0.803046
A_30_P01024883			AgG3MoGE_A_30_P01024883	Agilent SurePrint G3 Mouse GE probe set A_30_P01024883	Chr11: 103.027314	8.5207	12.7	Chr16: 86.457592	0.370013	37	0.0235148	0	0	1
A_51_P464703	20307		Ccl8	chemokine (C-C motif) ligand 8	Chr11: 82.116606	7.67127	12.7	Chr2: 136.127956	0.36999	37	0.0235242	0.387947	0.0727382	0.723998
A_30_P01026517			AgG3MoGE_A_30_P01026517	Agilent SurePrint G3 Mouse GE probe set A_30_P01026517	Chr11: 113.044430	7.15457	10.2	Chr16: 66.730522	0.369851	37	0.0235823	0	0	1
A_30_P01028258			AgG3MoGE_A_30_P01028258	Agilent SurePrint G3 Mouse GE probe set A_30_P01028258	Chr15: 73.638231	8.4713	15.9	Chr15: 69.108222	0.369805	37	0.0236013	0	0	1
A_55_P1953058	258008	79404	Olfr1513	olfactory receptor 1513	Chr14: 52.349121	5.86043	9.7	Chr11: 27.337521	-0.369766	37	0.0236174	0	0.118694	0.563599
A_30_P01033480			AgG3MoGE_A_30_P01033480	Agilent SurePrint G3 Mouse GE probe set A_30_P01033480	ChrX: 142.535082	5.71046	6.5	Chr9: 118.000000	0.369761	37	0.0236194	0	0	1
A_51_P518163	27966	3452	Rrp9	RRP9, small subunit (SSU) processome component, homolog	Chr9: 106.484514	9.96905	17.5	Chr15: 51.960923	-0.369652	37	0.023665	0.274967	0.416172	0.0344542
A_55_P2000983	329324	17719	Syt14	synaptotagmin XIV	Chr1: 192.897398	7.06349	14.7	Chr2: 93.321195	-0.369623	37	0.0236772	0	-0.161629	0.430216
A_55_P2025073	12978	3817	Csf1r	colony stimulating factor 1 receptor	Chr18: 61.119007	9.17335	11.2	Chr19: 21.131061	0.369586	37	0.0236924	0.37332	0.58704	0.00161795
A_55_P2181176	74552	10722	Nipal3	NIPA-like domain containing 3	Chr4: 135.463796	8.16019	26.3	Chr4: 133.964175	0.369518	37	0.0237208	0.315561	0	1
A_55_P2000201	80837	56894	Rhoj	ras homolog gene family, member J	Chr12: 75.397874	5.95103	8.1	Chr2: 20.017306	-0.369517	37	0.0237212	0.490754	-0.0811451	0.693535
A_55_P2185605	12506	1347	Cd48	CD48 antigen	Chr1: 171.705070	8.43084	11.5	Chr9: 83.875022	0.36947	37	0.023741	0.479419	0.81828	3.27545e-07
A_52_P334562	22337	37297	Vdr	vitamin D receptor	Chr15: 97.854705	7.38062	10.9	Chr7: 14.544160	0.369455	37	0.0237472	0.221699	0.0219538	0.915225
A_30_P01032657			AgG3MoGE_A_30_P01032657	Agilent SurePrint G3 Mouse GE probe set A_30_P01032657	Chr9: 65.805811	8.17076	10.8	Chr19: 21.131061	-0.369449	37	0.0237496	0	0	1
A_30_P01019114			AgG3MoGE_A_30_P01019114	Agilent SurePrint G3 Mouse GE probe set A_30_P01019114	ChrX: 153.725770	8.52046	10.7	Chr13: 22.398966	0.369427	37	0.023759	0	0	1
A_55_P1978666	319613	9838	Sybu	syntabulin (syntaxin-interacting)	Chr15: 44.671966	10.5536	10.7	Chr2: 161.690930	-0.369401	37	0.0237696	0.38356	0	1
A_51_P507974	66653	10127	Brf2	BRF2, subunit of RNA polymerase III transcription initiation factor, BRF1-like	Chr8: 27.123957	9.32941	12.9	Chr2: 169.897347	-0.369395	37	0.0237722	0	-0.222648	0.274284
A_51_P133612	67177	32650	Cdt1	chromatin licensing and DNA replication factor 1	Chr8: 122.572993	9.43965	14.1	Chr2: 75.132893	-0.369347	37	0.0237923	0.467862	0.802751	8.04162e-07
A_51_P464918	54483	32441	Mefv	Mediterranean fever	Chr16: 3.707274	6.10411	8.3	Chr3: 31.853489	0.369295	37	0.0238143	0.354892	0.794504	1.25572e-06
A_30_P01026621			AgG3MoGE_A_30_P01026621	Agilent SurePrint G3 Mouse GE probe set A_30_P01026621	Chr4: 114.959769	7.3277	7.4	Chr2: 36.101675	-0.369264	37	0.0238269	0	0	1
A_51_P113058	258652	121518	Olfr1131	olfactory receptor 1131	Chr2: 87.628729	7.43762	12.3	Chr2: 40.927969	0.369224	37	0.0238437	0	0.00313839	0.98786
A_55_P2031466	434215	4027	Lrrc32	leucine rich repeat containing 32	Chr7: 98.501772	9.34978	19.7	Chr17: 76.884650	0.369223	37	0.0238442	0.460092	0	1
A_51_P352968	17118	40623	Marcks	myristoylated alanine rich protein kinase C substrate	Chr10: 37.134970	11.5228	16.4	Chr1: 172.235364	0.369208	37	0.0238508	0.558217	0.551505	0.00349483
A_30_P01018936			AgG3MoGE_A_30_P01018936	Agilent SurePrint G3 Mouse GE probe set A_30_P01018936	Chr2: 104.806762	7.47497	10.6	Chr6: 34.195112	-0.36917	37	0.0238665	0	0	1
A_55_P2407344	68099	12234	Fam92a	family with sequence similarity 92, member A	Chr4: 12.165677	8.71241	12.2	Chr2: 33.606958	-0.369022	37	0.0239288	0.370961	0	1
A_55_P2328647	75845		4930567K12Rik	RIKEN cDNA 4930567K12 gene	Chr7: 92.092287	6.687	10.3	Chr5: 110.582881	0.368963	37	0.0239535	0	0	1
A_51_P197274	259010	79335	Olfr393	olfactory receptor 393	Chr11: 73.847298	5.6857	9.2	Chr2: 24.971752	-0.368922	37	0.023971	0	0.237151	0.243413
A_55_P2044339	100041290		D4Ertd617e	DNA segment, Chr 4, ERATO Doi 617, expressed	Chr4: 118.631800	7.6777	140.8	Chr4: 109.169766	0.368903	37	0.0239787	0	0	1
A_55_P2058746	545725	5073	Mterf	mitochondrial transcription termination factor	Chr5: 3.890631	9.43238	11.4	Chr2: 17.948720	-0.368782	37	0.0240297	0.28159	0.710868	4.70059e-05
A_55_P2028522	20840	2371	Stac	src homology three (SH3) and cysteine rich domain	Chr9: 111.561458	8.80254	23.3	Chr9: 111.455945	-0.368763	37	0.0240379	0.304956	-0.148365	0.469478
A_51_P131561	76509	90142	1600029D21Rik	RIKEN cDNA 1600029D21 gene	Chr9: 50.505002	7.5167	67.9	Chr12: 16.828469	0.368692	37	0.0240679	0.374044	-0.236467	0.244815
A_30_P01029224			AgG3MoGE_A_30_P01029224	Agilent SurePrint G3 Mouse GE probe set A_30_P01029224	Chr6: 12.080982	6.05484	7.9	Chr2: 36.101675	0.368689	37	0.024069	0	0	1
A_55_P2240688	100503726		LOC100503726	hypothetical protein LOC100503726	Chr12: 55.122642	8.60968	43.8	Chr12: 54.861962	-0.368637	37	0.0240909	0	0	1
A_55_P1984381	277854	34718	Depdc5	DEP domain containing 5	Chr5: 32.956241	7.66989	12	Chr17: 27.451463	-0.368621	37	0.0240979	0	0.178716	0.382379
A_55_P2139390			AgG3MoGE_A_55_P2139390	Agilent SurePrint G3 Mouse GE probe set A_55_P2139390	Chr12: 47.813112	12.5465	14.6	Chr2: 17.948720	0.368602	37	0.0241059	0	0	1
A_30_P01027915			AgG3MoGE_A_30_P01027915	Agilent SurePrint G3 Mouse GE probe set A_30_P01027915	Chr19: 53.943668	7.64035	17	Chr15: 14.363733	0.368595	37	0.0241087	0	0	1
A_55_P2161026	76376	10669	Slc24a2	solute carrier family 24 (sodium/potassium/calcium exchanger), member 2	Chr4: 87.176163	9.19124	14.5	Chr2: 32.614941	0.368592	37	0.0241101	0.305465	-0.361363	0.069704
A_55_P2064230	67988	10381	Tmx3	thioredoxin-related transmembrane protein 3	Chr18: 90.542733	9.76897	19.7	Chr1: 173.633577	-0.368517	37	0.0241417	0.254858	0	1
A_55_P2025078	12978	3817	Csf1r	colony stimulating factor 1 receptor	Chr18: 61.131071	11.8802	11.2	Chr3: 148.107130	0.368392	37	0.0241947	0.37332	0.58704	0.00161795
A_51_P334281	239134	37885	Gucy1b2	guanylate cyclase 1, soluble, beta 2	Chr14: 62.392690	7.43392	11.8	Chr1: 161.981980	0.368365	37	0.0242062	0.11238	-0.0453579	0.825856
A_55_P2286243	76798		2410137F16Rik	RIKEN cDNA 2410137F16 gene	Chr5: 116.462706	8.60651	42	Chr5: 113.382626	-0.368343	37	0.0242155	0	0	1
A_55_P2182106	67248	84568	Rpl39	ribosomal protein L39	ChrX: 37.082701	12.1844	14.4	Chr19: 11.926007	0.36826	37	0.0242508	0.346213	0.303898	0.131214
A_30_P01020696			AgG3MoGE_A_30_P01020696	Agilent SurePrint G3 Mouse GE probe set A_30_P01020696	ChrX: 153.725626	6.37727	9.7	Chr17: 83.427876	0.368219	37	0.0242683	0	0	1
A_30_P01020802			AgG3MoGE_A_30_P01020802	Agilent SurePrint G3 Mouse GE probe set A_30_P01020802	Chr10: 94.410613	6.45111	8.4	Chr9: 64.513351	0.36821	37	0.0242722	0	0	1
A_30_P01017428			AgG3MoGE_A_30_P01017428	Agilent SurePrint G3 Mouse GE probe set A_30_P01017428	Chr9: 88.444026	8.37214	8.7	Chr6: 55.629484	-0.368204	37	0.0242747	0	0	1
A_30_P01033569			AgG3MoGE_A_30_P01033569	Agilent SurePrint G3 Mouse GE probe set A_30_P01033569	Chr12: 16.832429	6.26159	44.2	Chr12: 16.828469	0.368198	37	0.0242775	0	0	1
A_52_P287313	381544	28727	Gm1661	predicted gene 1661	Chr4: 117.213501	6.7193	41.8	Chr4: 109.169766	0.368162	37	0.0242928	0	-0.0245805	0.905125
A_55_P2160790	100038460		Gm10677	predicted gene 10677	Chr9: 47.799160	5.87627	9.5	Chr16: 3.500000	0.368113	37	0.0243135	0	0	1
A_55_P1991851	11790	55619	Speg	SPEG complex locus	Chr1: 75.432155	10.5391	15.4	Chr1: 76.451132	-0.368106	37	0.0243164	0.357415	0	1
A_30_P01032677			AgG3MoGE_A_30_P01032677	Agilent SurePrint G3 Mouse GE probe set A_30_P01032677	Chr8: 80.695330	8.36111	10.6	Chr1: 39.140420	0.367999	37	0.0243622	0	0	1
A_30_P01028632			AgG3MoGE_A_30_P01028632	Agilent SurePrint G3 Mouse GE probe set A_30_P01028632	Chr19: 22.995186	10.4166	74.1	Chr19: 23.162094	-0.367998	37	0.0243626	0	0	1
A_55_P2216079	319580		9630055L06Rik	RIKEN cDNA 9630055L06 gene	Chr5: 15.999000	9.01797	11.9	Chr9: 97.359333	-0.367989	37	0.0243664	0	0	1
A_55_P2019362	97998	32551	Deptor	DEP domain containing MTOR-interacting protein	Chr15: 55.220184	7.20473	15.1	Chr2: 67.856293	-0.367986	37	0.0243678	0.272604	0	1
A_55_P2083351	15476	3751	Hs3st1	heparan sulfate (glucosamine) 3-O-sulfotransferase 1	Chr5: 39.613968	9.45232	18.2	Chr19: 15.292517	-0.367923	37	0.0243946	0.367913	-0.316552	0.115129
A_51_P486618	67861	90911	Akr1b10	aldo-keto reductase family 1, member B10 (aldose reductase)	Chr6: 34.396793	11.368	11.2	Chr19: 25.336320	0.367895	37	0.0244066	0.319523	0	1
A_30_P01018675			AgG3MoGE_A_30_P01018675	Agilent SurePrint G3 Mouse GE probe set A_30_P01018675	Chr6: 127.644838	6.02381	9.8	Chr1: 35.935430	-0.367844	37	0.0244282	0	0	1
A_30_P01028297			AgG3MoGE_A_30_P01028297	Agilent SurePrint G3 Mouse GE probe set A_30_P01028297	Chr6: 129.233029	7.01286	13.1	Chr18: 62.000000	0.367781	37	0.0244552	0	0	1
A_55_P1997509	58206	8661	Zbtb32	zinc finger and BTB domain containing 32	Chr7: 30.589683	6.00149	18.6	Chr11: 50.577069	0.367773	37	0.0244588	0.410058	0.161022	0.431971
A_55_P2019690	72401	2688	Slc43a1	solute carrier family 43, member 1	Chr2: 84.863421	6.3503	11.3	Chr12: 74.977482	0.367589	37	0.0245377	0.324027	0.580185	0.00188986
A_51_P349803	66172	32630	Med11	mediator of RNA polymerase II transcription, subunit 11 homolog	Chr11: 70.453484	9.58997	91.3	Chr11: 69.601908	-0.367576	37	0.0245432	0	0.520705	0.0063858
A_66_P139387	19116	733	Prlr	prolactin receptor	Chr15: 10.329311	9.41227	13	Chr1: 88.349769	0.367562	37	0.0245493	0.265066	-0.452086	0.0204119
A_55_P2051716	21380	7966	Tbx1	T-box 1	Chr16: 18.581714	9.29211	15.2	Chr2: 16.305711	0.367538	37	0.0245597	0.348276	-0.0805793	0.695571
A_55_P1962329	260296		Trim61	tripartite motif-containing 61	Chr8: 65.013113	5.83389	10.8	Chr7: 26.134324	0.367511	37	0.0245713	0.331488	0.0402385	0.845264
A_55_P2122200	19088	37666	Prkar2b	protein kinase, cAMP dependent regulatory, type II beta	Chr12: 31.959827	9.08308	16.5	Chr9: 122.015240	-0.367504	37	0.0245742	0.356572	0.272732	0.177662
A_66_P131604	73945	35370	Otud4	OTU domain containing 4	Chr8: 79.677546	10.2814	10.1	Chr4: 140.844690	-0.367492	37	0.0245793	0	0.295111	0.143304
A_30_P01022126			AgG3MoGE_A_30_P01022126	Agilent SurePrint G3 Mouse GE probe set A_30_P01022126	Chr17: 22.687748	6.13073	17	Chr17: 12.315221	0.367473	37	0.0245874	0	0	1
A_55_P2094049	269700	28297	Gm15800	predicted gene 15800	Chr5: 121.368504	11.9325	14.8	Chr6: 101.847298	-0.367325	37	0.0246512	0	0	1
A_30_P01022245			AgG3MoGE_A_30_P01022245	Agilent SurePrint G3 Mouse GE probe set A_30_P01022245	Chr19: 18.931487	9.58259	50.9	Chr19: 18.172211	-0.367314	37	0.0246561	0	0	1
A_55_P2028744			AgG3MoGE_A_55_P2028744	Agilent SurePrint G3 Mouse GE probe set A_55_P2028744	Chr12: 73.468602	5.84941	13.1	Chr2: 31.822657	-0.367278	37	0.0246712	0	0	1
A_55_P2275249	21823	307	Th	tyrosine hydroxylase (catecholamine biosynthesis, adrenaline, norepinephrine, dopamine)	Chr7: 142.892798	11.8603	11.8	Chr7: 111.707135	0.36727	37	0.0246748	0.18814	-0.166332	0.416737
A_55_P2076524	70003		1700028I16Rik	RIKEN cDNA 1700028I16 gene	Chr10: 82.824160	9.81759	11.3	Chr2: 17.898115	0.367261	37	0.0246788	0	0.0547422	0.790545
A_55_P2056735	107581	1397	Col16a1	collagen, type XVI, alpha 1	Chr4: 130.079213	8.063	10.3	Chr18: 60.000000	0.367244	37	0.0246863	0.486397	-0.128453	0.531729
A_55_P2152956	241075	18459	Plekhm3	pleckstrin homology domain containing, family M, member 3	Chr1: 64.789121	9.58419	16.4	Chr1: 66.197457	-0.367119	37	0.02474	0.357432	0	1
A_30_P01028653			AgG3MoGE_A_30_P01028653	Agilent SurePrint G3 Mouse GE probe set A_30_P01028653	Chr3: 75.647993	5.69273	10.1	Chr6: 9.348282	-0.367085	37	0.0247548	0	0	1
A_52_P651078	69823	12334	Fyttd1	forty-two-three domain containing 1	Chr16: 32.908398	8.49805	14.6	Chr4: 108.564497	-0.367001	37	0.024791	0	-0.128907	0.530265
A_55_P2086934	100043332	104917	Gm4368	predicted gene 4368	Chr17: 43.538893	7.25154	15.1	Chr6: 123.700298	0.366969	37	0.0248049	0	0	1
A_30_P01032291			AgG3MoGE_A_30_P01032291	Agilent SurePrint G3 Mouse GE probe set A_30_P01032291	Chr8: 39.172629	7.88565	11.7	Chr1: 172.235364	-0.366929	37	0.0248223	0	0	1
A_66_P128446	50500	37295	Ttpa	tocopherol (alpha) transfer protein	Chr4: 20.030709	7.62762	18.4	Chr2: 15.000000	-0.366915	37	0.0248285	0.302883	-0.223594	0.2722
A_52_P162250	381538	19633	Heatr8	HEAT repeat containing 8	Chr4: 106.691615	7.63251	90.4	Chr4: 105.573728	-0.36691	37	0.0248307	0	0	1
A_30_P01027148			AgG3MoGE_A_30_P01027148	Agilent SurePrint G3 Mouse GE probe set A_30_P01027148	Chr16: 23.992754	5.77562	14.8	Chr3: 100.387918	0.366906	37	0.0248321	0	0	1
A_30_P01020376			AgG3MoGE_A_30_P01020376	Agilent SurePrint G3 Mouse GE probe set A_30_P01020376	Chr16: 40.315075	9.10473	19.1	Chr9: 123.938540	-0.366892	37	0.0248384	0	0	1
A_30_P01022747			AgG3MoGE_A_30_P01022747	Agilent SurePrint G3 Mouse GE probe set A_30_P01022747	Chr19: 59.434376	8.75957	28.6	Chr19: 58.974307	-0.366848	37	0.0248576	0	0	1
A_30_P01022132			AgG3MoGE_A_30_P01022132	Agilent SurePrint G3 Mouse GE probe set A_30_P01022132	Chr4: 117.122584	6.01149	10.2	Chr2: 107.153805	0.36683	37	0.0248651	0	0	1
A_51_P366672	246049	72100	Slc36a2	solute carrier family 36 (proton/amino acid symporter), member 2	Chr11: 55.158632	8.67911	17.1	Chr7: 6.024860	-0.366798	37	0.0248793	0.393092	0.0791703	0.700651
A_55_P1955308	320832	82993	Sirpb1a	signal-regulatory protein beta 1A	Chr3: 15.378994	6.77868	10.5	Chr6: 55.629484	0.366744	37	0.0249025	0.341165	0	1
A_55_P2125200	208595	5073	Gm9897	predicted gene 9897	Chr5: 4.197478	9.08076	10.7	Chr2: 18.263847	-0.366736	37	0.024906	0.28159	0	1
A_55_P1998048	70009	86944	Ssty2	spermiogenesis specific transcript on the Y 2	ChrY: 18.285573	5.81243	11	Chr1: 46.926036	-0.366727	37	0.02491	0.24176	-0.0686866	0.73883
A_30_P01022496			AgG3MoGE_A_30_P01022496	Agilent SurePrint G3 Mouse GE probe set A_30_P01022496	Chr17: 26.775237	8.26608	11.1	Chr9: 123.938540	-0.366706	37	0.0249192	0	0	1
A_51_P369252	74041	51655	4632434I11Rik	RIKEN cDNA 4632434I11 gene	Chr7: 92.858440	6.83903	11.6	Chr1: 10.162992	-0.366697	37	0.024923	0.293849	-0.106306	0.605248
A_52_P121342	18189	21005	Nrxn1	neurexin I	Chr17: 90.034056	11.9372	11	Chr5: 110.582881	-0.366685	37	0.0249285	0.34062	-0.213272	0.29552
A_55_P2004132	332942	83382	Gm853	predicted gene 853	Chr4: 130.209156	5.88468	10.5	Chr5: 90.012727	0.366669	37	0.0249352	0	-0.114657	0.577031
A_30_P01019166			AgG3MoGE_A_30_P01019166	Agilent SurePrint G3 Mouse GE probe set A_30_P01019166	Chr13: 31.681206	5.81032	7.2	Chr2: 15.000000	-0.366601	37	0.0249649	0	0	1
A_51_P261835	66139	11925	Tmem8c	transmembrane protein 8C	Chr2: 27.062074	7.17449	14.4	Chr2: 41.625955	0.366576	37	0.0249756	0	0	1
A_55_P2332509	320514		A430028G04Rik	RIKEN cDNA A430028G04 gene	Chr10: 122.756498	5.93332	10.3	Chr8: 56.006199	-0.366573	37	0.0249768	0	0	1
A_30_P01019033			AgG3MoGE_A_30_P01019033	Agilent SurePrint G3 Mouse GE probe set A_30_P01019033	Chr5: 111.173653	9.23086	12.2	Chr4: 81.726726	-0.366501	37	0.0250083	0	0	1
A_55_P2110758	320148	52222	B430306N03Rik	RIKEN cDNA B430306N03 gene	Chr17: 48.325466	7.37422	11.9	Chr16: 88.032782	0.366431	37	0.025039	0	0.705871	5.60869e-05
A_66_P121288	66104	90946	Tceal6	transcription elongation factor A (SII)-like 6	ChrX: 135.208737	12.9931	22.1	Chr4: 120.293959	-0.366367	37	0.0250668	0	-0.341904	0.0873411
A_51_P430630	14762	7345	Gpr33	G protein-coupled receptor 33	Chr12: 52.023391	5.81268	9.1	Chr8: 114.226032	-0.366305	37	0.025094	0.38883	0.650381	0.000321935
A_55_P2137431	269400	13168	Rtel1	regulator of telomere elongation helicase 1	Chr2: 181.356519	10.3708	11.9	Chr2: 181.014276	-0.366258	37	0.0251146	0.266688	0.565009	0.0026344
A_55_P2092354	407814	86792	BC053393	cDNA sequence BC053393	Chr11: 46.589047	5.68414	7.2	Chr2: 32.614941	-0.366245	37	0.0251202	0	0.387924	0.0502057
A_55_P2362601	52421		D4Ertd681e	DNA segment, Chr 4, ERATO Doi 681, expressed	Chr4: 97.894072	8.91903	10.5	Chr19: 4.845967	-0.366235	37	0.0251244	0	-0.279563	0.166618
A_51_P451588	27276	8449	Plekhb1	pleckstrin homology domain containing, family B (evectins) member 1	Chr7: 100.644040	13.2686	38.8	Chr7: 97.465336	-0.366231	37	0.0251262	0.412201	-0.243925	0.22981
A_30_P01020571			AgG3MoGE_A_30_P01020571	Agilent SurePrint G3 Mouse GE probe set A_30_P01020571	Chr2: 48.971934	9.58008	14.4	Chr9: 123.942645	-0.366211	37	0.0251353	0	0	1
A_52_P497625	319997	79992	A630001G21Rik	RIKEN cDNA A630001G21 gene	Chr1: 85.718200	7.75378	11.3	Chr5: 110.582881	0.366093	37	0.0251868	0	0.922224	2.16462e-11
A_30_P01017838			AgG3MoGE_A_30_P01017838	Agilent SurePrint G3 Mouse GE probe set A_30_P01017838	Chr8: 111.448598	7.64632	10.5	Chr7: 129.035694	-0.36608	37	0.0251927	0	0	1
A_55_P2062279	258516	121552	Olfr850	olfactory receptor 850	Chr9: 19.477338	5.74124	10	ChrX: 102.126656	-0.366077	37	0.0251939	0	0.0680551	0.74115
A_55_P1958744	18201	2652	Nsmaf	neutral sphingomyelinase (N-SMase) activation associated factor	Chr4: 6.446192	7.35195	12.8	Chr10: 51.000000	-0.366075	37	0.0251945	0.47055	0.395688	0.0454025
A_52_P543792	69232	9803	Qrich1	glutamine-rich 1	Chr9: 108.544872	8.62532	10.4	Chr10: 18.908657	-0.36605	37	0.0252055	0	0.0680487	0.741173
A_52_P575178	57810	22996	Cdon	cell adhesion molecule-related/down-regulated by oncogenes	Chr9: 35.507556	8.93178	10.5	Chr5: 131.541036	-0.36601	37	0.0252232	0.498413	-0.142343	0.487896
A_30_P01017886			AgG3MoGE_A_30_P01017886	Agilent SurePrint G3 Mouse GE probe set A_30_P01017886	Chr7: 27.804856	5.95076	11.4	Chr5: 130.333020	0.365985	37	0.0252342	0	0	1
A_52_P361551	50497	74307	Hspa14	heat shock protein 14	Chr2: 3.488947	11.1975	16.9	Chr19: 18.172211	-0.365977	37	0.0252379	0.238834	0.343186	0.0860851
A_55_P2083411	72054	73902	Cyp4f18	cytochrome P450, family 4, subfamily f, polypeptide 18 (leukotriene-B(4) omega-hydroxylase 2, endoplasmic reticulum, CYP4F3 close human homolog)	Chr8: 71.988482	8.31862	24.2	Chr8: 72.018414	0.365967	37	0.0252421	0.265003	0.671537	0.00017257
A_52_P902339	69605	12319	Lnp	limb and neural patterns	Chr2: 74.522217	8.57432	10.3	Chr17: 27.848224	-0.365965	37	0.0252428	0	-0.0670886	0.744705
A_30_P01021882			AgG3MoGE_A_30_P01021882	Agilent SurePrint G3 Mouse GE probe set A_30_P01021882	Chr6: 99.525040	8.30378	8.4	ChrX: 115.523745	-0.365916	37	0.0252644	0	0	1
A_52_P67007	75531		1700025H01Rik	RIKEN cDNA 1700025H01 gene	Chr16: 30.200180	5.90976	11.9	Chr6: 98.061546	-0.365836	37	0.0252997	0	-0.0376852	0.854977
A_55_P2152566	109032	82192	Sp110	Sp110 nuclear body protein	Chr1: 85.576936	8.46849	14.5	Chr5: 108.793864	0.365775	37	0.0253268	0.34004	0.515726	0.00700356
A_30_P01030228			AgG3MoGE_A_30_P01030228	Agilent SurePrint G3 Mouse GE probe set A_30_P01030228	Chr18: 84.591514	8.84111	9.1	Chr17: 75.881027	-0.36574	37	0.0253422	0	0	1
A_30_P01031126			AgG3MoGE_A_30_P01031126	Agilent SurePrint G3 Mouse GE probe set A_30_P01031126	Chr1: 15.848317	6.58032	17.4	Chr14: 117.841013	-0.365688	37	0.0253648	0	0	1
A_51_P161830	13809	68216	Enpep	glutamyl aminopeptidase	Chr3: 129.269992	7.70722	20.7	Chr3: 129.037564	-0.365633	37	0.0253893	0.408408	0.099617	0.628262
A_51_P248265	225160	38012	Thoc1	THO complex 1	Chr18: 9.995226	8.65654	9.2	Chr13: 45.307603	-0.365616	37	0.0253969	0.446623	0.117871	0.566325
A_52_P472523	50720	8653	Sacs	sacsin	Chr14: 61.195422	8.42162	16.3	Chr2: 33.606958	-0.36557	37	0.0254169	0.301433	-0.111642	0.587149
A_55_P2278531	319366		C920008N22Rik	RIKEN cDNA C920008N22 gene	Chr7: 97.652247	9.22508	118.1	Chr7: 97.465336	0.365566	37	0.025419	0	0	1
A_55_P2041310	14029	74879	Evx2	even skipped homeotic gene 2 homolog	Chr2: 74.655510	9.16435	14	Chr5: 108.793864	0.365501	37	0.0254477	0.359467	0.365551	0.0662944
A_52_P16419	14555	5593	Gpd1	glycerol-3-phosphate dehydrogenase 1 (soluble)	Chr15: 99.724903	11.3796	9.9	Chr17: 75.881027	-0.365493	37	0.0254512	0.372326	-0.280553	0.165059
A_30_P01018197			AgG3MoGE_A_30_P01018197	Agilent SurePrint G3 Mouse GE probe set A_30_P01018197	Chr6: 142.971120	9.26405	11.7	Chr2: 33.606958	-0.365437	37	0.0254758	0	0	1
A_55_P1972842	16599	7396	Klf3	Kruppel-like factor 3 (basic)	Chr5: 64.830070	10.7456	13.1	Chr5: 58.515640	0.365364	37	0.0255083	0.450887	0.356596	0.0737473
A_52_P85765	170461	122224	Stard6	StAR-related lipid transfer (START) domain containing 6	Chr18: 70.500802	7.92965	17	Chr18: 73.475369	0.365298	37	0.0255376	0.329292	-0.0862151	0.675382
A_30_P01025552			AgG3MoGE_A_30_P01025552	Agilent SurePrint G3 Mouse GE probe set A_30_P01025552	Chr13: 28.807305	5.7817	10.3	Chr4: 16.430885	-0.365294	37	0.0255392	0	0	1
A_55_P1982727	56323	8176	Dnajb5	DnaJ (Hsp40) homolog, subfamily B, member 5	Chr4: 42.958622	10.6891	11.8	Chr4: 41.176874	-0.365219	37	0.0255724	0.326675	-0.210248	0.302582
A_55_P2322169	12662	334	Chm	choroidermia	ChrX: 113.042055	9.18832	12.4	Chr2: 33.606958	-0.365085	37	0.0256322	0.182408	-0.279016	0.167484
A_30_P01032371			AgG3MoGE_A_30_P01032371	Agilent SurePrint G3 Mouse GE probe set A_30_P01032371	Chr11: 32.748143	8.69057	16.2	Chr15: 93.360915	-0.365071	37	0.0256382	0	0	1
A_51_P325165	246779	17087	Il27	interleukin 27	Chr7: 126.592623	8.69578	11.3	Chr17: 9.373070	0.365054	37	0.0256458	0.317004	0.17469	0.393364
A_51_P279623	67278	11563	2900092E17Rik	RIKEN cDNA 2900092E17 gene	Chr7: 127.015066	12.0073	12.6	Chr7: 97.465336	-0.365016	37	0.0256629	0.342351	0	1
A_30_P01022533			AgG3MoGE_A_30_P01022533	Agilent SurePrint G3 Mouse GE probe set A_30_P01022533	Chr8: 122.166872	5.80716	7	Chr2: 22.820915	0.364977	37	0.0256803	0	0	1
A_55_P2136164			AgG3MoGE_A_55_P2136164	Agilent SurePrint G3 Mouse GE probe set A_55_P2136164	Chr3: 65.615370	5.91195	18.8	Chr13: 3.150000	0.364903	37	0.0257132	0	0	1
A_55_P2169659	22371	466	Vwf	Von Willebrand factor homolog	Chr6: 125.592088	7.5567	9.5	Chr8: 68.799157	0.364883	37	0.0257223	0.27001	0.352601	0.0772715
A_66_P126428	76183	65190	Celf6	CUGBP, Elav-like family member 6	Chr9: 59.605007	10.1485	13.6	Chr2: 17.948720	0.364844	37	0.0257396	0.235978	0	1
A_30_P01018611			AgG3MoGE_A_30_P01018611	Agilent SurePrint G3 Mouse GE probe set A_30_P01018611	Chr14: 78.559258	8.79814	13.4	Chr1: 115.659440	0.36479	37	0.0257635	0	0	1
A_30_P01025529			AgG3MoGE_A_30_P01025529	Agilent SurePrint G3 Mouse GE probe set A_30_P01025529	Chr14: 78.537294	6.03697	16.5	Chr11: 69.601908	0.364785	37	0.025766	0	0	1
A_55_P2144556	71436	8322	Flrt3	fibronectin leucine rich transmembrane protein 3	Chr2: 140.659325	10.542	36.6	Chr2: 145.281646	-0.364759	37	0.0257773	0.292035	-0.0385388	0.851728
A_51_P173343	328092	12634	Dtd2	D-tyrosyl-tRNA(Tyr) deacylase 2	Chr12: 51.997773	8.67505	9.2	Chr1: 179.862838	-0.364756	37	0.0257787	0	0	1
A_51_P169614	105372	6629	Utp15	UTP15, U3 small nucleolar ribonucleoprotein, homolog	Chr13: 98.247825	8.51911	10.3	Chr16: 85.087204	-0.364755	37	0.0257792	0	0.471036	0.0151466
A_30_P01027163			AgG3MoGE_A_30_P01027163	Agilent SurePrint G3 Mouse GE probe set A_30_P01027163	Chr2: 22.934457	6.86703	8	Chr1: 22.104486	-0.364728	37	0.0257913	0	0	1
A_55_P2345425	69215	44215	Sat2	spermidine/spermine N1-acetyl transferase 2	Chr11: 69.622212	8.58268	133.4	Chr11: 69.601908	-0.364704	37	0.0258021	0.277979	-0.692813	8.75426e-05
A_30_P01024746			AgG3MoGE_A_30_P01024746	Agilent SurePrint G3 Mouse GE probe set A_30_P01024746	Chr1: 88.446300	7.45992	14.9	Chr8: 123.289925	0.364695	37	0.0258062	0	0	1
A_55_P1953013	232035	28086	Fam190a	family with sequence similarity 190, member A	Chr6: 62.382804	9.463	10.9	Chr1: 35.995738	-0.364616	37	0.0258413	0	0	1
A_30_P01033154			AgG3MoGE_A_30_P01033154	Agilent SurePrint G3 Mouse GE probe set A_30_P01033154	Chr18: 12.601598	7.18541	14.4	Chr7: 107.372020	0.364598	37	0.0258495	0	0	1
A_51_P145322	18503	4514	Pax1	paired box gene 1	Chr2: 147.374937	6.11805	10.9	ChrX: 3.231738	-0.364585	37	0.0258552	0.366115	0.461363	0.0176735
A_51_P376207	258950	74223	Olfr342	olfactory receptor 342	Chr2: 36.528022	5.65778	9.1	Chr9: 41.231561	-0.364581	37	0.0258569	0	0.0690071	0.737653
A_52_P663757	665113	77943	Tnik	TRAF2 and NCK interacting kinase	Chr3: 28.670113	10.3956	11.9	Chr11: 101.372641	-0.364479	37	0.0259027	0.347859	0	1
A_52_P638459	20304	2244	Ccl5	chemokine (C-C motif) ligand 5	Chr11: 83.525794	8.38422	15	Chr5: 108.793864	0.364463	37	0.0259101	0.315492	0.749595	1.04526e-05
A_55_P2097908	640502		LOC640502	UDP-N-acetylhexosamine pyrophosphorylase-like	Chr1: 170.141648	8.10041	9.4	Chr13: 101.209232	-0.364458	37	0.0259122	0	0	1
A_55_P2157134			AgG3MoGE_A_55_P2157134	Agilent SurePrint G3 Mouse GE probe set A_55_P2157134	Chr3: 136.952336	6.10041	9.6	Chr10: 86.587551	-0.364371	37	0.0259514	0	0	1
A_52_P662098	56349	4283	Net1	neuroepithelial cell transforming gene 1	Chr13: 3.883793	7.46454	18.7	Chr18: 82.106750	-0.364363	37	0.0259547	0.575587	-0.214637	0.292365
A_51_P253652	319308		A830012C17Rik	RIKEN cDNA A830012C17 gene	Chr4: 4.188637	6.60481	9.2	Chr18: 62.994019	-0.364361	37	0.025956	0	0	1
A_30_P01022835			AgG3MoGE_A_30_P01022835	Agilent SurePrint G3 Mouse GE probe set A_30_P01022835	Chr3: 107.091671	5.80322	7.9	Chr11: 76.924764	-0.364357	37	0.0259577	0	0	1
A_52_P304128	17387	21040	Mmp14	matrix metallopeptidase 14 (membrane-inserted)	Chr14: 54.439938	8.70851	12.7	Chr18: 69.216070	0.364285	37	0.0259898	0.354815	0.232665	0.252707
A_55_P2012166	67946	10410	Spata6	spermatogenesis associated 6	Chr4: 111.829037	9.15516	48.1	Chr4: 109.169766	0.364253	37	0.0260045	0.350666	-0.402973	0.0412324
A_55_P2104510	258460	17264	Olfr1391	olfactory receptor 1391	Chr11: 49.328126	5.94824	17.7	Chr1: 120.112911	0.364179	37	0.0260376	0	0.353946	0.0760713
A_51_P441745	78550		E130119H09Rik	RIKEN cDNA E130119H09 gene	Chr13: 53.912604	7.46335	11.4	Chr10: 84.860165	0.364152	37	0.0260502	0	0.0418306	0.839218
A_30_P01018939			AgG3MoGE_A_30_P01018939	Agilent SurePrint G3 Mouse GE probe set A_30_P01018939	Chr12: 16.005559	5.76451	9.8	Chr7: 140.875183	-0.364129	37	0.0260603	0	0	1
A_55_P2051405	214133	49498	Tet2	tet oncogene family member 2	Chr3: 133.463941	9.31695	14.2	Chr2: 32.614941	-0.364055	37	0.0260937	0	0.090537	0.660045
A_55_P2036250	12946		Cr1l	complement component (3b/4b) receptor 1-like	Chr1: 195.103798	9.96235	11.6	Chr14: 58.815293	0.364029	37	0.0261053	0.365835	-0.316661	0.114998
A_55_P2060238	223272	3519	Itgbl1	integrin, beta-like 1	Chr14: 123.840599	6.01841	8.7	Chr2: 22.820915	-0.363966	37	0.0261339	0	-0.114897	0.576228
A_51_P439452	72999	9400	Insig2	insulin induced gene 2	Chr1: 121.304508	10.8562	21.3	Chr1: 120.112911	0.363942	37	0.0261448	0.330151	-0.335328	0.0940046
A_51_P169047	56196	9591	Tdp2	tyrosyl-DNA phosphodiesterase 2	Chr13: 24.841895	9.7263	11.5	Chr2: 33.606958	-0.363914	37	0.0261576	0.393567	0	1
A_55_P2089942	103573	2554	Xpo1	exportin 1, CRM1 homolog	Chr11: 23.296173	9.60743	12.2	Chr2: 33.606958	-0.36391	37	0.0261594	0.439757	0.168503	0.410594
A_30_P01031971			AgG3MoGE_A_30_P01031971	Agilent SurePrint G3 Mouse GE probe set A_30_P01031971	Chr4: 139.106278	5.81822	11.9	Chr2: 17.948720	-0.363888	37	0.026169	0	0	1
A_52_P341339	20662	4117	Sos1	Son of sevenless homolog 1, Ras-associated guanine nucleotide exchange factor	Chr17: 80.393972	8.39038	10.7	Chr2: 17.948720	-0.363812	37	0.0262037	0.568792	0.0923571	0.653626
A_30_P01026835			AgG3MoGE_A_30_P01026835	Agilent SurePrint G3 Mouse GE probe set A_30_P01026835	Chr14: 54.826271	9.37868	9.3	Chr17: 83.262662	0.363792	37	0.0262127	0	0	1
A_55_P1957459	14728	86756	Lilrb4	leukocyte immunoglobulin-like receptor, subfamily B, member 4	Chr10: 51.496354	8.29646	14	Chr16: 85.087204	0.363743	37	0.0262346	0.426424	0.701226	6.58858e-05
A_55_P1983070	224648	9816	Uhrf1bp1	UHRF1 (ICBP90) binding protein 1	Chr17: 27.899981	10.8338	22.2	Chr17: 27.848224	-0.363742	37	0.0262352	0	-0.397883	0.0441126
A_52_P90124	19072	2042	Prep	prolyl endopeptidase	Chr10: 45.158818	9.67122	12.9	Chr17: 83.262662	-0.363739	37	0.0262366	0.412073	0.541689	0.00426102
A_55_P2085551	229541	28281	Dennd4b	DENN/MADD domain containing 4B	Chr3: 90.280566	11.1873	13.4	Chr2: 40.927969	-0.363508	37	0.0263417	0.401735	0.386041	0.0514282
A_55_P2440651	213054	34921	Gabpb2	GA repeat binding protein, beta 2	Chr3: 95.187748	8.71157	10.4	Chr18: 82.106750	-0.363458	37	0.0263643	0.436246	0.654713	0.000284448
A_55_P2167769	93760	21216	Arid1a	AT rich interactive domain 1A (SWI-like)	Chr4: 133.679177	10.6147	16	Chr19: 23.915150	-0.363449	37	0.0263685	0.397513	0.712945	4.36315e-05
A_55_P2181149	240261	17617	Ccdc112	coiled-coil domain containing 112	Chr18: 46.283709	8.27438	9.6	Chr5: 106.040417	-0.36337	37	0.0264046	0	0.158827	0.438356
A_30_P01028907			AgG3MoGE_A_30_P01028907	Agilent SurePrint G3 Mouse GE probe set A_30_P01028907	Chr8: 80.699501	8.17765	13.3	Chr4: 107.548653	-0.363358	37	0.0264101	0	0	1
A_30_P01025307			AgG3MoGE_A_30_P01025307	Agilent SurePrint G3 Mouse GE probe set A_30_P01025307	Chr14: 33.123523	7.25881	10.8	Chr3: 149.181759	0.363348	37	0.0264144	0	0	1
A_30_P01023970			AgG3MoGE_A_30_P01023970	Agilent SurePrint G3 Mouse GE probe set A_30_P01023970	Chr11: 96.253513	5.73059	6.7	Chr2: 17.948720	-0.36334	37	0.0264183	0	0	1
A_55_P1998816	22682	21215	Zfand5	zinc finger, AN1-type domain 5	Chr19: 21.271157	9.013	9.7	Chr2: 134.462008	-0.363322	37	0.0264261	0.387958	-0.0885577	0.667053
A_51_P122723	17713	6992	Grpel1	GrpE-like 1, mitochondrial	Chr5: 36.471456	11.4576	13.8	Chr2: 26.877892	0.363314	37	0.0264302	0.292042	-0.309336	0.124113
A_52_P206436			AgG3MoGE_A_52_P206436	Agilent SurePrint G3 Mouse GE probe set A_52_P206436	Chr10: 40.349220	5.72876	13	Chr5: 118.918193	0.363284	37	0.0264437	0	0	1
A_55_P2326205	69975		2810405F17Rik	RIKEN cDNA 2810405F17 gene	Chr4: 137.387269	8.53716	11.9	Chr1: 32.343834	-0.363245	37	0.0264614	0	0	1
A_30_P01032460			AgG3MoGE_A_30_P01032460	Agilent SurePrint G3 Mouse GE probe set A_30_P01032460	Chr10: 83.762629	10.2625	13.6	Chr5: 66.170883	0.363231	37	0.0264679	0	0	1
A_30_P01019504			AgG3MoGE_A_30_P01019504	Agilent SurePrint G3 Mouse GE probe set A_30_P01019504	Chr17: 12.834910	7.06895	12.5	Chr8: 55.765321	-0.363188	37	0.0264876	0	0	1
A_65_P19832	22139	317	Ttr	transthyretin	Chr18: 20.670018	9.78462	12.2	Chr18: 69.216070	0.363161	37	0.0265	0.3018	-0.360447	0.0704672
A_66_P131071	244431	26726	Sgcz	sarcoglycan zeta	Chr8: 37.522985	8.27659	13.2	Chr12: 3.200000	-0.363152	37	0.0265037	0.255971	0.19824	0.33165
A_65_P12392	21858	2444	Timp2	tissue inhibitor of metalloproteinase 2	Chr11: 118.310650	10.4966	11.8	Chr17: 79.160685	0.363145	37	0.0265073	0.351198	0.0813457	0.692814
A_55_P1995045	78781	10585	Zc3hav1	zinc finger CCCH type, antiviral 1	Chr6: 38.316325	7.99841	12.4	ChrX: 130.947422	0.363079	37	0.0265373	0.392731	0.642572	0.000400536
A_55_P1971249	14050	1508	Eya3	eyes absent 3 homolog	Chr4: 132.724674	10.6098	13.7	Chr2: 17.948720	-0.363075	37	0.026539	0.454933	0.452224	0.0203687
A_55_P1976356	14172	2867	Fgf18	fibroblast growth factor 18	Chr11: 33.117474	9.97935	11.4	Chr18: 58.397406	0.363056	37	0.0265479	0.35379	0.167729	0.412777
A_55_P2096134			AgG3MoGE_A_55_P2096134	Agilent SurePrint G3 Mouse GE probe set A_55_P2096134	Chr9: 117.822192	7.17027	11	Chr12: 88.910306	-0.363049	37	0.0265513	0	0	1
A_55_P2170019			AgG3MoGE_A_55_P2170019	Agilent SurePrint G3 Mouse GE probe set A_55_P2170019	Chr2: 155.026160	6.97484	17.4	Chr7: 91.094474	-0.362981	37	0.026582	0	0	1
A_30_P01030411			AgG3MoGE_A_30_P01030411	Agilent SurePrint G3 Mouse GE probe set A_30_P01030411	Chr19: 59.434655	7.80154	84.8	Chr19: 59.407551	-0.362904	37	0.0266174	0	0	1
A_55_P1997051	640543	14192	Tgm7	transglutaminase 7	Chr2: 121.093589	5.89289	9.5	Chr2: 18.263847	0.362823	37	0.0266548	0	0	1
A_51_P442719	98910	6879	Usp6nl	USP6 N-terminal like	Chr2: 6.443224	8.56462	14.4	Chr10: 67.616312	-0.362806	37	0.0266624	0.678289	-0.109945	0.592882
A_55_P2104327	69675	33907	Pxdn	peroxidasin homolog	Chr12: 30.017592	10.2121	58.5	Chr12: 29.713200	-0.362774	37	0.0266773	0.370233	-0.169366	0.408164
A_52_P549827	56615	10544	Mgst1	microsomal glutathione S-transferase 1	Chr6: 138.156423	9.95051	10.8	Chr2: 75.676731	0.362646	37	0.0267362	0.327696	-0.169254	0.408479
A_30_P01028177			AgG3MoGE_A_30_P01028177	Agilent SurePrint G3 Mouse GE probe set A_30_P01028177	Chr5: 43.784651	7.22476	10	Chr2: 24.971752	-0.362614	37	0.0267506	0	0	1
A_55_P2418021			AgG3MoGE_A_55_P2418021	Agilent SurePrint G3 Mouse GE probe set A_55_P2418021	Chr19: 43.371806	6.39965	15.8	Chr19: 53.706694	0.36261	37	0.0267526	0	0	1
A_51_P506054	353211	18939	Prune2	prune homolog 2	Chr19: 17.221666	8.82032	171.7	Chr19: 15.828687	-0.362566	37	0.0267729	0.41171	-0.349813	0.0798061
A_51_P394676	17261	4327	Mef2d	myocyte enhancer factor 2D	Chr3: 88.171855	11.7191	11.8	Chr2: 40.927969	-0.362561	37	0.0267751	0.361937	-0.278077	0.168979
A_30_P01020845			AgG3MoGE_A_30_P01020845	Agilent SurePrint G3 Mouse GE probe set A_30_P01020845	Chr14: 60.702965	8.76911	13.2	Chr15: 74.175093	0.362561	37	0.0267752	0	0	1
A_66_P139618	20862	86269	Stfa2	stefin A2	Chr16: 36.403946	7.27638	10.5	Chr2: 131.056131	0.362535	37	0.0267874	0.294145	0.502382	0.00891126
A_55_P2053933	15375	3307	Foxa1	forkhead box A1	Chr12: 57.540777	9.12586	15.8	Chr7: 111.707135	0.362519	37	0.0267947	0.350937	-0.174002	0.39526
A_55_P2129614	414801	62157	Itprip	inositol 1,4,5-triphosphate receptor interacting protein	Chr19: 47.894620	8.89176	17.8	Chr1: 60.644128	0.362448	37	0.0268276	0.345979	0	1
A_55_P2293434	100169880		5830419E12Rik	RIKEN cDNA 5830419E12 gene	Chr15: 80.617916	6.12911	12	Chr11: 50.383261	0.362443	37	0.0268296	0	0	1
A_55_P2145333	68308		4933406F09Rik	RIKEN cDNA 4933406F09 gene	Chr14: 7.421671	6.36192	9.8	Chr8: 28.142057	0.362432	37	0.0268348	0	0	1
A_66_P119859			AgG3MoGE_A_66_P119859	Agilent SurePrint G3 Mouse GE probe set A_66_P119859	Chr10: 118.803981	5.81592	9.7	Chr1: 161.981980	-0.362422	37	0.0268393	0	0	1
A_55_P1959595	14263	68185	Fmo5	flavin containing monooxygenase 5	Chr3: 97.652487	8.76089	67.6	Chr12: 25.242706	0.362416	37	0.0268424	0.34718	-0.0497379	0.80933
A_55_P2037677	13043	3834	Cttn	cortactin	Chr7: 144.435773	11.0235	10.5	Chr1: 178.156680	-0.362299	37	0.0268961	0.579795	-0.588007	0.00158247
A_55_P2035509	236312	79702	Pyhin1	pyrin and HIN domain family, member 1	Chr1: 173.646134	5.92211	16.5	Chr9: 94.904747	0.362283	37	0.0269035	0.259473	0	1
A_30_P01029245			AgG3MoGE_A_30_P01029245	Agilent SurePrint G3 Mouse GE probe set A_30_P01029245	Chr7: 127.663145	6.66246	13.7	Chr11: 51.107252	0.362232	37	0.0269271	0	0	1
A_30_P01024551			AgG3MoGE_A_30_P01024551	Agilent SurePrint G3 Mouse GE probe set A_30_P01024551	Chr6: 52.112752	5.919	10.1	Chr3: 65.524002	0.362227	37	0.0269295	0	0	1
A_55_P2033041	668101	82993	Sirpb1b	signal-regulatory protein beta 1B	Chr3: 15.495798	6.38808	10.8	Chr5: 13.468933	0.36218	37	0.0269514	0	0	1
A_66_P128434	16590	187	Kit	kit oncogene	Chr5: 75.656369	10.1612	10.7	Chr7: 97.465336	-0.362168	37	0.026957	0.21416	0.183915	0.368455
A_30_P01029701			AgG3MoGE_A_30_P01029701	Agilent SurePrint G3 Mouse GE probe set A_30_P01029701	Chr17: 84.497372	6.11678	10.7	ChrX: 102.424804	-0.362061	37	0.0270064	0	0	1
A_51_P251209	12289	578	Cacna1d	calcium channel, voltage-dependent, L type, alpha 1D subunit	Chr14: 30.040587	9.19057	17.1	Chr2: 40.927969	-0.361942	37	0.0270618	0.181823	-0.0242378	0.906442
A_55_P2048478	244198	45688	Olfml1	olfactomedin-like 1	Chr7: 107.591034	9.48414	112	Chr7: 107.372020	-0.361919	37	0.0270725	0	-0.104624	0.611004
A_55_P2018806	625321		Trim30e-ps1	tripartite motif-containing 30E, pseudogene 1	Chr7: 104.532961	6.44986	80.6	Chr7: 105.551819	0.361916	37	0.0270741	0	0	1
A_30_P01023828			AgG3MoGE_A_30_P01023828	Agilent SurePrint G3 Mouse GE probe set A_30_P01023828	Chr18: 56.973388	7.06035	8.7	Chr19: 22.456818	0.361754	37	0.0271493	0	0	1
A_52_P1142105			AgG3MoGE_A_52_P1142105	Agilent SurePrint G3 Mouse GE probe set A_52_P1142105	Chr12: 113.948394	6.10265	13.2	Chr8: 117.545014	-0.361719	37	0.0271658	0	0	1
A_30_P01019109			AgG3MoGE_A_30_P01019109	Agilent SurePrint G3 Mouse GE probe set A_30_P01019109	Chr13: 108.042865	5.96703	13.1	Chr9: 95.329897	-0.361712	37	0.0271691	0	0	1
A_55_P2158351	76808	68104	Rpl18a	ribosomal protein L18A	Chr8: 70.896030	12.3399	18.3	Chr8: 68.307584	0.36169	37	0.0271791	0	0.38905	0.049485
A_51_P514712	547253	19697	Parp14	poly (ADP-ribose) polymerase family, member 14	Chr16: 35.832906	8.85354	14	Chr5: 108.793864	0.361628	37	0.0272081	0.398164	0.456094	0.0191891
A_55_P1976882			AgG3MoGE_A_55_P1976882	Agilent SurePrint G3 Mouse GE probe set A_55_P1976882	Chr3: 143.019080	5.87868	8.6	Chr8: 117.545014	-0.361616	37	0.027214	0	0	1
A_55_P2042918	68729	9084	Trim37	tripartite motif-containing 37	Chr11: 87.220621	11.8552	12	Chr2: 32.614941	-0.361569	37	0.0272359	0.302391	-0.128876	0.530367
A_52_P1130990	330863	45699	Trim67	tripartite motif-containing 67	Chr8: 124.834625	8.98873	9.4	Chr2: 9.829662	-0.361487	37	0.0272744	0	-0.106063	0.60608
A_52_P537392	319670	26807	Eml5	echinoderm microtubule associated protein like 5	Chr12: 98.787525	8.98273	9.7	Chr8: 56.006199	-0.361461	37	0.0272865	0	-0.314355	0.117813
A_30_P01020505			AgG3MoGE_A_30_P01020505	Agilent SurePrint G3 Mouse GE probe set A_30_P01020505	Chr6: 52.104140	6.08978	10.4	Chr11: 89.751422	0.36146	37	0.0272869	0	0	1
A_55_P2319020	767815		BB557941	expressed sequence BB557941	Chr2: 57.127480	7.479	51.2	Chr2: 55.413919	0.361429	37	0.0273013	0	0	1
A_52_P560848	75180	28290	4930538K18Rik	RIKEN cDNA 4930538K18 gene	Chr4: 119.209410	7.0593	53	Chr4: 109.169766	0.361427	37	0.0273022	0	-0.173406	0.396906
A_55_P1959056	107939	70878	Pom121	nuclear pore membrane protein 121	Chr5: 135.376166	11.1115	11.2	Chr2: 41.625955	-0.361413	37	0.027309	0	0.492393	0.0106079
A_55_P2048279	279572		Tlr13	toll-like receptor 13	ChrX: 106.160434	8.69619	9.8	Chr9: 87.634869	0.36133	37	0.0273475	0.346555	0.726568	2.63343e-05
A_30_P01025888			AgG3MoGE_A_30_P01025888	Agilent SurePrint G3 Mouse GE probe set A_30_P01025888	Chr17: 78.648139	7.35092	11	Chr17: 55.350963	0.361308	37	0.0273583	0	0	1
A_55_P2087399	75671	84861	Tex22	testis expressed gene 22	Chr12: 113.088857	6.392	9.5	Chr1: 126.729134	0.361248	37	0.027386	0.259488	-0.0428502	0.835351
A_30_P01020390			AgG3MoGE_A_30_P01020390	Agilent SurePrint G3 Mouse GE probe set A_30_P01020390	Chr3: 69.071189	8.28754	13.5	Chr3: 65.524002	-0.361221	37	0.0273989	0	0	1
A_30_P01030212			AgG3MoGE_A_30_P01030212	Agilent SurePrint G3 Mouse GE probe set A_30_P01030212	Chr12: 83.911465	8.15841	8.4	Chr1: 54.173819	-0.361205	37	0.0274064	0	0	1
A_55_P2125766	67059	5361	Ola1	Obg-like ATPase 1	Chr2: 73.137571	8.36178	21.7	Chr2: 178.717318	-0.361176	37	0.0274203	0.214248	-0.275969	0.172367
A_55_P2130438	76224		6530409C15Rik	RIKEN cDNA 6530409C15 gene	Chr6: 28.218822	8.10873	10	Chr16: 10.546362	-0.361144	37	0.0274353	0	0.440948	0.0241466
A_52_P240693	208760	45582	Aqp12	aquaporin 12	Chr1: 93.012016	6.05619	11.2	Chr4: 109.169766	-0.361118	37	0.0274472	0.261804	0.346885	0.0825362
A_30_P01024443			AgG3MoGE_A_30_P01024443	Agilent SurePrint G3 Mouse GE probe set A_30_P01024443	Chr3: 85.544394	6.06457	10	Chr18: 62.994019	0.361084	37	0.0274634	0	0	1
A_55_P2079344	230761	77409	Zfp362	zinc finger protein 362	Chr4: 128.773088	9.87654	22.1	Chr4: 127.947911	-0.361033	37	0.0274872	0	0	1
A_55_P2174339	56324	68490	Stam2	signal transducing adaptor molecule (SH3 domain and ITAM motif) 2	Chr2: 52.736258	7.83557	15.2	Chr7: 6.677334	0.361008	37	0.0274989	0.482635	-0.143895	0.483115
A_30_P01026022			AgG3MoGE_A_30_P01026022	Agilent SurePrint G3 Mouse GE probe set A_30_P01026022	Chr6: 99.524703	9.11954	10.4	Chr9: 97.359333	-0.360991	37	0.0275071	0	0	1
A_51_P483877	12967	36213	Crygd	crystallin, gamma D	Chr1: 65.062028	7.25011	41.3	Chr1: 63.144761	-0.360966	37	0.0275189	0.330188	-0.184857	0.365965
A_51_P333549	19693	68517	Reg2	regenerating islet-derived 2	Chr6: 78.407965	5.6557	7.8	Chr8: 116.572970	-0.360819	37	0.0275882	0.319	0.311934	0.120822
A_52_P222725	110829	68428	Lims1	LIM and senescent cell antigen-like domains 1	Chr10: 58.421515	9.88814	10.2	Chr15: 28.321742	0.360819	37	0.0275883	0.649183	0.356821	0.0735525
A_30_P01019009			AgG3MoGE_A_30_P01019009	Agilent SurePrint G3 Mouse GE probe set A_30_P01019009	Chr3: 22.290112	5.68008	11.6	Chr11: 69.601908	-0.360781	37	0.0276063	0	0	1
A_52_P192426	21937	828	Tnfrsf1a	tumor necrosis factor receptor superfamily, member 1a	Chr6: 125.362358	9.60741	17.5	Chr6: 124.528197	0.360781	37	0.0276064	0.2101	-0.135681	0.508688
A_55_P2323503	101477		AA960618	expressed sequence AA960618	Chr7: 100.468657	6.46686	17.5	Chr7: 97.465336	0.360753	37	0.0276197	0	0	1
A_55_P1960351	12805	7274	Cntn1	contactin 1	Chr15: 92.340039	12.5815	11.8	Chr5: 110.582881	-0.360712	37	0.0276388	0.382541	-0.285234	0.157824
A_52_P213696	384061	17812	Fndc5	fibronectin type III domain containing 5	Chr4: 129.144505	12.1513	12.3	Chr19: 18.172211	-0.3606	37	0.027692	0.395507	-0.363686	0.0677967
A_30_P01028828			AgG3MoGE_A_30_P01028828	Agilent SurePrint G3 Mouse GE probe set A_30_P01028828	Chr13: 28.401987	7.40086	14.6	Chr12: 63.436807	-0.360579	37	0.0277018	0	0	1
A_51_P190254	69938	8853	Scrn1	secernin 1	Chr6: 54.505959	12.3474	25.3	Chr1: 172.235364	-0.360568	37	0.0277072	0.276412	-0.34055	0.0886834
A_52_P278581	268564	8974	Zbtb1	zinc finger and BTB domain containing 1	Chr12: 76.395781	6.97043	10.6	Chr4: 22.550457	0.360566	37	0.0277078	0.401468	0.551966	0.00346196
A_30_P01025430			AgG3MoGE_A_30_P01025430	Agilent SurePrint G3 Mouse GE probe set A_30_P01025430	Chr18: 38.321669	7.74384	14.8	Chr3: 36.834801	-0.360543	37	0.027719	0	0	1
A_65_P18948	319468	18537	Ppm1h	protein phosphatase 1H (PP2C domain containing)	Chr10: 122.945572	10.6194	10.3	Chr2: 41.625955	-0.360512	37	0.0277336	0	-0.0180281	0.930345
A_55_P2077353	67315	110953	Ceacam12	carcinoembryonic antigen-related cell adhesion molecule 12	Chr7: 18.070366	5.8177	7.9	Chr7: 137.863701	-0.360508	37	0.0277356	0.148008	-0.0650916	0.752067
A_66_P118322			AgG3MoGE_A_66_P118322	Agilent SurePrint G3 Mouse GE probe set A_66_P118322	Chr4: 98.818496	5.73789	6	Chr12: 14.869257	0.360496	37	0.0277411	0	0	1
A_55_P2002103	70719	69120	Hmha1	histocompatibility (minor) HA-1	Chr10: 80.031409	9.56622	13	Chr9: 94.905865	0.360492	37	0.0277431	0	0.951355	9.01501e-14
A_55_P2093251			AgG3MoGE_A_55_P2093251	non-coding expressed sequence, Agilent SurePrint G3 Mouse GE probe set A_55_P2093251	Chr4: 116.266410	9.76973	108.6	Chr4: 109.169766	-0.360482	37	0.0277477	0	0	1
A_30_P01023276			AgG3MoGE_A_30_P01023276	Agilent SurePrint G3 Mouse GE probe set A_30_P01023276	Chr13: 15.902451	8.67316	21.9	Chr1: 171.051732	-0.360459	37	0.0277587	0	0	1
A_55_P2079579	18730		Pira7	paired-Ig-like receptor A7	Chr7: 3.838119	6.15422	7.5	Chr7: 6.024860	0.360455	37	0.0277608	0	0.738657	1.64045e-05
A_51_P250123	73451	66274	Zfp763	zinc finger protein 763	Chr17: 33.017239	9.47341	12.7	Chr19: 21.809324	-0.360405	37	0.0277845	0	0	1
A_55_P2113758	14799	20226	Gria1	glutamate receptor, ionotropic, AMPA1 (alpha 1)	Chr11: 57.330111	10.5564	66.8	Chr11: 56.716831	-0.360373	37	0.0277997	0.196834	-0.220887	0.278197
A_30_P01026730			AgG3MoGE_A_30_P01026730	Agilent SurePrint G3 Mouse GE probe set A_30_P01026730	Chr7: 121.223022	9.61565	14.9	Chr9: 83.875022	0.360288	37	0.0278401	0	0	1
A_55_P1960960	208884	91149	Zdhhc9	zinc finger, DHHC domain containing 9	ChrX: 48.171971	11.3292	14.9	Chr2: 31.822657	-0.36028	37	0.0278439	0	-0.284473	0.158985
A_55_P1966322	68135	2785	Eif3h	eukaryotic translation initiation factor 3, subunit H	Chr15: 51.786564	12.7347	12	Chr12: 34.205278	-0.360204	37	0.0278802	0.411514	0.1705	0.404986
A_30_P01029257			AgG3MoGE_A_30_P01029257	Agilent SurePrint G3 Mouse GE probe set A_30_P01029257	Chr3: 145.607598	8.89262	19.1	Chr9: 122.638775	-0.360132	37	0.0279142	0	0	1
A_30_P01017879			AgG3MoGE_A_30_P01017879	Agilent SurePrint G3 Mouse GE probe set A_30_P01017879	Chr5: 32.853657	5.99781	9.8	Chr4: 88.045738	-0.360077	37	0.0279405	0	0	1
A_55_P1978777	22722	7604	Zfp64	zinc finger protein 64	Chr2: 168.935400	8.28122	13.7	Chr6: 93.599797	-0.360009	37	0.0279729	0.372655	0.261775	0.196421
A_55_P1981217	56321	40811	Aatf	apoptosis antagonizing transcription factor	Chr11: 84.422869	9.41638	15.3	Chr2: 41.625955	-0.360006	37	0.0279745	0.351709	0.122518	0.551009
A_55_P2004142	623169	122193	Gm6402	ribosomal protein S17 pseudogene	Chr17: 30.394970	7.9917	11.6	Chr9: 123.938540	-0.359998	37	0.0279785	0	0	1
A_55_P2013576	78933	84880	Agbl4	ATP/GTP binding protein-like 4	Chr4: 111.566949	6.595	80.8	Chr4: 109.169766	0.359986	37	0.0279839	0	0	1
A_51_P465350	17084	48274	Ly86	lymphocyte antigen 86	Chr13: 37.418832	10.6352	14.8	Chr9: 87.634869	0.359946	37	0.0280033	0.355993	0.659531	0.000247289
A_30_P01027870			AgG3MoGE_A_30_P01027870	Agilent SurePrint G3 Mouse GE probe set A_30_P01027870	Chr8: 120.289409	6.33995	8.8	Chr3: 25.041091	-0.359894	37	0.0280281	0	0	1
A_55_P1999630			AgG3MoGE_A_55_P1999630	Agilent SurePrint G3 Mouse GE probe set A_55_P1999630	Chr5: 10.235673	6.24703	10.2	Chr17: 86.758069	-0.359892	37	0.0280292	0	0	1
A_51_P114616	53314	4666	Batf	basic leucine zipper transcription factor, ATF-like	Chr12: 85.708922	7.50886	10.5	Chr19: 11.923268	0.359854	37	0.028047	0.421247	0.700983	6.64396e-05
A_55_P2161585	210582	27027	Coq10a	coenzyme Q10 homolog A	Chr10: 128.363300	10.292	11	Chr2: 40.927969	-0.359767	37	0.0280891	0	-0.254772	0.209098
A_55_P2036007	24004	11034	Rai2	retinoic acid induced 2	ChrX: 161.779415	9.48297	9.1	Chr14: 46.978712	-0.359724	37	0.0281094	0.356286	-0.172428	0.399616
A_55_P2372325	116811		Zim3	zinc finger, imprinted 3	Chr7: 6.961211	8.04505	15.1	Chr4: 50.868199	0.359661	37	0.0281396	0	0	1
A_55_P2104332	69675	33907	Pxdn	peroxidasin homolog	Chr12: 30.015770	8.72595	52.3	Chr12: 29.713200	-0.359642	37	0.0281488	0.370233	-0.169366	0.408164
A_51_P110301	12266	68031	C3	complement component 3	Chr17: 57.203993	9.56997	19.2	Chr19: 4.628058	0.359603	37	0.0281678	0.204058	0.376906	0.0576947
A_52_P779862			AgG3MoGE_A_52_P779862	Agilent SurePrint G3 Mouse GE probe set A_52_P779862	Chr10: 21.693166	5.71662	10.8	Chr4: 41.176874	0.359588	37	0.0281748	0	0	1
A_55_P1979403	319801	32473	Tigar	TP53-induced glycolysis and apoptosis regulator transactivated by NS3TP2 protein	Chr6: 127.085213	10.7443	16.9	Chr6: 125.923127	-0.359529	37	0.0282032	0.262215	0	1
A_55_P2111439	67839	16987	Gpsm1	G-protein signalling modulator 1 (AGS3-like, C. elegans)	Chr2: 26.347037	9.62435	12.3	Chr19: 35.573941	-0.359516	37	0.0282093	0.439782	-0.108555	0.597594
A_66_P100182	257908		Olfr115	olfactory receptor 115	Chr17: 37.609833	5.95081	8.6	Chr16: 61.486102	-0.359507	37	0.0282136	0	0.0440835	0.830679
A_30_P01028659			AgG3MoGE_A_30_P01028659	Agilent SurePrint G3 Mouse GE probe set A_30_P01028659	Chr2: 118.586624	5.8627	17.5	Chr1: 76.451132	0.35944	37	0.0282458	0	0	1
A_55_P1990623	108072		Grm6	glutamate receptor, metabotropic 6	Chr11: 50.866147	5.73543	15.2	Chr2: 176.000000	-0.359374	37	0.0282777	0.290155	-0.0776203	0.706254
A_55_P1986818			AgG3MoGE_A_55_P1986818	Agilent SurePrint G3 Mouse GE probe set A_55_P1986818	Chr5: 92.310019	5.83551	10.1	Chr9: 105.774381	-0.359276	37	0.028325	0	0	1
A_55_P2116993	50926	75314	Hnrpdl	heterogeneous nuclear ribonucleoprotein D-like	Chr5: 100.034776	11.7506	11.8	Chr13: 26.807486	-0.359249	37	0.0283381	0.468835	0.324845	0.105407
A_30_P01030902			AgG3MoGE_A_30_P01030902	Agilent SurePrint G3 Mouse GE probe set A_30_P01030902	Chr8: 111.449695	5.98065	10.4	Chr5: 123.159360	0.359185	37	0.0283692	0	0	1
A_55_P2105820	210544	17089	Wdr67	WD repeat domain 67	Chr15: 57.970007	9.57251	13.2	Chr2: 31.822657	-0.359173	37	0.0283749	0	0.313787	0.118514
A_52_P479500	19155	36199	Npepps	aminopeptidase puromycin sensitive	Chr11: 97.207242	11.279	12.2	Chr2: 32.614941	0.359166	37	0.0283781	0.368891	-0.16851	0.410574
A_66_P136778	332110	16371	Mapk15	mitogen-activated protein kinase 15	Chr15: 75.998241	7.52473	14.4	Chr18: 73.226155	0.359149	37	0.0283863	0.399492	-0.101109	0.6231
A_55_P2113905	213011	65048	Zfp583	zinc finger protein 583	Chr7: 6.316458	8.24697	10.8	Chr2: 17.948720	-0.359128	37	0.0283965	0	-0.0917846	0.655642
A_30_P01030491			AgG3MoGE_A_30_P01030491	Agilent SurePrint G3 Mouse GE probe set A_30_P01030491	Chr2: 168.987218	7.55668	8.6	Chr9: 119.303227	0.359101	37	0.0284096	0	0	1
A_55_P2002291	17703	101667	Msx3	homeobox, msh-like 3	Chr7: 140.046956	5.98759	11.3	Chr11: 106.666300	0.359081	37	0.0284194	0.355065	-0.0303316	0.883062
A_55_P2200618	552902		LOC552902	hypothetical LOC552902	Chr17: 5.168401	10.5661	9.6	Chr13: 75.764155	-0.359034	37	0.028442	0	0	1
A_66_P105886	18332	81534	Olfr33	olfactory receptor 33	Chr7: 102.714342	5.94538	11.1	Chr7: 97.465336	-0.358982	37	0.0284671	0	-0.0749028	0.716113
A_51_P302167	12808	9058	Cobl	cordon-bleu	Chr11: 12.369664	9.35124	17.6	Chr11: 7.130166	0.358964	37	0.028476	0.497146	-0.399615	0.0431153
A_52_P86517	226043	6843	Cbwd1	COBW domain containing 1	Chr19: 24.920659	9.12024	69.1	Chr19: 23.915150	-0.35893	37	0.0284923	0	-0.141068	0.491841
A_55_P2054653	229504	12814	Isg20l2	interferon stimulated exonuclease gene 20-like 2	Chr3: 87.939632	6.81938	12.8	Chr2: 25.649555	-0.358907	37	0.0285036	0	0.834121	1.19586e-07
A_52_P315719	73010	18420	Gpr22	G protein-coupled receptor 22	Chr12: 31.707359	8.40346	15.1	Chr1: 172.235364	-0.358852	37	0.0285304	0.326091	-0.291136	0.149028
A_55_P2117155	11814	81615	Apoc3	apolipoprotein C-III	Chr9: 46.233051	7.79278	11.3	Chr9: 68.339182	0.358836	37	0.0285382	0.234925	-0.155424	0.448356
A_51_P103222	72027	15638	Slc39a4	solute carrier family 39 (zinc transporter), member 4 (acrodermatitis enteropathica)	Chr15: 76.612436	9.46122	10.5	Chr17: 72.249523	0.358833	37	0.0285396	0.36098	-0.068682	0.738847
A_51_P376711			AgG3MoGE_A_51_P376711	Agilent SurePrint G3 Mouse GE probe set A_51_P376711	Chr5: 137.685246	5.84605	17.6	Chr2: 32.614941	-0.358791	37	0.02856	0	0	1
A_55_P2200903	18153		Npn2	neoplastic progression 2	ChrUn: 1.000000	5.65849	8	Chr8: 88.328852	-0.358779	37	0.0285656	0	0	1
A_51_P101460	109620	37922	Dsp	desmoplakin	Chr13: 38.198252	6.64349	10.9	Chr9: 123.034916	0.358778	37	0.0285662	0.422427	-0.178021	0.384263
A_51_P237512	66140	11926	Ska2	spindle and kinetochore associated complex subunit 2	Chr11: 87.122317	5.93654	12.2	Chr2: 14.395051	-0.358743	37	0.0285832	0.340494	0	1
A_55_P2148370			AgG3MoGE_A_55_P2148370	Agilent SurePrint G3 Mouse GE probe set A_55_P2148370	Chr15: 25.682175	6.94816	10.3	Chr11: 96.609418	-0.358676	37	0.0286157	0	0	1
A_51_P285413	19647	103819	Rbbp6	retinoblastoma binding protein 6	Chr7: 122.979813	9.95281	21.6	Chr1: 173.633577	-0.358666	37	0.0286209	0.4288	0.451323	0.0206515
A_30_P01018149			AgG3MoGE_A_30_P01018149	Agilent SurePrint G3 Mouse GE probe set A_30_P01018149	Chr2: 144.165092	7.90446	11.3	Chr13: 30.459929	-0.358647	37	0.0286298	0	0	1
A_55_P2081055	73363		1700056E22Rik	RIKEN cDNA 1700056E22 gene	Chr1: 184.033156	8.10027	13.6	Chr2: 134.462008	-0.358604	37	0.0286509	0	0	1
A_55_P2186961			AgG3MoGE_A_55_P2186961	Agilent SurePrint G3 Mouse GE probe set A_55_P2186961	Chr6: 85.932584	10.6314	12.8	Chr4: 67.182024	-0.358588	37	0.0286587	0	0	1
A_30_P01019533			AgG3MoGE_A_30_P01019533	Agilent SurePrint G3 Mouse GE probe set A_30_P01019533	Chr6: 129.204160	5.7563	10.3	Chr19: 28.403278	0.358562	37	0.0286715	0	0	1
A_66_P114678	791306		Gm9915	predicted gene 9915	Chr1: 42.231044	5.74689	11.9	Chr8: 68.799157	0.358498	37	0.0287025	0	0	1
A_30_P01028563			AgG3MoGE_A_30_P01028563	Agilent SurePrint G3 Mouse GE probe set A_30_P01028563	Chr17: 6.612829	6.98884	12.5	Chr9: 62.264541	-0.35848	37	0.0287115	0	0	1
A_55_P2028046	100041449	75118	Cyp3a59	cytochrome P450, subfamily 3A, polypeptide 59	Chr5: 146.109062	5.83908	11.8	Chr12: 16.828469	-0.358465	37	0.0287185	0.19797	0	1
A_30_P01021981			AgG3MoGE_A_30_P01021981	Agilent SurePrint G3 Mouse GE probe set A_30_P01021981	Chr19: 60.162472	6.33943	35.3	Chr19: 59.456350	0.358451	37	0.0287254	0	0	1
A_55_P2019964	14768	4417	Lancl1	LanC (bacterial lantibiotic synthetase component C)-like 1	Chr1: 67.003375	11.4024	115.4	Chr1: 66.636909	-0.358406	37	0.0287475	0.374876	-0.177039	0.386933
A_55_P1965512			AgG3MoGE_A_55_P1965512	Agilent SurePrint G3 Mouse GE probe set A_55_P1965512	Chr4: 107.789213	6.32316	14.4	Chr11: 69.562972	0.358357	37	0.0287712	0	0	1
A_66_P103124			AgG3MoGE_A_66_P103124	Agilent SurePrint G3 Mouse GE probe set A_66_P103124	Chr12: 114.300094	6.00773	10.6	Chr8: 26.804978	-0.358198	37	0.0288494	0	0	1
A_55_P2253885	67684	75056	Luc7l3	LUC7-like 3 (cAMP regulatory element-associated protein 1)	Chr11: 94.287926	9.68711	14.3	Chr1: 173.633577	-0.35818	37	0.0288582	0	0	1
A_55_P2179398	208211	5387	Alg1	asparagine-linked glycosylation 1 homolog (yeast, beta-1,4-mannosyltransferase)	Chr16: 5.244841	10.9697	8.3	Chr12: 54.887958	-0.358178	37	0.0288588	0	-0.422677	0.0314587
A_55_P2098930	258920	74240	Olfr1180	olfactory receptor 1180	Chr2: 88.411907	6.44986	13.1	Chr7: 109.979743	0.358026	37	0.0289334	0	0.0962901	0.639836
A_55_P2357860	108807		4933415E08Rik	RIKEN cDNA 4933415E08 gene	Chr12: 33.376272	9.28995	12.7	Chr15: 82.453222	-0.357969	37	0.0289615	0	0	1
A_55_P2248871	76186		6330563C09Rik	RIKEN cDNA 6330563C09 gene	Chr13: 117.987351	10.0618	12.7	Chr11: 59.118118	-0.357967	37	0.0289628	0	0	1
A_30_P01029080			AgG3MoGE_A_30_P01029080	Agilent SurePrint G3 Mouse GE probe set A_30_P01029080	Chr2: 22.915430	5.94084	8.2	Chr9: 107.824821	-0.357893	37	0.0289988	0	0	1
A_55_P2136249			AgG3MoGE_A_55_P2136249	Agilent SurePrint G3 Mouse GE probe set A_55_P2136249	Chr7: 10.909241	5.93641	11.1	Chr8: 54.959871	-0.357818	37	0.0290361	0	0	1
A_30_P01024104			AgG3MoGE_A_30_P01024104	Agilent SurePrint G3 Mouse GE probe set A_30_P01024104	Chr3: 113.595116	10.0004	12.8	Chr1: 29.155851	-0.357806	37	0.0290417	0	0	1
A_30_P01029058			AgG3MoGE_A_30_P01029058	Agilent SurePrint G3 Mouse GE probe set A_30_P01029058	Chr1: 133.943951	5.98938	5.7	Chr2: 22.820915	-0.357742	37	0.0290733	0	0	1
A_66_P111430	69221		2410006H16Rik	RIKEN cDNA 2410006H16 gene	Chr11: 62.604742	10.743	31.5	Chr1: 172.235364	0.357729	37	0.0290795	0	0.227727	0.263202
A_30_P01021607			AgG3MoGE_A_30_P01021607	Agilent SurePrint G3 Mouse GE probe set A_30_P01021607	Chr7: 127.470737	6.7003	9.6	Chr12: 44.907989	0.357668	37	0.0291098	0	0	1
A_55_P2053511	67568	88480	Mrfap1	Morf4 family associated protein 1	Chr5: 36.794940	12.6879	9.2	Chr2: 41.625955	-0.357659	37	0.0291145	0.419201	-0.47141	0.0150551
A_55_P2135017			AgG3MoGE_A_55_P2135017	Agilent SurePrint G3 Mouse GE probe set A_55_P2135017	Chr8: 49.377122	5.81857	9	Chr2: 5.653007	-0.357648	37	0.0291195	0	0	1
A_30_P01020146			AgG3MoGE_A_30_P01020146	Agilent SurePrint G3 Mouse GE probe set A_30_P01020146	Chr6: 93.628756	5.7687	7.4	Chr14: 74.919381	-0.357533	37	0.0291767	0	0	1
A_55_P2138956	29807	6960	Tpk1	thiamine pyrophosphokinase	Chr6: 43.593067	6.13978	20.1	Chr2: 13.436216	-0.357494	37	0.0291957	0.389378	-0.150202	0.463933
A_30_P01032440			AgG3MoGE_A_30_P01032440	Agilent SurePrint G3 Mouse GE probe set A_30_P01032440	Chr17: 29.247015	6.04732	9	Chr6: 124.528197	-0.357466	37	0.0292095	0	0	1
A_55_P2082025			AgG3MoGE_A_55_P2082025	Agilent SurePrint G3 Mouse GE probe set A_55_P2082025	Chr13: 113.038231	5.78814	11.4	Chr12: 16.828469	-0.35743	37	0.0292274	0	0	1
A_55_P2210213	106967		4732423E21Rik	RIKEN cDNA 4732423E21 gene	Chr18: 69.570699	10.2801	11.6	Chr18: 82.255306	-0.357374	37	0.0292552	0	0	1
A_30_P01024284			AgG3MoGE_A_30_P01024284	Agilent SurePrint G3 Mouse GE probe set A_30_P01024284	Chr5: 111.111009	9.57303	92.3	Chr5: 110.582881	-0.357347	37	0.0292685	0	0	1
A_55_P2107502	14107	66302	Fat1	FAT tumor suppressor homolog 1	Chr8: 45.052168	10.5897	13.6	Chr1: 163.312366	-0.357336	37	0.0292738	0.50593	-0.379481	0.0558714
A_66_P112006	15024	79525	H2-T10	histocompatibility 2, T region locus 10	Chr17: 36.118973	8.9143	16.6	Chr2: 136.127956	0.357333	37	0.0292757	0.359255	0.705799	5.6229e-05
A_55_P1993089	100043676		Gm4583	predicted gene 4583	Chr14: 66.272848	6.24195	10.2	Chr11: 55.394553	0.357314	37	0.0292848	0	0	1
A_30_P01020662			AgG3MoGE_A_30_P01020662	Agilent SurePrint G3 Mouse GE probe set A_30_P01020662	Chr10: 118.978365	5.79814	9	Chr15: 67.990415	0.357289	37	0.0292973	0	0	1
A_30_P01019582			AgG3MoGE_A_30_P01019582	Agilent SurePrint G3 Mouse GE probe set A_30_P01019582	Chr11: 104.467803	5.72889	11.6	Chr10: 74.981223	-0.35724	37	0.0293218	0	0	1
A_66_P108188	12352	68200	Car5a	carbonic anhydrase 5a, mitochondrial (zinc metalloenzyme, liver ureagenesis, gluconeogenesis)	Chr8: 121.916330	7.7507	14.9	Chr4: 3.569913	-0.357221	37	0.029331	0.351441	-0.14894	0.467738
A_30_P01021140			AgG3MoGE_A_30_P01021140	Agilent SurePrint G3 Mouse GE probe set A_30_P01021140	Chr8: 89.012999	5.86476	8.3	Chr16: 51.051146	0.357187	37	0.0293477	0	0	1
A_30_P01026342			AgG3MoGE_A_30_P01026342	Agilent SurePrint G3 Mouse GE probe set A_30_P01026342	Chr1: 105.973588	7.67957	11	Chr2: 22.820915	-0.357129	37	0.029377	0	0	1
A_30_P01021005			AgG3MoGE_A_30_P01021005	Agilent SurePrint G3 Mouse GE probe set A_30_P01021005	Chr4: 3.819902	8.01989	20.5	Chr2: 82.106116	-0.357115	37	0.0293839	0	0	1
A_55_P1952900	330004		Gm833	predicted gene 833	Chr4: 152.700863	8.13292	13.2	Chr19: 57.734251	-0.357017	37	0.0294323	0	-0.25511	0.208474
A_55_P2076011	100504162		Prss51	protease, serine, 51	Chr14: 64.094931	7.121	9.5	Chr2: 169.897347	0.356988	37	0.0294471	0	0	1
A_30_P01031063			AgG3MoGE_A_30_P01031063	Agilent SurePrint G3 Mouse GE probe set A_30_P01031063	Chr4: 106.834888	5.86008	22.4	Chr4: 105.573728	-0.356945	37	0.0294685	0	0	1
A_55_P2257765	633385		Gm7111	predicted gene 7111	Chr9: 100.548378	8.87132	8.9	Chr14: 46.978712	-0.35693	37	0.0294761	0	0	1
A_51_P322109	320717	6100	Pptc7	PTC7 protein phosphatase homolog	Chr5: 122.321433	8.26624	14.4	Chr19: 21.131061	0.356868	37	0.0295066	0	-0.037957	0.853942
A_51_P292073	68977	57062	Haghl	hydroxyacylglutathione hydrolase-like	Chr17: 25.782894	12.3597	13.4	Chr1: 20.623542	-0.356816	37	0.0295327	0	-0.0428186	0.835471
A_55_P2019934	229096	34991	Ythdf3	YTH domain family 3	Chr3: 16.216628	10.2488	17.5	Chr3: 10.094254	-0.356813	37	0.029534	0.379729	0.310409	0.122746
A_55_P2052420	72895	12485	Setd5	SET domain containing 5	Chr6: 113.153341	11.2446	11.1	Chr2: 41.625955	-0.356808	37	0.0295367	0	0.314846	0.117209
A_30_P01019182			AgG3MoGE_A_30_P01019182	Agilent SurePrint G3 Mouse GE probe set A_30_P01019182	Chr1: 136.577292	5.797	9.1	Chr3: 54.220900	0.356764	37	0.0295587	0	0	1
A_51_P419111	59007	10117	Ngly1	N-glycanase 1	Chr14: 16.311660	8.07484	13.6	ChrX: 9.334336	-0.356761	37	0.0295603	0.429083	-0.193263	0.344176
A_55_P2179463	21949	950	Tnfsf8	tumor necrosis factor (ligand) superfamily, member 8	Chr4: 63.832837	6.35789	13.1	Chr19: 53.706694	0.356626	37	0.0296275	0.350146	-0.00874324	0.966188
A_55_P2169391	11964	1277	Atp6v1a	ATPase, H+ transporting, lysosomal V1 subunit A	Chr16: 44.085713	12.252	17.3	Chr19: 14.967297	-0.356602	37	0.0296399	0	-0.0452964	0.826089
A_55_P2148416	627264	69443	Gm14347	predicted gene 14347	ChrX: 4.198458	5.79919	9	Chr10: 55.515150	-0.356569	37	0.029656	0	0	1
A_51_P245546	217030	105680	Synrg	synergin, gamma	Chr11: 84.041781	10.3196	18	Chr2: 58.009356	-0.356564	37	0.0296587	0.424642	0	1
A_51_P392377	327814	27953	Ppfia2	protein tyrosine phosphatase, receptor type, f polypeptide (PTPRF), interacting protein (liprin), alpha 2	Chr10: 106.932053	9.55157	13.3	Chr2: 40.927969	-0.356561	37	0.0296605	0	0.0421501	0.838006
A_51_P285047	54215	5122	Cd160	CD160 antigen	Chr3: 96.805830	5.69495	8.5	Chr9: 119.303227	-0.35656	37	0.0296609	0.366932	0.720715	3.28297e-05
A_30_P01020887			AgG3MoGE_A_30_P01020887	Agilent SurePrint G3 Mouse GE probe set A_30_P01020887	Chr16: 40.267822	10.2104	11.7	Chr7: 139.468135	-0.35649	37	0.0296957	0	0	1
A_55_P1973688			AgG3MoGE_A_55_P1973688	Agilent SurePrint G3 Mouse GE probe set A_55_P1973688	ChrX: 53.973321	6.25214	11	Chr3: 145.238032	0.356484	37	0.0296991	0	0	1
A_51_P260740	54216	36101	Pcdh7	protocadherin 7	Chr5: 57.728962	8.19092	15.7	Chr2: 50.640741	-0.356483	37	0.0296992	0.384597	0.023787	0.908175
A_55_P2371642	100038561		B230104I21Rik	RIKEN cDNA B230104I21 gene	Chr4: 154.349859	7.98797	14.9	Chr2: 179.822094	0.356472	37	0.0297048	0	0	1
A_55_P2037121	217203	16996	Tmem106a	transmembrane protein 106A	Chr11: 101.588868	7.18108	14.6	Chr11: 101.470182	0.356455	37	0.0297134	0	0.0417019	0.839707
A_55_P2230968	414326		D930050J11	hypothetical D930050J11	Chr11: 115.695130	9.50978	10.2	Chr5: 143.513448	-0.35645	37	0.0297162	0	0	1
A_30_P01025479			AgG3MoGE_A_30_P01025479	Agilent SurePrint G3 Mouse GE probe set A_30_P01025479	Chr7: 99.376840	7.58005	19.9	Chr7: 105.551819	0.356395	37	0.0297436	0	0	1
A_55_P2156731	14969	85991	H2-Eb1	histocompatibility 2, class II antigen E beta	Chr17: 34.316130	9.75027	13.9	Chr4: 45.948990	0.356314	37	0.0297844	0.382566	0.594249	0.00136901
A_52_P639028	17933	7435	Myt1l	myelin transcription factor 1-like	Chr12: 29.857109	8.06349	18.3	Chr12: 34.201787	0.356296	37	0.0297935	0.298408	-0.281899	0.162956
A_52_P635105			AgG3MoGE_A_52_P635105	Agilent SurePrint G3 Mouse GE probe set A_52_P635105	Chr9: 73.013181	6.92592	14.9	Chr11: 4.508728	-0.356241	37	0.0298209	0	0	1
A_66_P113141	791394		Gm9878	predicted gene 9878	Chr6: 121.030700	7.48819	17.3	Chr15: 14.363733	0.356173	37	0.0298551	0	0	1
A_30_P01017930			AgG3MoGE_A_30_P01017930	Agilent SurePrint G3 Mouse GE probe set A_30_P01017930	Chr15: 60.136173	5.83159	7.6	Chr7: 26.713260	-0.356132	37	0.0298758	0	0	1
A_55_P2240161	320453		A730090H04Rik	RIKEN cDNA A730090H04 gene	Chr11: 95.158924	5.89646	11.3	Chr15: 99.057130	-0.355951	37	0.0299674	0	0	1
A_55_P1990633	60440	115687	Iigp1	interferon inducible GTPase 1	Chr18: 60.391185	7.24411	17.3	Chr5: 108.793864	0.355915	37	0.0299853	0.412027	-0.0695474	0.735671
A_51_P415306	75328	57100	4930563D23Rik	RIKEN cDNA 4930563D23 gene	Chr16: 92.318906	5.83254	9.1	Chr2: 15.000000	-0.355865	37	0.0300107	0	-0.114142	0.578752
A_66_P101360	244653	52118	Hydin	hydrocephalus inducing	Chr8: 110.354991	6.57716	14.4	Chr6: 124.528197	0.355723	37	0.0300828	0.332111	0.00214426	0.991705
A_66_P137475	70604	57015	Dnajb14	DnaJ (Hsp40) homolog, subfamily B, member 14	Chr3: 137.908465	11.2344	13.9	Chr19: 11.926007	-0.3557	37	0.0300942	0.175793	0.255225	0.208263
A_30_P01029718			AgG3MoGE_A_30_P01029718	Agilent SurePrint G3 Mouse GE probe set A_30_P01029718	Chr1: 52.455550	7.61984	12	Chr11: 103.730073	-0.355605	37	0.0301424	0	0	1
A_30_P01033020			AgG3MoGE_A_30_P01033020	Agilent SurePrint G3 Mouse GE probe set A_30_P01033020	Chr17: 7.900428	7.38797	83.5	Chr7: 97.465336	0.355599	37	0.0301454	0	0	1
A_30_P01029101			AgG3MoGE_A_30_P01029101	Agilent SurePrint G3 Mouse GE probe set A_30_P01029101	Chr4: 91.210907	8.19311	18.5	Chr4: 81.958676	-0.355598	37	0.0301459	0	0	1
A_55_P2279572	97715		C79015	expressed sequence C79015	Chr11: 114.578452	6.56478	10.3	Chr10: 18.896297	-0.355559	37	0.0301656	0	0	1
A_30_P01020740			AgG3MoGE_A_30_P01020740	Agilent SurePrint G3 Mouse GE probe set A_30_P01020740	Chr14: 72.001021	5.69789	12.3	Chr8: 95.747331	-0.355523	37	0.0301838	0	0	1
A_55_P1962551	70508	10634	Bbx	bobby sox homolog	Chr16: 50.218594	6.86232	9.1	Chr15: 45.277416	-0.355516	37	0.0301878	0.392976	0.0510731	0.804307
A_55_P2076620			AgG3MoGE_A_55_P2076620	Agilent SurePrint G3 Mouse GE probe set A_55_P2076620	Chr13: 66.684058	5.72762	6.8	Chr15: 3.236252	-0.35551	37	0.0301908	0	0	1
A_55_P2053838	21929	4582	Tnfaip3	tumor necrosis factor, alpha-induced protein 3	Chr10: 19.000970	8.40881	12.9	Chr18: 80.000000	0.35544	37	0.0302262	0.364106	0.582236	0.00180466
A_55_P2115235	12040	39	Bckdhb	branched chain ketoacid dehydrogenase E1, beta polypeptide (2-oxoisovalerate dehydrogenase subunit beta, mitochondrial)	Chr9: 84.124180	11.0871	39.2	Chr9: 83.875022	-0.355376	37	0.0302587	0.414199	-0.353211	0.0767254
A_52_P517098	16174	2859	Il18rap	interleukin 18 receptor accessory protein	Chr1: 40.548884	5.83803	10.6	Chr5: 103.266997	0.35533	37	0.0302825	0.374207	0.0923462	0.653664
A_30_P01021808			AgG3MoGE_A_30_P01021808	Agilent SurePrint G3 Mouse GE probe set A_30_P01021808	Chr14: 105.853089	5.75114	7.4	Chr17: 6.039016	-0.355272	37	0.0303119	0	0	1
A_30_P01027534			AgG3MoGE_A_30_P01027534	Agilent SurePrint G3 Mouse GE probe set A_30_P01027534	Chr2: 167.574107	6.84046	65.9	Chr7: 97.465336	-0.355251	37	0.0303225	0	0	1
A_55_P1995055	432763	57114	Prr7	proline rich 7 (synaptic)	Chr13: 55.473023	10.0791	12	Chr2: 75.132893	-0.355242	37	0.0303272	0.249675	0.288057	0.153572
A_55_P2137336	67568	88480	Mrfap1	Morf4 family associated protein 1	Chr5: 36.794867	8.79754	9.6	Chr19: 44.191429	-0.35523	37	0.0303331	0.419201	-0.47141	0.0150551
A_30_P01026719			AgG3MoGE_A_30_P01026719	Agilent SurePrint G3 Mouse GE probe set A_30_P01026719	Chr3: 9.409154	10.1678	12.4	Chr4: 103.634906	0.355205	37	0.0303458	0	0	1
A_30_P01030443			AgG3MoGE_A_30_P01030443	Agilent SurePrint G3 Mouse GE probe set A_30_P01030443	Chr5: 105.698146	7.41473	10.3	Chr12: 65.049772	-0.355182	37	0.0303577	0	0	1
A_52_P6057	54371	3150	Chst2	carbohydrate sulfotransferase 2	Chr9: 95.401516	7.72073	16	Chr9: 95.329897	-0.355146	37	0.0303762	0.362154	-0.0580183	0.778308
A_55_P1954452			AgG3MoGE_A_55_P1954452	Agilent SurePrint G3 Mouse GE probe set A_55_P1954452	Chr15: 82.223391	5.78603	12.2	Chr7: 6.024860	0.355137	37	0.0303806	0	0	1
A_55_P2182382	238247	11303	Arid4a	AT rich interactive domain 4A (RBP1-like)	Chr12: 71.099292	7.91957	14.1	Chr16: 67.046635	-0.355137	37	0.0303809	0.369303	0.725465	2.74635e-05
A_51_P357735	16326	7381	Inhbe	inhibin beta E	Chr10: 127.349663	6.95843	10	Chr12: 103.031681	0.35513	37	0.0303842	0.317152	-0.123659	0.547275
A_55_P2157794	241134	18239	9430031J16Rik	RIKEN cDNA 9430031J16 gene	Chr1: 81.271573	8.00397	12.6	Chr14: 48.527624	-0.355117	37	0.0303909	0	-0.129484	0.528413
A_30_P01030773			AgG3MoGE_A_30_P01030773	Agilent SurePrint G3 Mouse GE probe set A_30_P01030773	Chr2: 65.414866	5.67427	6.3	Chr14: 99.776068	0.355113	37	0.0303929	0	0	1
A_51_P479914	74769	21250	Pik3cb	phosphatidylinositol 3-kinase, catalytic, beta polypeptide	Chr9: 99.038695	9.5537	10.8	Chr17: 89.490511	-0.355048	37	0.0304262	0.366801	2.53425e-05	0.999902
A_55_P2109114			AgG3MoGE_A_55_P2109114	Agilent SurePrint G3 Mouse GE probe set A_55_P2109114	Chr8: 4.391815	11.3615	16.6	Chr2: 58.189568	0.355014	37	0.0304437	0	0	1
A_55_P2007485	213171	23743	Prss27	protease, serine, 27	Chr17: 24.038255	6.78078	15.4	Chr4: 129.572170	0.354985	37	0.0304584	0.331348	-0.206619	0.311194
A_30_P01026145			AgG3MoGE_A_30_P01026145	Agilent SurePrint G3 Mouse GE probe set A_30_P01026145	Chr4: 32.207468	11.7521	14.1	Chr6: 123.700298	0.35488	37	0.0305122	0	0	1
A_51_P262171	15944	78363	Irgm1	immunity-related GTPase family M member 1	Chr11: 48.865567	9.70084	12.8	Chr5: 110.582881	0.354852	37	0.0305267	0.377153	0	1
A_51_P350073	83431	32567	Ndel1	nuclear distribution gene E-like homolog 1 (A. nidulans)	Chr11: 68.821536	11.4608	24.7	Chr11: 68.147545	0.354816	37	0.030545	0.386124	-0.247307	0.22321
A_51_P300297	67288	12108	Srek1ip1	splicing regulatory glutamine/lysine-rich protein 1interacting protein 1	Chr13: 104.838261	9.37114	13.3	Chr19: 21.131061	-0.354784	37	0.0305615	0	0	1
A_51_P295525	66497	11979	Cmss1	RIKEN cDNA 2610528E23 gene	Chr16: 57.411723	7.68524	14.3	Chr17: 40.747265	-0.354756	37	0.0305759	0	0	1
A_30_P01029508			AgG3MoGE_A_30_P01029508	Agilent SurePrint G3 Mouse GE probe set A_30_P01029508	Chr17: 9.769471	5.89316	9.3	Chr1: 21.638463	-0.354751	37	0.0305786	0	0	1
A_55_P2088410	545443	84016	Olfr1177-ps	olfactory receptor 1177, pseudogene	Chr2: 88.343814	5.6963	10.3	Chr2: 11.785864	-0.354694	37	0.0306075	0	0	1
A_30_P01024170			AgG3MoGE_A_30_P01024170	Agilent SurePrint G3 Mouse GE probe set A_30_P01024170	Chr13: 51.152827	6.03303	9.8	Chr1: 25.700998	-0.354693	37	0.0306083	0	0	1
A_30_P01027985			AgG3MoGE_A_30_P01027985	Agilent SurePrint G3 Mouse GE probe set A_30_P01027985	Chr2: 156.839460	8.30565	10.7	Chr19: 20.064416	0.354688	37	0.0306108	0	0	1
A_55_P2256770	75361		4930555K05Rik	RIKEN cDNA 4930555K05 gene	Chr13: 73.206094	5.76624	11.1	Chr18: 68.189477	-0.354614	37	0.030649	0	0	1
A_51_P413302	22018	461	Tpo	thyroid peroxidase	Chr12: 30.054764	8.16454	13.4	Chr19: 4.628058	0.3546	37	0.0306561	0.382715	-0.328634	0.101173
A_55_P2141038	54342	41323	Gnpnat1	glucosamine-phosphate N-acetyltransferase 1	Chr14: 45.376474	9.34027	11.8	Chr16: 67.046635	-0.354599	37	0.0306569	0.414908	-0.00830371	0.967887
A_52_P650540	216799	3600	Nlrp3	NLR family, pyrin domain containing 3	Chr11: 59.565052	7.14476	10.3	Chr17: 71.025688	-0.354565	37	0.030674	0.211285	0.21431	0.293119
A_51_P128876	66141	113761	Ifitm3	interferon induced transmembrane protein 3	Chr7: 141.009692	10.1315	12	Chr2: 62.652307	0.354548	37	0.0306826	0.454931	0.337181	0.0920898
A_55_P2002357	231861	45603	Tnrc18	trinucleotide repeat-containing gene 18	Chr5: 142.754796	8.45778	11.9	Chr1: 172.235364	-0.354529	37	0.0306926	0	-0.0479312	0.816138
A_55_P2102260	15118	68461	Has3	hyaluronan synthase 3	Chr8: 106.881454	6.0917	15.2	Chr14: 105.887545	0.35451	37	0.0307026	0.397915	-0.135863	0.508115
A_55_P2054703			AgG3MoGE_A_55_P2054703	Agilent SurePrint G3 Mouse GE probe set A_55_P2054703	Chr18: 16.138713	7.56649	12	Chr3: 154.323441	-0.3545	37	0.0307078	0	0	1
A_55_P2058947	381628	17826	Gpr113	G protein-coupled receptor 113	Chr5: 30.193468	5.7607	7.2	Chr2: 50.640741	-0.354482	37	0.0307171	0.357042	0.0317919	0.877473
A_55_P2140022	53617	1715	Krt35	keratin 35	Chr11: 100.092223	5.91892	9.3	Chr15: 37.462412	-0.354425	37	0.0307465	0.341518	-0.0774446	0.70689
A_30_P01023718			AgG3MoGE_A_30_P01023718	Agilent SurePrint G3 Mouse GE probe set A_30_P01023718	ChrX: 150.440691	6.00032	11.8	Chr19: 6.516097	-0.354406	37	0.0307559	0	0	1
A_30_P01020650			AgG3MoGE_A_30_P01020650	Agilent SurePrint G3 Mouse GE probe set A_30_P01020650	Chr8: 13.200845	6.94259	16.7	Chr17: 77.048874	0.35436	37	0.03078	0	0	1
A_51_P285916	56508	4451	Rapgef4	Rap guanine nucleotide exchange factor (GEF) 4	Chr2: 72.242765	8.88822	13.3	Chr1: 173.633577	-0.354355	37	0.0307822	0.448094	-0.0221179	0.914594
A_55_P1953796	73833		Fam98c	family with sequence similarity 98, member C	Chr7: 29.152514	11.4426	11.2	Chr9: 123.942645	-0.354329	37	0.0307957	0	0	1
A_30_P01033307			AgG3MoGE_A_30_P01033307	Agilent SurePrint G3 Mouse GE probe set A_30_P01033307	Chr5: 104.647452	8.11241	18.4	Chr2: 79.794952	0.354308	37	0.0308064	0	0	1
A_55_P2193229	442808		A330032P22Rik	RIKEN cDNA A330032P22 gene	Chr10: 3.719313	7.7733	13.5	Chr1: 184.909869	-0.354283	37	0.0308196	0	0	1
A_51_P461067			AgG3MoGE_A_51_P461067	Agilent SurePrint G3 Mouse GE probe set A_51_P461067	Chr12: 113.329052	6.03284	5.4	Chr6: 142.500000	0.354267	37	0.0308279	0	0	1
A_55_P2086279	665378	86179	Gm7609	predicted pseudogene 7609	Chr1: 85.212734	5.74976	7	Chr6: 11.762184	0.354156	37	0.0308851	0	0	1
A_30_P01019532			AgG3MoGE_A_30_P01019532	Agilent SurePrint G3 Mouse GE probe set A_30_P01019532	Chr2: 94.178200	6.86184	11.4	ChrX: 3.231738	0.354056	37	0.030937	0	0	1
A_55_P1973829			AgG3MoGE_A_55_P1973829	Agilent SurePrint G3 Mouse GE probe set A_55_P1973829	Chr10: 78.161871	9.64427	17.5	Chr15: 83.096920	-0.353991	37	0.030971	0	0	1
A_66_P135113	276920	44902	Ccdc42	coiled-coil domain containing 42	Chr11: 68.591046	6.077	14	Chr6: 124.528197	-0.353929	37	0.0310033	0	0.0614471	0.765556
A_55_P2167160	76987	12667	Hdhd2	haloacid dehalogenase-like hydrolase domain containing 2	Chr18: 76.951142	9.94686	36.4	Chr18: 76.870082	0.353902	37	0.031017	0	-0.534407	0.00491756
A_30_P01020755			AgG3MoGE_A_30_P01020755	Agilent SurePrint G3 Mouse GE probe set A_30_P01020755	Chr7: 84.577285	6.60535	12.2	Chr7: 84.149847	-0.353861	37	0.0310381	0	0	1
A_55_P2061452	665434		Gm7634	predicted gene 7634	Chr1: 16.053645	12.2046	19.5	Chr2: 41.625955	0.353836	37	0.0310515	0	0	1
A_30_P01033617			AgG3MoGE_A_30_P01033617	Agilent SurePrint G3 Mouse GE probe set A_30_P01033617	ChrX: 94.893771	8.16949	14.3	Chr10: 55.515150	0.3538	37	0.0310702	0	0	1
A_51_P248387	240334	23429	Pcyox1l	prenylcysteine oxidase 1 like	Chr18: 61.696837	8.7007	12	Chr2: 40.927969	-0.353789	37	0.0310759	0	-0.101973	0.620116
A_30_P01022215			AgG3MoGE_A_30_P01022215	Agilent SurePrint G3 Mouse GE probe set A_30_P01022215	Chr3: 22.075104	7.38305	14.4	Chr8: 116.572970	0.353774	37	0.0310835	0	0	1
A_52_P620448	17116	36183	Mab21l1	mab-21-like 1 (C. elegans)	Chr3: 55.784169	8.62332	17.8	Chr1: 173.633577	-0.353762	37	0.0310897	0.307575	-0.0120504	0.95341
A_52_P520564	73178	74515	Wasl	Wiskott-Aldrich syndrome-like (human)	Chr6: 24.614419	9.24992	8.6	Chr2: 17.948720	-0.353737	37	0.031103	0.518023	-0.547	0.00383048
A_30_P01021436			AgG3MoGE_A_30_P01021436	Agilent SurePrint G3 Mouse GE probe set A_30_P01021436	Chr16: 40.315015	9.12435	18.2	Chr9: 123.938540	-0.353735	37	0.0311041	0	0	1
A_51_P245631	74013	16954	Rftn2	raftlin family member 2	Chr1: 55.170270	10.5392	14	Chr3: 74.616716	0.353703	37	0.0311207	0	-0.0136192	0.947352
A_51_P489138	20741	295	Spnb1	spectrin beta 1	Chr12: 76.581102	11.0746	11.8	Chr15: 93.021696	-0.353674	37	0.0311357	0.454765	-0.277697	0.169586
A_30_P01032999			AgG3MoGE_A_30_P01032999	Agilent SurePrint G3 Mouse GE probe set A_30_P01032999	Chr4: 54.853289	6.16984	8.6	Chr3: 4.365615	0.35366	37	0.031143	0	0	1
A_55_P2184434	13813	3971	Eomes	eomesodermin transcription factor (T-box brain protein 2)	Chr9: 118.486071	5.94711	11.8	ChrX: 3.231738	-0.353642	37	0.0311523	0.353982	0.496995	0.00979566
A_30_P01033242			AgG3MoGE_A_30_P01033242	Agilent SurePrint G3 Mouse GE probe set A_30_P01033242	Chr6: 54.641576	5.82178	8.9	Chr7: 16.461335	0.353634	37	0.0311565	0	0	1
A_55_P2082679	208117	12844	Aph1b	anterior pharynx defective 1b homolog (C. elegans)	Chr9: 66.788291	7.78078	16.4	Chr11: 50.383261	-0.353605	37	0.0311719	0.226276	-0.221238	0.277416
A_55_P2140031	227737	11269	Fam129b	family with sequence similarity 129, member B	Chr2: 32.925194	10.7766	13.4	Chr2: 36.097874	0.353562	37	0.0311943	0.475899	0	1
A_30_P01030863			AgG3MoGE_A_30_P01030863	Agilent SurePrint G3 Mouse GE probe set A_30_P01030863	Chr12: 15.790210	8.16227	28	Chr12: 14.869257	0.353523	37	0.0312143	0	0	1
A_30_P01027201			AgG3MoGE_A_30_P01027201	Agilent SurePrint G3 Mouse GE probe set A_30_P01027201	ChrX: 101.476667	6.53365	10.9	Chr13: 45.307603	-0.353481	37	0.0312364	0	0	1
A_55_P2007233	330578		A530021J07Rik	Riken cDNA A530021J07 gene	Chr7: 83.179306	6.15581	12.1	Chr9: 41.851653	0.353429	37	0.0312636	0	0.56591	0.00258406
A_55_P2018479	67383	6806	2410127L17Rik	RIKEN cDNA 2410127L17 gene	Chr19: 18.704209	10.2114	32.9	Chr19: 18.146366	-0.353409	37	0.0312742	0	-0.0702758	0.733001
A_51_P153973	212569	115556	Zfp273	zinc finger protein 273	Chr13: 67.826750	9.22232	20.5	Chr13: 63.792150	-0.353399	37	0.0312794	0	0.24626	0.22524
A_55_P1985593	100041480		Gm9833	predicted gene 9833	Chr3: 10.092494	5.79965	9.3	Chr7: 67.469060	-0.353395	37	0.0312812	0	0	1
A_30_P01018009			AgG3MoGE_A_30_P01018009	Agilent SurePrint G3 Mouse GE probe set A_30_P01018009	Chr8: 120.290856	5.9023	9.5	Chr6: 23.242013	0.353383	37	0.0312877	0	0	1
A_55_P1973299	26419	56760	Mapk8	mitogen-activated protein kinase 8	Chr14: 33.382088	8.36614	13.6	Chr3: 28.336139	-0.353361	37	0.0312992	0.235998	-0.373309	0.0603194
A_55_P2138465	259147	71986	Olfr723	olfactory receptor 723	Chr14: 49.928613	5.95395	12.9	Chr8: 94.374289	-0.353357	37	0.0313011	0	-0.250418	0.217254
A_51_P105380	76770	3819	2010005H15Rik	RIKEN cDNA 2010005H15 gene	Chr16: 36.257366	7.80081	11.9	Chr10: 27.031021	0.353346	37	0.0313067	0	0.0946042	0.645733
A_55_P1971574	80911	37792	Acox3	acyl-Coenzyme A oxidase 3, pristanoyl	Chr5: 35.609762	9.59492	17	Chr15: 51.960923	0.353306	37	0.0313279	0.205909	-0.0922283	0.654079
A_52_P521507	223435	20847	Trio	triple functional domain (PTPRF interacting)	Chr15: 27.730921	10.7685	12.6	Chr2: 17.948720	-0.353281	37	0.0313411	0.521183	-0.37729	0.0574204
A_55_P2019207	73809	28332	Satl1	spermidine/spermine N1-acetyl transferase-like 1	ChrX: 112.384305	5.97514	12.5	Chr7: 95.983946	0.353194	37	0.0313864	0	-0.0741877	0.718715
A_66_P122377	12523	48249	Cd84	CD84 antigen	Chr1: 171.889896	8.21859	15.1	Chr12: 25.480968	-0.353177	37	0.0313956	0.464813	0.91646	4.95204e-11
A_30_P01019238			AgG3MoGE_A_30_P01019238	Agilent SurePrint G3 Mouse GE probe set A_30_P01019238	Chr18: 90.593074	6.68146	9.8	Chr1: 5.641533	0.353158	37	0.0314058	0	0	1
A_52_P1164643	100039855		Gm2461	predicted gene 2461	Chr9: 8.104617	8.11676	10.3	Chr19: 44.191429	-0.353032	37	0.0314716	0	0	1
A_51_P477019	100037283	31190	Rnaset2a	ribonuclease T2A	Chr17: 8.142424	8.20786	14.4	Chr4: 21.855857	0.353	37	0.0314884	0.296512	0	1
A_55_P2048607	15439	121756	Hp	haptoglobin	Chr8: 109.575145	8.04057	12.2	Chr8: 107.509859	0.352989	37	0.0314943	0.333833	0.26191	0.196182
A_30_P01022881			AgG3MoGE_A_30_P01022881	Agilent SurePrint G3 Mouse GE probe set A_30_P01022881	Chr2: 75.655898	6.06949	20.4	Chr2: 75.676731	0.352941	37	0.0315197	0	0	1
A_55_P2249761	100473		BB031773	expressed sequence BB031773	Chr4: 103.004135	6.21038	8	Chr17: 83.747523	0.352896	37	0.031543	0	0	1
A_30_P01022618			AgG3MoGE_A_30_P01022618	Agilent SurePrint G3 Mouse GE probe set A_30_P01022618	ChrX: 102.011518	8.32192	12	ChrX: 73.028443	-0.352849	37	0.0315678	0	0	1
A_51_P314418	12144	47902	Blm	Bloom syndrome, RecQ helicase-like	Chr7: 80.455357	9.1453	13.7	Chr11: 80.586498	-0.352807	37	0.03159	0.333202	0.746653	1.18259e-05
A_52_P450934	75552	18882	Paqr9	progestin and adipoQ receptor family member IX	Chr9: 95.561986	9.41686	13.6	Chr15: 45.277416	-0.352771	37	0.0316094	0	0.0646401	0.753734
A_55_P2033366	14810	7187	Grin1	glutamate receptor, ionotropic, NMDA1 (zeta 1)	Chr2: 25.292402	8.4857	14.1	Chr2: 31.822657	0.352767	37	0.0316114	0.176841	-0.269775	0.182596
A_55_P2190994	386463	48005	Cdsn	corneodesmosin	Chr17: 35.556854	6.69903	12.3	Chr12: 3.200000	0.352737	37	0.0316269	0.214866	-0.0729805	0.723114
A_55_P2029673			AgG3MoGE_A_55_P2029673	Agilent SurePrint G3 Mouse GE probe set A_55_P2029673	ChrX: 16.610984	5.94441	7.8	Chr18: 76.826488	-0.35269	37	0.0316517	0	0	1
A_55_P2076032	54652	74542	Cacna1f	calcium channel, voltage-dependent, alpha 1F subunit	ChrX: 7.619067	7.20381	10.5	Chr12: 16.828469	-0.352686	37	0.0316539	0.275088	-0.17141	0.402445
A_55_P2139763	384309	12812	Trim56	tripartite motif-containing 56	Chr5: 137.111348	10.0438	60.1	Chr5: 137.010795	0.352622	37	0.0316878	0.184011	0.686737	0.00010687
A_55_P2022585	18729		Pira6	paired-Ig-like receptor A6	Chr7: 4.282525	7.50916	18.9	Chr7: 6.677334	0.352621	37	0.0316886	0.377693	0.719258	3.46533e-05
A_51_P136441	67993	44188	Nudt12	nudix (nucleoside diphosphate linked moiety X)-type motif 12	Chr17: 59.002179	8.40314	15.6	Chr2: 33.606958	0.35259	37	0.0317049	0.31324	-0.427495	0.0293774
A_55_P2027412			AgG3MoGE_A_55_P2027412	Agilent SurePrint G3 Mouse GE probe set A_55_P2027412	Chr7: 100.761585	10.8125	60.3	Chr6: 124.528197	0.352567	37	0.031717	0	0	1
A_30_P01028052			AgG3MoGE_A_30_P01028052	Agilent SurePrint G3 Mouse GE probe set A_30_P01028052	Chr17: 13.034856	7.70365	51.7	Chr19: 56.607633	0.35255	37	0.0317259	0	0	1
A_52_P105765	240505	28384	Cdc42bpg	CDC42 binding protein kinase gamma (DMPK-like)	Chr19: 6.325121	7.69895	17.2	Chr19: 4.845967	-0.352467	37	0.0317697	0.263365	-0.189228	0.354536
A_55_P2349258	14083	7314	Ptk2	PTK2 protein tyrosine kinase 2	Chr15: 73.215601	7.89446	86.9	Chr15: 72.500609	0.352461	37	0.0317729	0.417043	-0.527939	0.0055704
A_51_P403243	76872	51873	Ccdc116	coiled-coil domain containing 116	Chr16: 17.141051	8.54489	9.6	Chr12: 34.603643	-0.352418	37	0.0317958	0	-0.0399943	0.846192
A_55_P1955771			AgG3MoGE_A_55_P1955771	Agilent SurePrint G3 Mouse GE probe set A_55_P1955771	Chr14: 72.426013	6.05762	9.9	Chr3: 109.019104	0.352356	37	0.0318289	0	0	1
A_55_P2068506			AgG3MoGE_A_55_P2068506	Agilent SurePrint G3 Mouse GE probe set A_55_P2068506	Chr14: 53.743645	5.93338	10.2	Chr1: 13.073341	0.35234	37	0.0318373	0	0	1
A_30_P01020344			AgG3MoGE_A_30_P01020344	Agilent SurePrint G3 Mouse GE probe set A_30_P01020344	Chr15: 85.680526	9.68335	15.3	Chr19: 21.131061	-0.35233	37	0.0318424	0	0	1
A_51_P283447	258423	87788	Olfr1510	olfactory receptor 1510	Chr14: 52.410309	5.80768	10	Chr15: 93.021696	0.352293	37	0.0318621	0	0.0408457	0.842957
A_55_P2406506	26947		Tuba-rs1	tubulin alpha, related sequence 1	Chr17: 30.178780	6.95876	12.5	Chr5: 132.056349	-0.352178	37	0.031923	0	0	1
A_30_P01020714			AgG3MoGE_A_30_P01020714	Agilent SurePrint G3 Mouse GE probe set A_30_P01020714	Chr5: 74.999831	9.54568	10.2	Chr7: 137.867812	-0.352154	37	0.0319358	0	0	1
A_51_P462516	66315	10778	Senp7	SUMO1/sentrin specific peptidase 7	Chr16: 56.111614	9.63938	9.9	Chr2: 17.948720	0.352128	37	0.0319497	0.366132	0.461431	0.0176544
A_55_P2153570	72611	12473	Zfp655	zinc finger protein 655	Chr5: 145.237187	8.96243	15.4	Chr1: 173.633577	-0.35209	37	0.03197	0	0.01387	0.946384
A_52_P185615	54632	5372	Ftsj1	FtsJ homolog 1 (E. coli)	ChrX: 8.239025	7.56127	11.8	Chr7: 29.350349	-0.351899	37	0.032072	0.03689	0.116445	0.571062
A_55_P2092963	22030	22520	Traf2	TNF receptor-associated factor 2	Chr2: 25.518866	10.9079	11.3	Chr19: 15.828687	-0.351888	37	0.032078	0.349759	0.268497	0.184758
A_51_P344461	69017		Prrt2	proline-rich transmembrane protein 2	Chr7: 127.017977	10.2255	11.2	Chr1: 173.633577	-0.35188	37	0.0320823	0.251378	0	1
A_52_P606826	110417	3361	Pigh	phosphatidylinositol glycan anchor biosynthesis, class H	Chr12: 79.081624	8.86397	8.4	Chr2: 18.263847	0.351878	37	0.0320832	0	-0.47759	0.0136096
A_52_P6451	77371	70131	Sec24a	Sec24 related gene family, member A	Chr11: 51.692700	9.18232	16	Chr2: 33.606958	-0.351831	37	0.0321081	0	-0.0268525	0.8964
[truncated: 3,009 more rows]
