# Supplementary material for: A Cross-Species Systems Genetics Analysis Links APBB1IP as a Candidate for Schizophrenia and Prepulse Inhibition
Source: Front Behav Neurosci. 2019 Dec 10;13:266. doi: 10.3389/fnbeh.2019.00266 (PMC6914690; doi:10.3389/fnbeh.2019.00266)
Supplement: FIGURE S1 — Enriched Directed Acyclic Graph (DAG) taken from Webgestalt (Zhang et al., 2005; Wang et al., 2013, 2017) showing enriched Gene Ontology (GO) Biological Process (BP) categories for genes coexpressing with APBB1IP in human whole blood, taken from GTEXv5. Categories shown in red are enriched in the input dataset, whereas uncolored categories are non-enriched parent-categories. Each box lists the name of the GO category, the number of genes in that category and the significance of enrichment (p-value). [file Data_Sheet_1.ZIP › SupplementaryFiles/Supplementary_Table_12.xls]

## Sheet: Sheet1
Citations: Please see http://www.genenetwork.org/reference.html
Trait : Temp : PCA_Tmp_Ai15sZEs
Database : EPFL/LISP BXD CD+HFD Gastrointestinal Affy Clariom S GeneLevel Main (Sep17) RMA **
Date : December 07, 2018
Time : 16:54 GMT
Status of data ownership: Possibly unpublished data; please see http://www.genenetwork.org/statusandContact.html for details on sources, ownership, and usage of these data.
Record	Gene ID	Homologene ID	Symbol	Description	Location (Chr: Mb)	Mean Expr	Max LRS	Max LRS Location (Chr: Mb)	Sample r	N Cases	Sample p(r)	Lit Corr	Tissue r	Tissue p(r)
TC0200000352.mm.2	54519	32434	Apbb1ip	amyloid beta (A4) precursor protein-binding, family B, member 1 interacting protein	Chr2: 22.774094	7.17889	39.1	Chr2: 22.820915	0.999895	50	0	0	0	1
TC0200003146.mm.2	83768	22748	Dpp7	dipeptidyl-peptidase 7	Chr2: 25.352276	8.91215	58.4	Chr2: 24.093641	-0.652525	50	9.02941e-08	0	0	1
TC0300002802.mm.2	22329	838	Vcam1	vascular cell adhesion molecule 1	Chr3: 116.109949	7.56204	12.4	Chr19: 10.772356	0.651653	50	9.5626e-08	0	0	1
TC0100001646.mm.2	66289	88170	Mptx1	mucosal pentraxin 1	Chr1: 174.330518	9.32395	22.3	Chr2: 26.877892	0.646586	50	1.32897e-07	0	0	1
TC0500002744.mm.2	53886	55793	Cdkl2	cyclin-dependent kinase-like 2 (CDC2-related kinase)	Chr5: 92.006074	6.39187	13.1	Chr2: 25.649555	0.643477	50	1.62056e-07	0	0	1
TC0200000391.mm.2	67187	12093	Zmynd19	zinc finger, MYND-type containing 19	Chr2: 24.949792	8.45138	26.4	Chr2: 24.093641	0.598791	50	2.14735e-06	0	0	1
TC0700003552.mm.2	17304	4334	Mfge8	milk fat globule-EGF factor 8 protein	Chr7: 79.133768	10.4106	15	Chr7: 95.958777	0.597695	50	2.27484e-06	0	0	1
TC0700002648.mm.2	101055953		LOC101055953	39S ribosomal protein L41, mitochondrial-like	Chr7: 25.882012	7.61442	20.7	Chr2: 19.078722	0.593186	50	2.87644e-06	0	0	1
TC1300000072.mm.2	67475	8740	Ero1lb	ERO1-like beta	Chr13: 12.565883	8.20118	11.7	Chr7: 85.068913	0.589441	50	3.48466e-06	0	0	1
TC0900001384.mm.2	67722	69412	Actl11	actin-like 11	Chr9: 107.928469	6.55658	13.3	Chr2: 22.820915	-0.588394	50	3.67469e-06	0	0	1
TC1400000942.mm.2	12759	1382	Clu	clusterin	Chr14: 65.968483	10.1262	12.9	Chr7: 95.958777	0.585191	50	4.31737e-06	0	0	1
TC1000001813.mm.2	21929	4582	Tnfaip3	tumor necrosis factor, alpha-induced protein 3	Chr10: 19.000910	8.65695	20.2	ChrX: 52.716667	0.584201	50	4.53592e-06	0	0	1
TC0700003001.mm.2	68667	23033	Trpm4	transient receptor potential cation channel, subfamily M, member 4	Chr7: 45.303155	12.1078	15.1	Chr7: 45.140566	-0.583472	50	4.70355e-06	0	0	1
TC0100003857.mm.2			Cr2	complement component (3d/Epstein Barr virus) receptor 2	Chr1: 195.165745	6.38636	18.8	Chr4: 110.201890	0.581454	50	5.19733e-06	0	0	1
TC0100002209.mm.2	211484	23531	Tsga10	testis specific, 10	Chr1: 37.754572	6.72005	10.3	Chr2: 13.436216	0.576247	50	6.70102e-06	0	0	1
TC1900000225.mm.2	69774	83320	Ms4a6b	membrane-spanning 4-domains, subfamily A, member 6B	Chr19: 11.516512	7.38904	13.8	Chr4: 116.750875	0.575543	50	6.93262e-06	0	0	1
TC0200003313.mm.2	20910	2382	Stxbp1	syntaxin binding protein 1	Chr2: 32.787602	8.81176	12.3	Chr2: 22.820915	0.57379	50	7.54132e-06	0	0	1
TC0400000015.mm.2	17096	55649	Lyn	v-yes-1 Yamaguchi sarcoma viral related oncogene homolog	Chr4: 3.678115	9.55936	11.9	Chr2: 25.852660	0.572253	50	8.11557e-06	0	0	1
TC0200003123.mm.2	107733	13036	Mrpl41	mitochondrial ribosomal protein L41	Chr2: 24.972470	7.39218	20.6	Chr2: 24.093641	0.570344	50	8.88437e-06	0	0	1
TC1900001340.mm.2	27356	5197	Insl6	insulin-like 6	Chr19: 29.321344	8.24707	8.3	Chr6: 4.157748	0.567116	50	1.0338e-05	0	0	1
TC1500001300.mm.2	223433	41302	Fam105a	family with sequence similarity 105, member A	Chr15: 27.655071	7.69544	14.5	Chr3: 31.853489	0.564177	50	1.18492e-05	0	0	1
TC1000002260.mm.2	19073	2043	Srgn	serglycin	Chr10: 62.493833	9.74135	13.2	Chr5: 139.505838	0.563128	50	1.24355e-05	0	0	1
TC1900000205.mm.2	13194	1448	Ddb1	damage-specific DNA binding protein 1, 127kDa	Chr19: 10.605625	11.079	13	Chr7: 95.958777	-0.56287	50	1.25837e-05	0	0	1
TC0700000810.mm.2	16541	68418	Napsa	napsin A aspartic peptidase	Chr7: 44.572432	7.18422	16.9	Chr7: 45.140566	0.560931	50	1.37518e-05	0	0	1
TC0200005314.mm.2	64138	1022	Ctsz	cathepsin Z	Chr2: 174.427493	10.8929	16.6	Chr5: 141.387458	0.559778	50	1.44922e-05	0	0	1
TC0X00001934.mm.2	18636	1969	Cfp	complement factor properdin	ChrX: 20.925454	8.74122	17.9	Chr4: 116.750875	0.557115	50	1.6345e-05	0	0	1
TC0200002291.mm.2	266620	45166	Defb36	defensin beta 36	Chr2: 152.604327	8.12913	16.6	Chr12: 34.201787	-0.556439	50	1.68481e-05	0	0	1
TC0300002695.mm.2	12508	20152	Cd53	CD53 molecule	Chr3: 106.758861	8.75664	17.6	Chr4: 114.787710	0.555432	50	1.76253e-05	0	0	1
TC0500001382.mm.2	74096	12535	Hvcn1	hydrogen voltage-gated channel 1	Chr5: 122.206804	6.84738	13.1	ChrX: 161.585623	0.555342	50	1.76958e-05	0	0	1
TC0X00000427.mm.2	74131	10362	Sash3	SAM and SH3 domain containing 3	ChrX: 48.146436	6.68024	8.5	Chr11: 111.500000	0.552942	50	1.96884e-05	0	0	1
TC1400002746.mm.2	321019	28066	Gpr183	G protein-coupled receptor 183	Chr14: 121.952331	7.25845	11.2	Chr7: 89.835648	0.552487	50	2.00887e-05	0	0	1
TC0X00000329.mm.2	22209	68308	Ube2a	ubiquitin-conjugating enzyme E2A	ChrX: 36.874358	7.97618	9.9	Chr5: 133.911105	0.551979	50	2.0544e-05	0	0	1
TC0100003585.mm.2	100504232		Mptx2	mucosal pentraxin 2	Chr1: 173.274461	10.9149	21.5	Chr3: 148.107130	0.549711	50	2.26961e-05	0	0	1
TC1400001054.mm.2	18826	80174	Lcp1	lymphocyte cytosolic protein 1 (L-plastin)	Chr14: 75.131101	10.4478	13.4	Chr4: 116.750875	0.545343	50	2.74314e-05	0	0	1
TC0100001496.mm.2	20343	539	Sell	selectin L	Chr1: 164.062076	7.06284	12.1	Chr17: 40.571109	0.543611	50	2.9547e-05	0	0	1
TC0500001596.mm.2	69665	78581	Upk3bl	uroplakin 3B-like	Chr5: 136.054492	6.57831	11.1	Chr19: 15.328606	-0.541076	50	3.29143e-05	0	0	1
TC0700003943.mm.2	20128	114426	Trim30a	tripartite motif-containing 30A	Chr7: 104.409025	6.49927	14	Chr9: 43.304228	0.539889	50	3.46083e-05	0	0	1
TC1400002100.mm.2			Dhrs1	dehydrogenase/reductase (SDR family) member 1	Chr14: 55.739020	9.72564	12.9	ChrX: 59.235496	0.538907	50	3.60693e-05	0	0	1
TC1600000264.mm.2	108105	24989	B3gnt5	UDP-GlcNAc:betaGal beta-1,3-N-acetylglucosaminyltransferase 5	Chr16: 19.760208	8.99327	11.8	Chr12: 104.628822	0.538538	50	3.66327e-05	0	0	1
TC1700002779.mm.2	15000	68231	H2-DMb2	histocompatibility 2, class II, locus Mb2	Chr17: 34.143307	8.12085	23.1	Chr17: 33.146326	0.53799	50	3.74844e-05	0	0	1
TC0200003177.mm.2	109299	66992	C330006A16Rik	RIKEN cDNA C330006A16 gene	Chr2: 26.136779	8.25522	39.4	Chr2: 25.649555	-0.536331	50	4.0174e-05	0	0	1
TC1100001163.mm.2	18292	32052	Sebox	SEBOX homeobox	Chr11: 78.503449	6.45171	14.5	ChrX: 51.911915	-0.535784	50	4.11001e-05	0	0	1
TC0700002999.mm.2	12493	20422	Cd37	CD37 molecule	Chr7: 45.233632	7.52711	18.1	Chr7: 95.958777	0.535296	50	4.19411e-05	0	0	1
TC0100001602.mm.2	12523	48249	Cd84	CD84 molecule	Chr1: 171.839697	8.22315	17.9	Chr3: 38.527799	0.533173	50	4.57877e-05	0	0	1
TC0800003244.mm.2	22186	68307	Uba52	ubiquitin A-52 residue ribosomal protein fusion product 1	Chr8: 70.508263	16.3556	11.6	Chr13: 115.929261	-0.531395	50	4.92535e-05	0	0	1
TC0500003719.mm.2	100041548	86127	Gm3402	predicted gene 3402	Chr5: 146.514123	7.15351	26.1	Chr5: 137.893580	-0.531193	50	4.96612e-05	0	0	1
TC1500001131.mm.2	105855	3901	Nckap1l	NCK-associated protein 1-like	Chr15: 103.453825	7.1954	9.5	Chr4: 111.252944	0.529988	50	5.21622e-05	0	0	1
TC0300002998.mm.2	242248	9926	Bank1	B-cell scaffold protein with ankyrin repeats 1	Chr3: 136.053363	8.26451	13.2	Chr4: 116.750875	0.529385	50	5.34571e-05	0	0	1
TC0600001126.mm.2	320265	45655	Fam19a1	family with sequence similarity 19 (chemokine (C-C motif)-like), member A1	Chr6: 96.113154	9.01809	14.6	Chr6: 145.501337	-0.529228	50	5.38006e-05	0	0	1
TC0500000050.mm.2			Abcb1a	ATP-binding cassette, sub-family B (MDR	Chr5: 8.660077	14.9541	17.2	ChrX: 52.951018	-0.528792	50	5.47592e-05	0	0	1
TC0400003018.mm.2			Gm16686	predicted gene 16686	Chr4: 88.755195	8.63527	8	Chr2: 24.093641	-0.528768	50	5.48131e-05	0	0	1
TC1700001463.mm.2	436440	48337	Gpr31b	G protein-coupled receptor 31, D17Leh66b region	Chr17: 13.051321	6.11965	14.2	Chr16: 21.323640	-0.528243	50	5.59894e-05	0	0	1
TC1100003285.mm.2	22032	3173	Traf4	TNF receptor-associated factor 4	Chr11: 78.158423	9.87896	13	Chr15: 96.171491	-0.528172	50	5.61516e-05	0	0	1
TC1900000561.mm.2	72082	115472	Cyp2c55	cytochrome P450, family 2, subfamily c, polypeptide 55	Chr19: 39.007019	15.9028	13.1	Chr7: 125.485006	-0.52736	50	5.80225e-05	0	0	1
TC0900001155.mm.2	13036	36159	Ctsh	cathepsin H	Chr9: 90.054152	9.83435	15.5	Chr16: 17.412078	0.526151	50	6.09156e-05	0	0	1
TC1100001550.mm.2	16796	4480	Lasp1	LIM and SH3 protein 1	Chr11: 97.799000	14.974	16.4	ChrX: 166.686631	-0.525676	50	6.20852e-05	0	0	1
TC1700002244.mm.2	76438	18745	Rftn1	raftlin, lipid raft linker 1	Chr17: 49.992257	6.95455	12.3	Chr2: 22.820915	0.525592	50	6.22957e-05	0	0	1
TC0700000082.mm.2	258918	74134	Olfr1346	olfactory receptor 1346	Chr7: 6.474088	5.89762	9.1	Chr13: 107.030839	-0.523378	50	6.80504e-05	0	0	1
TC0100002656.mm.2	210293	45952	Dock10	dedicator of cytokinesis 10	Chr1: 80.501068	7.69353	12.2	Chr18: 57.065565	0.522677	50	6.99689e-05	0	0	1
TC0100000954.mm.2	241159	15433	Neu4	sialidase 4	Chr1: 94.020493	6.83055	10.5	Chr13: 115.929261	-0.521967	50	7.1966e-05	0	0	1
TC0300000979.mm.2	15360	38066	Hmgcs2	3-hydroxy-3-methylglutaryl-CoA synthase 2 (mitochondrial)	Chr3: 98.280431	16.5033	19.7	ChrX: 52.951018	-0.520067	50	7.75589e-05	0	0	1
TC1700000522.mm.2	13417	1049	Dnah8	dynein, axonemal, heavy chain 8	Chr17: 30.624354	7.21044	30.8	Chr17: 29.885701	0.51928	50	7.99905e-05	0	0	1
TC1100003920.mm.2	15985	521	Cd79b	CD79b molecule, immunoglobulin-associated beta	Chr11: 106.311341	8.06387	16	Chr4: 116.750875	0.519097	50	8.05685e-05	0	0	1
TC1100001238.mm.2	20556	7945	Slfn2	schlafen 2	Chr11: 83.065112	7.50147	10.4	Chr1: 32.343834	0.518386	50	8.28371e-05	0	0	1
TC0X00000076.mm.2	21855	4620	Timm17b	translocase of inner mitochondrial membrane 17 homolog B	ChrX: 7.899357	8.89215	17.2	Chr5: 139.505838	0.518289	50	8.31536e-05	0	0	1
TC1600001966.mm.2	11820	56379	App	amyloid beta (A4) precursor protein	Chr16: 84.954436	13.2044	17.6	ChrX: 52.951018	-0.517419	50	8.60185e-05	0	0	1
TC0200000923.mm.2	21353	3081	Tank	TRAF family member-associated NFKB activator	Chr2: 61.578585	10.3233	16.7	Chr3: 98.283044	0.516427	50	8.94e-05	0	0	1
TC0200002193.mm.2	20608	20286	Sstr4	somatostatin receptor 4	Chr2: 148.395344	6.70195	16.2	Chr2: 22.820915	-0.5151	50	9.41069e-05	0	0	1
TC0100003167.mm.2	19264	2126	Ptprc	protein tyrosine phosphatase, receptor type, C	Chr1: 138.062859	10.0822	18.1	Chr4: 116.750875	0.514982	50	9.45358e-05	0	0	1
TC0400003823.mm.2	625638	45810	Fam43b	family with sequence similarity 43, member B	Chr4: 138.394092	6.59524	14.2	Chr9: 15.889229	-0.51361	50	9.96615e-05	0	0	1
TC0100000428.mm.2	71724	90899	Aox3	aldehyde oxidase 3	Chr1: 58.113130	7.02791	17.9	Chr5: 137.893580	-0.513371	50	0.000100578	0	0	1
TC0700004515.mm.2	66141	113761	Ifitm3	interferon induced transmembrane protein 3	Chr7: 141.009586	9.64445	8.8	ChrX: 50.423970	0.513324	50	0.000100761	0	0	1
TC0300002598.mm.2	12481	1338	Cd2	CD2 molecule	Chr3: 101.275899	7.28776	9.7	Chr11: 101.599021	0.512488	50	0.000104037	0	0	1
TC0900002501.mm.2			Slc24a1	solute carrier family 24 (sodium/potassium/calcium exchanger), member 1	Chr9: 64.922861	6.5698	9	Chr9: 34.662046	-0.51199	50	0.000106036	0	0	1
TC1100003724.mm.2	68673	121796	Krtap4-2	keratin associated protein 4-2	Chr11: 99.634111	8.26625	9.5	Chr1: 188.246931	-0.511703	50	0.000107207	0	0	1
TC0200003122.mm.2	215705	34835	Arrdc1	arrestin domain containing 1	Chr2: 24.925352	10.7103	19.5	Chr2: 28.969780	-0.511469	50	0.000108165	0	0	1
TC0300001006.mm.2	242122	11627	Vtcn1	V-set domain containing T cell activation inhibitor 1	Chr3: 100.825459	7.35385	12.4	Chr15: 94.529303	-0.511086	50	0.000109753	0	0	1
TC0700002816.mm.2	233090		Scgb2b24	secretoglobin, family 2B, member 24	Chr7: 33.737190	6.31087	13.6	Chr7: 87.221331	-0.510529	50	0.000112104	0	0	1
TC1200001768.mm.2	18035	7863	Nfkbia	nuclear factor of kappa light polypeptide gene enhancer in B-cells inhibitor, alpha	Chr12: 55.489409	10.0703	12.8	Chr14: 46.564479	0.509648	50	0.00011591	0	0	1
TC0200000740.mm.2	70789	2925	Kynu	kynureninase	Chr2: 43.555325	6.19007	13.5	Chr11: 101.599021	0.508066	50	0.000123044	0	0	1
TC0700003058.mm.2	235712	86251	Mrgpra2b	MAS-related GPR, member A2B	Chr7: 47.463802	7.30653	17.3	Chr5: 133.911105	-0.506992	50	0.000128108	0	0	1
TC1900000219.mm.2	60361	113790	Ms4a4b	membrane-spanning 4-domains, subfamily A, member 4B	Chr19: 11.443553	6.43038	8.7	Chr1: 155.096387	0.506272	50	0.000131609	0	0	1
TC1400000200.mm.2	22334	37765	Vdac2	voltage-dependent anion channel 2	Chr14: 21.831269	15.1206	15.7	Chr7: 50.064393	-0.50606	50	0.000132657	0	0	1
TC0700004296.mm.2	11674	68996	Aldoa	aldolase A, fructose-bisphosphate	Chr7: 126.795234	14.2704	12.9	ChrX: 51.911915	-0.505663	50	0.00013464	0	0	1
TC0100000766.mm.2	20684	86761	Sp100	SP100 nuclear antigen	Chr1: 85.649988	9.96151	10.8	Chr17: 26.309378	0.504995	50	0.000138035	0	0	1
TC0X00003075.mm.2	14605	104035	Tsc22d3	TSC22 domain family, member 3	ChrX: 140.539528	9.21896	10.3	Chr3: 65.670861	0.504664	50	0.000139747	0	0	1
TC0500001501.mm.2	243277	34616	Gpr133	G protein-coupled receptor 133	Chr5: 129.096750	9.12187	14.9	Chr6: 145.501337	-0.504654	50	0.000139799	0	0	1
TC0700003071.mm.2	404238		Mrgprb3	MAS-related GPR, member B3	Chr7: 48.642863	7.77549	12.4	Chr5: 141.222149	-0.504633	50	0.000139908	0	0	1
TC0900003313.mm.2	12768	20344	Ccr1	chemokine (C-C motif) receptor 1	Chr9: 123.962126	6.60824	18.7	Chr5: 141.387458	0.504277	50	0.000141768	0	0	1
TC0X00003437.mm.2	16186	172	Il2rg	interleukin 2 receptor, gamma	ChrX: 101.264378	7.54138	12.5	Chr9: 49.318446	0.503046	50	0.000148388	0	0	1
TC0700000402.mm.2	12518	31053	Cd79a	CD79a molecule, immunoglobulin-associated alpha	Chr7: 24.897381	7.8864	17.1	Chr7: 95.958777	0.501191	50	0.000158887	0	0	1
TC1500000640.mm.2	17972	525	Ncf4	neutrophil cytosolic factor 4, 40kDa	Chr15: 78.244801	8.36682	13.8	Chr5: 13.966012	0.501183	50	0.000158936	0	0	1
TC0500001789.mm.2	100041554	86127	Gm3404	predicted gene 3404	Chr5: 146.525801	7.39135	27.6	Chr5: 137.893580	-0.501156	50	0.000159095	0	0	1
TC1700001662.mm.2	20609	20287	Sstr5	somatostatin receptor 5	Chr17: 25.489875	7.42871	13.4	ChrX: 51.911915	-0.500958	50	0.000160253	0	0	1
TC0900001675.mm.2	12774	37325	Ccr5	chemokine (C-C motif) receptor 5 (gene/pseudogene)	Chr9: 124.121543	5.64107	34	Chr9: 123.942645	0.50068	50	0.0001619	0	0	1
TC0800000621.mm.2	15446	68095	Hpgd	hydroxyprostaglandin dehydrogenase 15-(NAD)	Chr8: 56.294537	15.4657	16.7	Chr3: 18.710518	-0.500518	50	0.000162863	0	0	1
TC0400001215.mm.2			Stil	SCL/TAL1 interrupting locus	Chr4: 115.000118	7.28853	12.5	Chr1: 39.521926	0.500458	50	0.000163222	0	0	1
TC1400002487.mm.2	66214	8544	Rgcc	regulator of cell cycle	Chr14: 79.288750	7.12413	19.3	Chr19: 23.162094	0.49924	50	0.000170653	0	0	1
TC0300001991.mm.2	329641	45594	Sertm1	serine-rich and transmembrane domain containing 1	Chr3: 54.897068	5.60098	12.7	Chr16: 21.323640	-0.497671	50	0.000180682	0	0	1
TC1400001985.mm.2	219022	14397	Ttc5	tetratricopeptide repeat domain 5	Chr14: 50.765409	7.3494	11.2	Chr5: 141.222149	0.497588	50	0.000181226	0	0	1
TC1700000092.mm.2	23984	4852	Pde10a	phosphodiesterase 10A	Chr17: 8.525372	7.73416	16.9	Chr5: 117.789650	-0.496997	50	0.000185154	0	0	1
TC1300000735.mm.2	69635	3626	Dapk1	death-associated protein kinase 1	Chr13: 60.601947	9.19762	14.2	Chr4: 41.191816	-0.496551	50	0.000188166	0	0	1
TC1500001384.mm.2			Ywhaz	tyrosine 3-monooxygenase/tryptophan 5-monooxygenase activation protein, zeta polypeptide	Chr15: 36.770261	15.5969	16.7	Chr6: 147.652323	-0.496095	50	0.000191289	0	0	1
TC0500000075.mm.2	623898	69402	Gm6460	predicted gene 6460	Chr5: 11.594956	8.66964	14.6	Chr13: 115.929261	-0.495825	50	0.000193161	0	0	1
TC0900000199.mm.2	382062	87291	AB124611	cDNA sequence AB124611	Chr9: 21.526176	7.10495	8.1	Chr15: 12.672705	0.495812	50	0.00019325	0	0	1
TC0500001783.mm.2	245880	68527	Wasf3	WAS protein family, member 3	Chr5: 146.384985	6.91891	13.7	Chr12: 104.628822	-0.495804	50	0.000193308	0	0	1
TC0300003158.mm.2	20447	7938	St6galnac3	ST6 (alpha-N-acetyl-neuraminyl-2,3-beta-galactosyl-1,3)-N-acetylgalactosaminide alpha-2,6-sialyltransferase 3	Chr3: 153.202509	5.77973	11.9	Chr4: 105.245023	0.494461	50	0.000202879	0	0	1
TC0400004203.mm.2	100861620		Gm21082	predicted gene 21082	Chr4: 146.971942	8.24525	10.1	Chr9: 35.212457	-0.493909	50	0.000206933	0	0	1
TC0200000741.mm.2	76117	41271	Arhgap15	Rho GTPase activating protein 15	Chr2: 43.748824	8.32507	11.9	Chr16: 17.412078	0.493775	50	0.000207927	0	0	1
TC0700001689.mm.2	233781	32534	Xylt1	xylosyltransferase I	Chr7: 117.033971	8.71802	11.7	ChrX: 52.951018	-0.492417	50	0.000218258	0	0	1
TC0400000284.mm.2	24018	37851	Rngtt	RNA guanylyltransferase and 5'-phosphatase	Chr4: 33.310311	9.20607	17.8	Chr10: 72.780330	0.492169	50	0.000220198	0	0	1
TC0500003203.mm.2	330188	45136	Ccdc63	coiled-coil domain containing 63	Chr5: 122.108040	5.6332	21.4	Chr6: 147.652323	-0.490179	50	0.000236312	0	0	1
TC0900001582.mm.2			Exog	endo/exonuclease (5'-3'), endonuclease G-like	Chr9: 119.444923	7.70467	11.1	Chr5: 142.116737	0.490158	50	0.000236484	0	0	1
TC0500002486.mm.2	22235	2520	Ugdh	UDP-glucose 6-dehydrogenase	Chr5: 65.413202	13.5224	12.9	Chr12: 71.497283	-0.489766	50	0.00023978	0	0	1
TC1100002249.mm.2	56193	2000	Plek	pleckstrin	Chr11: 16.971206	7.98807	8.7	Chr4: 129.572170	0.488474	50	0.00025095	0	0	1
TC0800001903.mm.2	83436	41822	Plekha2	pleckstrin homology domain containing, family A (phosphoinositide binding specific) member 2	Chr8: 25.039144	8.8014	13.4	Chr3: 21.366751	0.488101	50	0.000254257	0	0	1
TC0700000374.mm.2	54678	117959	Zfp108	zinc finger protein 108	Chr7: 24.254794	8.53053	11.9	Chr1: 39.261548	-0.487359	50	0.000260959	0	0	1
TC1300000834.mm.2	666185	86644	Gm7969	predicted gene 7969	Chr13: 67.949751	8.50255	12.7	Chr5: 133.911105	-0.487227	50	0.000262169	0	0	1
TC0600001427.mm.2	12034	5263	Phb2	prohibitin 2	Chr6: 124.712289	13.0769	19.7	Chr11: 107.964395	-0.486908	50	0.000265112	0	0	1
TC1700000684.mm.2	15015		H2-Q4	histocompatibility 2, Q region locus 4	Chr17: 35.379617	9.29496	26.9	Chr17: 26.256082	0.486816	50	0.000265965	0	0	1
TC0300000994.mm.2	14547	7728	Gdap2	ganglioside induced differentiation associated protein 2	Chr3: 100.162381	8.07358	14	Chr3: 31.853489	0.486554	50	0.000268405	0	0	1
TC1000000768.mm.2	544710	115744	Krtap10-10	keratin associated protein 10-10	Chr10: 77.814682	8.77715	23.4	Chr5: 137.893580	-0.48654	50	0.000268538	0	0	1
TC1700000707.mm.2	76448	19512	Ppp1r18	protein phosphatase 1, regulatory subunit 18	Chr17: 35.865593	7.15171	17.1	Chr18: 15.638699	0.485201	50	0.000281366	0	0	1
TC0600000449.mm.2	387564		Sval3	seminal vesicle antigen-like 3	Chr6: 41.968139	6.01511	12.8	Chr7: 45.725191	0.484225	50	0.000291055	0	0	1
TC0500000052.mm.2			Abcb1b	ATP-binding cassette, sub-family B (MDR	Chr5: 8.798147	12.9021	14.5	ChrX: 52.716667	-0.484103	50	0.000292288	0	0	1
TC1000000884.mm.2	13629	100816	Eef2	eukaryotic translation elongation factor 2	Chr10: 81.176631	15.5921	16.2	ChrX: 58.962775	-0.483275	50	0.000300775	0	0	1
TC0400002626.mm.2	269536	32361	Tex10	testis expressed 10	Chr4: 48.430858	8.26218	12.7	Chr6: 145.501337	0.482928	50	0.000304401	0	0	1
TC1100003141.mm.2	237831	21941	Slc13a5	solute carrier family 13 (sodium-dependent citrate transporter), member 5 (longevity associated)	Chr11: 72.241994	6.62687	22.2	Chr5: 139.505838	-0.48256	50	0.00030828	0	0	1
TC1000002428.mm.2	100041261	115744	Gm3238	predicted gene 3238	Chr10: 77.770633	7.86722	12.4	Chr18: 49.946937	-0.482019	50	0.000314074	0	0	1
TC1400000930.mm.2	210925	10096	Ints9	integrator complex subunit 9	Chr14: 64.950045	8.60111	11.2	Chr15: 14.390519	0.481238	50	0.000322612	0	0	1
TC0700000723.mm.2	233164		Gm4884	predicted gene 4884	Chr7: 41.032719	8.75695	14.4	Chr7: 45.504843	-0.481135	50	0.000323745	0	0	1
TC1500000344.mm.2	66736	8785	Emc2	ER membrane protein complex subunit 2	Chr15: 43.477229	10.9889	10.1	Chr18: 43.154668	0.480633	50	0.00032936	0	0	1
TC0500001767.mm.2	54188	38216	Cpsf4	cleavage and polyadenylation specific factor 4, 30kDa	Chr5: 145.167213	9.30784	41.5	Chr5: 144.449880	-0.48054	50	0.000330414	0	0	1
TC0500000527.mm.2	20657	2334	Sod3	superoxide dismutase 3, extracellular	Chr5: 52.363804	7.51478	9.5	Chr7: 48.980120	0.480084	50	0.000335596	0	0	1
TC1000003218.mm.2	66043	37514	Atp5d	ATP synthase, H+ transporting, mitochondrial F1 complex, delta subunit	Chr10: 80.141457	14.6087	12.7	Chr11: 107.742038	-0.479632	50	0.000340815	0	0	1
TC0600003468.mm.2	320727	48430	Ipo8	importin 8	Chr6: 148.770683	8.25355	11.7	Chr15: 28.264634	0.479417	50	0.000343325	0	0	1
TC1100001628.mm.2	12799	7672	Cnp	2',3'-cyclic nucleotide 3' phosphodiesterase	Chr11: 100.574904	7.99087	15.4	Chr9: 46.857897	0.479023	50	0.000347962	0	0	1
TC0300002847.mm.2	19299	2140	Abcd3	ATP-binding cassette, sub-family D (ALD), member 3	Chr3: 121.758909	12.3558	17.1	ChrX: 56.170165	-0.478848	50	0.00035004	0	0	1
TC1700000765.mm.2	14991	75021	H2-M3	histocompatibility 2, M region locus 3	Chr17: 37.270220	7.9724	12.2	ChrX: 21.061933	0.478491	50	0.000354307	0	0	1
TC0600000570.mm.2	66058	10224	Tmem176a	transmembrane protein 176A	Chr6: 48.841483	10.9415	11.1	Chr3: 100.387918	0.478039	50	0.000359788	0	0	1
TC1200001956.mm.2	104886	64471	Rab15	RAB15, member RAS oncogene family	Chr12: 76.797960	9.19413	16.7	ChrX: 51.911915	0.477938	50	0.000361017	0	0	1
TC1700002350.mm.2	21948	956	Cd70	CD70 molecule	Chr17: 57.145997	4.82676	18.4	Chr13: 115.537298	0.477546	50	0.000365839	0	0	1
TC0800000525.mm.2	192169	10151	Ufsp2	UFM1-specific peptidase 2	Chr8: 45.975528	10.7343	13.2	ChrX: 164.079038	0.477214	50	0.000369979	0	0	1
TC0200004037.mm.2	258903	73985	Olfr1217	olfactory receptor 1217	Chr2: 89.022995	6.29276	10.1	Chr9: 77.369476	-0.477138	50	0.000370926	0	0	1
TC0700001914.mm.2	12945	68990	Dmbt1	deleted in malignant brain tumors 1	Chr7: 131.032076	16.7041	14.7	Chr5: 137.893580	-0.476562	50	0.000378212	0	0	1
TC1800001181.mm.2	72512	18868	Tmem173	transmembrane protein 173	Chr18: 35.733678	6.86384	12.7	Chr3: 31.853489	0.476414	50	0.000380101	0	0	1
TC1500001838.mm.2	19354	55699	Rac2	ras-related C3 botulinum toxin substrate 2 (rho family, small GTP binding protein Rac2)	Chr15: 78.559169	7.37609	18.2	Chr9: 49.318446	0.476365	50	0.000380729	0	0	1
TC1100004292.mm.2	667214	83188	9930111J21Rik1	RIKEN cDNA 9930111J21 gene 1	Chr11: 48.946150	9.85158	16.9	Chr4: 141.236455	0.476178	50	0.000383138	0	0	1
TC1000001901.mm.2	432442	49463	Akap7	A kinase (PRKA) anchor protein 7	Chr10: 25.130455	10.6497	11.5	Chr12: 69.603797	-0.47611	50	0.000384012	0	0	1
TC1200000614.mm.2	208846	36635	Daam1	dishevelled associated activator of morphogenesis 1	Chr12: 71.831068	10.5353	9.3	Chr18: 58.397406	-0.475864	50	0.000387214	0	0	1
TC1100003233.mm.2	13447	20796	Doc2b	double C2-like domains, beta	Chr11: 75.768966	7.3718	11.4	ChrX: 48.960346	-0.475858	50	0.000387287	0	0	1
TC1400002122.mm.2	219103	10204	Cenpj	centromere protein J	Chr14: 56.526761	7.04002	10.2	Chr9: 87.462218	0.475854	50	0.000387341	0	0	1
TC0200005050.mm.2	329554		Gm826	predicted gene 826	Chr2: 160.311393	9.28505	15.2	Chr4: 119.382248	-0.475594	50	0.00039074	0	0	1
TC0100003590.mm.2	545384	115929	BC094916	cDNA sequence BC094916	Chr1: 173.519717	6.227	9.3	Chr4: 46.914512	0.475398	50	0.000393328	0	0	1
TC0500001466.mm.2	208151	28135	Tmem132b	transmembrane protein 132B	Chr5: 125.531774	7.90125	16.1	Chr1: 58.115573	-0.475139	50	0.000396763	0	0	1
TC1100001606.mm.2	16705	104135	Krtap9-1	keratin associated protein 9-1	Chr11: 99.873389	7.96478	15	Chr5: 137.893580	-0.474933	50	0.000399519	0	0	1
TC1000002547.mm.2	14672	20474	Gna11	guanine nucleotide binding protein (G protein), alpha 11 (Gq class)	Chr10: 81.528724	13.1138	18.6	ChrX: 166.348315	-0.474503	50	0.000405315	0	0	1
TC1200000058.mm.2	68832	41453	1110057K04Rik	RIKEN cDNA 1110057K04 gene	Chr12: 8.208107	9.6892	11.9	Chr15: 28.264634	0.473917	50	0.000413344	0	0	1
TC0200003141.mm.2	68475	2768	Ssna1	Sjogren syndrome nuclear autoantigen 1	Chr2: 25.271039	7.27302	16.8	Chr9: 33.440607	0.473639	50	0.000417205	0	0	1
TC0300002173.mm.2	73124	8716	Golim4	golgi integral membrane protein 4	Chr3: 75.876183	12.7294	10.8	Chr13: 107.030839	-0.473202	50	0.000423333	0	0	1
TC0400003170.mm.2	23919	48350	Insl5	insulin-like 5	Chr4: 103.017872	8.73096	12.8	Chr12: 100.674920	0.4727	50	0.000430463	0	0	1
TC0500003097.mm.2	12861	3219	Cox6a1	cytochrome c oxidase subunit VIa polypeptide 1	Chr5: 115.345642	15.9768	22	Chr5: 137.893580	-0.472667	50	0.000430941	0	0	1
TC1200000331.mm.2	17286	4330	Meox2	mesenchyme homeobox 2	Chr12: 37.108540	6.22844	10.2	Chr19: 32.431830	0.472319	50	0.000435964	0	0	1
TC1800000583.mm.2	20496	20283	Slc12a2	solute carrier family 12 (sodium/potassium/chloride transporters), member 2	Chr18: 57.878678	14.2202	16	Chr4: 46.914512	-0.471497	50	0.000448025	0	0	1
TC0500000193.mm.2	100503803		Gm17434	predicted gene 17434	Chr5: 23.333807	6.47858	13.9	Chr6: 145.501337	-0.47146	50	0.000448567	0	0	1
TC1600001343.mm.2			Abcc5	ATP-binding cassette, sub-family C (CFTR/MRP), member 5	Chr16: 20.331303	9.74818	12.5	Chr3: 41.542098	-0.471459	50	0.000448581	0	0	1
TC1000002099.mm.2	12142	925	Prdm1	PR domain containing 1, with ZNF domain	Chr10: 44.437175	6.98922	14.6	Chr3: 98.283044	0.471166	50	0.000452959	0	0	1
TC1600000292.mm.2	12667	2774	Chrd	chordin	Chr16: 20.733127	7.26875	12.6	Chr15: 83.114394	-0.471114	50	0.00045374	0	0	1
TC0500003050.mm.2	20345	2261	Selplg	selectin P ligand	Chr5: 113.817798	7.22315	13.9	Chr19: 11.096126	0.47073	50	0.000459544	0	0	1
TC0100003888.mm.2	15951	115929	Ifi204	interferon activated gene 204	Chr1: 173.747293	8.32924	11	Chr15: 26.623276	0.470348	50	0.000465387	0	0	1
TC0900002514.mm.2	102595	11870	Plekho2	pleckstrin homology domain containing, family O member 2	Chr9: 65.552577	7.36209	15.6	Chr8: 47.101090	0.470263	50	0.000466696	0	0	1
TC0600002099.mm.2	78781	10585	Zc3hav1	zinc finger CCCH-type, antiviral 1	Chr6: 38.305286	8.41405	11.6	Chr12: 57.952639	0.469849	50	0.000473106	0	0	1
TC0700004561.mm.2	100043627		Gm4559	predicted gene 4559	Chr7: 142.273764	8.06504	15.3	Chr5: 137.893580	-0.46931	50	0.000481588	0	0	1
TC0200001158.mm.2	16401	37364	Itga4	integrin, alpha 4 (antigen CD49D, alpha 4 subunit of VLA-4 receptor)	Chr2: 79.255426	9.31867	11	Chr10: 125.491081	0.468247	50	0.000498689	0	0	1
TC1700001688.mm.2	26378	22223	Decr2	2,4-dienoyl CoA reductase 2, peroxisomal	Chr17: 26.081211	11.0516	16.2	Chr1: 63.144761	-0.467763	50	0.00050666	0	0	1
TC0400000902.mm.2	545655		Gm13287	predicted gene 13287	Chr4: 88.803254	8.15322	15.7	Chr4: 88.045738	-0.467723	50	0.000507324	0	0	1
TC1200002138.mm.2	435337	103865	Gm5662	predicted gene 5662	Chr12: 88.270635	8.23935	15	ChrX: 58.962775	-0.467421	50	0.000512371	0	0	1
TC0500001791.mm.2	100041578	86127	Gm3415	predicted gene 3415	Chr5: 146.556113	7.41027	24.5	Chr5: 137.893580	-0.467353	50	0.000513502	0	0	1
TC1000000143.mm.2	237310	18657	Il22ra2	interleukin 22 receptor, alpha 2	Chr10: 19.621998	6.74607	14.7	Chr11: 121.547989	0.467115	50	0.000517511	0	0	1
TC0700003503.mm.2	100579147		Gm10619	predicted gene 10619	Chr7: 73.781429	6.72858	13.6	Chr5: 85.578195	-0.467019	50	0.000519133	0	0	1
TC1800000833.mm.2	11946	2985	Atp5a1	ATP synthase, H+ transporting, mitochondrial F1 complex, alpha subunit 1, cardiac muscle	Chr18: 77.773729	16.0506	13.3	Chr12: 104.628822	-0.467011	50	0.000519278	0	0	1
TC1300000724.mm.2	78689	5781	Naa35	N(alpha)-acetyltransferase 35, NatC auxiliary subunit	Chr13: 59.585259	9.61498	16.3	Chr15: 3.236252	0.466636	50	0.000525664	0	0	1
TC1600001770.mm.2	54613	4448	St3gal6	ST3 beta-galactoside alpha-2,3-sialyltransferase 6	Chr16: 58.468125	11.4464	12.7	Chr12: 104.719074	0.466328	50	0.000530962	0	0	1
TC1100002648.mm.2	245240		9930111J21Rik2	RIKEN cDNA 9930111J21 gene 2	Chr11: 49.015874	9.84173	15.2	Chr19: 11.096126	0.466068	50	0.00053549	0	0	1
TC1100002045.mm.2	170758	68433	Rac3	ras-related C3 botulinum toxin substrate 3 (rho family, small GTP binding protein Rac3)	Chr11: 120.721468	6.72355	13.4	Chr9: 34.662046	0.465749	50	0.000541069	0	0	1
TC0900001713.mm.2	71829	100549	Ddi1	DNA-damage inducible 1 homolog 1	Chr9: 6.265028	5.93353	11.3	Chr9: 87.462218	-0.465443	50	0.000546483	0	0	1
TC1900001516.mm.2	72199	41480	Mms19	MMS19 nucleotide excision repair homolog	Chr19: 41.941086	9.10002	16.3	Chr5: 133.911105	0.465332	50	0.000548442	0	0	1
TC0300000089.mm.2	140918	76812	Slc7a12	solute carrier family 7 (cationic amino acid transporter, y+ system), member 12	Chr3: 14.480697	5.76633	14.4	Chr2: 19.078722	0.465236	50	0.000550168	0	0	1
TC1200001974.mm.2	268567	18700	Tmem229b	transmembrane protein 229B	Chr12: 78.961795	7.3504	10.9	Chr8: 21.946965	0.464299	50	0.000567125	0	0	1
TC1600001461.mm.2	224088	23455	Atp13a3	ATPase type 13A3	Chr16: 30.312423	10.6881	13.3	ChrX: 51.911915	-0.463694	50	0.000578319	0	0	1
TC0900000606.mm.2	382137	19813	Fdxacb1	ferredoxin-fold anticodon binding domain containing 1	Chr9: 50.768236	7.28891	12.4	Chr2: 19.078722	0.463643	50	0.00057926	0	0	1
TC0500000922.mm.2	55985	48431	Cxcl13	chemokine (C-X-C motif) ligand 13	Chr5: 95.956928	12.1811	14.2	Chr17: 26.814001	0.463531	50	0.000581371	0	0	1
TC1800001049.mm.2	75964	40993	Trappc8	trafficking protein particle complex 8	Chr18: 20.817224	9.25125	15	Chr2: 22.820915	0.463343	50	0.000584907	0	0	1
TC0X00000343.mm.2	100039913	41772	Rhox2b	reproductive homeobox 2B	ChrX: 37.412067	7.69969	11.7	Chr10: 64.710346	-0.463174	50	0.000588097	0	0	1
TC1500001718.mm.2	17068	2742	Ly6d	lymphocyte antigen 6 complex, locus D	Chr15: 74.762056	7.54491	17.9	Chr5: 16.863503	0.462946	50	0.000592429	0	0	1
TC0600003276.mm.2	387346	41541	Tas2r114	taste receptor, type 2, member 114	Chr6: 131.689134	7.21893	15.1	Chr16: 14.378611	-0.462865	50	0.000593971	0	0	1
TC1100003345.mm.2	338367	45576	Myo1d	myosin ID	Chr11: 80.482126	13.3545	12.6	Chr9: 35.212457	-0.462616	50	0.00059875	0	0	1
TC1800000794.mm.2	52538	4456	Acaa2	acetyl-CoA acyltransferase 2	Chr18: 74.779197	13.2927	12.7	Chr3: 39.285982	-0.462494	50	0.000601105	0	0	1
TC0100000836.mm.2	22236	88824	Ugt1a2	UDP glucuronosyltransferase 1 family, polypeptide A2	Chr1: 88.055388	14.5412	13.8	ChrX: 51.911915	-0.46226	50	0.000605653	0	0	1
TC1100002821.mm.2	100502887		Olfr331	olfactory receptor 331	Chr11: 58.501598	6.90007	10.5	Chr13: 8.804094	-0.461693	50	0.000616774	0	0	1
TC1100002642.mm.2	432555	83188	Gm5431	predicted gene 5431	Chr11: 48.887422	7.93507	12.6	Chr16: 67.046635	0.461479	50	0.00062101	0	0	1
TC1000002430.mm.2	100041281	115744	Gm3250	predicted gene 3250	Chr10: 77.781850	7.8422	23.2	Chr5: 137.125241	-0.4614	50	0.000622591	0	0	1
TC0800002102.mm.2	20288	12822	Msr1	macrophage scavenger receptor 1	Chr8: 39.581700	6.5028	10.4	Chr7: 91.094474	0.461314	50	0.000624298	0	0	1
TC1100002497.mm.2	94176	37984	Dock2	dedicator of cytokinesis 2	Chr11: 34.226815	8.33555	17.6	Chr7: 95.958777	0.461257	50	0.000625449	0	0	1
TC1700000835.mm.2	27226	3725	Pla2g7	phospholipase A2, group VII (platelet-activating factor acetylhydrolase, plasma)	Chr17: 43.568098	8.4832	12.6	Chr7: 89.835648	0.461256	50	0.000625464	0	0	1
TC0300000844.mm.2	14246	84700	Flg	filaggrin	Chr3: 93.273541	9.87907	17	Chr5: 137.893580	-0.461181	50	0.000626967	0	0	1
TC1200002401.mm.2			4930595D18Rik	RIKEN cDNA 4930595D18 gene	Chr12: 111.159850	7.94853	25.1	Chr5: 137.893580	-0.460523	50	0.000640298	0	0	1
TC1800000712.mm.2	70799	73526	Cep192	centrosomal protein 192kDa	Chr18: 67.800107	7.97987	13.6	Chr16: 3.500000	0.460511	50	0.00064054	0	0	1
TC1100002832.mm.2	258494	115656	Olfr318	olfactory receptor 318	Chr11: 58.720069	6.99907	10.9	Chr18: 16.414681	-0.459356	50	0.000664558	0	0	1
TC0700004554.mm.2			Affy_TC0700004554.mm.2	Affy MTA 1.0 probeset TC0700004554.mm.2	Chr7: 142.120070	9.25558	18.2	Chr5: 137.125241	-0.459268	50	0.000666432	0	0	1
TC1100004118.mm.2	67763	55687	Prpsap1	phosphoribosyl pyrophosphate synthetase-associated protein 1	Chr11: 116.470816	14.1402	17	Chr12: 100.565815	-0.459177	50	0.000668362	0	0	1
TC1900001128.mm.2	12482	7259	Ms4a1	membrane-spanning 4-domains, subfamily A, member 1	Chr19: 11.250603	7.12669	10.8	ChrX: 164.048002	0.458986	50	0.000672418	0	0	1
TC0700002922.mm.2	71162	86127	4933421I07Rik	RIKEN cDNA 4933421I07 gene	Chr7: 42.445462	6.36525	17.3	Chr5: 137.893580	-0.458701	50	0.000678534	0	0	1
TC0800000112.mm.2	17207	11804	Mcf2l	MCF.2 cell line derived transforming sequence-like	Chr8: 12.873806	7.28213	21.1	ChrX: 167.394896	0.45799	50	0.00069401	0	0	1
TC1700000349.mm.2	16898	37714	Rps2	ribosomal protein S2	Chr17: 24.718116	15.6956	49.8	Chr17: 26.309378	-0.457405	50	0.000706965	0	0	1
TC1300000425.mm.2	17084	48274	Ly86	lymphocyte antigen 86	Chr13: 37.345345	8.40896	16.4	Chr4: 116.750875	0.457247	50	0.000710498	0	0	1
TC1000002197.mm.2	100504180		LOC100504180	double homeobox protein 4-like protein 2-like	Chr10: 58.222299	8.06711	15.5	Chr5: 137.893580	-0.456806	50	0.000720466	0	0	1
TC0600002127.mm.2	109880	3197	Braf	v-raf murine sarcoma viral oncogene homolog B1	Chr6: 39.603237	10.2862	16.3	ChrX: 56.170165	-0.456677	50	0.000723401	0	0	1
TC1200001283.mm.2	104732	77129	4930427A07Rik	RIKEN cDNA 4930427A07 gene	Chr12: 113.156421	6.10235	11.3	Chr16: 88.933807	0.456606	50	0.000725028	0	0	1
TC0200002803.mm.2	228993	76562	Slc17a9	solute carrier family 17, member 9	Chr2: 180.725263	10.4489	12.7	Chr4: 118.753825	-0.456569	50	0.000725869	0	0	1
TC1000002426.mm.2	77763	115744	Gm9736	predicted gene 9736	Chr10: 77.750521	8.46829	20.3	Chr5: 137.125241	-0.456397	50	0.000729804	0	0	1
TC1500001730.mm.2	100041546	113718	Ly6c2	lymphocyte antigen 6 complex, locus C2	Chr15: 75.108160	9.02802	8.3	Chr1: 32.343834	0.456252	50	0.000733142	0	0	1
TC1500002003.mm.2	22422	22531	Wnt7b	wingless-type MMTV integration site family, member 7B	Chr15: 85.535437	5.63085	12.3	Chr2: 144.092011	-0.455963	50	0.000739835	0	0	1
TC0600002275.mm.2	15394	4032	Hoxa1	homeobox A1	Chr6: 52.155367	6.15991	9.5	Chr5: 130.410997	-0.455929	50	0.00074063	0	0	1
TC0900000976.mm.2	17999	88807	Nedd4	neural precursor cell expressed, developmentally down-regulated 4, E3 ubiquitin protein ligase	Chr9: 72.662346	12.3416	19.7	Chr9: 71.404472	-0.455855	50	0.00074236	0	0	1
TC0200002011.mm.2	69596	23095	Ap5s1	adaptor-related protein complex 5, sigma 1 subunit	Chr2: 131.207078	8.35962	16.2	Chr2: 129.223472	0.45582	50	0.000743176	0	0	1
TC1700000618.mm.2	14998	4464	H2-DMa	histocompatibility 2, class II, locus DMa	Chr17: 34.122832	7.22167	11.2	Chr19: 11.096126	0.455792	50	0.000743832	0	0	1
TC1900001153.mm.2	258805	17398	Olfr1426	olfactory receptor 1426	Chr19: 12.087610	6.07138	12.1	Chr10: 60.185491	0.455687	50	0.000746286	0	0	1
TC0500000928.mm.2	11745	68445	Anxa3	annexin A3	Chr5: 96.793385	9.08775	18.3	Chr12: 100.565815	0.455644	50	0.000747286	0	0	1
TC1400002621.mm.2	210789	45451	Tbc1d4	TBC1 domain family, member 4	Chr14: 101.442360	9.56	13.1	Chr2: 25.649555	-0.455637	50	0.000747458	0	0	1
TC0500003599.mm.2	337924	111391	Cyp3a44	cytochrome P450, family 3, subfamily a, polypeptide 44	Chr5: 145.773983	8.45042	13	Chr7: 129.035694	-0.45561	50	0.000748088	0	0	1
TC1100003097.mm.2	66102	49694	Cxcl16	chemokine (C-X-C motif) ligand 16	Chr11: 70.453983	9.2598	17.7	Chr11: 67.369407	0.455574	50	0.000748949	0	0	1
TC0200000392.mm.2	67228	5432	Dph7	diphthamine biosynethesis 7	Chr2: 24.962400	7.12135	12	Chr2: 25.852660	0.455446	50	0.000751957	0	0	1
TC1900000150.mm.2	12669	20189	Chrm1	cholinergic receptor, muscarinic 1	Chr19: 8.663789	7.38324	10.2	ChrX: 48.895006	-0.45523	50	0.000757066	0	0	1
TC1400001731.mm.2	30044	69152	Opn4	opsin 4	Chr14: 34.590618	6.44536	10.9	Chr7: 83.878657	-0.455189	50	0.000758056	0	0	1
TC1100004286.mm.2	13494	3060	Drg1	developmentally regulated GTP binding protein 1	Chr11: 3.249907	8.39633	13.5	Chr9: 34.662046	0.455023	50	0.000762003	0	0	1
TC0500000078.mm.2			Gm6465	predicted gene 6465	Chr5: 11.845539	7.47767	13.4	Chr12: 34.201787	-0.45499	50	0.000762796	0	0	1
TC1000002429.mm.2			Gm7138	predicted gene 7138	Chr10: 77.776252	9.04715	17.4	Chr5: 137.893580	-0.454704	50	0.000769663	0	0	1
TC1500002173.mm.2	259038	64944	Olfr283	olfactory receptor 283	Chr15: 98.378096	7.42953	18.4	Chr16: 15.829567	-0.454084	50	0.000784733	0	0	1
TC0700002883.mm.2	434171	80005	Gm5591	predicted gene 5591	Chr7: 38.518139	7.61985	14.6	Chr16: 89.532874	-0.454009	50	0.000786564	0	0	1
TC1300001410.mm.2	207615	40914	Wdr37	WD repeat domain 37	Chr13: 8.802966	8.9252	9.9	Chr2: 80.054211	0.453782	50	0.000792161	0	0	1
TC0500001830.mm.2	71473		8430423G03Rik	RIKEN cDNA 8430423G03 gene	Chr5: 148.950250	6.65389	16.5	Chr18: 70.159002	-0.453415	50	0.000801289	0	0	1
TC0200002334.mm.2	73388	52268	Bpifa3	BPI fold containing family A, member 3	Chr2: 154.130336	6.68798	13.8	Chr12: 69.603797	-0.453309	50	0.000803929	0	0	1
TC1400000455.mm.2	11730	117946	Ang3	angiogenin, ribonuclease A family, member 3	Chr14: 43.957069	6.44844	29.8	Chr14: 52.130495	0.453202	50	0.000806618	0	0	1
TC1100003104.mm.2	11448	60	Chrne	cholinergic receptor, nicotinic, epsilon (muscle)	Chr11: 70.614883	6.92998	17.9	Chr6: 145.501337	-0.453187	50	0.000806998	0	0	1
TC0600001398.mm.2	73149	9413	Clec4a3	C-type lectin domain family 4, member a3	Chr6: 122.952515	7.01364	12.2	ChrX: 52.716667	0.453019	50	0.000811224	0	0	1
TC0300001061.mm.2	67489	38203	Ap4b1	adaptor-related protein complex 4, beta 1 subunit	Chr3: 103.809517	7.46678	10	Chr8: 44.622962	0.452769	50	0.000817576	0	0	1
TC0700003852.mm.2	11875	7231	Art5	ADP-ribosyltransferase 5	Chr7: 102.096879	8.35735	11.7	Chr18: 65.609709	-0.452437	50	0.000826048	0	0	1
TC0200000339.mm.2	208967	32609	Thnsl1	threonine synthase-like 1	Chr2: 21.205724	7.59145	10.4	Chr2: 11.785864	0.452145	50	0.000833583	0	0	1
TC0100001712.mm.2	72568	35252	Lin9	lin-9 homolog (C. elegans)	Chr1: 180.641150	7.22387	14.7	Chr18: 54.614840	0.451802	50	0.000842492	0	0	1
TC0400000894.mm.2	545648	45671	Gm13272	predicted gene 13272	Chr4: 88.776762	8.00269	19.6	Chr4: 88.045738	-0.451591	50	0.000848022	0	0	1
TC0700001015.mm.2	434197	79038	Fam169b	family with sequence similarity 169, member B	Chr7: 68.273839	6.15249	9.9	Chr11: 121.547989	0.45151	50	0.000850155	0	0	1
TC0X00001217.mm.2	100503089		Gm17297	predicted gene 17297	ChrX: 124.380076	7.7396	12.1	Chr5: 137.125241	-0.451419	50	0.00085255	0	0	1
TC0X00001226.mm.2	100862269		Gm21604	predicted gene 21604	ChrX: 125.315078	7.7396	12.1	Chr5: 137.125241	-0.451419	50	0.00085255	0	0	1
TC0X00001228.mm.2	100504579		Gm17679	predicted gene 17679	ChrX: 125.578116	7.7396	12.1	Chr5: 137.125241	-0.451419	50	0.00085255	0	0	1
TC0200005094.mm.2	26943	38230	Serinc3	serine incorporator 3	Chr2: 163.623272	16.6413	13.7	ChrX: 58.962775	-0.451226	50	0.000857643	0	0	1
TC0300003013.mm.2	26377	32138	Dapp1	dual adaptor of phosphotyrosine and 3-phosphoinositides	Chr3: 137.931006	7.40256	14.8	Chr17: 43.863031	0.451169	50	0.000859172	0	0	1
TC1600001233.mm.2	26565	2636	Pla2g10	phospholipase A2, group X	Chr16: 13.715057	10.4533	15	Chr11: 108.713781	0.451089	50	0.000861297	0	0	1
TC1500001728.mm.2	110454	113718	Ly6a	lymphocyte antigen 6 complex, locus A	Chr15: 74.994877	11.3027	13.2	ChrX: 21.061933	0.450839	50	0.000867983	0	0	1
TC1300001155.mm.2	17079	4077	Cd180	CD180 molecule	Chr13: 102.693558	7.74231	21.2	Chr4: 116.750875	0.450553	50	0.000875689	0	0	1
TC1100003298.mm.2	195040	45125	Tmem199	transmembrane protein 199	Chr11: 78.507055	7.46136	11.6	Chr7: 118.834802	0.450468	50	0.000877996	0	0	1
TC0300000835.mm.2	94060	79583	Lce3c	late cornified envelope 3C	Chr3: 92.944486	8.03489	18.5	Chr1: 94.269488	-0.450437	50	0.000878825	0	0	1
TC1700000933.mm.2	58218	87012	Trem3	triggering receptor expressed on myeloid cells 3	Chr17: 48.247729	6.51013	12.4	Chr7: 48.980120	-0.450262	50	0.000883584	0	0	1
TC1100003397.mm.2	20308	86734	Ccl9	chemokine (C-C motif) ligand 9	Chr11: 83.572917	10.2317	8.4	ChrX: 164.289348	0.450109	50	0.000887768	0	0	1
TC0700000070.mm.2	72667	10139	Zfp444	zinc finger protein 444	Chr7: 6.172226	7.33162	11.6	Chr5: 133.911105	-0.45004	50	0.000889652	0	0	1
TC0700000099.mm.2	20871	87004	Aurkc	aurora kinase C	Chr7: 6.995385	7.76922	9.7	Chr16: 63.661422	-0.44991	50	0.000893222	0	0	1
TC0700002720.mm.2	20733	7955	Spint2	serine peptidase inhibitor, Kunitz type, 2	Chr7: 29.256330	14.8327	19.6	ChrX: 52.716667	-0.449685	50	0.000899424	0	0	1
TC0800001185.mm.2	12354	55875	Car7	carbonic anhydrase 7	Chr8: 104.534689	6.65073	12.7	Chr2: 80.327515	-0.449574	50	0.000902503	0	0	1
TC1600001639.mm.2	207798	9726	Gramd1c	GRAM domain containing 1C	Chr16: 43.980350	7.042	16.2	Chr19: 15.328606	0.449564	50	0.000902776	0	0	1
TC0200003532.mm.2	75423	100572	Arl5a	ADP-ribosylation factor-like 5A	Chr2: 52.397951	8.60524	11.5	Chr2: 80.327515	0.44924	50	0.000911823	0	0	1
TC0800000606.mm.2			Affy_TC0800000606.mm.2	Affy MTA 1.0 probeset TC0800000606.mm.2	Chr8: 55.348668	9.74527	16.7	Chr5: 137.893580	-0.449067	50	0.000916693	0	0	1
TC1600000220.mm.2	18440	3975	P2rx6	purinergic receptor P2X, ligand-gated ion channel, 6	Chr16: 17.561885	8.59582	15	Chr1: 46.868825	-0.448942	50	0.000920218	0	0	1
TC1300000590.mm.2	667693	86018	Gm8765	predicted gene 8765	Chr13: 50.698329	8.16049	12.6	Chr5: 133.911105	-0.448559	50	0.000931102	0	0	1
TC1200002081.mm.2	67963	4697	Npc2	Niemann-Pick disease, type C2	Chr12: 84.754559	9.18405	11.1	Chr12: 84.895759	0.448529	50	0.000931951	0	0	1
TC0500001113.mm.2	116701	11067	Fgfrl1	fibroblast growth factor receptor-like 1	Chr5: 108.694229	9.67296	21.8	Chr3: 41.542098	-0.447576	50	0.000959547	0	0	1
TC1600000425.mm.2	68092	56377	Ncbp2	nuclear cap binding protein subunit 2, 20kDa	Chr16: 31.948513	8.04549	13	Chr5: 141.222149	0.447525	50	0.000961029	0	0	1
TC0500003538.mm.2	11461	110648	Actb	actin, beta	Chr5: 142.903115	16.7109	22.6	Chr5: 137.893580	-0.447343	50	0.000966386	0	0	1
TC0100000898.mm.2	65247	9390	Asb1	ankyrin repeat and SOCS box containing 1	Chr1: 91.540565	7.50987	14.5	Chr6: 145.501337	-0.447295	50	0.000967817	0	0	1
TC1100000802.mm.2	22368	7993	Trpv2	transient receptor potential cation channel, subfamily V, member 2	Chr11: 62.574486	7.11447	10.1	Chr5: 5.401889	0.447256	50	0.000968962	0	0	1
TC0700002069.mm.2	77215		Krtap5-3	keratin associated protein 5-3	Chr7: 142.201364	6.72802	11.1	Chr16: 97.578264	-0.446856	50	0.000980868	0	0	1
TC0700000161.mm.2	16881	197	Lig1	ligase I, DNA, ATP-dependent	Chr7: 13.277283	7.57515	15.4	ChrX: 52.951018	0.44652	50	0.000990967	0	0	1
TC0100002019.mm.2	78081	81683	Crisp4	cysteine-rich secretory protein 4	Chr1: 18.115191	6.38842	15.2	Chr16: 17.412078	0.446172	50	0.00100151	0	0	1
TC0900000415.mm.2	258783	74018	Olfr920	olfactory receptor 920	Chr9: 38.752796	7.07985	10.2	Chr9: 123.938540	0.446071	50	0.00100461	0	0	1
TC0700002034.mm.2	68713	86130	Ifitm1	interferon induced transmembrane protein 1	Chr7: 140.967221	9.39591	9.9	Chr8: 44.622962	0.446033	50	0.00100574	0	0	1
TC0600003114.mm.2	15170	56589	Ptpn6	protein tyrosine phosphatase, non-receptor type 6	Chr6: 124.720707	7.54429	14	Chr4: 114.787710	0.445868	50	0.00101083	0	0	1
TC1100000641.mm.2	14667	349	Gm2a	GM2 ganglioside activator	Chr11: 55.097985	9.87553	11.8	Chr19: 10.772356	0.445813	50	0.00101249	0	0	1
TC0500001455.mm.2	73121	18764	Fam101a	family with sequence similarity 101, member A	Chr5: 125.003447	7.02	9.1	Chr9: 100.022005	-0.445138	50	0.00103347	0	0	1
TC1600000697.mm.2	57263	75199	Retnlb	resistin like beta	Chr16: 48.816856	11.0628	13.9	Chr8: 95.747331	0.44488	50	0.00104157	0	0	1
TC1800000632.mm.2	93687	37546	Csnk1a1	casein kinase 1, alpha 1	Chr18: 61.555274	13.9671	15.1	Chr4: 59.835329	-0.444582	50	0.001051	0	0	1
TC0200000404.mm.2	227615	107047	Tmem203	transmembrane protein 203	Chr2: 25.255439	8.30485	18.6	Chr2: 41.625955	-0.444505	50	0.00105345	0	0	1
TC0600002550.mm.2	15277	37273	Hk2	hexokinase 2	Chr6: 82.725025	9.51658	11.9	Chr19: 18.146366	0.444366	50	0.0010579	0	0	1
TC0200005013.mm.2	56045	9160	Samhd1	SAM domain and HD domain 1	Chr2: 157.097529	10.9372	11.2	Chr3: 38.527799	0.444044	50	0.00106823	0	0	1
TC0300002042.mm.2	28146	8691	Serp1	stress-associated endoplasmic reticulum protein 1	Chr3: 58.521969	11.7259	13.9	Chr16: 27.360729	0.444016	50	0.00106914	0	0	1
TC0100001256.mm.2	16763	4059	Lad1	ladinin 1	Chr1: 135.818598	11.6439	10.6	Chr1: 135.170068	-0.443848	50	0.00107458	0	0	1
TC0200004085.mm.2	406186	45081	Olfr142	olfactory receptor 142	Chr2: 90.252066	5.91318	19.4	Chr10: 122.981479	0.443837	50	0.00107492	0	0	1
TC0400003792.mm.2	12260	418	C1qb	complement component 1, q subcomponent, B chain	Chr4: 136.880129	8.22009	14.4	Chr15: 41.788150	0.443834	50	0.00107505	0	0	1
TC1300000285.mm.2	195208	9483	Dcdc2a	doublecortin domain containing 2a	Chr13: 25.056004	6.96431	9.6	Chr11: 62.251912	-0.443794	50	0.00107633	0	0	1
TC0400003448.mm.2	69780	41489	Smap2	small ArfGAP2	Chr4: 120.968317	9.11304	10.4	Chr4: 111.252944	0.443713	50	0.00107897	0	0	1
TC0400004123.mm.2	73353	23647	Actrt2	actin-related protein T2	Chr4: 154.666428	6.55475	10.9	Chr1: 43.444074	-0.443682	50	0.00107997	0	0	1
TC0900001987.mm.2	14247	55624	Fli1	Friend leukemia virus integration 1	Chr9: 32.422204	8.91862	11.6	Chr19: 42.426702	0.443337	50	0.00109129	0	0	1
TC1100000690.mm.2	69864	87042	1810065E05Rik	RIKEN cDNA 1810065E05 gene	Chr11: 58.421111	16.242	18.2	Chr3: 40.503649	-0.443293	50	0.00109273	0	0	1
TC0200003332.mm.2	72543	25444	Mvb12b	multivesicular body subunit 12B	Chr2: 33.729953	7.45824	36.1	Chr2: 32.614941	0.443275	50	0.00109332	0	0	1
TC1100004148.mm.2	71776	57081	Tha1	threonine aldolase 1	Chr11: 117.867949	7.51818	13.7	Chr4: 96.896949	-0.442812	50	0.00110865	0	0	1
TC1300000273.mm.2	12763	7269	Cmah	cytidine monophospho-N-acetylneuraminic acid hydroxylase	Chr13: 24.327404	7.86607	11.7	Chr5: 14.230752	0.442706	50	0.00111218	0	0	1
TC0X00002333.mm.2	245446	18272	Slitrk4	SLIT and NTRK-like family, member 4	ChrX: 64.264885	5.62784	9.8	Chr5: 139.494733	0.44236	50	0.00112382	0	0	1
TC0200000272.mm.2			Gm13318	predicted gene 13318	Chr2: 16.042126	8.65489	14	Chr18: 65.174965	-0.441986	50	0.00113651	0	0	1
TC0500000627.mm.2	74734	3180	Rhoh	ras homolog family member H	Chr5: 65.861220	6.89542	17	Chr4: 116.750875	0.441863	50	0.00114072	0	0	1
TC0600002955.mm.2	110157	48145	Raf1	v-raf-1 murine leukemia viral oncogene homolog 1	Chr6: 115.618067	11.6316	17.5	Chr2: 23.766163	-0.441794	50	0.00114308	0	0	1
TC0200005462.mm.2	12496	20333	Entpd2	ectonucleoside triphosphate diphosphohydrolase 2	Chr2: 25.395874	8.53375	15.8	Chr2: 24.093641	0.441645	50	0.00114817	0	0	1
TC1100001047.mm.2			Cluh	clustered mitochondria (cluA/CLU1) homolog	Chr11: 74.649495	11.8095	19.1	Chr12: 99.580026	-0.441186	50	0.00116406	0	0	1
TC0900001128.mm.2	23959	1895	Nt5e	5'-nucleotidase, ecto (CD73)	Chr9: 88.327609	7.69507	13.8	Chr16: 27.062879	0.441161	50	0.00116495	0	0	1
TC0500002154.mm.2			Hadha	hydroxyacyl-CoA dehydrogenase/3-ketoacyl-CoA thiolase/enoyl-CoA hydratase (trifunctional protein), alpha subunit	Chr5: 30.118301	13.435	17.2	ChrX: 58.962775	-0.441132	50	0.00116595	0	0	1
TC0800001885.mm.2	57437	9385	Golga7	golgin A7	Chr8: 23.241326	9.90029	8.2	Chr15: 89.576205	0.441102	50	0.001167	0	0	1
TC1500001085.mm.2	75705	83162	Eif4b	eukaryotic translation initiation factor 4B	Chr15: 102.073773	12.6146	13.2	Chr13: 103.949936	-0.43961	50	0.00122011	0	0	1
TC1500002092.mm.2	223827	28259	Gxylt1	glucoside xylosyltransferase 1	Chr15: 93.239742	10.0248	15.5	Chr7: 80.974403	-0.439605	50	0.00122031	0	0	1
TC1400002252.mm.2	14365	23004	Fzd3	frizzled family receptor 3	Chr14: 65.192441	7.61056	11.6	Chr17: 87.195981	-0.439224	50	0.0012342	0	0	1
TC1700001938.mm.2			D17H6S56E-5	DNA segment, Chr 17, human D6S56E 5	Chr17: 34.996736	11.0646	17.9	ChrX: 50.730573	0.438913	50	0.00124565	0	0	1
TC1000002431.mm.2	634504	115744	Gm7137	predicted gene 7137	Chr10: 77.787490	7.94853	28.7	Chr5: 137.010795	-0.43873	50	0.00125244	0	0	1
TC1000002604.mm.2	74238	11869	Mterfd3	MTERF domain containing 3	Chr10: 85.119433	7.55818	13.3	Chr9: 103.686134	0.438484	50	0.00126159	0	0	1
TC1100001460.mm.2	110172	4252	Slc35b1	solute carrier family 35, member B1	Chr11: 95.384692	9.39144	13.3	Chr12: 67.568128	0.438305	50	0.0012683	0	0	1
TC0100001590.mm.2	226652	18766	Arhgap30	Rho GTPase activating protein 30	Chr1: 171.388954	7.61467	12.9	Chr5: 13.966012	0.437969	50	0.001281	0	0	1
TC1700001147.mm.2	77889	12687	Lbh	limb bud and heart development	Chr17: 72.918305	7.93565	14.9	Chr12: 104.393980	0.43749	50	0.00129925	0	0	1
TC1600000890.mm.2			Gm17333	predicted gene 17333	Chr16: 77.846604	8.67105	13.5	Chr12: 84.895759	-0.43741	50	0.00130234	0	0	1
TC1500000803.mm.2	67747	9230	Ribc2	RIB43A domain with coiled-coils 2	Chr15: 85.132099	7.44205	16.8	Chr5: 137.893580	-0.43711	50	0.00131393	0	0	1
TC0500001623.mm.2	13846	20939	Ephb4	EPH receptor B4	Chr5: 137.350109	10.0882	24.6	Chr5: 137.010795	-0.437084	50	0.00131493	0	0	1
TC1400001432.mm.2	13421	3630	Dnase1l3	deoxyribonuclease I-like 3	Chr14: 7.964533	6.65265	10.9	Chr5: 91.750763	0.437066	50	0.00131564	0	0	1
TC0X00001829.mm.2	13058	68054	Cybb	cytochrome b-245, beta polypeptide (NADPH oxidase 2)	ChrX: 9.435252	9.64809	16.9	Chr19: 11.096126	0.436858	50	0.00132372	0	0	1
TC1000001349.mm.2	382427	33850	Best3	bestrophin 3	Chr10: 116.986314	5.86931	9.6	Chr4: 13.767123	-0.436784	50	0.00132661	0	0	1
TC0700004640.mm.2	192192	26700	Shkbp1	SH3KBP1 binding protein 1	Chr7: 27.342133	8.74691	12	Chr12: 65.049772	0.436782	50	0.0013267	0	0	1
TC1700001339.mm.2	11516	869	Adcyap1	adenylate cyclase activating polypeptide 1 (pituitary)	Chr17: 93.199021	5.6956	13.5	Chr6: 96.800636	0.436575	50	0.00133481	0	0	1
TC1600001337.mm.2	239743	15603	Klhl6	kelch-like family member 6	Chr16: 19.946492	7.79825	12.4	Chr4: 116.750875	0.436572	50	0.00133492	0	0	1
TC0X00002017.mm.2	100862118		Spin2e	spindlin family, member 2E	ChrX: 31.618216	7.82324	19	Chr5: 137.893580	-0.436386	50	0.00134227	0	0	1
TC0900001722.mm.2	11796	899	Birc3	baculoviral IAP repeat containing 3	Chr9: 7.848699	11.3957	14.9	Chr19: 11.923268	0.435767	50	0.00136692	0	0	1
TC1100003736.mm.2	665992		Krtap4-8	keratin associated protein 4-8	Chr11: 99.779722	8.66831	16.1	Chr12: 34.205278	-0.435732	50	0.00136834	0	0	1
TC0X00000166.mm.2	13205	3425	Ddx3x	DEAD (Asp-Glu-Ala-Asp) box polypeptide 3, X-linked	ChrX: 13.280970	13.5704	14.6	Chr7: 59.986065	-0.435571	50	0.00137479	0	0	1
TC1700001607.mm.2	353130	77185	Prss33	protease, serine, 33	Chr17: 23.833360	8.69104	14.5	Chr5: 137.893580	-0.435535	50	0.00137628	0	0	1
TC1700002519.mm.2	381122	27026	Capn13	calpain 13	Chr17: 73.306464	6.93142	13	ChrX: 56.170165	0.435447	50	0.00137981	0	0	1
TC0300001667.mm.2	12346	20414	Car1	carbonic anhydrase 1	Chr3: 14.766214	16.9304	17.8	Chr5: 137.893580	-0.435126	50	0.00139285	0	0	1
TC0700000806.mm.2	66124	26696	Josd2	Josephin domain containing 2	Chr7: 44.467980	8.195	25.2	Chr7: 40.721445	0.435106	50	0.0013937	0	0	1
TC1000002438.mm.2	18641	55668	Pfkl	phosphofructokinase, liver	Chr10: 77.984993	11.1212	10.5	Chr14: 111.030179	-0.435018	50	0.00139728	0	0	1
TC0800000603.mm.2			Affy_TC0800000603.mm.2	Affy MTA 1.0 probeset TC0800000603.mm.2	Chr8: 55.116136	8.11013	11.8	Chr5: 137.893580	-0.434213	50	0.00143058	0	0	1
TC0400002248.mm.2	209212	3201	Osgin2	oxidative stress induced growth inhibitor family member 2	Chr4: 15.997121	7.34138	15	Chr16: 21.323640	0.434184	50	0.00143179	0	0	1
TC1000000906.mm.2	70615	49885	Ankrd24	ankyrin repeat domain 24	Chr10: 81.628540	9.25358	15	Chr5: 123.165952	-0.433921	50	0.00144283	0	0	1
TC1400000804.mm.2			Atp12a	ATPase, H+/K+ transporting, nongastric, alpha polypeptide	Chr14: 56.365068	6.27556	10	Chr15: 19.105255	0.433673	50	0.00145332	0	0	1
TC0700002839.mm.2	68947	41483	Chst8	carbohydrate (N-acetylgalactosamine 4-0) sulfotransferase 8	Chr7: 34.674468	8.76858	15.6	Chr5: 133.911105	-0.433466	50	0.00146213	0	0	1
TC0100000271.mm.2	226982	5291	Eif5b	eukaryotic translation initiation factor 5B	Chr1: 37.998010	9.60167	21	Chr5: 139.494733	0.433434	50	0.0014635	0	0	1
TC1100004246.mm.2	70956	49889	Tex19.2	testis expressed gene 19.2	Chr11: 121.116215	6.67365	11.3	Chr7: 74.969394	-0.43331	50	0.00146878	0	0	1
TC1800001163.mm.2	15526	39452	Hspa9	heat shock 70kDa protein 9 (mortalin)	Chr18: 34.937414	11.2938	11.5	Chr17: 29.874146	-0.433242	50	0.00147171	0	0	1
TC1700002822.mm.2	15039	79525	H2-T22	histocompatibility 2, T region locus 22	Chr17: 36.037128	8.78082	12.4	Chr10: 96.749466	0.433034	50	0.00148066	0	0	1
TC0400001606.mm.2	69655	19231	Cd164l2	CD164 sialomucin-like 2	Chr4: 133.212131	6.44102	13.3	Chr3: 144.672147	-0.432315	50	0.00151189	0	0	1
TC0900001374.mm.2	80385	5264	Tusc2	tumor suppressor candidate 2	Chr9: 107.563255	8.22524	9.3	Chr12: 12.942345	0.431931	50	0.00152884	0	0	1
TC0200005349.mm.2			Gm4631	predicted gene 4631	Chr2: 176.470369	12.7774	10.6	Chr9: 87.462218	-0.43168	50	0.00154	0	0	1
TC1100003914.mm.2	67803	12731	Limd2	LIM domain containing 2	Chr11: 106.156256	8.14298	14.4	Chr4: 114.787710	0.431632	50	0.00154217	0	0	1
TC0900002104.mm.2	70989	11726	Jhy	junctional cadherin complex regulator	Chr9: 40.894849	7.46715	14.9	Chr9: 35.105632	-0.431607	50	0.00154328	0	0	1
TC1200001662.mm.2	380755	18800	Lsmem1	leucine-rich single-pass membrane protein 1	Chr12: 40.176386	6.59065	10.6	Chr19: 25.666449	-0.431355	50	0.00155457	0	0	1
TC0500002116.mm.2	100862359		Gm21671	predicted gene 21671	Chr5: 25.949797	8.57782	11.7	Chr5: 119.058415	-0.430842	50	0.00157782	0	0	1
TC0100001806.mm.2	26381	55581	Esrrg	estrogen-related receptor gamma	Chr1: 187.608791	6.7086	13.5	Chr17: 27.637041	0.430322	50	0.00160165	0	0	1
TC0X00000281.mm.2	100862314		Gm21637	predicted gene 21637	ChrX: 32.650671	7.3072	10.6	Chr5: 137.893580	-0.430268	50	0.00160418	0	0	1
TC0500000286.mm.2			Hadhb	hydroxyacyl-CoA dehydrogenase/3-ketoacyl-CoA thiolase/enoyl-CoA hydratase (trifunctional protein), beta subunit	Chr5: 30.155248	12.8752	15.1	Chr12: 69.603797	-0.429942	50	0.00161933	0	0	1
TC0900002586.mm.2	72077	20993	Gcnt3	glucosaminyl (N-acetyl) transferase 3, mucin type	Chr9: 70.031496	14.237	15.9	Chr14: 42.240278	-0.429925	50	0.00162012	0	0	1
TC0900002727.mm.2	13627	100799	Eef1a1	eukaryotic translation elongation factor 1 alpha 1	Chr9: 78.478449	16.93	18.7	Chr5: 137.893580	-0.429867	50	0.00162281	0	0	1
TC0800002580.mm.2	67736	12183	Ccdc130	coiled-coil domain containing 130	Chr8: 84.257795	8.16502	13.3	Chr5: 91.626379	0.429566	50	0.00163692	0	0	1
TC0600003333.mm.2	654818	79087	Smco3	single-pass membrane protein with coiled-coil domains 3	Chr6: 136.829927	6.1088	9.2	Chr5: 116.412853	0.429108	50	0.00165865	0	0	1
TC1100003047.mm.2	216853	9995	Wrap53	WD repeat containing, antisense to TP53	Chr11: 69.561754	7.9872	16.1	Chr9: 123.942645	0.428948	50	0.00166627	0	0	1
TC0900002003.mm.2	20443	4572	St3gal4	ST3 beta-galactoside alpha-2,3-sialyltransferase 4	Chr9: 35.046579	10.5957	66.5	Chr9: 35.212457	0.42812	50	0.00170629	0	0	1
TC1900000857.mm.2	100503908		Gm19956	predicted gene 19956	Chr19: 59.661329	7.008	12.8	Chr9: 33.440607	-0.427611	50	0.00173133	0	0	1
TC0X00000363.mm.2	56805	4931	Zbtb33	zinc finger and BTB domain containing 33	ChrX: 38.189793	9.15729	9.1	Chr5: 133.911105	0.427553	50	0.00173419	0	0	1
TC1300001970.mm.2	667552	86018	Gm8700	predicted gene 8700	Chr13: 50.099026	7.86449	11.3	Chr13: 17.569810	-0.427549	50	0.00173442	0	0	1
TC0X00001785.mm.2			Gm10491	predicted gene 10491	ChrX: 7.907693	16.9111	17.7	Chr5: 137.893580	-0.427323	50	0.00174562	0	0	1
TC0600003503.mm.2	67138	70768	Herc6	HECT and RLD domain containing E3 ubiquitin protein ligase family member 6	Chr6: 57.580992	8.61045	9.7	Chr9: 22.854061	0.427178	50	0.00175286	0	0	1
TC1000001204.mm.2	14426	74511	Galnt4	UDP-N-acetyl-alpha-D-galactosamine:polypeptide N-acetylgalactosaminyltransferase 4	Chr10: 99.108135	12.1261	15.1	Chr18: 42.987483	-0.42708	50	0.00175777	0	0	1
TC0800000834.mm.2	20467	81810	Sin3b	SIN3 transcription regulator homolog B	Chr8: 72.723270	8.98193	13.5	Chr5: 137.893580	0.427007	50	0.00176147	0	0	1
TC0200001222.mm.2	56791	3112	Ube2l6	ubiquitin-conjugating enzyme E2L 6	Chr2: 84.798828	6.65118	21.7	Chr2: 79.342066	0.426931	50	0.00176527	0	0	1
TC0200001523.mm.2	210622	9134	Pamr1	peptidase domain containing associated with muscle regeneration 1	Chr2: 102.550012	8.07555	14.2	Chr2: 109.989838	0.426724	50	0.00177571	0	0	1
TC0400000133.mm.2	100201	45636	Tmem64	transmembrane protein 64	Chr4: 15.265820	7.9548	16.7	Chr16: 21.323640	0.426454	50	0.00178944	0	0	1
TC0400000893.mm.2	545646		Gm13290	predicted gene 13290	Chr4: 88.773834	7.80664	22.6	Chr4: 88.554042	-0.426189	50	0.00180298	0	0	1
TC0400000897.mm.2	545650	45671	Gm13277	predicted gene 13277	Chr4: 88.787977	7.80664	22.6	Chr4: 88.554042	-0.426189	50	0.00180298	0	0	1
TC0400000898.mm.2	545651	45671	Gm13278	predicted gene 13278	Chr4: 88.790895	7.80664	22.6	Chr4: 88.554042	-0.426189	50	0.00180298	0	0	1
TC0400000900.mm.2	545653	45671	Gm13279	predicted gene 13279	Chr4: 88.796742	7.80664	22.6	Chr4: 88.554042	-0.426189	50	0.00180298	0	0	1
TC0400000903.mm.2	668208		Gm13288	predicted gene 13288	Chr4: 88.805531	7.80664	22.6	Chr4: 88.554042	-0.426189	50	0.00180298	0	0	1
TC1900000040.mm.2	18563	5422	Pcx	pyruvate carboxylase	Chr19: 4.510472	7.12795	13.4	ChrX: 52.951018	0.426014	50	0.00181197	0	0	1
TC1400001399.mm.2	666329	115686	Gm3317	predicted gene 3317	Chr14: 5.630281	8.48627	12.3	Chr6: 3.847191	-0.425888	50	0.00181845	0	0	1
TC1300000223.mm.2	171248	110880	Vmn1r214	vomeronasal 1 receptor 214	Chr13: 23.034294	6.78782	16.2	Chr9: 35.105632	-0.425855	50	0.00182016	0	0	1
TC1600001294.mm.2	224022	20883	Slc7a4	solute carrier family 7 (orphan transporter), member 4	Chr16: 17.572018	8.55647	12.9	Chr9: 41.233417	-0.425855	50	0.00182016	0	0	1
TC1300001017.mm.2	66475	799	Rps23	ribosomal protein S23	Chr13: 90.923122	16.8563	17.3	Chr13: 115.929261	-0.42574	50	0.00182615	0	0	1
TC0500001403.mm.2	80751	11839	Rnf34	ring finger protein 34, E3 ubiquitin protein ligase	Chr5: 122.823771	8.93665	16.1	Chr5: 133.911105	0.425568	50	0.00183508	0	0	1
TC0X00003390.mm.2	194856	79553	Rhox4e	reproductive homeobox 4E	ChrX: 37.557412	7.86916	12.9	Chr18: 31.556239	-0.425237	50	0.00185241	0	0	1
TC1300000102.mm.2	105351	11439	AW209491	expressed sequence AW209491	Chr13: 14.630245	7.93093	14	Chr12: 104.393980	0.425232	50	0.00185265	0	0	1
TC1200002529.mm.2			Itpk1	inositol-tetrakisphosphate 1-kinase	Chr12: 102.568582	11.4683	13.1	Chr1: 166.393012	-0.425178	50	0.00185547	0	0	1
TC0100003664.mm.2	19165	386	Psen2	presenilin 2 (Alzheimer disease 4)	Chr1: 180.227004	7.24415	9.5	Chr12: 14.869257	0.425084	50	0.00186043	0	0	1
TC0700001814.mm.2	26417	55682	Mapk3	mitogen-activated protein kinase 3	Chr7: 126.759601	14.9373	18.4	Chr3: 41.542098	-0.425063	50	0.00186155	0	0	1
TC1000000710.mm.2	74392	15610	Specc1l	sperm antigen with calponin homology and coiled-coil domains 1-like	Chr10: 75.212073	11.1519	16.9	Chr4: 152.468585	-0.425051	50	0.00186217	0	0	1
TC0500000134.mm.2	242851	24284	Gnat3	guanine nucleotide binding protein, alpha transducing 3	Chr5: 17.962549	6.10804	12.6	Chr10: 28.393378	0.425001	50	0.00186482	0	0	1
TC0200000702.mm.2	59126	49379	Nek6	NIMA-related kinase 6	Chr2: 38.511643	9.92518	14.7	Chr14: 49.158962	-0.424844	50	0.00187316	0	0	1
TC1900000183.mm.2	14319	74295	Fth1	ferritin, heavy polypeptide 1	Chr19: 9.980600	16.9278	18.7	Chr5: 137.893580	-0.424541	50	0.00188925	0	0	1
TC0300001290.mm.2	11924	7633	Neurog2	neurogenin 2	Chr3: 127.633136	7.55529	13.9	Chr6: 143.932688	-0.424473	50	0.00189289	0	0	1
TC1000000742.mm.2	76964	50540	2610028H24Rik	RIKEN cDNA 2610028H24 gene	Chr10: 76.449081	7.06671	12.8	Chr6: 145.501337	-0.424304	50	0.00190198	0	0	1
TC0800000602.mm.2			Affy_TC0800000602.mm.2	Affy MTA 1.0 probeset TC0800000602.mm.2	Chr8: 55.108992	9.07215	18.1	Chr13: 115.929261	-0.424277	50	0.00190342	0	0	1
TC0300001446.mm.2	55932	10289	Gbp3	guanylate binding protein 3	Chr3: 142.560052	8.50464	11.3	Chr4: 149.906312	0.424102	50	0.00191287	0	0	1
TC1300001549.mm.2	404335	105976	Olfr1535	olfactory receptor 1535	Chr13: 21.555040	6.79244	9.3	Chr13: 78.232552	-0.423999	50	0.00191845	0	0	1
TC0600001402.mm.2	381809	78602	Clec4b2	C-type lectin domain family 4, member b2	Chr6: 123.172893	7.31795	11.3	Chr5: 133.911105	-0.423822	50	0.00192804	0	0	1
TC0800003172.mm.2	69551	13120	2310022B05Rik	RIKEN cDNA 2310022B05 gene	Chr8: 124.635756	7.00938	10.7	Chr6: 147.677794	0.423729	50	0.00193309	0	0	1
TC0400000899.mm.2	545652	45671	Gm13275	predicted gene 13275	Chr4: 88.793742	7.81156	26.4	Chr4: 88.554042	-0.423716	50	0.00193381	0	0	1
TC0200004419.mm.2	214239	128188	A430105I19Rik	RIKEN cDNA A430105I19 gene	Chr2: 118.754145	8.09444	14.9	Chr10: 73.927005	-0.423706	50	0.00193439	0	0	1
TC0800001357.mm.2	270096	69174	Mon1b	MON1 homolog B	Chr8: 113.635586	8.86715	12.3	Chr12: 27.822842	-0.423426	50	0.00194971	0	0	1
TC0X00000285.mm.2	100040533	69443	Gm2825	predicted gene 2825	ChrX: 32.973897	8.65393	11.9	Chr5: 133.911105	-0.423369	50	0.00195283	0	0	1
TC0200004725.mm.2	75812	9795	Tasp1	taspase, threonine aspartase, 1	Chr2: 139.833479	8.42955	32.2	Chr2: 139.724059	0.423261	50	0.00195877	0	0	1
TC0200002328.mm.2	228796	18375	Bpifb6	BPI fold containing family B, member 6	Chr2: 153.900388	5.65978	12.7	Chr7: 83.878657	-0.423221	50	0.00196099	0	0	1
TC1600001711.mm.2	69339	49871	Ccdc54	coiled-coil domain containing 54	Chr16: 50.589859	7.73944	9.3	Chr19: 36.894856	-0.422656	50	0.00199243	0	0	1
TC1400001978.mm.2	258360	84579	Olfr731	olfactory receptor 731	Chr14: 50.237902	5.78082	11.6	Chr19: 36.795262	0.42249	50	0.00200174	0	0	1
TC0500000494.mm.2	54392		Ncapg	non-SMC condensin I complex, subunit G	Chr5: 45.669922	7.82644	11.7	Chr7: 70.832514	0.422434	50	0.00200486	0	0	1
TC1500001993.mm.2	271305	78154	Phf21b	PHD finger protein 21B	Chr15: 84.785376	7.86615	9.3	ChrX: 48.960346	-0.422295	50	0.00201274	0	0	1
TC1900000061.mm.2	225865	14207	Catsper1	cation channel, sperm associated 1	Chr19: 5.335740	7.14373	16.5	Chr3: 100.387918	-0.422244	50	0.0020156	0	0	1
TC1600000750.mm.2	28185	40112	Tomm70a	translocase of outer mitochondrial membrane 70 homolog A	Chr16: 57.121713	10.4151	10	Chr3: 113.034138	-0.422078	50	0.00202503	0	0	1
TC0900000055.mm.2	71929	14177	Tmem123	transmembrane protein 123	Chr9: 7.764041	10.8681	11.5	Chr3: 98.283044	0.421988	50	0.00203014	0	0	1
TC1600000143.mm.2	72555	109462	Shisa9	shisa homolog 9 (Xenopus laevis)	Chr16: 11.984113	8.05665	12.8	Chr5: 137.893580	-0.421862	50	0.00203732	0	0	1
TC1400000574.mm.2	18950	227	Pnp	purine nucleoside phosphorylase	Chr14: 50.944302	9.04473	49.4	Chr14: 49.407504	0.421654	50	0.00204921	0	0	1
TC0900001849.mm.2	70726	88931	Angptl6	angiopoietin-like 6	Chr9: 20.873808	6.97445	10.6	Chr10: 22.000000	-0.421642	50	0.00204992	0	0	1
TC1700001905.mm.2	14960	7750	H2-Aa	histocompatibility 2, class II antigen A, alpha	Chr17: 34.282744	12.2602	29.2	Chr17: 33.146326	0.421619	50	0.00205127	0	0	1
TC1200002113.mm.2	238331	45486	Zdhhc22	zinc finger, DHHC-type containing 22	Chr12: 86.983381	7.24442	12.7	Chr14: 27.000000	-0.421525	50	0.00205663	0	0	1
TC1300002597.mm.2	238831	9099	Ppwd1	peptidylprolyl isomerase domain and WD repeat containing 1	Chr13: 104.205121	9.94318	10.4	Chr6: 37.657959	0.421338	50	0.00206748	0	0	1
TC0200004819.mm.2			Gm10750	predicted gene 10750	Chr2: 149.015732	6.48882	14.4	Chr1: 155.096387	-0.42119	50	0.00207605	0	0	1
TC1100000801.mm.2	22187	74981	Ubb	ubiquitin B	Chr11: 62.551171	16.6165	18.5	Chr13: 115.929261	-0.421013	50	0.00208636	0	0	1
TC0500001369.mm.2	72399	4926	Brap	BRCA1 associated protein	Chr5: 121.660563	9.25171	14	Chr12: 34.205278	0.42071	50	0.0021041	0	0	1
TC0500002882.mm.2	114664	69209	Hsd17b11	hydroxysteroid (17-beta) dehydrogenase 11	Chr5: 103.989762	12.2897	12.1	Chr15: 10.000000	-0.420522	50	0.00211514	0	0	1
TC0X00000653.mm.2	14765	3113	Gpr50	G protein-coupled receptor 50	ChrX: 71.663667	6.41722	11.5	Chr16: 21.323640	-0.420378	50	0.00212369	0	0	1
TC1500000677.mm.2	73739	12514	Cby1	chibby homolog 1 (Drosophila)	Chr15: 79.659227	8.16373	11.8	Chr19: 30.814886	0.420125	50	0.00213871	0	0	1
TC0600003499.mm.2	231932	110774	Gimap7	GTPase, IMAP family member 7	Chr6: 48.718621	6.40978	10.7	Chr11: 50.745266	0.420121	50	0.00213895	0	0	1
TC0X00000916.mm.2	17698	1833	Msn	moesin	ChrX: 96.096042	7.01444	11.3	Chr1: 166.393012	0.420039	50	0.00214385	0	0	1
TC1000003221.mm.2	19683	74505	Rdh16	retinol dehydrogenase 16 (all-trans)	Chr10: 127.801152	6.14404	8.8	Chr13: 19.902151	0.419646	50	0.00216746	0	0	1
TC1100000383.mm.2	211347	56999	Pank3	pantothenate kinase 3	Chr11: 35.769484	12.0469	14.9	ChrX: 51.911915	-0.419572	50	0.00217187	0	0	1
TC0900000215.mm.2	619310	79457	Zfp872	zinc finger protein 872	Chr9: 22.188166	5.78582	11.5	Chr18: 49.946937	0.419566	50	0.00217227	0	0	1
TC1_GL456221_random00000019.mm.2	114564	86179	Csprs	component of Sp100-rs	Chr1: 0.111558	8.02393	18.8	Chr5: 137.893580	-0.419515	50	0.00217534	0	0	1
TC1500000880.mm.2	11434	855	Acr	acrosin	Chr15: 89.568326	7.49235	18.8	Chr5: 137.893580	-0.419439	50	0.00217995	0	0	1
TC0300001850.mm.2	11747	20312	Anxa5	annexin A5	Chr3: 36.448923	10.7934	15.4	Chr15: 10.000000	0.41936	50	0.00218475	0	0	1
TC1100003042.mm.2	67020	12073	Tmem88	transmembrane protein 88	Chr11: 69.396516	8.31122	15.2	Chr12: 85.645335	-0.419355	50	0.00218507	0	0	1
TC0400003933.mm.2			Gm13101	predicted gene 13101	Chr4: 143.964518	5.90395	14.2	Chr4: 154.025994	-0.419055	50	0.00220336	0	0	1
TC0X00000454.mm.2	70415	84402	2610018G03Rik	RIKEN cDNA 2610018G03 gene	ChrX: 50.841047	6.78109	15.9	Chr6: 115.878848	0.418817	50	0.00221797	0	0	1
TC1500000248.mm.2	666173	49516	Vps13b	vacuolar protein sorting 13 homolog B	Chr15: 35.371546	11.4226	13.1	ChrX: 59.235496	-0.418804	50	0.00221876	0	0	1
TC0500003375.mm.2	214292	86751	Syna	syncytin a	Chr5: 134.557254	6.6588	11.4	Chr18: 49.946937	-0.418669	50	0.00222705	0	0	1
TC1800001651.mm.2			Gm21886	predicted gene 21886	Chr18: 80.089297	7.2582	19.7	Chr5: 137.893580	-0.418635	50	0.00222915	0	0	1
TC1400002302.mm.2	58860	8711	Adamdec1	ADAM-like, decysin 1	Chr14: 68.563380	14.2215	13.4	Chr11: 88.617478	-0.418595	50	0.00223166	0	0	1
TC1000001203.mm.2	382406	41728	Poc1b	POC1 centriolar protein homolog B (Chlamydomonas)	Chr10: 99.107036	9.2414	11	Chr7: 116.165045	-0.418517	50	0.00223649	0	0	1
TC0700000837.mm.2	381884	49366	Slc6a16	solute carrier family 6, member 16	Chr7: 45.241085	6.93655	14.4	Chr6: 145.501337	-0.418479	50	0.00223887	0	0	1
TC0500000390.mm.2	231134	18210	Dok7	docking protein 7	Chr5: 35.056813	7.51676	13.1	Chr5: 137.893580	-0.418332	50	0.00224801	0	0	1
TC1000000784.mm.2	13014	79	Cstb	cystatin B (stefin B)	Chr10: 78.425670	9.62813	24.4	Chr5: 141.222149	0.418209	50	0.00225563	0	0	1
TC1100003745.mm.2	100504183		Gm11570	predicted gene 11570	Chr11: 99.984703	6.56809	17.5	Chr5: 133.911105	-0.418138	50	0.00226011	0	0	1
TC0200002731.mm.2	100039060	113505	0610010B08Rik	KRAB box and zinc finger C2H2 type domain containing gene region	Chr2: 175.965331	13.9154	13.2	ChrX: 58.962775	-0.418104	50	0.00226225	0	0	1
TC0600000606.mm.2	18025	3168	Nfe2l3	nuclear factor (erythroid-derived 2)-like 3	Chr6: 51.432670	7.20189	12.4	Chr8: 61.476983	0.418077	50	0.00226394	0	0	1
TC1700001678.mm.2	215001	14244	Wfikkn1	WAP, follistatin/kazal, immunoglobulin, kunitz and netrin domain containing 1	Chr17: 25.877628	8.36845	16.4	Chr10: 65.500000	-0.4179	50	0.00227503	0	0	1
TC1100001989.mm.2	217364	13666	Engase	endo-beta-N-acetylglucosaminidase	Chr11: 118.476829	9.42889	10	Chr14: 116.006784	-0.417768	50	0.00228334	0	0	1
TC1300000687.mm.2	328258	27065	Slc25a48	solute carrier family 25, member 48	Chr13: 56.438355	5.22025	13.8	Chr18: 19.934714	0.417722	50	0.00228626	0	0	1
TC0300002321.mm.2	242093	18775	Rxfp4	relaxin/insulin-like family peptide receptor 4	Chr3: 88.651898	6.87438	10.5	Chr6: 115.858131	-0.41771	50	0.00228704	0	0	1
TC1700002087.mm.2	258324	17195	Olfr129	olfactory receptor 129	Chr17: 38.054599	7.09795	15.6	Chr7: 6.024860	-0.417698	50	0.00228776	0	0	1
TC1400000179.mm.2	11534		Adk	adenosine kinase	Chr14: 21.052574	12.5131	11.7	Chr2: 43.632178	-0.417661	50	0.00229013	0	0	1
TC0500002239.mm.2	68294	871	Mfsd10	major facilitator superfamily domain containing 10	Chr5: 34.633642	10.3384	18.6	Chr5: 137.893580	-0.417503	50	0.00230013	0	0	1
TC0400001626.mm.2	230806	19232	Aim1l	absent in melanoma 1-like	Chr4: 134.065912	8.98855	10.5	Chr17: 91.701022	-0.417266	50	0.00231526	0	0	1
TC0900000810.mm.2	67891	748	Rpl4	ribosomal protein L4	Chr9: 64.173387	15.7063	11.1	Chr5: 141.222149	-0.417143	50	0.0023231	0	0	1
TC1700001902.mm.2	16912	2094	Psmb9	proteasome (prosome, macropain) subunit, beta type, 9	Chr17: 34.181988	8.31347	10.7	Chr4: 149.906312	0.417135	50	0.00232367	0	0	1
TC0700003070.mm.2	243979	86246	Mrgprb2	MAS-related GPR, member B2	Chr7: 48.550965	6.21153	15.5	Chr12: 29.272288	0.417042	50	0.0023296	0	0	1
TC1900001504.mm.2	24087	56545	Tll2	tolloid-like 2	Chr19: 41.083981	7.40493	14.3	Chr4: 9.653169	-0.416736	50	0.00234935	0	0	1
TC0500003181.mm.2	246730	1903	Oas1a	2-5 oligoadenylate synthetase 1A	Chr5: 120.896256	7.63625	14.9	Chr3: 113.087963	0.416394	50	0.00237159	0	0	1
TC0X00000276.mm.2			Gm21637	predicted gene 21637	ChrX: 31.962044	7.14895	10.4	Chr5: 137.893580	-0.416374	50	0.00237293	0	0	1
TC0700002680.mm.2	73430	85969	1700049G17Rik	RIKEN cDNA 1700049G17 gene	Chr7: 27.907392	9.17236	13.4	Chr6: 76.542612	-0.415695	50	0.00241761	0	0	1
TC0200000600.mm.2	269261		Rpl12	ribosomal protein L12	Chr2: 32.961559	16.1062	13.1	Chr18: 16.414681	-0.415585	50	0.00242496	0	0	1
TC0900000594.mm.2	100036537		Gm11149	predicted gene 11149	Chr9: 49.518288	7.32107	11.7	Chr1: 39.261548	-0.415577	50	0.00242545	0	0	1
TC0500000462.mm.2	109323	12900	C1qtnf7	C1q and tumor necrosis factor related protein 7	Chr5: 43.515569	6.50184	12.2	Chr11: 121.547989	0.415434	50	0.00243504	0	0	1
TC0700000838.mm.2	76713	66347	1700039E15Rik	RIKEN cDNA 1700039E15 gene	Chr7: 45.277513	5.76589	11.5	Chr7: 48.980120	-0.415351	50	0.00244055	0	0	1
TC1300000338.mm.2	16364	1842	Irf4	interferon regulatory factor 4	Chr13: 30.749226	6.67371	15.2	Chr3: 98.283044	0.415262	50	0.00244652	0	0	1
TC0400000901.mm.2	545654	45671	Gm13285	predicted gene 13285	Chr4: 88.799575	8.28273	25.7	Chr4: 88.554042	-0.414522	50	0.00249663	0	0	1
TC1400002058.mm.2	219072	9854	Haus4	HAUS augmin-like complex, subunit 4	Chr14: 54.541785	7.17796	21	Chr14: 49.158962	0.414397	50	0.0025052	0	0	1
TC1400002792.mm.2	100041283		Gm3252	predicted gene 3252	Chr14: 4.726775	9.44442	10.7	Chr5: 137.893580	-0.414266	50	0.00251419	0	0	1
TC1700000745.mm.2	22670	31159	Trim26	tripartite motif containing 26	Chr17: 36.837134	8.0338	10.8	Chr17: 27.848224	0.414248	50	0.00251538	0	0	1
TC0600000768.mm.2	70779	10274	Prdm5	PR domain containing 5	Chr6: 65.778962	5.84409	10.4	Chr9: 35.105632	0.414234	50	0.00251635	0	0	1
TC0800001856.mm.2	246081	44550	Defb11	defensin beta 11	Chr8: 21.905374	6.76598	11.5	ChrX: 73.428893	-0.414213	50	0.00251781	0	0	1
TC0700004563.mm.2	50774		Krtap5-1	keratin associated protein 5-1	Chr7: 142.296334	9.66327	17.5	Chr5: 137.893580	-0.414049	50	0.00252911	0	0	1
TC0200000079.mm.2	381347		4930412O13Rik	RIKEN cDNA 4930412O13 gene	Chr2: 9.881246	7.01031	13.9	Chr2: 80.148968	-0.413936	50	0.00253693	0	0	1
TC0700001186.mm.2	269959	18912	Adamtsl3	ADAMTS-like 3	Chr7: 82.335694	8.20576	14.9	Chr2: 24.093641	-0.413907	50	0.00253893	0	0	1
TC0800001545.mm.2	73647	38208	Capn9	calpain 9	Chr8: 124.576111	8.14496	9.4	Chr15: 14.271753	0.413537	50	0.00256469	0	0	1
TC1500001181.mm.2			Gm2310	predicted gene 2310	Chr15: 8.518683	11.0343	17.8	Chr5: 137.893580	-0.413532	50	0.00256503	0	0	1
TC1000001886.mm.2	503558	65286	Taar9	trace amine associated receptor 9 (gene/pseudogene)	Chr10: 24.108389	6.29287	9.6	Chr5: 133.911105	-0.413492	50	0.00256789	0	0	1
TC1400001746.mm.2	70045	87671	2610528A11Rik	RIKEN cDNA 2610528A11 gene	Chr14: 37.102140	16.9177	18.1	Chr13: 115.929261	-0.413393	50	0.00257479	0	0	1
TC1100000700.mm.2	258064	115656	Olfr316	olfactory receptor 316	Chr11: 58.757604	7.1468	22.2	Chr1: 46.868825	-0.41339	50	0.00257498	0	0	1
TC0900000689.mm.2	102462	6120	Imp3	IMP3, U3 small nucleolar ribonucleoprotein, homolog	Chr9: 56.937475	9.00433	24.9	Chr5: 137.893580	0.413213	50	0.00258747	0	0	1
TC1000002427.mm.2	100041250	115744	Gm3233	predicted gene 3233	Chr10: 77.758990	8.4862	24.9	Chr5: 137.010795	-0.413192	50	0.00258898	0	0	1
TC1100003907.mm.2	632687		March10	membrane-associated ring finger (C3HC4) 10, E3 ubiquitin protein ligase	Chr11: 105.360798	8.17878	10.7	Chr13: 115.447805	-0.413171	50	0.00259044	0	0	1
TC0100001613.mm.2	67556	6274	Pigm	phosphatidylinositol glycan anchor biosynthesis, class M	Chr1: 172.376531	8.17765	23.4	Chr1: 172.578307	0.412858	50	0.0026126	0	0	1
TC0500003624.mm.2	12591	968	Cdx2	caudal type homeobox 2	Chr5: 147.300805	12.5965	12.9	Chr15: 68.830704	-0.412757	50	0.00261976	0	0	1
TC1400002151.mm.2	75965	57105	Zdhhc20	zinc finger, DHHC-type containing 20	Chr14: 57.830060	11.0035	12	Chr3: 39.650830	-0.412744	50	0.00262073	0	0	1
TC0700004293.mm.2	12721	6545	Coro1a	coronin, actin binding protein, 1A	Chr7: 126.699773	7.77438	16.4	Chr4: 114.787710	0.412705	50	0.00262346	0	0	1
TC0M00000007.mm.2			mt-Td	mitochondrially encoded tRNA aspartic acid	ChrM: 0.006942	16.9329	19.4	Chr5: 137.893580	-0.41269	50	0.0026246	0	0	1
TC0100002314.mm.2	14660	22726	Gls	glutaminase	Chr1: 52.163448	11.6517	7.3	Chr1: 5.025197	-0.412687	50	0.00262478	0	0	1
TC1000002435.mm.2	100191037		Krtap10-4	keratin associated protein 10-4	Chr10: 77.826169	7.64131	13.8	Chr5: 137.893580	-0.412662	50	0.00262653	0	0	1
TC0700000727.mm.2	434172	45597	Gm5592	predicted gene 5592	Chr7: 41.284327	6.95509	14.9	Chr6: 145.501337	-0.412585	50	0.00263206	0	0	1
TC1100000047.mm.2			Gm11032	predicted gene 11032	Chr11: 4.620067	16.9329	19.4	Chr5: 137.893580	-0.412585	50	0.00263209	0	0	1
TC0M00000011.mm.2	17718	5018	ND3	NADH dehydrogenase subunit 3	ChrM: 0.009459	16.9327	19.4	Chr5: 137.893580	-0.412568	50	0.00263327	0	0	1
TC0300001395.mm.2			Gm21962	predicted gene 21962	Chr3: 137.671524	15.3261	13.5	Chr5: 137.893580	-0.412543	50	0.00263507	0	0	1
TC0300000821.mm.2	100303744		Sprr2a2	small proline-rich protein 2A2	Chr3: 92.215835	16.9329	19.4	Chr5: 137.893580	-0.412498	50	0.00263828	0	0	1
TC0700002061.mm.2	17831	82958	Muc2	mucin 2, oligomeric mucus/gel-forming	Chr7: 141.690340	16.9329	19.4	Chr5: 137.893580	-0.412498	50	0.00263828	0	0	1
TC0M00000004.mm.2			mt-Rnr2	mitochondrially encoded 16S rRNA	ChrM: 0.001094	16.9329	19.4	Chr5: 137.893580	-0.412498	50	0.00263828	0	0	1
TC0M00000006.mm.2	17708		COX1	cytochrome c oxidase subunit I	ChrM: 0.005327	16.9329	19.4	Chr5: 137.893580	-0.412498	50	0.00263828	0	0	1
TC0M00000009.mm.2	17706	5020	ATP8	ATP synthase F0 subunit 8	ChrM: 0.007766	16.9329	19.4	Chr5: 137.893580	-0.412498	50	0.00263828	0	0	1
TC0M00000013.mm.2	17719	38240	ND4	NADH dehydrogenase subunit 4	ChrM: 0.009876	16.9329	19.4	Chr5: 137.893580	-0.412498	50	0.00263828	0	0	1
TC0M00000016.mm.2	17721	36212	ND5	NADH dehydrogenase subunit 5	ChrM: 0.011742	16.9329	19.4	Chr5: 137.893580	-0.412498	50	0.00263828	0	0	1
TC0100001632.mm.2	236312	79702	Pyhin1	pyrin and HIN domain family, member 1	Chr1: 173.630859	7.69998	23.9	Chr1: 173.679184	0.412163	50	0.00266242	0	0	1
TC0500003603.mm.2	433961	86127	Gm5565	predicted gene 5565	Chr5: 146.157981	5.99885	10.6	Chr11: 94.758820	-0.412147	50	0.00266357	0	0	1
TC0200003276.mm.2	73598	18859	1700001O22Rik	RIKEN cDNA 1700001O22 gene	Chr2: 30.794769	7.73265	13.2	Chr13: 107.030839	-0.412135	50	0.00266445	0	0	1
TC0200003272.mm.2	72500	69468	Ier5l	immediate early response 5-like	Chr2: 30.471537	5.69978	13.4	ChrX: 58.962775	0.411984	50	0.00267538	0	0	1
TC0900001605.mm.2	67115	68375	Rpl14	ribosomal protein L14	Chr9: 120.571517	15.9973	9.9	Chr7: 85.068913	-0.411911	50	0.0026807	0	0	1
TC0400003724.mm.2	23833		Cd52	CD52 molecule	Chr4: 134.082448	7.93038	15.8	Chr4: 132.619876	0.411902	50	0.00268132	0	0	1
TC0700000044.mm.2	19943	768	Rpl28	ribosomal protein L28	Chr7: 4.792874	16.4818	12.2	Chr5: 137.893580	-0.411792	50	0.00268933	0	0	1
TC0700002212.mm.2	258915	17435	Olfr1348	olfactory receptor 1348	Chr7: 6.501243	6.95324	14.1	Chr5: 137.893580	-0.411674	50	0.00269794	0	0	1
TC1600001374.mm.2	239759	71802	Liph	lipase, member H	Chr16: 21.953817	9.44496	13	Chr11: 72.672815	0.411599	50	0.00270344	0	0	1
TC0100000822.mm.2	16331	4046	Inpp5d	inositol polyphosphate-5-phosphatase, 145kDa	Chr1: 87.620312	7.75095	13.8	Chr19: 11.096126	0.411587	50	0.00270431	0	0	1
TC1000001744.mm.2	67844	38233	Rab32	RAB32, member RAS oncogene family	Chr10: 10.545011	6.8834	16	Chr5: 133.911105	0.41151	50	0.00270997	0	0	1
TC1900000928.mm.2	381196	69381	Gm960	predicted gene 960	Chr19: 4.625841	7.02247	13.6	Chr16: 21.323640	-0.411456	50	0.00271396	0	0	1
TC0800002395.mm.2	66462	11974	2810428I15Rik	RIKEN cDNA 2810428I15 gene	Chr8: 70.504292	7.65776	13.6	Chr5: 141.387458	0.411349	50	0.00272185	0	0	1
TC1000001286.mm.2	237542	68813	Osbpl8	oxysterol binding protein-like 8	Chr10: 111.164802	7.37204	9.8	Chr8: 48.339910	0.411173	50	0.0027348	0	0	1
TC1600001320.mm.2	12544	2616	Cdc45	cell division cycle 45	Chr16: 18.780447	7.39809	12.2	Chr2: 14.395051	0.41108	50	0.00274173	0	0	1
TC1700001943.mm.2	114654	76442	Ly6g6d	lymphocyte antigen 6 complex, locus G6D	Chr17: 35.071348	10.1633	12.1	Chr6: 37.657959	-0.410722	50	0.00276839	0	0	1
TC1900000598.mm.2	14296	3999	Frat1	frequently rearranged in advanced T-cell lymphomas	Chr19: 41.829970	6.57489	11.5	Chr2: 163.773619	0.410599	50	0.00277759	0	0	1
TC0800002992.mm.2	17132	74552	Maf	v-maf musculoaponeurotic fibrosarcoma oncogene homolog (avian)	Chr8: 115.682942	7.20755	16	Chr3: 23.439163	0.410498	50	0.00278518	0	0	1
TC1800001197.mm.2	12475	493	Cd14	CD14 molecule	Chr18: 36.725067	8.63745	15.5	ChrX: 51.911915	0.410462	50	0.00278785	0	0	1
TC0600001279.mm.2	19016	7899	Pparg	peroxisome proliferator-activated receptor gamma	Chr6: 115.361221	11.5555	16.3	Chr14: 27.000000	-0.410364	50	0.00279526	0	0	1
TC0200002937.mm.2	209361	35415	Taf3	TAF3 RNA polymerase II, TATA box binding protein (TBP)-associated factor, 140kDa	Chr2: 9.914552	9.14769	10.8	Chr15: 10.000000	-0.410321	50	0.00279854	0	0	1
TC0Y00000133.mm.2			Gm21800	predicted gene 21800	ChrY: 41.406498	8.10422	12.6	Chr6: 8.493176	-0.410274	50	0.00280203	0	0	1
TC1300002510.mm.2	238799	5358	Tnpo1	transportin 1	Chr13: 98.839019	12.5785	13.3	Chr5: 139.505838	-0.410055	50	0.00281863	0	0	1
TC0100001502.mm.2			Nme7	NME/NM23 family member 7	Chr1: 164.307301	8.68595	10.2	Chr1: 154.609112	0.409904	50	0.00283015	0	0	1
TC1000002609.mm.2	626858	115294	Gm6713	predicted gene 6713	Chr10: 85.691705	7.52211	13.2	Chr16: 21.323640	-0.409826	50	0.0028361	0	0	1
TC0700002937.mm.2	100039706	113505	Gm2381	zinc finger protein 936 pseudogene	Chr7: 42.810957	5.64791	16.4	Chr4: 62.707256	0.409795	50	0.00283847	0	0	1
TC0400000896.mm.2	545649		Gm13276	predicted gene 13276	Chr4: 88.785054	7.80789	28.8	Chr4: 88.554042	-0.409675	50	0.00284764	0	0	1
TC0100003037.mm.2	13136	88791	Cd55	CD55 molecule, decay accelerating factor for complement (Cromer blood group)	Chr1: 130.439027	9.69965	10.9	Chr14: 46.829890	0.409631	50	0.00285101	0	0	1
TC0200001234.mm.2	23796	3784	Aplnr	apelin receptor	Chr2: 85.136225	6.7554	15.1	Chr11: 19.745816	-0.409615	50	0.00285225	0	0	1
TC0300000880.mm.2	20341	2930	Selenbp1	selenium binding protein 1	Chr3: 94.933056	13.6154	13.7	Chr12: 100.674920	-0.409577	50	0.00285515	0	0	1
TC1400000564.mm.2	258113	88373	Olfr748	olfactory receptor 748	Chr14: 50.710332	5.46289	10.3	Chr1: 23.576777	0.409507	50	0.0028606	0	0	1
TC0400001340.mm.2	14915	7352	Guca2a	guanylate cyclase activator 2A (guanylin)	Chr4: 119.637704	16.5325	16.8	Chr15: 57.160484	-0.409274	50	0.00287857	0	0	1
TC1000000759.mm.2	16414	20092	Itgb2	integrin, beta 2 (complement component 3 receptor 3 and 4 subunit)	Chr10: 77.530252	6.77627	18.2	Chr5: 13.998375	0.409197	50	0.00288454	0	0	1
TC0500001240.mm.2	231655	2769	Oasl1	2-5 oligoadenylate synthetase-like 1	Chr5: 114.923240	5.71744	14.4	Chr3: 28.140548	0.409181	50	0.00288577	0	0	1
TC1200000498.mm.2	66603	37827	Gemin2	gem (nuclear organelle) associated protein 2	Chr12: 59.013393	6.67164	11	Chr13: 106.114442	0.408735	50	0.00292049	0	0	1
TC1000002491.mm.2	100503659		Dos	downstream of Stk11	Chr10: 80.130434	9.71458	12.8	Chr13: 115.929261	-0.408646	50	0.00292748	0	0	1
TC1600000700.mm.2	224171	10842	C330027C09Rik	RIKEN cDNA C330027C09 gene	Chr16: 48.994180	8.10105	9.3	Chr15: 8.299029	0.40846	50	0.00294216	0	0	1
TC0200000641.mm.2	69601	13058	Dab2ip	DAB2 interacting protein	Chr2: 35.558266	9.91987	15.5	ChrX: 167.394896	-0.408427	50	0.00294477	0	0	1
TC1700001310.mm.2	56468	10495	Socs5	suppressor of cytokine signaling 5	Chr17: 87.107679	6.91482	16.3	Chr9: 33.830449	0.408362	50	0.00294986	0	0	1
TC1000002878.mm.2	73690	21357	Glipr1	GLI pathogenesis-related 1	Chr10: 111.985448	10.0931	18	Chr4: 114.787710	0.408314	50	0.00295371	0	0	1
TC1100003717.mm.2	629873	87892	Krtap1-4	keratin associated protein 1-4	Chr11: 99.582549	7.1148	18.6	Chr13: 106.114442	-0.40831	50	0.00295397	0	0	1
TC0200003134.mm.2	74472	52838	4933433C11Rik	RIKEN cDNA 4933433C11 gene	Chr2: 25.212207	6.33076	10.8	Chr2: 80.327515	-0.408191	50	0.00296343	0	0	1
TC0X00001219.mm.2	100503369		Gm17584	predicted gene 17584	ChrX: 124.499909	7.37289	17.1	Chr5: 137.893580	-0.408	50	0.00297861	0	0	1
TC1500002259.mm.2	406219	68248	Krt83	keratin 83	Chr15: 101.431014	7.81951	21	Chr5: 137.125241	-0.407912	50	0.00298564	0	0	1
TC1200002077.mm.2	12499	37457	Entpd5	ectonucleoside triphosphate diphosphohydrolase 5	Chr12: 84.373857	12.1635	14.4	Chr14: 42.240278	-0.407795	50	0.00299501	0	0	1
TC0200002721.mm.2	100190996		Gm14436	predicted gene 14436	Chr2: 175.469985	13.2847	12.3	ChrX: 56.170165	-0.407758	50	0.00299801	0	0	1
TC1300000839.mm.2	69315	28246	1700001L19Rik	RIKEN cDNA 1700001L19 gene	Chr13: 68.597439	6.44551	14.8	Chr10: 18.896297	0.407657	50	0.00300606	0	0	1
TC0900000647.mm.2	72022	36363	Slc35f2	solute carrier family 35, member F2	Chr9: 53.771535	7.86955	20.5	Chr15: 14.390519	0.407578	50	0.00301245	0	0	1
TC1500000932.mm.2	266632	41109	Irak4	interleukin-1 receptor-associated kinase 4	Chr15: 94.543643	9.553	18	Chr15: 93.021696	0.407398	50	0.003027	0	0	1
TC0700002727.mm.2	76718	10915	Catsperg2	catsper channel auxiliary subunit gamma 2	Chr7: 29.697219	6.39138	10.2	Chr4: 122.859566	-0.407294	50	0.00303538	0	0	1
TC0300002493.mm.2	22365	5250	Vps45	vacuolar protein sorting 45 homolog	Chr3: 95.999832	8.77813	11.8	Chr16: 92.789986	0.407155	50	0.0030467	0	0	1
TC1100000902.mm.2	23801	8013	Aloxe3	arachidonate lipoxygenase 3	Chr11: 69.125896	7.09831	13.4	Chr19: 57.734251	-0.40713	50	0.00304871	0	0	1
TC0800001196.mm.2	234673	86210	Ces2e	carboxylesterase 2E	Chr8: 104.926260	12.4287	9.4	Chr14: 120.357365	-0.406883	50	0.00306893	0	0	1
TC0200005145.mm.2	228875	6581	Slc35c2	solute carrier family 35, member C2	Chr2: 165.276522	7.62135	15.8	Chr12: 84.895759	0.406791	50	0.00307644	0	0	1
TC1000002806.mm.2	216292	32774	Mettl25	methyltransferase like 25	Chr10: 105.763185	5.85598	15.6	Chr4: 74.391573	0.40662	50	0.00309052	0	0	1
TC0X00003322.mm.2	14829	21098	Grpr	gastrin-releasing peptide receptor	ChrX: 163.513904	6.93805	11.3	Chr15: 14.390519	0.40657	50	0.00309458	0	0	1
TC0600002229.mm.2	83408		Gimap3	GTPase, IMAP family member 3	Chr6: 48.764464	6.76489	14.6	Chr18: 76.660819	0.406507	50	0.0030998	0	0	1
TC0600003330.mm.2	14917	3641	Gucy2c	guanylate cyclase 2C (heat stable enterotoxin receptor)	Chr6: 136.697284	12.7238	25.3	Chr6: 126.790724	-0.406436	50	0.00310563	0	0	1
TC1400000588.mm.2	22301	104120	Vmn2r89	vomeronasal 2, receptor 89	Chr14: 51.451962	7.87465	17.7	Chr5: 137.893580	-0.406199	50	0.00312537	0	0	1
TC0100003056.mm.2			Rassf5	Ras association (RalGDS/AF-6) domain family member 5	Chr1: 131.176410	5.9248	16.9	Chr16: 21.339002	0.405664	50	0.00317014	0	0	1
TC1100003680.mm.2	22780	8269	Ikzf3	IKAROS family zinc finger 3 (Aiolos)	Chr11: 98.464693	7.8064	14.9	Chr4: 116.750875	0.405656	50	0.00317081	0	0	1
TC1700002788.mm.2	15019		H2-Q8	histocompatibility 2, Q region locus 8	Chr17: 35.424847	8.45927	13.5	ChrX: 21.061933	0.405501	50	0.00318386	0	0	1
TC1700000864.mm.2	18037	36160	Nfkbie	nuclear factor of kappa light polypeptide gene enhancer in B-cells inhibitor, epsilon	Chr17: 45.555716	6.02769	10.6	ChrX: 130.295702	0.40545	50	0.00318815	0	0	1
TC0100003058.mm.2	14270	52683	Srgap2	SLIT-ROBO Rho GTPase activating protein 2	Chr1: 131.285251	7.74193	13.2	Chr5: 118.918193	0.405397	50	0.00319264	0	0	1
TC0X00000181.mm.2	17161	203	Maoa	monoamine oxidase A	ChrX: 16.619698	13.3944	10.7	Chr3: 98.283044	-0.405293	50	0.00320145	0	0	1
TC0200001368.mm.2	20375	2346	Spi1	spleen focus forming virus (SFFV) proviral integration oncogene spi1	Chr2: 91.082390	10.7718	16.2	Chr19: 11.923268	0.405281	50	0.00320246	0	0	1
TC1400000486.mm.2			Styx	serine/threonine/tyrosine interacting protein	Chr14: 45.351186	9.28415	11.4	Chr7: 89.939211	0.405168	50	0.00321216	0	0	1
TC1500002295.mm.2	54615	48236	Npff	neuropeptide FF-amide peptide precursor	Chr15: 102.523839	9.93375	11.1	ChrX: 164.079038	-0.405008	50	0.00322577	0	0	1
TC1100001657.mm.2	70110	4040	Ifi35	interferon-induced protein 35	Chr11: 101.448407	9.27535	11.1	Chr4: 70.088532	0.404979	50	0.00322823	0	0	1
TC0800000679.mm.2	72925	9920	March1	membrane-associated ring finger (C3HC4) 1, E3 ubiquitin protein ligase	Chr8: 65.617900	7.26547	13	Chr3: 90.470819	0.404979	50	0.00322829	0	0	1
TC1100000494.mm.2	94089	14113	Trim7	tripartite motif containing 7	Chr11: 48.826138	6.90584	10.4	Chr9: 35.105632	0.404802	50	0.00324345	0	0	1
TC0200000462.mm.2	381356	41182	Cacfd1	calcium channel flower domain containing 1	Chr2: 27.009926	8.86391	13	Chr5: 123.165952	0.404757	50	0.00324727	0	0	1
TC1000002516.mm.2	237403	78065	Lingo3	leucine rich repeat and Ig domain containing 3	Chr10: 80.832801	6.98449	14.1	Chr5: 137.125241	-0.404719	50	0.00325059	0	0	1
TC0800001643.mm.2	20494	390	Slc10a2	solute carrier family 10 (sodium/bile acid cotransporter family), member 2	Chr8: 5.085623	11.8401	11	Chr15: 14.271753	-0.404648	50	0.0032567	0	0	1
TC0800001872.mm.2	18970	2013	Polb	polymerase (DNA directed), beta	Chr8: 22.628119	8.65773	10.9	Chr9: 41.848529	0.40443	50	0.00327553	0	0	1
TC1600001276.mm.2	66053	8643	Ppil2	peptidylprolyl isomerase (cyclophilin)-like 2	Chr16: 17.086555	10.7854	11.2	ChrX: 56.170165	-0.404379	50	0.00327996	0	0	1
TC0600000448.mm.2	71578	87051	Sval1	seminal vesicle antigen-like 1	Chr6: 41.951628	9.12138	12.8	Chr11: 107.742038	0.40435	50	0.00328247	0	0	1
TC0400003399.mm.2	258708	17357	Olfr1342	olfactory receptor 1342	Chr4: 118.689462	6.70276	9.4	Chr13: 115.551768	-0.404306	50	0.00328632	0	0	1
TC0500002122.mm.2	100039045		Gm10471	predicted gene 10471	Chr5: 26.051883	8.27022	14.5	Chr5: 137.893580	-0.404204	50	0.00329521	0	0	1
TC0100003611.mm.2	13603	40707	Opn3	opsin 3	Chr1: 175.662421	6.3896	16	Chr19: 53.103019	0.404185	50	0.00329686	0	0	1
TC0Y00000270.mm.2			Gm21866	predicted gene 21866	ChrY: 13.465037	8.57918	9.3	Chr5: 137.893580	-0.404016	50	0.00331155	0	0	1
TC1000000834.mm.2	12798	3215	Cnn2	calponin 2	Chr10: 79.988584	8.05687	13.2	Chr5: 137.893580	0.403899	50	0.00332185	0	0	1
TC0300002659.mm.2	17454	10365	Mov10	Mov10, Moloney leukemia virus 10, homolog (mouse)	Chr3: 104.794832	8.373	17.4	Chr3: 93.587176	0.403832	50	0.00332769	0	0	1
TC0500000656.mm.2	330097		Gm5108	predicted gene 5108	Chr5: 67.941669	8.61727	16.8	Chr13: 115.929261	-0.403665	50	0.00334242	0	0	1
TC0200005378.mm.2	665211	113505	Gm14326	predicted gene 14326	Chr2: 177.935993	13.2937	8.3	Chr1: 41.290131	-0.403659	50	0.00334293	0	0	1
TC1900000067.mm.2	14283	3967	Fosl1	FOS-like antigen 1	Chr19: 5.447698	7.70718	10.9	Chr12: 104.393980	-0.403491	50	0.00335776	0	0	1
TC0300002605.mm.2			Atp1a1	ATPase, Na+/K+ transporting, alpha 1 polypeptide	Chr3: 101.576219	15.2453	10.6	Chr3: 41.542098	-0.403453	50	0.00336113	0	0	1
TC1200000797.mm.2	171210	25661	Acot2	acyl-CoA thioesterase 2	Chr12: 83.987861	10.4701	12.9	Chr11: 103.177520	-0.403314	50	0.0033735	0	0	1
TC0300000054.mm.2	229055	11395	Zbtb10	zinc finger and BTB domain containing 10	Chr3: 9.250567	8.69405	17.6	Chr16: 97.368149	0.403021	50	0.00339965	0	0	1
TC1000001075.mm.2	67282	9364	Ccdc53	coiled-coil domain containing 53	Chr10: 88.201093	8.05902	10.8	Chr5: 137.893580	0.403012	50	0.00340047	0	0	1
TC0200005290.mm.2	58203	10972	Zbp1	Z-DNA binding protein 1	Chr2: 173.206612	7.72936	10.7	Chr10: 87.146879	0.403004	50	0.00340113	0	0	1
TC1700001319.mm.2	14236	31078	Foxn2	forkhead box N2	Chr17: 88.440711	9.49653	8.6	Chr7: 107.293974	0.402762	50	0.00342286	0	0	1
TC1700000244.mm.2	22312	115024	Vmn2r107	vomeronasal 2, receptor 107	Chr17: 20.345425	7.41507	14.3	Chr3: 128.871470	-0.402714	50	0.00342724	0	0	1
TC1600002005.mm.2	54420	8117	Cldn8	claudin 8	Chr16: 88.560826	9.39484	12.3	Chr11: 42.798784	0.402545	50	0.0034425	0	0	1
TC0900001049.mm.2	100042295	74378	Gm3776	predicted gene 3776	Chr9: 78.230656	9.18624	11.7	Chr6: 147.652323	-0.4024	50	0.00345562	0	0	1
TC1100003204.mm.2	97761	14780	Sgsm2	small G protein signaling modulator 2	Chr11: 74.849261	8.46002	15.7	Chr13: 108.957958	-0.402242	50	0.00346997	0	0	1
TC0500002504.mm.2	245945	36932	Rbm47	RNA binding motif protein 47	Chr5: 66.016549	11.6825	14.1	ChrX: 164.048002	-0.402082	50	0.00348458	0	0	1
TC0100003786.mm.2	226830	32466	Smyd2	SET and MYND domain containing 2	Chr1: 189.880492	9.79705	10	Chr11: 107.964395	-0.401986	50	0.00349339	0	0	1
TC1500000388.mm.2	105853	14167	Mal2	mal, T-cell differentiation protein 2 (gene/pseudogene)	Chr15: 54.571366	13.7048	11	Chr12: 42.700908	-0.401935	50	0.00349808	0	0	1
TC0700004277.mm.2	12478	1341	Cd19	CD19 molecule	Chr7: 126.408448	7.4928	13.9	Chr4: 116.750875	0.401889	50	0.00350234	0	0	1
TC0600002579.mm.2	246278	9252	Cd207	CD207 molecule, langerin	Chr6: 83.671207	6.61124	10	Chr19: 8.707699	-0.401883	50	0.0035029	0	0	1
TC0800000276.mm.2	57312	4255	Mrps31	mitochondrial ribosomal protein S31	Chr8: 22.411340	10.0693	16.1	Chr11: 105.427480	-0.401747	50	0.00351536	0	0	1
TC1700001610.mm.2	638345	117464	Sbpl	spermine binding protein-like	Chr17: 23.953085	6.43389	12.1	Chr1: 43.444074	-0.401704	50	0.00351939	0	0	1
TC0800001217.mm.2	102075	18516	Plekhg4	pleckstrin homology domain containing, family G (with RhoGef domain) member 4	Chr8: 105.373274	7.36625	12.7	Chr16: 96.348925	-0.401693	50	0.00352032	0	0	1
TC0400002456.mm.2	11828	21025	Aqp3	aquaporin 3 (Gill blood group)	Chr4: 41.092722	6.8298	8.5	Chr18: 74.487158	-0.401572	50	0.00353154	0	0	1
TC0X00002922.mm.2	100151772		Srsx	serine-rich, secreted, X-linked	ChrX: 123.220985	6.9036	10.6	Chr2: 22.820915	-0.401543	50	0.00353427	0	0	1
TC1500001982.mm.2	29859	49378	Sult4a1	sulfotransferase family 4A, member 1	Chr15: 84.076097	6.91633	10	Chr15: 77.789150	-0.401534	50	0.00353504	0	0	1
TC1600002148.mm.2	17857		Mx1	myxovirus (influenza virus) resistance 1, interferon-inducible protein p78 (mouse)	Chr16: 97.447035	7.65355	11.8	ChrX: 50.730573	0.401509	50	0.00353738	0	0	1
TC0100000718.mm.2	20297	3375	Ccl20	chemokine (C-C motif) ligand 20	Chr1: 83.116766	8.09016	11.6	Chr17: 53.671658	0.401356	50	0.00355159	0	0	1
TC0400003761.mm.2	230822	27072	Ncmap	noncompact myelin associated protein	Chr4: 135.369576	7.07162	10.8	Chr4: 103.640706	-0.401306	50	0.00355628	0	0	1
TC0900000615.mm.2	18985	4543	Pou2af1	POU class 2 associating factor 1	Chr9: 51.213690	6.95111	15.6	Chr5: 13.966012	0.401101	50	0.00357541	0	0	1
TC0300002716.mm.2	229709	77353	Ahcyl1	adenosylhomocysteinase-like 1	Chr3: 107.663118	13.3268	16.1	Chr18: 39.042559	-0.401067	50	0.00357859	0	0	1
TC0200004676.mm.2	74182	10478	Gpcpd1	glycerophosphocholine phosphodiesterase GDE1 homolog	Chr2: 132.529082	7.88102	12.9	Chr12: 57.952639	0.400997	50	0.00358511	0	0	1
TC1200000503.mm.2	217615	4336	Ctage5	CTAGE family, member 5	Chr12: 59.129720	12.7237	20.7	Chr3: 38.527799	-0.400984	50	0.00358633	0	0	1
TC1000002149.mm.2	71090		4933411G06Rik	Sumo1 pseudogene	Chr10: 51.756173	5.37993	15.3	Chr3: 61.218458	0.400835	50	0.00360036	0	0	1
TC1000001048.mm.2	382395	115294	Gm5174	predicted gene 5174	Chr10: 86.655939	7.13853	9.9	Chr11: 111.500000	-0.400754	50	0.00360796	0	0	1
TC0600002114.mm.2	243771	11236	Parp12	poly (ADP-ribose) polymerase family, member 12	Chr6: 39.086410	10.4811	11.1	ChrX: 48.026885	0.400746	50	0.0036087	0	0	1
TC1400000304.mm.2	75901	10178	Dcp1a	DCP1 decapping enzyme homolog A	Chr14: 30.479565	7.7984	11.1	Chr16: 3.500000	0.400688	50	0.00361418	0	0	1
TC1800000617.mm.2	16149	3209	Cd74	CD74 molecule, major histocompatibility complex, class II invariant chain	Chr18: 60.803848	11.9107	16.2	Chr19: 11.923268	0.400445	50	0.00363723	0	0	1
TC0Y00000289.mm.2			Gm21773	predicted gene 21773	ChrY: 25.308278	10.7202	15.1	Chr5: 137.893580	-0.400347	50	0.00364657	0	0	1
TC1400002454.mm.2	210808	17712	Lacc1	laccase (multicopper oxidoreductase) domain containing 1	Chr14: 77.024200	7.29424	19.6	Chr3: 42.149120	0.400209	50	0.00365967	0	0	1
TC0900002537.mm.2	80907	12755	Lactb	lactamase, beta	Chr9: 66.955390	7.30818	12.3	Chr10: 57.752461	0.400154	50	0.00366496	0	0	1
TC1200001106.mm.2	214305	81985	Hhipl1	HHIP-like 1	Chr12: 108.306270	6.27605	13.7	Chr7: 84.149847	-0.400139	50	0.00366636	0	0	1
TC0100001740.mm.2	27058	37737	Srp9	signal recognition particle 9kDa	Chr1: 182.124737	10.6121	23	Chr1: 179.922241	0.400065	50	0.00367344	0	0	1
TC1600000226.mm.2	433004		B830017H08Rik	RIKEN cDNA B830017H08 gene	Chr16: 17.832632	6.34322	11.9	Chr7: 89.835648	-0.399988	50	0.00368083	0	0	1
TC0400004031.mm.2	12854	997	Cort	cortistatin	Chr4: 149.125034	9.31544	13.8	Chr6: 147.652323	-0.399914	50	0.00368794	0	0	1
TC1000002693.mm.2	13713	3833	Elk3	ELK3, ETS-domain protein (SRF accessory protein 2)	Chr10: 93.247414	7.16025	14.7	Chr16: 26.422169	0.399901	50	0.00368921	0	0	1
TC0X00000313.mm.2	75974	70950	Dock11	dedicator of cytokinesis 11	ChrX: 35.888832	9.04069	13.6	ChrX: 153.551128	0.399883	50	0.00369096	0	0	1
TC0100003796.mm.2	226841	57005	Vash2	vasohibin 2	Chr1: 190.947646	6.3172	10.6	Chr2: 16.305711	-0.399826	50	0.00369643	0	0	1
TC1300000589.mm.2	380845	103906	Gm904	predicted gene 904	Chr13: 50.643228	8.34802	13.9	Chr13: 115.929261	-0.399774	50	0.00370147	0	0	1
TC0600003539.mm.2	330286	19782	D630045J12Rik	RIKEN cDNA D630045J12 gene	Chr6: 38.123174	7.36425	17	Chr3: 28.727954	-0.399673	50	0.00371119	0	0	1
TC0X00001816.mm.2	434727	23725	Gm14511	predicted gene 14511	ChrX: 8.975710	6.38055	8.6	Chr5: 139.505838	-0.399663	50	0.00371212	0	0	1
TC0X00000223.mm.2	385338		Ssxa1	synovial sarcoma, X member A, breakpoint 1	ChrX: 21.115820	6.29371	17.5	Chr4: 87.718137	-0.399595	50	0.00371872	0	0	1
TC1100004049.mm.2	72014	46324	Btbd17	BTB (POZ) domain containing 17	Chr11: 114.790669	6.76631	14.3	ChrX: 50.628898	-0.399448	50	0.00373299	0	0	1
TC0Y00000160.mm.2	100502805		Gm20962	predicted gene 20962	ChrY: 58.465932	8.62365	10	Chr5: 137.893580	-0.399203	50	0.0037568	0	0	1
TC0900002721.mm.2	67968	12217	Ooep	oocyte expressed protein	Chr9: 78.376109	7.06087	21.8	Chr11: 55.394553	-0.399131	50	0.00376392	0	0	1
TC0700004596.mm.2	381974	28580	Mrgprg	MAS-related GPR, member G	Chr7: 143.763710	7.50709	12.8	Chr5: 137.893580	-0.399046	50	0.00377218	0	0	1
TC0500002699.mm.2	53315	80233	Sult1d1	sulfotransferase family 1D, member 1	Chr5: 87.554645	14.8901	20.8	Chr3: 41.542098	-0.398993	50	0.00377739	0	0	1
TC0200001628.mm.2	68201	12245	Ccdc34	coiled-coil domain containing 34	Chr2: 110.017817	9.22876	14.4	Chr4: 72.138328	0.398688	50	0.00380742	0	0	1
TC0900003236.mm.2	102570	3140	Slc22a13	solute carrier family 22 (organic anion transporter), member 13	Chr9: 119.192974	7.16373	12.7	ChrX: 50.423970	-0.398669	50	0.00380932	0	0	1
TC0500000072.mm.2	70896		Speer1-ps1	spermatogenesis associated glutamate (E)-rich protein 1, pseudogene 1	Chr5: 11.340408	8.03862	11.5	Chr5: 133.911105	-0.398463	50	0.00382977	0	0	1
TC0500000077.mm.2			Gm8926	predicted gene 8926	Chr5: 11.770548	8.03862	11.5	Chr5: 133.911105	-0.398463	50	0.00382977	0	0	1
TC0700002073.mm.2	50775		Krtap5-4	keratin associated protein 5-4	Chr7: 142.303502	7.48825	13.5	Chr5: 137.893580	-0.398448	50	0.00383126	0	0	1
TC0200005334.mm.2	665001	113505	Gm14391	predicted gene 14391	Chr2: 175.185165	12.7742	9.9	Chr1: 55.127478	-0.398048	50	0.00387118	0	0	1
TC1400002146.mm.2	68043	5952	N6amt2	N-6 adenine-specific DNA methyltransferase 2 (putative)	Chr14: 57.549596	7.61698	18.9	Chr14: 55.622689	0.398048	50	0.0038712	0	0	1
TC0100003094.mm.2	240754	49504	Lax1	lymphocyte transmembrane adaptor 1	Chr1: 133.679029	7.94047	11	Chr4: 116.750875	0.398047	50	0.00387125	0	0	1
TC1500000215.mm.2	57254	10480	Tas2r119	taste receptor, type 2, member 119	Chr15: 32.177289	6.32325	10.1	Chr1: 5.025197	-0.397922	50	0.00388377	0	0	1
TC0700004496.mm.2	258954	62435	Olfr522	olfactory receptor 522	Chr7: 140.161939	7.3334	16.3	ChrX: 56.170165	-0.397769	50	0.00389921	0	0	1
TC1600002080.mm.2	77975	21234	Tmem50b	transmembrane protein 50B	Chr16: 91.574503	9.69244	12.9	Chr3: 100.975595	0.397759	50	0.00390026	0	0	1
TC0700000242.mm.2	19222	7496	Ptgir	prostaglandin I2 (prostacyclin) receptor (IP)	Chr7: 16.906490	5.93189	8.5	Chr2: 22.820915	-0.397594	50	0.00391691	0	0	1
TC0800003051.mm.2	76405	81929	1700018B08Rik	RIKEN cDNA 1700018B08 gene	Chr8: 121.530780	6.58005	8.5	ChrX: 50.932422	-0.397593	50	0.00391706	0	0	1
TC0100003838.mm.2			G0s2	G0/G1switch 2	Chr1: 193.272160	8.45807	13.8	Chr12: 34.205278	-0.397575	50	0.00391881	0	0	1
TC0400000890.mm.2	100041062		Gm13286	predicted gene 13286	Chr4: 88.757844	7.65062	15.2	Chr7: 80.974403	-0.397447	50	0.00393179	0	0	1
TC1200000280.mm.2	100504486		Gdap10	ganglioside-induced differentiation-associated-protein 10	Chr12: 32.821872	6.94415	13.3	Chr14: 101.341425	0.397444	50	0.00393213	0	0	1
TC1700001786.mm.2			Gm17657	predicted gene 17657	Chr17: 29.519281	7.33409	17.6	Chr4: 87.718137	-0.397436	50	0.00393299	0	0	1
TC0200000036.mm.2	109079	56558	Sephs1	selenophosphate synthetase 1	Chr2: 4.881564	7.96471	14.1	Chr11: 55.394457	0.39723	50	0.00395395	0	0	1
TC0200005489.mm.2	100503949		Gm14306	predicted gene 14306	Chr2: 176.670522	12.8559	12.1	Chr12: 68.017051	-0.397213	50	0.00395566	0	0	1
TC0600001092.mm.2	21366	2291	Slc6a6	solute carrier family 6 (neurotransmitter transporter, taurine), member 6	Chr6: 91.684067	11.522	15.9	Chr14: 49.158962	-0.397129	50	0.00396428	0	0	1
TC0300001996.mm.2			Gm21954	predicted gene 21954	Chr3: 55.461985	12.4984	18.4	Chr5: 137.893580	-0.397102	50	0.00396707	0	0	1
TC0200002362.mm.2	67068	69161	Dynlrb1	dynein, light chain, roadblock-type 1	Chr2: 155.236533	10.7334	9.6	Chr7: 74.969394	0.397066	50	0.00397075	0	0	1
TC1100001016.mm.2	94045	1924	P2rx5	purinergic receptor P2X, ligand-gated ion channel, 5	Chr11: 73.160421	6.43844	19.1	Chr16: 26.422169	-0.396896	50	0.00398821	0	0	1
TC0700004558.mm.2			Gm10153	predicted gene 10153	Chr7: 142.189427	8.65809	19.6	Chr5: 137.893580	-0.396834	50	0.00399456	0	0	1
TC0900001785.mm.2	70984	8531	4931406C07Rik	RIKEN cDNA 4931406C07 gene	Chr9: 15.283337	12.5043	14.6	ChrX: 51.911915	-0.39669	50	0.0040094	0	0	1
TC0200005339.mm.2			Gm4631	predicted gene 4631	Chr2: 175.372028	12.8694	10.6	Chr9: 87.462218	-0.396504	50	0.00402875	0	0	1
TC1900000467.mm.2	23972	55840	Papss2	3'-phosphoadenosine 5'-phosphosulfate synthase 2	Chr19: 32.595715	13.4318	10.4	Chr14: 54.368093	-0.396428	50	0.00403657	0	0	1
TC0100002237.mm.2	67702	18337	Rnf149	ring finger protein 149	Chr1: 39.547570	10.4092	14.9	Chr4: 22.550457	0.396318	50	0.00404809	0	0	1
TC1400002869.mm.2	219132	102212	Phf11d	PHD finger protein 11D	Chr14: 59.347407	8.46287	8.8	Chr3: 113.087963	0.396306	50	0.00404932	0	0	1
TC0700002025.mm.2	338417	87936	Scgb1c1	secretoglobin, family 1C, member 1	Chr7: 140.845565	5.88767	9.1	Chr11: 80.036498	-0.396212	50	0.00405916	0	0	1
TC1100001860.mm.2	16834	8411	Cog1	component of oligomeric golgi complex 1	Chr11: 113.649169	10.7045	10.3	Chr19: 57.734251	-0.396165	50	0.00406405	0	0	1
TC1900000246.mm.2	17476	11216	Mpeg1	macrophage expressed 1	Chr19: 12.460779	8.36409	11.6	Chr4: 75.824944	0.396062	50	0.00407483	0	0	1
TC0700001715.mm.2	20216	74559	Acsm3	acyl-CoA synthetase medium-chain family member 3	Chr7: 119.760923	11.1712	19.8	Chr7: 118.834802	0.395991	50	0.00408228	0	0	1
TC1700000533.mm.2	224674	70486	Slc37a1	solute carrier family 37 (glycerol-3-phosphate transporter), member 1	Chr17: 31.295483	11.7485	15.1	Chr2: 7.696420	-0.39599	50	0.00408236	0	0	1
TC0300001492.mm.2	74245	3231	Ctbs	chitobiase, di-N-acetyl-	Chr3: 146.450470	7.58527	11	Chr13: 80.924370	0.395972	50	0.00408423	0	0	1
TC1100002818.mm.2	18329	64927	Olfr30	olfactory receptor 30	Chr11: 58.454915	6.6872	12.1	Chr5: 137.125241	-0.395962	50	0.00408531	0	0	1
TC0600000233.mm.2	66144	3119	Atp6v1f	ATPase, H+ transporting, lysosomal 14kDa, V1 subunit F	Chr6: 29.467718	9.92722	18.6	ChrX: 52.951018	0.395864	50	0.00409563	0	0	1
TC1900000309.mm.2	14675	68386	Gna14	guanine nucleotide binding protein (G protein), alpha 14	Chr19: 16.435667	9.04084	11.5	Chr4: 13.897101	0.39583	50	0.00409917	0	0	1
TC1500002325.mm.2	20770	117957	Spt1	salivary protein 1	Chr15: 103.749555	6.35524	9.7	Chr7: 73.619940	-0.395577	50	0.00412593	0	0	1
TC0300002973.mm.2	67553	11693	Gstcd	glutathione S-transferase, C-terminal domain containing	Chr3: 132.981753	6.75522	9.4	Chr7: 140.875183	0.395538	50	0.00413006	0	0	1
TC0900000165.mm.2	258822	121550	Olfr39	olfactory receptor 39	Chr9: 20.282351	6.35907	11.5	Chr12: 117.577251	-0.395449	50	0.00413951	0	0	1
TC0200005350.mm.2	100043381	113505	Gm14308	predicted gene 14308	Chr2: 176.520570	12.5481	10.6	Chr9: 87.462218	-0.395367	50	0.00414824	0	0	1
TC0300001937.mm.2	26570	22684	Slc7a11	solute carrier family 7 (anionic amino acid transporter light chain, xc- system), member 11	Chr3: 50.364936	7.54133	11.8	Chr9: 101.406063	0.395339	50	0.00415127	0	0	1
TC0900000458.mm.2	15481	68524	Hspa8	heat shock 70kDa protein 8	Chr9: 40.800984	16.8835	15.7	Chr5: 133.911105	-0.395249	50	0.00416085	0	0	1
TC1400002834.mm.2	16391	4436	Irf9	interferon regulatory factor 9	Chr14: 55.603985	7.85944	9.2	Chr5: 18.906696	0.395073	50	0.00417965	0	0	1
TC0500001421.mm.2	381741	17662	Lrrc43	leucine rich repeat containing 43	Chr5: 123.489305	6.5822	11	Chr10: 9.609272	0.395066	50	0.00418039	0	0	1
TC1900000317.mm.2	54391	115690	Rfk	riboflavin kinase	Chr19: 17.394043	14.7731	18.8	Chr15: 8.299029	-0.395063	50	0.00418075	0	0	1
TC0500002557.mm.2	14405	22570	Gabrg1	gamma-aminobutyric acid (GABA) A receptor, gamma 1	Chr5: 70.751047	5.51285	10.4	Chr5: 139.342498	0.395029	50	0.00418438	0	0	1
TC1900000940.mm.2	52028	11641	Bbs1	Bardet-Biedl syndrome 1	Chr19: 4.886882	7.17705	10.2	Chr15: 99.057130	-0.394915	50	0.00419664	0	0	1
TC1100001329.mm.2	66140	11926	Ska2	spindle and kinetochore associated complex subunit 2	Chr11: 87.109231	8.10147	22.8	Chr10: 30.866226	0.394905	50	0.00419767	0	0	1
TC1800000805.mm.2	17131	4314	Smad7	SMAD family member 7	Chr18: 75.367365	7.20029	14.1	Chr5: 137.893580	0.394874	50	0.00420101	0	0	1
TC0500000256.mm.2	15563	22461	Htr5a	5-hydroxytryptamine (serotonin) receptor 5A, G protein-coupled	Chr5: 27.841947	6.32744	11.3	Chr5: 137.893580	-0.39462	50	0.0042285	0	0	1
TC0600000964.mm.2	236266	49406	Alms1	Alstrom syndrome 1	Chr6: 85.587531	8.1698	9.6	Chr3: 86.325415	0.394316	50	0.00426147	0	0	1
TC0600002351.mm.2	243382	36819	Ppm1k	protein phosphatase, Mg2+/Mn2+ dependent, 1K	Chr6: 57.506497	7.77389	10.1	ChrX: 164.289348	0.39419	50	0.00427525	0	0	1
TC1300000187.mm.2	195236		Pom121l2	POM121 transmembrane nucleoporin-like 2	Chr13: 21.981181	6.89573	12.8	Chr13: 57.403305	-0.394136	50	0.00428121	0	0	1
TC0700000505.mm.2	68416	12266	Sycn	syncollin	Chr7: 28.540885	12.0881	12.7	Chr18: 57.065565	0.394053	50	0.00429029	0	0	1
TC0700004508.mm.2	54399	10293	Bet1l	Bet1 golgi vesicular membrane trafficking protein-like	Chr7: 140.853384	7.14669	12.6	Chr5: 139.342498	0.393913	50	0.0043057	0	0	1
TC1700001693.mm.2	106581	12932	Itfg3	integrin alpha FG-GAP repeat containing 3	Chr17: 26.211822	11.3031	16.9	ChrX: 166.348315	-0.393836	50	0.00431418	0	0	1
TC0Y00000267.mm.2			Gm21891	predicted gene 21891	ChrY: 13.132950	8.84438	9.2	Chr5: 137.893580	-0.393695	50	0.00432969	0	0	1
TC0Y00000268.mm.2			Gm21828	predicted gene 21828	ChrY: 13.223386	8.84438	9.2	Chr5: 137.893580	-0.393695	50	0.00432969	0	0	1
TC0Y00000269.mm.2			Gm21725	predicted gene 21725	ChrY: 13.348521	8.84438	9.2	Chr5: 137.893580	-0.393695	50	0.00432969	0	0	1
TC0Y00000276.mm.2			Gm21904	predicted gene 21904	ChrY: 17.845724	8.84438	9.2	Chr5: 137.893580	-0.393695	50	0.00432969	0	0	1
TC0Y00000278.mm.2			Gm21764	predicted gene 21764	ChrY: 18.061270	8.84438	9.2	Chr5: 137.893580	-0.393695	50	0.00432969	0	0	1
TC0Y00000330.mm.2			Gm21852	predicted gene 21852	ChrY: 40.651454	8.84438	9.2	Chr5: 137.893580	-0.393695	50	0.00432969	0	0	1
TC0500003588.mm.2	231885	86127	Gm4871	predicted gene 4871	Chr5: 145.029600	6.04565	11	Chr1: 184.445170	-0.393671	50	0.00433239	0	0	1
TC1100001882.mm.2	217303	48514	Cd300a	CD300a molecule	Chr11: 114.890041	7.73998	10.5	Chr5: 141.387458	0.393618	50	0.0043382	0	0	1
TC0Y00000323.mm.2			Gm21732	predicted gene 21732	ChrY: 38.574609	10.9116	11.8	Chr5: 137.893580	-0.393489	50	0.00435247	0	0	1
TC0200004814.mm.2	78240	15634	Cst11	cystatin 11	Chr2: 148.768609	5.59693	9	Chr12: 74.977482	0.393444	50	0.00435754	0	0	1
TC1800001428.mm.2	240334	23429	Pcyox1l	prenylcysteine oxidase 1 like	Chr18: 61.696837	7.17471	15.1	Chr2: 160.769244	0.393024	50	0.00440444	0	0	1
TC0900001318.mm.2	94062	31431	Mrpl3	mitochondrial ribosomal protein L3	Chr9: 105.053239	8.36904	40.1	Chr9: 103.686134	0.392948	50	0.004413	0	0	1
TC1000003169.mm.2	71664	12400	Mettl7b	methyltransferase like 7B	Chr10: 128.958275	11.8743	12.2	Chr15: 31.731351	-0.392835	50	0.00442564	0	0	1
TC1300002099.mm.2	15387	81909	Hnrnpk	heterogeneous nuclear ribonucleoprotein K	Chr13: 58.391142	15.6986	10.3	Chr5: 137.893580	-0.392828	50	0.00442644	0	0	1
TC0700004638.mm.2	19342	100632	Rab4b	RAB4B, member RAS oncogene family	Chr7: 27.168424	8.88547	17	Chr9: 87.462218	0.392781	50	0.00443177	0	0	1
TC1900000114.mm.2	26412	3370	Map4k2	mitogen-activated protein kinase kinase kinase kinase 2	Chr19: 6.341135	7.11229	12.5	Chr2: 138.500000	0.39274	50	0.00443639	0	0	1
TC1100000957.mm.2	50932	56762	Mink1	misshapen-like kinase 1	Chr11: 70.562881	9.84873	20	Chr5: 137.893580	-0.392723	50	0.0044383	0	0	1
TC1600000981.mm.2	20655	392	Sod1	superoxide dismutase 1, soluble	Chr16: 90.220742	13.3803	24.5	Chr16: 89.532874	-0.392697	50	0.00444127	0	0	1
TC0800002322.mm.2	407795		BC030870	cDNA sequence BC030870	Chr8: 65.085613	11.3116	15.6	Chr11: 87.748713	0.392646	50	0.00444698	0	0	1
TC1400000373.mm.2	14661	55885	Glud1	glutamate dehydrogenase 1	Chr14: 34.310727	12.3542	12.6	Chr11: 103.696895	-0.39255	50	0.00445785	0	0	1
TC1500001323.mm.2	223455	4301	March6	membrane-associated ring finger (C3HC4) 6, E3 ubiquitin protein ligase	Chr15: 31.455899	11.2824	13.7	ChrX: 56.170165	-0.392548	50	0.00445815	0	0	1
TC1200001436.mm.2	104721	3627	Ddx1	DEAD (Asp-Glu-Ala-Asp) box helicase 1	Chr12: 13.219307	12.7685	13.3	Chr16: 29.162023	-0.392443	50	0.00447007	0	0	1
TC1900000777.mm.2	53611	39963	Vti1a	vesicle transport through interaction with t-SNAREs 1A	Chr19: 55.316057	9.11271	23.3	Chr16: 17.412078	0.392343	50	0.00448138	0	0	1
TC0400000346.mm.2	320500	27946	Tmem215	transmembrane protein 215	Chr4: 40.472180	6.04433	10	Chr8: 16.859146	0.392141	50	0.00450443	0	0	1
TC0800001199.mm.2	436059	55787	Ces2h	carboxylesterase 2H	Chr8: 105.000853	8.0622	9.7	Chr17: 26.814001	-0.391895	50	0.00453267	0	0	1
TC1600000708.mm.2	16423	1346	Cd47	CD47 molecule	Chr16: 49.855618	10.3681	14.8	Chr4: 118.598522	0.391869	50	0.0045357	0	0	1
TC1400001965.mm.2	67419	12127	3632451O06Rik	RIKEN cDNA 3632451O06 gene	Chr14: 49.680173	6.61105	12.8	Chr2: 80.148968	0.391869	50	0.00453573	0	0	1
TC0200002755.mm.2	626848		Etohi1	ethanol induced 1	Chr2: 178.023284	14.2304	12.2	ChrX: 56.170165	-0.391672	50	0.00455845	0	0	1
TC1800001274.mm.2	20730	68300	Spink3	serine peptidase inhibitor, Kazal type 3	Chr18: 43.728069	10.6602	29.8	Chr18: 43.154668	0.391575	50	0.0045696	0	0	1
TC0900001973.mm.2	235130	8610	Adamts15	ADAM metallopeptidase with thrombospondin type 1 motif, 15	Chr9: 30.899155	6.1774	8.4	Chr13: 18.371596	0.39157	50	0.00457024	0	0	1
TC1400001546.mm.2	68760	23499	Synpo2l	synaptopodin 2-like	Chr14: 20.658946	5.80035	10.3	Chr2: 80.327515	-0.391495	50	0.00457886	0	0	1
TC0100001604.mm.2	30925	49945	Slamf6	SLAM family member 6	Chr1: 171.917537	7.72684	12.8	Chr19: 11.096126	0.391481	50	0.00458054	0	0	1
TC0400003779.mm.2	67025	37376	Rpl11	ribosomal protein L11	Chr4: 136.027853	14.3433	10.1	Chr17: 67.101680	-0.391477	50	0.00458099	0	0	1
TC0900001764.mm.2			Gm17571	predicted gene 17571	Chr9: 13.444034	14.3201	20.6	Chr5: 137.893580	-0.391315	50	0.00459983	0	0	1
TC0600000213.mm.2	11844	117694	Arf5	ADP-ribosylation factor 5	Chr6: 28.423560	10.9918	11.1	Chr4: 63.271283	0.391276	50	0.00460436	0	0	1
TC0700003023.mm.2	211480	27086	Kcnj14	potassium inwardly-rectifying channel, subfamily J, member 14	Chr7: 45.816460	7.30638	9.6	Chr5: 116.412853	-0.391259	50	0.00460634	0	0	1
TC1400000111.mm.2	18330	74028	Olfr31	olfactory receptor 31	Chr14: 14.328113	7.19815	15.4	Chr4: 58.363486	-0.391195	50	0.00461386	0	0	1
TC0500003382.mm.2	57255		Cldn13	claudin 13	Chr5: 134.914249	6.88115	17.6	Chr5: 139.342498	-0.391124	50	0.00462209	0	0	1
TC1100002712.mm.2	211472	72463	Olfr1373	olfactory receptor 1373	Chr11: 52.144593	7.64344	13.1	Chr16: 3.500000	-0.391021	50	0.00463425	0	0	1
TC0600000921.mm.2	243510	27813	Ccdc142	coiled-coil domain containing 142	Chr6: 83.101516	8.27956	13.6	ChrX: 166.348315	0.390939	50	0.00464381	0	0	1
TC0500001689.mm.2	17766	1839	Nudt1	nudix (nucleoside diphosphate linked moiety X)-type motif 1	Chr5: 140.331860	6.91785	12.3	Chr5: 133.911105	0.390879	50	0.00465088	0	0	1
TC0600002137.mm.2	243780	82355	E330009J07Rik	RIKEN cDNA E330009J07 gene	Chr6: 40.401375	8.26153	12.3	Chr15: 14.271753	0.390608	50	0.00468288	0	0	1
TC0200002719.mm.2	13999		Gm14288	predicted gene 14288	Chr2: 175.275113	13.2825	13.4	ChrX: 56.170165	-0.390596	50	0.00468433	0	0	1
TC0200002737.mm.2	100503353		Gm14440	predicted gene 14440	Chr2: 176.423594	13.2825	13.4	ChrX: 56.170165	-0.390596	50	0.00468433	0	0	1
TC1700001791.mm.2	68597		Ccdc167	coiled-coil domain containing 167	Chr17: 29.689378	7.71335	12.6	Chr13: 107.030839	0.390515	50	0.00469383	0	0	1
TC1100000543.mm.2			Cby3	chibby homolog 3 (Drosophila)	Chr11: 50.354462	9.63053	11.3	Chr5: 137.125241	-0.390299	50	0.00471961	0	0	1
TC0X00002878.mm.2	12662	334	Chm	choroideremia (Rab escort protein 1)	ChrX: 113.040592	7.10164	9.8	Chr7: 73.304970	0.390251	50	0.00472534	0	0	1
TC0700002253.mm.2	100042848	113703	Vmn2r41	vomeronasal 2, receptor 41	Chr7: 8.136950	7.37845	17.2	Chr5: 118.917989	-0.390235	50	0.0047272	0	0	1
TC1700002046.mm.2	240095	117606	H2-M5	histocompatibility 2, M region locus 5	Chr17: 36.984061	6.69982	15.3	Chr5: 75.847434	-0.390127	50	0.00474009	0	0	1
TC0700003934.mm.2	259057	74119	Olfr649	olfactory receptor 649	Chr7: 104.189266	6.7856	9.7	Chr14: 46.829890	-0.389865	50	0.00477153	0	0	1
TC1100003326.mm.2	14017	49234	Evi2a	ecotropic viral integration site 2A	Chr11: 79.513385	8.46169	10.2	Chr17: 91.673193	0.389736	50	0.00478707	0	0	1
TC1400000017.mm.2	100041019	115686	Gm3099	predicted gene 3099	Chr14: 3.998394	7.93969	15.9	Chr5: 137.893580	-0.389587	50	0.00480508	0	0	1
TC1000002032.mm.2	215928		BC021785	cDNA sequence BC021785	Chr10: 39.946907	6.46315	8.2	Chr13: 103.949936	-0.389539	50	0.00481089	0	0	1
TC1200001763.mm.2	59032	9915	Ppp2r3c	protein phosphatase 2, regulatory subunit B'', gamma	Chr12: 55.280715	7.86096	13.1	ChrX: 56.170165	0.389535	50	0.00481139	0	0	1
TC1700002191.mm.2	66229	41632	Rpl7l1	ribosomal protein L7-like 1	Chr17: 46.773907	9.8014	17.2	Chr5: 137.893580	0.389499	50	0.00481569	0	0	1
TC0800000604.mm.2			Affy_TC0800000604.mm.2	Affy MTA 1.0 probeset TC0800000604.mm.2	Chr8: 55.118371	9.25918	14.7	Chr5: 137.893580	-0.389377	50	0.00483054	0	0	1
TC0800000965.mm.2	66590	3280	Farsa	phenylalanyl-tRNA synthetase, alpha subunit	Chr8: 84.856986	8.18398	12.2	ChrX: 57.102672	0.389231	50	0.00484835	0	0	1
TC1400002001.mm.2	11731	117946	Ang2	angiogenin, ribonuclease A family, member 2	Chr14: 51.195486	7.03869	14.1	Chr4: 111.252944	0.389009	50	0.00487543	0	0	1
TC1100000713.mm.2	56631	9387	Trim17	tripartite motif containing 17	Chr11: 58.954685	8.84158	16.5	Chr4: 58.363486	0.388925	50	0.00488578	0	0	1
TC0500000828.mm.2	631105		Gm7056	predicted gene 7056	Chr5: 89.616436	7.37047	11.8	Chr5: 137.893580	-0.388896	50	0.00488937	0	0	1
TC1400001070.mm.2	21807	7573	Tsc22d1	TSC22 domain family, member 1	Chr14: 76.414961	15.1259	16.8	Chr14: 42.240278	-0.388776	50	0.00490411	0	0	1
TC0100001161.mm.2	212439	49741	AA986860	expressed sequence AA986860	Chr1: 130.731976	9.19165	11	Chr15: 7.167980	-0.388765	50	0.00490542	0	0	1
TC0400001736.mm.2	26970	8083	Pla2g2e	phospholipase A2, group IIE	Chr4: 138.877942	7.16411	11	Chr9: 35.212457	-0.388724	50	0.00491048	0	0	1
TC0300000813.mm.2			Affy_TC0300000813.mm.2	Affy MTA 1.0 probeset TC0300000813.mm.2	Chr3: 91.026023	6.50951	13.1	Chr17: 7.705398	0.38871	50	0.0049122	0	0	1
TC1100003784.mm.2	15171	1166	Hcrt	hypocretin (orexin) neuropeptide precursor	Chr11: 100.761069	6.7072	14.6	Chr3: 65.524002	-0.388538	50	0.00493349	0	0	1
TC0X00003337.mm.2			Gm17604	predicted gene 17604	ChrX: 165.003765	10.9653	19.7	Chr5: 137.893580	-0.388403	50	0.00495025	0	0	1
TC1400002015.mm.2	219033	117946	Ang4	angiogenin, ribonuclease A family, member 4	Chr14: 51.763878	12.1219	13.6	Chr8: 95.747331	0.388397	50	0.00495099	0	0	1
TC1200002269.mm.2	76933	88918	Ifi27l2a	interferon, alpha-inducible protein 27 like 2A	Chr12: 103.433873	6.51747	11.4	Chr12: 65.049772	0.388308	50	0.00496203	0	0	1
TC0600003071.mm.2	11810	1243	Apobec1	apolipoprotein B mRNA editing enzyme, catalytic polypeptide 1	Chr6: 122.577792	9.05109	11.9	Chr11: 19.833554	0.388243	50	0.00497009	0	0	1
TCX_GL456233_random00000005.mm.2	20955	4121	Vamp7	vesicle-associated membrane protein 7	ChrX: 0.010738	10.4786	11.9	Chr15: 10.000000	0.388173	50	0.00497887	0	0	1
TC0200003165.mm.2	14133	117949	Fcna	ficolin A	Chr2: 25.624666	6.59653	18	Chr5: 139.342498	0.388143	50	0.00498259	0	0	1
TC0100001756.mm.2	21339	4155	Taf1a	TATA box binding protein (TBP)-associated factor, RNA polymerase I, A, 48kDa	Chr1: 183.388885	7.92496	13.3	Chr12: 102.420291	0.387971	50	0.00500408	0	0	1
TC0500001762.mm.2	69396	86127	1700018F24Rik	RIKEN cDNA 1700018F24 gene	Chr5: 145.042990	7.81202	10.5	Chr12: 34.201787	-0.387833	50	0.00502147	0	0	1
TC4_JH584293_random00000007.mm.2			Ccl27a	chemokine (C-C motif) ligand 27A	Chr4: 0.016836	8.07871	12.4	Chr4: 45.489430	-0.387818	50	0.00502337	0	0	1
TC4_JH584294_random00000001.mm.2			Ccl27a	chemokine (C-C motif) ligand 27A	Chr4: 0.001718	8.07871	12.4	Chr4: 45.489430	-0.387818	50	0.00502337	0	0	1
TC1400002491.mm.2	22380	38287	Wbp4	WW domain binding protein 4	Chr14: 79.459937	8.57838	13.8	Chr5: 137.893580	0.387778	50	0.00502839	0	0	1
TC0900000427.mm.2	258500	110610	Olfr944	olfactory receptor 944	Chr9: 39.217359	6.05473	12.4	Chr16: 21.339002	-0.387658	50	0.0050435	0	0	1
TC1300001812.mm.2	68404	9577	Nrn1	neuritin 1	Chr13: 36.725622	7.24489	15.1	Chr1: 85.791403	-0.387543	50	0.00505802	0	0	1
TC0300000814.mm.2	619677		4930529C04Rik	zinc finger, BED domain containing 4 pseudogene	Chr3: 91.071662	6.91229	15.6	Chr18: 49.946937	-0.387456	50	0.0050691	0	0	1
TC1000002668.mm.2	18674	37649	Slc25a3	solute carrier family 25 (mitochondrial carrier; phosphate carrier), member 3	Chr10: 91.115471	14.5906	11.3	Chr16: 54.000000	-0.387439	50	0.00507123	0	0	1
TC0500000076.mm.2			Gm8922	predicted gene 8922	Chr5: 11.682002	7.85067	15	Chr16: 22.124255	-0.387306	50	0.00508809	0	0	1
TC0600000234.mm.2	668210	89367	Gm9047	predicted gene 9047	Chr6: 29.471437	6.36745	11.1	Chr15: 10.000000	-0.387304	50	0.0050883	0	0	1
TC0900002325.mm.2	66317	5884	Wdr61	WD repeat domain 61	Chr9: 54.714735	8.43975	18.2	Chr9: 34.662046	0.387264	50	0.00509337	0	0	1
TC0100002586.mm.2	77264	3723	Zfp142	zinc finger protein 142	Chr1: 74.565127	9.20533	17	Chr5: 137.125241	-0.387225	50	0.00509834	0	0	1
TC0400002189.mm.2	65973	20910	Asph	aspartate beta-hydroxylase	Chr4: 9.448069	14.802	28.8	Chr4: 9.653169	-0.387148	50	0.00510827	0	0	1
TC0600001474.mm.2	28040	10685	D6Wsu163e	DNA segment, Chr 6, Wayne State University 163, expressed	Chr6: 126.939966	8.55718	15	ChrX: 166.686631	0.387019	50	0.00512476	0	0	1
TC1100004291.mm.2	621823		Psme2b	protease (prosome, macropain) activator subunit 2B	Chr11: 48.945352	9.41331	12.8	Chr12: 112.507215	0.387018	50	0.0051248	0	0	1
TC1100003739.mm.2	670472	87884	Gm11569	predicted gene 11569	Chr11: 99.803548	7.56793	15.5	Chr5: 137.893580	-0.387006	50	0.0051264	0	0	1
TC0500003273.mm.2	22190	39626	Ubc	ubiquitin C	Chr5: 125.385965	15.519	16.7	Chr5: 137.893580	-0.386956	50	0.00513272	0	0	1
TC1600002026.mm.2	68484		Krtap6-5	keratin associated protein 6-5	Chr16: 89.047289	8.21844	9.1	Chr12: 75.407559	-0.386767	50	0.005157	0	0	1
TC0200004665.mm.2			Rassf2	Ras association (RalGDS/AF-6) domain family member 2	Chr2: 131.989415	8.15749	11.1	Chr8: 83.183208	0.386671	50	0.00516947	0	0	1
TC1900001435.mm.2	15566	20244	Htr7	5-hydroxytryptamine (serotonin) receptor 7, adenylate cyclase-coupled	Chr19: 35.958727	6.18467	10.6	Chr10: 67.616312	-0.386635	50	0.00517399	0	0	1
TC0Y00000287.mm.2			Gm21921	predicted gene 21921	ChrY: 24.795161	10.9399	15.9	Chr5: 137.893580	-0.386506	50	0.00519068	0	0	1
TC0500003718.mm.2	67410	86127	4930449I24Rik	RIKEN cDNA 4930449I24 gene	Chr5: 146.502377	7.08385	23.4	Chr5: 144.449880	-0.38645	50	0.00519798	0	0	1
TC1400000744.mm.2	68836	12286	Mrpl52	mitochondrial ribosomal protein L52	Chr14: 54.426909	8.47344	18.4	ChrX: 56.170165	0.38638	50	0.00520704	0	0	1
TC0100003041.mm.2	12269		C4bp	complement component 4 binding protein	Chr1: 130.634773	6.90187	18.3	ChrX: 56.170165	0.386282	50	0.00521983	0	0	1
TC1100003879.mm.2	56494	37907	Gosr2	golgi SNAP receptor complex member 2	Chr11: 103.676849	7.99336	27	Chr11: 103.717493	0.386179	50	0.0052332	0	0	1
TC1300000965.mm.2	80289	12722	Lysmd3	LysM, putative peptidoglycan-binding, domain containing 3	Chr13: 81.657806	6.89109	13.4	Chr2: 7.696420	0.386177	50	0.00523342	0	0	1
TC0900000434.mm.2	258165	74021	Olfr965	olfactory receptor 965	Chr9: 39.719229	5.78644	11.7	Chr13: 115.551768	-0.386045	50	0.00525068	0	0	1
TC0500003632.mm.2	71706	41733	Slc46a3	solute carrier family 46, member 3	Chr5: 147.878437	8.41255	18.4	Chr4: 87.718137	0.385905	50	0.00526904	0	0	1
TC1100004297.mm.2	72149	12448	Strada	STE20-related kinase adaptor alpha	Chr11: 106.162974	6.56338	8.3	Chr16: 14.378611	0.385802	50	0.00528245	0	0	1
TC1400001627.mm.2	72993	32143	Appl1	adaptor protein, phosphotyrosine interaction, PH domain and leucine zipper containing 1	Chr14: 26.918988	12.1357	10.8	Chr15: 41.788150	-0.385793	50	0.00528373	0	0	1
TC0X00000347.mm.2	434760	41772	Rhox2d	reproductive homeobox 2D	ChrX: 37.493410	5.97907	12.5	Chr8: 21.960955	-0.385695	50	0.0052966	0	0	1
TC1900000247.mm.2	107373	49696	Fam111a	family with sequence similarity 111, member A	Chr19: 12.545740	7.50042	12.5	Chr11: 67.369407	0.385637	50	0.0053042	0	0	1
TC0400000499.mm.2	21916	20701	Tmod1	tropomodulin 1	Chr4: 46.038935	8.10767	12.4	Chr7: 10.350588	-0.385575	50	0.00531248	0	0	1
TC1400000569.mm.2	11546	4004	Parp2	poly (ADP-ribose) polymerase 2	Chr14: 50.807946	7.49136	19.9	Chr14: 49.158962	0.385438	50	0.00533059	0	0	1
TC0200005365.mm.2			Gm14418	predicted gene 14418	Chr2: 177.387124	11.8493	9.7	Chr13: 115.929261	-0.385394	50	0.00533633	0	0	1
TC1600000188.mm.2			Gm21897	predicted gene 21897	Chr16: 15.317458	15.4715	15.7	Chr5: 137.893580	-0.385263	50	0.00535374	0	0	1
TC0800001080.mm.2	20538	816	Slc6a2	solute carrier family 6 (neurotransmitter transporter, noradrenalin), member 2	Chr8: 92.960079	6.8032	14.7	Chr7: 45.725191	-0.385118	50	0.00537306	0	0	1
TC1000001882.mm.2	215855	27874	Taar6	trace amine associated receptor 6	Chr10: 23.984609	6.84005	14.1	Chr5: 142.064325	-0.385067	50	0.00537981	0	0	1
TC1900001026.mm.2	14227	40604	Fkbp2	FK506 binding protein 2, 13kDa	Chr19: 6.977739	8.59704	19.2	Chr5: 137.893580	0.38494	50	0.00539688	0	0	1
TC0700001098.mm.2	207952	32546	Klhl25	kelch-like family member 25	Chr7: 75.848338	6.98227	9.2	Chr5: 133.911105	0.384799	50	0.00541578	0	0	1
TC0700000995.mm.2			Gm10974	predicted gene 10974	Chr7: 66.365905	12.4958	15	Chr5: 137.893580	-0.384651	50	0.00543569	0	0	1
TC0700001116.mm.2	57444	31081	Isg20	interferon stimulated exonuclease gene 20kDa	Chr7: 78.913424	8.69353	16.5	Chr12: 104.719074	0.384621	50	0.00543966	0	0	1
TC0700000614.mm.2	384585	114479	Scgb1b3	secretoglobin, family 1B, member 3	Chr7: 33.527376	9.95595	12	Chr5: 139.505838	-0.384352	50	0.005476	0	0	1
TC0700001018.mm.2	384639		Gm5334	tetraspanin 7 pseudogene	Chr7: 68.618456	6.164	10.2	Chr19: 30.671753	-0.384254	50	0.0054893	0	0	1
TC1100004038.mm.2	52670	32669	Cpsf4l	cleavage and polyadenylation specific factor 4-like	Chr11: 113.698171	5.83582	9.4	Chr10: 22.000000	-0.384196	50	0.00549727	0	0	1
TC1400002150.mm.2	219114	17037	Ska3	spindle and kinetochore associated complex subunit 3	Chr14: 57.806561	6.71691	11.7	Chr2: 27.062175	0.383945	50	0.00553142	0	0	1
TC1600000392.mm.2	15205	38067	Hes1	hairy and enhancer of split 1, (Drosophila)	Chr16: 30.064384	7.87125	10.1	Chr17: 12.315221	0.383845	50	0.00554517	0	0	1
TC0900001431.mm.2	66940	9526	Shisa5	shisa homolog 5 (Xenopus laevis)	Chr9: 109.038565	10.2985	20.7	Chr16: 10.546362	0.383809	50	0.00555013	0	0	1
TC0600000764.mm.2	414084	47979	Tnip3	TNFAIP3 interacting protein 3	Chr6: 65.590398	9.48498	11	Chr6: 121.486639	0.383728	50	0.00556116	0	0	1
TC0800000262.mm.2	246085	44550	Defb10	defensin beta 10	Chr8: 21.858901	8.2618	12.4	Chr4: 155.628936	-0.383677	50	0.0055682	0	0	1
TC0100000215.mm.2	19335	7503	Rab23	RAB23, member RAS oncogene family	Chr1: 33.719882	8.26402	12	Chr15: 32.696185	0.383664	50	0.00557003	0	0	1
TC0100000631.mm.2	241112	18888	Catip	ciliogenesis associated TTC17 interacting protein	Chr1: 74.362108	7.8538	8.9	Chr9: 41.418171	-0.383658	50	0.00557076	0	0	1
TC0500000069.mm.2			Gm8879	predicted gene 8879	Chr5: 11.127634	7.45222	12.3	Chr13: 115.929261	-0.383597	50	0.00557918	0	0	1
TC0700000470.mm.2	100043229		Gm10046	predicted gene 10046	Chr7: 27.765673	6.408	9.5	Chr6: 48.922490	-0.38344	50	0.00560091	0	0	1
TC0200000781.mm.2	11480	20391	Acvr2a	activin A receptor, type IIA	Chr2: 48.814109	9.48253	14.6	Chr3: 68.092749	-0.383303	50	0.00561988	0	0	1
TC0200002729.mm.2	626832	113505	Gm6710	predicted gene 6710	Chr2: 175.869219	12.898	10	Chr1: 55.127478	-0.383123	50	0.00564477	0	0	1
TC0500000952.mm.2			Gm11111	predicted gene 11111	Chr5: 98.552695	8.16453	13.8	Chr12: 98.800000	-0.383062	50	0.00565334	0	0	1
TC1100000925.mm.2	69186	45148	Tmem256	transmembrane protein 256	Chr11: 69.838514	6.84229	11.5	ChrX: 52.951018	0.382904	50	0.00567544	0	0	1
TC1900001705.mm.2	55947	8920	Dclre1a	DNA cross-link repair 1A	Chr19: 56.529161	8.25416	12.3	Chr5: 77.779809	0.38271	50	0.00570254	0	0	1
TC1100001265.mm.2	14038		Wfdc18	WAP four-disulfide core domain 18	Chr11: 83.709004	8.4002	14.6	Chr14: 99.694520	0.382693	50	0.00570499	0	0	1
TC1900000265.mm.2	258687	120159	Olfr1454	olfactory receptor 1454	Chr19: 13.063413	5.84407	12.7	Chr1: 40.866894	0.382646	50	0.00571149	0	0	1
TC0500001514.mm.2	67902	41037	Sumf2	sulfatase modifying factor 2	Chr5: 129.846990	7.40105	14.2	Chr7: 116.165045	0.382601	50	0.00571789	0	0	1
TC1900000500.mm.2	15958	1187	Ifit2	interferon-induced protein with tetratricopeptide repeats 2	Chr19: 34.550694	7.24636	10.7	Chr4: 149.906312	0.382322	50	0.00575721	0	0	1
TC0500001610.mm.2	67286	11253	Ift22	intraflagellar transport 22	Chr5: 136.908150	6.58193	13.2	Chr5: 137.125241	0.382155	50	0.005781	0	0	1
TC0200003385.mm.2	18328	66579	Olfr3	olfactory receptor 3	Chr2: 36.812149	6.81405	12.6	Chr7: 115.084347	-0.382009	50	0.00580164	0	0	1
TC0500002688.mm.2	100727	117389	Ugt2b34	UDP glucuronosyltransferase 2 family, polypeptide B34	Chr5: 86.889767	13.9617	16.5	Chr14: 46.564479	-0.381997	50	0.00580344	0	0	1
TC0X00003430.mm.2	171207	20403	Arhgap4	Rho GTPase activating protein 4	ChrX: 73.891442	6.72053	14.2	Chr11: 101.599021	0.381949	50	0.00581021	0	0	1
TC1200001009.mm.2	51786	6460	Cpsf2	cleavage and polyadenylation specific factor 2, 100kDa	Chr12: 101.975974	9.07656	15.6	Chr3: 19.495216	0.381676	50	0.0058494	0	0	1
TC1100004296.mm.2			Nme1	NME	Chr11: 93.956979	9.79278	15.8	ChrX: 70.948498	0.381375	50	0.00589268	0	0	1
TC1700001952.mm.2	11629	1226	Aif1	allograft inflammatory factor 1	Chr17: 35.170991	8.26231	14.6	Chr14: 49.158962	0.381205	50	0.00591728	0	0	1
TC0200005485.mm.2	66460		Sys1	SYS1 Golgi-localized integral membrane protein homolog	Chr2: 164.456964	9.04336	10.2	Chr13: 105.184837	0.381168	50	0.00592269	0	0	1
TC0700000825.mm.2	54131	1208	Irf3	interferon regulatory factor 3	Chr7: 44.997648	8.37249	10.6	Chr2: 25.852660	0.381124	50	0.005929	0	0	1
TC1900000019.mm.2	54445	41325	Unc93b1	unc-93 homolog B1 (C. elegans)	Chr19: 3.935186	8.17	12.5	Chr5: 141.387458	0.381106	50	0.00593165	0	0	1
TC0200001189.mm.2	241514	18461	Zfp804a	zinc finger protein 804A	Chr2: 82.053222	6.03233	10.3	Chr3: 20.647091	-0.381101	50	0.00593241	0	0	1
TC0300000354.mm.2	12457	7661	Ccrn4l	CCR4 carbon catabolite repression 4-like	Chr3: 51.224447	7.94889	15.9	Chr6: 121.303841	0.381081	50	0.00593525	0	0	1
TC0100002269.mm.2	433294	45916	Mettl21c	methyltransferase like 21C	Chr1: 44.009408	5.47807	12.6	Chr2: 159.542988	-0.380998	50	0.00594737	0	0	1
TC0400001777.mm.2	329972	18639	Spata21	spermatogenesis associated 21	Chr4: 141.088333	6.5684	10	Chr16: 17.412078	-0.380982	50	0.00594966	0	0	1
TC0300001699.mm.2	12918	599	Crh	corticotropin releasing hormone	Chr3: 19.693401	7.14973	8.6	Chr1: 187.571357	-0.380728	50	0.00598682	0	0	1
TC0X00000999.mm.2	632708	86873	Dmrtc1b	DMRT-like family C1B	ChrX: 102.707865	6.8646	10	Chr15: 71.275663	-0.380695	50	0.00599155	0	0	1
TC1600001248.mm.2	66086	11919	Fopnl	FGFR1OP N-terminal like	Chr16: 14.299244	7.04869	13	ChrX: 52.716667	0.380547	50	0.0060133	0	0	1
TC0800001833.mm.2	100504014		Gm15056	predicted gene 15056	Chr8: 20.900606	6.77615	11.5	Chr5: 91.093119	-0.380476	50	0.00602375	0	0	1
TC0700002625.mm.2	67379	23569	Dedd2	death effector domain containing 2	Chr7: 25.202840	6.78956	21.2	Chr5: 137.893580	0.380434	50	0.00602991	0	0	1
TC0200002788.mm.2	100036520		Gata5os	GATA binding protein 5, opposite strand	Chr2: 180.332857	6.90136	13.6	Chr9: 87.462218	-0.380422	50	0.00603169	0	0	1
TC0400001318.mm.2	258159	79477	Olfr1331	olfactory receptor 1331	Chr4: 118.864658	6.62795	16.1	Chr5: 135.879195	-0.380356	50	0.0060414	0	0	1
TC0X00001411.mm.2	209540	104140	Rgag1	retrotransposon gag domain containing 1	ChrX: 143.099594	5.29905	14.4	Chr8: 88.328852	0.380155	50	0.00607114	0	0	1
TC0900002167.mm.2	22269	4920	Upk2	uroplakin 2	Chr9: 44.452715	6.22527	12.1	Chr7: 89.835648	-0.380133	50	0.00607436	0	0	1
TC1100002865.mm.2	19416	7509	Rasd1	RAS, dexamethasone-induced 1	Chr11: 59.963181	7.80325	14.5	Chr3: 132.687901	0.37997	50	0.00609869	0	0	1
TC1200001686.mm.2	217517	8579	Stxbp6	syntaxin binding protein 6 (amisyn)	Chr12: 44.852486	9.43416	11	Chr5: 25.574075	0.379947	50	0.006102	0	0	1
TC1000002388.mm.2	17319	55655	Mif	macrophage migration inhibitory factor (glycosylation-inhibiting factor)	Chr10: 75.859353	9.54538	18.1	ChrX: 57.102672	0.379947	50	0.00610203	0	0	1
TC0X00003376.mm.2	15159	3897	Hccs	holocytochrome c synthase	ChrX: 169.250193	8.62958	15.4	Chr5: 137.125241	0.379672	50	0.00614316	0	0	1
TC0900003234.mm.2	235674	91131	Acaa1b	acetyl-Coenzyme A acyltransferase 1B	Chr9: 119.148023	9.05115	13.6	Chr11: 29.493209	-0.379617	50	0.00615136	0	0	1
TC0900000639.mm.2	68304	17805	Kdelc2	KDEL (Lys-Asp-Glu-Leu) containing 2	Chr9: 53.384023	7.9148	13.3	Chr15: 13.042333	0.379572	50	0.00615812	0	0	1
TC0100002458.mm.2	74426		4933402D24Rik	RIKEN cDNA 4933402D24 gene	Chr1: 63.754907	5.93893	14.2	Chr19: 10.670548	-0.379514	50	0.00616685	0	0	1
TC1900001152.mm.2	258155	88369	Olfr1425	olfactory receptor 1425	Chr19: 12.073695	6.24353	15.3	Chr15: 22.860400	-0.379481	50	0.00617174	0	0	1
TC0X00003114.mm.2	12338	7252	Capn6	calpain 6	ChrX: 143.802231	5.04549	11.5	Chr1: 55.127478	0.379455	50	0.00617569	0	0	1
TC0X00000075.mm.2	22232	38085	Slc35a2	solute carrier family 35 (UDP-galactose transporter), member A2	ChrX: 7.884039	9.5084	18.4	Chr5: 133.911105	0.379342	50	0.00619266	0	0	1
TC0200001546.mm.2	16909	4072	Lmo2	LIM domain only 2 (rhombotin-like 1)	Chr2: 103.957986	6.97015	9.4	Chr17: 31.931352	0.379272	50	0.0062032	0	0	1
TC0400004177.mm.2	11641	100376	Akap2	A kinase (PRKA) anchor protein 2	Chr4: 57.717657	7.61904	14.7	Chr6: 17.630009	0.379095	50	0.00623003	0	0	1
TC0600002553.mm.2	20355	3147	Sema4f	sema domain, immunoglobulin domain (Ig), transmembrane domain (TM) and short cytoplasmic domain, (semaphorin) 4F	Chr6: 82.911885	7.56387	12.1	ChrX: 57.102672	-0.379061	50	0.00623516	0	0	1
TC0500003436.mm.2	619309		A630081J09Rik	RIKEN cDNA A630081J09 gene	Chr5: 137.208805	12.7696	16.3	Chr15: 10.000000	-0.379057	50	0.00623579	0	0	1
TC0500002577.mm.2	545758		Gm5868	predicted gene 5868	Chr5: 72.581639	7.33915	14	Chr1: 59.076759	-0.379046	50	0.00623749	0	0	1
TC1000001630.mm.2	258861	85121	Olfr763	olfactory receptor 763	Chr10: 129.011222	7.04687	13.1	Chr5: 137.893580	-0.378775	50	0.00627862	0	0	1
TC1000000905.mm.2	268319		BC025920	zinc finger protein pseudogene	Chr10: 81.606270	7.07487	7.5	Chr12: 36.075170	-0.378761	50	0.00628082	0	0	1
TC0300001562.mm.2	320840	41447	Negr1	neuronal growth regulator 1	Chr3: 156.561794	7.73158	11.3	Chr12: 104.628822	-0.378634	50	0.00630024	0	0	1
TC1000002594.mm.2	216197	4970	Ckap4	cytoskeleton-associated protein 4	Chr10: 84.526305	7.21635	11	Chr5: 139.505838	0.378625	50	0.00630167	0	0	1
TC0700004413.mm.2	77938	8776	Fam53b	family with sequence similarity 53, member B	Chr7: 132.712082	7.5096	14.9	Chr16: 26.422169	0.378598	50	0.00630581	0	0	1
TC0200004248.mm.2			Pin1rt1	protein (peptidyl-prolyl cis	Chr2: 104.713926	5.23085	10.3	Chr1: 13.055719	0.378522	50	0.00631742	0	0	1
TC0600000480.mm.2	258648	88438	Olfr237-ps1	olfactory receptor 237, pseudogene 1	Chr6: 43.153262	7.69665	13.7	Chr5: 137.893580	-0.378511	50	0.00631915	0	0	1
TC0400001391.mm.2	170638	9441	Hpcal4	hippocalcin like 4	Chr4: 123.183227	7.10536	15	Chr3: 113.087963	-0.378491	50	0.00632216	0	0	1
TC1500002147.mm.2	69354	75077	Slc38a4	solute carrier family 38, member 4	Chr15: 96.994823	6.42458	12	Chr9: 15.889229	-0.378359	50	0.00634243	0	0	1
TC1500001812.mm.2	108956	40940	Apol7c	apolipoprotein L 7c	Chr15: 77.524867	7.58633	10.3	Chr1: 94.269488	0.378321	50	0.00634828	0	0	1
TC1700002814.mm.2	12268	36030	C4b	complement component 4B (Chido blood group)	Chr17: 34.728380	8.58393	13.3	Chr4: 111.252944	0.378297	50	0.00635194	0	0	1
TC0600001500.mm.2	68498	23595	Tspan11	tetraspanin 11	Chr6: 127.887589	6.61045	10.6	Chr19: 35.618002	-0.378277	50	0.00635514	0	0	1
TC1200001865.mm.2			Gm9887	predicted gene 9887	Chr12: 69.371149	5.7616	12.4	Chr7: 120.693265	0.378112	50	0.00638057	0	0	1
TC0700000612.mm.2	545948	114479	Scgb1b20	secretoglobin, family 1B, member 20	Chr7: 33.373234	8.41716	10.3	Chr5: 119.058415	-0.378105	50	0.00638169	0	0	1
TC1500000649.mm.2	72318	22750	Cyth4	cytohesin 4	Chr15: 78.597047	7.91893	11.9	Chr12: 26.307604	0.377965	50	0.00640332	0	0	1
TC1000002308.mm.2	641340	41473	Nrbf2	nuclear receptor binding factor 2	Chr10: 67.266689	8.43351	11.6	Chr17: 22.879168	0.377927	50	0.00640923	0	0	1
TC1500002335.mm.2	338368	18578	Fam109b	family with sequence similarity 109, member B	Chr15: 82.338942	6.72253	9.2	Chr5: 117.567679	-0.377827	50	0.0064248	0	0	1
TC1500000553.mm.2	546644	113718	Ly6g	lymphocyte antigen 6 complex, locus G	Chr15: 75.155645	6.74636	11.3	Chr9: 108.500600	0.377754	50	0.0064362	0	0	1
TC1100000983.mm.2	109212	10378	Fam64a	family with sequence similarity 64, member A	Chr11: 72.042032	6.18147	11	Chr2: 106.665335	0.377718	50	0.00644174	0	0	1
TC0900002770.mm.2	212943	23032	Fam46a	family with sequence similarity 46, member A	Chr9: 85.320439	9.38453	10.1	Chr3: 113.087963	0.377651	50	0.00645217	0	0	1
TC0700001516.mm.2	259075	17489	Olfr641	olfactory receptor 641	Chr7: 104.039798	5.992	15.7	Chr5: 139.494733	-0.377275	50	0.00651114	0	0	1
TC0300002383.mm.2	69332		Lelp1	late cornified envelope-like proline-rich 1	Chr3: 92.102578	7.43933	13.3	Chr5: 137.893580	-0.37723	50	0.00651829	0	0	1
TC0X00003436.mm.2	245536	52739	Gm614	predicted gene 614	ChrX: 101.261376	6.25533	16.7	Chr19: 61.221468	0.377174	50	0.00652706	0	0	1
TC1200002101.mm.2	58520	38284	0610007P14Rik	RIKEN cDNA 0610007P14 gene	Chr12: 85.815447	9.90349	21.2	ChrX: 58.962775	0.377034	50	0.00654919	0	0	1
TC0100003891.mm.2	15950	86937	Ifi203	interferon activated gene 203	Chr1: 173.920400	8.32945	11	Chr4: 118.753825	0.376915	50	0.00656815	0	0	1
TC1100000343.mm.2			Stk10	serine/threonine kinase 10	Chr11: 32.533266	8.83885	13.8	Chr7: 89.835648	0.37688	50	0.00657369	0	0	1
TC0200001575.mm.2			Gm11060	predicted gene 11060	Chr2: 105.092018	11.6625	20.9	Chr5: 137.893580	-0.376799	50	0.00658649	0	0	1
TC1600001092.mm.2	17858		Mx2	myxovirus (influenza virus) resistance 2 (mouse)	Chr16: 97.536081	7.42755	14.3	ChrX: 36.008085	0.376787	50	0.00658833	0	0	1
TC1200001490.mm.2	11491	2395	Adam17	ADAM metallopeptidase domain 17	Chr12: 21.323509	9.66135	10.6	ChrX: 59.254162	0.376755	50	0.0065935	0	0	1
TC0500002119.mm.2	100038949	69402	Gm1979	predicted gene 1979	Chr5: 25.999022	7.81573	16	Chr5: 137.893580	-0.376736	50	0.00659658	0	0	1
TC0X00001343.mm.2	66995	121722	Zcchc18	zinc finger, CCHC domain containing 18	ChrX: 136.993155	5.6706	13	Chr13: 115.929261	0.376468	50	0.00663932	0	0	1
TC1600000692.mm.2	73693	83184	Dppa4	developmental pluripotency associated 4	Chr16: 48.283735	6.97831	11.6	Chr6: 121.555549	-0.376381	50	0.00665318	0	0	1
TC0200000393.mm.2	241274	62431	Pnpla7	patatin-like phospholipase domain containing 7	Chr2: 24.976033	8.80311	7.3	Chr8: 56.006199	-0.376132	50	0.00669337	0	0	1
TC0300000697.mm.2	27049	21085	Etv3	ets variant 3	Chr3: 87.525407	8.95891	16.8	Chr3: 100.387918	0.37612	50	0.00669519	0	0	1
TC0700002357.mm.2	232879	13118	Zbtb45	zinc finger and BTB domain containing 45	Chr7: 13.004178	7.60651	14.3	Chr5: 139.342498	-0.37608	50	0.00670163	0	0	1
TC1900000204.mm.2	225912	15558	Cyb561a3	cytochrome b561 family, member A3	Chr19: 10.577157	8.88215	11.9	Chr9: 51.713125	0.375802	50	0.00674667	0	0	1
TC0400002407.mm.2	242384	17621	Lingo2	leucine rich repeat and Ig domain containing 2	Chr4: 35.706647	6.08751	11.7	Chr16: 21.323640	-0.375799	50	0.00674711	0	0	1
TC0300001416.mm.2	13684	84699	Eif4e	eukaryotic translation initiation factor 4E	Chr3: 138.526191	9.56344	11	Chr5: 137.893580	0.375796	50	0.00674761	0	0	1
TC0600000609.mm.2	71982	32171	Snx10	sorting nexin 10	Chr6: 51.523901	9.34738	11.8	ChrX: 166.686631	0.37572	50	0.00675997	0	0	1
TC0800000277.mm.2	20516	68531	Slc20a2	solute carrier family 20 (phosphate transporter), member 2	Chr8: 22.476700	8.77556	15	Chr6: 43.826811	-0.375717	50	0.00676048	0	0	1
TC0100003889.mm.2	381308	115929	Mnda	myeloid cell nuclear differentiation antigen	Chr1: 173.848972	8.41307	17.3	Chr1: 167.331141	0.375663	50	0.00676929	0	0	1
TC0200004945.mm.2			4930519P11Rik	RIKEN cDNA 4930519P11 gene	Chr2: 154.611811	7.57753	9.2	Chr15: 94.529303	-0.375479	50	0.00679933	0	0	1
TC0500001790.mm.2	100041566	86127	Gm3409	predicted gene 3409	Chr5: 146.537648	7.03695	22.1	Chr5: 137.893580	-0.375367	50	0.00681756	0	0	1
TC0800002705.mm.2	234564	110938	Ces1f	carboxylesterase 1F	Chr8: 93.256236	11.1903	11.7	ChrX: 152.376836	-0.375274	50	0.00683282	0	0	1
TC1300002001.mm.2			Gm15440	predicted gene 15440	Chr13: 51.685529	7.87267	11.4	Chr5: 139.342498	-0.375173	50	0.0068494	0	0	1
TC1700001942.mm.2	106722	82249	G6b	immunoreceptor tyrosine-based inhibitory motif (ITIM) containing platelet receptor	Chr17: 35.062693	5.87058	14.3	Chr5: 19.142233	-0.375087	50	0.0068637	0	0	1
TC0400000982.mm.2	12695	72199	Inadl	InaD-like (Drosophila)	Chr4: 98.395785	9.86835	13.3	Chr14: 24.000000	-0.375026	50	0.00687364	0	0	1
TC0900001576.mm.2	113868	37497	Acaa1a	acetyl-Coenzyme A acyltransferase 1A	Chr9: 119.339676	10.7094	17.2	Chr3: 18.710518	-0.374959	50	0.00688473	0	0	1
TC0700003647.mm.2	80889	11209	Mesdc1	mesoderm development candidate 1	Chr7: 83.879873	6.7682	21.8	Chr7: 85.068913	0.374912	50	0.00689252	0	0	1
TC0200004325.mm.2	258887	74216	Olfr1294	olfactory receptor 1294	Chr2: 111.537349	7.11116	13	ChrX: 58.962775	-0.374767	50	0.00691659	0	0	1
TC1700000930.mm.2	68224	87035	1700067P10Rik	RIKEN cDNA 1700067P10 gene	Chr17: 48.089632	7.00095	12.4	ChrX: 57.102672	-0.374532	50	0.00695567	0	0	1
TC0700002017.mm.2	18362	79374	Olfr61	olfactory receptor 61	Chr7: 140.637607	6.55351	12.6	Chr12: 109.796848	-0.374503	50	0.0069605	0	0	1
TC0700003057.mm.2	668727	86251	Mrgpra2a	MAS-related GPR, member A2A	Chr7: 47.426328	6.53029	12.7	Chr5: 137.893580	-0.374383	50	0.0069804	0	0	1
TC0900003321.mm.2	19054		Ppp2r3d	protein phosphatase 2 (formerly 2A), regulatory subunit B, delta	Chr9: 124.474346	6.36593	9.3	Chr19: 46.582509	0.374359	50	0.00698447	0	0	1
TC1400000015.mm.2			Gm2916	predicted gene 2916	Chr14: 3.884172	8.01878	10.4	Chr10: 65.500000	-0.374346	50	0.0069866	0	0	1
TC1500000288.mm.2	18285	7456	Odf1	outer dense fiber of sperm tails 1	Chr15: 38.219203	6.14129	18.5	Chr13: 106.114442	-0.37427	50	0.00699945	0	0	1
TC0900000420.mm.2	18324	79676	Olfr26	olfactory receptor 26	Chr9: 38.855060	5.73711	9.8	Chr3: 12.565616	0.374216	50	0.0070084	0	0	1
TC0900000943.mm.2	11487	865	Adam10	ADAM metallopeptidase domain 10	Chr9: 70.678997	11.003	13.4	Chr16: 60.329137	0.374175	50	0.00701537	0	0	1
TC0X00001922.mm.2			Slc9a7	solute carrier family 9, subfamily A (NHE7, cation proton antiporter 7), member 7	ChrX: 20.105755	7.24047	10.1	Chr11: 4.508728	0.374106	50	0.00702687	0	0	1
TC1000000636.mm.2	13654	20123	Egr2	early growth response 2	Chr10: 67.535475	7.93516	9.5	Chr3: 138.905938	-0.374095	50	0.00702872	0	0	1
TC0500001787.mm.2	622924	86127	Gm6370	predicted gene 6370	Chr5: 146.491363	7.07924	31.3	Chr5: 144.449880	-0.374081	50	0.00703106	0	0	1
TC1900000451.mm.2	66745	12024	Trpd52l3	tumor protein D52-like 3	Chr19: 30.003790	5.82447	20.5	Chr5: 139.505838	-0.373971	50	0.00704967	0	0	1
TC1200001337.mm.2	217951	27397	Tmem196	transmembrane protein 196	Chr12: 119.945957	6.1614	18.5	ChrX: 51.911915	0.373926	50	0.00705724	0	0	1
TC0800000072.mm.2			Gm10217	predicted gene 10217	Chr8: 9.864251	14.4421	22.5	Chr5: 137.893580	-0.373924	50	0.00705755	0	0	1
TC0500002592.mm.2	433904	78179	Ociad2	OCIA domain containing 2	Chr5: 73.322199	11.4606	11.7	Chr2: 26.877892	-0.373629	50	0.00710756	0	0	1
TC1600002092.mm.2	16509	185	Kcne1	potassium voltage-gated channel, Isk-related family, member 1	Chr16: 92.346001	5.92558	13.6	Chr2: 139.724059	-0.373625	50	0.00710813	0	0	1
TC0400000386.mm.2	100042539	104828	Gm3893	predicted gene 3893	Chr4: 41.889795	8.76093	23.7	Chr4: 41.191816	-0.373579	50	0.00711606	0	0	1
TC0100001145.mm.2	210417	18180	Thsd7b	thrombospondin, type I, domain containing 7B	Chr1: 129.273302	7.45111	12.1	Chr1: 55.127478	-0.373574	50	0.0071169	0	0	1
TC0900002375.mm.2	235415	77368	Cplx3	complexin 3	Chr9: 57.599992	7.07785	53	Chr5: 139.342498	-0.373339	50	0.00715691	0	0	1
TC0800001521.mm.2	17199	1789	Mc1r	melanocortin 1 receptor (alpha melanocyte stimulating hormone receptor)	Chr8: 123.407082	6.67536	11.9	Chr3: 93.587176	-0.373244	50	0.00717319	0	0	1
TC0700001951.mm.2	330662	55575	Dock1	dedicator of cytokinesis 1	Chr7: 134.670687	11.1875	9.7	Chr14: 109.589141	-0.373026	50	0.00721046	0	0	1
TC1000000462.mm.2	215031	35066	Vgll2	vestigial like 2 (Drosophila)	Chr10: 52.022502	7.80873	13.4	ChrX: 51.911915	-0.373005	50	0.00721405	0	0	1
TC0400001107.mm.2	74754	8850	Dhcr24	24-dehydrocholesterol reductase	Chr4: 106.561038	11.0997	11.8	Chr6: 125.820102	-0.372943	50	0.00722476	0	0	1
TC1300000607.mm.2	23882	21334	Gadd45g	growth arrest and DNA-damage-inducible, gamma	Chr13: 51.846675	8.16275	9.6	ChrX: 51.911915	0.372894	50	0.00723316	0	0	1
TC0700000131.mm.2	100042437	104269	Vmn1r79	vomeronasal 1 receptor 79	Chr7: 12.176193	7.28747	16.5	Chr9: 87.462218	-0.372888	50	0.00723437	0	0	1
TC1700002771.mm.2			Nme3	NME/NM23 nucleoside diphosphate kinase 3	Chr17: 24.896500	8.30042	11	Chr12: 12.602500	0.372885	50	0.00723473	0	0	1
TC0X00000044.mm.2	58242	86995	Nudt11	nudix (nucleoside diphosphate linked moiety X)-type motif 11	ChrX: 6.047453	6.79404	14.5	Chr6: 121.486639	-0.372828	50	0.00724462	0	0	1
TC0600003337.mm.2	11857	20318	Arhgdib	Rho GDP dissociation inhibitor (GDI) beta	Chr6: 136.923523	9.11887	15.9	Chr4: 116.750875	0.372786	50	0.00725191	0	0	1
TC0800000265.mm.2	246083	86849	Defb13	defensin beta 13	Chr8: 21.946762	6.42025	13.7	Chr9: 77.369476	-0.372684	50	0.00726956	0	0	1
TC0900000407.mm.2	258873	74148	Olfr911-ps1	olfactory receptor 911, pseudogene 1	Chr9: 38.523730	5.90875	11.8	Chr8: 47.101090	-0.372672	50	0.00727153	0	0	1
TC0400000895.mm.2	319146	45671	Ifnz	interferon zeta	Chr4: 88.782131	7.77009	23.3	Chr4: 88.554042	-0.372469	50	0.00730688	0	0	1
TC0500001239.mm.2	23962	81824	Oasl2	2-5 oligoadenylate synthetase-like 2	Chr5: 114.896934	9.27778	11.4	Chr5: 18.906696	0.372403	50	0.00731826	0	0	1
TC0700002504.mm.2	330483	19857	Ceacam16	carcinoembryonic antigen-related cell adhesion molecule 16	Chr7: 19.852097	6.94156	10.7	Chr16: 92.789986	-0.37232	50	0.00733269	0	0	1
TC0900000113.mm.2	14608	7732	Gpr83	G protein-coupled receptor 83	Chr9: 14.860210	6.58325	13.4	Chr5: 137.125241	-0.372262	50	0.0073429	0	0	1
TC0700002458.mm.2	434540	110989	Psg20	pregnancy-specific glycoprotein 20	Chr7: 18.674107	6.80025	11.8	Chr16: 13.593622	-0.372079	50	0.00737495	0	0	1
TC1600000930.mm.2			Gm21833	predicted gene 21833	Chr16: 82.828382	14.5211	14.6	Chr13: 115.929261	-0.372042	50	0.00738148	0	0	1
TC0200003280.mm.2	30931	37263	Tor1a	torsin family 1, member A (torsin A)	Chr2: 30.960561	8.01127	11.8	Chr9: 22.854061	0.371983	50	0.00739177	0	0	1
TC1500002181.mm.2	11512	22400	Adcy6	adenylate cyclase 6	Chr15: 98.589978	11.1572	16.7	Chr11: 83.708433	-0.371962	50	0.00739543	0	0	1
TC0X00002923.mm.2			Gm17577	predicted gene 17577	ChrX: 123.246440	7.61335	19.4	Chr5: 137.125241	-0.371788	50	0.0074261	0	0	1
TC0X00002928.mm.2			Gm17467	predicted gene 17467	ChrX: 123.704324	7.61335	19.4	Chr5: 137.125241	-0.371788	50	0.0074261	0	0	1
TC1200001926.mm.2			Gm11042	predicted gene 11042	Chr12: 74.315110	12.6852	17.3	Chr5: 47.462695	-0.371753	50	0.00743232	0	0	1
TC1500001212.mm.2	239336	9568	Rxfp3	relaxin/insulin-like family peptide receptor 3	Chr15: 11.033717	6.44218	14.6	Chr11: 121.547989	-0.371715	50	0.00743897	0	0	1
TC1100003166.mm.2	258186		Olfr75-ps1	olfactory receptor 75, pseudogene 1	Chr11: 73.405450	7.07578	10.3	Chr4: 62.707256	-0.371554	50	0.00746742	0	0	1
TC1700000315.mm.2	353502	9901	Hcfc1r1	host cell factor C1 regulator 1 (XPO1 dependent)	Chr17: 23.673596	8.88936	16.3	Chr17: 23.185670	0.371496	50	0.00747774	0	0	1
TC0Y00000249.mm.2			Gm21746	predicted gene 21746	ChrY: 6.237453	8.98036	13.3	Chr5: 137.893580	-0.371479	50	0.00748069	0	0	1
TC0500001230.mm.2	77832	12686	Tchp	trichoplein, keratin filament binding	Chr5: 114.707760	11.5021	15.3	Chr3: 31.853489	-0.371258	50	0.00752003	0	0	1
TC1700002090.mm.2	258481	57131	Olfr137	olfactory receptor 137	Chr17: 38.304519	7.35053	17.5	Chr5: 133.911105	-0.37115	50	0.00753926	0	0	1
TC0700000514.mm.2	51798	1069	Ech1	enoyl CoA hydratase 1, peroxisomal	Chr7: 28.825217	13.1137	10.1	Chr3: 25.041091	-0.370981	50	0.00756959	0	0	1
TC0200003806.mm.2	14231	22568	Fkbp7	FK506 binding protein 7	Chr2: 76.663034	8.11369	15.3	Chr12: 71.497283	0.370847	50	0.0075936	0	0	1
TC0X00002794.mm.2	245555	19589	C77370	expressed sequence C77370	ChrX: 104.077433	7.30671	13.2	Chr17: 48.599850	-0.370806	50	0.00760089	0	0	1
TC1900000033.mm.2	19045	105262	Ppp1ca	protein phosphatase 1, catalytic subunit, alpha isozyme	Chr19: 4.192158	10.0867	20.2	Chr5: 139.494733	0.370557	50	0.00764583	0	0	1
TC0400001087.mm.2	110382	48	C8b	complement component 8, beta polypeptide	Chr4: 104.766317	6.384	13.6	Chr2: 13.436216	-0.370518	50	0.00765302	0	0	1
TC0200005342.mm.2	13999		Gm14288	predicted gene 14288	Chr2: 175.785502	13.2946	15.8	ChrX: 56.170165	-0.370352	50	0.00768304	0	0	1
TC1100000493.mm.2	14694	4446	Gnb2l1	guanine nucleotide binding protein (G protein), beta polypeptide 2-like 1	Chr11: 48.800332	13.9181	8.7	Chr17: 67.101680	-0.370344	50	0.0076844	0	0	1
TC1700002556.mm.2	320473	25536	Heatr5b	HEAT repeat containing 5B	Chr17: 78.751990	8.72664	19	Chr2: 70.916445	0.370337	50	0.00768568	0	0	1
TC0100003416.mm.2	381306	10058	BC055324	cDNA sequence BC055324	Chr1: 163.945993	7.42302	13.4	Chr13: 106.114442	0.370235	50	0.00770431	0	0	1
TC1900000170.mm.2	67160	20363	Eef1g	eukaryotic translation elongation factor 1 gamma	Chr19: 8.967041	14.6093	12.5	Chr11: 104.767589	-0.370195	50	0.00771167	0	0	1
TC0200000431.mm.2	227627	105714	Obp2a	odorant binding protein 2A	Chr2: 25.700043	6.06673	16.7	Chr5: 133.062783	-0.370025	50	0.00774267	0	0	1
TC0900001925.mm.2	57246	32476	Tbx20	T-box 20	Chr9: 24.720812	5.71085	11.9	Chr3: 54.816651	-0.369954	50	0.00775566	0	0	1
TC0500001622.mm.2	70240	80245	Ufsp1	UFM1-specific peptidase 1 (non-functional)	Chr5: 137.294629	7.59364	17.4	Chr5: 137.893580	0.369897	50	0.00776602	0	0	1
TC0400004182.mm.2	100502896		LOC100502896	uncharacterized LOC100502896	Chr4: 73.650910	7.64298	10.6	Chr2: 107.153805	-0.369734	50	0.00779586	0	0	1
TC0800000184.mm.2	81007		Defb5	defensin beta 5	Chr8: 19.247580	7.0294	14.4	Chr9: 87.462218	-0.369653	50	0.00781087	0	0	1
TC1500001729.mm.2	17067	113718	Ly6c1	lymphocyte antigen 6 complex, locus C1	Chr15: 75.044018	10.8272	8.6	ChrX: 52.951018	0.369539	50	0.00783193	0	0	1
TC0200005288.mm.2	619800		Gm6103	predicted gene 6103	Chr2: 173.121129	6.09838	10.9	Chr11: 106.796247	-0.369391	50	0.00785924	0	0	1
TC1100002030.mm.2	27376	6519	Slc25a10	solute carrier family 25 (mitochondrial carrier; dicarboxylate transporter), member 10	Chr11: 120.491837	10.7683	17.1	Chr4: 109.169766	-0.369356	50	0.00786562	0	0	1
TC1400002112.mm.2	17227	113720	Mcpt4	mast cell protease 4	Chr14: 56.059743	6.5238	12.9	Chr1: 74.072831	0.369301	50	0.00787594	0	0	1
TC0200003271.mm.2	12908	598	Crat	carnitine O-acetyltransferase	Chr2: 30.400471	8.76247	30	Chr2: 30.440966	-0.369093	50	0.00791456	0	0	1
TC0300002492.mm.2	67220	9448	Plekho1	pleckstrin homology domain containing, family O member 1	Chr3: 95.988429	8.45662	23.3	Chr3: 98.283044	0.368951	50	0.00794114	0	0	1
TC0700000023.mm.2	57776	10779	Ttyh1	tweety homolog 1 (Drosophila)	Chr7: 4.119408	9.69851	12.5	Chr12: 34.205278	-0.368921	50	0.00794673	0	0	1
TC0300001181.mm.2	69740	6471	Dph5	DPH5 homolog	Chr3: 115.888165	8.43771	14.9	Chr2: 101.720446	0.368718	50	0.00798475	0	0	1
TC0900000648.mm.2	66402		Sln	sarcolipin	Chr9: 53.850251	7.39915	9.5	Chr3: 3.785417	-0.368685	50	0.00799091	0	0	1
TC1100000417.mm.2	14401	7327	Gabrb2	gamma-aminobutyric acid (GABA) A receptor, beta 2	Chr11: 42.419757	6.88582	13.3	Chr18: 76.826488	-0.368621	50	0.00800281	0	0	1
TC1400000854.mm.2	70478	4337	Mipep	mitochondrial intermediate peptidase	Chr14: 60.784566	8.38291	12.1	Chr10: 73.927005	0.368503	50	0.00802517	0	0	1
TC0200000888.mm.2	227937	2689	Pkp4	plakophilin 4	Chr2: 59.160850	10.4277	11.4	Chr11: 120.956900	-0.368418	50	0.00804114	0	0	1
TC1200001605.mm.2	30955	68269	Pik3cg	phosphatidylinositol-4,5-bisphosphate 3-kinase, catalytic subunit gamma	Chr12: 32.173397	7.70164	14.1	Chr11: 101.470182	0.368344	50	0.00805512	0	0	1
TC1500000852.mm.2	76737	11526	Creld2	cysteine-rich with EGF-like domains 2	Chr15: 88.819646	8.68047	15.9	Chr3: 33.754175	0.368255	50	0.00807203	0	0	1
TC0600001266.mm.2	243616	56666	Slc6a11	solute carrier family 6 (neurotransmitter transporter, GABA), member 11	Chr6: 114.131241	7.5248	13.6	Chr8: 68.307584	-0.368172	50	0.00808777	0	0	1
TC1900000224.mm.2	666926		Gm8369	predicted gene 8369	Chr19: 11.492038	6.47933	12.3	Chr11: 101.470182	0.368082	50	0.00810481	0	0	1
TC0900000674.mm.2	244886	17551	AI118078	expressed sequence AI118078	Chr9: 55.326913	6.00398	11.8	Chr7: 66.459712	-0.367968	50	0.0081265	0	0	1
TC0900002817.mm.2	66111	7213	Tmed3	transmembrane emp24 protein transport domain containing 3	Chr9: 89.699203	10.3563	19.2	ChrX: 166.686631	0.367896	50	0.00814022	0	0	1
TC0900002450.mm.2	56040	37388	Rplp1	ribosomal protein, large, P1	Chr9: 61.913283	16.1749	9.5	Chr18: 16.414681	-0.367796	50	0.00815926	0	0	1
TC0900000751.mm.2	18746	37650	Pkm	pyruvate kinase, muscle	Chr9: 59.656368	14.1355	18.2	Chr5: 91.093119	-0.367786	50	0.00816132	0	0	1
TC0200001846.mm.2	66811	57037	Duoxa2	dual oxidase maturation factor 2	Chr2: 122.298900	9.15718	11.7	Chr14: 42.240278	0.367514	50	0.00821339	0	0	1
TC0X00000704.mm.2	110954	122289	Rpl10	ribosomal protein L10	ChrX: 74.270812	15.2419	11.5	Chr1: 39.016071	-0.367509	50	0.00821428	0	0	1
TC0500000483.mm.2	75783		4930431F12Rik	RIKEN cDNA 4930431F12 gene	Chr5: 44.966201	8.86136	12.5	Chr7: 16.461335	-0.367486	50	0.00821877	0	0	1
TC1700000142.mm.2	80978	12758	Mrgprh	MAS-related GPR, member H	Chr17: 12.876034	6.45869	13.6	Chr2: 25.852660	-0.367482	50	0.00821955	0	0	1
TC1100002429.mm.2	20742	2354	Sptbn1	spectrin, beta, non-erythrocytic 1	Chr11: 29.967769	13.6354	11.3	Chr12: 84.895759	-0.367464	50	0.00822297	0	0	1
TC0200002720.mm.2	100303732		Gm14431	predicted gene 14431	Chr2: 175.372436	13.4307	11.1	Chr1: 41.290131	-0.367391	50	0.00823699	0	0	1
TC0200002738.mm.2	100303732		Gm14431	predicted gene 14431	Chr2: 176.521004	13.4307	11.1	Chr1: 41.290131	-0.367391	50	0.00823699	0	0	1
TC0200005341.mm.2	100303732		Gm14431	predicted gene 14431	Chr2: 175.690881	13.4307	11.1	Chr1: 41.290131	-0.367391	50	0.00823699	0	0	1
TC0500002172.mm.2	22784	74470	Slc30a3	solute carrier family 30 (zinc transporter), member 3	Chr5: 31.086106	7.87915	11.4	Chr5: 137.125241	-0.367271	50	0.00826031	0	0	1
TC1200001030.mm.2	52668	84735	Ifi27	interferon, alpha-inducible protein 27	Chr12: 103.434189	8.99913	14.3	Chr19: 7.263405	0.367267	50	0.00826099	0	0	1
TC0100000224.mm.2	19253	74971	Ptpn18	protein tyrosine phosphatase, non-receptor type 18 (brain-derived)	Chr1: 34.459746	7.59435	10.2	Chr16: 91.226807	0.367178	50	0.00827829	0	0	1
TC0300003252.mm.2	80797	74932	Clca2	chloride channel accessory 2	Chr3: 144.796559	9.127	13.9	Chr2: 14.395051	0.367125	50	0.00828851	0	0	1
TC0700001444.mm.2	101706	38150	Numa1	nuclear mitotic apparatus protein 1	Chr7: 101.934111	10.0352	14.8	Chr13: 105.184837	-0.367069	50	0.00829931	0	0	1
TC0600002718.mm.2	232227	82429	Iqsec1	IQ motif and Sec7 domain 1	Chr6: 90.656091	7.09393	17.3	Chr5: 52.917342	0.367053	50	0.00830251	0	0	1
TC0900002121.mm.2	110637	81829	Grik4	glutamate receptor, ionotropic, kainate 4	Chr9: 42.518135	6.23173	13	Chr9: 87.462218	-0.366894	50	0.00833341	0	0	1
TC1400002847.mm.2	100042100		Gm3667	predicted gene 3667	Chr14: 6.868502	9.35675	12.8	Chr7: 10.350588	-0.366855	50	0.00834088	0	0	1
TC0100001172.mm.2	13034	37551	Ctse	cathepsin E	Chr1: 131.638292	6.9194	15.9	Chr16: 29.162023	0.366841	50	0.00834378	0	0	1
TC0700001756.mm.2	18751	56424	Prkcb	protein kinase C, beta	Chr7: 122.288751	9.01764	13.3	Chr7: 95.958777	0.366761	50	0.00835925	0	0	1
TC1700000483.mm.2	328789	18794	Lhfpl5	lipoma HMGIC fusion partner-like 5	Chr17: 28.575718	7.80558	11.9	Chr13: 78.232552	-0.366712	50	0.00836876	0	0	1
TC1100002156.mm.2	17898	23290	Myl7	myosin, light chain 7, regulatory	Chr11: 5.896637	7.21665	14	Chr6: 147.652323	-0.366602	50	0.00839046	0	0	1
TC0900001370.mm.2	56395	5099	Tmem115	transmembrane protein 115	Chr9: 107.533945	6.73042	19.1	Chr19: 15.292517	0.36657	50	0.00839671	0	0	1
TC0500000337.mm.2	665270	82108	Plb1	phospholipase B1	Chr5: 32.232708	5.72836	13.4	Chr12: 114.221947	-0.366565	50	0.00839759	0	0	1
TC1100001622.mm.2	14459	628	Gast	gastrin	Chr11: 100.334407	6.55073	13.1	Chr18: 54.614840	0.366458	50	0.00841852	0	0	1
TC1700002038.mm.2	195359	34709	Trim40	tripartite motif containing 40	Chr17: 36.881598	7.79949	11.9	Chr12: 57.952639	0.366415	50	0.00842711	0	0	1
TC0X00001728.mm.2	100862314		Gm21637	predicted gene 21637	ChrX: 3.835879	6.95156	10.6	Chr5: 137.893580	-0.366382	50	0.0084336	0	0	1
TC1100001935.mm.2	20698	39748	Sphk1	sphingosine kinase 1	Chr11: 116.530925	6.46924	11.6	Chr9: 114.468797	-0.366354	50	0.00843902	0	0	1
TC0100001373.mm.2	226518	75037	Nmnat2	nicotinamide nucleotide adenylyltransferase 2	Chr1: 152.955101	7.43829	11.8	Chr9: 13.442519	-0.366267	50	0.00845615	0	0	1
TC1100002366.mm.2	67358	49849	1700093K21Rik	RIKEN cDNA 1700093K21 gene	Chr11: 23.516203	6.55065	11.4	Chr10: 27.579570	-0.366186	50	0.00847217	0	0	1
TC0800000511.mm.2	17773	21207	Mtnr1a	melatonin receptor 1A	Chr8: 45.069137	6.94349	14.9	Chr6: 8.493176	-0.366176	50	0.00847417	0	0	1
TC1100003781.mm.2	19345	55533	Rab5c	RAB5C, member RAS oncogene family	Chr11: 100.715009	9.49285	16.2	Chr5: 123.165952	0.366168	50	0.0084758	0	0	1
TC0300003105.mm.2	75015	41344	4930503B20Rik	RIKEN cDNA 4930503B20 gene	Chr3: 146.645193	6.76207	12.3	Chr6: 121.303841	0.366162	50	0.00847702	0	0	1
TC0700001515.mm.2	259124	17514	Olfr638	olfactory receptor 638	Chr7: 104.003259	6.87633	10.1	Chr10: 127.003426	-0.366125	50	0.00848428	0	0	1
TC1900000169.mm.2	70044	69361	Tut1	terminal uridylyl transferase 1, U6 snRNA-specific	Chr19: 8.953847	7.38485	8.4	Chr4: 119.798628	0.366096	50	0.00848995	0	0	1
TC0900002064.mm.2	258432	51719	Olfr919	olfactory receptor 919	Chr9: 38.697429	6.75847	10.7	Chr1: 191.601182	0.36604	50	0.00850111	0	0	1
TC0100001158.mm.2	226418	13176	Yod1	YOD1 OTU deubiquinating enzyme 1 homolog	Chr1: 130.717327	6.50398	12.3	Chr6: 145.501337	0.366018	50	0.00850543	0	0	1
TC0700001244.mm.2	258850	115526	Olfr295	olfactory receptor 295	Chr7: 86.583903	7.78093	11.3	Chr6: 117.480394	-0.365989	50	0.00851111	0	0	1
TC1400002790.mm.2	554327		2610042L04Rik	RIKEN cDNA 2610042L04 gene	Chr14: 4.334763	9.56115	14.9	Chr7: 16.461335	-0.365976	50	0.00851376	0	0	1
TC1100003659.mm.2	72324	10700	Plxdc1	plexin domain containing 1	Chr11: 97.923237	6.13444	8.5	Chr8: 115.700700	-0.365916	50	0.00852563	0	0	1
TC1400001960.mm.2	67082	49528	1700011H14Rik	RIKEN cDNA 1700011H14 gene	Chr14: 49.226358	8.17873	33.4	Chr14: 49.407504	0.365744	50	0.00855995	0	0	1
TC1000000364.mm.2	268294	8870	Zbtb24	zinc finger and BTB domain containing 24	Chr10: 41.450358	6.86996	12.5	Chr13: 115.447805	0.365718	50	0.00856497	0	0	1
TC0Y00000326.mm.2			Gm21882	predicted gene 21882	ChrY: 40.380441	9.02256	18.5	Chr5: 137.893580	-0.365582	50	0.00859217	0	0	1
TC1000002943.mm.2	215436	41279	Slc35e3	solute carrier family 35, member E3	Chr10: 117.733678	8.93673	11.9	Chr14: 45.991747	-0.365322	50	0.00864434	0	0	1
TC0700004556.mm.2	100043617		Gm4553	predicted gene 4553	Chr7: 142.164696	8.58987	11.5	Chr12: 99.580026	-0.365258	50	0.00865712	0	0	1
TC1400002039.mm.2	57270	10737	Olfr1508	olfactory receptor 1508	Chr14: 52.462721	7.187	11	Chr5: 137.125241	-0.365204	50	0.00866809	0	0	1
TC1200002139.mm.2	633093		Gm7104	REX1, RNA exonuclease 1 homolog pseudogene	Chr12: 88.282867	7.46933	18.8	Chr5: 47.676617	-0.365196	50	0.00866968	0	0	1
TC1200001018.mm.2	12652	976	Chga	chromogranin A (parathyroid secretory protein 1)	Chr12: 102.554969	10.9202	12.6	Chr14: 42.240278	-0.365084	50	0.00869217	0	0	1
TC0900000240.mm.2			Gm10181	predicted gene 10181	Chr9: 25.089422	10.953	12.7	Chr3: 98.283044	-0.364914	50	0.00872658	0	0	1
TC0400000396.mm.2	100039863	104838	Gm13306	predicted gene 13306	Chr4: 42.153436	8.10442	12.8	Chr2: 53.183608	-0.364891	50	0.00873115	0	0	1
TC0200001968.mm.2	99169		AU015228	expressed sequence AU015228	Chr2: 130.100394	6.64062	12.5	Chr19: 27.531578	-0.364874	50	0.00873476	0	0	1
TC0X00000286.mm.2	100040552	104858	Gm2837	spindlin family, member 2 pseudogene	ChrX: 33.056286	7.39196	7.7	Chr6: 28.715963	-0.364808	50	0.0087481	0	0	1
TC1400002843.mm.2	100861615		LOC100861615	alpha takusan-like	Chr14: 6.259747	9.19096	10.6	Chr13: 115.929261	-0.364723	50	0.00876543	0	0	1
TC1100003089.mm.2	104457	100582	0610010K14Rik	RIKEN cDNA 0610010K14 gene	Chr11: 70.235204	7.34802	18.8	Chr4: 58.345499	0.364577	50	0.00879513	0	0	1
TC0X00003387.mm.2	387586	85956	Ssxb5	synovial sarcoma, X member B, breakpoint 5	ChrX: 8.803691	6.90598	11.6	Chr7: 48.980120	-0.364554	50	0.00879978	0	0	1
TC0700002748.mm.2	381867	35553	Ovol3	ovo-like 3 (Drosophila)	Chr7: 30.233297	7.39413	15.1	Chr17: 91.673193	-0.36453	50	0.0088046	0	0	1
TC1000002929.mm.2	17105	80675	Lyz2	lysozyme 2	Chr10: 117.277333	11.8674	15.9	Chr14: 49.158962	0.364396	50	0.00883197	0	0	1
TC1600000529.mm.2	15163	38034	Hcls1	hematopoietic cell-specific Lyn substrate 1	Chr16: 36.934983	7.63475	11.2	Chr4: 19.581204	0.36438	50	0.00883531	0	0	1
TC1500002221.mm.2	71949	23634	Cers5	ceramide synthase 5	Chr15: 99.733506	8.43765	10.7	Chr15: 26.775869	0.364318	50	0.00884805	0	0	1
TC1600001604.mm.2	85031	9294	Pla1a	phospholipase A1 member A	Chr16: 38.396117	7.17769	18.3	Chr1: 130.863937	-0.364221	50	0.00886793	0	0	1
TC0300002490.mm.2	229600	49773	BC028528	cDNA sequence BC028528	Chr3: 95.883954	7.17767	12.9	Chr4: 114.787710	0.364221	50	0.00886799	0	0	1
TC1000000175.mm.2	667281	120804	H60b	histocompatibility 60b	Chr10: 22.158569	6.86915	8.6	Chr6: 16.056743	0.364213	50	0.00886958	0	0	1
TC0X00002853.mm.2	50887	47593	Hmgn5	high mobility group nucleosome binding domain 5	ChrX: 109.004534	9.00251	15.4	Chr5: 141.387458	0.36407	50	0.0088989	0	0	1
TC0600002595.mm.2	75914	44781	Exoc6b	exocyst complex component 6B	Chr6: 84.618486	10.9836	10.1	Chr2: 26.877892	-0.364055	50	0.00890207	0	0	1
TC1200002094.mm.2	68581	4972	Tmed10	transmembrane emp24-like trafficking protein 10	Chr12: 85.340614	12.2087	12.3	Chr12: 111.141712	0.363894	50	0.00893528	0	0	1
TC0900002489.mm.2	68014	32381	Zwilch	zwilch kinetochore protein	Chr9: 64.137144	6.36433	16.1	Chr13: 105.184837	0.363779	50	0.00895902	0	0	1
TC1900001131.mm.2	109225	10922	Ms4a7	membrane-spanning 4-domains, subfamily A, member 7	Chr19: 11.321039	8.81869	11.5	Chr16: 27.062879	0.363775	50	0.00895992	0	0	1
TC1100003743.mm.2	435285	88533	Krtap4-16	keratin associated protein 4-16	Chr11: 99.850655	7.58785	8.8	ChrX: 130.295702	-0.363629	50	0.00899012	0	0	1
TC1900000563.mm.2	72303	68086	Cyp2c65	cytochrome P450, family 2, subfamily c, polypeptide 65	Chr19: 39.061006	12.6023	12.1	ChrX: 73.876578	-0.363578	50	0.00900089	0	0	1
TC1100001600.mm.2	665998		Krtap4-9	keratin associated protein 4-9	Chr11: 99.785200	6.86255	12.3	Chr11: 19.833554	-0.363521	50	0.00901272	0	0	1
TC0600002227.mm.2	231931	11670	Gimap6	GTPase, IMAP family member 6	Chr6: 48.701582	8.07667	17.7	Chr4: 116.750875	0.363513	50	0.00901442	0	0	1
TC1400001174.mm.2	50933	4377	Uchl3	ubiquitin carboxyl-terminal esterase L3 (ubiquitin thiolesterase)	Chr14: 101.653967	9.52673	11.3	Chr7: 116.165045	0.363319	50	0.00905491	0	0	1
TC1000000707.mm.2	76877	3610	Rab36	RAB36, member RAS oncogene family	Chr10: 75.037058	7.405	13	Chr7: 120.693265	-0.363289	50	0.00906106	0	0	1
TC1300002425.mm.2	79401	49934	Spz1	spermatogenic leucine zipper 1	Chr13: 92.574631	6.00227	10.5	Chr16: 11.886422	-0.363243	50	0.00907065	0	0	1
TC0100001011.mm.2	21934	2848	Tnfrsf11a	tumor necrosis factor receptor superfamily, member 11a, NFKB activator	Chr1: 105.780723	9.72095	11.3	Chr3: 151.382601	0.363208	50	0.00907805	0	0	1
TC0500002080.mm.2			Gm10472	predicted gene 10472	Chr5: 24.451174	6.08722	13.9	Chr6: 149.173771	-0.363119	50	0.00909679	0	0	1
TC0600003314.mm.2	15199	8407	Hebp1	heme binding protein 1	Chr6: 135.137519	7.6088	19	Chr7: 6.024860	0.363116	50	0.00909726	0	0	1
TC0200004479.mm.2	329504	19642	Lcmt2	leucine carboxyl methyltransferase 2	Chr2: 121.128307	9.20913	13	Chr1: 170.949421	-0.363111	50	0.00909836	0	0	1
TC0400004180.mm.2	100502924		Gm11237	predicted gene 11237	Chr4: 73.605544	8.34327	13.2	Chr16: 14.378611	-0.363111	50	0.00909844	0	0	1
TC0400002986.mm.2	20104	85949	Rps6	ribosomal protein S6	Chr4: 86.854099	15.671	13.4	Chr13: 115.929261	-0.363024	50	0.00911662	0	0	1
TC0200002427.mm.2	319317		Snhg11	small nucleolar RNA host gene 11 (non-protein coding)	Chr2: 158.375638	8.082	11.6	Chr2: 147.564643	-0.362886	50	0.00914567	0	0	1
TC0600001369.mm.2	24110	8047	Usp18	ubiquitin specific peptidase 18	Chr6: 121.245906	7.33451	8.2	Chr5: 18.906696	0.362855	50	0.00915216	0	0	1
TC0400003423.mm.2	73332	35421	Ccdc30	coiled-coil domain containing 30	Chr4: 119.322893	7.52371	10	Chr11: 117.545132	-0.362706	50	0.00918381	0	0	1
TC1000000800.mm.2	259042	121543	Olfr1351	olfactory receptor 1351	Chr10: 79.017324	5.84567	11.7	Chr3: 129.482611	-0.362703	50	0.00918429	0	0	1
TC1100003941.mm.2	16647	1708	Kpna2	karyopherin alpha 2 (RAG cohort 1, importin alpha 1)	Chr11: 106.988629	11.254	65.7	Chr11: 106.796247	0.362651	50	0.00919546	0	0	1
TC0400000523.mm.2	66212	38229	Sec61b	Sec61 beta subunit	Chr4: 47.474658	8.42176	10.5	Chr6: 76.542612	0.362628	50	0.00920025	0	0	1
TC0X00001223.mm.2	100504560		Gm17714	predicted gene 17714	ChrX: 124.883691	7.50473	16	Chr7: 6.677334	-0.362501	50	0.0092273	0	0	1
TC1700001898.mm.2	14312	74540	Brd2	bromodomain containing 2	Chr17: 34.112019	11.349	20.6	Chr3: 40.503649	-0.36248	50	0.00923172	0	0	1
TC1200001976.mm.2	110417	3361	Pigh	phosphatidylinositol glycan anchor biosynthesis, class H	Chr12: 79.080669	6.51635	10.3	Chr18: 16.414681	0.36241	50	0.00924654	0	0	1
TC1400001177.mm.2	380928	83924	Lmo7	LIM domain 7	Chr14: 101.729928	15.466	14	Chr5: 139.505838	-0.362267	50	0.00927696	0	0	1
TC0X00000323.mm.2	53328	48457	Pgrmc1	progesterone receptor membrane component 1	ChrX: 36.598206	12.5349	12.9	ChrX: 50.730573	-0.362244	50	0.0092819	0	0	1
TC1000000846.mm.2	68114	11349	Mum1	melanoma associated antigen (mutated) 1	Chr10: 80.226434	7.95851	8.2	Chr3: 31.853489	-0.362229	50	0.00928519	0	0	1
TC1600000346.mm.2	67775	56944	Rtp4	receptor (chemosensory) transporter protein 4	Chr16: 23.609919	7.44973	10.9	Chr12: 65.049772	0.362154	50	0.00930122	0	0	1
TC0200003891.mm.2	258166	103791	Olfr988	olfactory receptor 988	Chr2: 85.352925	6.32816	10.3	Chr16: 17.412078	-0.361987	50	0.00933695	0	0	1
TC0500001370.mm.2	20239	2234	Atxn2	ataxin 2	Chr5: 121.711337	11.0127	14.1	Chr15: 8.299029	-0.361687	50	0.00940165	0	0	1
TC1200000888.mm.2	100039100	103865	Gm2046	predicted gene 2046	Chr12: 87.973528	7.63582	17.6	Chr5: 133.911105	-0.361682	50	0.00940262	0	0	1
TC0400003124.mm.2	67299	23566	Dock7	dedicator of cytokinesis 7	Chr4: 98.936665	9.65533	12.5	Chr13: 110.449360	0.361668	50	0.00940568	0	0	1
TC0700000009.mm.2	81905	12894	Cacng8	calcium channel, voltage-dependent, gamma subunit 8	Chr7: 3.390221	7.10282	13.2	Chr9: 41.233417	-0.36159	50	0.00942253	0	0	1
TC1600000116.mm.2	12265	207	Ciita	class II, major histocompatibility complex, transactivator	Chr16: 10.480072	7.61304	16.6	Chr4: 116.750875	0.361469	50	0.00944882	0	0	1
TC0200002526.mm.2	629756	86879	Wfdc10	WAP four-disulfide core domain 10	Chr2: 164.656046	6.58091	22.2	Chr5: 137.010795	-0.361337	50	0.0094773	0	0	1
TC0400003074.mm.2	100061	36410	Lrrc19	leucine rich repeat containing 19	Chr4: 94.636653	10.3157	14.6	Chr11: 83.708433	-0.361309	50	0.00948339	0	0	1
TC1000000191.mm.2	76306	33473	Slc18b1	solute carrier family 18, subfamily B, member 1	Chr10: 23.796986	8.20211	11.4	Chr7: 80.974403	0.361087	50	0.00953196	0	0	1
TC0900001674.mm.2	12772	537	Ccr2	chemokine (C-C motif) receptor 2	Chr9: 124.101950	7.12751	12.4	Chr4: 156.183776	0.360929	50	0.00956645	0	0	1
TC1300001794.mm.2	23986	38145	Eci2	enoyl-CoA delta isomerase 2	Chr13: 34.977748	10.8937	13.9	Chr11: 98.846748	-0.360887	50	0.00957567	0	0	1
TC0800003219.mm.2	100044509		Tgfbr3l	transforming growth factor, beta receptor III-like	Chr8: 4.248214	7.92078	16.6	Chr5: 139.342498	-0.360839	50	0.00958607	0	0	1
TC1300002382.mm.2	12867	122174	Cox7c	cytochrome c oxidase subunit VIIc	Chr13: 86.044798	16.4656	16.5	Chr13: 115.929261	-0.360832	50	0.0095877	0	0	1
TC1100004107.mm.2	11430	38299	Acox1	acyl-CoA oxidase 1, palmitoyl	Chr11: 116.171883	11.9401	16.3	Chr11: 114.671594	-0.360824	50	0.00958944	0	0	1
TC0400002857.mm.2	433719	83176	Gm11487	predicted gene 11487	Chr4: 73.401032	6.0502	12.9	Chr16: 15.829567	-0.360747	50	0.00960644	0	0	1
TC1100001054.mm.2	103677	23024	Smg6	smg-6 homolog, nonsense mediated mRNA decay factor (C. elegans)	Chr11: 74.925823	8.81698	18	Chr15: 10.000000	-0.360729	50	0.00961032	0	0	1
TC0600000392.mm.2	19331	22623	Rab19	RAB19, member RAS oncogene family	Chr6: 39.380251	6.94804	13.3	Chr5: 141.387458	0.360695	50	0.00961779	0	0	1
TC1000001228.mm.2	67569	8297	Mgat4c	mannosyl (alpha-1,3-)-glycoprotein beta-1,4-N-acetylglucosaminyltransferase, isozyme C (putative)	Chr10: 101.681487	15.6462	10.2	Chr12: 104.259879	-0.360672	50	0.00962292	0	0	1
TC0X00000745.mm.2	22327	2531	Vbp1	von Hippel-Lindau binding protein 1	ChrX: 75.514297	9.65656	12.8	ChrX: 153.551089	0.360609	50	0.00963672	0	0	1
TC1900000098.mm.2	433215		BC048609	cDNA sequence BC048609	Chr19: 6.080033	7.44384	12.4	Chr19: 23.915150	-0.360599	50	0.00963903	0	0	1
TC1900000335.mm.2	11668	110441	Aldh1a1	aldehyde dehydrogenase 1 family, member A1	Chr19: 20.601961	14.3475	18.4	Chr19: 18.172211	-0.36055	50	0.00964975	0	0	1
TC1000000769.mm.2	622629		Gm10318	predicted gene 10318	Chr10: 77.852859	7.39522	14.6	Chr12: 34.201787	-0.360509	50	0.00965882	0	0	1
TC1900000564.mm.2	69888	68086	Cyp2c66	cytochrome P450, family 2, subfamily c, polypeptide 66	Chr19: 39.113898	11.0647	12.5	Chr12: 102.420291	-0.360497	50	0.00966148	0	0	1
TC0200000380.mm.2	215274	17690	Il1f10	interleukin 1 family, member 10 (theta)	Chr2: 24.291196	6.21315	10.3	Chr12: 104.719074	-0.360495	50	0.00966193	0	0	1
TC0600001637.mm.2	232449	14562	Dera	deoxyribose-phosphate aldolase (putative)	Chr6: 137.754542	9.46278	15.1	Chr1: 61.386946	0.360472	50	0.00966698	0	0	1
TC0400001515.mm.2	107271	2730	Yars	tyrosyl-tRNA synthetase	Chr4: 129.189760	10.1192	19.7	Chr3: 41.542098	0.360414	50	0.0096799	0	0	1
TC0800000115.mm.2	14058	30976	F10	coagulation factor X	Chr8: 13.037308	7.43302	10.7	Chr6: 115.878848	-0.360352	50	0.00969351	0	0	1
TC0300002504.mm.2	97122	111038	Hist2h4	histone cluster 2, H4	Chr3: 96.261682	10.558	19.6	Chr13: 105.184837	0.360313	50	0.00970224	0	0	1
TC0100002998.mm.2	210356	35542	Nckap5	NCK-associated protein 5	Chr1: 125.913620	6.88313	13.5	Chr7: 129.035694	0.360103	50	0.00974896	0	0	1
TC1500001727.mm.2	57248	113718	Ly6i	lymphocyte antigen 6 complex, locus I	Chr15: 74.979812	7.45675	12.8	Chr9: 49.318446	0.360101	50	0.00974944	0	0	1
TC0200004983.mm.2	170791	33614	Rbm39	RNA binding motif protein 39	Chr2: 156.147239	13.1035	9.1	Chr7: 50.629276	-0.360092	50	0.00975131	0	0	1
TC0X00002074.mm.2			Gm14543	predicted gene 14543	ChrX: 37.886439	6.39276	22.9	Chr12: 90.158828	-0.360092	50	0.00975137	0	0	1
TC1900001117.mm.2	22786	33483	Zp1	zona pellucida glycoprotein 1 (sperm receptor)	Chr19: 10.914287	6.71238	14.3	Chr5: 137.893580	-0.360069	50	0.00975636	0	0	1
TC0800001897.mm.2	13524	74941	Adam18	ADAM metallopeptidase domain 18	Chr8: 24.602246	6.40353	17.8	Chr8: 24.382366	0.36005	50	0.00976064	0	0	1
TC0500001725.mm.2	330228	122102	4933411G11Rik	RIKEN cDNA 4933411G11Rik gene	Chr5: 143.181017	6.4864	14.1	Chr2: 24.093641	-0.36005	50	0.00976072	0	0	1
TC1300000887.mm.2	20499	21312	Slc12a7	solute carrier family 12 (potassium/chloride transporters), member 7	Chr13: 73.733094	10.2934	9.8	Chr10: 68.340621	-0.35995	50	0.00978312	0	0	1
TC0500000258.mm.2	100504484		Gm17695	predicted gene 17695	Chr5: 27.971436	7.06845	16.5	Chr6: 145.501337	-0.359864	50	0.00980219	0	0	1
TC0700003860.mm.2	257926	79340	Olfr544	olfactory receptor 544	Chr7: 102.484114	7.25064	17.1	Chr5: 133.911105	-0.359665	50	0.00984684	0	0	1
TC1300001037.mm.2	382793		Mtx3	metaxin 3	Chr13: 92.844787	7.58304	10.7	Chr18: 49.946937	0.359651	50	0.00985001	0	0	1
TC1300002339.mm.2	218341	18282	Rfesd	Rieske (Fe-S) domain containing	Chr13: 76.001535	7.32704	8.3	Chr1: 99.889934	0.359603	50	0.00986076	0	0	1
TC0300001064.mm.2	19260	7498	Ptpn22	protein tyrosine phosphatase, non-receptor type 22 (lymphoid)	Chr3: 103.859795	6.77595	9.1	Chr3: 98.283044	0.359548	50	0.00987318	0	0	1
TC0200002577.mm.2	110750	1006	Cse1l	CSE1 chromosome segregation 1-like	Chr2: 166.906040	9.53956	14.6	Chr15: 10.000000	0.359541	50	0.00987467	0	0	1
TC0200002139.mm.2	403171	18671	Banf2	barrier to autointegration factor 2	Chr2: 144.033059	6.44175	16.1	Chr12: 58.970030	-0.359526	50	0.00987801	0	0	1
TC0500000532.mm.2	67073	32405	Pi4k2b	phosphatidylinositol 4-kinase type 2 beta	Chr5: 52.741574	10.4468	33	Chr5: 47.676617	0.35946	50	0.00989307	0	0	1
TC0800000010.mm.2	94178	10744	Mcoln1	mucolipin 1	Chr8: 3.500457	10.4453	9.8	Chr4: 149.906312	-0.359364	50	0.00991455	0	0	1
TC0X00000327.mm.2	11740	68194	Slc25a5	solute carrier family 25 (mitochondrial carrier; adenine nucleotide translocator), member 5	ChrX: 36.795651	16.6704	20.9	Chr5: 137.893580	-0.359352	50	0.0099174	0	0	1
TC1100003908.mm.2	13056	37552	Cyb561	cytochrome b561	Chr11: 105.933702	9.15842	30.4	Chr11: 104.978344	0.359332	50	0.0099218	0	0	1
TC1400000494.mm.2			Gm1821	predicted gene 1821	Chr14: 46.084027	15.5844	16.7	Chr13: 115.929261	-0.359283	50	0.00993308	0	0	1
TC0500001338.mm.2			Slc8b1	solute carrier family 8 (sodium	Chr5: 120.511168	8.96349	13	Chr12: 51.647704	0.359111	50	0.00997196	0	0	1
TC1600001200.mm.2	19120	74292	Prm3	protamine 3	Chr16: 10.790505	7.48205	10.9	Chr17: 47.448131	-0.359041	50	0.00998777	0	0	1
TC0100000014.mm.2	108664	7139	Atp6v1h	ATPase, H+ transporting, lysosomal 50/57kDa, V1 subunit H	Chr1: 5.083172	10.089	15.1	Chr1: 11.515522	0.358962	50	0.0100058	0	0	1
TC0400003866.mm.2	18601	7882	Padi3	peptidyl arginine deiminase, type III	Chr4: 140.785365	5.85465	10.9	Chr7: 134.834414	-0.358945	50	0.0100098	0	0	1
TC1800001120.mm.2	17922	81947	Myo7b	myosin VIIB	Chr18: 31.959234	12.4148	21.4	Chr18: 32.034289	-0.358919	50	0.0100155	0	0	1
TC1400002632.mm.2	239217	16316	Kctd12	potassium channel tetramerisation domain containing 12	Chr14: 102.976581	9.23205	15.3	Chr7: 84.149847	0.358905	50	0.0100189	0	0	1
TC1300001868.mm.2	109254	13107	Adtrp	androgen-dependent TFPI-regulating protein	Chr13: 41.763148	13.4181	13.6	Chr11: 87.748713	-0.358868	50	0.0100272	0	0	1
TC0Y00000196.mm.2			Gm21913	predicted gene 21913	ChrY: 74.623896	8.25451	11.5	Chr5: 137.893580	-0.358855	50	0.0100302	0	0	1
TC0Y00000199.mm.2			Gm21776	predicted gene 21776	ChrY: 76.378662	8.25451	11.5	Chr5: 137.893580	-0.358855	50	0.0100302	0	0	1
TC0700000301.mm.2	12715	20432	Ckm	creatine kinase, muscle	Chr7: 19.411094	9.07024	15.9	Chr6: 138.436477	-0.35881	50	0.0100406	0	0	1
TC0100001303.mm.2	12316	7650	Aspm	asp (abnormal spindle) homolog, microcephaly associated (Drosophila)	Chr1: 139.454773	7.20642	15	Chr5: 25.574075	0.358762	50	0.0100515	0	0	1
TC0100002844.mm.2	20452	4147	St8sia4	ST8 alpha-N-acetyl-neuraminide alpha-2,8-sialyltransferase 4	Chr1: 95.587682	7.83355	18.2	Chr1: 92.711739	0.358759	50	0.0100522	0	0	1
TC0Y00000036.mm.2			Gm21767	predicted gene 21767	ChrY: 13.941738	8.71191	11.6	Chr13: 115.447805	-0.358706	50	0.0100642	0	0	1
TC0Y00000051.mm.2			Gm21822	predicted gene 21822	ChrY: 18.654482	8.71191	11.6	Chr13: 115.447805	-0.358706	50	0.0100642	0	0	1
TC0300000404.mm.2			Gm10985	predicted gene 10985	Chr3: 53.845086	10.9383	14.8	Chr5: 137.893580	-0.358658	50	0.0100753	0	0	1
TC1500001719.mm.2	78725		D730001G18Rik	RIKEN cDNA D730001G18 gene	Chr15: 74.770908	7.35167	15	ChrX: 56.170165	-0.358477	50	0.0101169	0	0	1
TC1000000537.mm.2	216001	4431	Micu1	mitochondrial calcium uptake 1	Chr10: 59.702477	11.3691	9.8	Chr2: 69.342849	-0.358462	50	0.0101203	0	0	1
TC0700002967.mm.2			Spib	Spi-B transcription factor (Spi-1/PU.1 related)	Chr7: 44.525995	6.68513	13	Chr4: 114.787710	0.358424	50	0.0101289	0	0	1
TC0800000831.mm.2	319555	72261	Nwd1	NACHT and WD repeat domain containing 1	Chr8: 72.644343	5.84811	9.8	Chr7: 84.149847	-0.35842	50	0.0101298	0	0	1
TC0600000486.mm.2	18346	74166	Olfr47	olfactory receptor 47	Chr6: 43.235578	6.45462	17	Chr11: 58.139499	-0.358374	50	0.0101404	0	0	1
TC1600001264.mm.2	18316	122780	Olfr19	olfactory receptor 19	Chr16: 16.672998	6.72449	7.9	Chr7: 115.346047	-0.358336	50	0.0101492	0	0	1
TC0700000051.mm.2	66056	11912	Zfp524	zinc finger protein 524	Chr7: 5.015501	9.7974	13.9	Chr13: 103.949936	-0.358163	50	0.0101891	0	0	1
TC0900001866.mm.2	215194	41510	Kri1	KRI1 homolog	Chr9: 21.273457	7.41116	15.3	Chr4: 88.554042	0.358051	50	0.0102151	0	0	1
TC1100003314.mm.2	16859	110970	Lgals9	lectin, galactoside-binding, soluble, 9	Chr11: 78.962974	9.95282	15.3	Chr3: 28.140548	0.358034	50	0.0102192	0	0	1
TC0600003079.mm.2	12267	2992	C3ar1	complement component 3a receptor 1	Chr6: 122.847138	7.96229	14.2	Chr18: 16.414681	0.358028	50	0.0102206	0	0	1
TC0900001295.mm.2	20187	68287	Ryk	receptor-like tyrosine kinase	Chr9: 102.834917	12.398	13	ChrX: 71.941907	-0.357936	50	0.0102418	0	0	1
TC1100002758.mm.2	12981	600	Csf2	colony stimulating factor 2 (granulocyte-macrophage)	Chr11: 54.247270	5.91822	10.9	Chr3: 38.527799	-0.357831	50	0.0102663	0	0	1
TC0300000808.mm.2	20199	2224	S100a5	S100 calcium binding protein A5	Chr3: 90.608522	6.54847	15.3	Chr3: 100.387918	-0.357792	50	0.0102753	0	0	1
TC0500003368.mm.2	17969	30964	Ncf1	neutrophil cytosolic factor 1	Chr5: 134.220053	8.54722	16.5	Chr4: 116.750875	0.357651	50	0.0103083	0	0	1
TC1700002041.mm.2	76497	32520	Ppp1r11	protein phosphatase 1, regulatory (inhibitor) subunit 11	Chr17: 36.948355	9.57887	11.3	ChrX: 166.340107	0.357508	50	0.0103417	0	0	1
TC0X00002851.mm.2	382236	18736	Brwd3	bromodomain and WD repeat domain containing 3	ChrX: 108.737016	7.22453	12.1	Chr5: 137.893580	0.357434	50	0.0103591	0	0	1
TC1400000047.mm.2			Gm3532	predicted gene 3532	Chr14: 5.538423	7.71893	9	Chr9: 87.462218	-0.357284	50	0.0103942	0	0	1
TC0600000565.mm.2	317758	115637	Gimap9	GTPase, IMAP family member 9	Chr6: 48.676129	6.51495	12	Chr15: 102.360421	0.357113	50	0.0104345	0	0	1
TC0400001904.mm.2			Gm13145	predicted gene 13145	Chr4: 147.361303	8.59105	13.1	Chr16: 17.412078	-0.357085	50	0.0104412	0	0	1
TC0600001335.mm.2			Cacna2d4	calcium channel, voltage-dependent, alpha 2/delta subunit 4	Chr6: 119.236526	6.844	10.3	Chr1: 155.701160	-0.357055	50	0.0104481	0	0	1
TC1500000897.mm.2	66725	18982	Lrrk2	leucine-rich repeat kinase 2	Chr15: 91.673175	6.78111	15	Chr14: 55.601816	0.356996	50	0.0104621	0	0	1
TC0800002798.mm.2	73381	88508	Cmtm2a	CKLF-like MARVEL transmembrane domain containing 2A	Chr8: 104.281042	6.49713	13.8	Chr2: 106.665335	-0.356979	50	0.0104662	0	0	1
TC0100003887.mm.2	70729	40976	Nos1ap	nitric oxide synthase 1 (neuronal) adaptor protein	Chr1: 170.317459	9.73211	18.2	Chr3: 39.650830	-0.356979	50	0.0104663	0	0	1
TC0400003172.mm.2			Slc35d1	solute carrier family 35 (UDP-glucuronic acid/UDP-N-acetylgalactosamine dual transporter), member D1	Chr4: 103.170649	11.1314	21.3	Chr3: 41.542098	-0.356965	50	0.0104695	0	0	1
TC1400002757.mm.2	70551	32796	Tmtc4	transmembrane and tetratricopeptide repeat containing 4	Chr14: 122.918971	9.90365	14	Chr17: 33.146326	-0.356936	50	0.0104763	0	0	1
TC1300002276.mm.2	78925	37426	Srd5a1	steroid-5-alpha-reductase, alpha polypeptide 1 (3-oxo-5 alpha-steroid delta 4-dehydrogenase alpha 1)	Chr13: 69.573449	7.05267	15	Chr7: 137.867812	0.356886	50	0.0104883	0	0	1
TC0200005126.mm.2	629761	89171	Wfdc11	WAP four-disulfide core domain 11	Chr2: 164.662894	8.75409	13.4	Chr2: 45.157118	-0.356882	50	0.0104891	0	0	1
TC1900001227.mm.2	20409	8227	Ostf1	osteoclast stimulating factor 1	Chr19: 18.579328	10.6423	24	Chr19: 15.292517	0.356867	50	0.0104928	0	0	1
TC1700001772.mm.2	69307		Pxt1	peroxisomal, testis specific 1	Chr17: 28.933986	6.14987	11.2	Chr17: 9.273439	-0.356792	50	0.0105106	0	0	1
TC0400002090.mm.2	242805	28427	Ankrd65	ankyrin repeat domain 65	Chr4: 155.790439	5.6106	14.9	Chr7: 134.827021	0.356769	50	0.0105159	0	0	1
TC0700004316.mm.2	68449	9177	Tbc1d10b	TBC1 domain family, member 10B	Chr7: 127.197459	7.59689	17	Chr14: 46.564479	0.356641	50	0.0105464	0	0	1
TC1800001180.mm.2	68545	86811	Ecscr	endothelial cell surface expressed chemotaxis and apoptosis regulator	Chr18: 35.713086	7.44624	15.6	Chr3: 31.853489	0.356574	50	0.0105624	0	0	1
TC0600003229.mm.2	12515	90963	Cd69	CD69 molecule	Chr6: 129.267324	7.37811	9.9	Chr11: 55.394553	0.356564	50	0.0105648	0	0	1
TC0700000991.mm.2	269941	8950	Chsy1	chondroitin sulfate synthase 1	Chr7: 66.109515	8.2722	11	Chr11: 46.337302	0.356532	50	0.0105724	0	0	1
TC0900001011.mm.2	208943	68947	Myo5c	myosin VC	Chr9: 75.232014	10.3483	13.9	Chr17: 27.848224	0.356481	50	0.0105845	0	0	1
TC1900000156.mm.2	53319	38176	Nxf1	nuclear RNA export factor 1	Chr19: 8.757073	7.37865	17.4	Chr4: 74.391573	0.356479	50	0.0105852	0	0	1
TC1000000301.mm.2	14302	48065	Frk	fyn-related kinase	Chr10: 34.483399	11.6341	10.2	Chr11: 108.713781	-0.356433	50	0.010596	0	0	1
TC0X00003391.mm.2	100039948	41772	Rhox2c	reproductive homeobox 2C	ChrX: 37.453659	7.02922	13.2	Chr9: 123.942645	-0.356414	50	0.0106006	0	0	1
TC1500001069.mm.2	77717	86010	6030408B16Rik	RIKEN cDNA 6030408B16 gene	Chr15: 101.293212	7.59287	13.7	Chr13: 115.929261	-0.356398	50	0.0106044	0	0	1
TC1100001208.mm.2	12569	31200	Cdk5r1	cyclin-dependent kinase 5, regulatory subunit 1 (p35)	Chr11: 80.477023	8.20556	13.9	Chr11: 58.139499	-0.356366	50	0.010612	0	0	1
TC0500000710.mm.2	16590	187	Kit	v-kit Hardy-Zuckerman 4 feline sarcoma viral oncogene homolog	Chr5: 75.574916	11.6223	14.9	Chr5: 69.357018	-0.356323	50	0.0106223	0	0	1
TC0300002936.mm.2	68147	6104	Gar1	GAR1 ribonucleoprotein homolog	Chr3: 129.824912	10.3397	14.5	Chr13: 115.929261	-0.356319	50	0.0106234	0	0	1
TC0200000419.mm.2	69454	3432	Clic3	chloride intracellular channel 3	Chr2: 25.456838	6.07867	9.7	Chr9: 74.198035	-0.356306	50	0.0106264	0	0	1
TC0500002302.mm.2	100972	3135	Rab28	RAB28, member RAS oncogene family	Chr5: 41.624976	9.18758	12.5	Chr2: 80.641256	0.356224	50	0.0106462	0	0	1
TC1700001084.mm.2			Ddx11	DEAD/H (Asp-Glu-Ala-Asp/His) box helicase 11	Chr17: 66.123520	7.95249	16	Chr5: 135.879195	-0.355997	50	0.0107006	0	0	1
TC1400000347.mm.2	319955	6279	Ercc6	excision repair cross-complementing rodent repair deficiency, complementation group 6	Chr14: 32.513521	8.6396	8.5	Chr16: 10.546362	0.355895	50	0.0107253	0	0	1
TC1400001875.mm.2	630952	117946	Ang6	angiogenin, ribonuclease A family, member 6	Chr14: 44.001664	6.53149	16.9	Chr2: 26.877892	0.355841	50	0.0107384	0	0	1
TC0300000967.mm.2	14263	68185	Fmo5	flavin containing monooxygenase 5	Chr3: 97.628804	9.83938	16.8	ChrX: 51.911915	-0.355827	50	0.0107417	0	0	1
TC1100003740.mm.2	670496		Gm11564	predicted gene 11564	Chr11: 99.814976	7.51975	9.7	Chr10: 45.611814	-0.355781	50	0.0107531	0	0	1
TC0700001876.mm.2	16411	55493	Itgax	integrin, alpha X (complement component 3 receptor 4 subunit)	Chr7: 128.129547	6.93842	13.8	Chr4: 143.369823	0.355698	50	0.010773	0	0	1
TC0300002580.mm.2	269470	4937	Wdr3	WD repeat domain 3	Chr3: 100.138180	8.13136	14.9	Chr11: 19.833554	0.355618	50	0.0107926	0	0	1
TC1300002426.mm.2	21828	20691	Thbs4	thrombospondin 4	Chr13: 92.751586	9.6456	12	Chr15: 31.731351	0.355382	50	0.0108499	0	0	1
TC1400001661.mm.2	16426	1669	Itih3	inter-alpha-trypsin inhibitor heavy chain 3	Chr14: 30.908572	6.97089	15.5	Chr5: 137.893580	-0.355327	50	0.0108634	0	0	1
TC0600001355.mm.2	94044	9111	Bcl2l13	BCL2-like 13 (apoptosis facilitator)	Chr6: 120.836230	8.71922	13.7	Chr5: 119.058415	0.355307	50	0.0108683	0	0	1
TC1100002255.mm.2	68145	10369	Etaa1	Ewing tumor-associated antigen 1	Chr11: 17.938749	8.01898	8.7	Chr6: 55.170672	0.355235	50	0.0108859	0	0	1
TC1400000071.mm.2	286940	37480	Flnb	filamin B, beta	Chr14: 7.817957	12.8561	15.8	Chr15: 8.299029	-0.355216	50	0.0108905	0	0	1
TC1000000933.mm.2	50493	55733	Txnrd1	thioredoxin reductase 1	Chr10: 82.833951	12.4931	12.5	Chr6: 149.173771	-0.355117	50	0.0109148	0	0	1
TC0600003084.mm.2	56619	22809	Clec4e	C-type lectin domain family 4, member E	Chr6: 123.281789	6.7808	14.1	Chr2: 72.401799	-0.355094	50	0.0109203	0	0	1
TC0X00001336.mm.2	436230		BC065397	cDNA sequence BC065397	ChrX: 136.741824	7.31307	12.9	Chr12: 88.910306	-0.355084	50	0.0109228	0	0	1
TC0300000722.mm.2	56700	10562	0610031J06Rik	RIKEN cDNA 0610031J06 gene	Chr3: 88.325023	10.3978	13.2	Chr10: 65.500000	0.355041	50	0.0109335	0	0	1
TC1200000502.mm.2	338320	14275	Mia2	melanoma inhibitory activity 2	Chr12: 59.095799	9.17333	18.8	Chr18: 65.529336	-0.355036	50	0.0109348	0	0	1
TC1700002127.mm.2	17287	31323	Mep1a	meprin A, alpha (PABA peptide hydrolase)	Chr17: 43.474324	13.2637	11.6	Chr5: 19.142233	-0.355026	50	0.0109372	0	0	1
TC0200002722.mm.2			Gm4631	predicted gene 4631	Chr2: 175.640391	12.988	9.7	Chr7: 40.421635	-0.354948	50	0.0109563	0	0	1
TC0200002724.mm.2			Gm4631	predicted gene 4631	Chr2: 175.737884	12.988	9.7	Chr7: 40.421635	-0.354948	50	0.0109563	0	0	1
TC1000000729.mm.2	103172	27885	Chchd10	coiled-coil-helix-coiled-coil-helix domain containing 10	Chr10: 75.933467	12.9929	16.5	Chr11: 107.742038	-0.354936	50	0.0109593	0	0	1
TC1100003714.mm.2			Gm11939	predicted gene 11939	Chr11: 99.559167	7.48005	15	ChrX: 56.170165	-0.354881	50	0.0109727	0	0	1
TC0500002719.mm.2	330119	8596	Adamts3	ADAM metallopeptidase with thrombospondin type 1 motif, 3	Chr5: 89.673841	5.67651	23.3	Chr5: 85.578195	0.35484	50	0.0109828	0	0	1
TC1900001025.mm.2	18797	47960	Plcb3	phospholipase C, beta 3 (phosphatidylinositol-specific)	Chr19: 6.952325	10.4599	10.4	Chr2: 134.462008	-0.354819	50	0.0109881	0	0	1
TC1600000228.mm.2	22115	31512	Tssk2	testis-specific serine kinase 2	Chr16: 17.898637	5.84362	10.4	Chr7: 74.969394	-0.354807	50	0.0109911	0	0	1
TC0800002881.mm.2	17463	2104	Psmd7	proteasome (prosome, macropain) 26S subunit, non-ATPase, 7	Chr8: 107.580380	11.2611	11	Chr7: 91.094474	-0.354725	50	0.0110113	0	0	1
TC0100003477.mm.2	80914	40850	Uck2	uridine-cytidine kinase 2	Chr1: 167.223827	6.87607	30.1	Chr1: 167.331141	0.354715	50	0.0110136	0	0	1
TC0500001449.mm.2	209357	1160	Gtf2h3	general transcription factor IIH, polypeptide 3, 34kDa	Chr5: 124.579140	8.0946	12.3	Chr7: 10.350588	0.354698	50	0.011018	0	0	1
TC1200000618.mm.2			Jkamp	JNK1/MAPK8-associated membrane protein	Chr12: 72.085589	9.09071	14.2	Chr16: 10.546362	0.354673	50	0.0110242	0	0	1
TC1600001528.mm.2	545156	57160	Kalrn	kalirin, RhoGEF kinase	Chr16: 33.969073	5.70036	9	Chr3: 98.283044	0.354605	50	0.0110409	0	0	1
TC1900001214.mm.2	14240	32028	Foxb2	forkhead box B2	Chr19: 16.872316	6.82156	15	Chr7: 120.693265	-0.354577	50	0.0110478	0	0	1
TC0400003406.mm.2	258214	79401	Olfr1329	olfactory receptor 1329	Chr4: 118.916524	6.91144	12.1	Chr7: 74.269946	-0.35438	50	0.0110967	0	0	1
TC0200005344.mm.2	667962	113505	Gm8898	predicted gene 8898	Chr2: 175.918283	13.2618	13	Chr1: 55.127478	-0.354373	50	0.0110984	0	0	1
TC0900001621.mm.2	22354	3399	Vipr1	vasoactive intestinal peptide receptor 1	Chr9: 121.642716	10.0679	18.1	Chr4: 119.798628	-0.354342	50	0.0111063	0	0	1
TC0900001776.mm.2	69325	75283	1700012B09Rik	RIKEN cDNA 1700012B09 gene	Chr9: 14.756593	7.87787	11.3	Chr6: 55.170672	-0.354296	50	0.0111177	0	0	1
TC0200005507.mm.2	78177	57024	Ninl	ninein-like	Chr2: 150.934519	7.94458	18.4	Chr5: 137.893580	-0.35423	50	0.0111341	0	0	1
TC1100001486.mm.2	15408	4640	Hoxb13	homeobox B13	Chr11: 96.194316	5.68684	7.6	Chr10: 51.000000	0.354152	50	0.0111536	0	0	1
TC0200000314.mm.2	19213	10304	Ptf1a	pancreas specific transcription factor, 1a	Chr2: 19.445663	5.24491	10.8	Chr9: 47.625185	0.354134	50	0.0111582	0	0	1
TC0200005331.mm.2	100043761		Gm14399	predicted gene 14399	Chr2: 175.129099	14.2366	12.9	ChrX: 56.170165	-0.353954	50	0.0112031	0	0	1
TC0X00002619.mm.2	278087	19590	Gm5071	predicted pseudogene 5071	ChrX: 91.931946	5.17967	7.8	Chr5: 12.330379	0.353946	50	0.0112052	0	0	1
TC0700001888.mm.2	101490	8962	Inpp5f	inositol polyphosphate-5-phosphatase F	Chr7: 128.611328	6.78795	8.5	Chr11: 90.546094	0.353921	50	0.0112114	0	0	1
TC0900002079.mm.2	258740		Olfr957	olfactory receptor 957	Chr9: 39.510783	6.13527	9.9	Chr6: 145.501337	-0.353908	50	0.0112148	0	0	1
TC0500001510.mm.2	14467	1137	Gbas	glioblastoma amplified sequence	Chr5: 129.725063	11.9496	10.7	Chr2: 160.769244	-0.353851	50	0.0112291	0	0	1
TC1700001436.mm.2			LOC101055707	serine	Chr17: 10.319945	6.31347	15	Chr5: 142.116737	-0.35383	50	0.0112342	0	0	1
TC0600003266.mm.2	66441	56794	Magohb	mago-nashi homolog B (Drosophila)	Chr6: 131.284388	7.341	13.4	ChrX: 69.232896	0.353778	50	0.0112474	0	0	1
TC0700001684.mm.2	53322	3676	Nucb2	nucleobindin 2	Chr7: 116.504369	7.97822	13.9	Chr4: 9.463708	0.353738	50	0.0112575	0	0	1
TC0600001002.mm.2	14583	68220	Gfpt1	glutamine--fructose-6-phosphate transaminase 1	Chr6: 87.042846	14.4339	26.4	Chr4: 46.914512	-0.353654	50	0.0112786	0	0	1
TC0200002089.mm.2	319909	19061	Ism1	isthmin 1 homolog (zebrafish)	Chr2: 139.677188	6.39655	13.6	Chr11: 106.656409	-0.353639	50	0.0112825	0	0	1
TC0400000575.mm.2	73398	122195	Nipsnap3a	nipsnap homolog 3A (C. elegans)	Chr4: 52.989272	5.61611	16.8	Chr2: 36.101675	-0.353638	50	0.0112826	0	0	1
TC1900000221.mm.2	73656		Ms4a6c	membrane-spanning 4-domains, subfamily A, member 6C	Chr19: 11.469368	7.67844	10.8	Chr2: 129.223472	0.353621	50	0.011287	0	0	1
TC1100001020.mm.2	246788	17040	Trpv3	transient receptor potential cation channel, subfamily V, member 3	Chr11: 73.267388	7.31784	11	Chr16: 28.990394	0.353608	50	0.0112901	0	0	1
TC0200001166.mm.2	75276	18170	Ppp1r1c	protein phosphatase 1, regulatory (inhibitor) subunit 1C	Chr2: 79.707780	6.68075	14.2	Chr6: 28.715963	-0.353595	50	0.0112936	0	0	1
TC1900001096.mm.2	14156	3034	Fen1	flap structure-specific endonuclease 1	Chr19: 10.199132	7.60002	12.3	ChrX: 70.948498	0.353553	50	0.0113042	0	0	1
TC0200002318.mm.2	13436	56000	Dnmt3b	DNA (cytosine-5-)-methyltransferase 3 beta	Chr2: 153.649449	5.98507	12.8	Chr9: 30.854373	0.353474	50	0.011324	0	0	1
TC1700000386.mm.2	381077	105408	Ccdc78	coiled-coil domain containing 78	Chr17: 25.786580	6.37158	9.5	Chr15: 28.321742	-0.35341	50	0.0113402	0	0	1
TC0600001942.mm.2	214704	44790	Iqub	IQ motif and ubiquitin domain containing	Chr6: 24.444865	5.48091	16.1	Chr16: 91.226807	0.353283	50	0.0113726	0	0	1
TC1700001465.mm.2	381058	10356	Unc93a	unc-93 homolog A (C. elegans)	Chr17: 13.108617	7.71142	13.6	Chr9: 46.993830	-0.35322	50	0.0113885	0	0	1
TC0600002565.mm.2	17768	21321	Mthfd2	methylenetetrahydrofolate dehydrogenase (NADP+ dependent) 2, methenyltetrahydrofolate cyclohydrolase	Chr6: 83.305691	7.87042	14.9	Chr12: 102.420291	0.353013	50	0.0114414	0	0	1
TC0500003305.mm.2	22648	87241	Zfp11	zinc finger protein 11	Chr5: 129.654593	7.43038	11.4	Chr2: 101.386616	-0.352981	50	0.0114494	0	0	1
TC1400001990.mm.2	546611		Klhl33	kelch-like family member 33	Chr14: 50.891389	7.4354	16	Chr14: 55.622689	-0.352962	50	0.0114543	0	0	1
TC1200000068.mm.2	80913	69183	Pum2	pumilio homolog 2 (Drosophila)	Chr12: 8.674134	11.7523	19.6	Chr5: 69.357018	-0.35292	50	0.0114651	0	0	1
TC1900000154.mm.2	56389	2381	Stx5a	syntaxin 5A	Chr19: 8.741413	9.37038	10.4	Chr19: 8.707699	0.352899	50	0.0114705	0	0	1
TC1400000914.mm.2	100504162		Prss51	protease, serine, 51	Chr14: 64.086234	7.73727	14.7	Chr17: 91.701022	-0.352875	50	0.0114764	0	0	1
TC1400002014.mm.2	545047	128452	Gm5800	predicted gene 5800	Chr14: 51.711643	5.84705	16.7	Chr14: 42.240278	0.352807	50	0.0114939	0	0	1
TC1700000622.mm.2	16913	56499	Psmb8	proteasome (prosome, macropain) subunit, beta type, 8	Chr17: 34.197721	9.2906	10	Chr16: 27.062879	0.352766	50	0.0115044	0	0	1
TC1000001633.mm.2	258538	115559	Olfr775	olfactory receptor 775	Chr10: 129.250536	6.08153	12.6	Chr12: 29.713200	0.352729	50	0.0115141	0	0	1
TC0400002545.mm.2	29846	56851	Olfr156	olfactory receptor 156	Chr4: 43.820335	6.30904	14.3	Chr17: 40.571109	-0.352705	50	0.0115202	0	0	1
TC0700000864.mm.2	381983	79449	Lmtk3	lemur tyrosine kinase 3	Chr7: 45.782608	7.88282	15.6	ChrX: 52.951018	-0.352692	50	0.0115235	0	0	1
TC0X00003155.mm.2	100504292		Gm20153	predicted gene 20153	ChrX: 150.157437	6.3124	11.1	Chr18: 9.489146	-0.352526	50	0.0115661	0	0	1
TC1900000725.mm.2	67788	12189	Sfr1	SWI5-dependent recombination repair 1	Chr19: 47.731756	9.65096	17	Chr12: 99.580026	0.35251	50	0.0115702	0	0	1
TC1900000237.mm.2	76303	97668	Osbp	oxysterol binding protein	Chr19: 11.965844	10.4357	12.7	Chr4: 129.572170	-0.352445	50	0.011587	0	0	1
TC0700000904.mm.2	71974	24255	Prmt3	protein arginine methyltransferase 3	Chr7: 49.778346	7.46547	13.4	Chr7: 10.350588	0.352123	50	0.0116703	0	0	1
TC0800001566.mm.2	66566	11989	Ntpcr	nucleoside-triphosphatase, cancer-related	Chr8: 125.729963	8.18413	13.1	Chr6: 123.700298	0.352123	50	0.0116705	0	0	1
TC0500002027.mm.2	80979	69472	Slc26a5	solute carrier family 26, member 5 (prestin)	Chr5: 21.809001	6.75709	14.8	Chr1: 58.115573	-0.352049	50	0.0116897	0	0	1
TC1600001149.mm.2	71089	69435	Sept12	septin 12	Chr16: 4.986858	6.6504	11	Chr16: 26.422169	-0.351947	50	0.0117161	0	0	1
TC0900002720.mm.2	434423	103886	Dppa5a	developmental pluripotency associated 5A	Chr9: 78.367052	7.3044	14.4	Chr17: 49.557880	-0.351715	50	0.0117768	0	0	1
TC1300000278.mm.2	79555	11551	BC005537	cDNA sequence BC005537	Chr13: 24.801657	14.9869	18.1	ChrX: 56.170165	-0.351662	50	0.0117907	0	0	1
TC0800002828.mm.2	667846	113826	Gm8841	predicted gene 8841	Chr8: 105.585319	13.6427	27.1	Chr17: 26.309378	-0.351653	50	0.0117929	0	0	1
TC0300000878.mm.2	229584	9022	Pogz	pogo transposable element with ZNF domain	Chr3: 94.837567	8.61151	13.5	Chr7: 87.733869	0.351632	50	0.0117985	0	0	1
TC1400001414.mm.2			Gm10251	predicted gene 10251	Chr14: 6.638420	7.53964	10.4	Chr1: 41.290131	-0.351602	50	0.0118063	0	0	1
TC1200000622.mm.2	78257	12692	Lrrc9	leucine rich repeat containing 9	Chr12: 72.441866	6.66709	8.8	Chr9: 29.945057	0.351564	50	0.0118162	0	0	1
TC0X00000318.mm.2	72693	57040	Zcchc12	zinc finger, CCHC domain containing 12	ChrX: 36.195904	6.25016	10.5	Chr5: 133.911105	0.351559	50	0.0118177	0	0	1
TC1400002725.mm.2	239283	25878	Oxgr1	oxoglutarate (alpha-ketoglutarate) receptor 1	Chr14: 120.019585	6.74436	10	Chr10: 65.500000	-0.351507	50	0.0118312	0	0	1
TC1500000667.mm.2	69833	7178	Polr2f	polymerase (RNA) II (DNA directed) polypeptide F	Chr15: 79.141351	9.15195	10.7	Chr10: 107.483485	0.351498	50	0.0118337	0	0	1
TC0700003801.mm.2	100503386		Gm4980	predicted gene 4980	Chr7: 99.624067	6.53205	13.8	Chr7: 97.692111	0.351454	50	0.0118452	0	0	1
TC0900002677.mm.2			A130057D12Rik	RIKEN cDNA A130057D12 gene	Chr9: 75.441122	5.19184	11.2	Chr12: 12.942345	0.351304	50	0.0118847	0	0	1
TC1800000535.mm.2	69226	8529	Snx24	sorting nexin 24	Chr18: 53.245625	7.99076	11.5	Chr13: 8.804094	0.351144	50	0.011927	0	0	1
TC1500000380.mm.2	69790	12329	Med30	mediator complex subunit 30	Chr15: 52.712445	8.67505	22	ChrX: 51.911915	0.351038	50	0.0119551	0	0	1
TC0500003018.mm.2	72898	10717	Asphd2	aspartate beta-hydroxylase domain containing 2	Chr5: 112.385445	5.33333	9.8	Chr5: 139.342498	-0.350984	50	0.0119694	0	0	1
TC1600000770.mm.2	258479	122781	Olfr203	olfactory receptor 203	Chr16: 59.303152	5.46013	13.3	Chr5: 45.356295	-0.350955	50	0.0119769	0	0	1
TC0800001094.mm.2	17750	108228	Mt2	metallothionein 2	Chr8: 94.172618	15.1925	12	Chr13: 103.949936	-0.35088	50	0.011997	0	0	1
TC1000000771.mm.2	75188		1700009J07Rik	RIKEN cDNA 1700009J07 gene	Chr10: 77.893420	7.14804	10.6	Chr16: 90.181615	-0.350797	50	0.0120191	0	0	1
TC1300002588.mm.2	59079	41282	Erbb2ip	erbb2 interacting protein	Chr13: 103.818786	13.2583	15.3	ChrX: 69.232896	-0.350746	50	0.0120326	0	0	1
TC0600001992.mm.2	22214	103894	Ube2h	ubiquitin-conjugating enzyme E2H	Chr6: 30.211289	10.2422	15.1	Chr16: 96.348925	0.350696	50	0.0120459	0	0	1
TC1300002517.mm.2	68927	11695	Ptcd2	pentatricopeptide repeat domain 2	Chr13: 99.319649	10.3049	12.2	Chr5: 76.145896	0.350641	50	0.0120607	0	0	1
TC1500000556.mm.2			Gm20654	predicted gene 20654	Chr15: 75.449457	6.10029	12.3	Chr6: 143.932688	-0.350623	50	0.0120655	0	0	1
TC0200001896.mm.2			Gm17555	predicted gene 17555	Chr2: 126.215100	9.10367	17.5	Chr13: 115.929261	-0.350592	50	0.0120738	0	0	1
TC0400002765.mm.2	30936	23273	Slc46a2	solute carrier family 46, member 2	Chr4: 59.905126	7.78875	24	Chr4: 74.243614	-0.350547	50	0.0120857	0	0	1
TC0200004608.mm.2	18610	10321	Pdyn	prodynorphin	Chr2: 129.686549	7.17253	12.3	Chr19: 30.814886	-0.350496	50	0.0120994	0	0	1
TC1000001260.mm.2	108030	20976	Lin7a	lin-7 homolog A (C. elegans)	Chr10: 107.271831	6.06891	12.8	Chr13: 117.157695	0.350462	50	0.0121084	0	0	1
TC0300002906.mm.2	28036	88843	Larp7	La ribonucleoprotein domain family, member 7	Chr3: 127.154346	8.98469	10.8	Chr12: 113.258515	0.350395	50	0.0121265	0	0	1
TC1900000281.mm.2	258342		Olfr1491	olfactory receptor 1491	Chr19: 13.704829	5.53116	13	Chr5: 133.911105	0.350395	50	0.0121265	0	0	1
TC0200001371.mm.2	11432	1217	Acp2	acid phosphatase 2, lysosomal	Chr2: 91.202885	6.23518	12.8	Chr6: 8.493176	0.350358	50	0.0121364	0	0	1
TC0500003563.mm.2	76800	35425	Usp42	ubiquitin specific peptidase 42	Chr5: 143.710325	8.14555	11.2	Chr6: 89.213583	0.350348	50	0.012139	0	0	1
TC0400000460.mm.2	12757	1384	Clta	clathrin, light chain A	Chr4: 44.004452	12.6796	9.6	Chr18: 82.240604	-0.350193	50	0.0121808	0	0	1
TC0900003177.mm.2	70031	12345	Cmtm8	CKLF-like MARVEL transmembrane domain containing 8	Chr9: 114.789345	5.77462	11.7	ChrX: 51.911915	0.350177	50	0.0121851	0	0	1
TC0X00003218.mm.2	635580	83554	Gm16445	predicted pseudogene 16445	ChrX: 154.152571	4.97796	8.7	Chr9: 109.865644	0.350166	50	0.012188	0	0	1
TC0400002330.mm.2	242362	11636	Manea	mannosidase, endo-alpha	Chr4: 26.324506	9.74671	12.2	Chr2: 22.820915	0.350101	50	0.0122056	0	0	1
TC1000002600.mm.2	625690		Gm6613	predicted gene 6613	Chr10: 84.794150	8.28344	10.4	Chr19: 10.708414	-0.350036	50	0.0122231	0	0	1
TC0400000996.mm.2	242557	56296	Atg4c	autophagy related 4C, cysteine peptidase	Chr4: 99.193934	7.86305	8.8	Chr18: 65.609709	0.350034	50	0.0122237	0	0	1
TC1100002784.mm.2	11927	2984	Atox1	ATX1 antioxidant protein 1 homolog	Chr11: 55.446641	8.89771	12	ChrX: 57.102672	0.349926	50	0.0122529	0	0	1
TC0600003110.mm.2	14791	4617	Emg1	EMG1 nucleolar protein homolog	Chr6: 124.704370	9.63056	11	ChrX: 167.394896	0.349922	50	0.012254	0	0	1
TC0300001271.mm.2			Camk2d	calcium/calmodulin-dependent protein kinase II delta	Chr3: 126.596302	12.8024	26.5	Chr5: 137.125241	-0.349874	50	0.0122669	0	0	1
TC0X00001069.mm.2	279572		Tlr13	toll-like receptor 13	ChrX: 106.143204	6.90685	12.2	Chr5: 97.810458	0.349832	50	0.0122782	0	0	1
TC1900000071.mm.2	58859	32339	Efemp2	EGF containing fibulin-like extracellular matrix protein 2	Chr19: 5.473973	9.13505	8.3	Chr10: 120.336501	-0.349819	50	0.0122819	0	0	1
TC0300000949.mm.2	56338	38186	Txnip	thioredoxin interacting protein	Chr3: 96.557957	15.4061	18.7	Chr13: 103.949936	-0.349773	50	0.0122942	0	0	1
TC1800000157.mm.2	13511	1464	Dsg2	desmoglein 2	Chr18: 20.558074	12.1241	23.2	Chr18: 19.934714	-0.349672	50	0.0123217	0	0	1
TC0200001859.mm.2	59010	10921	Sqrdl	sulfide quinone reductase-like	Chr2: 122.765237	12.213	16.1	Chr4: 111.252944	-0.349668	50	0.0123229	0	0	1
TC1100000662.mm.2	171212	14924	Galnt10	UDP-N-acetyl-alpha-D-galactosamine:polypeptide N-acetylgalactosaminyltransferase 10 (GalNAc-T10)	Chr11: 57.645442	11.8164	21.3	Chr11: 56.125322	-0.349634	50	0.0123321	0	0	1
TC1300001173.mm.2	108154	82573	Adamts6	ADAM metallopeptidase with thrombospondin type 1 motif, 6	Chr13: 104.287873	6.04531	21.1	Chr6: 95.254325	0.349619	50	0.0123363	0	0	1
TC0400001316.mm.2	258851	27280	Olfr1339	olfactory receptor 1339	Chr4: 118.734531	6.39455	9.4	Chr5: 133.911105	-0.349363	50	0.012406	0	0	1
TC1400000782.mm.2	28199	11886	Dcaf11	DDB1 and CUL4 associated factor 11	Chr14: 55.560006	8.46365	12.4	Chr5: 62.976676	0.349301	50	0.0124231	0	0	1
TC0900001889.mm.2	13857	95	Epor	erythropoietin receptor	Chr9: 21.958899	6.70187	16.4	Chr19: 61.221468	-0.349072	50	0.0124858	0	0	1
TC0300001137.mm.2	20661	117723	Sort1	sortilin 1	Chr3: 108.284064	12.4669	17.1	ChrX: 126.953361	-0.349065	50	0.0124877	0	0	1
TC1400000372.mm.2	319508	12901	Syt15	synaptotagmin XV	Chr14: 34.219595	7.52095	9.2	Chr2: 164.926802	-0.349006	50	0.012504	0	0	1
TC0700002777.mm.2	233080	82482	Ffar3	free fatty acid receptor 3	Chr7: 30.854330	6.76109	11.7	Chr5: 5.401889	-0.348965	50	0.0125152	0	0	1
TC0300000656.mm.2	320782	45569	Tmem154	transmembrane protein 154	Chr3: 84.666192	6.97167	17.5	Chr19: 22.021238	0.348932	50	0.0125243	0	0	1
TC0300001364.mm.2	229841	20429	Cenpe	centromere protein E, 312kDa	Chr3: 135.212563	8.52436	14.3	Chr12: 59.375565	0.34889	50	0.012536	0	0	1
TC0100002184.mm.2	214895	57125	Lman2l	lectin, mannose-binding 2-like	Chr1: 36.418800	8.14135	12.7	Chr1: 186.206758	-0.348781	50	0.0125662	0	0	1
TC1400001418.mm.2	100038847	115686	Gm10406	predicted gene 10406	Chr14: 6.965447	8.79869	13.8	Chr5: 142.064325	-0.348729	50	0.0125805	0	0	1
TC0700002976.mm.2	84113	9687	Ptov1	prostate tumor overexpressed 1	Chr7: 44.863068	10.6071	10.4	Chr7: 143.090958	-0.348702	50	0.0125878	0	0	1
TC0700004017.mm.2	258595		Olfr698	olfactory receptor 698	Chr7: 106.752451	5.82262	13.4	Chr16: 17.412078	-0.348687	50	0.012592	0	0	1
TC1500001819.mm.2	17886	68257	Myh9	myosin, heavy chain 9, non-muscle	Chr15: 77.760585	13.5294	14.1	Chr4: 62.650156	-0.348631	50	0.0126075	0	0	1
TC0800002700.mm.2	382044	117484	Ces1b	carboxylesterase 1B	Chr8: 93.056727	6.01944	15.3	Chr4: 105.245023	0.348563	50	0.0126264	0	0	1
TC0Y00000550.mm.2	100504460		Gm20986	predicted gene 20986	ChrY: 90.615561	8.94373	13.1	Chr7: 10.350588	-0.348431	50	0.0126632	0	0	1
TC0300001587.mm.2	76131	9834	Depdc1a	DEP domain containing 1a	Chr3: 159.495433	8.17476	9.5	Chr5: 133.911105	0.348375	50	0.0126787	0	0	1
TC0X00003422.mm.2	100040732	69443	Gm2933	predicted gene 2933	ChrX: 33.700649	8.18338	12	ChrX: 56.170165	-0.348363	50	0.0126821	0	0	1
TC0400000413.mm.2	100040048	104838	Ccl27b	chemokine (C-C motif) ligand 27b	Chr4: 42.650604	8.44076	13.3	Chr2: 53.183608	-0.348297	50	0.0127003	0	0	1
TC1600001641.mm.2	11964	1277	Atp6v1a	ATPase, H+ transporting, lysosomal 70kDa, V1 subunit A	Chr16: 44.085402	8.63433	17.4	Chr5: 137.893580	0.348126	50	0.0127483	0	0	1
TC1900000684.mm.2			Elovl3	ELOVL fatty acid elongase 3	Chr19: 46.131897	6.04567	26.6	Chr18: 54.614840	-0.348073	50	0.0127631	0	0	1
TC0800001891.mm.2	69068	10590	1810011O10Rik	RIKEN cDNA 1810011O10 gene	Chr8: 24.437615	9.80487	21.6	Chr8: 24.488797	0.347919	50	0.0128062	0	0	1
TC0200002753.mm.2	665205		Gm14327	predicted gene 14327	Chr2: 177.897096	12.8628	12.9	Chr1: 41.290131	-0.347732	50	0.0128588	0	0	1
TC1600001556.mm.2	547253	19697	Parp14	poly (ADP-ribose) polymerase family, member 14	Chr16: 35.832874	8.68718	13.3	Chr4: 74.391573	0.347623	50	0.0128897	0	0	1
TC0200000634.mm.2	26920		Cntrl	centriolin	Chr2: 35.109492	10.3961	15.4	Chr14: 90.867806	-0.347542	50	0.0129126	0	0	1
TC0500000073.mm.2			Gm8897	predicted gene 8897	Chr5: 11.416418	7.46336	18.7	Chr13: 115.929261	-0.347542	50	0.0129127	0	0	1
TC1500001017.mm.2	11827	20137	Aqp2	aquaporin 2 (collecting duct)	Chr15: 99.579056	6.40438	18.7	Chr6: 145.501337	-0.347529	50	0.0129162	0	0	1
TC0300001666.mm.2	69126	47794	1810022K09Rik	RIKEN cDNA 1810022K09 gene	Chr3: 14.606289	10.3071	14.4	Chr3: 12.565616	0.347509	50	0.0129219	0	0	1
TC1500001782.mm.2	94230	40865	Cpsf1	cleavage and polyadenylation specific factor 1, 160kDa	Chr15: 76.595808	8.69931	12	Chr3: 62.583866	-0.347444	50	0.0129404	0	0	1
TC1400001039.mm.2			Gm21750	predicted gene 21750	Chr14: 73.661225	9.86225	18.7	Chr13: 115.929261	-0.347412	50	0.0129494	0	0	1
TC0200002751.mm.2	626802	104329	Gm14322	predicted gene 14322	Chr2: 177.759288	11.3514	13.5	Chr18: 16.414681	-0.347354	50	0.0129659	0	0	1
TC0700002453.mm.2	574429	110989	Psg26	pregnancy-specific glycoprotein 26	Chr7: 18.474582	5.85176	14.7	Chr4: 40.278465	-0.347206	50	0.0130079	0	0	1
TC0X00000414.mm.2	68800	90132	Prr32	proline rich 32	ChrX: 45.090904	6.54227	10.9	Chr10: 63.317252	-0.347044	50	0.0130541	0	0	1
TC0900002009.mm.2	235169	9712	Foxred1	FAD-dependent oxidoreductase domain containing 1	Chr9: 35.204206	7.80765	22.6	Chr5: 137.893580	0.346942	50	0.0130833	0	0	1
TC0200005475.mm.2	68082	41565	Dusp19	dual specificity phosphatase 19	Chr2: 80.617045	7.66038	13.1	Chr14: 46.829890	0.346906	50	0.0130936	0	0	1
TC1500000644.mm.2	246221	31942	Mpst	mercaptopyruvate sulfurtransferase	Chr15: 78.406712	8.92104	14.2	ChrX: 153.533292	-0.346892	50	0.0130975	0	0	1
TC0100000375.mm.2	20846	21428	Stat1	signal transducer and activator of transcription 1, 91kDa	Chr1: 52.119438	9.84049	14.3	Chr16: 63.773114	0.346783	50	0.0131288	0	0	1
TC0200004507.mm.2	213696	16043	Duoxa1	dual oxidase maturation factor 1	Chr2: 122.302191	7.57149	20.3	Chr9: 43.304228	-0.346657	50	0.013165	0	0	1
TC0600002372.mm.2	171195	76460	Vmn1r30	vomeronasal 1 receptor 30	Chr6: 58.434842	6.45773	15.2	Chr9: 51.915408	0.346636	50	0.0131711	0	0	1
TC1200001882.mm.2	18080	40632	Nin	ninein (GSK3B interacting protein)	Chr12: 70.011435	8.02231	9.1	Chr13: 115.929261	0.346592	50	0.0131839	0	0	1
TC0100001230.mm.2	240756	23317	Klhl12	kelch-like family member 12	Chr1: 134.455531	7.28876	10.8	Chr5: 118.918193	0.346582	50	0.0131867	0	0	1
TC1900000843.mm.2	18947	3936	Pnliprp2	pancreatic lipase-related protein 2	Chr19: 58.759723	7.59151	10	Chr4: 111.252944	0.346578	50	0.0131877	0	0	1
TC0200004953.mm.2	269378	554	Ahcy	adenosylhomocysteinase	Chr2: 155.059310	11.3208	13.4	Chr4: 111.252944	-0.346561	50	0.0131926	0	0	1
TC1900000255.mm.2	107321	3536	Lpxn	leupaxin	Chr19: 12.798579	7.37131	14.7	Chr9: 32.597758	0.346548	50	0.0131964	0	0	1
TC0100000828.mm.2	20215	455	Sag	S-antigen; retina and pineal gland (arrestin)	Chr1: 87.803680	6.97682	11.4	Chr10: 19.629096	-0.346523	50	0.0132036	0	0	1
TC1100001744.mm.2	24086	4993	Tlk2	tousled-like kinase 2	Chr11: 105.178807	10.4708	11.1	Chr13: 119.480991	-0.346424	50	0.0132322	0	0	1
TC0600001953.mm.2	14763	3875	Gpr37	G protein-coupled receptor 37 (endothelin receptor type B-like)	Chr6: 25.668523	5.93456	10.2	Chr7: 20.042398	-0.346418	50	0.013234	0	0	1
TC1100002598.mm.2	76884	7936	Cyfip2	cytoplasmic FMR1 interacting protein 2	Chr11: 46.193849	7.50098	11.2	Chr7: 95.958777	0.346405	50	0.0132378	0	0	1
TC0700000590.mm.2	381970	120263	Scgb2b2	secretoglobin, family 2B, member 2	Chr7: 31.302761	5.88733	9.9	Chr1: 184.909869	-0.346397	50	0.0132399	0	0	1
TC0300000221.mm.2	18706	21249	Pik3ca	phosphatidylinositol-4,5-bisphosphate 3-kinase, catalytic subunit alpha	Chr3: 32.397671	10.8032	14.1	Chr7: 74.969394	0.346341	50	0.0132562	0	0	1
TC1100002895.mm.2	21975	3394	Top3a	topoisomerase (DNA) III alpha	Chr11: 60.739182	7.8642	13.3	Chr5: 146.723550	0.346301	50	0.0132678	0	0	1
TC0400000351.mm.2	20731	7954	Spink4	serine peptidase inhibitor, Kazal type 4	Chr4: 40.920052	15.6342	10.8	Chr1: 136.317916	0.346195	50	0.0132985	0	0	1
TC1100003797.mm.2	14055	20458	Ezh1	enhancer of zeste homolog 1 (Drosophila)	Chr11: 101.191115	10.8151	33.8	Chr11: 103.489863	-0.346088	50	0.0133297	0	0	1
TC1700000572.mm.2	240067		Zfp952	zinc finger protein 952	Chr17: 32.993129	8.28224	11.6	Chr5: 139.342498	0.345994	50	0.0133569	0	0	1
TC1100003567.mm.2	264895	23519	Acsf2	acyl-CoA synthetase family member 2	Chr11: 94.557102	10.1111	10.5	Chr12: 104.628822	-0.345801	50	0.0134133	0	0	1
TC0900003336.mm.2	69398	82362	Cdhr4	cadherin-related family member 4	Chr9: 107.992497	6.79904	16	Chr18: 49.946937	-0.345753	50	0.0134271	0	0	1
TC1100001638.mm.2	27419	222	Naglu	N-acetylglucosaminidase, alpha	Chr11: 101.069877	8.12147	10.4	Chr12: 10.166340	0.345629	50	0.0134636	0	0	1
TC1800000457.mm.2	70640	13968	Dcp2	DCP2 decapping enzyme homolog	Chr18: 44.380500	8.59727	30.6	Chr18: 42.987483	0.345438	50	0.0135196	0	0	1
TC1700000785.mm.2	259064	74266	Olfr124	olfactory receptor 124	Chr17: 37.805069	5.86742	20.1	ChrX: 71.941907	-0.345415	50	0.0135264	0	0	1
TC1000001270.mm.2	114774	1940	Pawr	PRKC, apoptosis, WT1, regulator	Chr10: 108.332189	9.09331	10.9	Chr2: 63.876266	0.345264	50	0.0135708	0	0	1
TC1200001077.mm.2	22367	2541	Vrk1	vaccinia related kinase 1	Chr12: 106.010228	8.72589	19.2	Chr13: 103.949936	0.34523	50	0.013581	0	0	1
TC1000003176.mm.2	258862	27285	Olfr770	olfactory receptor 770	Chr10: 129.132831	7.22364	10.9	Chr6: 8.493176	-0.345227	50	0.0135819	0	0	1
TC0700003036.mm.2	21990	3080	Tph1	tryptophan hydroxylase 1	Chr7: 46.644641	10.5417	13.8	Chr8: 117.545014	-0.345183	50	0.0135948	0	0	1
TC0700000262.mm.2	69785	110953	Ceacam13	carcinoembryonic antigen-related cell adhesion molecule 13	Chr7: 18.009889	5.96889	7.9	Chr10: 13.687795	0.345168	50	0.0135993	0	0	1
TC0400001541.mm.2	67898	56569	Pef1	penta-EF-hand domain containing 1	Chr4: 130.102558	8.90275	14.2	Chr5: 132.056349	0.345165	50	0.0136003	0	0	1
TC0200003147.mm.2	227620	71313	Uap1l1	UDP-N-acteylglucosamine pyrophosphorylase 1-like 1	Chr2: 25.359889	7.78444	31.7	Chr10: 38.965550	0.34511	50	0.0136164	0	0	1
TC0600002070.mm.2	14489	40607	Mtpn	myotrophin	Chr6: 35.508824	11.25	10.1	Chr15: 10.000000	0.345073	50	0.0136274	0	0	1
TC0X00000340.mm.2	664609	79553	Rhox4a	reproductive homeobox 4A	ChrX: 37.265338	6.88729	10.9	Chr13: 115.929261	-0.344893	50	0.0136809	0	0	1
TC1800000414.mm.2	18459	56509	Pabpc2	poly(A) binding protein, cytoplasmic 2	Chr18: 39.773497	5.69309	7.6	Chr7: 6.024860	-0.344511	50	0.0137947	0	0	1
TC1100003935.mm.2	13207	6797	Ddx5	DEAD (Asp-Glu-Ala-Asp) box helicase 5	Chr11: 106.780355	14.5647	11.7	Chr2: 142.704064	-0.344378	50	0.0138345	0	0	1
TC1200000881.mm.2	100042776	103865	Gm4027	predicted gene 4027	Chr12: 87.618868	7.82653	10	Chr5: 47.676617	-0.344308	50	0.0138555	0	0	1
TC1300000969.mm.2	12626	74521	Cetn3	centrin, EF-hand protein, 3	Chr13: 81.783258	10.0318	18.3	Chr6: 145.501337	0.344294	50	0.0138597	0	0	1
TC0300002482.mm.2	13601	3260	Ecm1	extracellular matrix protein 1	Chr3: 95.734147	9.1924	13.3	Chr7: 95.958777	0.344276	50	0.0138651	0	0	1
TC1000002448.mm.2	28169	10591	Agpat3	1-acylglycerol-3-phosphate O-acyltransferase 3	Chr10: 78.269178	11.8599	13.3	Chr3: 19.495216	-0.344247	50	0.0138739	0	0	1
TC0500001131.mm.2	675812	52335	Zfp605	zinc finger protein 605	Chr5: 110.110092	7.42476	12	Chr7: 27.067846	0.344175	50	0.0138957	0	0	1
TC0800002108.mm.2	54384	99732	Mtmr7	myotubularin related protein 7	Chr8: 40.548223	8.34678	69.8	Chr8: 36.572547	-0.3441	50	0.0139182	0	0	1
TC0300000903.mm.2	13040	20867	Ctss	cathepsin S	Chr3: 95.526786	12.3838	8.9	Chr4: 56.198745	0.344018	50	0.0139428	0	0	1
TC0800000722.mm.2	636741		Zfp964	zinc finger protein 964	Chr8: 69.654490	6.33385	11.1	Chr12: 103.031681	0.343971	50	0.0139571	0	0	1
TC0X00000728.mm.2	546325	83835	Gm5936	predicted gene 5936	ChrX: 74.837196	8.4982	27.5	Chr4: 156.183776	-0.343961	50	0.0139601	0	0	1
TC0700002487.mm.2	232947	17851	Ppp1r37	protein phosphatase 1, regulatory subunit 37	Chr7: 19.530800	8.12395	11.4	Chr13: 108.957958	-0.343904	50	0.0139774	0	0	1
TC1100002826.mm.2	258495	110456	Olfr328	olfactory receptor 328	Chr11: 58.551305	7.61487	14.2	Chr11: 72.672815	-0.34388	50	0.0139846	0	0	1
TC0900001243.mm.2	23873	8018	Faim	Fas apoptotic inhibitory molecule	Chr9: 98.986373	8.32389	8.1	Chr14: 27.000000	0.343866	50	0.013989	0	0	1
TC0600002342.mm.2	107569	9534	Nt5c3	5-nucleotidase, cytosolic III	Chr6: 56.882400	9.76316	24.4	Chr7: 119.526142	0.343739	50	0.0140273	0	0	1
TC1500001939.mm.2	72049	49897	Tnfrsf13c	tumor necrosis factor receptor superfamily, member 13C	Chr15: 82.221744	8.27549	12.3	Chr4: 114.787710	0.343726	50	0.0140313	0	0	1
TC1900000495.mm.2	76630	23253	Stambpl1	STAM binding protein-like 1	Chr19: 34.192229	8.60489	11.7	Chr15: 13.042333	0.343689	50	0.0140426	0	0	1
TC1300001185.mm.2	15550	20148	Htr1a	5-hydroxytryptamine (serotonin) receptor 1A, G protein-coupled	Chr13: 105.443693	6.59465	11	Chr10: 107.483485	-0.343652	50	0.0140537	0	0	1
TC1400002116.mm.2	14941	62159	Gzmd	granzyme D	Chr14: 56.117619	7.21851	9.3	Chr6: 8.493176	-0.343576	50	0.0140769	0	0	1
TC1100004274.mm.2	19921	68105	Rpl19	ribosomal protein L19	Chr11: 98.026710	14.8186	13.4	Chr7: 89.939211	-0.343523	50	0.0140931	0	0	1
TC1400000575.mm.2	667034	227	Pnp2	purine-nucleoside phosphorylase 2	Chr14: 50.955992	9.69085	80.4	Chr14: 49.407504	0.343481	50	0.0141059	0	0	1
TC1000002664.mm.2	11783	7626	Apaf1	apoptotic peptidase activating factor 1	Chr10: 90.989311	8.38996	14.1	Chr4: 108.564497	0.343475	50	0.0141076	0	0	1
TC0500001669.mm.2	67604	41080	Get4	golgi to ER traffic protein 4 homolog	Chr5: 139.252324	8.84489	8.7	Chr16: 45.072615	-0.343331	50	0.0141516	0	0	1
TC0200004985.mm.2	19018	10642	Scand1	SCAN domain containing 1	Chr2: 156.311846	7.97931	17.7	Chr5: 137.010795	0.343278	50	0.014168	0	0	1
TC1100002925.mm.2	56697	32452	Akap10	A kinase (PRKA) anchor protein 10	Chr11: 61.871307	9.258	11.5	Chr5: 146.723550	0.343112	50	0.0142188	0	0	1
TC1500000740.mm.2	76457	77543	Ccdc134	coiled-coil domain containing 134	Chr15: 82.127922	7.46275	12.2	Chr12: 12.942345	0.343049	50	0.014238	0	0	1
TC0X00002457.mm.2	434797	83835	Gm5640	predicted gene 5640	ChrX: 74.639119	6.60665	19.6	Chr4: 155.628936	-0.342984	50	0.0142581	0	0	1
TC0400000393.mm.2			Gm10594	predicted gene 10594	Chr4: 42.035113	7.59918	32.2	Chr4: 41.191816	-0.342963	50	0.0142646	0	0	1
TC0400002500.mm.2			Gm10594	predicted gene 10594	Chr4: 42.458751	7.59918	32.2	Chr4: 41.191816	-0.342963	50	0.0142646	0	0	1
TC1700001599.mm.2	56863	10656	Cldn9	claudin 9	Chr17: 23.682584	6.3596	9.5	Chr7: 132.257029	-0.342952	50	0.0142681	0	0	1
TC0100001663.mm.2	76816	4839	Sdccag8	serologically defined colon cancer antigen 8	Chr1: 176.814660	8.80104	12	Chr5: 44.157053	0.34293	50	0.0142748	0	0	1
TC1500002292.mm.2	170574	15607	Sp7	Sp7 transcription factor	Chr15: 102.356609	6.67495	13.2	Chr6: 149.265815	-0.34284	50	0.0143026	0	0	1
TC0100003035.mm.2	13137	88791	Daf2	decay accelerating factor 2	Chr1: 130.388528	10.7564	10.5	Chr8: 114.834580	0.342828	50	0.0143062	0	0	1
TC0800003021.mm.2	234788	19028	Slc38a8	solute carrier family 38, member 8	Chr8: 119.479602	6.73993	11.1	Chr7: 45.725191	-0.342764	50	0.0143258	0	0	1
TC0700000972.mm.2	381994		E030018B13Rik	RIKEN cDNA E030018B13 gene	Chr7: 63.916857	6.81829	18.2	Chr16: 66.730522	-0.342669	50	0.0143553	0	0	1
TC0X00000290.mm.2	100862239		Spin2-ps5	spindlin family, member 2, pseudogene 5	ChrX: 33.399414	8.75355	22.7	Chr5: 137.893580	-0.342483	50	0.0144129	0	0	1
TC0100003120.mm.2	13924	7306	Ptprv	protein tyrosine phosphatase, receptor type, V	Chr1: 135.108497	6.05067	16.1	Chr1: 146.745009	-0.342475	50	0.0144155	0	0	1
TC0900000666.mm.2	235386	16057	Hykk		Chr9: 54.917283	6.81569	13.7	Chr12: 114.221947	0.342447	50	0.0144241	0	0	1
TC0100002775.mm.2	14659		Glrp1	glutamine repeat protein 1	Chr1: 88.499871	8.33436	16.7	Chr5: 137.125241	-0.342238	50	0.0144891	0	0	1
TC0800002565.mm.2	50931	3562	Il27ra	interleukin 27 receptor, alpha	Chr8: 84.030286	5.78073	10.5	ChrX: 51.911915	0.342126	50	0.0145242	0	0	1
TC0500003212.mm.2	11938	80167	Atp2a2	ATPase, Ca++ transporting, cardiac muscle, slow twitch 2	Chr5: 122.442702	12.9605	17.7	ChrX: 52.951018	-0.342032	50	0.0145537	0	0	1
TC0800001303.mm.2	244650	71015	Phlpp2	PH domain and leucine rich repeat protein phosphatase 2	Chr8: 109.868542	8.40242	17.9	Chr16: 26.422169	0.342024	50	0.0145561	0	0	1
TC0400001512.mm.2	66260	11937	Tmem54	transmembrane protein 54	Chr4: 129.105530	13.818	14.8	Chr1: 13.055719	-0.341972	50	0.0145725	0	0	1
TC1500001717.mm.2			Lynx1	Ly6/neurotoxin 1	Chr15: 74.747856	7.47944	16.9	Chr12: 79.968530	0.341832	50	0.0146163	0	0	1
TC1900000216.mm.2	666907	103874	Ms4a4a	membrane-spanning 4-domains, subfamily A, member 4A	Chr19: 11.375523	7.94905	10.9	Chr9: 114.468797	0.341757	50	0.01464	0	0	1
TC0300003054.mm.2	109333	2054	Pkn2	protein kinase N2	Chr3: 142.790902	12.2657	12	ChrX: 58.962775	-0.341584	50	0.0146946	0	0	1
TC1300000246.mm.2	97908	111941	Hist1h3g	histone cluster 1, H3g	Chr13: 23.535418	10.1745	15.7	Chr13: 105.184837	0.341517	50	0.0147156	0	0	1
TC1100004203.mm.2	71885	69394	2310003H01Rik	RIKEN cDNA 2310003H01 gene	Chr11: 120.369055	8.50649	18.2	Chr16: 92.789986	-0.341478	50	0.0147279	0	0	1
TC0500000423.mm.2	68525	17117	Evc2	Ellis van Creveld syndrome 2	Chr5: 37.338478	7.23145	10.1	Chr19: 25.666449	-0.341459	50	0.014734	0	0	1
TC1000002356.mm.2	21780	31139	Tfam	transcription factor A, mitochondrial	Chr10: 71.225464	8.25262	13.4	Chr1: 6.357478	0.341445	50	0.0147383	0	0	1
TC0X00000316.mm.2	16164	1198	Il13ra1	interleukin 13 receptor, alpha 1	ChrX: 36.112110	10.1022	15	Chr12: 102.528500	0.341283	50	0.0147898	0	0	1
TC1100000884.mm.2	19941	113207	Rpl26	ribosomal protein L26	Chr11: 68.901566	14.9616	13.1	Chr11: 65.756786	-0.341263	50	0.0147961	0	0	1
TC1700002553.mm.2	268980	2380	Strn	striatin, calmodulin binding protein	Chr17: 78.649911	9.329	8.2	Chr5: 137.125241	0.341258	50	0.0147976	0	0	1
TC0X00003423.mm.2	546294	83502	Rhox3g	reproductive homeobox 3G	ChrX: 37.623318	7.52431	10.1	Chr2: 159.447549	-0.341211	50	0.0148125	0	0	1
TC1200001041.mm.2	628900	115927	Serpina3i	serine (or cysteine) peptidase inhibitor, clade A, member 3I	Chr12: 104.263122	7.73744	10.4	Chr12: 34.205278	-0.341199	50	0.0148165	0	0	1
TC1900001612.mm.2	13074	73875	Cyp17a1	cytochrome P450, family 17, subfamily A, polypeptide 1	Chr19: 46.667165	6.38171	12.5	Chr18: 49.946937	-0.341088	50	0.0148519	0	0	1
TC1600000215.mm.2	67474	3512	Snap29	synaptosomal-associated protein, 29kDa	Chr16: 17.406000	8.69051	14.9	Chr11: 98.846748	0.341044	50	0.0148659	0	0	1
TC1400002845.mm.2			Gm3629	predicted gene 3629	Chr14: 6.583959	9.43424	12.1	Chr13: 115.929261	-0.341021	50	0.0148731	0	0	1
TC1400002851.mm.2	100042235		Gm3739	predicted gene 3739	Chr14: 7.293648	9.43424	12.1	Chr13: 115.929261	-0.341021	50	0.0148731	0	0	1
TC0200004753.mm.2	433481		Gm5535	predicted gene 5535	Chr2: 144.173150	7.29171	13.4	Chr13: 115.929261	-0.341003	50	0.014879	0	0	1
TC0200003302.mm.2	73737	41552	1110008P14Rik	RIKEN cDNA 1110008P14 gene	Chr2: 32.377097	7.75036	23.9	Chr7: 10.350588	0.340997	50	0.0148808	0	0	1
TC1800000620.mm.2			Camk2a	calcium/calmodulin-dependent protein kinase II alpha	Chr18: 60.925618	7.40158	10.2	Chr8: 7.885228	-0.340963	50	0.0148915	0	0	1
TC0700001875.mm.2	16409	526	Itgam	integrin, alpha M (complement component 3 receptor 3 subunit)	Chr7: 128.062640	7.50909	16.1	Chr1: 91.100378	0.340845	50	0.0149292	0	0	1
TC0700002837.mm.2	233107	11450	Kctd15	potassium channel tetramerisation domain containing 15	Chr7: 34.639014	6.35827	9	Chr6: 86.272506	-0.34058	50	0.0150143	0	0	1
TC0400002116.mm.2	100312471		Vmn1r3	vomeronasal 1 receptor 3	Chr4: 3.184348	6.92753	12.4	Chr5: 119.058415	-0.34054	50	0.0150271	0	0	1
TC0700000388.mm.2	66071	8622	Ethe1	ethylmalonic encephalopathy 1	Chr7: 24.587543	15.1352	13.5	Chr9: 35.212457	-0.340531	50	0.01503	0	0	1
TC1300000089.mm.2	17101	61	Lyst	lysosomal trafficking regulator	Chr13: 13.590409	8.20991	11.6	Chr6: 122.825904	0.340489	50	0.0150435	0	0	1
TC0400000401.mm.2			Gm10600	predicted gene 10600	Chr4: 42.240639	8.1596	25.6	Chr4: 41.191816	-0.340441	50	0.015059	0	0	1
TC1100001039.mm.2	258181		Olfr406	olfactory receptor 406	Chr11: 74.269344	7.4326	15	Chr3: 8.903411	-0.340376	50	0.0150801	0	0	1
TC0900001864.mm.2	94226	11031	S1pr5	sphingosine-1-phosphate receptor 5	Chr9: 21.242912	6.40836	11.5	Chr11: 42.798784	-0.340361	50	0.015085	0	0	1
TC0500000699.mm.2	68939	74291	Rasl11b	RAS-like, family 11, member B	Chr5: 74.195288	6.91273	12.3	ChrX: 51.911915	0.34033	50	0.0150949	0	0	1
TC1400002439.mm.2	67467	10234	Gpalpp1	GPALPP motifs containing 1	Chr14: 76.086232	8.24547	12	Chr15: 30.064251	0.340322	50	0.0150973	0	0	1
TC1400000415.mm.2			Gm2832	predicted gene 2832	Chr14: 41.278805	6.22153	23.8	Chr14: 41.193498	0.340321	50	0.0150977	0	0	1
TC1200002114.mm.2	64242	10942	Ngb	neuroglobin	Chr12: 87.097531	7.13531	11.6	Chr19: 41.929279	-0.340224	50	0.0151292	0	0	1
TC0200003299.mm.2	72931	27878	Swi5	SWI5 recombination repair homolog	Chr2: 32.278816	9.64378	10.1	Chr12: 75.731215	0.340208	50	0.0151343	0	0	1
TC1300002055.mm.2	66890	4962	Lman2	lectin, mannose-binding 2	Chr13: 55.343833	9.00124	9.8	Chr12: 65.049772	0.34012	50	0.015163	0	0	1
TC0X00001321.mm.2	100040972		Tceal7	transcription elongation factor A (SII)-like 7	ChrX: 136.214779	5.5332	8.9	Chr19: 36.395869	0.340033	50	0.015191	0	0	1
TC0200002042.mm.2	12653	1375	Chgb	chromogranin B (secretogranin 1)	Chr2: 132.781278	10.972	11.4	Chr10: 111.161887	-0.340005	50	0.0152001	0	0	1
TC1400000496.mm.2	100041724		Gm15217	predicted gene 15217	Chr14: 46.379414	6.43445	9.8	Chr11: 103.177520	-0.339974	50	0.0152103	0	0	1
TC1000000696.mm.2	11994	23401	Pcdh15	protocadherin-related 15	Chr10: 73.099342	6.50902	13.9	Chr18: 49.946937	0.339923	50	0.0152267	0	0	1
TC0500002078.mm.2			Fastk	Fas-activated serine/threonine kinase	Chr5: 24.438440	12.4722	22.7	Chr5: 23.888018	-0.339917	50	0.0152287	0	0	1
TC1000001565.mm.2	237611	17039	Stac3	SH3 and cysteine rich domain 3	Chr10: 127.501686	10.306	13.5	Chr13: 115.929261	-0.339786	50	0.0152716	0	0	1
TC1400002835.mm.2	13449	2957	Dok2	docking protein 2, 56kDa	Chr14: 70.766036	6.55156	11.8	Chr13: 105.184837	0.339679	50	0.0153065	0	0	1
TC1000001239.mm.2			Rassf9	Ras association (RalGDS/AF-6) domain family (N-terminal) member 9	Chr10: 102.512222	7.68222	13.9	Chr15: 28.302726	0.33966	50	0.0153125	0	0	1
TC0200005360.mm.2	100043403	113505	Gm14410	predicted gene 14410	Chr2: 177.124003	12.1575	10	Chr7: 40.421635	-0.339607	50	0.0153299	0	0	1
TC1000000509.mm.2	57319	4886	Smpdl3a	sphingomyelin phosphodiesterase, acid-like 3A	Chr10: 57.794335	12.0744	16	Chr15: 19.105255	0.339547	50	0.0153497	0	0	1
TC0700000365.mm.2	209824	104166	Vmn1r183	vomeronasal 1 receptor 183	Chr7: 24.054772	6.76656	17.1	Chr7: 16.461335	-0.339455	50	0.0153795	0	0	1
TC0900002220.mm.2	74361	86847	4931429L15Rik	RIKEN cDNA 4931429L15 gene	Chr9: 46.303361	7.24262	14.8	Chr1: 166.393012	-0.339352	50	0.0154135	0	0	1
TC0600000575.mm.2	243376	19443	Doxl2	diamine oxidase-like protein 2	Chr6: 48.974963	7.22124	11.9	Chr6: 145.501337	-0.339328	50	0.0154213	0	0	1
TC0700003950.mm.2	625321		Trim30e-ps1	tripartite motif-containing 30E, pseudogene 1	Chr7: 104.532959	5.66824	40.9	Chr7: 105.762941	0.33931	50	0.0154273	0	0	1
TC0100003500.mm.2	66977	40205	Nuf2	NUF2, NDC80 kinetochore complex component, homolog	Chr1: 169.497934	8.38098	13.1	Chr15: 12.672705	0.33931	50	0.0154275	0	0	1
TC0200002894.mm.2	14007	4783	Celf2	CUGBP, Elav-like family member 2	Chr2: 6.539694	8.90104	18.8	Chr7: 95.958777	0.33928	50	0.0154373	0	0	1
TC0200003085.mm.2	71233	17022	Enkur	enkurin, TRPC channel interacting protein	Chr2: 21.180731	6.99249	8.3	Chr7: 67.469060	0.339184	50	0.0154687	0	0	1
TC0700004661.mm.2	69017		Prrt2	proline-rich transmembrane protein 2	Chr7: 127.015033	7.28967	15.3	Chr8: 80.868085	-0.339164	50	0.0154755	0	0	1
TC0X00001083.mm.2	78826	8717	P2ry10	purinergic receptor P2Y, G-protein coupled, 10	ChrX: 107.088492	6.48555	10.4	Chr16: 11.886422	0.339056	50	0.0155111	0	0	1
TC0200003910.mm.2	257900		Olfr1024	olfactory receptor 1024	Chr2: 85.904069	6.44082	13.7	Chr11: 42.798784	0.338982	50	0.0155356	0	0	1
TC1400000553.mm.2	258660	64902	Olfr736	olfactory receptor 736	Chr14: 50.392758	6.38869	20.3	Chr13: 115.447805	-0.338954	50	0.0155449	0	0	1
TC1200001277.mm.2	217893	15016	Pacs2	phosphofurin acidic cluster sorting protein 2	Chr12: 113.014508	7.72165	15.9	Chr7: 84.149847	0.338666	50	0.0156405	0	0	1
TC1100003455.mm.2	67300	3572	Cltc	clathrin, heavy chain (Hc)	Chr11: 86.694351	14.3799	15.7	Chr5: 137.893580	-0.338634	50	0.0156512	0	0	1
TC0500002083.mm.2	117590	15398	Asb10	ankyrin repeat and SOCS box containing 10	Chr5: 24.532697	5.83504	12.6	Chr1: 183.947093	-0.338589	50	0.015666	0	0	1
TC1700000995.mm.2	240121	11531	Fsd1	fibronectin type III and SPRY domain containing 1	Chr17: 55.986511	6.6602	16.5	Chr12: 44.907989	-0.338555	50	0.0156773	0	0	1
TC0700000563.mm.2	54631	20974	Nphs1	nephrosis 1, congenital, Finnish type (nephrin)	Chr7: 30.458313	9.11842	17.7	Chr5: 137.893580	-0.338536	50	0.0156836	0	0	1
TC1200000883.mm.2	100042776	103865	Gm4027	predicted gene 4027	Chr12: 87.816577	7.20267	12.4	Chr5: 119.058415	-0.338526	50	0.0156871	0	0	1
TC1400001500.mm.2	66480	37713	Rpl15	ribosomal protein L15	Chr14: 18.267823	15.2177	12	Chr7: 144.433458	-0.338484	50	0.0157011	0	0	1
TC1400001898.mm.2	50527	49392	Ero1l	ERO1-like	Chr14: 45.283087	9.77575	19.9	Chr14: 42.240278	0.338402	50	0.0157284	0	0	1
TC0800001407.mm.2	234779	55671	Plcg2	phospholipase C, gamma 2 (phosphatidylinositol-specific)	Chr8: 117.498291	7.32153	12.4	ChrX: 153.551089	0.338324	50	0.0157547	0	0	1
TC0X00000073.mm.2	54644	32348	Otud5	OTU domain containing 5	ChrX: 7.841364	8.82675	11.8	Chr1: 178.156680	0.338318	50	0.0157565	0	0	1
TC1000001863.mm.2	237336	3577	Tbpl1	TBP-like 1	Chr10: 22.703877	9.03209	21.3	Chr13: 115.929261	0.338298	50	0.0157633	0	0	1
TC0200003872.mm.2	72657	86009	2700094K13Rik	RIKEN cDNA 2700094K13 gene	Chr2: 84.669218	7.26071	14.5	Chr14: 49.407504	0.338277	50	0.0157704	0	0	1
TC1700001357.mm.2	224481	9343	Tfb1m	transcription factor B1, mitochondrial	Chr17: 3.519256	7.92445	14.4	Chr14: 59.201574	0.338238	50	0.0157833	0	0	1
TC0Y00000331.mm.2			Gm21797	predicted gene 21797	ChrY: 40.775223	8.4712	11	Chr13: 115.447805	-0.338212	50	0.015792	0	0	1
TC0100003757.mm.2	67223	32293	Rrp15	ribosomal RNA processing 15 homolog	Chr1: 186.720978	7.09411	9.2	Chr7: 74.969394	0.338104	50	0.0158285	0	0	1
TC0200004973.mm.2	16418	7135	Eif6	eukaryotic translation initiation factor 6	Chr2: 155.819832	11.1794	16.5	Chr5: 137.893580	0.33801	50	0.0158599	0	0	1
TC1900000149.mm.2	18399	16813	Slc22a6	solute carrier family 22 (organic anion transporter), member 6	Chr19: 8.617996	6.46655	10.3	Chr16: 14.378611	-0.338006	50	0.0158614	0	0	1
TC0700001164.mm.2	233410	8759	Zfp592	zinc finger protein 592	Chr7: 80.993681	7.62285	11.7	Chr9: 107.650604	0.337975	50	0.0158716	0	0	1
TC1700000621.mm.2			Tap1	transporter 1, ATP-binding cassette, sub-family B (MDR/TAP)	Chr17: 34.187553	9.13593	16	Chr9: 15.889229	0.337968	50	0.0158743	0	0	1
TC1100000856.mm.2	17885	68256	Myh8	myosin, heavy chain 8, skeletal muscle, perinatal	Chr11: 67.277124	7.16895	10.2	Chr16: 97.368149	-0.337852	50	0.0159131	0	0	1
TC1800001463.mm.2	54670	21151	Atp8b1	ATPase, aminophospholipid transporter, class I, type 8B, member 1	Chr18: 64.528979	13.6522	11.3	Chr3: 139.469112	-0.337765	50	0.0159427	0	0	1
TC0200005383.mm.2	353208		Zfp931	zinc finger protein 931	Chr2: 178.066878	11.3447	11.1	Chr7: 40.421635	-0.33772	50	0.015958	0	0	1
TC0800000745.mm.2	14559		Gdf1	growth differentiation factor 1	Chr8: 70.315775	6.5604	18.3	Chr2: 173.244458	-0.337693	50	0.015967	0	0	1
TC0700000785.mm.2	13648	68141	Klk1b9	kallikrein 1-related peptidase b9	Chr7: 43.976061	6.30569	17.3	Chr6: 126.790724	0.337525	50	0.0160239	0	0	1
TC0800002422.mm.2	13864	7706	Nr2f6	nuclear receptor subfamily 2, group F, member 6	Chr8: 71.374119	7.38498	13.2	Chr8: 24.382366	0.337521	50	0.0160255	0	0	1
TC0100003881.mm.2	98303		D630023F18Rik	RIKEN cDNA D630023F18 gene	Chr1: 65.105285	7.19484	10.4	Chr1: 155.701160	-0.337384	50	0.0160719	0	0	1
TC0700004002.mm.2	74558	111139	Gvin1	GTPase, very large interferon inducible 1	Chr7: 106.156535	9.18975	54.9	Chr7: 105.762941	0.337301	50	0.0161004	0	0	1
TC1200001039.mm.2	271047	120222	Serpina3b	serine (or cysteine) peptidase inhibitor, clade A, member 3B	Chr12: 104.127996	6.22916	12.3	Chr6: 37.657959	-0.337193	50	0.0161369	0	0	1
TC0200005415.mm.2	23856	34139	Dido1	death inducer-obliterator 1	Chr2: 180.657964	11.0886	20.3	Chr4: 57.500003	-0.337159	50	0.0161486	0	0	1
TC0700001409.mm.2	22228	2516	Ucp2	uncoupling protein 2 (mitochondrial, proton carrier)	Chr7: 100.493337	14.31	16.3	ChrX: 51.911915	-0.337082	50	0.0161751	0	0	1
TC1100002559.mm.2	14399	20220	Gabra6	gamma-aminobutyric acid (GABA) A receptor, alpha 6	Chr11: 42.306437	5.28356	10.8	Chr5: 133.062783	0.336985	50	0.0162081	0	0	1
TC0700002062.mm.2			Muc5ac	mucin 5AC, oligomeric mucus/gel-forming	Chr7: 141.788972	5.92864	12	Chr6: 145.501337	-0.336941	50	0.0162233	0	0	1
TC1500001968.mm.2	239559	9690	A4galt	alpha 1,4-galactosyltransferase	Chr15: 83.226722	9.4812	14.1	Chr6: 76.169928	0.336898	50	0.0162382	0	0	1
TC1400002788.mm.2	545007	115686	Gm5796	predicted gene 5796	Chr14: 3.960179	10.225	11.1	Chr13: 115.929261	-0.336875	50	0.0162459	0	0	1
TC0X00002450.mm.2	66192	4387	Lage3	L antigen family, member 3	ChrX: 74.351276	8.35545	13.9	Chr5: 137.893580	0.336872	50	0.0162471	0	0	1
TC0200004502.mm.2	214585		Spg11	spastic paraplegia 11 (autosomal recessive)	Chr2: 122.053520	7.36445	16.7	Chr2: 121.587032	0.336822	50	0.0162642	0	0	1
TC0900000135.mm.2	234988	44896	Mbd3l2	methyl-CpG binding domain protein 3-like 2	Chr9: 18.430615	5.39256	8.7	Chr3: 57.609577	0.336809	50	0.0162686	0	0	1
TC0500001142.mm.2	381667	87820	Lrcol1	leucine rich colipase-like 1	Chr5: 110.354096	6.19524	14.8	Chr5: 135.879195	-0.33678	50	0.0162786	0	0	1
TC1800000455.mm.2	58916	4942	Myot	myotilin	Chr18: 44.334074	7.10331	7.8	Chr7: 84.149847	-0.336774	50	0.0162806	0	0	1
TC0300001697.mm.2	18583	1956	Pde7a	phosphodiesterase 7A	Chr3: 19.223108	8.58705	10.7	Chr14: 124.108797	0.336693	50	0.0163085	0	0	1
TC0500000071.mm.2	667948		Gm8890	predicted gene 8890	Chr5: 11.255933	7.84464	12	Chr16: 22.124255	-0.336691	50	0.0163092	0	0	1
TC0700003687.mm.2	258222	115488	Olfr310	olfactory receptor 310	Chr7: 86.268730	5.88385	7.8	Chr5: 144.449880	-0.336674	50	0.0163153	0	0	1
TC1900001080.mm.2	22287	2518	Scgb1a1	secretoglobin, family 1A, member 1 (uteroglobin)	Chr19: 9.083636	6.50435	11.1	Chr7: 40.421635	-0.336667	50	0.0163176	0	0	1
TC0900002836.mm.2	22771	2562	Zic1	Zic family member 1	Chr9: 91.358058	7.12575	13.3	Chr12: 108.898349	-0.336601	50	0.0163403	0	0	1
TC0400001314.mm.2	258852	27281	Olfr1341	olfactory receptor 1341	Chr4: 118.709409	6.54236	12	Chr12: 34.205278	-0.336563	50	0.0163536	0	0	1
TC1900001556.mm.2	329064	22946	Pkd2l1	polycystic kidney disease 2-like 1	Chr19: 44.147637	5.71804	11.2	Chr11: 93.000000	-0.336542	50	0.0163609	0	0	1
TC0200005333.mm.2	620790	113505	Gm14443	predicted gene 14443	Chr2: 175.166255	8.81429	17.7	Chr13: 110.449360	-0.336506	50	0.0163732	0	0	1
TC0500003088.mm.2	11409	20057	Acads	acyl-CoA dehydrogenase, C-2 to C-3 short chain	Chr5: 115.110299	10.9696	13.4	Chr6: 16.059391	-0.336413	50	0.0164054	0	0	1
TC0700003942.mm.2	434219	83832	Trim30c	tripartite motif-containing 30C	Chr7: 104.382065	5.27369	17.2	Chr5: 141.222149	0.336387	50	0.0164144	0	0	1
TC1200000018.mm.2	217378	9558	Dnajc27	DnaJ (Hsp40) homolog, subfamily C, member 27	Chr12: 4.082574	5.86805	13.3	Chr12: 34.205278	0.336361	50	0.0164233	0	0	1
TC0400004181.mm.2			Gm11239	predicted gene 11239	Chr4: 73.620648	7.86275	11.2	Chr2: 107.153805	-0.336325	50	0.0164358	0	0	1
TC0300000731.mm.2	66256	2369	Ssr2	signal sequence receptor, beta (translocon-associated protein beta)	Chr3: 88.579641	12.6239	16	Chr11: 83.708433	0.336299	50	0.0164451	0	0	1
TC0900001142.mm.2			Bcl2a1a	B cell leukemia	Chr9: 88.956920	7.75267	11.8	Chr14: 52.130495	0.336267	50	0.0164562	0	0	1
TC1100004227.mm.2	20892	88844	Stra13	stimulated by retinoic acid 13	Chr11: 120.710941	10.5681	16	ChrX: 70.948498	0.336173	50	0.0164889	0	0	1
TC1100002772.mm.2	11749	55558	Anxa6	annexin A6	Chr11: 54.978962	9.38209	15.8	Chr14: 46.564479	0.336055	50	0.01653	0	0	1
TC1600000765.mm.2	224250	10534	Cldn25	claudin 25	Chr16: 58.727910	10.2177	16.8	Chr12: 100.674920	0.335999	50	0.0165494	0	0	1
TC1700000091.mm.2	20997	2393	T	T, brachyury homolog (mouse)	Chr17: 8.434423	8.50982	12.9	Chr11: 117.545132	-0.33595	50	0.0165663	0	0	1
TC1500001957.mm.2	76279	75003	Cyp2d26	cytochrome P450, family 2, subfamily d, polypeptide 26	Chr15: 82.790105	12.7566	12.8	Chr18: 75.950904	-0.335916	50	0.0165783	0	0	1
TC0600001030.mm.2	56691	23184	Dnajb8	DnaJ (Hsp40) homolog, subfamily B, member 8	Chr6: 88.222268	6.88027	15.1	Chr13: 108.957958	-0.335835	50	0.0166066	0	0	1
TC1700000290.mm.2	224598	104279	Zfp758	zinc finger protein 758	Chr17: 22.361453	9.38991	14.6	Chr17: 21.690414	-0.335826	50	0.01661	0	0	1
TC0300002481.mm.2	229595	23141	Adamtsl4	ADAMTS-like 4	Chr3: 95.676201	8.84433	12.3	Chr3: 100.387918	-0.335784	50	0.0166245	0	0	1
TC1900001265.mm.2	226026	41009	Smc5	structural maintenance of chromosomes 5	Chr19: 23.206385	8.73291	12.7	Chr13: 106.114442	0.33576	50	0.0166329	0	0	1
TC1700000198.mm.2	22759	113505	Zfp97	zinc finger protein 97	Chr17: 17.121383	10.4676	32.6	Chr14: 9.528965	-0.335728	50	0.0166444	0	0	1
TC0600000623.mm.2	15397		Hoxa11os	homeobox A11, opposite strand	Chr6: 52.244393	7.55015	13.7	Chr12: 104.719074	0.335661	50	0.0166677	0	0	1
TC1300000498.mm.2	12522	3121	Cd83	CD83 molecule	Chr13: 43.785107	8.63189	10.1	Chr5: 144.449880	0.335644	50	0.0166737	0	0	1
TC0500001918.mm.2	207618		Zfp804b	zinc finger protein 804B	Chr5: 6.769030	5.93962	18.8	Chr2: 15.000000	-0.335576	50	0.0166976	0	0	1
TC0100002348.mm.2	98488	40805	Gtf3c3	general transcription factor IIIC, polypeptide 3, 102kDa	Chr1: 54.397581	8.13004	15.2	Chr5: 133.911105	0.335574	50	0.0166982	0	0	1
TC1300000307.mm.2			Gm11360	predicted gene 11360	Chr13: 27.956155	7.4426	14.4	Chr13: 115.929261	-0.335495	50	0.0167261	0	0	1
TC0800001951.mm.2	66653	10127	Brf2	BRF2, subunit of RNA polymerase III transcription initiation factor, BRF1-like	Chr8: 27.123830	7.82898	10.8	Chr6: 75.969782	0.335482	50	0.0167308	0	0	1
TC0600000359.mm.2	208665	55943	Akr1d1	aldo-keto reductase family 1, member D1	Chr6: 37.530173	6.96558	8.4	Chr1: 43.444074	-0.335434	50	0.0167476	0	0	1
TC1700002225.mm.2	18044	32114	Nfya	nuclear transcription factor Y, alpha	Chr17: 48.386885	8.38082	15.9	Chr1: 109.631743	-0.335383	50	0.0167657	0	0	1
TC0100000101.mm.2	70397	9890	Tmem70	transmembrane protein 70	Chr1: 16.665191	6.57891	14.3	Chr5: 123.165952	0.335357	50	0.0167747	0	0	1
TC1100002847.mm.2	11840	56086	Arf1	ADP-ribosylation factor 1	Chr11: 59.211412	13.7068	13.4	Chr3: 142.041671	-0.335269	50	0.0168059	0	0	1
TC0X00003113.mm.2	83453		Chrdl1	chordin-like 1	ChrX: 143.285674	7.82469	10.4	Chr3: 126.413660	0.335218	50	0.0168238	0	0	1
TC0800001703.mm.2	76413	87021	1700016D06Rik	RIKEN cDNA 1700016D06 gene	Chr8: 11.654921	6.38705	11.5	Chr13: 7.000000	-0.335164	50	0.016843	0	0	1
TC0900000046.mm.2	17381	20547	Mmp12	matrix metallopeptidase 12 (macrophage elastase)	Chr9: 7.344381	7.4872	7.9	Chr3: 65.564009	0.33513	50	0.0168552	0	0	1
TC0200002474.mm.2			Srsf6	serine/arginine-rich splicing factor 6	Chr2: 162.931508	9.0116	18.1	Chr5: 137.893580	0.335047	50	0.0168845	0	0	1
TC1700001750.mm.2	21463	8433	Tcp11	t-complex 11, testis-specific	Chr17: 28.066747	6.02333	11	Chr4: 65.944234	0.334827	50	0.0169629	0	0	1
TC1600002027.mm.2	68637	89390	1110025L11Rik	RIKEN cDNA 1110025L11 gene	Chr16: 89.063410	6.3198	14	ChrX: 57.102672	-0.334801	50	0.016972	0	0	1
TC0800000105.mm.2	20664	48390	Sox1	SRY (sex determining region Y)-box 1	Chr8: 12.395295	8.76473	11.5	Chr3: 31.853489	-0.334745	50	0.0169919	0	0	1
TC0200003630.mm.2	71586	32535	Ifih1	interferon induced with helicase C domain 1	Chr2: 62.593289	10.6731	28.3	Chr2: 62.162364	0.334705	50	0.0170062	0	0	1
TC0500000648.mm.2	109108	4627	Slc30a9	solute carrier family 30 (zinc transporter), member 9	Chr5: 67.306955	9.57171	16.7	Chr15: 37.462412	0.334702	50	0.0170074	0	0	1
TC1900001012.mm.2			Slc22a12	solute carrier family 22 (organic anion/urate transporter), member 12	Chr19: 6.535845	7.45945	12.2	Chr5: 133.911105	-0.334631	50	0.0170325	0	0	1
TC1800000689.mm.2	58801	75166	Pmaip1	phorbol-12-myristate-13-acetate-induced protein 1	Chr18: 66.458604	7.30678	11.2	Chr5: 137.125241	0.334613	50	0.0170392	0	0	1
TC0400001194.mm.2	639781	87538	Skint1	selection and upkeep of intraepithelial T cells 1	Chr4: 112.006269	5.88189	18.6	Chr3: 109.429336	0.334543	50	0.0170642	0	0	1
TC0800001232.mm.2	234700	18397	Nrn1l	neuritin 1-like	Chr8: 105.880881	8.66224	10.9	Chr19: 53.103019	-0.334483	50	0.0170857	0	0	1
TC0100001593.mm.2			Alyref2	Aly	Chr1: 171.503478	7.08058	14.4	Chr16: 28.990394	0.334465	50	0.0170923	0	0	1
TC0800002877.mm.2	18104	695	Nqo1	NAD(P)H dehydrogenase, quinone 1	Chr8: 107.388225	9.90869	11.7	ChrX: 152.376836	-0.334235	50	0.0171746	0	0	1
TC1400002457.mm.2	629678		Gm6994	predicted gene 6994	Chr14: 77.479483	7.27927	12.8	Chr13: 110.449360	-0.334134	50	0.0172113	0	0	1
TC0700004513.mm.2	80876	74574	Ifitm2	interferon induced transmembrane protein 2	Chr7: 140.954837	13.3589	9.6	Chr5: 52.890189	-0.333999	50	0.0172597	0	0	1
TC0900002308.mm.2	75717	2597	Cul5	cullin 5	Chr9: 53.614582	9.93767	7	Chr3: 57.609577	-0.333965	50	0.0172723	0	0	1
TC0900001424.mm.2	107934	1077	Celsr3	cadherin, EGF LAG seven-pass G-type receptor 3	Chr9: 108.826320	9.73413	14	Chr4: 121.044402	-0.333951	50	0.0172772	0	0	1
TC1300001263.mm.2	77318	12674	Ankrd55	ankyrin repeat domain 55	Chr13: 112.288451	5.80304	12	ChrX: 158.300348	0.333944	50	0.0172797	0	0	1
TC0500001642.mm.2	22697	56530	Zscan21	zinc finger and SCAN domain containing 21	Chr5: 138.116903	7.91269	22.1	Chr5: 139.342498	0.333943	50	0.0172803	0	0	1
TC1700002216.mm.2	74123	12536	Foxp4	forkhead box P4	Chr17: 47.867133	8.28216	12.7	ChrX: 58.962775	-0.333931	50	0.0172845	0	0	1
TC1500000585.mm.2	14731	37852	Gpaa1	glycosylphosphatidylinositol anchor attachment 1	Chr15: 76.331231	10.381	16.1	Chr5: 137.893580	0.333866	50	0.0173079	0	0	1
TC1400001655.mm.2	50905	10287	Il17rb	interleukin 17 receptor B	Chr14: 29.996138	6.92369	16.4	Chr9: 58.877034	0.333778	50	0.0173401	0	0	1
TC0800001296.mm.2	56523	23182	Pmfbp1	polyamine modulated factor 1 binding protein 1	Chr8: 109.494027	6.39302	13.1	Chr11: 121.547989	-0.333766	50	0.0173443	0	0	1
TC1200001066.mm.2	12062	519	Bdkrb2	bradykinin receptor B2	Chr12: 105.563172	7.52873	17.5	Chr14: 52.130495	-0.333733	50	0.0173564	0	0	1
TC0700000279.mm.2	378430	35364	Nanos2	nanos homolog 2 (Drosophila)	Chr7: 18.987524	6.18818	14.2	Chr5: 123.165952	-0.333606	50	0.0174024	0	0	1
TC0900003282.mm.2	102566	14314	Ano10	anoctamin 10	Chr9: 122.175874	11.1234	13.9	Chr4: 129.560806	-0.333604	50	0.0174032	0	0	1
TC0X00000305.mm.2	100862389		Gm21699	predicted gene 21699	ChrX: 34.450524	6.63184	14.4	ChrX: 50.932422	-0.333572	50	0.0174148	0	0	1
TC0100000524.mm.2	23792	2826	Adam23	ADAM metallopeptidase domain 23	Chr1: 63.445891	6.98296	11.4	Chr9: 87.462218	0.333513	50	0.0174365	0	0	1
TC0200003924.mm.2	259018	77387	Olfr1049	olfactory receptor 1049	Chr2: 86.254765	5.88091	10.3	Chr2: 139.724059	-0.33348	50	0.0174483	0	0	1
TC0100000774.mm.2	64294	11186	Itm2c	integral membrane protein 2C	Chr1: 85.894281	9.28722	14.4	Chr9: 123.938540	0.333413	50	0.017473	0	0	1
TC1300000258.mm.2	50708	68455	Hist1h1c	histone cluster 1, H1c	Chr13: 23.738807	10.5175	19.9	Chr13: 20.437691	0.333411	50	0.0174735	0	0	1
TC1400001221.mm.2	668743	86332	Gm9328	predicted gene 9328	Chr14: 106.468204	6.30311	13.2	Chr18: 85.799399	-0.333405	50	0.0174758	0	0	1
TC1400001222.mm.2	100043811	86332	Gm4664	predicted gene 4664	Chr14: 106.471566	6.30311	13.2	Chr18: 85.799399	-0.333405	50	0.0174758	0	0	1
TC0200005255.mm.2	67637		4930470P17Rik	RIKEN cDNA 4930470P17 gene	Chr2: 170.579418	5.81209	10.9	Chr18: 11.370612	-0.333385	50	0.0174831	0	0	1
TC0700004557.mm.2	71623	110737	Krtap5-2	keratin associated protein 5-2	Chr7: 142.174532	7.53604	15	ChrX: 52.951018	-0.333314	50	0.0175092	0	0	1
TC1500000308.mm.2	75766	12769	Dcstamp	dendrocyte expressed seven transmembrane protein	Chr15: 39.745930	6.53405	19.1	Chr3: 93.587176	-0.33331	50	0.0175103	0	0	1
TC0500001735.mm.2	67238	57041	Fam220a	family with sequence similarity 220, member A	Chr5: 143.548706	8.09144	14.5	Chr9: 85.118181	0.3333	50	0.0175142	0	0	1
TC1000000170.mm.2	432436		Gm5420	predicted gene 5420	Chr10: 21.690845	6.00962	12.1	Chr4: 70.088532	0.333295	50	0.017516	0	0	1
TC0700000867.mm.2	68137	86772	Kdelr1	KDEL (Lys-Asp-Glu-Leu) endoplasmic reticulum protein retention receptor 1	Chr7: 45.872772	11.5763	34.1	Chr7: 45.725191	-0.333281	50	0.0175213	0	0	1
TC1700000571.mm.2	224691	77422	Zfp472	zinc finger protein 472	Chr17: 32.965814	7.5988	11.9	Chr16: 92.789986	0.333272	50	0.0175243	0	0	1
TC1800001584.mm.2	225724	2058	Mapk4	mitogen-activated protein kinase 4	Chr18: 73.928486	5.76273	16.7	Chr7: 36.693524	0.333231	50	0.0175394	0	0	1
TC0200005470.mm.2	227733	45457	Pip5kl1	phosphatidylinositol-4-phosphate 5-kinase-like 1	Chr2: 32.575718	6.59442	16.2	Chr5: 137.893580	-0.333008	50	0.0176213	0	0	1
TC0800002706.mm.2	12623	117993	Ces1g	carboxylesterase 1G	Chr8: 93.302369	11.8002	14.1	Chr11: 87.748713	-0.333002	50	0.0176234	0	0	1
TC1700000582.mm.2	69481	77642	Actl9	actin-like 9	Chr17: 33.432896	5.80484	17.1	Chr10: 125.491081	-0.33298	50	0.0176316	0	0	1
TC0700002783.mm.2	84506	10911	Hamp	hepcidin antimicrobial peptide	Chr7: 30.942368	8.33489	10.2	Chr3: 128.292533	-0.332936	50	0.0176477	0	0	1
TC0X00001801.mm.2	54632	5372	Ftsj1	FtsJ RNA methyltransferase homolog 1 (E. coli)	ChrX: 8.238668	8.05775	17.5	Chr14: 67.811657	0.332898	50	0.017662	0	0	1
TC1900000208.mm.2	107305	45637	Vps37c	vacuolar protein sorting 37 homolog C	Chr19: 10.688735	7.49113	14	Chr5: 141.222149	0.332866	50	0.0176737	0	0	1
TC0500000805.mm.2	70977	13225	Cabs1	calcium-binding protein, spermatid-specific 1	Chr5: 87.979439	5.54984	10.8	Chr13: 83.736987	0.332786	50	0.0177033	0	0	1
TC0700001520.mm.2	434218		Trim34b	tripartite motif-containing 34B	Chr7: 104.244457	7.95038	17	Chr9: 47.625185	0.332761	50	0.0177125	0	0	1
TC1100004054.mm.2	140497	74580	AF251705	cDNA sequence AF251705	Chr11: 114.996721	7.07669	12.4	Chr7: 39.894396	0.332759	50	0.0177132	0	0	1
TC0900002382.mm.2	56380	4721	Arid3b	AT rich interactive domain 3B (BRIGHT-like)	Chr9: 57.790353	6.73455	8.7	Chr14: 124.108797	0.332758	50	0.0177133	0	0	1
TC1900000972.mm.2	75555		1700020D05Rik	RIKEN cDNA 1700020D05 gene	Chr19: 5.502767	6.00793	10.4	Chr8: 114.800238	0.332752	50	0.0177156	0	0	1
TC1400002789.mm.2			Gm2974	predicted gene 2974	Chr14: 4.182576	7.81438	10.4	Chr16: 17.412078	-0.332744	50	0.0177188	0	0	1
TC1500002282.mm.2	16691	55643	Krt8	keratin 8	Chr15: 101.996709	15.5421	10.8	Chr6: 16.982017	-0.332697	50	0.0177361	0	0	1
TC1000000142.mm.2	15979	359	Ifngr1	interferon gamma receptor 1	Chr10: 19.591949	10.8502	47.6	Chr10: 18.908657	0.332664	50	0.0177483	0	0	1
TC0700000860.mm.2	12348	36061	Car11	carbonic anhydrase 11	Chr7: 45.699843	7.64624	14.1	Chr18: 73.844688	-0.332641	50	0.0177569	0	0	1
TC1900001137.mm.2	68774	86131	Ms4a6d	membrane-spanning 4-domains, subfamily A, member 6D	Chr19: 11.586604	6.6216	17.6	Chr3: 38.527799	0.332639	50	0.0177577	0	0	1
TC0400002800.mm.2	73750	18739	Whrn	whirlin	Chr4: 63.414910	8.59555	13.6	ChrX: 57.102672	-0.332619	50	0.017765	0	0	1
TC0500001021.mm.2	13406	68396	Dmp1	dentin matrix acidic phosphoprotein 1	Chr5: 104.202617	6.41898	22.7	Chr5: 137.010795	0.332418	50	0.0178396	0	0	1
TC1300000635.mm.2	268663	9776	Cdhr2	cadherin-related family member 2	Chr13: 54.701461	11.9852	13.7	Chr18: 86.580278	-0.332412	50	0.0178416	0	0	1
TC0200003885.mm.2	228139	1922	P2rx3	purinergic receptor P2X, ligand-gated ion channel, 3	Chr2: 84.984117	6.02362	10.6	Chr7: 80.974403	0.332382	50	0.0178528	0	0	1
TC1100001571.mm.2	69376	18892	Zpbp2	zona pellucida binding protein 2	Chr11: 98.551097	5.33796	8.4	Chr8: 24.382366	0.33232	50	0.017876	0	0	1
TC0700000162.mm.2	232889	2748	Pla2g4c	phospholipase A2, group IVC (cytosolic, calcium-independent)	Chr7: 13.324655	7.23944	9.7	Chr14: 46.564479	0.332312	50	0.017879	0	0	1
TC0200002289.mm.2	100579149		Gm17416	predicted gene 17416	Chr2: 152.569338	7.33909	14.7	Chr7: 85.068913	-0.332218	50	0.017914	0	0	1
TC1900000230.mm.2	225923		Oosp3	oocyte secreted protein 3	Chr19: 11.697055	6.8762	12.9	Chr7: 144.447601	-0.332195	50	0.0179228	0	0	1
TC0400002238.mm.2	69352	11172	Necab1	N-terminal EF-hand calcium binding protein 1	Chr4: 14.952245	7.63049	9.8	Chr16: 26.422169	-0.332106	50	0.0179557	0	0	1
TC0Y00000023.mm.2			Gm21788	predicted gene 21788	ChrY: 7.405010	10.1082	11.4	Chr5: 137.893580	-0.332075	50	0.0179676	0	0	1
TC0300000060.mm.2	16592	108238	Fabp5	fatty acid binding protein 5 (psoriasis-associated)	Chr3: 10.012548	6.93727	10	Chr3: 9.983632	0.332072	50	0.0179687	0	0	1
TC1300001789.mm.2	66895	12051	Pxdc1	PX domain containing 1	Chr13: 34.627840	7.33015	11.4	Chr3: 98.283044	0.332026	50	0.0179859	0	0	1
TC0800003213.mm.2			Gm10999	predicted gene 10999	Chr8: 129.129097	10.6168	13	Chr5: 133.911105	-0.331972	50	0.0180059	0	0	1
TC0100001656.mm.2	26909	31352	Exo1	exonuclease 1	Chr1: 175.880778	6.49647	9.1	Chr6: 28.240792	0.331968	50	0.0180074	0	0	1
TC0800000587.mm.2	22341	3962	Vegfc	vascular endothelial growth factor C	Chr8: 54.077532	8.69125	8.3	Chr4: 118.753825	-0.331938	50	0.0180188	0	0	1
TC0X00001227.mm.2	100862282		Gm21616	predicted gene 21616	ChrX: 125.434888	7.04629	13.2	Chr16: 3.500000	-0.331928	50	0.0180224	0	0	1
TC0200002170.mm.2	67877	7165	Naa20	N(alpha)-acetyltransferase 20, NatB catalytic subunit	Chr2: 145.902099	8.9704	11.6	ChrX: 52.716667	0.331875	50	0.0180423	0	0	1
TC0600002055.mm.2	78412	49745	3110062M04Rik	RIKEN cDNA 3110062M04 gene	Chr6: 34.869220	6.72778	16.2	Chr6: 12.796975	-0.331869	50	0.0180446	0	0	1
TC0700004403.mm.2	55987	69259	Cpxm2	carboxypeptidase X (M14 family), member 2	Chr7: 132.042810	7.42489	13.4	Chr7: 89.835648	0.331729	50	0.0180972	0	0	1
TC0900000793.mm.2	76524	9898	Cln6	ceroid-lipofuscinosis, neuronal 6, late infantile, variant	Chr9: 62.838785	10.0079	14.2	Chr4: 114.787710	-0.331688	50	0.0181127	0	0	1
TC0X00003360.mm.2	170743	75060	Tlr7	toll-like receptor 7	ChrX: 167.304929	7.52778	16.6	Chr7: 95.958777	0.33167	50	0.0181194	0	0	1
TC0700000913.mm.2	140919	121617	Slc17a6	solute carrier family 17 (sodium-dependent inorganic phosphate cotransporter), member 6	Chr7: 51.621830	5.60004	14.9	Chr5: 16.608488	-0.331602	50	0.018145	0	0	1
TC0200002771.mm.2	68175		4930591A17Rik	RIKEN cDNA 4930591A17 gene	Chr2: 179.414936	6.52815	13.9	Chr19: 23.844199	-0.331391	50	0.0182246	0	0	1
TC0400003938.mm.2	384077	88378	Pramel5	preferentially expressed antigen in melanoma like 5	Chr4: 144.270633	8.00833	12.3	Chr4: 87.718137	-0.331321	50	0.0182512	0	0	1
TC0100000942.mm.2	51800	9632	Bok	BCL2-related ovarian killer	Chr1: 93.685694	7.05331	14	Chr1: 92.711739	0.331266	50	0.0182721	0	0	1
TC0500001576.mm.2	27368	8260	Tbl2	transducin (beta)-like 2	Chr5: 135.149657	8.54025	20.7	Chr12: 67.568128	0.33126	50	0.0182743	0	0	1
TC0800001410.mm.2	15486	99709	Hsd17b2	hydroxysteroid (17-beta) dehydrogenase 2	Chr8: 117.701946	11.4544	11	ChrX: 161.585623	-0.331244	50	0.0182806	0	0	1
TC1000002434.mm.2	670880	115744	Gm9507	predicted gene 9507	Chr10: 77.810747	7.91771	31.8	Chr5: 137.893580	-0.331165	50	0.0183105	0	0	1
TC0600002919.mm.2	101122	18342	Rpusd3	RNA pseudouridylate synthase domain containing 3	Chr6: 113.415319	7.14153	10.2	Chr13: 83.781116	0.331117	50	0.0183286	0	0	1
TC1000003171.mm.2	544748		Olfr765	olfactory receptor 765	Chr10: 129.046132	6.44607	19.4	Chr11: 29.493209	-0.331109	50	0.0183319	0	0	1
TC0800000814.mm.2	326618	74286	Tpm4	tropomyosin 4	Chr8: 72.134975	10.7176	10.3	ChrX: 166.686631	0.331105	50	0.0183332	0	0	1
TC1000002570.mm.2	544717	87608	1190007I07Rik	RIKEN cDNA 1190007I07 gene	Chr10: 82.619851	7.53096	17.7	Chr6: 147.677794	0.331087	50	0.01834	0	0	1
TC0400002543.mm.2	29848		Olfr29-ps1	olfactory receptor 29, pseudogene 1	Chr4: 43.781365	7.36471	11.5	Chr5: 137.893580	-0.331056	50	0.0183518	0	0	1
TC0600002109.mm.2	15258	68766	Hipk2	homeodomain interacting protein kinase 2	Chr6: 38.690572	11.0613	12.3	ChrX: 130.288103	-0.330872	50	0.018422	0	0	1
TC1200000838.mm.2	53314	4666	Batf	basic leucine zipper transcription factor, ATF-like	Chr12: 85.686669	7.99556	7.7	Chr18: 73.097788	-0.330868	50	0.0184236	0	0	1
TC1700001105.mm.2	13823	49308	Epb4.1l3	erythrocyte protein band 4.1-like 3	Chr17: 69.156810	10.3861	13.9	ChrX: 161.585623	-0.330865	50	0.0184249	0	0	1
TC0400001413.mm.2	54170	39141	Rragc	Ras-related GTP binding C	Chr4: 123.917433	11.3476	12.1	Chr2: 13.436216	-0.330855	50	0.0184288	0	0	1
TC0X00000700.mm.2	14539	68064	Opn1mw	opsin 1 (cone pigments), medium-wave-sensitive	ChrX: 74.127464	5.31253	17.3	Chr7: 118.834802	0.330699	50	0.0184883	0	0	1
TC0500003451.mm.2	16369	84788	Irs3	insulin receptor substrate 3	Chr5: 137.643031	7.49935	11.9	ChrX: 58.962775	-0.330599	50	0.0185268	0	0	1
TC0400002713.mm.2	54357	69270	Epb4.1l4b	erythrocyte protein band 4.1-like 4b	Chr4: 56.991972	13.4153	12.1	Chr14: 114.751225	-0.330595	50	0.0185282	0	0	1
TC0700000546.mm.2	26466	40802	Zfp260	zinc finger protein 260	Chr7: 30.094777	9.78815	13.3	Chr7: 29.352645	0.330587	50	0.0185314	0	0	1
TC1300000876.mm.2	16372	56490	Irx2	iroquois homeobox 2	Chr13: 72.628797	6.43182	12.6	Chr9: 34.662046	-0.330579	50	0.0185341	0	0	1
TC1400000591.mm.2	278676	115686	AY358078	cDNA sequence AY358078	Chr14: 51.800046	6.78855	15.5	Chr6: 85.817555	0.330567	50	0.018539	0	0	1
TC0700000522.mm.2	233046	15635	Rasgrp4	RAS guanyl releasing protein 4	Chr7: 29.134854	6.27384	14	Chr2: 14.395051	-0.330544	50	0.0185475	0	0	1
TC0400001783.mm.2	213649	17710	Arhgef19	Rho guanine nucleotide exchange factor (GEF) 19	Chr4: 141.239499	8.12725	10.1	Chr12: 44.907989	-0.330476	50	0.0185737	0	0	1
TC0700000515.mm.2	16855	21239	Lgals4	lectin, galactoside-binding, soluble, 4	Chr7: 28.833794	16.14	13.9	Chr3: 41.542098	-0.330339	50	0.0186266	0	0	1
TC0300002412.mm.2	433619	54921	Kprp	keratinocyte proline-rich protein	Chr3: 92.823074	6.84458	15.1	Chr5: 135.879195	-0.330219	50	0.018673	0	0	1
TC1400001930.mm.2	14528	132	Gch1	GTP cyclohydrolase 1	Chr14: 47.153895	8.24231	26	Chr14: 47.060301	0.330114	50	0.0187136	0	0	1
TC1100000681.mm.2	631323	115390	Gm12250	predicted gene 12250	Chr11: 58.183843	7.60169	13.2	ChrX: 21.061933	0.329951	50	0.0187768	0	0	1
TC0900002022.mm.2	100312956		Gm17365	predicted gene 17365	Chr9: 35.645113	7.27098	11.6	Chr6: 3.847191	-0.329899	50	0.018797	0	0	1
TC0X00001235.mm.2	100502716		Gm17267	predicted gene 17267	ChrX: 126.016903	7.79978	9.3	Chr5: 137.893580	-0.329886	50	0.0188021	0	0	1
TC0500002642.mm.2	231327	68272	Ppat	phosphoribosyl pyrophosphate amidotransferase	Chr5: 76.913249	7.24393	19.4	ChrX: 57.102672	0.329851	50	0.0188157	0	0	1
TC1100001918.mm.2	217331	18194	Unk	unkempt homolog (Drosophila)	Chr11: 116.030316	8.36369	9.6	Chr8: 118.380694	-0.329847	50	0.0188169	0	0	1
TC1600000970.mm.2			Affy_TC1600000970.mm.2	Affy MTA 1.0 probeset TC1600000970.mm.2	Chr16: 89.092134	8.82935	14.5	Chr13: 115.929261	-0.329808	50	0.0188323	0	0	1
TC1400000292.mm.2	319476	49635	Lrtm1	leucine-rich repeats and transmembrane domains 1	Chr14: 29.018208	6.19849	13.3	Chr11: 111.500000	-0.329731	50	0.0188621	0	0	1
TC0100002888.mm.2	27392	6330	Pign	phosphatidylinositol glycan anchor biosynthesis, class N	Chr1: 105.518422	9.50184	20.1	Chr1: 105.777024	0.329643	50	0.0188966	0	0	1
TC1400002785.mm.2	100040697		Gm10340	predicted gene 10340	Chr14: 3.572023	9.44305	13.2	Chr5: 137.893580	-0.329628	50	0.0189025	0	0	1
TC0200003352.mm.2	30050	8131	Fbxw2	F-box and WD repeat domain containing 2	Chr2: 34.804364	8.48502	12.1	Chr1: 167.223111	0.329617	50	0.0189068	0	0	1
TC0500000489.mm.2	66999	11873	Med28	mediator complex subunit 28	Chr5: 45.520221	9.49675	14.7	ChrX: 57.102672	0.329614	50	0.0189077	0	0	1
TC0200004072.mm.2	258468	103784	Olfr1254	olfactory receptor 1254	Chr2: 89.788406	5.903	11.5	Chr9: 43.304228	0.329604	50	0.0189116	0	0	1
TC0400002876.mm.2	19266	88669	Ptprd	protein tyrosine phosphatase, receptor type, D	Chr4: 75.941237	10.2554	17	Chr4: 81.726726	-0.329603	50	0.0189121	0	0	1
TC1900000008.mm.2	12894	1413	Cpt1a	carnitine palmitoyltransferase 1A (liver)	Chr19: 3.323301	11.6377	17.3	ChrX: 58.962775	-0.329599	50	0.0189137	0	0	1
TC0500002675.mm.2	12617	1371	Cenpc1	centromere protein C 1	Chr5: 86.012024	8.89767	14.3	Chr8: 51.738632	0.329588	50	0.0189179	0	0	1
TC0900000540.mm.2	59095	11090	Fxyd6	FXYD domain containing ion transport regulator 6	Chr9: 45.370185	8.60815	15.6	Chr2: 80.148968	0.329583	50	0.0189198	0	0	1
TC1500002346.mm.2	18810	384	Plec	plectin	Chr15: 76.170974	11.3708	12.7	Chr4: 57.500003	-0.329525	50	0.0189428	0	0	1
TC1100000264.mm.2	67030	9987	Fancl	Fanconi anemia, complementation group L	Chr11: 26.386135	8.70822	26.7	Chr11: 27.337521	0.329494	50	0.0189549	0	0	1
TC0100001684.mm.2	791357		Gm9982	predicted gene 9982	Chr1: 178.256103	6.77836	16.1	Chr9: 100.022005	-0.32948	50	0.0189601	0	0	1
TC1700000498.mm.2	442827	53300	Rab44	RAB44, member RAS oncogene family	Chr17: 29.135056	7.44291	11.5	Chr5: 118.918193	-0.329348	50	0.0190121	0	0	1
TC0X00001602.mm.2	245683	17724	Klhl34	kelch-like family member 34	ChrX: 157.818435	6.07938	10.1	Chr4: 22.550457	-0.329316	50	0.0190244	0	0	1
TC0600000485.mm.2	258366	74166	Olfr434	olfactory receptor 434	Chr6: 43.216883	6.8536	19	Chr12: 104.393980	-0.329258	50	0.0190472	0	0	1
TC1500002320.mm.2	74174	16942	Gtsf1	gametocyte specific factor 1	Chr15: 103.402405	5.58636	12.4	Chr15: 63.392263	-0.329141	50	0.0190931	0	0	1
TC1600000150.mm.2			Mkl2	MKL/myocardin-like 2	Chr16: 13.256481	11.2646	13.6	Chr8: 113.789919	-0.329085	50	0.0191153	0	0	1
TC1300000571.mm.2	70930	41210	Nol8	nucleolar protein 8	Chr13: 49.653078	8.66471	9.6	Chr15: 28.321742	0.329066	50	0.0191229	0	0	1
TC1500001578.mm.2	74868	45494	Tmem65	transmembrane protein 65	Chr15: 58.782269	9.37578	15.1	Chr1: 191.601182	-0.329025	50	0.0191387	0	0	1
TC0600002980.mm.2	319776	18704	Tmem72	transmembrane protein 72	Chr6: 116.692630	7.75804	11.7	Chr13: 106.114442	-0.328965	50	0.0191626	0	0	1
TC0300000694.mm.2	229499	50472	Fcrl1	Fc receptor-like 1	Chr3: 87.376387	6.86196	10.3	Chr16: 11.886422	0.328947	50	0.0191696	0	0	1
TC0X00002031.mm.2	100040781	69443	Gm2964	predicted gene 2964	ChrX: 33.955044	8.36229	12.4	Chr18: 30.425700	-0.328769	50	0.01924	0	0	1
TC0500003296.mm.2	231760	14672	Rimbp2	RIMS binding protein 2	Chr5: 128.757794	6.13527	14.1	Chr10: 13.852671	-0.328688	50	0.0192721	0	0	1
TC0X00000674.mm.2	574404	83835	Gm14685	predicted gene 14685	ChrX: 73.117047	6.06613	12	Chr18: 28.108368	0.328624	50	0.0192977	0	0	1
TC0X00002420.mm.2	574405		DXBay18	DNA segment, Chr X, Baylor 18	ChrX: 73.137232	6.06613	12	Chr18: 28.108368	0.328624	50	0.0192977	0	0	1
TC0100000682.mm.2	195434		Utp14b	UTP14, U3 small nucleolar ribonucleoprotein, homolog B	Chr1: 78.657825	13.4415	18.1	ChrX: 58.962775	-0.328614	50	0.0193016	0	0	1
TC0400000454.mm.2	29845	74005	Olfr155	olfactory receptor 155	Chr4: 43.851565	6.66811	11.1	Chr12: 104.393980	-0.328601	50	0.0193066	0	0	1
TC1000002440.mm.2	11634	327	Aire	autoimmune regulator	Chr10: 78.030022	6.70862	10.7	Chr16: 93.684642	-0.328569	50	0.0193196	0	0	1
TC0200001011.mm.2	73373	41756	Phospho2	phosphatase, orphan 2	Chr2: 69.789623	8.78742	12.9	Chr2: 63.906770	0.328535	50	0.019333	0	0	1
TC0300002043.mm.2	545527	65043	Erich6	glutamate rich 6	Chr3: 58.616300	6.49091	13.6	Chr18: 16.414681	-0.328526	50	0.0193364	0	0	1
TC1600001983.mm.2	78913	32272	Ltn1	listerin E3 ubiquitin protein ligase 1	Chr16: 87.376651	8.16209	9.2	Chr17: 26.309378	0.328492	50	0.0193503	0	0	1
TC1700001608.mm.2	71003	28091	Prss41	protease, serine, 41	Chr17: 23.836785	5.62436	11.4	Chr18: 31.556239	0.328359	50	0.0194032	0	0	1
TC0400002134.mm.2	22186	68307	Uba52	ubiquitin A-52 residue ribosomal protein fusion product 1	Chr4: 3.973092	14.6883	13	Chr1: 18.168753	-0.328355	50	0.0194045	0	0	1
TC0500003470.mm.2	56314	50027	Zfp113	zinc finger protein 113	Chr5: 138.139702	8.89942	9.4	Chr10: 55.515150	-0.328331	50	0.0194142	0	0	1
TC0800000795.mm.2	73711	12509	Mvb12a	multivesicular body subunit 12A	Chr8: 71.542930	9.48382	13	ChrX: 167.394896	0.328313	50	0.0194214	0	0	1
TC1900001778.mm.2	100048534		Wdr96	WD repeat domain 96	Chr19: 47.736857	7.19131	15.6	Chr17: 91.701022	-0.328311	50	0.0194221	0	0	1
TC1500001461.mm.2	100038728		Gm10373	predicted gene 10373	Chr15: 43.430943	6.67529	16.9	Chr11: 111.500000	-0.328304	50	0.0194251	0	0	1
TC0700002593.mm.2	56869		Zfp109	zinc finger protein 109	Chr7: 24.227795	7.86438	9.3	Chr13: 106.114442	-0.328266	50	0.0194401	0	0	1
TC0800001871.mm.2	22335	36115	Vdac3	voltage-dependent anion channel 3	Chr8: 22.577075	14.2767	9.4	Chr3: 23.439163	-0.328265	50	0.0194405	0	0	1
TC0500001974.mm.2	100503549		Gm10354	predicted gene 10354	Chr5: 14.974113	9.63764	21.6	Chr13: 115.929261	-0.328261	50	0.0194422	0	0	1
TC1800001243.mm.2	14815	30960	Nr3c1	nuclear receptor subfamily 3, group C, member 1 (glucocorticoid receptor)	Chr18: 39.410545	8.99684	12.9	Chr2: 43.632178	-0.328227	50	0.0194556	0	0	1
TC0100001451.mm.2	67647	124386	4930523C07Rik	RIKEN cDNA 4930523C07 gene	Chr1: 160.044380	6.8656	26	Chr1: 158.381471	0.32821	50	0.0194626	0	0	1
TC0X00001221.mm.2	100503425		Gm17469	predicted gene 17469	ChrX: 124.629239	7.32596	11.3	Chr5: 139.342498	-0.32814	50	0.0194905	0	0	1
TC0X00001230.mm.2	100504606		Gm17693	predicted gene 17693	ChrX: 125.704790	7.32596	11.3	Chr5: 139.342498	-0.32814	50	0.0194905	0	0	1
TC0600000016.mm.2	243725	14247	Ppp1r9a	protein phosphatase 1, regulatory subunit 9A	Chr6: 4.902917	9.60593	13	ChrX: 126.953361	-0.328067	50	0.0195198	0	0	1
TC0900000032.mm.2	12363	938	Casp4	caspase 4, apoptosis-related cysteine peptidase	Chr9: 5.308828	11.2162	13.3	ChrX: 48.895006	0.327904	50	0.0195852	0	0	1
TC0400003794.mm.2	12259	7249	C1qa	complement component 1, q subcomponent, A chain	Chr4: 136.895916	9.16065	16.5	Chr14: 54.368093	0.327879	50	0.0195953	0	0	1
TC1100000238.mm.2	103573	2554	Xpo1	exportin 1 (CRM1 homolog, yeast)	Chr11: 23.256041	10.4284	15.2	Chr5: 139.342498	0.327868	50	0.0195997	0	0	1
TC0400000891.mm.2	545645	45671	Gm13283	predicted gene 13283	Chr4: 88.760119	6.14245	15.5	Chr1: 43.444074	-0.327812	50	0.0196221	0	0	1
TC1900000797.mm.2	12369	11168	Casp7	caspase 7, apoptosis-related cysteine peptidase	Chr19: 56.397129	11.025	15.5	Chr3: 32.403329	0.327791	50	0.0196309	0	0	1
TC0400002481.mm.2	100039789	4569	Gm12407	predicted gene 12407	Chr4: 41.791784	7.98413	20.6	Chr6: 145.501337	-0.327722	50	0.0196585	0	0	1
TC0600002674.mm.2	19349	3408	Rab7	RAB7, member RAS oncogene family	Chr6: 87.999106	14.6401	11.6	Chr14: 49.158962	-0.327709	50	0.0196638	0	0	1
TC1900001219.mm.2			Pcsk5	proprotein convertase subtilisin/kexin type 5	Chr19: 17.432832	11.0481	9.3	Chr2: 170.826972	-0.327656	50	0.0196853	0	0	1
TC0800002121.mm.2	14300	3295	Frg1	FSHD region gene 1	Chr8: 41.397454	9.49105	11.2	Chr10: 96.749466	0.327635	50	0.0196937	0	0	1
TC1700000323.mm.2			Srrm2	serine/arginine repetitive matrix 2	Chr17: 23.803187	13.7735	16	ChrX: 52.951018	-0.327632	50	0.0196947	0	0	1
TC1200000297.mm.2	22160	402	Twist1	twist basic helix-loop-helix transcription factor 1	Chr12: 33.957671	5.72695	14	Chr5: 137.125241	0.327597	50	0.019709	0	0	1
TC0X00002826.mm.2	407786	47969	Taf9b	TAF9B RNA polymerase II, TATA box binding protein (TBP)-associated factor, 31kDa	ChrX: 106.206874	8.31558	11.3	Chr3: 100.387918	0.327568	50	0.0197208	0	0	1
TC0100000761.mm.2			G530012D18Rik	RIKEN cDNA G530012D1 gene	Chr1: 85.575676	7.88985	15.3	Chr5: 137.893580	-0.327543	50	0.0197309	0	0	1
TC1800000606.mm.2	240327		Gm4951	predicted gene 4951	Chr18: 60.212077	6.71707	9.3	Chr4: 109.169766	0.327499	50	0.0197487	0	0	1
TC1900001144.mm.2	20908	80191	Stx3	syntaxin 3	Chr19: 11.775118	8.95413	13.8	Chr2: 98.186955	0.327493	50	0.0197513	0	0	1
TC1700002128.mm.2	100043332	104917	Ankrd66	ankyrin repeat domain 66	Chr17: 43.534174	6.94842	18.6	Chr9: 31.156625	-0.327336	50	0.0198149	0	0	1
TC0700004328.mm.2	71131	16318	Zfp689	zinc finger protein 689	Chr7: 127.442136	6.28507	21.8	Chr10: 109.378626	0.327299	50	0.01983	0	0	1
TC1800001259.mm.2	240239	18754	Gpr151	G protein-coupled receptor 151	Chr18: 42.578020	6.08816	13.2	Chr16: 88.933807	-0.327164	50	0.0198849	0	0	1
TC0X00003419.mm.2	13712	3832	Elk1	ELK1, member of ETS oncogene family	ChrX: 20.933395	7.72002	21.1	Chr19: 14.967297	-0.327153	50	0.0198893	0	0	1
TC0900001210.mm.2	211586	4578	Tfdp2	transcription factor Dp-2 (E2F dimerization partner 2)	Chr9: 96.196275	9.98416	8.8	Chr6: 117.480394	-0.327122	50	0.0199018	0	0	1
TC0200000821.mm.2	51869	41231	Rif1	RAP1 interacting factor homolog	Chr2: 52.072837	9.13067	16.1	Chr2: 55.092420	0.327118	50	0.0199033	0	0	1
TC0400000280.mm.2	14408	20470	Gabrr1	gamma-aminobutyric acid (GABA) A receptor, rho 1	Chr4: 33.132521	6.7446	20.5	Chr16: 26.422169	-0.327052	50	0.0199303	0	0	1
TC1100001566.mm.2	21393	2724	Tcap	titin-cap	Chr11: 98.383811	6.45085	11.3	Chr2: 13.436216	-0.32703	50	0.0199395	0	0	1
TC0400002799.mm.2	100182	49947	Akna	AT-hook transcription factor	Chr4: 63.367125	7.18749	14.9	Chr9: 100.022005	0.32698	50	0.0199597	0	0	1
TC0400004171.mm.2	100038882	48326	Isg15	ISG15 ubiquitin-like modifier	Chr4: 156.199424	6.93693	14.3	Chr3: 38.521972	0.326916	50	0.0199859	0	0	1
TC0400001829.mm.2	545693	83161	Gm13043	predicted gene 13043	Chr4: 143.511312	6.5356	32.8	Chr4: 143.030450	-0.326909	50	0.0199886	0	0	1
TC1500000296.mm.2	66335	1281	Atp6v1c1	ATPase, H+ transporting, lysosomal 42kDa, V1 subunit C1	Chr15: 38.661904	9.72865	12.4	Chr4: 87.718137	0.326815	50	0.0200274	0	0	1
TC1300002553.mm.2	18708	7889	Pik3r1	phosphoinositide-3-kinase, regulatory subunit 1 (alpha)	Chr13: 101.680761	11.9543	12.5	Chr6: 85.461248	-0.326806	50	0.0200311	0	0	1
TC1500000037.mm.2	23880	22664	Fyb	FYN binding protein	Chr15: 6.579847	7.54807	13.1	Chr4: 148.882237	0.326732	50	0.0200612	0	0	1
TC1300000175.mm.2	319186	113580	Hist1h2bm	histone cluster 1, H2bm	Chr13: 21.722044	10.4355	15.7	Chr13: 103.949936	0.326686	50	0.0200803	0	0	1
TC0400001612.mm.2	23957	8030	Nr0b2	nuclear receptor subfamily 0, group B, member 2	Chr4: 133.553376	7.14244	11.4	Chr2: 25.852660	-0.326597	50	0.0201167	0	0	1
TC1000003177.mm.2	258540	74047	Olfr771	olfactory receptor 771	Chr10: 129.160029	6.99942	14.7	Chr16: 10.816368	-0.326585	50	0.0201218	0	0	1
TC0200000457.mm.2	27176	105462	Rpl7a	ribosomal protein L7a	Chr2: 26.910764	13.7077	11.8	Chr13: 115.929261	-0.32655	50	0.0201359	0	0	1
TC0300002071.mm.2	269437	88833	Plch1	phospholipase C, eta 1	Chr3: 63.696234	8.399	10.9	Chr1: 63.144761	0.326539	50	0.0201407	0	0	1
TC0200003118.mm.2	12287	20184	Cacna1b	calcium channel, voltage-dependent, N type, alpha 1B subunit	Chr2: 24.603887	8.13682	16.6	Chr1: 62.725845	-0.326533	50	0.020143	0	0	1
TC1400001709.mm.2	545030	83473	Wdfy4	WDFY family member 4	Chr14: 32.959547	7.1836	13.7	Chr19: 11.923268	0.326395	50	0.0201999	0	0	1
TC0100003533.mm.2	14127	3029	Fcer1g	Fc fragment of IgE, high affinity I, receptor for; gamma polypeptide	Chr1: 171.229572	8.7256	10.2	Chr3: 100.387918	0.326363	50	0.0202131	0	0	1
TC1900001159.mm.2	258683		Olfr262	olfactory receptor 262	Chr19: 12.240721	7.47685	11.4	Chr12: 102.528500	-0.326359	50	0.0202147	0	0	1
TC0200001965.mm.2	21818	20690	Tgm3	transglutaminase 3 (E polypeptide, protein-glutamine-gamma-glutamyltransferase)	Chr2: 130.012340	8.61211	8.7	Chr9: 108.500600	0.326347	50	0.0202198	0	0	1
TC0100001465.mm.2	70454	19618	Cenpl	centromere protein L	Chr1: 161.070767	6.48247	9.9	Chr6: 145.501337	0.326338	50	0.0202234	0	0	1
TC1500001623.mm.2	223601	9599	Fam49b	family with sequence similarity 49, member B	Chr15: 63.929094	9.75813	11.4	Chr15: 61.693736	0.326327	50	0.020228	0	0	1
TC0900001381.mm.2	72825	7191	Mon1a	MON1 homolog A	Chr9: 107.888129	8.92235	10.3	Chr3: 28.140548	0.326294	50	0.0202415	0	0	1
TC0200001256.mm.2	258577	73971	Olfr1026	olfactory receptor 1026	Chr2: 85.923270	6.04884	9.1	Chr8: 76.227149	0.326281	50	0.0202468	0	0	1
TC0900003119.mm.2	20776	17155	Tmie	transmembrane inner ear	Chr9: 110.865711	7.33344	12.9	Chr2: 136.127470	-0.326255	50	0.0202577	0	0	1
TC0200003811.mm.2	228071	45505	Sestd1	SEC14 and spectrin domains 1	Chr2: 77.180340	9.55098	12.5	Chr3: 23.439163	-0.326202	50	0.0202796	0	0	1
TC0300000264.mm.2	229211	8539	Acad9	acyl-CoA dehydrogenase family, member 9	Chr3: 36.065979	9.08309	11.1	Chr12: 57.952639	-0.326163	50	0.0202958	0	0	1
TC0700004645.mm.2	72556	88470	Zfp566	zinc finger protein 566	Chr7: 30.077337	7.37845	26.7	Chr7: 27.067846	-0.326156	50	0.0202987	0	0	1
TC0400002025.mm.2	260305	9024	Nphp4	nephronophthisis 4	Chr4: 152.476706	7.16149	13.8	Chr12: 70.753663	-0.326117	50	0.0203149	0	0	1
TC1100002694.mm.2			Hnrnpab	heterogeneous nuclear ribonucleoprotein A/B	Chr11: 51.600100	13.3361	9.7	Chr11: 104.767589	-0.326078	50	0.020331	0	0	1
TC0500002020.mm.2	667253		Gm8539	predicted gene 8539	Chr5: 21.613991	7.78885	11.6	Chr11: 103.489863	0.326028	50	0.0203519	0	0	1
TC1800001623.mm.2	639653		Gm7276	predicted gene 7276	Chr18: 77.185006	6.0898	11.1	Chr8: 83.183208	-0.326016	50	0.020357	0	0	1
TC1300002176.mm.2	14121	55467	Fbp1	fructose-1,6-bisphosphatase 1	Chr13: 62.864753	7.01367	9.6	Chr13: 106.345460	-0.32594	50	0.0203885	0	0	1
TC0900000069.mm.2	18667	713	Pgr	progesterone receptor	Chr9: 8.899833	6.28476	9.1	Chr15: 101.561023	0.32593	50	0.0203924	0	0	1
TC1400001338.mm.2	110821	236	Pcca	propionyl CoA carboxylase, alpha polypeptide	Chr14: 122.534324	9.81969	20.3	Chr9: 106.033740	0.325816	50	0.0204398	0	0	1
TC1100003733.mm.2			Gm14180	predicted gene 14180	Chr11: 99.734213	8.34707	22.5	Chr7: 17.134120	-0.325783	50	0.0204536	0	0	1
TC0800000629.mm.2	97165	37582	Hmgb2	high mobility group box 2	Chr8: 57.511843	9.50293	13.8	Chr13: 103.949936	0.325753	50	0.0204662	0	0	1
TC1000002520.mm.2	14708	31293	Gng7	guanine nucleotide binding protein (G protein), gamma 7	Chr10: 80.948624	5.60147	13.6	Chr1: 189.136357	-0.325659	50	0.0205054	0	0	1
TC1100002755.mm.2	30794	2735	Pdlim4	PDZ and LIM domain 4	Chr11: 54.054928	7.33916	11.2	Chr5: 139.505838	0.325652	50	0.0205086	0	0	1
TC0400000855.mm.2	20404	20652	Sh3gl2	SH3-domain GRB2-like 2	Chr4: 85.205126	7.47018	10.8	Chr5: 133.911105	0.325649	50	0.0205097	0	0	1
TC1100002374.mm.2	19696	2182	Rel	v-rel reticuloendotheliosis viral oncogene homolog (avian)	Chr11: 23.741514	8.79251	17	Chr7: 92.731535	0.325624	50	0.0205202	0	0	1
TC1900000987.mm.2	67457	32653	Frmd8	FERM domain containing 8	Chr19: 5.849702	8.79973	8.7	Chr5: 141.222149	0.325548	50	0.0205518	0	0	1
TC0200003933.mm.2	404325	83135	Olfr1057	olfactory receptor 1057	Chr2: 86.374463	6.42402	14.8	Chr13: 115.551768	-0.325542	50	0.0205546	0	0	1
TC0700000804.mm.2	272381	45681	Lrrc4b	leucine rich repeat containing 4B	Chr7: 44.429018	7.02438	11.9	Chr9: 70.268526	-0.325533	50	0.0205583	0	0	1
TC0700000861.mm.2	13170	1035	Dbp	D site of albumin promoter (albumin D-box) binding protein	Chr7: 45.705088	11.0132	12.2	Chr2: 25.649555	-0.325491	50	0.0205759	0	0	1
TC0600001481.mm.2	101187	10680	Parp11	poly (ADP-ribose) polymerase family, member 11	Chr6: 127.446840	8.09242	13.8	Chr2: 57.315194	0.325482	50	0.0205797	0	0	1
TC0X00000106.mm.2	75775		4930402K13Rik	RIKEN cDNA 4930402K13 gene	ChrX: 9.104562	6.21653	9.3	Chr6: 32.302242	0.325424	50	0.0206038	0	0	1
TC1100003962.mm.2	54377	8674	Cacng4	calcium channel, voltage-dependent, gamma subunit 4	Chr11: 107.732357	7.95984	15.2	Chr15: 72.500609	-0.325292	50	0.0206592	0	0	1
TC0800002364.mm.2	665578	104870	Gm7697	predicted gene 7697	Chr8: 69.482636	8.11653	12.8	Chr5: 132.056349	-0.325262	50	0.0206718	0	0	1
TC0100002601.mm.2			Abcb6	ATP-binding cassette, sub-family B (MDR/TAP), member 6	Chr1: 75.171640	7.74249	11.2	Chr4: 20.033032	-0.325221	50	0.0206891	0	0	1
TC1100001385.mm.2	12812	3413	Coil	coilin	Chr11: 88.970252	7.09847	17.5	Chr9: 46.993830	-0.325168	50	0.0207116	0	0	1
TC0500002915.mm.2	330149	87103	Hfm1	HFM1, ATP-dependent DNA helicase homolog	Chr5: 106.840192	5.67504	10.7	Chr2: 13.600088	0.325157	50	0.020716	0	0	1
TC0500001798.mm.2	66596		Gtf3a	general transcription factor IIIA	Chr5: 146.948657	10.8401	9.2	Chr8: 80.460107	-0.325043	50	0.020764	0	0	1
TC1500001750.mm.2	66656	23404	Eef1d	eukaryotic translation elongation factor 1 delta (guanine nucleotide exchange protein)	Chr15: 75.894796	13.3591	14.8	Chr1: 39.261548	-0.325028	50	0.0207705	0	0	1
TC0500001530.mm.2	100929	7068	Tyw1	tRNA-yW synthesizing protein 1 homolog	Chr5: 130.255619	7.85982	16.1	Chr5: 137.893580	0.324979	50	0.0207911	0	0	1
TC0700000859.mm.2	243967	17106	Ntn5	netrin 5	Chr7: 45.684022	6.71689	43.3	Chr7: 45.504843	-0.324973	50	0.0207936	0	0	1
TC0400000091.mm.2	623474	8240	Rad54b	RAD54 homolog B	Chr4: 11.558920	6.4806	13.9	Chr1: 40.866894	0.324883	50	0.0208318	0	0	1
TC0600002169.mm.2	13835	3835	Epha1	EPH receptor A1	Chr6: 42.358484	8.3484	15.3	Chr6: 37.657959	-0.32486	50	0.0208414	0	0	1
TC0900002358.mm.2	382075	27911	Odf3l1	outer dense fiber of sperm tails 3-like 1	Chr9: 56.848659	6.0672	9.9	Chr17: 7.713373	-0.324855	50	0.0208435	0	0	1
TC0400001112.mm.2	230579	17143	Fam151a	family with sequence similarity 151, member A	Chr4: 106.733889	6.82384	13.5	Chr16: 49.849657	-0.324768	50	0.0208806	0	0	1
TC0X00000274.mm.2	100040458	69443	Gm2784	predicted gene 2784	ChrX: 31.336369	8.80195	13.8	Chr13: 115.929261	-0.324737	50	0.0208938	0	0	1
TC1000001301.mm.2	21664	7203	Phlda1	pleckstrin homology-like domain, family A, member 1	Chr10: 111.506286	6.15018	9.5	Chr10: 115.872274	0.32469	50	0.0209138	0	0	1
TC0200005105.mm.2	209232	17072	Wfdc5	WAP four-disulfide core domain 5	Chr2: 164.176325	7.20209	19	Chr5: 137.893580	-0.324679	50	0.0209183	0	0	1
TC1200001797.mm.2	217593	6988	Slc25a21	solute carrier family 25 (mitochondrial oxoadipate carrier), member 21	Chr12: 56.712634	6.00869	14.4	Chr7: 39.894396	0.324674	50	0.0209203	0	0	1
TC1900000031.mm.2	19265	48358	Ptprcap	protein tyrosine phosphatase, receptor type, C-associated protein	Chr19: 4.154606	7.08936	23.1	Chr14: 49.158962	0.324643	50	0.0209336	0	0	1
TC0100003102.mm.2	12227	31406	Btg2	BTG family, member 2	Chr1: 134.074865	10.4832	16.7	Chr16: 21.339002	0.324616	50	0.0209452	0	0	1
TC0200004423.mm.2	67809	34926	Rmdn3	regulator of microtubule dynamics 3	Chr2: 119.136998	8.48096	31.7	Chr2: 118.906260	0.324595	50	0.0209541	0	0	1
TC0600003598.mm.2	93674	76450	Cml3	camello-like 3	Chr6: 85.732513	6.41858	10.9	Chr4: 62.707256	-0.32457	50	0.0209646	0	0	1
TC1700001400.mm.2	667055	10356	Gm9992	predicted gene 9992	Chr17: 7.363712	7.10387	13	Chr16: 14.311334	-0.324565	50	0.020967	0	0	1
TC1400002784.mm.2	100040880		Gm3020	predicted gene 3020	Chr14: 3.412614	9.31404	14.7	ChrX: 57.102672	-0.324525	50	0.0209838	0	0	1
TC1400002141.mm.2	14623	4936	Gjb6	gap junction protein, beta 6, 30kDa	Chr14: 57.123301	5.83513	11.2	Chr6: 54.397647	0.324478	50	0.0210041	0	0	1
TC1100000005.mm.2	74203	10522	Eif4enif1	eukaryotic translation initiation factor 4E nuclear import factor 1	Chr11: 3.202353	9.12011	12.7	Chr10: 65.500000	0.324457	50	0.0210129	0	0	1
TC0800003059.mm.2	20539	55759	Slc7a5	solute carrier family 7 (amino acid transporter light chain, L system), member 5	Chr8: 121.881146	7.94993	10.5	Chr10: 13.687795	0.324453	50	0.0210146	0	0	1
TC0X00002068.mm.2	434766	41772	Rhox2g	reproductive homeobox 2G	ChrX: 37.639109	6.3988	15.1	Chr15: 30.064251	-0.324327	50	0.0210684	0	0	1
TC0800000823.mm.2	16598	7395	Klf2	Kruppel-like factor 2 (lung)	Chr8: 72.319033	6.95869	10.4	Chr6: 143.932688	0.324294	50	0.0210823	0	0	1
TC1100001568.mm.2			Erbb2	v-erb-b2 erythroblastic leukemia viral oncogene homolog 2, neuro/glioblastoma derived oncogene homolog (avian)	Chr11: 98.412470	11.0802	27.3	Chr11: 83.708433	-0.324287	50	0.0210852	0	0	1
TC0300000185.mm.2	385263		Gm1527	predicted gene 1527	Chr3: 28.892617	6.16324	8	Chr4: 81.726726	0.324252	50	0.0211005	0	0	1
TC1200000959.mm.2	14744	2675	Gpr65	G protein-coupled receptor 65	Chr12: 98.268635	7.72364	12.6	ChrX: 51.911915	0.324183	50	0.0211298	0	0	1
TC0400002704.mm.2	11471	21330	Actl7b	actin-like 7B	Chr4: 56.740005	6.15984	17.7	Chr5: 139.342498	-0.324134	50	0.0211509	0	0	1
TC1100001242.mm.2	20557	83283	Slfn3	schlafen 3	Chr11: 83.191330	6.18473	14.3	Chr11: 113.000000	0.324093	50	0.0211684	0	0	1
TC0100000193.mm.2	266744	9569	Lgsn	lengsin, lens protein with glutamine synthetase domain	Chr1: 31.176406	6.27549	11.7	Chr5: 141.387458	-0.324048	50	0.0211879	0	0	1
TC1100000730.mm.2	26936	9034	Mprip	myosin phosphatase Rho interacting protein	Chr11: 59.661305	12.9321	11.1	Chr11: 72.672815	-0.324002	50	0.0212076	0	0	1
TC1800000797.mm.2	319195	115574	Rpl17	ribosomal protein L17	Chr18: 75.000477	15.9065	11.8	Chr18: 16.414681	-0.323991	50	0.0212121	0	0	1
TC0300002165.mm.2	213234	11661	Zbbx	zinc finger, B-box domain containing	Chr3: 75.037907	6.74704	19.2	Chr13: 115.929261	-0.323981	50	0.0212166	0	0	1
TC0200001620.mm.2	228421	41820	Kif18a	kinesin family member 18A	Chr2: 109.280738	6.3378	9.8	Chr13: 106.114442	0.323969	50	0.0212218	0	0	1
TC1700000775.mm.2	258325	73968	Olfr110	olfactory receptor 110	Chr17: 37.492468	5.96571	15.2	Chr7: 70.164957	-0.323922	50	0.0212418	0	0	1
TC0700004404.mm.2	77590	8908	Chst15	carbohydrate (N-acetylgalactosamine 4-sulfate 6-O) sulfotransferase 15	Chr7: 132.235780	9.20051	11.9	Chr12: 104.628822	0.323894	50	0.0212539	0	0	1
TC0700004411.mm.2	20231	7525	Nkx1-2	NK1 homeobox 2	Chr7: 132.594878	6.54607	13.9	ChrX: 70.094108	-0.323889	50	0.0212561	0	0	1
TC1200002528.mm.2	109065	10026	Dnaaf2	dynein, axonemal, assembly factor 2	Chr12: 69.189087	7.19595	12.3	ChrX: 59.254162	0.323762	50	0.0213108	0	0	1
TC1100004261.mm.2	19058	68099	Ppp3r1	protein phosphatase 3, regulatory subunit B, alpha	Chr11: 17.151139	12.3444	10.4	Chr5: 91.093119	-0.323758	50	0.0213127	0	0	1
TC0200000574.mm.2	99412	3300	Golga2	golgin A2	Chr2: 32.287384	12.0349	11.4	Chr13: 57.403305	-0.323751	50	0.0213158	0	0	1
TC1100003144.mm.2	276829	82367	Smtnl2	smoothelin-like 2	Chr11: 72.389164	8.30818	12.4	Chr5: 123.165952	-0.323722	50	0.0213283	0	0	1
TC0300000574.mm.2	70099	4015	Smc4	structural maintenance of chromosomes 4	Chr3: 69.004738	11.3268	11.4	Chr3: 129.482611	0.323653	50	0.021358	0	0	1
TC0500002731.mm.2			Rassf6	Ras association (RalGDS/AF-6) domain family member 6	Chr5: 90.603076	8.63851	15.5	Chr7: 17.134120	0.323637	50	0.021365	0	0	1
TC1100001682.mm.2	68401	16304	G6pc3	glucose 6 phosphatase, catalytic, 3	Chr11: 102.189620	8.46393	34.4	Chr11: 103.177520	0.323624	50	0.0213705	0	0	1
TC1000000484.mm.2	66403	8528	Asf1a	ASF1 anti-silencing function 1 homolog A	Chr10: 53.596961	7.87853	14.2	Chr5: 137.893580	0.323624	50	0.0213707	0	0	1
TC1800000367.mm.2	93882		Pcdhb11	protocadherin beta 11	Chr18: 37.421418	6.2856	15	Chr2: 137.000000	-0.32355	50	0.0214024	0	0	1
TC1100003731.mm.2			Gm14190	predicted gene 14190	Chr11: 99.690588	8.13376	20.5	Chr5: 137.893580	-0.323548	50	0.0214034	0	0	1
TC1200000882.mm.2	100861898		Gm21936	predicted gene 21936	Chr12: 87.792580	8.13198	10.9	Chr5: 93.725625	-0.323479	50	0.0214333	0	0	1
TC0700002018.mm.2	258962	115534	Olfr53	olfactory receptor 53	Chr7: 140.646452	5.71898	9.8	Chr6: 8.493176	-0.323455	50	0.0214437	0	0	1
TC1100000859.mm.2	14457	69015	Gas7	growth arrest-specific 7	Chr11: 67.455437	6.44813	12.2	Chr6: 10.864955	0.323433	50	0.0214531	0	0	1
TC1400001203.mm.2	74864		4930449E01Rik	RIKEN cDNA 4930449E01 gene	Chr14: 105.498788	6.44713	18	Chr5: 137.893580	-0.32342	50	0.0214591	0	0	1
TC1100003566.mm.2	237926	41252	Rsad1	radical S-adenosyl methionine domain containing 1	Chr11: 94.539798	8.28102	9.8	Chr4: 126.472844	-0.323419	50	0.0214593	0	0	1
TC1700002336.mm.2	18188	7450	Nrtn	neurturin	Chr17: 56.751325	7.15522	10.7	Chr10: 30.866226	0.323398	50	0.0214683	0	0	1
TC1400001086.mm.2	108670	12630	Epsti1	epithelial stromal interaction 1 (breast)	Chr14: 77.904239	8.96611	10	Chr12: 65.049772	0.323307	50	0.0215082	0	0	1
TC0600002423.mm.2	16162	1197	Il12rb2	interleukin 12 receptor, beta 2	Chr6: 67.291318	7.24305	12.1	Chr16: 13.680301	-0.323278	50	0.0215204	0	0	1
TC1100003752.mm.2	16670	68246	Krt32	keratin 32	Chr11: 100.080848	5.96782	11.9	Chr18: 70.123703	0.32327	50	0.0215243	0	0	1
TC0700000759.mm.2	72310	4092	Nkg7	natural killer cell group 7 sequence	Chr7: 43.437073	6.32713	15	Chr3: 38.521972	0.323235	50	0.0215393	0	0	1
TC0X00002376.mm.2	627927	123427	Gm6812	predicted gene 6812	ChrX: 68.892373	6.83882	16.1	Chr5: 125.351290	-0.323186	50	0.0215608	0	0	1
TC0600001207.mm.2	192193	33836	Edem1	ER degradation enhancer, mannosidase alpha-like 1	Chr6: 108.828641	11.5509	9.5	Chr6: 97.973421	0.323146	50	0.0215781	0	0	1
TC1500002240.mm.2	207785	32743	Csrnp2	cysteine-serine-rich nuclear protein 2	Chr15: 100.479570	7.26004	9.5	Chr12: 108.898349	-0.323063	50	0.0216143	0	0	1
TC0700001519.mm.2	94088	14381	Trim6	tripartite motif-containing 6	Chr7: 104.218793	7.37525	14.6	Chr5: 16.931188	0.323035	50	0.0216267	0	0	1
TC1500000777.mm.2	223726	15012	Mpped1	metallophosphoesterase domain containing 1	Chr15: 83.779467	8.59885	14.3	Chr1: 43.444074	-0.323034	50	0.0216272	0	0	1
TC0200005503.mm.2	269344	11859	Ell3	elongation factor RNA polymerase II-like 3	Chr2: 121.439010	7.14236	11.7	Chr11: 121.547989	-0.322949	50	0.021664	0	0	1
TC0700000832.mm.2	72961		Slc17a7	solute carrier family 17 (sodium-dependent inorganic phosphate cotransporter), member 7	Chr7: 45.163921	6.04975	9.8	Chr5: 137.893580	-0.322938	50	0.0216691	0	0	1
TC0700002613.mm.2	232974	15125	Gm4881	predicted gene 4881	Chr7: 24.927445	6.12911	10.8	Chr13: 105.184837	0.322871	50	0.0216981	0	0	1
TC0800001227.mm.2	56513	9661	Pard6a	par-6 partitioning defective 6 homolog alpha (C. elegans)	Chr8: 105.701148	6.86295	10.1	Chr1: 31.659464	0.322676	50	0.0217836	0	0	1
TC0200002672.mm.2	21420	2423	Tfap2c	transcription factor AP-2 gamma (activating enhancer binding protein 2 gamma)	Chr2: 172.549593	5.88598	12.5	Chr11: 94.758820	-0.322632	50	0.0218031	0	0	1
TC0300002500.mm.2	97114	110949	Hist2h3c2	histone cluster 2, H3c2	Chr3: 96.238108	12.7047	17.3	Chr13: 105.184837	0.322628	50	0.0218048	0	0	1
TC0300003216.mm.2	15077	110729	Hist2h3c1	histone cluster 2, H3c1	Chr3: 96.246685	12.7047	17.3	Chr13: 105.184837	0.322628	50	0.0218048	0	0	1
TC0500001635.mm.2	69871	12337	Ppp1r35	protein phosphatase 1, regulatory subunit 35	Chr5: 137.778849	6.66376	13.4	Chr9: 41.418171	0.322601	50	0.0218168	0	0	1
TC0900000804.mm.2	66939	11648	Aagab	alpha- and gamma-adaptin binding protein	Chr9: 63.602655	9.73647	17.6	Chr10: 121.660394	0.322573	50	0.0218292	0	0	1
TC0300002408.mm.2	67718		Lce1h	late cornified envelope 1H	Chr3: 92.763215	7.28982	10.6	Chr10: 27.031021	-0.322562	50	0.0218339	0	0	1
TC0400002809.mm.2	21949	950	Tnfsf8	tumor necrosis factor (ligand) superfamily, member 8	Chr4: 63.831308	5.61833	12	Chr12: 12.942345	0.32253	50	0.0218481	0	0	1
TC0500003648.mm.2	15289	87355	Hmgb1	high mobility group box 1	Chr5: 149.046702	14.2475	12.2	Chr16: 26.422169	-0.322499	50	0.0218619	0	0	1
TC1800001119.mm.2	574402	83191	Gpr17	G protein-coupled receptor 17	Chr18: 31.942997	6.65445	13.3	Chr7: 37.923912	-0.322489	50	0.021866	0	0	1
TC0600000775.mm.2	14701	32427	Gng12	guanine nucleotide binding protein (G protein), gamma 12	Chr6: 66.896397	12.4727	10	Chr12: 12.791300	-0.322468	50	0.0218755	0	0	1
TC0300002170.mm.2	56426	10505	Pdcd10	programmed cell death 10	Chr3: 75.516490	9.73364	12.3	Chr3: 41.542098	0.322442	50	0.0218868	0	0	1
TC0800000259.mm.2	13214	3822	Defb1	defensin, beta 1	Chr8: 21.776555	6.91129	13.1	Chr15: 28.264634	-0.322385	50	0.0219119	0	0	1
TC1700002815.mm.2	625018	36030	C4a	complement component 4A (Rodgers blood group)	Chr17: 34.809092	6.67238	20.6	Chr4: 119.798628	0.322376	50	0.0219158	0	0	1
TC1700000329.mm.2	20234	117464	Sbp	spermine binding protein	Chr17: 23.941672	6.90338	14.2	Chr1: 41.290131	-0.322344	50	0.0219302	0	0	1
TC1200001745.mm.2	100038648		Gm10465	predicted gene 10465	Chr12: 54.512133	7.17818	10.7	Chr2: 7.696420	-0.322325	50	0.0219386	0	0	1
TC1200001393.mm.2	238057	32177	Gdf7	growth differentiation factor 7	Chr12: 8.297918	7.20875	9.1	Chr1: 59.076759	-0.322284	50	0.0219568	0	0	1
TC0400001430.mm.2	230734	11635	Yrdc	yrdC domain containing (E. coli)	Chr4: 124.850679	7.67176	10	Chr3: 20.647091	0.322264	50	0.0219654	0	0	1
TC1000001090.mm.2	77531	51570	Anks1b	ankyrin repeat and sterile alpha motif domain containing 1B	Chr10: 89.873509	6.63247	14.1	Chr12: 70.753663	-0.322236	50	0.0219777	0	0	1
TC0600001322.mm.2	98758	21032	Hnrnpf	heterogeneous nuclear ribonucleoprotein F	Chr6: 117.900324	14.1652	9.6	Chr16: 27.062879	-0.322228	50	0.0219816	0	0	1
TC1600001307.mm.2	27801	8363	Zdhhc8	zinc finger, DHHC-type containing 8	Chr16: 18.220753	7.63355	14.6	ChrX: 52.716667	-0.322227	50	0.0219818	0	0	1
TC0100003840.mm.2			Camk1g	calcium/calmodulin-dependent protein kinase IG	Chr1: 193.346346	6.72356	14.8	Chr5: 137.893580	-0.322215	50	0.0219874	0	0	1
TC0500002130.mm.2	73526	69402	Speer4b	spermatogenesis associated glutamate (E)-rich protein 4b	Chr5: 27.495639	7.42453	20.7	Chr13: 115.929261	-0.322156	50	0.0220134	0	0	1
TC0600001257.mm.2	22346	465	Vhl	von Hippel-Lindau tumor suppressor, E3 ubiquitin protein ligase	Chr6: 113.623959	8.62464	11.7	Chr18: 49.946937	0.322152	50	0.022015	0	0	1
TC0100002364.mm.2	71066	13219	Hsfy2	heat shock transcription factor, Y linked 2	Chr1: 56.636044	6.50693	11.4	Chr1: 43.444074	-0.322152	50	0.0220151	0	0	1
TC1500002175.mm.2	16770	1720	Lalba	lactalbumin, alpha-	Chr15: 98.480400	5.8314	14.8	Chr6: 3.847191	-0.322143	50	0.0220192	0	0	1
TC0700004531.mm.2	72040		Cdhr5	cadherin-related family member 5	Chr7: 141.269083	14.212	18.1	ChrX: 164.046333	-0.322094	50	0.0220406	0	0	1
TC1100004159.mm.2	19039	4067	Lgals3bp	lectin, galactoside-binding, soluble, 3 binding protein	Chr11: 118.392751	8.9496	13.4	Chr5: 123.159360	0.322089	50	0.0220432	0	0	1
TC0700004040.mm.2	258418	44979	Olfr469	olfactory receptor 469	Chr7: 107.822523	6.27055	11.5	Chr1: 145.201671	-0.322078	50	0.0220481	0	0	1
TC1300001807.mm.2	100042773	4972	Gm4024	predicted pseudogene 4024	Chr13: 35.990861	12.0271	11.2	Chr18: 61.000000	0.321998	50	0.0220834	0	0	1
TC0400001038.mm.2	230514	10582	Leprot	leptin receptor overlapping transcript	Chr4: 101.647718	11.0991	15.9	Chr5: 142.116737	0.321984	50	0.0220896	0	0	1
TC0200003394.mm.2	259053	17479	Olfr362	olfactory receptor 362	Chr2: 37.104695	6.37131	16.7	Chr5: 139.494733	-0.321946	50	0.0221068	0	0	1
TC1900000141.mm.2	225845	5136	Pla2g16	phospholipase A2, group XVI	Chr19: 7.557459	9.91945	13.8	Chr16: 92.789986	0.321931	50	0.022113	0	0	1
TC0400001229.mm.2	666168	107752	Cyp4a31	cytochrome P450, family 4, subfamily a, polypeptide 31	Chr4: 115.563649	5.84129	10.5	Chr6: 3.847191	-0.321874	50	0.0221385	0	0	1
TC0200005480.mm.2	12335	52	Capn3	calpain 3, (p94)	Chr2: 120.463579	6.41775	11	Chr3: 9.983632	-0.321857	50	0.0221461	0	0	1
TC1300002539.mm.2	19356	32117	Rad17	RAD17 homolog (S. pombe)	Chr13: 100.617164	7.61647	13.5	Chr16: 17.412078	0.321834	50	0.0221565	0	0	1
TC0X00000741.mm.2	67391	113777	Fundc2	FUN14 domain containing 2	ChrX: 75.382399	8.82702	15.9	Chr4: 87.718137	0.321813	50	0.0221657	0	0	1
TC1700002797.mm.2	224619	12998	Traf7	TNF receptor-associated factor 7, E3 ubiquitin protein ligase	Chr17: 24.508562	10.0169	12.6	Chr5: 93.725625	0.321794	50	0.0221742	0	0	1
TC0500002420.mm.2	231238	9054	Sel1l3	sel-1 suppressor of lin-12-like 3 (C. elegans)	Chr5: 53.107083	11.5833	14.3	Chr4: 57.274213	-0.32172	50	0.0222073	0	0	1
TC1500001952.mm.2	223706	86099	Cyp2d34	cytochrome P450, family 2, subfamily d, polypeptide 34	Chr15: 82.615965	11.2763	9.6	Chr14: 124.108797	0.321717	50	0.0222087	0	0	1
TC1100003342.mm.2	70591	11177	5730455P16Rik	RIKEN cDNA 5730455P16 gene	Chr11: 80.360492	7.77504	11.5	Chr4: 82.523394	0.321699	50	0.0222169	0	0	1
TC0600000763.mm.2	243407	17849	C130060K24Rik	RIKEN cDNA C130060K24 gene	Chr6: 65.381105	6.58805	11.9	Chr5: 99.299507	-0.321589	50	0.022266	0	0	1
TC1900001116.mm.2	68539	11458	Tmem109	transmembrane protein 109	Chr19: 10.870660	8.59822	12.3	Chr8: 106.631922	0.321471	50	0.022319	0	0	1
TC0600001805.mm.2	18979	68058	Pon1	paraoxonase 1	Chr6: 5.168090	5.37495	15.9	ChrX: 136.048006	0.321469	50	0.0223196	0	0	1
TC1600000998.mm.2	50913	4241	Olig2	oligodendrocyte lineage transcription factor 2	Chr16: 91.225550	7.15036	15.5	Chr12: 34.201787	-0.321457	50	0.0223251	0	0	1
TC0900000197.mm.2	13430	90883	Dnm2	dynamin 2	Chr9: 21.424908	13.0145	18.2	Chr3: 39.650830	-0.321386	50	0.0223571	0	0	1
TC1000002195.mm.2	56442	41334	Serinc1	serine incorporator 1	Chr10: 57.515774	12.1712	19.4	Chr11: 87.748713	-0.321371	50	0.0223638	0	0	1
TC0300003041.mm.2	12167	20322	Bmpr1b	bone morphogenetic protein receptor, type IB	Chr3: 141.837136	5.2898	9.9	Chr5: 16.258407	0.321271	50	0.0224086	0	0	1
TC0X00002721.mm.2	56364	3736	Zmym3	zinc finger, MYM-type 3	ChrX: 101.404384	6.84407	20.2	Chr14: 59.764834	0.321209	50	0.0224367	0	0	1
TC0500003089.mm.2	106840	43997	Unc119b	unc-119 homolog B (C. elegans)	Chr5: 115.122550	8.9664	12.5	Chr8: 90.614010	0.321184	50	0.0224476	0	0	1
TC0700000516.mm.2	16858		Lgals7	lectin, galactoside-binding, soluble, 7	Chr7: 28.863853	6.56433	18.8	Chr12: 34.201787	-0.321136	50	0.0224695	0	0	1
TC1200000875.mm.2	217737	8106	Ahsa1	AHA1, activator of heat shock 90kDa protein ATPase homolog 1	Chr12: 87.266713	9.98249	11.2	Chr15: 72.500609	0.321134	50	0.0224703	0	0	1
TC0900000418.mm.2	258812	45048	Olfr923	olfactory receptor 923	Chr9: 38.827615	6.69724	14.9	Chr5: 119.058415	-0.321047	50	0.0225095	0	0	1
TC0200005211.mm.2	11538	7617	Adnp	activity-dependent neuroprotector homeobox	Chr2: 168.180965	9.79049	18.9	Chr5: 139.342498	0.321034	50	0.0225154	0	0	1
TC1700002145.mm.2	71702	13291	Cdc5l	cell division cycle 5-like	Chr17: 45.391887	8.07789	19.3	Chr1: 43.444074	0.321004	50	0.0225292	0	0	1
TC0200001359.mm.2	67136	32320	Kbtbd4	kelch repeat and BTB (POZ) domain containing 4	Chr2: 90.904740	7.92105	21.1	Chr4: 58.363486	0.320958	50	0.0225496	0	0	1
TC1300000785.mm.2	238683	117509	Spata31d1c	spermatogenesis associated 31 subfamily D, member 1C	Chr13: 65.033058	6.86245	13.3	Chr6: 47.027242	-0.320955	50	0.0225513	0	0	1
TC0300001792.mm.2	241915	69390	Phc3	polyhomeotic homolog 3 (Drosophila)	Chr3: 30.899295	7.89218	9.7	Chr6: 8.493176	0.320827	50	0.0226089	0	0	1
TC0500001353.mm.2	19988	31001	Rpl6	ribosomal protein L6	Chr5: 121.204481	15.2526	12.8	Chr17: 68.799857	-0.320801	50	0.0226208	0	0	1
TC0X00002758.mm.2	668357	52859	Dmrtc1c2	DMRT-like family C1c2	ChrX: 102.847639	6.96378	9.5	Chr2: 7.696420	-0.320796	50	0.0226233	0	0	1
TC1400001061.mm.2	22070	55730	Tpt1	tumor protein, translationally-controlled 1	Chr14: 75.845093	15.4769	10.2	Chr9: 85.126303	-0.320772	50	0.0226342	0	0	1
TC1700002204.mm.2	14913	353	Guca1a	guanylate cyclase activator 1A (retina)	Chr17: 47.394558	6.27033	19.3	Chr7: 122.000000	0.320644	50	0.0226923	0	0	1
TC1800001017.mm.2	11829	37507	Aqp4	aquaporin 4	Chr18: 15.389394	10.5776	18.6	Chr11: 87.748713	0.320626	50	0.0227005	0	0	1
TC0900003273.mm.2	100502861		Ccdc13	coiled-coil domain containing 13	Chr9: 121.797627	6.66338	10.6	Chr2: 25.852660	-0.320605	50	0.0227099	0	0	1
TC1700001366.mm.2	70544	44020	Tmem242	transmembrane protein 242	Chr17: 5.410864	8.60224	24.3	Chr4: 87.718137	0.320492	50	0.0227613	0	0	1
TC1100001899.mm.2	445007	11755	Nup85	nucleoporin 85kDa	Chr11: 115.564434	7.35602	13.7	Chr14: 46.829890	0.320404	50	0.0228017	0	0	1
TC0300002702.mm.2	246691	13023	Prok1	prokineticin 1	Chr3: 107.232806	6.3142	17.2	Chr16: 91.226807	-0.320315	50	0.022842	0	0	1
TC0500000079.mm.2	545732		4933402N22Rik	RIKEN cDNA 4933402N22 gene	Chr5: 11.918043	7.28098	9.6	Chr12: 34.205278	-0.32031	50	0.0228446	0	0	1
TC0300000621.mm.2	100233207		Gm17359	predicted gene 17359	Chr3: 79.345376	5.31027	10.6	Chr11: 72.494723	0.320298	50	0.02285	0	0	1
TC0500002240.mm.2	75416	41773	Nop14	NOP14 nucleolar protein	Chr5: 34.638532	8.72096	14.8	Chr12: 107.923472	0.320296	50	0.022851	0	0	1
TC0900002270.mm.2	66654	12007	Tex12	testis expressed 12	Chr9: 50.556927	5.81791	12.5	Chr16: 15.829567	0.320289	50	0.0228543	0	0	1
TC1100001082.mm.2			Ywhae	tyrosine 3-monooxygenase/tryptophan 5-monooxygenase activation protein, epsilon polypeptide	Chr11: 75.732869	14.1686	14.3	Chr7: 119.176160	-0.320128	50	0.0229276	0	0	1
TC1200002396.mm.2	67236	12103	Cinp	cyclin-dependent kinase 2 interacting protein	Chr12: 110.872610	10.776	19	Chr3: 33.914701	0.320121	50	0.0229312	0	0	1
TC0100003519.mm.2	435653	83202	Fcrlb	Fc receptor-like B	Chr1: 170.907273	7.09865	11.7	ChrX: 113.901825	-0.320111	50	0.0229355	0	0	1
TC0500001680.mm.2	17135	1770	Mafk	v-maf musculoaponeurotic fibrosarcoma oncogene homolog K (avian)	Chr5: 139.791513	8.01876	11.2	Chr17: 23.185670	0.320073	50	0.0229531	0	0	1
TC0300003165.mm.2	545578		Gm5858	predicted gene 5858	Chr3: 153.693901	9.99476	16.7	Chr2: 107.153805	-0.320045	50	0.0229657	0	0	1
TC1700002816.mm.2	14962	1292	Cfb	complement factor B	Chr17: 34.856374	8.44713	12	Chr10: 91.704714	0.320029	50	0.0229733	0	0	1
TC0100003319.mm.2	20652	2333	Soat1	sterol O-acyltransferase 1	Chr1: 156.428108	11.889	11.7	Chr9: 68.403735	0.320009	50	0.0229822	0	0	1
TC1900000036.mm.2	69745	10909	Pold4	polymerase (DNA-directed), delta 4, accessory subunit	Chr19: 4.231899	7.42364	11.8	Chr9: 46.857897	0.320008	50	0.0229829	0	0	1
TC1800000710.mm.2	72124	68701	Seh1l	SEH1-like	Chr18: 67.774876	11.0657	11.8	Chr14: 99.776068	-0.319827	50	0.023066	0	0	1
TC1400001499.mm.2	353187	3763	Nr1d2	nuclear receptor subfamily 1, group D, member 2	Chr14: 18.204054	10.0827	14.7	Chr3: 19.495216	-0.319673	50	0.0231375	0	0	1
TC1600000218.mm.2	72168	13773	Aifm3	apoptosis-inducing factor, mitochondrion-associated, 3	Chr16: 17.489611	6.098	8.8	Chr10: 107.483485	-0.319659	50	0.0231435	0	0	1
TC0400003657.mm.2	18386	20252	Oprd1	opioid receptor, delta 1	Chr4: 132.110726	7.51244	11.1	Chr18: 81.487857	-0.319561	50	0.0231888	0	0	1
TC0X00001601.mm.2	66106	8640	Smpx	small muscle protein, X-linked	ChrX: 157.698910	7.06815	16.2	Chr5: 133.911105	0.31955	50	0.023194	0	0	1
TC1900001445.mm.2	53412	3938	Ppp1r3c	protein phosphatase 1, regulatory subunit 3C	Chr19: 36.731731	7.63591	15.6	Chr3: 31.853489	0.319509	50	0.0232129	0	0	1
TC0100003532.mm.2	641376	100968	Tomm40l	translocase of outer mitochondrial membrane 40 homolog-like	Chr1: 171.217802	6.85758	12.9	Chr6: 92.602487	0.319498	50	0.0232181	0	0	1
TC0500002216.mm.2	672284	78303	Nkx1-1	NK1 homeobox 1	Chr5: 33.430734	5.51635	10.6	Chr18: 49.946937	0.319481	50	0.023226	0	0	1
TC1100003055.mm.2	12514	955	Cd68	CD68 molecule	Chr11: 69.664213	8.88696	10.6	Chr13: 119.390734	0.319474	50	0.0232292	0	0	1
TC1300001560.mm.2	56702	110910	Hist1h1b	histone cluster 1, H1b	Chr13: 21.779883	8.39553	15.7	Chr13: 105.184837	0.319432	50	0.0232488	0	0	1
TC1100001150.mm.2	216974	51856	Proca1	protein interacting with cyclin A1	Chr11: 78.193392	6.33616	12.1	Chr6: 23.242013	0.319407	50	0.0232607	0	0	1
TC0500000809.mm.2	17830	69025	Prol1	proline rich, lacrimal 1	Chr5: 88.317312	6.77004	10.3	Chr5: 137.893580	-0.319378	50	0.0232739	0	0	1
TC0900003170.mm.2	636931	9076	Trim71	tripartite motif containing 71, E3 ubiquitin protein ligase	Chr9: 114.507133	6.18982	20.4	Chr1: 43.444074	-0.319371	50	0.0232773	0	0	1
TC0800002369.mm.2	66869	116065	Zfp869	zinc finger protein 869	Chr8: 69.705137	7.55853	9.5	Chr2: 106.665335	0.319228	50	0.0233436	0	0	1
TC0700004555.mm.2			Affy_TC0700004555.mm.2	Affy MTA 1.0 probeset TC0700004555.mm.2	Chr7: 142.135319	7.48989	15.4	Chr13: 115.447805	-0.319187	50	0.0233629	0	0	1
TC0200003590.mm.2	72137	17609	Wdsub1	WD repeat, sterile alpha motif and U-box domain containing 1	Chr2: 59.852364	9.68633	15.8	Chr11: 105.427480	-0.319164	50	0.0233737	0	0	1
TC1400002823.mm.2	100568452		A430107P09Rik	RIKEN cDNA A430107P09 gene	Chr14: 53.665929	7.81187	13.4	Chr5: 133.911105	-0.319125	50	0.0233914	0	0	1
TC1300002417.mm.2	76722	68206	Ckmt2	creatine kinase, mitochondrial 2 (sarcomeric)	Chr13: 91.853387	6.28293	12.2	Chr3: 64.335633	0.319035	50	0.0234335	0	0	1
TC0400003943.mm.2	69364	17541	1700012P22Rik	RIKEN cDNA 1700012P22 gene	Chr4: 144.418189	6.54193	14.6	Chr4: 76.012861	-0.318989	50	0.023455	0	0	1
TC0400003506.mm.2	67205	6349	Utp11l	UTP11-like, U3 small nucleolar ribonucleoprotein,	Chr4: 124.678160	10.0119	15.8	ChrX: 166.686631	0.318954	50	0.0234715	0	0	1
TC0500003074.mm.2			Gm13821	predicted gene 13821	Chr5: 114.842349	9.26742	11.1	Chr3: 28.140548	-0.318941	50	0.0234776	0	0	1
TC0600002287.mm.2	15398	73882	Hoxa13	homeobox A13	Chr6: 52.257694	6.53155	12.6	Chr4: 13.897101	0.318907	50	0.0234933	0	0	1
TC0800001805.mm.2	360214	86857	Defb39	defensin beta 39	Chr8: 19.052826	7.27442	16.3	Chr3: 28.727954	-0.318886	50	0.0235033	0	0	1
TC0500001914.mm.2	70358	8256	Steap1	six transmembrane epithelial antigen of the prostate 1	Chr5: 5.736317	7.99104	10.2	Chr6: 89.213583	0.318875	50	0.0235083	0	0	1
TC0100003524.mm.2	14131	47936	Fcgr3	Fc receptor, IgG, low affinity III	Chr1: 171.051169	9.80265	12.1	Chr19: 11.096126	0.318865	50	0.0235132	0	0	1
TC1700001711.mm.2	67675	9305	Cuta	cutA divalent cation tolerance homolog (E. coli)	Chr17: 26.937972	9.81651	10.5	Chr3: 86.049125	0.318849	50	0.0235205	0	0	1
TC1700000255.mm.2	51792	68559	Ppp2r1a	protein phosphatase 2, regulatory subunit A, alpha	Chr17: 20.945311	12.7315	56.4	Chr17: 12.315221	-0.318839	50	0.0235252	0	0	1
TC0900003311.mm.2	17281	11561	Fyco1	FYVE and coiled-coil domain containing 1	Chr9: 123.772185	8.53933	20.7	Chr9: 123.942645	0.318824	50	0.0235322	0	0	1
TC1700002784.mm.2	18515	48115	Pbx2	pre B cell leukemia homeobox 2	Chr17: 34.592263	8.25478	20.4	Chr5: 135.879195	0.318788	50	0.0235491	0	0	1
TC1100002176.mm.2	246177	27996	Myo1g	myosin IG	Chr11: 6.506548	8.28853	12.1	Chr11: 93.000000	0.318776	50	0.0235546	0	0	1
TC0900002726.mm.2			Gm17324	predicted gene 17324	Chr9: 78.446652	5.43595	12.4	Chr11: 107.742038	0.318772	50	0.0235565	0	0	1
TC1100003496.mm.2	76626	62199	Msi2	musashi RNA-binding protein 2	Chr11: 88.339382	10.2379	15.2	Chr3: 36.599358	0.318649	50	0.0236143	0	0	1
TC1700001954.mm.2	21926	496	Tnf	tumor necrosis factor	Chr17: 35.199367	5.70102	13.8	ChrX: 73.428893	0.318629	50	0.0236238	0	0	1
TC1500001981.mm.2	77627	11259	Efcab6	EF-hand calcium binding domain 6	Chr15: 83.866712	7.16196	10.8	Chr3: 146.631087	-0.318601	50	0.0236373	0	0	1
TC1400000072.mm.2	66082	23246	Abhd6	abhydrolase domain containing 6	Chr14: 8.002902	11.2931	12.7	Chr17: 32.311443	-0.318519	50	0.0236758	0	0	1
TC1700000888.mm.2	106565	11397	Dlk2	delta-like 2 homolog (Drosophila)	Chr17: 46.297421	6.84358	12.1	Chr5: 142.064325	-0.318516	50	0.0236768	0	0	1
TC0Y00000236.mm.2	107868	68408	Usp9y	ubiquitin specific peptidase 9, Y-linked	ChrY: 1.298957	5.96376	10.9	Chr14: 27.000000	0.318485	50	0.0236917	0	0	1
TC1700001132.mm.2	64898	8769	Lpin2	lipin 2	Chr17: 71.182560	9.55495	15.5	ChrX: 161.585623	-0.318449	50	0.0237087	0	0	1
TC1200001272.mm.2	104759	16350	Pld4	phospholipase D family, member 4	Chr12: 112.760655	7.99349	13.5	Chr19: 10.772356	0.318444	50	0.023711	0	0	1
TC1900000572.mm.2	12495	20423	Entpd1	ectonucleoside triphosphate diphosphohydrolase 1	Chr19: 40.612366	9.1394	12.1	Chr4: 119.382248	0.318436	50	0.0237148	0	0	1
TC1200000566.mm.2	271005	18155	Klhdc1	kelch domain containing 1	Chr12: 69.241176	5.3082	13.2	Chr4: 28.322409	0.318385	50	0.023739	0	0	1
TC1700000542.mm.2	12954	48053	Cryaa	crystallin, alpha A	Chr17: 31.677931	6.88851	18.4	Chr13: 20.437691	-0.318269	50	0.0237938	0	0	1
TC0400004220.mm.2	75180	28290	4930538K18Rik	RIKEN cDNA 4930538K18 gene	Chr4: 119.205055	6.82482	9.5	Chr13: 72.874773	-0.318223	50	0.0238152	0	0	1
TC0500003236.mm.2	77573	11294	Vps33a	vacuolar protein sorting 33 homolog A	Chr5: 123.528757	9.44076	13.8	Chr2: 61.079400	0.318217	50	0.0238181	0	0	1
TC1900001240.mm.2	16952	563	Anxa1	annexin A1	Chr19: 20.373428	9.70245	12.1	Chr13: 107.030839	0.318177	50	0.023837	0	0	1
TC0400000374.mm.2	66401	896	Nudt2	nudix (nucleoside diphosphate linked moiety X)-type motif 2	Chr4: 41.465148	8.13705	20.4	Chr4: 41.191816	0.318138	50	0.0238557	0	0	1
TC0200001552.mm.2	12509		Cd59a	CD59a antigen	Chr2: 104.095801	9.09244	15.9	Chr12: 71.497283	0.318077	50	0.0238844	0	0	1
TC1600000387.mm.2	74143	14618	Opa1	optic atrophy 1 (autosomal dominant)	Chr16: 29.579334	11.7903	9.7	Chr11: 111.500000	-0.318065	50	0.0238903	0	0	1
TC0700000596.mm.2	668381	114479	Scgb1b12	secretoglobin, family 1B, member 12	Chr7: 32.334198	7.73956	11	Chr10: 27.031021	-0.318044	50	0.0239003	0	0	1
TC0500001590.mm.2	15507	1180	Hspb1	heat shock 27kDa protein 1	Chr5: 135.887919	9.44487	9.5	Chr12: 102.420291	0.31799	50	0.0239257	0	0	1
TC0700004346.mm.2	76560	20613	Prss8	protease, serine, 8	Chr7: 127.925717	8.35093	9.5	Chr13: 62.960563	0.317943	50	0.0239484	0	0	1
TC1700002167.mm.2	80905	38189	Polh	polymerase (DNA directed), eta	Chr17: 46.171993	7.70542	10.7	Chr5: 142.064325	0.317855	50	0.0239903	0	0	1
TC1600000571.mm.2	268890	20533	Lsamp	limbic system-associated membrane protein	Chr16: 39.984329	7.54669	12.5	Chr5: 16.863503	-0.317824	50	0.0240048	0	0	1
TC1100000588.mm.2	21402	121599	Skp1a	S-phase kinase-associated protein 1A	Chr11: 52.231995	13.2604	10.8	Chr2: 55.413919	-0.31779	50	0.024021	0	0	1
TC0200004422.mm.2	269336	14157	Ccdc32	coiled-coil domain containing 32	Chr2: 119.017779	9.94685	23.9	Chr2: 118.906260	0.317789	50	0.0240214	0	0	1
TC1100003723.mm.2	665891	121796	Krtap4-1	keratin associated protein 4-1	Chr11: 99.627224	6.11685	10.3	Chr5: 119.058415	-0.317744	50	0.0240428	0	0	1
TC0500001673.mm.2	80290	36472	Gpr146	G protein-coupled receptor 146	Chr5: 139.377697	7.33809	22.6	Chr6: 145.501337	-0.317735	50	0.0240473	0	0	1
TC0600002707.mm.2	113845	113725	Vmn1r48	vomeronasal 1 receptor 48	Chr6: 90.035933	7.38778	12.9	Chr7: 17.135649	-0.317716	50	0.0240562	0	0	1
TC1200000130.mm.2	18217	7452	Ntsr2	neurotensin receptor 2	Chr12: 16.653470	7.59113	15	Chr1: 133.168278	-0.317713	50	0.0240577	0	0	1
TC0100003422.mm.2			Atp1b1	ATPase, Na+/K+ transporting, beta 1 polypeptide	Chr1: 164.437099	14.9191	11.6	Chr16: 26.422169	-0.317649	50	0.0240884	0	0	1
[truncated: 14,383 more rows]

## Sheet: Sheet2
TC0100000014.mm.1
TC0100000097.mm.1
TC0100000101.mm.1
TC0100000109.mm.1
TC0100000193.mm.1
TC0100000194.mm.1
TC0100000215.mm.1
TC0100000224.mm.1
TC0100000271.mm.1
TC0100000286.mm.1
TC0100000295.mm.1
TC0100000304.mm.1
TC0100000320.mm.1
TC0100000375.mm.1
TC0100000428.mm.1
TC0100000442.mm.1
TC0100000456.mm.1
TC0100000467.mm.1
TC0100000485.mm.1
TC0100000519.mm.1
TC0100000524.mm.1
TC0100000548.mm.1
TC0100000631.mm.1
TC0100000682.mm.1
TC0100000718.mm.1
TC0100000758.mm.1
TC0100000761.mm.1
TC0100000766.mm.1
TC0100000774.mm.1
TC0100000822.mm.1
TC0100000828.mm.1
TC0100000836.mm.1
TC0100000845.mm.1
TC0100000898.mm.1
TC0100000909.mm.1
TC0100000911.mm.1
TC0100000926.mm.1
TC0100000942.mm.1
TC0100000954.mm.1
TC0100001011.mm.1
TC0100001086.mm.1
TC0100001125.mm.1
TC0100001145.mm.1
TC0100001158.mm.1
TC0100001161.mm.1
TC0100001164.mm.1
TC0100001172.mm.1
TC0100001207.mm.1
TC0100001223.mm.1
TC0100001230.mm.1
TC0100001231.mm.1
TC0100001245.mm.1
TC0100001256.mm.1
TC0100001257.mm.1
TC0100001271.mm.1
TC0100001292.mm.1
TC0100001303.mm.1
TC0100001316.mm.1
TC0100001373.mm.1
TC0100001387.mm.1
TC0100001451.mm.1
TC0100001465.mm.1
TC0100001466.mm.1
TC0100001496.mm.1
TC0100001502.mm.1
TC0100001590.mm.1
TC0100001593.mm.1
TC0100001602.mm.1
TC0100001604.mm.1
TC0100001613.mm.1
TC0100001632.mm.1
TC0100001646.mm.1
TC0100001656.mm.1
TC0100001663.mm.1
TC0100001678.mm.1
TC0100001680.mm.1
TC0100001684.mm.1
TC0100001711.mm.1
TC0100001712.mm.1
TC0100001720.mm.1
TC0100001722.mm.1
TC0100001740.mm.1
TC0100001754.mm.1
TC0100001756.mm.1
TC0100001806.mm.1
TC0100001834.mm.1
TC0100001920.mm.1
TC0100001943.mm.1
TC0100001985.mm.1
TC0100002002.mm.1
TC0100002019.mm.1
TC0100002021.mm.1
TC0100002070.mm.1
TC0100002184.mm.1
TC0100002209.mm.1
TC0100002237.mm.1
TC0100002251.mm.1
TC0100002269.mm.1
TC0100002288.mm.1
TC0100002308.mm.1
TC0100002314.mm.1
TC0100002348.mm.1
TC0100002349.mm.1
TC0100002364.mm.1
TC0100002458.mm.1
TC0100002471.mm.1
TC0100002475.mm.1
TC0100002495.mm.1
TC0100002544.mm.1
TC0100002586.mm.1
TC0100002601.mm.1
TC0100002656.mm.1
TC0100002721.mm.1
TC0100002748.mm.1
TC0100002775.mm.1
TC0100002844.mm.1
TC0100002888.mm.1
TC0100002936.mm.1
TC0100002973.mm.1
TC0100002998.mm.1
TC0100003035.mm.1
TC0100003037.mm.1
TC0100003041.mm.1
TC0100003049.mm.1
TC0100003056.mm.1
TC0100003058.mm.1
TC0100003093.mm.1
TC0100003094.mm.1
TC0100003098.mm.1
TC0100003102.mm.1
TC0100003120.mm.1
TC0100003124.mm.1
TC0100003167.mm.1
TC0100003282.mm.1
TC0100003304.mm.1
TC0100003319.mm.1
TC0100003320.mm.1
TC0100003373.mm.1
TC0100003406.mm.1
TC0100003416.mm.1
TC0100003422.mm.1
TC0100003477.mm.1
TC0100003500.mm.1
TC0100003519.mm.1
TC0100003522.mm.1
TC0100003524.mm.1
TC0100003532.mm.1
TC0100003533.mm.1
TC0100003550.mm.1
TC0100003575.mm.1
TC0100003577.mm.1
TC0100003585.mm.1
TC0100003590.mm.1
TC0100003611.mm.1
TC0100003664.mm.1
TC0100003715.mm.1
TC0100003723.mm.1
TC0100003725.mm.1
TC0100003736.mm.1
TC0100003757.mm.1
TC0100003786.mm.1
TC0100003796.mm.1
TC0100003832.mm.1
TC0100003838.mm.1
TC0100003840.mm.1
TC0100003857.mm.1
TC0100003864.mm.1
TC0100003877.mm.1
TC0100003881.mm.1
TC0100003887.mm.1
TC0100003888.mm.1
TC0100003889.mm.1
TC0100003891.mm.1
TC0200000036.mm.1
TC0200000079.mm.1
TC0200000240.mm.1
TC0200000245.mm.1
TC0200000272.mm.1
TC0200000314.mm.1
TC0200000339.mm.1
TC0200000352.mm.1
TC0200000373.mm.1
TC0200000380.mm.1
TC0200000391.mm.1
TC0200000392.mm.1
TC0200000393.mm.1
TC0200000403.mm.1
TC0200000404.mm.1
TC0200000419.mm.1
TC0200000429.mm.1
TC0200000431.mm.1
TC0200000432.mm.1
TC0200000457.mm.1
TC0200000462.mm.1
TC0200000492.mm.1
TC0200000528.mm.1
TC0200000552.mm.1
TC0200000559.mm.1
TC0200000574.mm.1
TC0200000581.mm.1
TC0200000585.mm.1
TC0200000600.mm.1
TC0200000634.mm.1
TC0200000641.mm.1
TC0200000678.mm.1
TC0200000702.mm.1
TC0200000718.mm.1
TC0200000740.mm.1
TC0200000741.mm.1
TC0200000781.mm.1
TC0200000821.mm.1
TC0200000888.mm.1
TC0200000923.mm.1
TC0200000927.mm.1
TC0200000969.mm.1
TC0200000994.mm.1
TC0200001011.mm.1
TC0200001097.mm.1
TC0200001127.mm.1
TC0200001158.mm.1
TC0200001166.mm.1
TC0200001189.mm.1
TC0200001222.mm.1
TC0200001234.mm.1
TC0200001239.mm.1
TC0200001256.mm.1
TC0200001357.mm.1
TC0200001359.mm.1
TC0200001368.mm.1
TC0200001371.mm.1
TC0200001523.mm.1
TC0200001546.mm.1
TC0200001552.mm.1
TC0200001575.mm.1
TC0200001579.mm.1
TC0200001620.mm.1
TC0200001624.mm.1
TC0200001628.mm.1
TC0200001641.mm.1
TC0200001762.mm.1
TC0200001765.mm.1
TC0200001798.mm.1
TC0200001801.mm.1
TC0200001808.mm.1
TC0200001846.mm.1
TC0200001859.mm.1
TC0200001896.mm.1
TC0200001947.mm.1
TC0200001965.mm.1
TC0200001968.mm.1
TC0200002011.mm.1
TC0200002013.mm.1
TC0200002042.mm.1
TC0200002089.mm.1
TC0200002094.mm.1
TC0200002139.mm.1
TC0200002170.mm.1
TC0200002193.mm.1
TC0200002213.mm.1
TC0200002273.mm.1
TC0200002289.mm.1
TC0200002290.mm.1
TC0200002291.mm.1
TC0200002318.mm.1
TC0200002324.mm.1
TC0200002328.mm.1
TC0200002334.mm.1
TC0200002362.mm.1
TC0200002366.mm.1
TC0200002379.mm.1
TC0200002384.mm.1
TC0200002427.mm.1
TC0200002457.mm.1
TC0200002474.mm.1
TC0200002526.mm.1
TC0200002577.mm.1
TC0200002672.mm.1
TC0200002698.mm.1
TC0200002719.mm.1
TC0200002720.mm.1
TC0200002721.mm.1
TC0200002722.mm.1
TC0200002724.mm.1
TC0200002729.mm.1
TC0200002731.mm.1
TC0200002735.mm.1
TC0200002737.mm.1
TC0200002738.mm.1
TC0200002751.mm.1
TC0200002753.mm.1
TC0200002755.mm.1
TC0200002771.mm.1
TC0200002788.mm.1
TC0200002796.mm.1
TC0200002803.mm.1
TC0200002827.mm.1
TC0200002850.mm.1
TC0200002894.mm.1
TC0200002937.mm.1
TC0200003005.mm.1
TC0200003085.mm.1
TC0200003112.mm.1
TC0200003118.mm.1
TC0200003122.mm.1
TC0200003123.mm.1
TC0200003134.mm.1
TC0200003141.mm.1
TC0200003146.mm.1
TC0200003147.mm.1
TC0200003151.mm.1
TC0200003156.mm.1
TC0200003165.mm.1
TC0200003169.mm.1
TC0200003177.mm.1
TC0200003186.mm.1
TC0200003195.mm.1
TC0200003212.mm.1
TC0200003231.mm.1
TC0200003238.mm.1
TC0200003271.mm.1
TC0200003272.mm.1
TC0200003276.mm.1
TC0200003280.mm.1
TC0200003299.mm.1
TC0200003302.mm.1
TC0200003307.mm.1
TC0200003313.mm.1
TC0200003329.mm.1
TC0200003332.mm.1
TC0200003350.mm.1
TC0200003352.mm.1
TC0200003385.mm.1
TC0200003387.mm.1
TC0200003394.mm.1
TC0200003421.mm.1
TC0200003528.mm.1
TC0200003532.mm.1
TC0200003574.mm.1
TC0200003590.mm.1
TC0200003630.mm.1
TC0200003672.mm.1
TC0200003705.mm.1
TC0200003720.mm.1
TC0200003758.mm.1
TC0200003772.mm.1
TC0200003806.mm.1
TC0200003811.mm.1
TC0200003837.mm.1
TC0200003872.mm.1
TC0200003884.mm.1
TC0200003885.mm.1
TC0200003891.mm.1
TC0200003910.mm.1
TC0200003924.mm.1
TC0200003933.mm.1
TC0200004037.mm.1
TC0200004072.mm.1
TC0200004085.mm.1
TC0200004103.mm.1
TC0200004108.mm.1
TC0200004140.mm.1
TC0200004238.mm.1
TC0200004248.mm.1
TC0200004325.mm.1
TC0200004352.mm.1
TC0200004373.mm.1
TC0200004413.mm.1
TC0200004419.mm.1
TC0200004422.mm.1
TC0200004423.mm.1
TC0200004443.mm.1
TC0200004456.mm.1
TC0200004479.mm.1
TC0200004502.mm.1
TC0200004506.mm.1
TC0200004507.mm.1
TC0200004540.mm.1
TC0200004608.mm.1
TC0200004665.mm.1
TC0200004676.mm.1
TC0200004725.mm.1
TC0200004733.mm.1
TC0200004753.mm.1
TC0200004802.mm.1
TC0200004814.mm.1
TC0200004819.mm.1
TC0200004826.mm.1
TC0200004945.mm.1
TC0200004953.mm.1
TC0200004963.mm.1
TC0200004965.mm.1
TC0200004973.mm.1
TC0200004974.mm.1
TC0200004983.mm.1
TC0200004985.mm.1
TC0200005013.mm.1
TC0200005016.mm.1
TC0200005023.mm.1
TC0200005030.mm.1
TC0200005050.mm.1
TC0200005052.mm.1
TC0200005094.mm.1
TC0200005105.mm.1
TC0200005111.mm.1
TC0200005126.mm.1
TC0200005145.mm.1
TC0200005211.mm.1
TC0200005255.mm.1
TC0200005288.mm.1
TC0200005290.mm.1
TC0200005314.mm.1
TC0200005328.mm.1
TC0200005331.mm.1
TC0200005333.mm.1
TC0200005334.mm.1
TC0200005335.mm.1
TC0200005339.mm.1
TC0200005341.mm.1
TC0200005342.mm.1
TC0200005344.mm.1
TC0200005346.mm.1
TC0200005349.mm.1
TC0200005350.mm.1
TC0200005354.mm.1
TC0200005360.mm.1
TC0200005365.mm.1
TC0200005373.mm.1
TC0200005378.mm.1
TC0200005383.mm.1
TC0200005415.mm.1
TC0200005425.mm.1
TC0200005443.mm.1
TC0200005462.mm.1
TC0200005464.mm.1
TC0200005465.mm.1
TC0200005469.mm.1
TC0200005470.mm.1
TC0200005474.mm.1
TC0200005475.mm.1
TC0200005480.mm.1
TC0200005485.mm.1
TC0200005489.mm.1
TC0200005491.mm.1
TC0200005503.mm.1
TC0200005507.mm.1
TC0300000054.mm.1
TC0300000060.mm.1
TC0300000089.mm.1
TC0300000091.mm.1
TC0300000185.mm.1
TC0300000221.mm.1
TC0300000264.mm.1
TC0300000273.mm.1
TC0300000283.mm.1
TC0300000354.mm.1
TC0300000360.mm.1
TC0300000404.mm.1
TC0300000419.mm.1
TC0300000478.mm.1
TC0300000574.mm.1
TC0300000621.mm.1
TC0300000623.mm.1
TC0300000624.mm.1
TC0300000656.mm.1
TC0300000658.mm.1
TC0300000694.mm.1
TC0300000697.mm.1
TC0300000722.mm.1
TC0300000730.mm.1
TC0300000731.mm.1
TC0300000755.mm.1
TC0300000784.mm.1
TC0300000808.mm.1
TC0300000813.mm.1
TC0300000814.mm.1
TC0300000821.mm.1
TC0300000832.mm.1
TC0300000835.mm.1
TC0300000844.mm.1
TC0300000878.mm.1
TC0300000880.mm.1
TC0300000903.mm.1
TC0300000908.mm.1
TC0300000929.mm.1
TC0300000934.mm.1
TC0300000948.mm.1
TC0300000949.mm.1
TC0300000952.mm.1
TC0300000955.mm.1
TC0300000967.mm.1
TC0300000979.mm.1
TC0300000994.mm.1
TC0300001006.mm.1
TC0300001007.mm.1
TC0300001061.mm.1
TC0300001064.mm.1
TC0300001081.mm.1
TC0300001137.mm.1
TC0300001142.mm.1
TC0300001152.mm.1
TC0300001173.mm.1
TC0300001181.mm.1
TC0300001244.mm.1
TC0300001251.mm.1
TC0300001271.mm.1
TC0300001290.mm.1
TC0300001352.mm.1
TC0300001364.mm.1
TC0300001395.mm.1
TC0300001414.mm.1
TC0300001416.mm.1
TC0300001423.mm.1
TC0300001444.mm.1
TC0300001446.mm.1
TC0300001447.mm.1
TC0300001492.mm.1
TC0300001562.mm.1
TC0300001587.mm.1
TC0300001631.mm.1
TC0300001643.mm.1
TC0300001666.mm.1
TC0300001667.mm.1
TC0300001697.mm.1
TC0300001699.mm.1
TC0300001788.mm.1
TC0300001792.mm.1
TC0300001850.mm.1
TC0300001937.mm.1
TC0300001984.mm.1
TC0300001991.mm.1
TC0300001996.mm.1
TC0300002042.mm.1
TC0300002043.mm.1
TC0300002050.mm.1
TC0300002071.mm.1
TC0300002165.mm.1
TC0300002170.mm.1
TC0300002173.mm.1
TC0300002242.mm.1
TC0300002321.mm.1
TC0300002342.mm.1
TC0300002383.mm.1
TC0300002394.mm.1
TC0300002402.mm.1
TC0300002404.mm.1
TC0300002407.mm.1
TC0300002408.mm.1
TC0300002412.mm.1
TC0300002481.mm.1
TC0300002482.mm.1
TC0300002487.mm.1
TC0300002488.mm.1
TC0300002490.mm.1
TC0300002492.mm.1
TC0300002493.mm.1
TC0300002497.mm.1
TC0300002500.mm.1
TC0300002504.mm.1
TC0300002531.mm.1
TC0300002551.mm.1
TC0300002580.mm.1
TC0300002582.mm.1
TC0300002595.mm.1
TC0300002598.mm.1
TC0300002605.mm.1
TC0300002659.mm.1
TC0300002660.mm.1
TC0300002695.mm.1
TC0300002702.mm.1
TC0300002716.mm.1
TC0300002750.mm.1
TC0300002797.mm.1
TC0300002802.mm.1
TC0300002842.mm.1
TC0300002847.mm.1
TC0300002906.mm.1
TC0300002916.mm.1
TC0300002935.mm.1
TC0300002936.mm.1
TC0300002973.mm.1
TC0300002998.mm.1
TC0300003013.mm.1
TC0300003020.mm.1
TC0300003041.mm.1
TC0300003054.mm.1
TC0300003080.mm.1
TC0300003105.mm.1
TC0300003133.mm.1
TC0300003158.mm.1
TC0300003165.mm.1
TC0300003216.mm.1
TC0300003221.mm.1
TC0300003249.mm.1
TC0300003252.mm.1
TC0400000015.mm.1
TC0400000091.mm.1
TC0400000133.mm.1
TC0400000169.mm.1
TC0400000207.mm.1
TC0400000280.mm.1
TC0400000284.mm.1
TC0400000346.mm.1
TC0400000351.mm.1
TC0400000374.mm.1
TC0400000381.mm.1
TC0400000386.mm.1
TC0400000393.mm.1
TC0400000396.mm.1
TC0400000401.mm.1
TC0400000413.mm.1
TC0400000415.mm.1
TC0400000454.mm.1
TC0400000459.mm.1
TC0400000460.mm.1
TC0400000464.mm.1
TC0400000499.mm.1
TC0400000504.mm.1
TC0400000523.mm.1
TC0400000575.mm.1
TC0400000650.mm.1
TC0400000663.mm.1
TC0400000720.mm.1
TC0400000855.mm.1
TC0400000890.mm.1
TC0400000891.mm.1
TC0400000893.mm.1
TC0400000894.mm.1
TC0400000895.mm.1
TC0400000896.mm.1
TC0400000897.mm.1
TC0400000898.mm.1
TC0400000899.mm.1
TC0400000900.mm.1
TC0400000901.mm.1
TC0400000902.mm.1
TC0400000903.mm.1
TC0400000958.mm.1
TC0400000963.mm.1
TC0400000982.mm.1
TC0400000987.mm.1
TC0400000996.mm.1
TC0400001038.mm.1
TC0400001087.mm.1
TC0400001107.mm.1
TC0400001112.mm.1
TC0400001160.mm.1
TC0400001188.mm.1
TC0400001194.mm.1
TC0400001215.mm.1
TC0400001229.mm.1
TC0400001259.mm.1
TC0400001314.mm.1
TC0400001316.mm.1
TC0400001318.mm.1
TC0400001340.mm.1
TC0400001362.mm.1
TC0400001391.mm.1
TC0400001407.mm.1
TC0400001413.mm.1
TC0400001430.mm.1
TC0400001434.mm.1
TC0400001446.mm.1
TC0400001452.mm.1
TC0400001512.mm.1
TC0400001515.mm.1
TC0400001541.mm.1
TC0400001557.mm.1
TC0400001606.mm.1
TC0400001608.mm.1
TC0400001612.mm.1
TC0400001626.mm.1
TC0400001686.mm.1
TC0400001736.mm.1
TC0400001777.mm.1
TC0400001783.mm.1
TC0400001822.mm.1
TC0400001829.mm.1
TC0400001854.mm.1
TC0400001904.mm.1
TC0400001924.mm.1
TC0400001969.mm.1
TC0400001998.mm.1
TC0400002025.mm.1
TC0400002090.mm.1
TC0400002098.mm.1
TC0400002100.mm.1
TC0400002108.mm.1
TC0400002116.mm.1
TC0400002134.mm.1
TC0400002141.mm.1
TC0400002174.mm.1
TC0400002189.mm.1
TC0400002238.mm.1
TC0400002248.mm.1
TC0400002275.mm.1
TC0400002330.mm.1
TC0400002403.mm.1
TC0400002407.mm.1
TC0400002456.mm.1
TC0400002481.mm.1
TC0400002488.mm.1
TC0400002489.mm.1
TC0400002490.mm.1
TC0400002500.mm.1
TC0400002502.mm.1
TC0400002536.mm.1
TC0400002537.mm.1
TC0400002539.mm.1
TC0400002543.mm.1
TC0400002545.mm.1
TC0400002589.mm.1
TC0400002598.mm.1
TC0400002613.mm.1
TC0400002626.mm.1
TC0400002704.mm.1
TC0400002713.mm.1
TC0400002733.mm.1
TC0400002765.mm.1
TC0400002792.mm.1
TC0400002799.mm.1
TC0400002800.mm.1
TC0400002809.mm.1
TC0400002857.mm.1
TC0400002876.mm.1
TC0400002929.mm.1
TC0400002986.mm.1
TC0400003018.mm.1
TC0400003074.mm.1
TC0400003079.mm.1
TC0400003103.mm.1
TC0400003124.mm.1
TC0400003152.mm.1
TC0400003170.mm.1
TC0400003172.mm.1
TC0400003187.mm.1
TC0400003241.mm.1
TC0400003251.mm.1
TC0400003321.mm.1
TC0400003392.mm.1
TC0400003399.mm.1
TC0400003406.mm.1
TC0400003421.mm.1
TC0400003423.mm.1
TC0400003448.mm.1
TC0400003451.mm.1
TC0400003506.mm.1
TC0400003516.mm.1
TC0400003657.mm.1
TC0400003672.mm.1
TC0400003675.mm.1
TC0400003681.mm.1
TC0400003691.mm.1
TC0400003724.mm.1
TC0400003760.mm.1
TC0400003761.mm.1
TC0400003765.mm.1
TC0400003779.mm.1
TC0400003792.mm.1
TC0400003793.mm.1
TC0400003794.mm.1
TC0400003823.mm.1
TC0400003826.mm.1
TC0400003866.mm.1
TC0400003890.mm.1
TC0400003924.mm.1
TC0400003933.mm.1
TC0400003938.mm.1
TC0400003943.mm.1
TC0400003957.mm.1
TC0400004031.mm.1
TC0400004094.mm.1
TC0400004097.mm.1
TC0400004123.mm.1
TC0400004145.mm.1
TC0400004171.mm.1
TC0400004176.mm.1
TC0400004177.mm.1
TC0400004178.mm.1
TC0400004180.mm.1
TC0400004181.mm.1
TC0400004182.mm.1
TC0400004183.mm.1
TC0400004184.mm.1
TC0400004201.mm.1
TC0400004203.mm.1
TC0400004211.mm.1
TC0400004220.mm.1
TC0400004222.mm.1
TC0500000050.mm.1
TC0500000052.mm.1
TC0500000068.mm.1
TC0500000069.mm.1
TC0500000071.mm.1
TC0500000072.mm.1
TC0500000073.mm.1
TC0500000075.mm.1
TC0500000076.mm.1
TC0500000077.mm.1
TC0500000078.mm.1
TC0500000079.mm.1
TC0500000110.mm.1
TC0500000134.mm.1
TC0500000167.mm.1
TC0500000170.mm.1
TC0500000193.mm.1
TC0500000212.mm.1
TC0500000217.mm.1
TC0500000256.mm.1
TC0500000258.mm.1
TC0500000262.mm.1
TC0500000286.mm.1
TC0500000337.mm.1
TC0500000339.mm.1
TC0500000390.mm.1
TC0500000423.mm.1
TC0500000462.mm.1
TC0500000483.mm.1
TC0500000489.mm.1
TC0500000494.mm.1
TC0500000527.mm.1
TC0500000532.mm.1
TC0500000547.mm.1
TC0500000614.mm.1
TC0500000627.mm.1
TC0500000647.mm.1
TC0500000648.mm.1
TC0500000656.mm.1
TC0500000699.mm.1
TC0500000710.mm.1
TC0500000724.mm.1
TC0500000785.mm.1
TC0500000800.mm.1
TC0500000805.mm.1
TC0500000809.mm.1
TC0500000812.mm.1
TC0500000819.mm.1
TC0500000828.mm.1
TC0500000836.mm.1
TC0500000843.mm.1
TC0500000922.mm.1
TC0500000928.mm.1
TC0500000952.mm.1
TC0500001021.mm.1
TC0500001076.mm.1
TC0500001085.mm.1
TC0500001087.mm.1
TC0500001113.mm.1
TC0500001131.mm.1
TC0500001142.mm.1
TC0500001209.mm.1
TC0500001225.mm.1
TC0500001230.mm.1
TC0500001239.mm.1
TC0500001240.mm.1
TC0500001268.mm.1
TC0500001304.mm.1
TC0500001338.mm.1
TC0500001340.mm.1
TC0500001349.mm.1
TC0500001353.mm.1
TC0500001369.mm.1
TC0500001370.mm.1
TC0500001380.mm.1
TC0500001382.mm.1
TC0500001403.mm.1
TC0500001421.mm.1
TC0500001449.mm.1
TC0500001455.mm.1
TC0500001466.mm.1
TC0500001487.mm.1
TC0500001501.mm.1
TC0500001510.mm.1
TC0500001514.mm.1
TC0500001530.mm.1
TC0500001570.mm.1
TC0500001576.mm.1
TC0500001584.mm.1
TC0500001590.mm.1
TC0500001596.mm.1
TC0500001610.mm.1
TC0500001612.mm.1
TC0500001622.mm.1
TC0500001623.mm.1
TC0500001635.mm.1
TC0500001638.mm.1
TC0500001642.mm.1
TC0500001648.mm.1
TC0500001668.mm.1
TC0500001669.mm.1
TC0500001673.mm.1
TC0500001680.mm.1
TC0500001689.mm.1
TC0500001725.mm.1
TC0500001727.mm.1
TC0500001735.mm.1
TC0500001756.mm.1
TC0500001762.mm.1
TC0500001763.mm.1
TC0500001767.mm.1
TC0500001775.mm.1
TC0500001783.mm.1
TC0500001787.mm.1
TC0500001789.mm.1
TC0500001790.mm.1
TC0500001791.mm.1
TC0500001795.mm.1
TC0500001798.mm.1
TC0500001830.mm.1
TC0500001849.mm.1
TC0500001914.mm.1
TC0500001918.mm.1
TC0500001974.mm.1
TC0500002020.mm.1
TC0500002027.mm.1
TC0500002078.mm.1
TC0500002080.mm.1
TC0500002083.mm.1
TC0500002102.mm.1
TC0500002115.mm.1
TC0500002116.mm.1
TC0500002119.mm.1
TC0500002120.mm.1
TC0500002122.mm.1
TC0500002130.mm.1
TC0500002154.mm.1
TC0500002172.mm.1
TC0500002190.mm.1
TC0500002216.mm.1
TC0500002239.mm.1
TC0500002240.mm.1
TC0500002272.mm.1
TC0500002288.mm.1
TC0500002302.mm.1
TC0500002306.mm.1
TC0500002347.mm.1
TC0500002406.mm.1
TC0500002420.mm.1
TC0500002480.mm.1
TC0500002486.mm.1
TC0500002504.mm.1
TC0500002557.mm.1
TC0500002577.mm.1
TC0500002592.mm.1
TC0500002633.mm.1
TC0500002642.mm.1
TC0500002675.mm.1
TC0500002680.mm.1
TC0500002688.mm.1
TC0500002699.mm.1
TC0500002719.mm.1
TC0500002731.mm.1
TC0500002744.mm.1
TC0500002882.mm.1
TC0500002893.mm.1
TC0500002895.mm.1
TC0500002896.mm.1
TC0500002915.mm.1
TC0500002947.mm.1
TC0500002969.mm.1
TC0500003018.mm.1
TC0500003050.mm.1
TC0500003074.mm.1
TC0500003088.mm.1
TC0500003089.mm.1
TC0500003097.mm.1
TC0500003180.mm.1
TC0500003181.mm.1
TC0500003194.mm.1
TC0500003203.mm.1
TC0500003205.mm.1
TC0500003212.mm.1
TC0500003236.mm.1
TC0500003273.mm.1
TC0500003296.mm.1
TC0500003305.mm.1
TC0500003318.mm.1
TC0500003368.mm.1
TC0500003375.mm.1
TC0500003382.mm.1
TC0500003390.mm.1
TC0500003414.mm.1
TC0500003429.mm.1
TC0500003436.mm.1
TC0500003451.mm.1
TC0500003470.mm.1
TC0500003513.mm.1
TC0500003514.mm.1
TC0500003518.mm.1
TC0500003538.mm.1
TC0500003563.mm.1
TC0500003588.mm.1
TC0500003599.mm.1
TC0500003603.mm.1
TC0500003604.mm.1
TC0500003624.mm.1
TC0500003632.mm.1
TC0500003648.mm.1
TC0500003713.mm.1
TC0500003718.mm.1
TC0500003719.mm.1
TC0500003735.mm.1
TC0500003742.mm.1
TC0600000016.mm.1
TC0600000067.mm.1
TC0600000213.mm.1
TC0600000233.mm.1
TC0600000234.mm.1
TC0600000359.mm.1
TC0600000392.mm.1
TC0600000398.mm.1
TC0600000448.mm.1
TC0600000449.mm.1
TC0600000451.mm.1
TC0600000452.mm.1
TC0600000472.mm.1
TC0600000480.mm.1
TC0600000485.mm.1
TC0600000486.mm.1
TC0600000527.mm.1
TC0600000542.mm.1
TC0600000565.mm.1
TC0600000570.mm.1
TC0600000575.mm.1
TC0600000606.mm.1
TC0600000609.mm.1
TC0600000623.mm.1
TC0600000664.mm.1
TC0600000665.mm.1
TC0600000698.mm.1
TC0600000711.mm.1
TC0600000763.mm.1
TC0600000764.mm.1
TC0600000768.mm.1
TC0600000772.mm.1
TC0600000775.mm.1
TC0600000816.mm.1
TC0600000904.mm.1
TC0600000921.mm.1
TC0600000964.mm.1
TC0600000995.mm.1
TC0600001002.mm.1
TC0600001016.mm.1
TC0600001030.mm.1
TC0600001070.mm.1
TC0600001076.mm.1
TC0600001092.mm.1
TC0600001126.mm.1
TC0600001146.mm.1
TC0600001180.mm.1
TC0600001207.mm.1
TC0600001254.mm.1
TC0600001257.mm.1
TC0600001266.mm.1
TC0600001279.mm.1
TC0600001322.mm.1
TC0600001335.mm.1
TC0600001355.mm.1
TC0600001369.mm.1
TC0600001384.mm.1
TC0600001398.mm.1
TC0600001401.mm.1
TC0600001402.mm.1
TC0600001425.mm.1
TC0600001427.mm.1
TC0600001432.mm.1
TC0600001449.mm.1
TC0600001474.mm.1
TC0600001481.mm.1
TC0600001500.mm.1
TC0600001634.mm.1
TC0600001637.mm.1
TC0600001741.mm.1
TC0600001805.mm.1
TC0600001875.mm.1
TC0600001942.mm.1
TC0600001953.mm.1
TC0600001981.mm.1
TC0600001992.mm.1
TC0600002055.mm.1
TC0600002070.mm.1
TC0600002099.mm.1
TC0600002109.mm.1
TC0600002114.mm.1
TC0600002127.mm.1
TC0600002137.mm.1
TC0600002169.mm.1
TC0600002227.mm.1
TC0600002229.mm.1
TC0600002275.mm.1
TC0600002279.mm.1
TC0600002287.mm.1
TC0600002342.mm.1
TC0600002351.mm.1
TC0600002372.mm.1
TC0600002423.mm.1
TC0600002490.mm.1
TC0600002550.mm.1
TC0600002553.mm.1
TC0600002560.mm.1
TC0600002565.mm.1
TC0600002579.mm.1
TC0600002595.mm.1
TC0600002657.mm.1
TC0600002674.mm.1
TC0600002707.mm.1
TC0600002718.mm.1
TC0600002730.mm.1
TC0600002783.mm.1
TC0600002912.mm.1
TC0600002919.mm.1
TC0600002934.mm.1
TC0600002955.mm.1
TC0600002963.mm.1
TC0600002980.mm.1
TC0600003071.mm.1
TC0600003079.mm.1
TC0600003084.mm.1
TC0600003110.mm.1
TC0600003114.mm.1
TC0600003163.mm.1
TC0600003176.mm.1
TC0600003185.mm.1
TC0600003229.mm.1
TC0600003266.mm.1
TC0600003274.mm.1
TC0600003276.mm.1
TC0600003292.mm.1
TC0600003314.mm.1
TC0600003330.mm.1
TC0600003333.mm.1
TC0600003334.mm.1
TC0600003337.mm.1
TC0600003468.mm.1
TC0600003499.mm.1
TC0600003503.mm.1
TC0600003539.mm.1
TC0600003598.mm.1
TC0700000005.mm.1
TC0700000009.mm.1
TC0700000015.mm.1
TC0700000023.mm.1
TC0700000044.mm.1
TC0700000048.mm.1
TC0700000051.mm.1
TC0700000055.mm.1
TC0700000070.mm.1
TC0700000082.mm.1
TC0700000099.mm.1
TC0700000131.mm.1
TC0700000153.mm.1
TC0700000161.mm.1
TC0700000162.mm.1
TC0700000175.mm.1
TC0700000239.mm.1
TC0700000241.mm.1
TC0700000242.mm.1
TC0700000262.mm.1
TC0700000279.mm.1
TC0700000293.mm.1
TC0700000301.mm.1
TC0700000315.mm.1
TC0700000359.mm.1
TC0700000365.mm.1
TC0700000374.mm.1
TC0700000388.mm.1
TC0700000396.mm.1
TC0700000402.mm.1
TC0700000407.mm.1
TC0700000421.mm.1
TC0700000438.mm.1
TC0700000445.mm.1
TC0700000465.mm.1
TC0700000470.mm.1
TC0700000504.mm.1
TC0700000505.mm.1
TC0700000514.mm.1
TC0700000515.mm.1
TC0700000516.mm.1
TC0700000522.mm.1
TC0700000534.mm.1
TC0700000546.mm.1
TC0700000558.mm.1
TC0700000563.mm.1
TC0700000590.mm.1
TC0700000591.mm.1
TC0700000594.mm.1
TC0700000596.mm.1
TC0700000605.mm.1
TC0700000607.mm.1
TC0700000610.mm.1
TC0700000612.mm.1
TC0700000614.mm.1
TC0700000620.mm.1
TC0700000658.mm.1
TC0700000663.mm.1
TC0700000723.mm.1
TC0700000727.mm.1
TC0700000759.mm.1
TC0700000770.mm.1
TC0700000785.mm.1
TC0700000795.mm.1
TC0700000804.mm.1
TC0700000806.mm.1
TC0700000810.mm.1
TC0700000811.mm.1
TC0700000820.mm.1
TC0700000825.mm.1
TC0700000832.mm.1
TC0700000837.mm.1
TC0700000838.mm.1
TC0700000853.mm.1
TC0700000859.mm.1
TC0700000860.mm.1
TC0700000861.mm.1
TC0700000862.mm.1
TC0700000864.mm.1
TC0700000867.mm.1
TC0700000903.mm.1
TC0700000904.mm.1
TC0700000913.mm.1
TC0700000921.mm.1
TC0700000972.mm.1
TC0700000989.mm.1
TC0700000991.mm.1
TC0700000995.mm.1
TC0700001015.mm.1
TC0700001018.mm.1
TC0700001033.mm.1
TC0700001070.mm.1
TC0700001098.mm.1
TC0700001116.mm.1
TC0700001119.mm.1
TC0700001164.mm.1
TC0700001186.mm.1
TC0700001187.mm.1
TC0700001192.mm.1
TC0700001244.mm.1
TC0700001246.mm.1
TC0700001287.mm.1
TC0700001348.mm.1
TC0700001366.mm.1
TC0700001409.mm.1
TC0700001410.mm.1
TC0700001444.mm.1
TC0700001448.mm.1
TC0700001459.mm.1
TC0700001492.mm.1
TC0700001515.mm.1
TC0700001516.mm.1
TC0700001519.mm.1
TC0700001520.mm.1
TC0700001539.mm.1
TC0700001548.mm.1
TC0700001552.mm.1
TC0700001593.mm.1
TC0700001604.mm.1
TC0700001605.mm.1
TC0700001660.mm.1
TC0700001684.mm.1
TC0700001689.mm.1
TC0700001715.mm.1
TC0700001756.mm.1
TC0700001814.mm.1
TC0700001839.mm.1
TC0700001865.mm.1
TC0700001867.mm.1
TC0700001875.mm.1
TC0700001876.mm.1
TC0700001888.mm.1
TC0700001913.mm.1
TC0700001914.mm.1
TC0700001927.mm.1
TC0700001951.mm.1
TC0700001991.mm.1
TC0700002014.mm.1
TC0700002017.mm.1
TC0700002018.mm.1
TC0700002021.mm.1
TC0700002025.mm.1
TC0700002034.mm.1
TC0700002054.mm.1
TC0700002061.mm.1
TC0700002062.mm.1
TC0700002069.mm.1
TC0700002073.mm.1
TC0700002117.mm.1
TC0700002173.mm.1
TC0700002198.mm.1
TC0700002202.mm.1
TC0700002212.mm.1
TC0700002213.mm.1
TC0700002221.mm.1
TC0700002253.mm.1
TC0700002357.mm.1
TC0700002383.mm.1
TC0700002453.mm.1
TC0700002458.mm.1
TC0700002481.mm.1
TC0700002487.mm.1
TC0700002504.mm.1
TC0700002593.mm.1
TC0700002611.mm.1
TC0700002613.mm.1
TC0700002619.mm.1
TC0700002625.mm.1
TC0700002646.mm.1
TC0700002648.mm.1
TC0700002680.mm.1
TC0700002720.mm.1
TC0700002727.mm.1
TC0700002748.mm.1
TC0700002769.mm.1
TC0700002777.mm.1
TC0700002779.mm.1
TC0700002783.mm.1
TC0700002785.mm.1
TC0700002786.mm.1
TC0700002793.mm.1
TC0700002816.mm.1
TC0700002828.mm.1
TC0700002837.mm.1
TC0700002839.mm.1
TC0700002846.mm.1
TC0700002855.mm.1
TC0700002883.mm.1
TC0700002922.mm.1
TC0700002937.mm.1
TC0700002944.mm.1
TC0700002946.mm.1
TC0700002954.mm.1
TC0700002967.mm.1
TC0700002976.mm.1
TC0700002999.mm.1
TC0700003001.mm.1
TC0700003023.mm.1
TC0700003036.mm.1
TC0700003041.mm.1
TC0700003057.mm.1
TC0700003058.mm.1
TC0700003070.mm.1
TC0700003071.mm.1
TC0700003451.mm.1
TC0700003503.mm.1
TC0700003552.mm.1
TC0700003586.mm.1
TC0700003590.mm.1
TC0700003596.mm.1
TC0700003609.mm.1
TC0700003641.mm.1
TC0700003647.mm.1
TC0700003657.mm.1
TC0700003687.mm.1
TC0700003699.mm.1
TC0700003720.mm.1
TC0700003801.mm.1
TC0700003852.mm.1
TC0700003860.mm.1
TC0700003861.mm.1
TC0700003862.mm.1
TC0700003903.mm.1
TC0700003905.mm.1
TC0700003927.mm.1
TC0700003934.mm.1
TC0700003942.mm.1
TC0700003943.mm.1
TC0700003950.mm.1
TC0700004002.mm.1
TC0700004003.mm.1
TC0700004017.mm.1
TC0700004040.mm.1
TC0700004075.mm.1
TC0700004104.mm.1
TC0700004277.mm.1
TC0700004282.mm.1
TC0700004291.mm.1
TC0700004293.mm.1
TC0700004296.mm.1
TC0700004310.mm.1
TC0700004316.mm.1
TC0700004318.mm.1
TC0700004328.mm.1
TC0700004346.mm.1
TC0700004371.mm.1
TC0700004403.mm.1
TC0700004404.mm.1
TC0700004411.mm.1
TC0700004413.mm.1
TC0700004496.mm.1
TC0700004508.mm.1
TC0700004513.mm.1
TC0700004515.mm.1
TC0700004522.mm.1
TC0700004531.mm.1
TC0700004542.mm.1
TC0700004554.mm.1
TC0700004555.mm.1
TC0700004556.mm.1
TC0700004557.mm.1
TC0700004558.mm.1
TC0700004561.mm.1
TC0700004563.mm.1
TC0700004596.mm.1
TC0700004598.mm.1
TC0700004638.mm.1
TC0700004640.mm.1
TC0700004645.mm.1
TC0700004647.mm.1
TC0700004650.mm.1
TC0700004661.mm.1
TC0800000010.mm.1
TC0800000072.mm.1
TC0800000105.mm.1
TC0800000112.mm.1
TC0800000115.mm.1
TC0800000133.mm.1
TC0800000184.mm.1
TC0800000259.mm.1
TC0800000262.mm.1
TC0800000265.mm.1
TC0800000276.mm.1
TC0800000277.mm.1
TC0800000282.mm.1
TC0800000392.mm.1
TC0800000416.mm.1
TC0800000501.mm.1
TC0800000511.mm.1
TC0800000525.mm.1
TC0800000587.mm.1
TC0800000602.mm.1
TC0800000603.mm.1
TC0800000604.mm.1
TC0800000606.mm.1
TC0800000621.mm.1
TC0800000629.mm.1
TC0800000659.mm.1
TC0800000679.mm.1
TC0800000713.mm.1
TC0800000722.mm.1
TC0800000736.mm.1
TC0800000745.mm.1
TC0800000795.mm.1
TC0800000814.mm.1
TC0800000823.mm.1
TC0800000831.mm.1
TC0800000834.mm.1
TC0800000835.mm.1
TC0800000846.mm.1
TC0800000854.mm.1
TC0800000919.mm.1
TC0800000932.mm.1
TC0800000965.mm.1
TC0800001080.mm.1
TC0800001092.mm.1
TC0800001094.mm.1
TC0800001095.mm.1
TC0800001125.mm.1
TC0800001142.mm.1
TC0800001176.mm.1
TC0800001185.mm.1
TC0800001186.mm.1
TC0800001194.mm.1
TC0800001196.mm.1
TC0800001199.mm.1
TC0800001204.mm.1
TC0800001217.mm.1
TC0800001227.mm.1
TC0800001232.mm.1
TC0800001257.mm.1
TC0800001296.mm.1
TC0800001303.mm.1
TC0800001349.mm.1
TC0800001357.mm.1
TC0800001400.mm.1
TC0800001407.mm.1
TC0800001410.mm.1
TC0800001487.mm.1
TC0800001521.mm.1
TC0800001533.mm.1
TC0800001545.mm.1
TC0800001566.mm.1
TC0800001612.mm.1
TC0800001643.mm.1
TC0800001657.mm.1
TC0800001698.mm.1
TC0800001703.mm.1
TC0800001740.mm.1
TC0800001745.mm.1
TC0800001801.mm.1
TC0800001805.mm.1
TC0800001833.mm.1
TC0800001856.mm.1
TC0800001861.mm.1
TC0800001871.mm.1
TC0800001872.mm.1
TC0800001875.mm.1
TC0800001883.mm.1
TC0800001885.mm.1
TC0800001891.mm.1
TC0800001897.mm.1
TC0800001903.mm.1
TC0800001951.mm.1
TC0800001977.mm.1
TC0800002102.mm.1
TC0800002106.mm.1
TC0800002108.mm.1
TC0800002121.mm.1
TC0800002240.mm.1
TC0800002277.mm.1
TC0800002322.mm.1
TC0800002364.mm.1
TC0800002369.mm.1
TC0800002395.mm.1
TC0800002403.mm.1
TC0800002422.mm.1
TC0800002470.mm.1
TC0800002505.mm.1
TC0800002510.mm.1
TC0800002544.mm.1
TC0800002558.mm.1
TC0800002565.mm.1
TC0800002580.mm.1
TC0800002597.mm.1
TC0800002658.mm.1
TC0800002700.mm.1
TC0800002705.mm.1
TC0800002706.mm.1
TC0800002711.mm.1
TC0800002736.mm.1
TC0800002798.mm.1
TC0800002802.mm.1
TC0800002812.mm.1
TC0800002828.mm.1
TC0800002871.mm.1
TC0800002877.mm.1
TC0800002881.mm.1
TC0800002938.mm.1
TC0800002941.mm.1
TC0800002992.mm.1
TC0800003021.mm.1
TC0800003037.mm.1
TC0800003047.mm.1
TC0800003051.mm.1
TC0800003053.mm.1
TC0800003059.mm.1
TC0800003076.mm.1
TC0800003172.mm.1
TC0800003213.mm.1
TC0800003219.mm.1
TC0800003226.mm.1
TC0800003237.mm.1
TC0800003244.mm.1
TC0900000032.mm.1
TC0900000046.mm.1
TC0900000055.mm.1
TC0900000069.mm.1
TC0900000113.mm.1
TC0900000135.mm.1
TC0900000165.mm.1
TC0900000197.mm.1
TC0900000199.mm.1
TC0900000215.mm.1
TC0900000240.mm.1
TC0900000254.mm.1
TC0900000296.mm.1
TC0900000374.mm.1
TC0900000380.mm.1
TC0900000407.mm.1
TC0900000415.mm.1
TC0900000416.mm.1
TC0900000418.mm.1
TC0900000420.mm.1
TC0900000425.mm.1
TC0900000427.mm.1
TC0900000434.mm.1
TC0900000458.mm.1
TC0900000515.mm.1
TC0900000535.mm.1
TC0900000540.mm.1
TC0900000594.mm.1
TC0900000601.mm.1
TC0900000606.mm.1
TC0900000615.mm.1
TC0900000637.mm.1
TC0900000639.mm.1
TC0900000647.mm.1
TC0900000648.mm.1
TC0900000666.mm.1
TC0900000674.mm.1
TC0900000689.mm.1
TC0900000737.mm.1
TC0900000746.mm.1
TC0900000751.mm.1
TC0900000793.mm.1
TC0900000804.mm.1
TC0900000810.mm.1
TC0900000923.mm.1
TC0900000943.mm.1
TC0900000976.mm.1
TC0900001008.mm.1
TC0900001011.mm.1
TC0900001049.mm.1
TC0900001051.mm.1
TC0900001054.mm.1
TC0900001128.mm.1
TC0900001142.mm.1
TC0900001155.mm.1
TC0900001175.mm.1
TC0900001210.mm.1
TC0900001243.mm.1
TC0900001295.mm.1
TC0900001318.mm.1
TC0900001370.mm.1
TC0900001371.mm.1
TC0900001374.mm.1
TC0900001381.mm.1
TC0900001384.mm.1
TC0900001405.mm.1
TC0900001424.mm.1
TC0900001426.mm.1
TC0900001431.mm.1
TC0900001576.mm.1
TC0900001578.mm.1
TC0900001582.mm.1
TC0900001605.mm.1
TC0900001612.mm.1
TC0900001621.mm.1
TC0900001674.mm.1
TC0900001675.mm.1
TC0900001713.mm.1
TC0900001720.mm.1
TC0900001722.mm.1
TC0900001764.mm.1
TC0900001775.mm.1
TC0900001776.mm.1
TC0900001779.mm.1
TC0900001785.mm.1
TC0900001810.mm.1
TC0900001825.mm.1
TC0900001833.mm.1
TC0900001849.mm.1
TC0900001859.mm.1
TC0900001864.mm.1
TC0900001866.mm.1
TC0900001868.mm.1
TC0900001887.mm.1
TC0900001889.mm.1
TC0900001908.mm.1
TC0900001925.mm.1
TC0900001944.mm.1
TC0900001973.mm.1
TC0900001987.mm.1
TC0900002003.mm.1
TC0900002009.mm.1
TC0900002022.mm.1
TC0900002064.mm.1
TC0900002070.mm.1
TC0900002075.mm.1
TC0900002079.mm.1
TC0900002104.mm.1
TC0900002121.mm.1
TC0900002167.mm.1
TC0900002197.mm.1
TC0900002220.mm.1
TC0900002270.mm.1
TC0900002276.mm.1
TC0900002281.mm.1
TC0900002308.mm.1
TC0900002325.mm.1
TC0900002333.mm.1
TC0900002345.mm.1
TC0900002355.mm.1
TC0900002358.mm.1
TC0900002375.mm.1
TC0900002382.mm.1
TC0900002450.mm.1
TC0900002489.mm.1
TC0900002501.mm.1
TC0900002514.mm.1
TC0900002529.mm.1
TC0900002537.mm.1
TC0900002586.mm.1
TC0900002677.mm.1
TC0900002720.mm.1
TC0900002721.mm.1
TC0900002726.mm.1
TC0900002727.mm.1
TC0900002770.mm.1
TC0900002817.mm.1
TC0900002836.mm.1
TC0900002920.mm.1
TC0900002936.mm.1
TC0900002938.mm.1
TC0900002971.mm.1
TC0900002991.mm.1
TC0900003112.mm.1
TC0900003119.mm.1
TC0900003160.mm.1
TC0900003170.mm.1
TC0900003176.mm.1
TC0900003177.mm.1
TC0900003234.mm.1
TC0900003236.mm.1
TC0900003273.mm.1
TC0900003278.mm.1
TC0900003282.mm.1
TC0900003296.mm.1
TC0900003311.mm.1
TC0900003313.mm.1
TC0900003319.mm.1
TC0900003321.mm.1
TC0900003336.mm.1
TC0M00000004.mm.1
TC0M00000006.mm.1
TC0M00000007.mm.1
TC0M00000009.mm.1
TC0M00000011.mm.1
TC0M00000013.mm.1
TC0M00000016.mm.1
TC0X00000001.mm.1
TC0X00000018.mm.1
TC0X00000044.mm.1
TC0X00000060.mm.1
TC0X00000073.mm.1
TC0X00000075.mm.1
TC0X00000076.mm.1
TC0X00000078.mm.1
TC0X00000103.mm.1
TC0X00000106.mm.1
TC0X00000166.mm.1
TC0X00000181.mm.1
TC0X00000223.mm.1
TC0X00000225.mm.1
TC0X00000274.mm.1
TC0X00000276.mm.1
TC0X00000281.mm.1
TC0X00000285.mm.1
TC0X00000286.mm.1
TC0X00000289.mm.1
TC0X00000290.mm.1
TC0X00000305.mm.1
TC0X00000313.mm.1
TC0X00000316.mm.1
TC0X00000318.mm.1
TC0X00000323.mm.1
TC0X00000327.mm.1
TC0X00000329.mm.1
TC0X00000340.mm.1
TC0X00000342.mm.1
TC0X00000343.mm.1
TC0X00000347.mm.1
TC0X00000363.mm.1
TC0X00000388.mm.1
TC0X00000398.mm.1
TC0X00000414.mm.1
TC0X00000427.mm.1
TC0X00000454.mm.1
TC0X00000470.mm.1
TC0X00000479.mm.1
TC0X00000530.mm.1
TC0X00000538.mm.1
TC0X00000618.mm.1
TC0X00000652.mm.1
TC0X00000653.mm.1
TC0X00000668.mm.1
TC0X00000674.mm.1
TC0X00000690.mm.1
TC0X00000700.mm.1
TC0X00000704.mm.1
TC0X00000708.mm.1
TC0X00000709.mm.1
TC0X00000728.mm.1
TC0X00000741.mm.1
TC0X00000745.mm.1
TC0X00000760.mm.1
TC0X00000830.mm.1
TC0X00000871.mm.1
TC0X00000916.mm.1
TC0X00000958.mm.1
TC0X00000963.mm.1
TC0X00000974.mm.1
TC0X00000999.mm.1
TC0X00001069.mm.1
TC0X00001083.mm.1
TC0X00001084.mm.1
TC0X00001124.mm.1
TC0X00001142.mm.1
TC0X00001217.mm.1
TC0X00001219.mm.1
TC0X00001221.mm.1
TC0X00001223.mm.1
TC0X00001226.mm.1
TC0X00001227.mm.1
TC0X00001228.mm.1
TC0X00001230.mm.1
TC0X00001235.mm.1
TC0X00001288.mm.1
TC0X00001316.mm.1
TC0X00001321.mm.1
TC0X00001336.mm.1
TC0X00001343.mm.1
TC0X00001411.mm.1
TC0X00001421.mm.1
TC0X00001601.mm.1
TC0X00001602.mm.1
TC0X00001658.mm.1
TC0X00001668.mm.1
TC0X00001728.mm.1
TC0X00001729.mm.1
TC0X00001784.mm.1
TC0X00001785.mm.1
TC0X00001800.mm.1
TC0X00001801.mm.1
TC0X00001816.mm.1
TC0X00001829.mm.1
TC0X00001922.mm.1
TC0X00001934.mm.1
TC0X00002015.mm.1
TC0X00002017.mm.1
TC0X00002031.mm.1
TC0X00002033.mm.1
TC0X00002068.mm.1
TC0X00002069.mm.1
TC0X00002074.mm.1
TC0X00002108.mm.1
TC0X00002203.mm.1
TC0X00002240.mm.1
TC0X00002333.mm.1
TC0X00002376.mm.1
TC0X00002386.mm.1
TC0X00002420.mm.1
TC0X00002450.mm.1
TC0X00002457.mm.1
TC0X00002619.mm.1
TC0X00002721.mm.1
TC0X00002758.mm.1
TC0X00002770.mm.1
TC0X00002794.mm.1
TC0X00002826.mm.1
TC0X00002851.mm.1
TC0X00002853.mm.1
TC0X00002878.mm.1
TC0X00002922.mm.1
TC0X00002923.mm.1
TC0X00002928.mm.1
TC0X00002931.mm.1
TC0X00002987.mm.1
TC0X00003012.mm.1
TC0X00003075.mm.1
TC0X00003113.mm.1
TC0X00003114.mm.1
TC0X00003155.mm.1
TC0X00003191.mm.1
TC0X00003218.mm.1
TC0X00003322.mm.1
TC0X00003337.mm.1
TC0X00003360.mm.1
TC0X00003376.mm.1
TC0X00003387.mm.1
TC0X00003388.mm.1
TC0X00003389.mm.1
TC0X00003390.mm.1
TC0X00003391.mm.1
TC0X00003419.mm.1
TC0X00003421.mm.1
TC0X00003422.mm.1
TC0X00003423.mm.1
TC0X00003426.mm.1
TC0X00003429.mm.1
TC0X00003430.mm.1
TC0X00003436.mm.1
TC0X00003437.mm.1
TC0Y00000023.mm.1
TC0Y00000036.mm.1
TC0Y00000051.mm.1
TC0Y00000133.mm.1
TC0Y00000160.mm.1
TC0Y00000196.mm.1
TC0Y00000199.mm.1
TC0Y00000236.mm.1
TC0Y00000249.mm.1
TC0Y00000262.mm.1
TC0Y00000267.mm.1
TC0Y00000268.mm.1
TC0Y00000269.mm.1
TC0Y00000270.mm.1
TC0Y00000276.mm.1
TC0Y00000278.mm.1
TC0Y00000287.mm.1
TC0Y00000289.mm.1
TC0Y00000298.mm.1
TC0Y00000323.mm.1
TC0Y00000326.mm.1
TC0Y00000330.mm.1
TC0Y00000331.mm.1
TC0Y00000518.mm.1
TC0Y00000550.mm.1
TC1_GL456221_random00000019.mm.1
TC1000000142.mm.1
TC1000000143.mm.1
TC1000000170.mm.1
TC1000000175.mm.1
TC1000000191.mm.1
TC1000000197.mm.1
TC1000000299.mm.1
TC1000000301.mm.1
TC1000000364.mm.1
TC1000000462.mm.1
TC1000000465.mm.1
TC1000000484.mm.1
TC1000000509.mm.1
TC1000000537.mm.1
TC1000000636.mm.1
TC1000000671.mm.1
TC1000000673.mm.1
TC1000000696.mm.1
TC1000000707.mm.1
TC1000000710.mm.1
TC1000000729.mm.1
TC1000000742.mm.1
TC1000000759.mm.1
TC1000000768.mm.1
TC1000000769.mm.1
TC1000000770.mm.1
TC1000000771.mm.1
TC1000000784.mm.1
TC1000000800.mm.1
TC1000000810.mm.1
TC1000000828.mm.1
TC1000000834.mm.1
TC1000000846.mm.1
TC1000000884.mm.1
TC1000000886.mm.1
TC1000000894.mm.1
TC1000000905.mm.1
TC1000000906.mm.1
TC1000000933.mm.1
TC1000001048.mm.1
TC1000001075.mm.1
TC1000001079.mm.1
TC1000001090.mm.1
TC1000001124.mm.1
TC1000001189.mm.1
TC1000001203.mm.1
TC1000001204.mm.1
TC1000001228.mm.1
TC1000001239.mm.1
TC1000001260.mm.1
TC1000001270.mm.1
TC1000001286.mm.1
TC1000001301.mm.1
TC1000001349.mm.1
TC1000001549.mm.1
TC1000001565.mm.1
TC1000001572.mm.1
TC1000001624.mm.1
TC1000001626.mm.1
TC1000001630.mm.1
TC1000001633.mm.1
TC1000001656.mm.1
TC1000001744.mm.1
TC1000001813.mm.1
TC1000001840.mm.1
TC1000001863.mm.1
TC1000001882.mm.1
TC1000001883.mm.1
TC1000001886.mm.1
TC1000001901.mm.1
TC1000001936.mm.1
TC1000002032.mm.1
TC1000002035.mm.1
TC1000002041.mm.1
TC1000002056.mm.1
TC1000002099.mm.1
TC1000002149.mm.1
TC1000002160.mm.1
TC1000002175.mm.1
TC1000002195.mm.1
TC1000002197.mm.1
TC1000002199.mm.1
TC1000002211.mm.1
TC1000002212.mm.1
TC1000002249.mm.1
TC1000002260.mm.1
TC1000002265.mm.1
TC1000002288.mm.1
TC1000002308.mm.1
TC1000002356.mm.1
TC1000002388.mm.1
TC1000002426.mm.1
TC1000002427.mm.1
TC1000002428.mm.1
TC1000002429.mm.1
TC1000002430.mm.1
TC1000002431.mm.1
TC1000002432.mm.1
TC1000002434.mm.1
TC1000002435.mm.1
TC1000002438.mm.1
TC1000002440.mm.1
TC1000002448.mm.1
[truncated: 1,161 more rows]
