# Supplementary material for: A Cross-Species Systems Genetics Analysis Links APBB1IP as a Candidate for Schizophrenia and Prepulse Inhibition
Source: Front Behav Neurosci. 2019 Dec 10;13:266. doi: 10.3389/fnbeh.2019.00266 (PMC6914690; doi:10.3389/fnbeh.2019.00266)
Supplement: FIGURE S1 — Enriched Directed Acyclic Graph (DAG) taken from Webgestalt (Zhang et al., 2005; Wang et al., 2013, 2017) showing enriched Gene Ontology (GO) Biological Process (BP) categories for genes coexpressing with APBB1IP in human whole blood, taken from GTEXv5. Categories shown in red are enriched in the input dataset, whereas uncolored categories are non-enriched parent-categories. Each box lists the name of the GO category, the number of genes in that category and the significance of enrichment (p-value). [file Data_Sheet_1.ZIP › SupplementaryFiles/Supplementary_Table_13.xlsx]

## Sheet: Sheet1
KEGG ID	KEGG Pathway name	Number of gene	FDR
mmu04510	Focal adhesion - Mus musculus (mouse)	130	2.6e-08
mmu04512	ECM-receptor interaction - Mus musculus (mouse)	61	2.15e-07
mmu04974	Protein digestion and absorption - Mus musculus (mouse)	64	2.93e-07
mmu02010	ABC transporters - Mus musculus (mouse)	38	1.69e-06
mmu05414	Dilated cardiomyopathy - Mus musculus (mouse)	59	0.000121
mmu05146	Amoebiasis - Mus musculus (mouse)	68	0.000121
mmu04918	Thyroid hormone synthesis - Mus musculus (mouse)	50	0.000121
mmu05412	Arrhythmogenic right ventricular cardiomyopathy (ARVC) - Mus musculus (mouse)	50	0.00036
mmu04912	GnRH signaling pathway - Mus musculus (mouse)	57	0.000558
mmu00562	Inositol phosphate metabolism - Mus musculus (mouse)	47	0.000687
