# Supplementary material for: A Cross-Species Systems Genetics Analysis Links APBB1IP as a Candidate for Schizophrenia and Prepulse Inhibition
Source: Front Behav Neurosci. 2019 Dec 10;13:266. doi: 10.3389/fnbeh.2019.00266 (PMC6914690; doi:10.3389/fnbeh.2019.00266)
Supplement: FIGURE S1 — Enriched Directed Acyclic Graph (DAG) taken from Webgestalt (Zhang et al., 2005; Wang et al., 2013, 2017) showing enriched Gene Ontology (GO) Biological Process (BP) categories for genes coexpressing with APBB1IP in human whole blood, taken from GTEXv5. Categories shown in red are enriched in the input dataset, whereas uncolored categories are non-enriched parent-categories. Each box lists the name of the GO category, the number of genes in that category and the significance of enrichment (p-value). [file Data_Sheet_1.ZIP › SupplementaryFiles/Supplementary_Table_14.xls]

## Sheet: Sheet1
Citations: Please see http://www.genenetwork.org/reference.html
Trait : Temp : PCA_Tmp_VyGiDJne
Database : INIA Pituitary Affy MoGene 1.0ST (Jun12) RMA Exon Level
Date : December 06, 2018
Time : 22:31 GMT
Status of data ownership: Possibly unpublished data; please see http://www.genenetwork.org/statusandContact.html for details on sources, ownership, and usage of these data.
Record	Gene ID	Homologene ID	Symbol	Description	Location (Chr: Mb)	Mean Expr	Max LRS	Max LRS Location (Chr: Mb)	Sample r	N Cases	Sample p(r)	Lit Corr	Tissue r	Tissue p(r)
10469707	54519	32434	Apbb1ip	amyloid beta (A4) precursor protein-binding, family B, member 1 interacting protein	Chr2: 22.866924	7.36427	50.6	Chr2: 22.820915	0.939413	52	0	0	0	1
10469698	54519	32434	Apbb1ip	amyloid beta (A4) precursor protein-binding, family B, member 1 interacting protein	Chr2: 22.816964	6.87075	53.7	Chr2: 19.078722	0.929375	52	0	0	0	1
10469705	54519	32434	Apbb1ip	amyloid beta (A4) precursor protein-binding, family B, member 1 interacting protein	Chr2: 22.853137	8.19794	75.5	Chr2: 19.078722	0.922646	52	0	0	0	1
10469700	54519	32434	Apbb1ip	amyloid beta (A4) precursor protein-binding, family B, member 1 interacting protein	Chr2: 22.823424	8.35017	51.3	Chr2: 19.078722	0.900314	52	0	0	0	1
10469706	54519	32434	Apbb1ip	amyloid beta (A4) precursor protein-binding, family B, member 1 interacting protein	Chr2: 22.858227	7.85452	35.4	Chr2: 19.078722	0.872187	52	0	0	0	1
10469702	54519	32434	Apbb1ip	amyloid beta (A4) precursor protein-binding, family B, member 1 interacting protein	Chr2: 22.834323	7.35917	41.9	Chr2: 19.078722	0.860049	52	0	0	0	1
10480398	71435	10822	Arhgap21	Rho GTPase activating protein 21	Chr2: 20.871615	9.17375	139.7	Chr2: 19.078722	0.857338	52	0	0	0	1
10469704	54519	32434	Apbb1ip	amyloid beta (A4) precursor protein-binding, family B, member 1 interacting protein	Chr2: 22.849581	6.35538	21.7	Chr2: 19.078722	0.818285	52	6.66134e-16	0	0	1
10480395	71435	10822	Arhgap21	Rho GTPase activating protein 21	Chr2: 20.865267	8.79369	111.3	Chr2: 19.078722	0.779864	52	2.61346e-13	0	0	1
10481095	67512	4678	Agpat2	1-acylglycerol-3-phosphate O-acyltransferase 2 (lysophosphatidic acid acyltransferase, beta)	Chr2: 26.594812	7.83185	97.6	Chr2: 24.948521	0.747807	52	1.26148e-11	0	0	1
10469598	208618	10477	Etl4	enhancer trap locus 4	Chr2: 20.785255	9.04942	61.7	Chr2: 19.078722	0.739511	52	3.07561e-11	0	0	1
10469696	54519	32434	Apbb1ip	amyloid beta (A4) precursor protein-binding, family B, member 1 interacting protein	Chr2: 22.774404	6.14831	27.5	Chr2: 22.820915	0.73737	52	3.84599e-11	0	0	1
10480508	12287	20184	Cacna1b	calcium channel, voltage-dependent, N type, alpha 1B subunit	Chr2: 24.648524	8.17292	101.1	Chr2: 24.093641	0.737025	52	3.98586e-11	0	0	1
10470036	18146	32050	Npdc1	neural proliferation, differentiation and control gene 1	Chr2: 25.408121	9.7584	109.6	Chr2: 24.948521	0.733435	52	5.75988e-11	0	0	1
10480578	215705	34835	Arrdc1	arrestin domain containing 1	Chr2: 24.935051	8.84671	53.6	Chr2: 24.093641	0.729204	52	8.81009e-11	0	0	1
10480705	83768	22748	Dpp7	dipeptidylpeptidase 7	Chr2: 25.353609	10.4358	141.4	Chr2: 24.948521	0.721606	52	1.84579e-10	0	0	1
10480708	83768	22748	Dpp7	dipeptidylpeptidase 7	Chr2: 25.354763	11.4224	119.4	Chr2: 24.948521	-0.706656	52	7.28726e-10	0	0	1
10481815	241308	65163	Ralgps1	Ral GEF with PH domain and SH3 binding motif 1	Chr2: 33.168193	8.83529	114.6	Chr2: 31.822657	0.704093	52	9.12753e-10	0	0	1
10469851	67187	12093	Zmynd19	zinc finger, MYND domain containing 19	Chr2: 24.951479	8.74983	117.7	Chr2: 24.948521	0.701105	52	1.18263e-09	0	0	1
10469678	14417	20223	Gad2	glutamic acid decarboxylase 2	Chr2: 22.624866	9.40873	53	Chr2: 19.078722	0.699685	52	1.33574e-09	0	0	1
10469692	14417	20223	Gad2	glutamic acid decarboxylase 2	Chr2: 22.690864	8.18133	41.6	Chr2: 19.078722	0.697276	52	1.63913e-09	0	0	1
10469682	14417	20223	Gad2	glutamic acid decarboxylase 2	Chr2: 22.650252	7.72408	49	Chr2: 19.078722	0.697055	52	1.66995e-09	0	0	1
10469679	14417	20223	Gad2	glutamic acid decarboxylase 2	Chr2: 22.629427	8.70375	50.9	Chr2: 19.078722	0.688154	52	3.4828e-09	0	0	1
10469685	14417	20223	Gad2	glutamic acid decarboxylase 2	Chr2: 22.669716	8.22038	51.1	Chr2: 19.078722	0.677256	52	8.22063e-09	0	0	1
10480706	83768	22748	Dpp7	dipeptidylpeptidase 7	Chr2: 25.354238	10.3603	77.2	Chr2: 24.948521	-0.676315	52	8.83513e-09	0	0	1
10469690	14417	20223	Gad2	glutamic acid decarboxylase 2	Chr2: 22.690219	8.16394	43.4	Chr2: 19.078722	0.673982	52	1.05514e-08	0	0	1
10469857	67228	5432	Wdr85	WD repeat domain 85	Chr2: 24.962446	8.3691	72.3	Chr2: 24.948521	0.673778	52	1.07151e-08	0	0	1
10469677	14417	20223	Gad2	glutamic acid decarboxylase 2	Chr2: 22.623691	6.87413	44.1	Chr2: 17.898115	0.672864	52	1.14804e-08	0	0	1
10469681	14417	20223	Gad2	glutamic acid decarboxylase 2	Chr2: 22.634963	7.61398	44.1	Chr2: 19.078722	0.664651	52	2.0504e-08	0	0	1
10481888	66691	32637	Gapvd1	GTPase activating protein and VPS9 domains 1	Chr2: 34.712183	8.39838	123.1	Chr2: 33.606958	0.658193	52	3.25129e-08	0	0	1
10470019	12496	20333	Entpd2	ectonucleoside triphosphate diphosphohydrolase 2	Chr2: 25.398550	7.51833	28.7	Chr2: 26.877892	0.653849	52	4.40121e-08	0	0	1
10481725	20910	2382	Stxbp1	syntaxin binding protein 1	Chr2: 32.812024	10.1999	89.1	Chr2: 31.822657	0.649684	52	5.85231e-08	0	0	1
10469686	14417	20223	Gad2	glutamic acid decarboxylase 2	Chr2: 22.673954	8.32752	45.2	Chr2: 17.898115	0.64569	52	7.65385e-08	0	0	1
10469610	433408		Gm13375	predicted gene 13375	Chr2: 20.969893	9.78079	53	Chr2: 19.078722	-0.639731	52	1.13275e-07	0	0	1
10480709	83768	22748	Dpp7	dipeptidylpeptidase 7	Chr2: 25.354893	10.4868	76	Chr2: 24.948521	-0.639637	52	1.13968e-07	0	0	1
10469684	14417	20223	Gad2	glutamic acid decarboxylase 2	Chr2: 22.668288	8.06419	39	Chr2: 17.898115	0.63656	52	1.38992e-07	0	0	1
10469687	14417	20223	Gad2	glutamic acid decarboxylase 2	Chr2: 22.681301	7.51429	41.2	Chr2: 19.078722	0.632916	52	1.75233e-07	0	0	1
10481480	12908	598	Crat	carnitine acetyltransferase	Chr2: 30.405183	9.76662	62.8	Chr2: 30.440966	-0.630721	52	2.01136e-07	0	0	1
10481085	18128	32049	Notch1	Notch gene homolog 1 (Drosophila)	Chr2: 26.480986	7.48062	79.4	Chr2: 24.948521	0.629326	52	2.19412e-07	0	0	1
10469689	14417	20223	Gad2	glutamic acid decarboxylase 2	Chr2: 22.685409	8.31025	39.5	Chr2: 17.898115	0.627471	52	2.46108e-07	0	0	1
10469680	14417	20223	Gad2	glutamic acid decarboxylase 2	Chr2: 22.629966	7.70946	39.3	Chr2: 19.078722	0.626226	52	2.65705e-07	0	0	1
10469675	14417	20223	Gad2	glutamic acid decarboxylase 2	Chr2: 22.622663	9.06106	22.5	Chr2: 19.078722	0.625827	52	2.72288e-07	0	0	1
10481479	12908	598	Crat	carnitine acetyltransferase	Chr2: 30.405010	9.85819	49.3	Chr2: 30.440966	-0.610803	52	6.64699e-07	0	0	1
10469708	54519	32434	Apbb1ip	amyloid beta (A4) precursor protein-binding, family B, member 1 interacting protein	Chr2: 22.867680	9.20385	18	Chr2: 17.898115	0.610774	52	6.65784e-07	0	0	1
10480710	83768	22748	Dpp7	dipeptidylpeptidase 7	Chr2: 25.355665	10.8997	86.7	Chr2: 24.948521	-0.60976	52	7.05762e-07	0	0	1
10469618	208967	32609	Thnsl1	threonine synthase-like 1 (bacterial)	Chr2: 21.212852	10.8492	20.1	Chr2: 19.078722	-0.607253	52	8.14299e-07	0	0	1
10481506	73598	18859	C9orf50	human chromosome 9 open reading frame 50	Chr2: 30.800941	6.683	88.1	Chr2: 30.440966	-0.605373	52	9.05695e-07	0	0	1
10469688	14417	20223	Gad2	glutamic acid decarboxylase 2	Chr2: 22.684960	8.42846	38.1	Chr2: 19.078722	0.604919	52	9.29162e-07	0	0	1
10480704	83768	22748	Dpp7	dipeptidylpeptidase 7	Chr2: 25.353405	10.763	67.5	Chr2: 24.948521	-0.600691	52	1.17627e-06	0	0	1
10469691	14417	20223	Gad2	glutamic acid decarboxylase 2	Chr2: 22.690440	7.53233	33.6	Chr2: 19.078722	0.593435	52	1.74716e-06	0	0	1
10519760	20349	8247	Sema3e	sema domain, immunoglobulin domain (Ig), short basic domain, secreted, (semaphorin) 3E	Chr5: 14.232056	5.69279	17.3	Chr2: 121.587032	0.591463	52	1.94172e-06	0	0	1
10480464	140483	5032	Hnmt	histamine N-methyltransferase	Chr2: 24.019140	8.98319	20.2	Chr2: 24.093641	0.587129	52	2.44206e-06	0	0	1
10469676	14417	20223	Gad2	glutamic acid decarboxylase 2	Chr2: 22.623447	9.03925	29.9	Chr2: 19.078722	0.584176	52	2.84857e-06	0	0	1
10480719	227620	71313	Uap1l1	UDP-N-acteylglucosamine pyrophosphorylase 1-like 1	Chr2: 25.363285	8.3206	48	Chr2: 24.948521	-0.577076	52	4.09565e-06	0	0	1
10461768	107321	3536	Lpxn	leupaxin	Chr19: 12.811224	6.57096	12.2	Chr11: 106.666300	0.575261	52	4.48693e-06	0	0	1
10480707	83768	22748	Dpp7	dipeptidylpeptidase 7	Chr2: 25.354549	9.92158	54.1	Chr2: 26.877892	-0.571662	52	5.36681e-06	0	0	1
10480712	83768	22748	Dpp7	dipeptidylpeptidase 7	Chr2: 25.356043	10.0682	55.4	Chr2: 24.948521	-0.569344	52	6.01513e-06	0	0	1
10470228	227632	11055	Kcnt1	potassium channel, subfamily T, member 1 (slack, low threshold slowly adapting)	Chr2: 25.898803	7.56342	51.5	Chr2: 24.948521	0.569328	52	6.01973e-06	0	0	1
10362554	16775	37604	Lama4	laminin, alpha 4	Chr10: 39.056849	4.85048	13.1	Chr2: 22.820915	0.566078	52	7.05138e-06	0	0	1
10456337	319888	119793	5330437I02Rik	RIKEN cDNA 5330437I02 gene	Chr18: 65.731399	10.5726	21.8	Chr6: 115.878848	0.565952	52	7.09456e-06	0	0	1
10553509	140919	121617	Slc17a6	solute carrier family 17 (sodium-dependent inorganic phosphate cotransporter), member 6	Chr7: 51.658694	9.06196	13.2	Chr8: 24.382366	-0.565892	52	7.1151e-06	0	0	1
10469627	241263	19381	Gpr158	G protein-coupled receptor 158	Chr2: 21.648999	9.3856	27.3	Chr2: 22.820915	0.564813	52	7.49565e-06	0	0	1
10469864	67228	5432	Wdr85	WD repeat domain 85	Chr2: 24.969550	9.29744	62	Chr2: 24.948521	0.564549	52	7.59134e-06	0	0	1
10469699	54519	32434	Apbb1ip	amyloid beta (A4) precursor protein-binding, family B, member 1 interacting protein	Chr2: 22.819607	5.85575	14.9	Chr2: 22.820915	0.561884	52	8.62405e-06	0	0	1
10361924	237313	8685	Il20ra	interleukin 20 receptor, alpha	Chr10: 19.755835	4.1369	15.4	Chr2: 22.820915	0.560657	52	9.14168e-06	0	0	1
10481504	73598	18859	C9orf50	human chromosome 9 open reading frame 50	Chr2: 30.797869	7.11571	62.5	Chr2: 30.440966	-0.560515	52	9.20341e-06	0	0	1
10487397	56461	8382	Kcnip3	Kv channel interacting protein 3, calsenilin	Chr2: 127.460013	11.3164	16.1	Chr2: 125.878798	0.558649	52	1.00514e-05	0	0	1
10469683	14417	20223	Gad2	glutamic acid decarboxylase 2	Chr2: 22.666243	3.90535	19.4	Chr2: 22.820915	0.554726	52	1.20721e-05	0	0	1
10382109	380732	86017	Gm885	predicted gene 885	Chr11: 106.754816	6.40538	12.9	ChrX: 52.951018	0.553311	52	1.28887e-05	0	0	1
10481505	73598	18859	C9orf50	human chromosome 9 open reading frame 50	Chr2: 30.800742	6.80965	86.9	Chr2: 30.440966	-0.553253	52	1.29233e-05	0	0	1
10487396	56461	8382	Kcnip3	Kv channel interacting protein 3, calsenilin	Chr2: 127.459341	11.2193	15.1	Chr2: 80.148968	0.552973	52	1.30911e-05	0	0	1
10456335	319888	119793	5330437I02Rik	RIKEN cDNA 5330437I02 gene	Chr18: 65.725336	11.28	22.6	Chr6: 115.878848	0.552367	52	1.34612e-05	0	0	1
10374067	76389	75198	Ankrd36	ankyrin repeat domain 36	Chr11: 5.644956	6.01233	13.4	Chr6: 145.501337	-0.552227	52	1.35479e-05	0	0	1
10360381	226691	115929	AI607873	expressed sequence AI607873	Chr1: 173.741590	7.59587	14.8	Chr10: 102.115019	0.549598	52	1.52783e-05	0	0	1
10456344	319888	119793	5330437I02Rik	RIKEN cDNA 5330437I02 gene	Chr18: 65.750110	11.4499	19.8	Chr6: 115.878848	0.549359	52	1.54457e-05	0	0	1
10446234	21950		Tnfsf9	tumor necrosis factor (ligand) superfamily, member 9	Chr17: 57.107505	4.71473	16.5	Chr2: 125.878798	-0.548227	52	1.62594e-05	0	0	1
10550719	67091	69370	Trappc6a	trafficking protein particle complex 6A	Chr7: 19.515007	7.25725	19.7	Chr5: 39.443332	0.547826	52	1.65567e-05	0	0	1
10541890	20276	811	Scnn1a	sodium channel, nonvoltage-gated 1 alpha	Chr6: 125.342604	6.21977	15.2	Chr2: 19.078722	0.547806	52	1.65719e-05	0	0	1
10469543	70882	45442	Armc3	armadillo repeat containing 3	Chr2: 19.238666	8.25294	24.8	Chr2: 19.078722	-0.547721	52	1.66352e-05	0	0	1
10480816	227624	11674	B230208H17Rik	RIKEN cDNA B230208H17 gene	Chr2: 25.584812	8.63417	19.2	Chr2: 19.078722	-0.546272	52	1.77579e-05	0	0	1
10342160			Affy_10342160	Affymetrix Mouse Gene 1.0 ST probe set 10342160	ChrUn: 1.000000	9.20988	34.8	Chr2: 128.373489	-0.545934	52	1.80295e-05	0	0	1
10471136	14299	5719	Ncs1	neuronal calcium sensor 1	Chr2: 31.287287	8.10223	53.8	Chr2: 30.440966	0.545247	52	1.85933e-05	0	0	1
10487400	56461	8382	Kcnip3	Kv channel interacting protein 3, calsenilin	Chr2: 127.465370	10.9389	16.6	Chr2: 80.054211	0.545146	52	1.86776e-05	0	0	1
10481482	12908	598	Crat	carnitine acetyltransferase	Chr2: 30.406381	9.82585	44.8	Chr2: 30.440966	-0.545007	52	1.87939e-05	0	0	1
10577696	11497	69052	Adam3	a disintegrin and metallopeptidase domain 3 (cyritestin)	Chr8: 24.697184	5.17767	21.8	Chr2: 43.632178	0.544606	52	1.91339e-05	0	0	1
10481481	12908	598	Crat	carnitine acetyltransferase	Chr2: 30.405435	10.1806	48	Chr2: 30.440966	-0.544157	52	1.95208e-05	0	0	1
10377482	23801	8013	Aloxe3	arachidonate lipoxygenase 3	Chr11: 69.134240	9.06079	26.2	Chr16: 85.807054	0.543195	52	2.03755e-05	0	0	1
10480582	107733	13036	Mrpl41	mitochondrial ribosomal protein L41	Chr2: 24.974929	8.73894	52.2	Chr2: 24.948521	-0.543107	52	2.04553e-05	0	0	1
10540802	108960	1207	Irak2	interleukin-1 receptor-associated kinase 2	Chr6: 113.670042	7.88992	10.2	Chr2: 19.078722	-0.541751	52	2.17222e-05	0	0	1
10407285	71690	5107	Esm1	endothelial cell-specific molecule 1	Chr13: 113.216640	8.44219	16.8	Chr2: 118.906260	0.541479	52	2.19845e-05	0	0	1
10366592	15978	55526	Ifng	interferon gamma	Chr10: 118.445722	5.56475	9.8	Chr2: 31.822657	-0.541148	52	2.23074e-05	0	0	1
10470020	12496	20333	Entpd2	ectonucleoside triphosphate diphosphohydrolase 2	Chr2: 25.399334	7.62169	31	Chr2: 24.948521	0.540943	52	2.25101e-05	0	0	1
10456334	319888	119793	5330437I02Rik	RIKEN cDNA 5330437I02 gene	Chr18: 65.722559	10.6353	20.3	Chr6: 115.878848	0.539555	52	2.39268e-05	0	0	1
10480753	69379	505	C8g	complement component 8, gamma polypeptide	Chr2: 25.498905	7.73433	19.9	Chr2: 28.969780	0.539459	52	2.40273e-05	0	0	1
10456341	319888	119793	5330437I02Rik	RIKEN cDNA 5330437I02 gene	Chr18: 65.745259	11.2852	21.1	Chr6: 115.878848	0.538911	52	2.46115e-05	0	0	1
10382138	69066	45640	1810010H24Rik	RIKEN cDNA 1810010H24 gene	Chr11: 107.029586	8.45244	9.3	Chr18: 74.736175	0.538652	52	2.4891e-05	0	0	1
10480702	83768	22748	Dpp7	dipeptidylpeptidase 7	Chr2: 25.352690	9.82365	47.7	Chr2: 24.948521	-0.538499	52	2.50587e-05	0	0	1
10487507	100043424		Gm14005	predicted gene 14005	Chr2: 128.317209	6.19108	34.7	Chr2: 128.373489	-0.53731	52	2.63906e-05	0	0	1
10553508	140919	121617	Slc17a6	solute carrier family 17 (sodium-dependent inorganic phosphate cotransporter), member 6	Chr7: 51.649179	9.06742	13.5	Chr5: 104.085860	-0.536998	52	2.67517e-05	0	0	1
10348972	241175	104295	Cntnap5b	contactin associated protein-like 5B	Chr1: 100.255131	8.50562	18.8	Chr9: 15.889229	-0.53684	52	2.69361e-05	0	0	1
10475929	72477	69513	Tmem87b	transmembrane protein 87B	Chr2: 128.849031	6.99229	45.8	Chr2: 128.373489	-0.535791	52	2.81879e-05	0	0	1
10438746	12053	7640	Bcl6	B-cell leukemia/lymphoma 6	Chr16: 23.974856	9.42998	25	Chr2: 116.722033	0.532915	52	3.19011e-05	0	0	1
10439552	207798	9726	Gramd1c	GRAM domain containing 1C	Chr16: 43.988097	7.81462	19.2	Chr2: 22.820915	-0.532146	52	3.29668e-05	0	0	1
10490407	16776	4060	Lama5	laminin, alpha 5	Chr2: 180.181656	7.02979	16.5	ChrX: 141.181918	0.531838	52	3.34031e-05	0	0	1
10481477	12908	598	Crat	carnitine acetyltransferase	Chr2: 30.403513	9.8611	32.6	Chr2: 30.440966	-0.53114	52	3.44106e-05	0	0	1
10458124	75533	2628	Nme5	non-metastatic cells 5, protein expressed in (nucleoside-diphosphate kinase)	Chr18: 34.562733	6.72687	12.6	Chr5: 39.069280	0.530967	52	3.46648e-05	0	0	1
10421882	56419	84829	Diap3	diaphanous homolog 3 (Drosophila)	Chr14: 86.772629	12.1382	18	Chr4: 141.050324	0.530772	52	3.49527e-05	0	0	1
10519753	20349	8247	Sema3e	sema domain, immunoglobulin domain (Ig), short basic domain, secreted, (semaphorin) 3E	Chr5: 14.164080	8.50069	11.1	Chr2: 128.373489	0.530411	52	3.54932e-05	0	0	1
10399576			Affy_10399576	Affymetrix Mouse Gene 1.0 ST probe set 10399576	Chr12: 19.824935	8.40442	17.3	Chr16: 85.807054	0.530123	52	3.59282e-05	0	0	1
10586214	214058	13031	Megf11	multiple EGF-like-domains 11	Chr9: 64.691812	8.48527	14.8	Chr2: 107.153805	0.529217	52	3.73317e-05	0	0	1
10586198	214058	13031	Megf11	multiple EGF-like-domains 11	Chr9: 64.508748	8.57923	14.7	Chr8: 24.382366	0.529121	52	3.74847e-05	0	0	1
10406936	14009	3636	Etv1	ets variant gene 1	Chr13: 103.356560	9.82121	17.6	Chr2: 79.342066	0.52762	52	3.99296e-05	0	0	1
10447088	319625	71795	Galm	galactose mutarotase	Chr17: 80.145012	8.41408	16.1	Chr2: 168.424389	0.526364	52	4.20862e-05	0	0	1
10456342	319888	119793	5330437I02Rik	RIKEN cDNA 5330437I02 gene	Chr18: 65.747732	11.7954	19.6	Chr6: 115.878848	0.526198	52	4.23794e-05	0	0	1
10357597	54354	10296	Rassf5	Ras association (RalGDS/AF-6) domain family member 5	Chr1: 131.178536	5.95244	11.4	Chr2: 93.321195	0.5254	52	4.38141e-05	0	0	1
10456333	319888	119793	5330437I02Rik	RIKEN cDNA 5330437I02 gene	Chr18: 65.720210	11.1306	21.8	Chr6: 115.878848	0.525385	52	4.3841e-05	0	0	1
10487401	56461	8382	Kcnip3	Kv channel interacting protein 3, calsenilin	Chr2: 127.465860	11.1903	15.7	Chr2: 125.878798	0.524528	52	4.54313e-05	0	0	1
10517724	18509	55665	Pax7	paired box gene 7	Chr4: 139.829497	8.97427	13.4	Chr16: 78.133286	0.523607	52	4.71996e-05	0	0	1
10357020	27392	6330	Pign	phosphatidylinositol glycan anchor biosynthesis, class N	Chr1: 105.566181	9.45485	15.4	Chr4: 109.877614	0.523105	52	4.81895e-05	0	0	1
10606240	108672	81788	Zdhhc15	zinc finger, DHHC domain containing 15	ChrX: 104.565737	8.94456	19.5	Chr2: 80.148968	0.52087	52	5.28326e-05	0	0	1
10456331	319888	119793	5330437I02Rik	RIKEN cDNA 5330437I02 gene	Chr18: 65.707341	11.7676	20.2	Chr6: 115.878848	0.520191	52	5.43216e-05	0	0	1
10456330	319888	119793	5330437I02Rik	RIKEN cDNA 5330437I02 gene	Chr18: 65.698310	11.2933	20.4	Chr6: 115.878848	0.518723	52	5.76732e-05	0	0	1
10479253	381409	18643	Cdh26	cadherin-like 26	Chr2: 178.449855	9.37835	15	Chr2: 24.948521	0.517425	52	6.07911e-05	0	0	1
10405968	69315	28246	1700001L19Rik	RIKEN cDNA 1700001L19 gene	Chr13: 68.613173	4.67633	15.6	Chr2: 16.305711	0.517175	52	6.14097e-05	0	0	1
10469548	70882	45442	Armc3	armadillo repeat containing 3	Chr2: 19.269107	7.39648	18.7	Chr2: 19.078722	-0.51643	52	6.32854e-05	0	0	1
10456076	12978	3817	Csf1r	colony stimulating factor 1 receptor	Chr18: 61.110348	7.92763	16.1	Chr4: 59.835329	0.5162	52	6.38746e-05	0	0	1
10517717	18509	55665	Pax7	paired box gene 7	Chr4: 139.738618	9.33908	19.9	Chr6: 100.148195	0.5161	52	6.41342e-05	0	0	1
10456340	319888	119793	5330437I02Rik	RIKEN cDNA 5330437I02 gene	Chr18: 65.742273	11.4931	23.6	Chr6: 115.878848	0.515934	52	6.45638e-05	0	0	1
10402388	68348	87037	Serpina1f	serine (or cysteine) peptidase inhibitor, clade A, member 1F	Chr12: 103.693667	6.51679	11.4	Chr8: 7.885228	-0.515413	52	6.59316e-05	0	0	1
10419894	13644	4284	Efs	embryonal Fyn-associated substrate	Chr14: 54.916648	6.92965	10.7	Chr2: 22.820915	0.515185	52	6.65364e-05	0	0	1
10395154	24057	31662	Sh3yl1	Sh3 domain YSC-like 1	Chr12: 30.960049	6.26706	15.6	Chr2: 22.820915	0.514511	52	6.83599e-05	0	0	1
10456343	319888	119793	5330437I02Rik	RIKEN cDNA 5330437I02 gene	Chr18: 65.749653	11.7487	20.2	Chr6: 115.878848	0.514268	52	6.90296e-05	0	0	1
10565235	16170	18157	Il16	interleukin 16	Chr7: 83.677988	6.84765	15.3	Chr2: 22.820915	0.513808	52	7.03099e-05	0	0	1
10487589	16175	480	Il1a	interleukin 1 alpha	Chr2: 129.299835	5.5439	16	Chr11: 58.139499	0.513492	52	7.12056e-05	0	0	1
10536665	93735	62175	Wnt16	wingless-related MMTV integration site 16	Chr6: 22.297984	6.89642	11.8	Chr16: 26.422169	-0.512681	52	7.35451e-05	0	0	1
10494540	59020	1964	Pdzk1	PDZ domain containing 1	Chr3: 96.855859	5.28983	19.4	Chr2: 31.822657	-0.512356	52	7.45011e-05	0	0	1
10377486	23801	8013	Aloxe3	arachidonate lipoxygenase 3	Chr11: 69.142208	8.52725	24.5	Chr16: 86.161358	0.511706	52	7.64489e-05	0	0	1
10383188	672511	45439	Rnf213	ring finger protein 213	Chr11: 119.450110	8.96892	16.5	Chr13: 63.703994	0.511158	52	7.81272e-05	0	0	1
10474941	20732	9653	Spint1	serine protease inhibitor, Kunitz type 1	Chr2: 119.245739	9.41948	42.6	Chr2: 118.906260	0.510761	52	7.93634e-05	0	0	1
10585176	13489	22561	Drd2	dopamine receptor D2	Chr9: 49.403211	11.753	21.2	Chr6: 101.840991	0.510696	52	7.95694e-05	0	0	1
10545990	69538	12976	Antxr1	anthrax toxin receptor 1	Chr6: 87.308345	9.76817	14.6	Chr11: 107.742038	0.510377	52	8.05785e-05	0	0	1
10475771	69470	9877	Tmem127	transmembrane protein 127	Chr2: 127.256963	9.63846	22.7	Chr2: 125.878798	0.509818	52	8.23742e-05	0	0	1
10413602	69179	7082	Tmem110	transmembrane protein 110	Chr14: 30.866455	6.21158	17.1	Chr18: 49.946937	-0.509528	52	8.33187e-05	0	0	1
10447221	213556	35317	Plekhh2	pleckstrin homology domain containing, family H (with MyTH4 domain) member 2	Chr17: 84.621606	8.24685	20.9	Chr17: 83.747523	0.508845	52	8.55882e-05	0	0	1
10480532	12287	20184	Cacna1b	calcium channel, voltage-dependent, N type, alpha 1B subunit	Chr2: 24.721382	10.6625	47.2	Chr2: 24.093641	0.508718	52	8.60144e-05	0	0	1
10564473	67867	16944	Lrrc28	leucine rich repeat containing 28	Chr7: 67.559863	8.54744	12.4	Chr2: 19.078722	-0.508416	52	8.70418e-05	0	0	1
10586225	214058	13031	Megf11	multiple EGF-like-domains 11	Chr9: 64.706545	8.51419	12.8	Chr2: 107.153805	0.508373	52	8.71864e-05	0	0	1
10565239	16170	18157	Il16	interleukin 16	Chr7: 83.722450	6.17104	19.7	Chr9: 42.110168	0.508098	52	8.8131e-05	0	0	1
10456336	319888	119793	5330437I02Rik	RIKEN cDNA 5330437I02 gene	Chr18: 65.726291	12.0385	21.1	Chr6: 115.878848	0.507955	52	8.86262e-05	0	0	1
10468724	14585	3855	Gfra1	glial cell line derived neurotrophic factor family receptor alpha 1	Chr19: 58.236797	9.27685	19	Chr19: 58.577712	0.506518	52	9.37422e-05	0	0	1
10480923	227638	65608	Qsox2	quiescin Q6 sulfhydryl oxidase 2	Chr2: 26.210222	10.7571	20.6	Chr2: 24.948521	-0.506439	52	9.40304e-05	0	0	1
10393560	21858	2444	Timp2	tissue inhibitor of metalloproteinase 2	Chr11: 118.301421	10.8804	12.3	Chr2: 22.820915	0.504766	52	0.000100341	0	0	1
10407284	71690	5107	Esm1	endothelial cell-specific molecule 1	Chr13: 113.213350	9.8296	20.1	Chr8: 24.382366	0.504759	52	0.000100367	0	0	1
10475893	17289	4626	Mertk	c-mer proto-oncogene tyrosine kinase	Chr2: 128.736574	8.43333	48.4	Chr2: 128.373489	0.504754	52	0.000100387	0	0	1
10575026	22751	86800	Zfp90	zinc finger protein 90	Chr8: 106.423948	8.42002	20.3	Chr6: 44.030269	0.504718	52	0.000100529	0	0	1
10570492	234094	22827	Arhgef10	Rho guanine nucleotide exchange factor (GEF) 10	Chr8: 14.945349	7.83235	28.4	Chr8: 10.521753	0.504159	52	0.000102722	0	0	1
10411507			Affy_10411507	Affymetrix Mouse Gene 1.0 ST probe set 10411507	Chr13: 99.034381	6.03054	12.2	Chr2: 24.948521	-0.504148	52	0.000102766	0	0	1
10471473	50935	8390	St6galnac6	ST6 (alpha-N-acetyl-neuraminyl-2,3-beta-galactosyl-1,3)-N-acetylgalactosaminide alpha-2,6-sialyltransferase 6	Chr2: 32.619690	8.65246	19.6	Chr2: 33.606958	0.504002	52	0.000103346	0	0	1
10517720	18509	55665	Pax7	paired box gene 7	Chr4: 139.779589	9.88269	13.4	Chr13: 46.973170	0.503963	52	0.000103504	0	0	1
10475956	78751	35328	Zc3h6	zinc finger CCCH domain-containing protein 6	Chr2: 129.016342	8.75317	13.6	Chr6: 127.317092	0.503691	52	0.000104593	0	0	1
10447087	319625	71795	Galm	galactose mutarotase	Chr17: 80.138027	8.57792	14.6	Chr10: 55.101486	0.503499	52	0.000105373	0	0	1
10553515	140919	121617	Slc17a6	solute carrier family 17 (sodium-dependent inorganic phosphate cotransporter), member 6	Chr7: 51.670743	8.64721	12.3	Chr15: 3.977909	-0.503385	52	0.000105838	0	0	1
10384182			Affy_10384182	Affymetrix Mouse Gene 1.0 ST probe set 10384182	Chr11: 6.546152	4.88675	15	Chr5: 118.917989	-0.503292	52	0.000106217	0	0	1
10586223	214058	13031	Megf11	multiple EGF-like-domains 11	Chr9: 64.705872	8.39458	12.9	Chr2: 107.153805	0.502862	52	0.00010799	0	0	1
10339723			Affy_10339723	Affymetrix Mouse Gene 1.0 ST probe set 10339723	ChrUn: 1.000000	3.87848	74.3	Chr2: 128.373489	0.502695	52	0.000108681	0	0	1
10453191	225028	2683	Map4k3	mitogen-activated protein kinase kinase kinase kinase 3	Chr17: 80.613469	6.40652	15	Chr11: 75.563860	0.502029	52	0.000111495	0	0	1
10481934	74016	12524	Phf19	PHD finger protein 19 (polycomb repressive complex 2 regulator)	Chr2: 34.898100	5.99437	18.8	Chr2: 24.948521	0.501411	52	0.000114167	0	0	1
10475925	72477	69513	Tmem87b	transmembrane protein 87B	Chr2: 128.841454	9.67298	76	Chr2: 128.373489	-0.501403	52	0.000114202	0	0	1
10445416	18037	36160	Nfkbie	nuclear factor of kappa light polypeptide gene enhancer in B-cells inhibitor, epsilon	Chr17: 45.558497	6.73654	16	Chr18: 21.354599	0.501231	52	0.000114954	0	0	1
10394242	18976	723	Pomc	proopiomelanocortin (beta-endorphin, adrenocorticotrophic hormone, melanocyte stimulating hormone)	Chr12: 3.958076	13.0828	15.5	Chr4: 141.050324	0.500935	52	0.000116262	0	0	1
10487394	56461	8382	Kcnip3	Kv channel interacting protein 3, calsenilin	Chr2: 127.458273	10.5429	58.1	Chr2: 125.878798	0.500259	52	0.000119298	0	0	1
10468347	12821	7276	Col17a1	collagen, type XVII, alpha 1	Chr19: 47.647643	6.003	13.1	Chr7: 134.834414	-0.500186	52	0.000119633	0	0	1
10593242	15561	671	Htr3a	5-hydroxytryptamine (serotonin) receptor 3A	Chr9: 48.907354	7.3574	13.2	Chr6: 147.652323	0.499643	52	0.00012213	0	0	1
10438382	12544	2616	Cdc45	cell division cycle 45 homolog (S. cerevisiae)	Chr16: 18.785123	8.62271	11.4	Chr16: 86.161358	-0.499623	52	0.000122223	0	0	1
10341154			Affy_10341154	Affymetrix Mouse Gene 1.0 ST probe set 10341154	ChrUn: 1.000000	5.96675	48.8	Chr2: 128.373489	0.499109	52	0.000124633	0	0	1
10548941	109593	38552	Lmo3	LIM domain only 3	Chr6: 138.364889	7.98213	16.6	Chr6: 138.409144	0.498867	52	0.000125782	0	0	1
10553506	140919	121617	Slc17a6	solute carrier family 17 (sodium-dependent inorganic phosphate cotransporter), member 6	Chr7: 51.645013	8.58475	17	Chr8: 24.382366	-0.498599	52	0.000127066	0	0	1
10481485	12908	598	Crat	carnitine acetyltransferase	Chr2: 30.408165	10.6278	58.7	Chr2: 30.440966	-0.498109	52	0.000129443	0	0	1
10487429	192212	44536	Prom2	prominin 2	Chr2: 127.540019	7.66587	97.3	Chr2: 125.878798	0.497924	52	0.000130353	0	0	1
10361920	237313	8685	Il20ra	interleukin 20 receptor, alpha	Chr10: 19.742920	4.53158	18.5	Chr17: 57.085978	0.497871	52	0.000130615	0	0	1
10456339	319888	119793	5330437I02Rik	RIKEN cDNA 5330437I02 gene	Chr18: 65.740085	11.5626	22.2	Chr6: 115.878848	0.497637	52	0.000131773	0	0	1
10417877	11750	36149	Anxa7	annexin A7	Chr14: 20.462918	8.06287	12.7	Chr2: 13.600088	0.49756	52	0.000132155	0	0	1
10485406	12505	508	Cd44	CD44 antigen (Indian blood group)	Chr2: 102.812132	7.41644	27.9	Chr2: 103.193101	0.497484	52	0.000132533	0	0	1
10586037	72565	74297	Uaca	uveal autoantigen with coiled-coil domains and ankyrin repeats	Chr9: 60.876371	5.89337	15.2	Chr6: 116.943087	0.496642	52	0.000136806	0	0	1
10473173	70599	4912	Ssfa2	sperm specific antigen 2	Chr2: 79.660236	9.34656	75.7	Chr2: 79.794952	0.49624	52	0.00013889	0	0	1
10385782	21414	2410	Tcf7	transcription factor 7, T-cell specific	Chr11: 52.256969	4.94933	14.6	Chr2: 16.305711	-0.496179	52	0.000139211	0	0	1
10393331	217342	11113	Ube2o	ubiquitin-conjugating enzyme E2O	Chr11: 116.543902	9.82202	11.7	Chr5: 36.513000	-0.495971	52	0.000140298	0	0	1
10482403	94217	56810	Lrp1b	low density lipoprotein-related protein 1B (deleted in tumors)	Chr2: 41.296116	8.39017	46.9	Chr2: 42.669470	-0.495906	52	0.000140644	0	0	1
10475986	66170	11929	Chchd5	coiled-coil-helix-coiled-coil-helix domain containing 5	Chr2: 129.133533	8.72169	37.2	Chr2: 125.878798	0.495828	52	0.000141055	0	0	1
10507087	329919		Skint2	selection and upkeep of intraepithelial T cells 2	Chr4: 112.613614	3.36817	14.4	Chr2: 22.820915	-0.495694	52	0.000141763	0	0	1
10354248	14200	20372	Fhl2	four and a half LIM domains 2	Chr1: 43.123336	6.62206	11.2	Chr2: 22.820915	0.495204	52	0.000144393	0	0	1
10482412	94217	56810	Lrp1b	low density lipoprotein-related protein 1B (deleted in tumors)	Chr2: 41.445195	8.11144	27.2	Chr2: 42.674185	-0.495183	52	0.000144503	0	0	1
10487395	56461	8382	Kcnip3	Kv channel interacting protein 3, calsenilin	Chr2: 127.458341	11.6013	13	Chr2: 125.878798	0.494773	52	0.000146738	0	0	1
10501611	22329	838	Vcam1	vascular cell adhesion molecule 1	Chr3: 116.110886	8.55075	14.3	Chr8: 24.382366	0.494424	52	0.000148666	0	0	1
10420908	268756	6566	Gulo	gulonolactone (L-) oxidase	Chr14: 66.002597	8.75354	12.9	Chr10: 105.581330	0.494161	52	0.000150128	0	0	1
10473817	17868	215	Mybpc3	myosin binding protein C, cardiac	Chr2: 91.119995	6.313	13.7	Chr2: 79.342066	-0.493932	52	0.000151414	0	0	1
10469629	241263	19381	Gpr158	G protein-coupled receptor 158	Chr2: 21.783194	10.3692	27.8	Chr2: 22.820915	0.493898	52	0.000151607	0	0	1
10474849	56357	1676	Ivd	isovaleryl coenzyme A dehydrogenase	Chr2: 118.881107	9.77127	17.4	Chr2: 80.054211	0.49372	52	0.000152615	0	0	1
10377492	11686	884	Alox12b	arachidonate 12-lipoxygenase, 12R type	Chr11: 69.157202	6.84825	12.6	Chr8: 90.614010	0.493656	52	0.000152983	0	0	1
10406935	14009	3636	Etv1	ets variant gene 1	Chr13: 103.356250	10.3026	19.9	Chr2: 79.342066	0.493466	52	0.000154067	0	0	1
10479267	381409	18643	Cdh26	cadherin-like 26	Chr2: 178.486883	9.66227	19.8	Chr2: 26.877892	0.493376	52	0.000154585	0	0	1
10482409	94217	56810	Lrp1b	low density lipoprotein-related protein 1B (deleted in tumors)	Chr2: 41.408269	9.98246	40.7	Chr2: 36.101675	-0.493134	52	0.000155979	0	0	1
10469673	14417	20223	Gad2	glutamic acid decarboxylase 2	Chr2: 22.622364	8.04958	23.2	Chr2: 31.822657	0.492646	52	0.000158832	0	0	1
10481487	12908	598	Crat	carnitine acetyltransferase	Chr2: 30.409957	10.1389	45	Chr2: 30.440966	-0.492608	52	0.000159058	0	0	1
10485250	329470	75335	Accs	1-aminocyclopropane-1-carboxylate synthase homolog (Arabidopsis)(non-functional)	Chr2: 93.840053	7.97231	14.1	Chr4: 107.965002	0.49225	52	0.000161178	0	0	1
10475938	70370	11489	Fbln7	fibulin 7	Chr2: 128.893840	7.98575	41.1	Chr2: 128.373489	0.491668	52	0.00016469	0	0	1
10438568	66561	83314	2310042E22Rik	RIKEN cDNA 2310042E22 gene	Chr16: 21.152714	5.36919	19.9	Chr2: 22.820915	-0.491573	52	0.000165269	0	0	1
10464241	72133	34714	Trub1	TruB pseudouridine (psi) synthase homolog 1 (E. coli)	Chr19: 57.452964	6.90912	11.6	Chr18: 85.765082	-0.491358	52	0.000166588	0	0	1
10599167	75974	70950	Dock11	dedicator of cytokinesis 11	ChrX: 36.061220	7.56702	13.3	Chr11: 107.742038	0.491194	52	0.000167597	0	0	1
10479255	381409	18643	Cdh26	cadherin-like 26	Chr2: 178.460160	7.88675	12.5	Chr1: 158.380674	0.490705	52	0.000170646	0	0	1
10388908	16859	110970	Lgals9	lectin, galactose binding, soluble 9	Chr11: 78.967469	6.52269	11.4	Chr7: 116.165045	0.490673	52	0.00017085	0	0	1
10487399	56461	8382	Kcnip3	Kv channel interacting protein 3, calsenilin	Chr2: 127.465066	11.3505	112.6	Chr2: 125.878798	0.489858	52	0.000176049	0	0	1
10481486	12908	598	Crat	carnitine acetyltransferase	Chr2: 30.408757	10.846	59.1	Chr2: 30.440966	-0.489846	52	0.000176129	0	0	1
10482801	77767	12683	Ermn	ermin, ERM-like protein	Chr2: 58.052763	4.70633	14.3	Chr2: 23.766163	-0.489418	52	0.000178914	0	0	1
10553514	140919	121617	Slc17a6	solute carrier family 17 (sodium-dependent inorganic phosphate cotransporter), member 6	Chr7: 51.669112	8.86727	14.1	Chr8: 24.382366	-0.489278	52	0.000179841	0	0	1
10501497	109959	86951	Amy2a5	amylase 2a5	Chr3: 113.151021	3.02206	12.3	Chr2: 19.078722	0.489045	52	0.000181382	0	0	1
10501548	109959	86951	Amy2a5	amylase 2a5	ChrUn: 1.000000	3.02206	12.3	Chr2: 19.078722	0.489045	52	0.000181382	0	0	1
10464393	13797	3023	Emx2	empty spiracles homolog 2 (Drosophila)	Chr19: 59.459233	5.41556	12.8	Chr2: 22.820915	-0.48899	52	0.000181745	0	0	1
10517719	18509	55665	Pax7	paired box gene 7	Chr4: 139.748940	9.24569	15.7	Chr7: 20.042398	0.488785	52	0.000183119	0	0	1
10488238	69178	40944	Snx5	sorting nexin 5	Chr2: 144.250368	6.37435	62.8	Chr2: 149.640200	0.487739	52	0.000190247	0	0	1
10447091	319625	71795	Galm	galactose mutarotase	Chr17: 80.183240	7.95644	11.9	Chr2: 22.820915	0.487187	52	0.000194115	0	0	1
10382137	69066	45640	1810010H24Rik	RIKEN cDNA 1810010H24 gene	Chr11: 107.028363	8.26746	21.1	Chr10: 105.581330	0.486992	52	0.000195499	0	0	1
10581362	109660	37549	Ctrl	chymotrypsin-like	Chr8: 105.933795	6.98442	16.5	Chr2: 80.148968	-0.486895	52	0.000196186	0	0	1
10468727	14585	3855	Gfra1	glial cell line derived neurotrophic factor family receptor alpha 1	Chr19: 58.239265	8.45085	18.3	Chr19: 58.577712	0.485802	52	0.000204123	0	0	1
10475928	72477	69513	Tmem87b	transmembrane protein 87B	Chr2: 128.846767	8.14877	108.3	Chr2: 128.373489	0.48575	52	0.000204508	0	0	1
10421223	246710	22873	Rhobtb2	Rho-related BTB domain containing 2	Chr14: 69.799680	10.1843	13.8	Chr2: 80.148968	0.485539	52	0.00020608	0	0	1
10488159	16558	23472	Kif16b	kinesin family member 16B	Chr2: 142.672319	8.85227	31.4	Chr2: 139.724059	0.485522	52	0.000206202	0	0	1
10448817	57354	35373	Cramp1l	Crm, cramped-like (Drosophila)	Chr17: 24.973084	7.80777	15.2	Chr10: 27.579570	-0.485422	52	0.000206956	0	0	1
10582490	72325	21021	1300018I17Rik	RIKEN cDNA 1300018I17 gene	Chr8: 123.247989	7.93602	11.8	Chr5: 90.012727	-0.485319	52	0.000207726	0	0	1
10474938	20732	9653	Spint1	serine protease inhibitor, Kunitz type 1	Chr2: 119.237947	10.5411	54.9	Chr2: 118.906260	0.484876	52	0.000211075	0	0	1
10456338	319888	119793	5330437I02Rik	RIKEN cDNA 5330437I02 gene	Chr18: 65.737930	12.0005	18.5	Chr6: 115.878848	0.484845	52	0.000211314	0	0	1
10531015	319875	64599	Tmprss11bnl	transmembrane protease, serine 11b N terminal like	Chr5: 86.663405	4.78244	15.6	Chr18: 85.765082	-0.484747	52	0.000212065	0	0	1
10482360	94217	56810	Lrp1b	low density lipoprotein-related protein 1B (deleted in tumors)	Chr2: 40.730769	5.90517	16.5	Chr2: 19.078722	-0.484677	52	0.0002126	0	0	1
10382719	192897	179	Itgb4	integrin beta 4	Chr11: 115.979775	7.21273	14.6	Chr1: 103.724864	0.484505	52	0.000213924	0	0	1
10487398	56461	8382	Kcnip3	Kv channel interacting protein 3, calsenilin	Chr2: 127.460463	11.8831	10.7	Chr2: 125.878798	0.48416	52	0.0002166	0	0	1
10603447	22376	30970	Was	Wiskott-Aldrich syndrome homolog (human)	ChrX: 8.088724	7.10817	12.4	Chr16: 90.181615	-0.484104	52	0.000217039	0	0	1
10482402	94217	56810	Lrp1b	low density lipoprotein-related protein 1B (deleted in tumors)	Chr2: 41.295492	8.85281	83.3	Chr2: 40.012587	-0.483815	52	0.000219307	0	0	1
10518685	66454	39074	Nmnat1	nicotinamide nucleotide adenylyltransferase 1	Chr4: 149.485215	6.85479	9.7	Chr17: 63.205316	0.48376	52	0.00021974	0	0	1
10487240	15186	20490	Hdc	histidine decarboxylase	Chr2: 126.594875	6.41944	42.6	Chr2: 125.878798	0.483556	52	0.000221355	0	0	1
10402830	16450	1677	Jag2	jagged 2	Chr12: 112.920097	7.12794	14.5	Chr2: 113.445288	0.483412	52	0.000222508	0	0	1
10565237	16170	18157	Il16	interleukin 16	Chr7: 83.682838	7.02075	16.3	Chr9: 42.110168	0.4834	52	0.000222602	0	0	1
10480460	140483	5032	Hnmt	histamine N-methyltransferase	Chr2: 24.002990	7.89585	11.4	Chr2: 116.722033	0.482884	52	0.000226767	0	0	1
10532249	671564	82397	Rnf212	ring finger protein 212	Chr5: 108.731665	4.66769	12.1	Chr2: 15.000000	-0.482556	52	0.000229447	0	0	1
10567593	76179	44504	Usp31	ubiquitin specific peptidase 31	Chr7: 121.651524	9.31427	17.5	Chr2: 19.078722	-0.48213	52	0.000232973	0	0	1
10483487	14725	20952	Lrp2	low density lipoprotein receptor-related protein 2	Chr2: 69.495709	5.61231	15.6	Chr7: 17.135649	0.481843	52	0.000235375	0	0	1
10607875	170743	75060	Tlr7	toll-like receptor 7	ChrX: 167.330401	4.59537	19.1	Chr2: 79.794952	0.481817	52	0.000235593	0	0	1
10580996	12564	55604	Cdh8	cadherin 8	Chr8: 99.033241	6.5774	12.2	Chr15: 97.614562	0.48168	52	0.000236747	0	0	1
10487543	17222	7414	Anapc1	anaphase promoting complex subunit 1	Chr2: 128.658295	10.1943	121	Chr2: 128.373489	0.481588	52	0.000237523	0	0	1
10429786	271278		BC024139	cDNA sequence BC024139	Chr15: 76.121426	5.12746	13.7	Chr2: 22.820915	-0.481395	52	0.000239168	0	0	1
10384510			Affy_10384510	Affymetrix Mouse Gene 1.0 ST probe set 10384510	Chr11: 18.884691	6.72912	11.2	Chr2: 15.000000	-0.481095	52	0.000241739	0	0	1
10475121	433466		Jmjd7	jumonji domain containing 7	Chr2: 120.032256	6.98621	37.7	Chr2: 118.906260	0.481051	52	0.000242116	0	0	1
10484186	22138	26418	Ttn	titin	Chr2: 76.974961	5.44662	12.2	Chr19: 35.573941	0.480963	52	0.000242881	0	0	1
10426295	380959	6030	Alg10b	asparagine-linked glycosylation 10 homolog B (yeast, alpha-1,2-glucosyltransferase)	Chr15: 90.227351	9.70473	11.3	Chr2: 22.820915	0.480719	52	0.000244994	0	0	1
10565234	16170	18157	Il16	interleukin 16	Chr7: 83.674516	7.31823	13.5	Chr4: 141.050324	0.480407	52	0.000247729	0	0	1
10435287	77446	35276	Heg1	HEG homolog 1 (zebrafish)	Chr16: 33.769221	8.80573	14.5	Chr6: 115.858131	0.480307	52	0.000248614	0	0	1
10469628	241263	19381	Gpr158	G protein-coupled receptor 158	Chr2: 21.746701	8.5471	18.8	Chr2: 22.820915	0.480176	52	0.000249774	0	0	1
10534586	23921	10309	Sh2b2	SH2B adaptor protein 2	Chr5: 136.218330	5.63163	16.9	Chr15: 97.760642	-0.479741	52	0.000253664	0	0	1
10363222	18768	7474	Pkib	protein kinase inhibitor beta, cAMP dependent, testis specific	Chr10: 57.736412	7.99131	14.7	Chr16: 78.133286	0.478922	52	0.000261127	0	0	1
10486422	329502	65339	Pla2g4e	phospholipase A2, group IVE	Chr2: 120.200224	6.48804	40.2	Chr2: 118.906260	-0.478517	52	0.000264896	0	0	1
10522912	20599	74976	Smr3a	submaxillary gland androgen regulated protein 3A	Chr5: 88.002584	8.87392	13.9	Chr4: 156.100964	-0.478426	52	0.000265749	0	0	1
10469925	72090	77857	Entpd8	ectonucleoside triphosphate diphosphohydrolase 8	Chr2: 25.080524	6.41606	13.5	Chr2: 17.898115	-0.478413	52	0.000265866	0	0	1
10405036	407800	1064	Ecm2	extracellular matrix protein 2, female organ and adipocyte specific	Chr13: 49.514868	5.04767	8.6	Chr11: 43.071345	0.478352	52	0.000266437	0	0	1
10395459	14009	3636	Etv1	ets variant gene 1	Chr12: 38.780848	11.6822	15.5	Chr2: 134.519309	0.478131	52	0.000268531	0	0	1
10338701			Affy_10338701	Affymetrix Mouse Gene 1.0 ST probe set 10338701	ChrUn: 1.000000	7.09252	48.2	Chr2: 128.373489	0.477885	52	0.000270865	0	0	1
10475877	12125	7643	Bcl2l11	BCL2-like 11 (apoptosis facilitator)	Chr2: 128.159124	7.98427	46.3	Chr2: 128.373489	0.477637	52	0.000273247	0	0	1
10483554	75422	8570	Mettl5	methyltransferase like 5	Chr2: 69.880783	5.55796	81.8	Chr2: 69.697611	0.477604	52	0.000273558	0	0	1
10392535	217258		Abca8a	ATP-binding cassette, sub-family A (ABC1), member 8a	Chr11: 110.042985	9.04812	13.5	Chr16: 86.161358	0.477603	52	0.000273575	0	0	1
10501097			Affy_10501097	Affymetrix Mouse Gene 1.0 ST probe set 10501097	Chr3: 107.415861	6.29088	10.2	Chr18: 85.765082	-0.477271	52	0.00027679	0	0	1
10599210	194744	24321	Slc25a43	solute carrier family 25, member 43	ChrX: 36.757768	9.1574	20.2	Chr17: 27.848224	-0.476853	52	0.000280881	0	0	1
10559191			Affy_10559191	Affymetrix Mouse Gene 1.0 ST probe set 10559191	Chr7: 142.438580	5.78056	14.1	Chr2: 22.820915	-0.476798	52	0.000281424	0	0	1
10489124	56045	9160	Samhd1	SAM domain and HD domain, 1	Chr2: 157.129867	9.37302	16.1	Chr2: 156.631489	0.476688	52	0.000282518	0	0	1
10476283	228607	17004	Mavs	mitochondrial antiviral signaling protein	Chr2: 131.243120	9.12971	34.6	Chr2: 125.878798	0.476183	52	0.000287559	0	0	1
10407283	71690	5107	Esm1	endothelial cell-specific molecule 1	Chr13: 113.209854	9.53288	16.3	Chr8: 24.488797	0.475944	52	0.000289981	0	0	1
10475770	69470	9877	Tmem127	transmembrane protein 127	Chr2: 127.256103	11.1905	40	Chr2: 125.878798	0.475867	52	0.000290763	0	0	1
10553513	140919	121617	Slc17a6	solute carrier family 17 (sodium-dependent inorganic phosphate cotransporter), member 6	Chr7: 51.667959	8.77294	14.4	Chr6: 119.538122	-0.475677	52	0.000292701	0	0	1
10586661	320528	41188	Vps13c	vacuolar protein sorting 13C (yeast)	Chr9: 67.927383	10.3779	15.7	Chr4: 153.933969	-0.475625	52	0.000293237	0	0	1
10477716	735275		Mir499	microRNA 499	Chr2: 155.622880	5.46062	13	Chr16: 86.161358	-0.475112	52	0.000298537	0	0	1
10606907	666244		Tmsb15b1	thymosin beta 15b1	ChrX: 136.975400	4.3186	21.3	ChrX: 139.536611	0.475046	52	0.000299223	0	0	1
10487533	17222	7414	Anapc1	anaphase promoting complex subunit 1	Chr2: 128.637168	9.32512	113.8	Chr2: 128.373489	0.475038	52	0.000299307	0	0	1
10469630	241263	19381	Gpr158	G protein-coupled receptor 158	Chr2: 21.810582	9.95325	22.1	Chr2: 22.820915	0.474874	52	0.000301025	0	0	1
10365531	103466	9571	Nt5dc3	5'-nucleotidase domain containing 3	Chr10: 86.831703	10.1867	13.6	Chr2: 80.148968	-0.474793	52	0.00030188	0	0	1
10575298	75871	32345	Zfp821	zinc finger protein 821	Chr8: 109.721214	8.06738	12.8	Chr1: 43.564847	0.474725	52	0.000302594	0	0	1
10473718	271813	11715	Agbl2	ATP/GTP binding protein-like 2	Chr2: 90.797518	8.1855	17.7	Chr2: 22.820915	0.474708	52	0.000302776	0	0	1
10438027	224014	26727	Fgd4	FYVE, RhoGEF and PH domain containing 4	Chr16: 16.454057	10.2418	12.5	Chr7: 14.544160	-0.474666	52	0.000303217	0	0	1
10387892	66102	49694	Cxcl16	chemokine (C-X-C motif) ligand 16	Chr11: 70.454454	7.59613	14.9	Chr2: 168.424389	0.474612	52	0.000303795	0	0	1
10517725	18509	55665	Pax7	paired box gene 7	Chr4: 139.830190	8.8421	15.2	Chr12: 12.942345	0.47419	52	0.000308292	0	0	1
10498690	69983	37424	Sis	sucrase isomaltase (alpha-glucosidase)	Chr3: 72.938616	7.41035	18.1	Chr1: 22.062131	-0.474083	52	0.00030944	0	0	1
10469513	12238	15693	Commd3	COMM domain containing 3	Chr2: 18.675967	9.24925	19.9	Chr2: 16.305711	0.474042	52	0.000309882	0	0	1
10339001	17222	7414	Anapc1	anaphase promoting complex subunit 1	Chr2: 128.481643	7.33065	97.1	Chr2: 128.373489	0.473901	52	0.0003114	0	0	1
10339792			Affy_10339792	Affymetrix Mouse Gene 1.0 ST probe set 10339792	ChrUn: 1.000000	5.34719	14.4	Chr8: 10.521753	-0.473733	52	0.000313223	0	0	1
10575850	12554	20335	Cdh13	cadherin 13	Chr8: 118.851723	7.23444	13.5	Chr11: 36.172994	0.473686	52	0.000313734	0	0	1
10340852			Affy_10340852	Affymetrix Mouse Gene 1.0 ST probe set 10340852	Chr2: 130.900000	6.82998	99.2	Chr2: 128.373489	0.473599	52	0.000314693	0	0	1
10393561	21858	2444	Timp2	tissue inhibitor of metalloproteinase 2	Chr11: 118.303016	10.3542	13.7	Chr5: 119.058415	0.473532	52	0.000315423	0	0	1
10546446	101401		Adamts9	a disintegrin-like and metallopeptidase (reprolysin type) with thrombospondin type 1 motif, 9	Chr6: 92.857912	7.64413	9.4	Chr11: 64.680151	-0.473419	52	0.000316665	0	0	1
10486891	228564	18206	Frmd5	FERM domain containing 5	Chr2: 121.586434	10.4698	29.6	Chr2: 121.587032	0.472906	52	0.000322345	0	0	1
10508407	66260	11937	Tmem54	transmembrane protein 54	Chr4: 129.108283	6.77312	13.8	Chr2: 118.906260	-0.472771	52	0.000323858	0	0	1
10587256	244923	27819	Klhl31	kelch-like 31 (Drosophila)	Chr9: 77.636747	9.54688	17	Chr2: 116.722033	0.472722	52	0.000324402	0	0	1
10469542	70882	45442	Armc3	armadillo repeat containing 3	Chr2: 19.235482	5.96512	35.4	Chr2: 17.898115	-0.472719	52	0.000324438	0	0	1
10583012	12364	7654	Casp12	caspase 12	Chr9: 5.350407	7.02038	13.9	ChrX: 139.536611	0.472638	52	0.000325347	0	0	1
10474848	56357	1676	Ivd	isovaleryl coenzyme A dehydrogenase	Chr2: 118.880484	10.333	67.1	Chr2: 118.906260	0.472553	52	0.000326306	0	0	1
10482033	13830	81681	Stom	stomatin	Chr2: 35.315706	7.50752	11.5	Chr16: 26.422169	0.472488	52	0.000327048	0	0	1
10488192	12075	922	Bfsp1	beaded filament structural protein 1, in lens-CP94	Chr2: 143.858057	6.46527	14.7	Chr2: 152.615356	0.472408	52	0.000327945	0	0	1
10487132	99100	37159	Cep152	centrosomal protein 152	Chr2: 125.618456	7.04238	12.1	Chr17: 7.713373	-0.472277	52	0.000329442	0	0	1
10410698	73296	8932	Rhobtb3	Rho-related BTB domain containing 3	Chr13: 75.877379	7.77585	13.1	Chr13: 63.703994	0.472232	52	0.00032995	0	0	1
10420375	68631	9322	Cryl1	crystallin, lambda 1	Chr14: 57.275933	8.246	10.5	Chr6: 117.480394	0.472171	52	0.000330647	0	0	1
10361921	237313	8685	Il20ra	interleukin 20 receptor, alpha	Chr10: 19.749224	5.55158	12	Chr4: 151.280597	0.47214	52	0.000331008	0	0	1
10478074			Affy_10478074	Affymetrix Mouse Gene 1.0 ST probe set 10478074	Chr2: 158.378222	7.54777	30.8	Chr2: 139.724059	-0.472088	52	0.000331597	0	0	1
10383885	327860		Gm11961	predicted gene 11961	Chr11: 4.626449	6.1696	10.5	Chr3: 157.519787	-0.471777	52	0.000335175	0	0	1
10341897	17222	7414	Anapc1	anaphase promoting complex subunit 1	Chr2: 128.508553	7.39104	121.4	Chr2: 128.373489	0.471375	52	0.000339856	0	0	1
10475833	77721	32726	Mrps5	mitochondrial ribosomal protein S5 (longevity candidate)	Chr2: 127.591830	8.72144	78.5	Chr2: 125.878798	0.47132	52	0.000340503	0	0	1
10568772	70571	52165	Tcerg1l	transcription elongation regulator 1-like	Chr7: 138.259826	7.96148	11	Chr3: 55.027501	-0.471089	52	0.000343223	0	0	1
10606150	70887	75259	Dmrtc1a	DMRT-like family C1a	ChrX: 102.903429	7.16892	13.4	Chr6: 32.306973	0.471047	52	0.000343715	0	0	1
10469545	70882	45442	Armc3	armadillo repeat containing 3	Chr2: 19.244635	7.642	15.8	Chr2: 19.078722	-0.470604	52	0.000348997	0	0	1
10487068	14118	30958	Fbn1	fibrillin 1	Chr2: 125.344032	8.04538	91.5	Chr2: 125.803166	0.470604	52	0.000348999	0	0	1
10395147	24057	31662	Sh3yl1	Sh3 domain YSC-like 1	Chr12: 30.939603	8.15992	39.9	Chr12: 29.272288	0.47026	52	0.000353147	0	0	1
10476429	18795	22876	Plcb1	phospholipase C, beta 1	Chr2: 135.364898	7.79152	62.7	Chr2: 134.896602	0.470119	52	0.00035486	0	0	1
10463183	74168	11377	Zdhhc16	zinc finger, DHHC domain containing 16	Chr19: 41.941943	7.87681	13.3	Chr8: 3.500000	-0.470103	52	0.000355052	0	0	1
10503378	208820		Gm11818	predicted gene 11818	Chr4: 12.917929	8.65277	13	Chr8: 7.885228	0.470078	52	0.000355365	0	0	1
10474957	228545	13302	Vps18	vacuolar protein sorting 18 (yeast)	Chr2: 119.298370	7.12648	73.5	Chr2: 118.906260	0.469876	52	0.000357832	0	0	1
10597738	24046	8041	Scn11a	sodium channel, voltage-gated, type XI, alpha	Chr9: 119.815213	5.39381	15	Chr1: 47.189877	0.469532	52	0.000362069	0	0	1
10585175	13489	22561	Drd2	dopamine receptor D2	Chr9: 49.402141	11.6276	17.9	Chr1: 39.261548	0.469433	52	0.000363304	0	0	1
10554541	18584	1957	Pde8a	phosphodiesterase 8A	Chr7: 81.328134	9.05019	20.5	Chr13: 67.497240	-0.469369	52	0.000364105	0	0	1
10530447	53419	4804	Corin	corin	Chr5: 72.319535	7.75527	7.5	Chr8: 9.530463	-0.469313	52	0.000364791	0	0	1
10550836	210135	8306	Zfp180	zinc finger protein 180	Chr7: 24.097827	9.4391	21.4	Chr7: 17.135649	-0.468955	52	0.000369295	0	0	1
10540240	320265	45655	Fam19a1	family with sequence similarity 19, member A1	Chr6: 96.655227	7.107	12.3	Chr16: 44.143640	0.468529	52	0.0003747	0	0	1
10398247	68519	20931	Eml1	echinoderm microtubule associated protein like 1	Chr12: 108.506537	7.96708	17.3	Chr2: 19.078722	0.467363	52	0.00038988	0	0	1
10475985	66170	11929	Chchd5	coiled-coil-helix-coiled-coil-helix domain containing 5	Chr2: 129.133312	9.15315	12.3	Chr18: 86.345650	0.467327	52	0.00039036	0	0	1
10522652	381644	45709	Cep135	centrosomal protein 135	Chr5: 76.646210	7.5941	18.7	Chr6: 144.053714	0.467158	52	0.000392607	0	0	1
10377483	23801	8013	Aloxe3	arachidonate lipoxygenase 3	Chr11: 69.134468	8.68171	17.6	Chr16: 85.807054	0.466991	52	0.000394846	0	0	1
10460321	18739	3608	Pitpnm1	phosphatidylinositol transfer protein, membrane-associated 1	Chr19: 4.101213	10.0035	9.1	Chr7: 20.042398	-0.466447	52	0.000402198	0	0	1
10586195	214058	13031	Megf11	multiple EGF-like-domains 11	Chr9: 64.385769	8.03954	12.5	Chr2: 69.333658	0.466027	52	0.000407956	0	0	1
10456332	319888	119793	5330437I02Rik	RIKEN cDNA 5330437I02 gene	Chr18: 65.710527	11.8462	18.9	Chr6: 115.878848	0.466019	52	0.000408074	0	0	1
10459728	114615	10272	Elac1	elaC homolog 1 (E. coli)	Chr18: 73.747173	7.80494	14.3	Chr2: 125.878798	0.465745	52	0.000411873	0	0	1
10462615	15958	1187	Ifit2	interferon-induced protein with tetratricopeptide repeats 2	Chr19: 34.570319	6.52588	11.6	Chr12: 113.150245	0.465513	52	0.000415109	0	0	1
10543009	330260	385	Pon2	paraoxonase 2 (astrocyte associated)	Chr6: 5.267010	8.49394	13.7	Chr16: 85.807054	0.465371	52	0.000417108	0	0	1
10381822	16416	55444	Itgb3	integrin beta 3	Chr11: 104.660059	7.47702	11.8	Chr2: 17.898115	0.465274	52	0.000418469	0	0	1
10475531	18457	40841	Pldn	pallidin	Chr2: 122.748119	7.38096	124.1	Chr2: 122.558069	-0.465056	52	0.000421562	0	0	1
10487333	66552	36411	Sppl2a	signal peptide peptidase-like 2A precursor	Chr2: 126.923502	10.6315	128.1	Chr2: 125.878798	0.465052	52	0.000421622	0	0	1
10469703	54519	32434	Apbb1ip	amyloid beta (A4) precursor protein-binding, family B, member 1 interacting protein	Chr2: 22.835936	3.62331	10.9	ChrX: 139.536611	0.464831	52	0.000424771	0	0	1
10444473	81877	49589	Tnxb	tenascin XB	Chr17: 34.690338	8.51744	16	Chr5: 13.468933	0.464809	52	0.000425091	0	0	1
10487521	17222	7414	Anapc1	anaphase promoting complex subunit 1	Chr2: 128.623527	9.90715	58.9	Chr2: 128.373489	-0.464779	52	0.000425516	0	0	1
10482416	94217	56810	Lrp1b	low density lipoprotein-related protein 1B (deleted in tumors)	Chr2: 41.471027	8.33729	20.1	Chr2: 36.101675	-0.464772	52	0.000425624	0	0	1
10600706	73495	87060	1700072E05Rik	RIKEN cDNA 1700072E05 gene	ChrX: 86.046717	4.66023	12.4	Chr2: 16.305711	-0.464676	52	0.000427002	0	0	1
10469634	241263	19381	Gpr158	G protein-coupled receptor 158	Chr2: 21.826450	8.2856	18.2	Chr2: 22.820915	0.464496	52	0.000429588	0	0	1
10375843	237759	72101	Col23a1	collagen, type XXIII, alpha 1	Chr11: 51.549694	6.57225	13.8	Chr2: 19.078722	0.464445	52	0.000430328	0	0	1
10475867	12125	7643	Bcl2l11	BCL2-like 11 (apoptosis facilitator)	Chr2: 128.126077	9.1914	37.3	Chr2: 125.878798	0.464173	52	0.000434287	0	0	1
10487297	58800	9774	Trpm7	transient receptor potential cation channel, subfamily M, member 7	Chr2: 126.819922	10.3972	34.2	Chr2: 125.878798	-0.46417	52	0.000434334	0	0	1
10420253	17227	113720	Mcpt4	mast cell protease 4	Chr14: 56.062224	7.8024	11.2	Chr3: 132.233048	-0.464018	52	0.000436552	0	0	1
10520939	665270	82108	Plb1	phospholipase B1	Chr5: 32.364013	5.33481	10.1	Chr2: 19.078722	0.463996	52	0.000436872	0	0	1
10475725	320632	5859	Snrnp200	small nuclear ribonucleoprotein 200 (U5)	Chr2: 127.216099	8.80538	109.6	Chr2: 125.878798	0.463643	52	0.000442094	0	0	1
10512486	54390	8694	Sit1	suppression inducing transmembrane adaptor 1	Chr4: 43.483689	7.0884	21.6	Chr11: 43.071345	-0.463635	52	0.000442207	0	0	1
10476720	27054	74571	Sec23b	SEC23B (S. cerevisiae)	Chr2: 144.586971	10.4404	10.1	Chr2: 80.327515	-0.46336	52	0.000446306	0	0	1
10480952	52838	36864	Dnlz	DNL-type zinc finger	Chr2: 26.350410	9.60869	13.2	Chr1: 158.380674	0.463303	52	0.000447158	0	0	1
10368723	72472		Slc16a10	solute carrier family 16 (monocarboxylic acid transporters), member 10	Chr10: 40.040610	6.5829	16.5	Chr4: 144.941814	-0.462784	52	0.000455003	0	0	1
10394244	18976	723	Pomc	proopiomelanocortin (beta-endorphin, adrenocorticotrophic hormone, melanocyte stimulating hormone)	Chr12: 3.960589	5.98942	10.4	Chr6: 143.932688	0.462471	52	0.000459793	0	0	1
10414995			A630098A13Rik		Chr14: 53.961357	5.47769	11.7	Chr1: 186.809682	-0.462069	52	0.000466008	0	0	1
10606510	69693	11785	Pof1b	premature ovarian failure 1B	ChrX: 112.683398	7.58994	14	Chr2: 22.820915	0.461893	52	0.000468747	0	0	1
10513718	75524	87066	1700018C11Rik	RIKEN cDNA 1700018C11 gene	Chr4: 63.608473	6.64213	14.3	Chr2: 19.078722	-0.461805	52	0.000470123	0	0	1
10517716	18509	55665	Pax7	paired box gene 7	Chr4: 139.738159	8.14854	10.4	Chr1: 72.503279	0.461656	52	0.000472473	0	0	1
10583299	75316	11472	Taf1d	TATA box binding protein (Tbp)-associated factor, RNA polymerase I, D	Chr9: 15.309964	10.2446	8.8	Chr19: 38.036963	-0.461313	52	0.000477901	0	0	1
10468708	226251	40994	Ablim1	actin-binding LIM protein 1	Chr19: 57.068861	8.36587	21.6	Chr16: 85.961783	0.461174	52	0.000480117	0	0	1
10582909			Affy_10582909	Affymetrix Mouse Gene 1.0 ST probe set 10582909	Chr9: 3.029394	4.51325	19.9	Chr4: 144.912885	0.461097	52	0.000481343	0	0	1
10475930	72477	69513	Tmem87b	transmembrane protein 87B	Chr2: 128.850306	9.83775	97	Chr2: 128.373489	-0.461082	52	0.000481594	0	0	1
10469512	12238	15693	Commd3	COMM domain containing 3	Chr2: 18.674978	10.4695	9.8	Chr2: 19.078722	0.461055	52	0.000482023	0	0	1
10342861	17222	7414	Anapc1	anaphase promoting complex subunit 1	Chr2: 128.453298	4.01687	61.6	Chr2: 128.373489	0.460843	52	0.000485437	0	0	1
10525867	56087	25816	Dnahc10	dynein, axonemal, heavy chain 10	Chr5: 124.818020	5.23494	32.4	Chr5: 124.808909	-0.460768	52	0.000486639	0	0	1
10459336	667742	49695	Fam38b	family with sequence similarity 38, member B	Chr18: 63.010692	6.29656	12.6	Chr11: 119.408952	0.460221	52	0.000495572	0	0	1
10471889	241327	35248	Olfml2a	olfactomedin-like 2A	Chr2: 38.957729	5.75362	11.5	Chr16: 32.702145	0.460196	52	0.000495975	0	0	1
10602972	20147	279	Rs1	retinoschisis (X-linked, juvenile) 1 (human)	ChrX: 160.791403	5.76967	12.9	Chr8: 10.521753	-0.460098	52	0.000497598	0	0	1
10517723	18509	55665	Pax7	paired box gene 7	Chr4: 139.828654	9.63933	12	Chr4: 141.050324	0.460047	52	0.000498428	0	0	1
10592128	109229	11584	Fam118b	family with sequence similarity 118, member B	Chr9: 35.217364	8.10596	19	Chr6: 110.917939	-0.460043	52	0.000498494	0	0	1
10424074			Affy_10424074	Affymetrix Mouse Gene 1.0 ST probe set 10424074	Chr15: 49.538222	3.01396	17.5	Chr2: 22.820915	-0.460039	52	0.000498573	0	0	1
10595257	12816	3217	Col12a1	collagen, type XII, alpha 1	Chr9: 79.674112	7.22202	12.5	Chr6: 121.555549	0.45999	52	0.000499378	0	0	1
10475670	84092	3782	Usp8	ubiquitin specific peptidase 8	Chr2: 126.729169	8.68504	89.3	Chr2: 125.803166	0.459817	52	0.000502242	0	0	1
10507027	78933	84880	Agbl4	ATP/GTP binding protein-like 4	Chr4: 111.617186	7.43462	23.5	Chr11: 107.742038	0.459426	52	0.00050879	0	0	1
10507647	332934	12993	Zmynd12	zinc finger, MYND domain containing 12	Chr4: 119.437098	7.14458	11.3	Chr2: 16.305711	0.459105	52	0.000514225	0	0	1
10354589	98267	31231	Stk17b	serine/threonine kinase 17b (apoptosis-inducing)	Chr1: 53.755648	5.59323	14.9	Chr18: 73.844688	0.459026	52	0.000515574	0	0	1
10475960	69737	32678	Ttl	tubulin tyrosine ligase	Chr2: 129.075870	9.01758	29.3	Chr2: 125.803166	0.458918	52	0.000517413	0	0	1
10582143	21341	21163	Taf1c	TATA box binding protein (Tbp)-associated factor, RNA polymerase I, C	Chr8: 119.604307	8.14848	19.2	Chr2: 80.148968	-0.458906	52	0.000517614	0	0	1
10591410	13433	1055	Dnmt1	DNA methyltransferase (cytosine-5) 1	Chr9: 20.952916	6.73252	11.4	Chr8: 9.530463	-0.458815	52	0.000519171	0	0	1
10395461	14009	3636	Etv1	ets variant gene 1	Chr12: 38.866809	8.70954	14.4	Chr2: 80.054211	0.458706	52	0.000521034	0	0	1
10586997	72135	41050	Pygo1	pygopus 1	Chr9: 72.942937	9.42954	10.1	Chr8: 87.261759	0.458687	52	0.00052137	0	0	1
10475926	72477	69513	Tmem87b	transmembrane protein 87B	Chr2: 128.842616	10.2828	78.7	Chr2: 128.373489	-0.458611	52	0.000522684	0	0	1
10375850	237759	72101	Col23a1	collagen, type XXIII, alpha 1	Chr11: 51.567928	6.77371	9.4	Chr12: 99.580026	0.458603	52	0.000522813	0	0	1
10413079	22330	7594	Vcl	vinculin	Chr14: 21.024217	10.1301	27.4	Chr14: 9.546676	-0.458511	52	0.000524402	0	0	1
10362584	71924	17762	Tube1	epsilon-tubulin 1	Chr10: 39.137142	3.3585	9.1	Chr1: 154.609112	0.458464	52	0.000525216	0	0	1
10571226	234138	11836	BC019943	cDNA sequence BC019943	Chr8: 31.155612	9.06642	65.3	Chr8: 30.622826	-0.458331	52	0.000527526	0	0	1
10448515	12449	1335	Ccnf	cyclin F	Chr17: 24.231313	5.3241	11.1	Chr17: 6.039016	0.458257	52	0.000528815	0	0	1
10460210	225888	32351	Suv420h1	suppressor of variegation 4-20 homolog 1 (Drosophila)	Chr19: 3.802135	7.53108	13.6	Chr11: 36.820136	0.457999	52	0.000533329	0	0	1
10469617	208967	32609	Thnsl1	threonine synthase-like 1 (bacterial)	Chr2: 21.211404	9.18252	20.4	Chr2: 19.078722	-0.457984	52	0.000533589	0	0	1
10447289	20473	3947	Six3	sine oculis-related homeobox 3 homolog (Drosophila)	Chr17: 85.621260	8.30175	20	Chr2: 80.148968	0.457917	52	0.000534774	0	0	1
10501614	22329	838	Vcam1	vascular cell adhesion molecule 1	Chr3: 116.117276	7.2429	14.6	Chr8: 24.382366	0.457627	52	0.00053989	0	0	1
10558591	22264	7585	Prap1	proline-rich acidic protein 1	Chr7: 140.093410	6.59796	11	Chr4: 154.025994	-0.457603	52	0.000540315	0	0	1
10474946	20732	9653	Spint1	serine protease inhibitor, Kunitz type 1	Chr2: 119.248047	11.0376	39.6	Chr2: 118.906260	0.45731	52	0.000545553	0	0	1
10480553	77683	11698	Ehmt1	euchromatic histone methyltransferase 1	Chr2: 24.813581	9.04092	11.2	Chr11: 107.742038	-0.456582	52	0.000558745	0	0	1
10359938	18214	68505	Ddr2	discoidin domain receptor family, member 2	Chr1: 169.995582	7.5484	10.5	Chr6: 115.858131	0.456401	52	0.000562063	0	0	1
10407525	207615	40914	Wdr37	WD repeat domain 37	Chr13: 8.852817	8.97577	12.5	Chr1: 142.965851	-0.456371	52	0.000562618	0	0	1
10339163	17222	7414	Anapc1	anaphase promoting complex subunit 1	Chr2: 128.454540	7.34794	92.4	Chr2: 128.373489	0.455731	52	0.000574515	0	0	1
10342175			Affy_10342175	Affymetrix Mouse Gene 1.0 ST probe set 10342175	ChrUn: 1.000000	4.14217	43.8	Chr2: 125.878798	0.455588	52	0.000577201	0	0	1
10420901	268756	6566	Gulo	gulonolactone (L-) oxidase	Chr14: 65.987617	9.1775	9.7	Chr9: 10.573030	0.455349	52	0.000581719	0	0	1
10506456	110382	48	C8b	complement component 8, beta polypeptide	Chr4: 104.766411	8.35656	12	Chr6: 145.501337	-0.455338	52	0.00058194	0	0	1
10586221	214058	13031	Megf11	multiple EGF-like-domains 11	Chr9: 64.700113	7.4559	13.9	Chr17: 7.705398	0.455246	52	0.000583675	0	0	1
10553511	140919	121617	Slc17a6	solute carrier family 17 (sodium-dependent inorganic phosphate cotransporter), member 6	Chr7: 51.666050	7.58096	15.8	Chr2: 47.999598	-0.45521	52	0.000584364	0	0	1
10404551	19134	8472	Prpf4b	PRP4 pre-mRNA processing factor 4 homolog B (yeast)	Chr13: 34.895376	10.5024	7.6	Chr14: 99.694520	-0.455177	52	0.000584997	0	0	1
10527711	381694	14978	B3galtl	beta 1,3-galactosyltransferase-like	Chr5: 149.759498	9.50644	13.9	Chr2: 80.054211	-0.455079	52	0.000586867	0	0	1
10363411	69090	41079	Ascc1	activating signal cointegrator 1 complex subunit 1	Chr10: 60.062478	8.96838	14	Chr18: 73.498625	0.454936	52	0.000589613	0	0	1
10374266	268379	27991	Abca13	ATP-binding cassette, sub-family A (ABC1), member 13	Chr11: 9.297710	5.13881	13.5	Chr2: 24.948521	0.454871	52	0.000590866	0	0	1
10365570	16000	515	Igf1	insulin-like growth factor 1	Chr10: 87.931270	7.70396	9.8	Chr16: 92.789986	0.454305	52	0.000601854	0	0	1
10580695	67935	74305	Ces5a	carboxylesterase 5A	Chr8: 93.516905	7.62783	18.8	Chr4: 105.245023	-0.454057	52	0.00060671	0	0	1
10339682	17222	7414	Anapc1	anaphase promoting complex subunit 1	Chr2: 128.454663	4.68656	81.3	Chr2: 128.373489	0.453997	52	0.000607895	0	0	1
10575853	12554	20335	Cdh13	cadherin 13	Chr8: 119.198886	8.96148	10.7	Chr4: 141.050324	0.453952	52	0.000608799	0	0	1
10547556	194401	85288	Mical3	microtubule associated monoxygenase, calponin and LIM domain containing 3	Chr6: 121.007347	9.13038	18.8	Chr1: 126.729134	-0.453724	52	0.00061331	0	0	1
10475939	70370	11489	Fbln7	fibulin 7	Chr2: 128.894806	7.31563	38.8	Chr2: 128.373489	0.453526	52	0.000617269	0	0	1
10583747	16835	55469	Ldlr	low density lipoprotein receptor	Chr9: 21.744333	8.70969	20.8	Chr2: 24.948521	-0.453301	52	0.000621774	0	0	1
10586217	214058	13031	Megf11	multiple EGF-like-domains 11	Chr9: 64.695365	8.75648	14.2	Chr6: 115.878848	0.453192	52	0.000623977	0	0	1
10359741	74106	10199	Dcaf6	DDB1 and CUL4 associated factor 6	Chr1: 165.351966	9.3645	26.4	Chr1: 163.338902	-0.453176	52	0.000624298	0	0	1
10556507	67420	41718	Far1	fatty acyl CoA reductase 1	Chr7: 113.568437	10.8338	13.1	Chr10: 105.581330	-0.453153	52	0.000624769	0	0	1
10498209	791319		Gm9831	predicted gene 9831	Chr3: 55.401134	6.88715	12.7	Chr1: 118.988073	-0.453141	52	0.000625017	0	0	1
10351267	116914	38258	Slc19a2	solute carrier family 19 (thiamine transporter), member 2	Chr1: 164.263394	8.01856	34	Chr1: 163.338902	0.453071	52	0.00062644	0	0	1
10453322	27409	31909	Abcg5	ATP-binding cassette, sub-family G (WHITE), member 5	Chr17: 84.664698	7.20613	10.7	Chr6: 93.599797	-0.45294	52	0.000629084	0	0	1
10377767	11890	912	Asgr2	asialoglycoprotein receptor 2	Chr11: 70.097186	5.35465	13.1	Chr2: 33.606958	0.452886	52	0.00063019	0	0	1
10475919	72477	69513	Tmem87b	transmembrane protein 87B	Chr2: 128.831205	10.4269	82.6	Chr2: 128.373489	-0.452626	52	0.000635513	0	0	1
10395460	14009	3636	Etv1	ets variant gene 1	Chr12: 38.865907	9.44956	15.9	Chr2: 78.100320	0.452573	52	0.000636603	0	0	1
10446302	13733	1493	Emr1	EGF-like module containing, mucin-like, hormone receptor-like sequence 1 (microglial signature)	Chr17: 57.478875	7.45829	15.8	Chr2: 118.906260	0.452513	52	0.000637846	0	0	1
10512189	230082	41505	Nol6	nucleolar protein family 6 (RNA-associated)	Chr4: 41.121476	9.30954	8.6	Chr6: 145.501337	-0.452458	52	0.000638974	0	0	1
10581621	56749	1043	Dhodh	dihydroorotate dehydrogenase	Chr8: 109.601665	6.01565	14.5	Chr11: 36.172994	-0.452427	52	0.000639623	0	0	1
10546672	108655	13092	Foxp1	forkhead box P1	Chr6: 98.978135	9.42329	14.6	Chr1: 158.228105	0.45242	52	0.00063977	0	0	1
10486244	241624	17627	Exd1	exonuclease 3'-5' domain containing 1	Chr2: 119.524609	5.09373	19.7	Chr2: 118.906260	0.452384	52	0.000640496	0	0	1
10420907	268756	6566	Gulo	gulonolactone (L-) oxidase	Chr14: 65.999862	9.53919	9.4	Chr2: 80.327515	0.452295	52	0.000642351	0	0	1
10480818	227624	11674	B230208H17Rik	RIKEN cDNA B230208H17 gene	Chr2: 25.585662	8.8935	17.4	Chr7: 122.000000	-0.452271	52	0.000642855	0	0	1
10428343	64705	20359	Dpys	dihydropyrimidinase	Chr15: 39.793299	6.29713	13.5	Chr11: 107.742038	0.452269	52	0.000642888	0	0	1
10470029	18146	32050	Npdc1	neural proliferation, differentiation and control gene 1	Chr2: 25.403309	11.0188	12.5	Chr2: 17.898115	0.452255	52	0.000643175	0	0	1
10389101	19364	2156	Rad51d	RAD51 paralog D	Chr11: 82.877153	7.56429	12.5	Chr2: 19.078722	0.452199	52	0.000644336	0	0	1
10473062	99031	101447	Osbpl6	oxysterol binding protein-like 6	Chr2: 76.540145	9.88965	19.4	Chr2: 79.794952	-0.451998	52	0.000648529	0	0	1
10480711	83768	22748	Dpp7	dipeptidylpeptidase 7	Chr2: 25.355876	8.98206	40.3	Chr2: 24.093641	-0.451962	52	0.000649284	0	0	1
10501613	22329	838	Vcam1	vascular cell adhesion molecule 1	Chr3: 116.115951	7.3924	14	Chr2: 74.065903	0.451916	52	0.000650262	0	0	1
10493141	404710	26400	Iqgap3	IQ motif containing GTPase activating protein 3	Chr3: 88.087278	7.529	13.8	Chr6: 145.501337	0.451586	52	0.000657215	0	0	1
10347941	434484	56031	Sp140	Sp140 nuclear body protein	Chr1: 85.635574	8.03044	8.5	Chr2: 13.436216	0.451396	52	0.000661248	0	0	1
10395462	14009	3636	Etv1	ets variant gene 1	Chr12: 38.867455	7.7394	26.2	Chr2: 80.054211	0.451066	52	0.0006683	0	0	1
10471866	674251		Gpr144	G protein-coupled receptor 144	Chr2: 38.674999	6.59423	12.9	Chr2: 50.660053	-0.45105	52	0.000668642	0	0	1
10405064	18295	8542	Ogn	osteoglycin	Chr13: 49.608086	9.56006	11	Chr8: 3.500000	0.450829	52	0.000673413	0	0	1
10443698	14652	1558	Glp1r	glucagon-like peptide 1 receptor	Chr17: 30.929938	8.11915	15.8	Chr17: 10.720847	0.450601	52	0.000678362	0	0	1
10586212	214058	13031	Megf11	multiple EGF-like-domains 11	Chr9: 64.690045	8.62142	12.8	Chr4: 144.912885	0.450368	52	0.000683457	0	0	1
10601387	279572		Tlr13	toll-like receptor 13	ChrX: 106.147463	6.48223	18.1	Chr5: 33.604632	0.450315	52	0.000684623	0	0	1
10521620	109323	12900	C1qtnf7	C1q and tumor necrosis factor related protein 7	Chr5: 43.615933	5.80273	20.6	Chr5: 43.809706	0.449861	52	0.000694659	0	0	1
10460687	16998	7405	Ltbp3	latent transforming growth factor beta binding protein 3	Chr19: 5.756643	7.88348	12	Chr11: 107.964395	0.449785	52	0.000696349	0	0	1
10475652	69185	10633	Dtwd1	DTW domain containing 1	Chr2: 126.164754	7.19829	40.3	Chr2: 125.878798	-0.449767	52	0.000696744	0	0	1
10468728	14585	3855	Gfra1	glial cell line derived neurotrophic factor family receptor alpha 1	Chr19: 58.263933	8.73898	24.7	Chr19: 57.734251	0.449754	52	0.000697033	0	0	1
10577133			Affy_10577133	Affymetrix Mouse Gene 1.0 ST probe set 10577133	Chr8: 13.243989	3.13794	11.5	Chr11: 106.656409	0.449289	52	0.000707488	0	0	1
10461767	107321	3536	Lpxn	leupaxin	Chr19: 12.803950	6.19512	10.7	Chr7: 20.042398	0.449193	52	0.00070965	0	0	1
10476644	18549	37640	Pcsk2	proprotein convertase subtilisin/kexin type 2	Chr2: 143.801130	12.0689	14.7	Chr6: 116.943087	0.449115	52	0.000711415	0	0	1
10399780	217449	34805	Ttc15	tetratricopeptide repeat domain 15	Chr12: 28.750178	8.00967	16.9	Chr2: 43.632178	-0.449085	52	0.000712115	0	0	1
10381842	629960	82304	Gm11639	predicted gene 11639	Chr11: 104.738220	3.46802	17.6	Chr3: 74.704013	0.448946	52	0.000715284	0	0	1
10412696	19270	2129	Ptprg	protein tyrosine phosphatase, receptor type, G	Chr14: 12.226318	9.68344	9.5	Chr2: 7.696420	0.448894	52	0.000716455	0	0	1
10480527	12287	20184	Cacna1b	calcium channel, voltage-dependent, N type, alpha 1B subunit	Chr2: 24.702537	6.89594	18.7	Chr2: 22.820915	0.448707	52	0.000720762	0	0	1
10586207	214058	13031	Megf11	multiple EGF-like-domains 11	Chr9: 64.680278	7.90015	14.3	Chr2: 79.342066	0.448691	52	0.000721109	0	0	1
10376346			Zfp692-ps		Chr11: 58.308017	8.67781	17.1	Chr11: 43.071345	-0.448623	52	0.000722682	0	0	1
10507182	100040843	110448	Cyp4a32	cytochrome P450, family 4, subfamily a, polypeptide 32	Chr4: 115.609672	3.59106	12.6	Chr11: 107.133181	-0.4485	52	0.000725537	0	0	1
10394241	18976	723	Pomc	proopiomelanocortin (beta-endorphin, adrenocorticotrophic hormone, melanocyte stimulating hormone)	Chr12: 3.954980	12.844	19.3	Chr4: 141.050324	0.448474	52	0.000726122	0	0	1
10459367	667742	49695	Fam38b	family with sequence similarity 38, member B	Chr18: 63.114916	7.35006	16.4	Chr11: 48.117381	-0.448382	52	0.000728258	0	0	1
10553503	140919	121617	Slc17a6	solute carrier family 17 (sodium-dependent inorganic phosphate cotransporter), member 6	Chr7: 51.622568	8.78762	13.7	Chr6: 123.700298	-0.448365	52	0.000728663	0	0	1
10418082	16531	1693	Kcnma1	potassium large conductance calcium-activated channel, subfamily M, alpha member 1 (BK slo1 ethanol sensitive)	Chr14: 23.530264	10.6516	10.6	Chr14: 55.601816	-0.448358	52	0.000728806	0	0	1
10605762	631145	82308	4932442L08Rik	RIKEN cDNA 4932442L08 gene	ChrX: 94.364464	7.25892	11	Chr2: 22.820915	0.448355	52	0.00072888	0	0	1
10406398	68675	12933	Fam172a	family with sequence similarity 172, member A	Chr13: 78.166071	6.43885	17.6	Chr2: 22.820915	0.44831	52	0.000729932	0	0	1
10356574	19329	7502	Rab17	RAB17, member RAS oncogene family	Chr1: 90.964147	7.11669	12.1	Chr1: 153.969506	0.44828	52	0.000730633	0	0	1
10498712	12038	20065	Bche	butyrylcholinesterase	Chr3: 73.639910	8.1511	14.8	Chr2: 22.820915	0.448169	52	0.000733209	0	0	1
10379377	237877	32611	Atad5	ATPase family, AAA domain containing 5	Chr11: 80.114181	6.99098	10.9	Chr8: 100.459455	0.448158	52	0.000733483	0	0	1
10517611	72269	1352	Cda	cytidine deaminase	Chr4: 138.343507	7.40952	21.5	Chr10: 107.483485	0.44812	52	0.000734372	0	0	1
10586215	214058	13031	Megf11	multiple EGF-like-domains 11	Chr9: 64.692371	8.67688	12.7	Chr2: 107.153805	0.448028	52	0.000736522	0	0	1
10369418	20397	2897	Sgpl1	sphingosine phosphate lyase 1	Chr10: 61.102576	9.03452	10.5	Chr7: 122.000000	0.447952	52	0.000738295	0	0	1
10570505	234094	22827	Arhgef10	Rho guanine nucleotide exchange factor (GEF) 10	Chr8: 14.978468	9.40196	26	Chr8: 9.530463	-0.447848	52	0.000740755	0	0	1
10505764	329877	23057	Dennd4c	DENN/MADD domain containing 4C	Chr4: 86.807488	8.3621	14.5	Chr12: 51.647704	-0.447778	52	0.000742397	0	0	1
10468320	14218	7317	Sh3pxd2a	SH3 and PX domains 2A	Chr19: 47.314115	8.57387	9.4	Chr8: 10.521753	-0.447771	52	0.000742566	0	0	1
10475721	320632	5859	Snrnp200	small nuclear ribonucleoprotein 200 (U5)	Chr2: 127.210735	9.63598	54.8	Chr2: 125.878798	0.447712	52	0.000743956	0	0	1
10482405	94217	56810	Lrp1b	low density lipoprotein-related protein 1B (deleted in tumors)	Chr2: 41.312617	9.10133	36.7	Chr2: 43.632178	-0.447611	52	0.000746345	0	0	1
10567581	80719	36189	Igsf6	immunoglobulin superfamily, member 6	Chr7: 121.064209	7.67496	10.4	Chr2: 33.606958	0.44761	52	0.000746365	0	0	1
10585273			Affy_10585273	Affymetrix Mouse Gene 1.0 ST probe set 10585273	Chr9: 51.118055	5.47108	15.3	Chr13: 75.759492	0.447564	52	0.000747456	0	0	1
10345520	22637	839	Zap70	zeta-chain (TCR) associated protein kinase	Chr1: 36.779759	6.6791	11.7	Chr9: 106.020642	-0.44744	52	0.000750413	0	0	1
10553510	140919	121617	Slc17a6	solute carrier family 17 (sodium-dependent inorganic phosphate cotransporter), member 6	Chr7: 51.661464	8.88281	14.9	Chr8: 24.488797	-0.447372	52	0.000752029	0	0	1
10462293	22359	443	Vldlr	very low density lipoprotein receptor	Chr19: 27.240556	8.86488	16	Chr16: 85.211625	-0.44737	52	0.000752085	0	0	1
10466615	16952	563	Anxa1	annexin A1	Chr19: 20.382054	4.69056	10.7	Chr6: 119.486840	0.447329	52	0.000753071	0	0	1
10389580	67487	57000	Dhx40	DEAH (Asp-Glu-Ala-His) box polypeptide 40	Chr11: 86.807443	8.17531	15.9	Chr4: 103.634906	0.447078	52	0.00075909	0	0	1
10468723	14585	3855	Gfra1	glial cell line derived neurotrophic factor family receptor alpha 1	Chr19: 58.236261	7.5976	14.7	Chr19: 57.734251	0.446817	52	0.000765408	0	0	1
10475891	17289	4626	Mertk	c-mer proto-oncogene tyrosine kinase	Chr2: 128.699010	9.38342	35.8	Chr2: 128.373489	0.446651	52	0.000769432	0	0	1
10509232	74326	4251	Hnrnpr	heterogeneous nuclear ribonucleoprotein R	Chr4: 136.327356	8.397	12.1	Chr8: 7.885228	0.446491	52	0.000773349	0	0	1
10394845	53602	37586	Hpcal1	hippocalcin-like 1	Chr12: 20.277931	7.05927	11	Chr6: 115.858131	0.446467	52	0.000773943	0	0	1
10480524	12287	20184	Cacna1b	calcium channel, voltage-dependent, N type, alpha 1B subunit	Chr2: 24.697309	9.8671	27.7	Chr2: 24.093641	0.44633	52	0.000777293	0	0	1
10397322	78920	1456	Dlst	dihydrolipoamide S-succinyltransferase (E2 component of 2-oxo-glutarate complex)	Chr12: 85.123795	10.2089	13.8	Chr4: 90.311681	-0.446317	52	0.000777616	0	0	1
10487094	14118	30958	Fbn1	fibrillin 1	Chr2: 125.387332	8.1006	55	Chr2: 125.803166	0.446285	52	0.000778411	0	0	1
10512633			Affy_10512633	Affymetrix Mouse Gene 1.0 ST probe set 10512633	Chr4: 43.820218	5.29408	14.7	Chr4: 154.025994	-0.446077	52	0.000783537	0	0	1
10475198	12335	52	Capn3	calpain 3	Chr2: 120.504834	6.71283	12.8	Chr2: 22.820915	0.445876	52	0.000788532	0	0	1
10482382	94217	56810	Lrp1b	low density lipoprotein-related protein 1B (deleted in tumors)	Chr2: 40.919191	8.70019	11.8	Chr1: 158.381471	-0.445711	52	0.00079265	0	0	1
10584890	59095	11090	Fxyd6	FXYD domain-containing ion transport regulator 6	Chr9: 45.394995	7.74177	11.5	Chr7: 134.140197	0.445679	52	0.000793448	0	0	1
10476929			Affy_10476929	Affymetrix Mouse Gene 1.0 ST probe set 10476929	Chr2: 149.356674	6.31192	10.7	Chr15: 95.173667	0.445509	52	0.000797739	0	0	1
10475635	69976	13654	Galk2	galactokinase 2	Chr2: 125.893354	7.26587	20.4	Chr2: 116.722033	0.445456	52	0.000799072	0	0	1
10475899	17289	4626	Mertk	c-mer proto-oncogene tyrosine kinase	Chr2: 128.771427	5.59921	16.1	Chr2: 128.373489	0.445448	52	0.00079926	0	0	1
10505720	77739	64642	Adamtsl1	ADAMTS-like 1	Chr4: 86.110819	3.89142	11.6	Chr5: 139.494733	0.445392	52	0.000800691	0	0	1
10543159	330267	46582	Thsd7a	thrombospondin, type I, domain containing 7A	Chr6: 12.352034	8.64533	18.3	Chr2: 24.948521	0.445376	52	0.000801072	0	0	1
10341397			Affy_10341397	Affymetrix Mouse Gene 1.0 ST probe set 10341397	ChrUn: 1.000000	7.18638	14.9	Chr16: 82.357407	-0.445299	52	0.000803028	0	0	1
10486407	329502	65339	Pla2g4e	phospholipase A2, group IVE	Chr2: 120.171174	6.34267	25.6	Chr2: 121.587032	-0.445086	52	0.000808443	0	0	1
10397481	217732	14124	2310044G17Rik	RIKEN cDNA 2310044G17 gene	Chr12: 86.963985	8.3111	10.6	Chr2: 28.969780	0.44478	52	0.000816272	0	0	1
10479250	381409	18643	Cdh26	cadherin-like 26	Chr2: 178.430655	8.73704	15.1	Chr2: 26.877892	0.444737	52	0.000817377	0	0	1
10469544	70882	45442	Armc3	armadillo repeat containing 3	Chr2: 19.243953	5.98854	12.2	Chr2: 19.078722	-0.444658	52	0.000819409	0	0	1
10416019	239151	72641	Gm600	predicted gene 600	Chr14: 65.641289	6.13215	11.9	Chr11: 35.933432	-0.444573	52	0.000821599	0	0	1
10485476	12359	55514	Cat	catalase	Chr2: 103.470359	8.63388	15.9	Chr9: 40.213083	0.444542	52	0.000822417	0	0	1
10444328	100038862	103816	Btnl3	butyrophilin-like 3	Chr17: 34.382462	6.54598	12.1	Chr19: 37.437992	-0.444492	52	0.000823691	0	0	1
10394243	18976	723	Pomc	proopiomelanocortin (beta-endorphin, adrenocorticotrophic hormone, melanocyte stimulating hormone)	Chr12: 3.959894	13.6756	17.5	Chr4: 141.050324	0.44447	52	0.000824276	0	0	1
10474847	56357	1676	Ivd	isovaleryl coenzyme A dehydrogenase	Chr2: 118.877880	10.5166	45.7	Chr2: 118.906260	0.444436	52	0.000825152	0	0	1
10347817	12828	68033	Col4a3	collagen, type IV, alpha 3	Chr1: 82.654974	9.44971	14.4	Chr8: 90.819263	-0.444405	52	0.000825946	0	0	1
10369516	12817	22421	Col13a1	collagen, type XIII, alpha 1	Chr10: 61.897147	7.0059	12	Chr11: 118.979412	0.444374	52	0.000826775	0	0	1
10492505	66868	11228	Mfsd1	major facilitator superfamily domain containing 1	Chr3: 67.589843	9.75687	12	Chr6: 147.652323	0.444352	52	0.000827345	0	0	1
10555784	258135	74122	Olfr597	olfactory receptor 597	Chr7: 103.320722	4.30913	15.5	Chr11: 43.071345	-0.444295	52	0.000828822	0	0	1
10475628	58521	49376	Eid1	EP300 interacting inhibitor of differentiation 1	Chr2: 125.673849	9.9151	108.6	Chr2: 122.399975	0.444292	52	0.00082889	0	0	1
10601630	54004	68551	Diap2	diaphanous homolog 2 (Drosophila)	ChrX: 129.960094	10.5173	10.1	Chr14: 52.130495	-0.444267	52	0.000829537	0	0	1
10387423	327954	72110	Dnahc2	dynein, axonemal, heavy chain 2	Chr11: 69.447857	4.27204	10	Chr18: 16.414681	-0.444091	52	0.000834143	0	0	1
10561475	330496	77540	Il28a	interleukin 28A	Chr7: 28.508903	8.41117	12	Chr9: 22.854061	-0.444009	52	0.00083631	0	0	1
10466761	21873	3541	Tjp2	tight junction protein 2	Chr19: 24.120849	7.71956	12.8	Chr5: 13.998375	0.443985	52	0.000836943	0	0	1
10482372	94217	56810	Lrp1b	low density lipoprotein-related protein 1B (deleted in tumors)	Chr2: 40.869127	9.28113	29	Chr2: 43.632178	-0.4437	52	0.000844456	0	0	1
10482417	94217	56810	Lrp1b	low density lipoprotein-related protein 1B (deleted in tumors)	Chr2: 41.476666	9.06571	29	Chr2: 43.632178	-0.443606	52	0.000846949	0	0	1
10478072	319317		Snhg11	small nucleolar RNA host gene 11	Chr2: 158.380961	8.12754	57.1	Chr2: 148.055322	-0.443569	52	0.00084792	0	0	1
10606501	69693	11785	Pof1b	premature ovarian failure 1B	ChrX: 112.647186	5.99052	15	Chr16: 91.226807	0.443564	52	0.000848057	0	0	1
10488240	69178	40944	Snx5	sorting nexin 5	Chr2: 144.252459	8.51575	42.1	Chr2: 139.724059	0.44346	52	0.000850829	0	0	1
10363990	110279	3192	Bcr	breakpoint cluster region	Chr10: 75.135962	9.87813	10.3	Chr2: 26.877892	-0.44342	52	0.00085189	0	0	1
10553512	140919	121617	Slc17a6	solute carrier family 17 (sodium-dependent inorganic phosphate cotransporter), member 6	Chr7: 51.667430	9.86054	15.1	Chr8: 24.382366	-0.443326	52	0.000854406	0	0	1
10582522	14087	108	Fanca	Fanconi anemia, complementation group A	Chr8: 123.289389	7.28437	17.3	Chr15: 93.454108	-0.443089	52	0.000860775	0	0	1
10569465	27267	1328	Cars	cysteinyl-tRNA synthetase	Chr7: 143.562983	9.35367	11.3	Chr9: 15.889229	-0.443044	52	0.00086199	0	0	1
10443700	14652	1558	Glp1r	glucagon-like peptide 1 receptor	Chr17: 30.930738	8.2325	15.7	Chr6: 101.840991	0.44293	52	0.000865052	0	0	1
10560666	57278	21149	Bcam	basal cell adhesion molecule	Chr7: 19.765411	9.60967	73.8	Chr7: 19.157130	0.44266	52	0.000872407	0	0	1
10392544	217258		Abca8a	ATP-binding cassette, sub-family A (ABC1), member 8a	Chr11: 110.065234	8.03058	17.5	Chr2: 74.065903	0.442582	52	0.000874518	0	0	1
10420904	268756	6566	Gulo	gulonolactone (L-) oxidase	Chr14: 65.991061	8.11658	9.9	Chr1: 191.969842	0.442482	52	0.000877259	0	0	1
10377476	23801	8013	Aloxe3	arachidonate lipoxygenase 3	Chr11: 69.128671	6.586	15	Chr6: 34.483299	0.442443	52	0.000878329	0	0	1
10520089	72772	11070	Rint1	RAD50 interactor 1	Chr5: 23.810104	9.72717	22.1	Chr5: 27.285288	-0.44244	52	0.000878419	0	0	1
10487403	56461	8382	Kcnip3	Kv channel interacting protein 3, calsenilin	Chr2: 127.510866	10.6405	12.3	Chr11: 48.117381	0.442339	52	0.000881193	0	0	1
10474850	56357	1676	Ivd	isovaleryl coenzyme A dehydrogenase	Chr2: 118.881417	9.9925	98.3	Chr2: 118.906260	0.442266	52	0.000883201	0	0	1
10410701	73296	8932	Rhobtb3	Rho-related BTB domain containing 3	Chr13: 75.902210	8.19933	19.9	Chr11: 42.798784	0.442173	52	0.000885773	0	0	1
10411379	15212	437	Hexb	hexosaminidase B	Chr13: 97.179357	9.67487	8.4	Chr2: 19.078722	0.441624	52	0.000901052	0	0	1
10423042	19116	733	Prlr	prolactin receptor	Chr15: 10.326477	7.89679	12.4	Chr3: 61.219576	-0.441616	52	0.000901293	0	0	1
10446728	320159	65315	Fam179a	family with sequence similarity 179, member A	Chr17: 71.709578	9.25796	26.6	Chr4: 105.245023	-0.441473	52	0.000905296	0	0	1
10503513	14590	2881	Ggh	gamma-glutamyl hydrolase (conjugase, folylpolygammaglutamyl hydrolase)	Chr4: 20.052677	9.21865	11.9	Chr1: 107.486168	0.441413	52	0.000907009	0	0	1
10503528	14590	2881	Ggh	gamma-glutamyl hydrolase (conjugase, folylpolygammaglutamyl hydrolase)	Chr4: 20.052677	9.21865	11.9	Chr1: 107.486168	0.441413	52	0.000907009	0	0	1
10487458	53885	229	Nphp1	nephronophthisis 1 (juvenile) homolog (human)	Chr2: 127.748050	6.53442	99	Chr2: 125.803166	0.441398	52	0.000907432	0	0	1
10603555	13058	68054	Cybb	cytochrome b-245, beta polypeptide (NADPH oxidase 2)	ChrX: 9.439896	8.09902	10.9	Chr18: 65.609709	0.44124	52	0.000911903	0	0	1
10458104	225358	9585	Fam13b	family with sequence similarity 13, member B	Chr18: 34.448031	6.68002	9.6	Chr4: 121.044402	0.440973	52	0.00091949	0	0	1
10533219	246727	4510	Oas3	2'-5' oligoadenylate synthetase 3	Chr5: 120.759938	5.96358	11.2	Chr1: 20.623542	0.440849	52	0.000923056	0	0	1
10517722	18509	55665	Pax7	paired box gene 7	Chr4: 139.784488	8.94321	15.4	Chr7: 20.042398	0.440825	52	0.000923738	0	0	1
10586474	214897	48692	Csnk1g1	casein kinase 1, gamma 1	Chr9: 66.032252	9.04992	10.6	Chr2: 116.722033	-0.440807	52	0.000924259	0	0	1
10432753	109052	20983	Krt75	keratin 75	Chr15: 101.571644	7.13358	13.6	Chr6: 147.652323	-0.440751	52	0.00092585	0	0	1
10339849			Affy_10339849	Affymetrix Mouse Gene 1.0 ST probe set 10339849	ChrUn: 1.000000	10.3461	23.1	Chr2: 134.519309	0.440554	52	0.000931552	0	0	1
10484469	12258	44	Serping1	serine (or cysteine) peptidase inhibitor, clade G, member 1	Chr2: 84.773173	9.28746	14	Chr10: 102.375390	0.440549	52	0.000931673	0	0	1
10487938	246313	16368	Prokr2	prokineticin receptor 2	Chr2: 132.371421	4.13179	15.9	Chr2: 17.898115	0.440511	52	0.000932778	0	0	1
10504785	12819	1396	Col15a1	collagen, type XV, alpha 1	Chr4: 47.262443	6.16512	19.8	Chr7: 20.042398	0.440466	52	0.000934098	0	0	1
10505706	20404	20652	Sh3gl2	endophilin A1, SH3-domain GRB2-like 2	Chr4: 85.205595	10.3074	11	Chr2: 116.722033	-0.440383	52	0.000936489	0	0	1
10537620	665506		LOC665506		Chr6: 41.543477	7.94985	11.1	Chr4: 105.245023	-0.440379	52	0.000936616	0	0	1
10481855	72543	25444	Mvb12b	multivesicular body subunit 12B	Chr2: 33.887359	8.31481	24.6	Chr2: 33.606958	-0.440241	52	0.000940618	0	0	1
10493843	242100	71559	Pglyrp3	peptidoglycan recognition protein 3	Chr3: 92.014627	7.73337	72.2	Chr2: 83.413222	-0.440182	52	0.000942356	0	0	1
10512084	230073	32215	Ddx58	DEAD (Asp-Glu-Ala-Asp) box polypeptide 58	Chr4: 40.229525	8.92013	10.4	Chr7: 125.485006	0.440074	52	0.00094551	0	0	1
10390033	264895	23519	Acsf2	acyl-CoA synthetase family member 2	Chr11: 94.557368	8.34438	19.2	Chr6: 144.053714	0.440057	52	0.000945998	0	0	1
10470380	279028	16372	Adamts13	a disintegrin-like and metallopeptidase (reprolysin type) with thrombospondin type 1 motif, 13	Chr2: 27.009460	6.31798	9.4	Chr19: 15.828687	0.440051	52	0.000946177	0	0	1
10580479	94187	9010	Zfp423	zinc finger protein 423	Chr8: 87.859323	8.17885	11	Chr11: 74.110266	-0.440021	52	0.000947068	0	0	1
10483124	71586	32535	Ifih1	interferon induced with helicase C domain 1	Chr2: 62.611833	10.0924	12.3	Chr2: 67.856293	0.440016	52	0.00094722	0	0	1
10549053	108096	75304	Slco1a5	solute carrier organic anion transporter family, member 1a5	Chr6: 142.278781	5.97512	10.1	Chr17: 70.920549	0.439889	52	0.000950938	0	0	1
10586674	320528	41188	Vps13c	vacuolar protein sorting 13C (yeast)	Chr9: 67.945835	9.8149	15.6	Chr16: 85.807054	-0.439843	52	0.000952297	0	0	1
10474943	20732	9653	Spint1	serine protease inhibitor, Kunitz type 1	Chr2: 119.246060	10.7851	50.2	Chr2: 118.906260	0.43972	52	0.000955923	0	0	1
10573938	17390	3329	Mmp2	matrix metallopeptidase 2	Chr8: 92.853140	9.05852	20.7	Chr8: 90.614010	0.439641	52	0.000958263	0	0	1
10425407	239556	69331	Cacna1i	calcium channel, voltage-dependent, alpha 1I subunit	Chr15: 80.395027	8.18902	13.5	Chr2: 31.822657	-0.439619	52	0.000958938	0	0	1
10372518	14160	20807	Lgr5	leucine rich repeat containing G protein coupled receptor 5	Chr10: 115.478390	7.98688	10.7	Chr16: 89.532874	0.439392	52	0.00096569	0	0	1
10517394	74552	10722	Nipal3	NIPA-like domain containing 3	Chr4: 135.477460	8.96915	13.7	Chr11: 36.820136	0.439355	52	0.000966772	0	0	1
10342770			Affy_10342770	Affymetrix Mouse Gene 1.0 ST probe set 10342770	ChrUn: 1.000000	7.39344	18.2	Chr18: 42.987483	-0.439304	52	0.000968296	0	0	1
10413231	11744	22759	Anxa11	annexin A11	Chr14: 25.842255	7.52188	14.7	Chr2: 80.054211	0.439295	52	0.000968564	0	0	1
10506044	18027	4086	Nfia	nuclear factor I/A	Chr4: 98.065291	11.3283	13.5	Chr6: 117.480394	0.439286	52	0.000968839	0	0	1
10436814	70967	14383	4931408A02Rik	RIKEN cDNA 4931408A02 gene	Chr16: 90.864365	7.6689	17.2	Chr3: 129.825025	-0.439278	52	0.000969093	0	0	1
10487880	51902	5223	Rnf24	ring finger protein 24	Chr2: 131.298663	8.80971	35.1	Chr2: 134.462008	0.439265	52	0.000969474	0	0	1
10525871	56087	25816	Dnahc10	dynein, axonemal, heavy chain 10	Chr5: 124.822852	7.15604	26.9	Chr5: 124.808909	-0.439192	52	0.000971656	0	0	1
10357113	227485	23286	Cdh19	cadherin 19, type 2	Chr1: 110.949197	6.71304	18	Chr2: 78.100320	0.438986	52	0.000977861	0	0	1
10487322	66552	36411	Sppl2a	signal peptide peptidase-like 2A precursor	Chr2: 126.893518	10.605	77.6	Chr2: 125.878798	-0.43895	52	0.000978944	0	0	1
10379907	192197	9778	Bcas3	breast carcinoma amplified sequence 3	Chr11: 85.365555	8.39992	14.4	Chr6: 143.932688	0.438845	52	0.000982117	0	0	1
10393563	21858	2444	Timp2	tissue inhibitor of metalloproteinase 2	Chr11: 118.310593	9.99454	13.6	Chr5: 119.058415	0.438772	52	0.000984341	0	0	1
10487172	70354	18923	Secisbp2l	SECIS binding protein 2-like	Chr2: 125.775575	10.5949	89	Chr2: 122.558069	0.438752	52	0.000984967	0	0	1
10368825	75973	82487	Ccdc162	coiled-coil domain containing 162	Chr10: 41.553468	7.13588	22.6	Chr8: 21.960955	0.438517	52	0.000992115	0	0	1
10456082	12978	3817	Csf1r	colony stimulating factor 1 receptor	Chr18: 61.117626	7.42448	11.1	Chr19: 20.064416	0.438432	52	0.000994713	0	0	1
10525162	23961		Oas1b	2'-5' oligoadenylate synthetase 1B	Chr5: 120.821265	7.05892	9.9	Chr2: 168.445946	0.438231	52	0.00100088	0	0	1
10560854	69301		1700008P20Rik	RIKEN cDNA 1700008P20 gene	Chr7: 24.333203	6.67846	117.8	Chr7: 20.042398	-0.438224	52	0.00100111	0	0	1
10542966	20392	31205	Sgce	sarcoglycan, epsilon	Chr6: 4.674483	11.2719	13.4	Chr2: 80.054211	0.437905	52	0.001011	0	0	1
10394808	53602	37586	Hpcal1	hippocalcin-like 1	Chr12: 18.565011	8.23335	14.4	Chr6: 115.858131	0.437884	52	0.00101163	0	0	1
10538243	77485	12677	Stk31	serine threonine kinase 31	Chr6: 49.447277	3.21073	12.7	Chr17: 72.137412	0.437826	52	0.00101344	0	0	1
10480987	227644	2321	Snapc4	small nuclear RNA activating complex, polypeptide 4	Chr2: 26.373347	8.44187	13	Chr2: 28.969780	-0.43773	52	0.00101643	0	0	1
10469968	99152	8359	Anapc2	anaphase promoting complex subunit 2	Chr2: 25.273852	10.56	13.1	Chr2: 22.820915	0.437723	52	0.00101666	0	0	1
10481503	73598	18859	C9orf50	human chromosome 9 open reading frame 50	Chr2: 30.796410	6.62662	16.4	Chr2: 26.877892	-0.437657	52	0.00101874	0	0	1
10446285	13733	1493	Emr1	EGF-like module containing, mucin-like, hormone receptor-like sequence 1 (microglial signature)	Chr17: 57.401975	8.96119	13.6	Chr2: 118.906260	0.437645	52	0.00101911	0	0	1
10353416	257630	17115	Il17f	interleukin 17F	Chr1: 20.777427	6.99437	14.4	Chr6: 145.426702	-0.437631	52	0.00101953	0	0	1
10597295	17350	208	Mlh1	mutL homolog 1 (E. coli)	Chr9: 111.235949	8.49706	10.1	Chr2: 79.794952	-0.437459	52	0.00102495	0	0	1
10474940	20732	9653	Spint1	serine protease inhibitor, Kunitz type 1	Chr2: 119.245512	10.745	43.9	Chr2: 118.906260	0.43738	52	0.00102743	0	0	1
10371581	17172	31234	Ascl1	achaete-scute complex homolog-like 1, basic helix-loop-helix family transcription factor	Chr10: 87.492354	11.3105	15.3	Chr6: 119.486840	0.437161	52	0.00103438	0	0	1
10490943	723950		Mir124a-2	microRNA 124a-2	Chr3: 17.795662	6.74158	14.3	Chr3: 132.687901	-0.437086	52	0.00103674	0	0	1
10606454	67071	22816	Rps6ka6	ribosomal protein S6 kinase polypeptide 6	ChrX: 111.409894	7.14669	17.1	Chr2: 19.078722	0.437033	52	0.00103844	0	0	1
10470254	67839	16987	Gpsm1	G-protein signalling modulator 1 (AGS3-like, C. elegans)	Chr2: 26.323924	7.98025	16	Chr2: 19.078722	0.436789	52	0.00104621	0	0	1
10469871	241274	62431	Pnpla7	patatin-like phospholipase domain containing 7	Chr2: 24.980729	7.54883	12.5	Chr5: 142.064325	0.436754	52	0.00104736	0	0	1
10460342	18739	3608	Pitpnm1	phosphatidylinositol transfer protein, membrane-associated 1	Chr19: 4.112759	11.3026	11.8	Chr12: 45.663181	-0.43674	52	0.00104779	0	0	1
10426842	239667	72227	Dip2b	DIP2 disco-interacting protein 2 homolog B (Drosophila)	Chr15: 100.154423	6.8386	18	Chr14: 54.368093	-0.436606	52	0.0010521	0	0	1
10413909	319955	6279	Ercc6	excision repair cross-complementing rodent repair deficiency, complementation group 6	Chr14: 32.566243	10.2164	13.7	Chr1: 84.722076	-0.436526	52	0.00105469	0	0	1
10476623	20639	37728	Snrpb2	U2 small nuclear ribonucleoprotein B	Chr2: 143.068348	10.0364	67.1	Chr2: 139.724059	0.436465	52	0.00105666	0	0	1
10508869	20544	20660	Slc9a1	solute carrier family 9 (sodium/hydrogen exchanger), member 1	Chr4: 133.420136	8.83696	17	Chr12: 103.283977	0.436446	52	0.00105729	0	0	1
10576002	234797	8825	KIAA0513	KIAA0513 ubiquitous signaling protein	Chr8: 120.153962	11.5355	14.1	Chr16: 90.181615	-0.436326	52	0.00106116	0	0	1
10360692	13849	94	Ephx1	epoxide hydrolase 1, microsomal	Chr1: 180.995993	9.67983	14.6	Chr1: 179.862838	0.43628	52	0.00106267	0	0	1
10480515	12287	20184	Cacna1b	calcium channel, voltage-dependent, N type, alpha 1B subunit	Chr2: 24.657335	9.60442	27.9	Chr2: 24.093641	0.43623	52	0.00106428	0	0	1
10419595	497071	79130	Rnase13	ribonuclease, RNase A family, 13 (non-active)	Chr14: 51.922223	5.81556	20.2	Chr6: 147.652323	-0.43615	52	0.00106688	0	0	1
10445669	107477	1586	Guca1b	guanylate cyclase activator 1B	Chr17: 47.391885	5.76463	13.3	Chr2: 93.321195	-0.436103	52	0.00106844	0	0	1
10453612	67328	81913	Lyzl1	lysozyme-like 1	Chr18: 4.169139	4.74075	15.2	Chr2: 116.722033	-0.435901	52	0.00107503	0	0	1
10487293	58800	9774	Trpm7	transient receptor potential cation channel, subfamily M, member 7	Chr2: 126.810206	8.28813	13.7	Chr6: 145.501337	0.435891	52	0.00107536	0	0	1
10494068	78523	12696	Mrpl9	mitochondrial ribosomal protein L9	Chr3: 94.448142	7.63327	12	Chr5: 133.911105	0.43576	52	0.0010797	0	0	1
10489501	629747	85030	Spint3	serine peptidase inhibitor, Kunitz type, 3	Chr2: 164.569823	6.36394	12.5	Chr18: 85.765082	-0.435753	52	0.00107991	0	0	1
10583019	12364	7654	Casp12	caspase 12	Chr9: 5.371755	6.78638	12.7	Chr10: 102.375390	0.435711	52	0.00108131	0	0	1
10394006	14104	55800	Fasn	fatty acid synthase	Chr11: 120.819021	10.0938	9.7	Chr5: 53.039935	-0.435605	52	0.0010848	0	0	1
10341654			Affy_10341654	Affymetrix Mouse Gene 1.0 ST probe set 10341654	ChrUn: 1.000000	7.159	25.1	Chr2: 128.373489	0.435581	52	0.00108559	0	0	1
10600216			Affy_10600216	Affymetrix Mouse Gene 1.0 ST probe set 10600216	ChrX: 73.677637	8.3631	13	Chr1: 184.322351	-0.435574	52	0.00108582	0	0	1
10477458	19194	69034	Psp	parotid secretory protein	Chr2: 154.014938	7.75706	23.3	Chr17: 83.747523	-0.435386	52	0.00109209	0	0	1
10341221	17222	7414	Anapc1	anaphase promoting complex subunit 1	Chr2: 128.459517	6.67146	104.5	Chr2: 128.373489	0.435377	52	0.00109237	0	0	1
10400159	664883	21296	Nova1	neuro-oncological ventral antigen 1	Chr12: 46.713500	9.49637	12.4	Chr11: 43.071345	-0.435334	52	0.00109382	0	0	1
10359712	83993	3779	Tbx19	T-box 19	Chr1: 165.160665	6.93442	16.9	Chr6: 49.655503	0.435332	52	0.00109387	0	0	1
10351687	12523	48249	Cd84	CD84 antigen	Chr1: 171.886365	4.73283	17.3	Chr3: 38.521972	0.435311	52	0.00109458	0	0	1
10486643	22222	7582	Ubr1	ubiquitin protein ligase E3 component n-recognin 1	Chr2: 120.921404	10.6803	115.7	Chr2: 118.906260	0.435261	52	0.00109626	0	0	1
10475949	78751	35328	Zc3h6	zinc finger CCCH domain-containing protein 6	Chr2: 129.002179	8.12742	43.8	Chr2: 128.373489	0.435189	52	0.00109867	0	0	1
10432082	12824	55607	Col2a1	collagen, type II, alpha 1	Chr15: 97.990913	10.5772	16	Chr6: 145.501337	-0.435139	52	0.00110032	0	0	1
10519674	70896		Speer1-ps1	spermatogenesis associated glutamate (E)-rich protein 1, pseudogene 1	Chr5: 11.506913	4.73646	13.5	Chr2: 22.820915	-0.43505	52	0.00110332	0	0	1
10541952	22371	466	Vwf	Von Willebrand factor homolog	Chr6: 125.662991	6.04946	10.4	Chr17: 91.701022	-0.435048	52	0.00110338	0	0	1
10435282	77446	35276	Heg1	HEG homolog 1 (zebrafish)	Chr16: 33.750455	9.75413	14.7	Chr6: 115.878848	0.435032	52	0.00110392	0	0	1
10482429	94217	56810	Lrp1b	low density lipoprotein-related protein 1B (deleted in tumors)	Chr2: 42.652765	9.53375	109.1	Chr2: 42.669470	0.43494	52	0.00110702	0	0	1
10487431	192212	44536	Prom2	prominin 2	Chr2: 127.541098	9.13673	39.5	Chr2: 128.373489	0.434918	52	0.00110778	0	0	1
10408352	380836	31983	Mrs2	MRS2 magnesium transporter (mitochondrial)	Chr13: 24.995375	8.40915	14.5	Chr2: 31.822657	0.434742	52	0.00111372	0	0	1
10439748	84544	68489	Cd96	CD96 antigen	Chr16: 46.041274	6.94792	13	Chr4: 103.634906	0.434619	52	0.00111788	0	0	1
10382405	432611	11311	Dnaic2	dynein, axonemal, intermediate chain 2	Chr11: 114.751822	7.76546	11.8	Chr16: 90.181615	0.434554	52	0.00112009	0	0	1
10469625	241263	19381	Gpr158	G protein-coupled receptor 158	Chr2: 21.553329	8.45477	25.2	Chr2: 22.820915	0.434473	52	0.00112288	0	0	1
10366584			Affy_10366584	Affymetrix Mouse Gene 1.0 ST probe set 10366584	Chr10: 118.383938	6.0631	13.4	Chr2: 33.606958	-0.434368	52	0.00112647	0	0	1
10352668	19250	3941	Ptpn14	protein tyrosine phosphatase, non-receptor type 14	Chr1: 189.825052	7.63675	11.6	Chr2: 121.587032	0.434347	52	0.00112716	0	0	1
10491505	76295	32919	Atp11b	ATPase, class VI, type 11B	Chr3: 35.819965	11.1537	14.7	Chr1: 15.981339	0.434315	52	0.00112826	0	0	1
10476646	18549	37640	Pcsk2	proprotein convertase subtilisin/kexin type 2	Chr2: 143.813936	11.8192	15	Chr4: 143.030450	0.434311	52	0.00112841	0	0	1
10607951	654820		G530011O06Rik	RIKEN cDNA G530011O06 gene	ChrX: 169.978381	7.54985	20.3	Chr9: 119.286156	0.434301	52	0.00112877	0	0	1
10411387	15212	437	Hexb	hexosaminidase B	Chr13: 97.194138	10.8122	11.7	Chr5: 133.911105	0.434151	52	0.00113392	0	0	1
10487291	58800	9774	Trpm7	transient receptor potential cation channel, subfamily M, member 7	Chr2: 126.805045	7.02637	75.5	Chr2: 125.878798	0.434009	52	0.0011388	0	0	1
10474845	56357	1676	Ivd	isovaleryl coenzyme A dehydrogenase	Chr2: 118.876921	9.26762	128.4	Chr2: 118.906260	0.433965	52	0.00114034	0	0	1
10474947	20732	9653	Spint1	serine protease inhibitor, Kunitz type 1	Chr2: 119.248367	10.844	27.6	Chr2: 118.906260	0.433963	52	0.00114041	0	0	1
10537419	21391	55549	Tbxas1	thromboxane A synthase 1, platelet	Chr6: 39.021082	8.21825	13	Chr5: 29.537495	-0.433898	52	0.00114265	0	0	1
10359718	108735	27069	Sft2d2	SFT2 domain containing 2	Chr1: 165.183978	10.4341	32.5	Chr1: 163.338902	0.433872	52	0.00114356	0	0	1
10344514			Affy_10344514	Affymetrix Mouse Gene 1.0 ST probe set 10344514	ChrUn: 1.000000	4.97317	19.8	Chr6: 34.195112	-0.43385	52	0.00114431	0	0	1
10411909	66975	11792	2410002O22Rik	RIKEN cDNA 2410002O22 gene	Chr13: 104.161023	10.3982	14.3	Chr4: 16.430885	-0.433826	52	0.00114514	0	0	1
10473538	258347	105187	Olfr1123	olfactory receptor 1123	Chr2: 87.418088	4.62298	10.1	Chr16: 90.181615	-0.433824	52	0.00114522	0	0	1
10474846	56357	1676	Ivd	isovaleryl coenzyme A dehydrogenase	Chr2: 118.877686	9.7091	50.2	Chr2: 118.906260	0.433808	52	0.00114577	0	0	1
10464311	69060	30999	Pnlip	pancreatic lipase	Chr19: 58.681670	6.60821	12.9	Chr11: 35.933432	-0.433795	52	0.00114624	0	0	1
10447770	26407	31346	Map3k4	mitogen-activated protein kinase kinase kinase 4	Chr17: 12.318506	9.45844	16.1	Chr6: 143.932688	-0.433737	52	0.00114824	0	0	1
10475922	72477	69513	Tmem87b	transmembrane protein 87B	Chr2: 128.837332	9.86538	57.4	Chr2: 128.373489	-0.433664	52	0.00115079	0	0	1
10402543	76559	9974	Atg2b	autophagy related 2B	Chr12: 105.659378	7.20785	10.5	Chr19: 6.516097	-0.433612	52	0.0011526	0	0	1
10500374			Affy_10500374	Affymetrix Mouse Gene 1.0 ST probe set 10500374	Chr3: 96.624562	7.55306	13.7	Chr1: 152.434510	0.433609	52	0.00115271	0	0	1
10603565	13058	68054	Cybb	cytochrome b-245, beta polypeptide (NADPH oxidase 2)	ChrX: 9.467100	8.16785	15.6	Chr10: 102.375390	0.433591	52	0.00115334	0	0	1
10437227	17858		Mx2	myxovirus (influenza virus) resistance 2	Chr16: 97.547366	4.93687	11.6	Chr17: 40.747265	0.433556	52	0.00115457	0	0	1
10450086	14972	128184	H2-K1	histocompatibility 2, K1, K region	Chr17: 33.999918	10.9231	12.5	Chr18: 76.853249	0.433435	52	0.0011588	0	0	1
10399672	53602	37586	Hpcal1	hippocalcin-like 1	Chr12: 24.302806	9.83698	22.1	Chr16: 84.787548	0.433343	52	0.00116204	0	0	1
10432643	668218	22965	Bin2	bridging integrator 2	Chr15: 100.649083	6.04044	11.6	Chr4: 154.025994	0.433315	52	0.00116302	0	0	1
10354947	381259	17570	Als2cr4	amyotrophic lateral sclerosis 2 (juvenile) chromosome region, candidate 4	Chr1: 59.109999	8.64942	13.3	Chr2: 80.148968	0.433315	52	0.00116304	0	0	1
10471028	108958	13125	Fam73b	family with sequence similarity 73, member B	Chr2: 30.377484	8.67123	13.9	Chr11: 107.742038	-0.433268	52	0.00116469	0	0	1
10566342			9230105E10Rik		Chr7: 104.278412	5.77931	8.3	Chr5: 36.513000	0.433213	52	0.00116661	0	0	1
10355005			Affy_10355005	Affymetrix Mouse Gene 1.0 ST probe set 10355005	Chr1: 59.196137	5.84629	15.5	Chr1: 47.204083	-0.433112	52	0.00117019	0	0	1
10524459	22256	6585	Ung	uracil DNA glycosylase	Chr5: 114.138425	7.78812	12.9	Chr2: 28.969780	0.433078	52	0.0011714	0	0	1
10562727	83382	88828	Siglece	sialic acid binding Ig-like lectin E	Chr7: 43.659240	7.00794	33.7	Chr7: 40.721445	0.433038	52	0.00117281	0	0	1
10475903	17289	4626	Mertk	c-mer proto-oncogene tyrosine kinase	Chr2: 128.779799	6.61681	91.3	Chr2: 128.373489	0.433013	52	0.0011737	0	0	1
10482152	319817	28276	Rc3h2	ring finger and CCCH-type zinc finger domains 2	Chr2: 37.378893	12.2119	86.9	Chr2: 36.101675	0.433005	52	0.00117398	0	0	1
10451135	63959	37985	Slc29a1	solute carrier family 29 (nucleoside transporters), member 1	Chr17: 45.590304	8.51844	13.3	Chr11: 43.071345	0.432928	52	0.00117673	0	0	1
10566559	233651	2771	Dchs1	dachsous 1 (Drosophila)	Chr7: 105.764415	7.32292	14.6	Chr2: 80.054211	0.432712	52	0.00118444	0	0	1
10514067	18028	4087	Nfib	nuclear factor I/B	Chr4: 82.498401	10.055	15.5	Chr16: 89.532874	0.432567	52	0.00118962	0	0	1
10413246	278672	18848	Duxbl	double homeobox B-like	Chr14: 25.986774	7.6769	13.9	Chr13: 115.447805	0.432492	52	0.00119234	0	0	1
10413257	278672	18848	Duxbl	double homeobox B-like	Chr14: 26.126354	7.6769	13.9	Chr13: 115.447805	0.432492	52	0.00119234	0	0	1
10413267	278672	18848	Duxbl	double homeobox B-like	Chr14: 26.266003	7.6769	13.9	Chr13: 115.447805	0.432492	52	0.00119234	0	0	1
10448796	30957	22790	Mapk8ip3	mitogen-activated protein kinase 8 interacting protein 3	Chr17: 24.918095	8.39729	11.2	Chr4: 149.906312	0.432409	52	0.00119535	0	0	1
10555825	18365	66459	Olfr65	olfactory receptor 65	Chr7: 103.906361	5.9556	12.4	Chr5: 137.893580	-0.432302	52	0.00119919	0	0	1
10339844			Affy_10339844	Affymetrix Mouse Gene 1.0 ST probe set 10339844	ChrUn: 1.000000	4.04342	39.7	Chr2: 128.373489	0.432114	52	0.00120601	0	0	1
10394347			Affy_10394347	Affymetrix Mouse Gene 1.0 ST probe set 10394347	Chr12: 4.810537	7.37106	14.8	Chr18: 87.963406	-0.432062	52	0.00120791	0	0	1
10565861	330602		Gm5115	predicted gene 5115	Chr7: 99.932414	6.61906	17.5	ChrX: 73.876578	0.432057	52	0.00120808	0	0	1
10512922	242443		Grin3a	glutamate receptor ionotropic, NMDA3A	Chr4: 49.672512	10.4495	16.9	Chr17: 7.705398	0.432035	52	0.00120888	0	0	1
10476625	20639	37728	Snrpb2	U2 small nuclear ribonucleoprotein B	Chr2: 143.071406	10.6593	58.4	Chr2: 139.724059	0.431907	52	0.00121356	0	0	1
10475639	69976	13654	Galk2	galactokinase 2	Chr2: 125.946807	9.81692	95.5	Chr2: 125.878798	0.431878	52	0.00121462	0	0	1
10487420	192212	44536	Prom2	prominin 2	Chr2: 127.535600	7.64517	77.3	Chr2: 125.878798	0.431856	52	0.00121546	0	0	1
10418186	66039		D14Ertd449e	DNA segment, Chr 14, ERATO Doi 449, expressed	Chr14: 25.924046	9.66879	12.1	Chr14: 33.093246	0.431832	52	0.00121632	0	0	1
10418211	66039		D14Ertd449e	DNA segment, Chr 14, ERATO Doi 449, expressed	Chr14: 26.203415	9.66879	12.1	Chr14: 33.093246	0.431832	52	0.00121632	0	0	1
10472968	15437	10473	Hoxd8	homeobox D8	Chr2: 74.706532	5.52888	10.6	Chr6: 143.932688	-0.431795	52	0.00121768	0	0	1
10482406	94217	56810	Lrp1b	low density lipoprotein-related protein 1B (deleted in tumors)	Chr2: 41.341855	8.4891	27.5	Chr16: 92.411604	-0.431531	52	0.00122739	0	0	1
10420905	268756	6566	Gulo	gulonolactone (L-) oxidase	Chr14: 65.996835	8.27708	10.4	Chr2: 80.276774	0.431525	52	0.00122763	0	0	1
10487067	14118	30958	Fbn1	fibrillin 1	Chr2: 125.343866	5.66171	20.7	Chr2: 121.587032	0.431422	52	0.00123144	0	0	1
10595267	12816	3217	Col12a1	collagen, type XII, alpha 1	Chr9: 79.692249	5.08898	16.2	Chr2: 128.373489	0.431335	52	0.00123465	0	0	1
10401333	56622	68365	Adam21	a disintegrin and metallopeptidase domain 21	Chr12: 81.560998	7.10977	9.6	Chr15: 18.963777	-0.431327	52	0.00123494	0	0	1
10511914	140577	8967	Ankrd6	ankyrin repeat domain 6	Chr4: 32.827116	7.99592	13.5	Chr2: 19.078722	0.4313	52	0.00123595	0	0	1
10474944	20732	9653	Spint1	serine protease inhibitor, Kunitz type 1	Chr2: 119.246398	11.2932	41.9	Chr2: 125.803166	0.431293	52	0.00123621	0	0	1
10475519	433470	41867	AA467197	expressed sequence AA467197	Chr2: 122.638072	3.76565	10.6	Chr2: 31.822657	0.431288	52	0.00123639	0	0	1
10564835	16790	68163	Anpep	alanyl (membrane) aminopeptidase	Chr7: 79.839458	7.92758	15.9	Chr2: 52.767186	0.431282	52	0.00123663	0	0	1
10441518	77106	44787	Tmem181a	transmembrane protein 181A	ChrUn: 1.000000	11.4323	13.3	Chr6: 117.480394	-0.431219	52	0.00123899	0	0	1
10411389	15212	437	Hexb	hexosaminidase B	Chr13: 97.198295	7.17331	10	Chr2: 22.820915	0.431047	52	0.00124538	0	0	1
10501264	109674	2979	Ampd2	adenosine monophosphate deaminase 2	Chr3: 108.086475	6.86054	14.2	Chr10: 115.921847	0.430833	52	0.00125344	0	0	1
10529537	81840	56899	Sorcs2	sortilin-related VPS10 domain containing receptor 2	Chr5: 36.068120	10.4549	37.5	Chr5: 32.326797	0.430807	52	0.0012544	0	0	1
10497883	16183	488	Il2	interleukin 2	Chr3: 37.123004	5.34137	11	Chr2: 19.078722	-0.430804	52	0.00125454	0	0	1
10339287			Affy_10339287	Affymetrix Mouse Gene 1.0 ST probe set 10339287	ChrUn: 1.000000	6.87558	56.7	Chr2: 128.373489	0.430781	52	0.00125539	0	0	1
10380225	22344	5175	Vezf1	vascular endothelial zinc finger 1	Chr11: 88.084305	8.3206	15.5	Chr4: 154.025994	0.430766	52	0.00125597	0	0	1
10437542	27426	8466	Nagpa	N-acetylglucosamine-1-phosphodiester alpha-N-acetylglucosaminidase	Chr16: 5.195690	8.79238	9.9	Chr10: 25.500000	0.43074	52	0.00125693	0	0	1
10468411			D19Ertd652e		Chr19: 47.760903	3.75065	13	Chr2: 15.000000	-0.430665	52	0.00125976	0	0	1
10513096	242474	41841	Tmem245	transmembrane protein 245	Chr4: 56.924997	6.87929	13.7	Chr7: 125.485006	0.430655	52	0.00126016	0	0	1
10571249	53333	101105	Tomm40	translocase of outer mitochondrial membrane 40 homolog (yeast)	Chr8: 33.434270	8.21529	12.9	Chr2: 79.794952	-0.430612	52	0.00126178	0	0	1
10445159	259064	74266	Olfr124	olfactory receptor 124	Chr17: 37.805209	5.14808	12.4	Chr9: 123.942645	-0.430601	52	0.0012622	0	0	1
10340226			Affy_10340226	Affymetrix Mouse Gene 1.0 ST probe set 10340226	ChrUn: 1.000000	8.82523	56.6	Chr2: 128.373489	0.430519	52	0.00126529	0	0	1
10439263	547253	19697	Parp14	poly (ADP-ribose) polymerase family, member 14	Chr16: 35.860516	7.52673	10.8	Chr2: 67.856293	0.430357	52	0.00127145	0	0	1
10569112	54123	1209	Irf7	interferon regulatory factor 7	Chr7: 141.265637	6.05588	13.8	Chr4: 151.280597	0.430353	52	0.00127163	0	0	1
10418440	16426	1669	Itih3	inter-alpha trypsin inhibitor, heavy chain 3	Chr14: 30.912878	8.53573	9.6	ChrX: 141.181918	-0.430278	52	0.00127449	0	0	1
10472971	15436	7773	Hoxd4	homeobox D4	Chr2: 74.722034	5.61165	12.2	Chr11: 36.820136	-0.430155	52	0.00127918	0	0	1
10428365			Affy_10428365	Affymetrix Mouse Gene 1.0 ST probe set 10428365	Chr15: 40.527226	6.03281	13.7	Chr18: 85.765082	-0.430103	52	0.0012812	0	0	1
10403675	97884	17595	B3galnt2	UDP-GalNAc:betaGlcNAc beta 1,3-galactosaminyltransferase, polypeptide 2	Chr13: 13.995221	9.62648	15.6	Chr11: 43.071345	-0.430093	52	0.00128157	0	0	1
10489123	56045	9160	Samhd1	SAM domain and HD domain, 1	Chr2: 157.126772	9.0549	13.7	Chr6: 101.847298	0.430087	52	0.00128178	0	0	1
10453042	75292	2055	Prkd3	protein kinase D3	Chr17: 78.983538	7.88183	14.1	Chr2: 159.447549	0.429896	52	0.00128917	0	0	1
10482408	94217	56810	Lrp1b	low density lipoprotein-related protein 1B (deleted in tumors)	Chr2: 41.375982	9.84892	40.1	Chr2: 36.101675	-0.429861	52	0.00129051	0	0	1
10518998	22062	3960	Trp73	transformation related protein 73	Chr4: 154.064663	7.06369	13	Chr2: 19.078722	-0.429852	52	0.00129086	0	0	1
10500665	630146	3142	Cd101	CD101 antigen	Chr3: 101.020443	5.69438	9.2	Chr2: 116.722033	-0.429802	52	0.00129277	0	0	1
10359706	83993	3779	Tbx19	T-box 19	Chr1: 165.142459	10.2224	19.2	Chr1: 163.338902	0.429766	52	0.00129418	0	0	1
10359720	108735	27069	Sft2d2	SFT2 domain containing 2	Chr1: 165.187970	10.5654	30.9	Chr1: 163.338902	0.429737	52	0.00129529	0	0	1
10473067	99031	101447	Osbpl6	oxysterol binding protein-like 6	Chr2: 76.552151	10.1013	12.3	Chr2: 116.722033	-0.429537	52	0.00130308	0	0	1
10359716	108735	27069	Sft2d2	SFT2 domain containing 2	Chr1: 165.182052	9.67208	23.7	Chr1: 163.338902	0.429499	52	0.00130455	0	0	1
10469861	67228	5432	Wdr85	WD repeat domain 85	Chr2: 24.966602	9.71931	12.1	Chr9: 97.359333	0.42938	52	0.00130922	0	0	1
10397915	217843	41397	Unc79	unc-79 homolog (C. elegans)	Chr12: 102.998626	12.4181	10.4	ChrX: 106.209545	-0.429361	52	0.00130995	0	0	1
10367482	404321	115559	Olfr776	olfactory receptor 776	Chr10: 129.260980	4.05563	9.1	Chr17: 31.632850	-0.429257	52	0.00131402	0	0	1
10448813	57354	35373	Cramp1l	Crm, cramped-like (Drosophila)	Chr17: 24.968971	9.62675	11.8	Chr5: 67.573066	-0.429113	52	0.00131969	0	0	1
10524625	23962	81824	Oasl2	2'-5' oligoadenylate synthetase-like 2	Chr5: 114.901266	9.26656	15.5	Chr11: 41.965969	0.4291	52	0.0013202	0	0	1
10547896	12504	513	Cd4	CD4 antigen	Chr6: 124.866249	6.24513	10.3	Chr19: 22.456818	0.429032	52	0.00132291	0	0	1
10446300	13733	1493	Emr1	EGF-like module containing, mucin-like, hormone receptor-like sequence 1 (microglial signature)	Chr17: 57.460699	8.21756	13.4	Chr4: 59.835329	0.428828	52	0.00133095	0	0	1
10488751	66971	9502	Cdk5rap1	CDK5 regulatory subunit associated protein 1	Chr2: 154.345876	7.61381	47.7	Chr2: 152.615356	0.428777	52	0.00133301	0	0	1
10363433	19156	37680	Psap	prosaposin (sulfated glycoprotein 1, Gaucher disease, Tay-Sachs disease, and metachromatic leukodystrophy)	Chr10: 60.292508	12.5994	15.9	Chr2: 80.148968	0.428725	52	0.00133505	0	0	1
10603868	18636	1969	Cfp	complement factor properdin	ChrX: 20.931188	8.78048	9.6	Chr5: 139.505838	-0.428705	52	0.00133587	0	0	1
10394601	76820	12657	Fam49a	family with sequence similarity 49, member A	Chr12: 12.362045	8.43187	18.4	Chr2: 116.722033	0.428572	52	0.00134117	0	0	1
10508536	107581	1397	Col16a1	collagen, type XVI, alpha 1	Chr4: 130.049712	8.6281	20.8	Chr4: 129.572170	0.428299	52	0.0013521	0	0	1
10553538	233271	45618	Luzp2	leucine zipper protein 2	Chr7: 54.835310	5.3456	11.8	Chr13: 71.002095	-0.428249	52	0.00135414	0	0	1
10436670	67374	10929	Jam2	junction adhesion molecule 2	Chr16: 84.806901	10.2272	13.7	Chr2: 78.100320	0.428243	52	0.00135436	0	0	1
10443748	11307	21022	Abcg1	ATP-binding cassette, sub-family G (WHITE), member 1	Chr17: 31.115491	10.0549	21.8	Chr2: 80.148968	0.428136	52	0.00135868	0	0	1
10543149	330267	46582	Thsd7a	thrombospondin, type I, domain containing 7A	Chr6: 12.321894	10.024	19	Chr2: 24.948521	0.428041	52	0.00136253	0	0	1
10565845	50877	4847	Neu3	neuraminidase 3	Chr7: 99.828234	8.12537	9.3	ChrX: 113.901825	-0.428017	52	0.0013635	0	0	1
10360918	226791	13683	Lyplal1	lysophospholipase-like 1	Chr1: 186.114271	7.92037	16	Chr2: 116.722033	0.427955	52	0.00136603	0	0	1
10587036	11891	3069	Rab27a	RAB27A, member RAS oncogene family	Chr9: 73.097327	10.5591	14.4	Chr6: 32.306973	-0.427913	52	0.00136774	0	0	1
10538379	330319	113391	Wipf3	WAS/WASL interacting protein family, member 3	Chr6: 54.481790	6.50238	12.4	Chr10: 48.377966	0.427648	52	0.00137856	0	0	1
10443922			C920016K16Rik		Chr17: 33.002564	9.20367	9.9	Chr5: 93.725625	-0.427404	52	0.00138859	0	0	1
10590003	13813	3971	Eomes	eomesodermin transcription factor (T-box brain protein 2)	Chr9: 118.485478	5.47902	8.4	Chr4: 151.151222	-0.427172	52	0.00139819	0	0	1
10418077	16531	1693	Kcnma1	potassium large conductance calcium-activated channel, subfamily M, alpha member 1 (BK slo1 ethanol sensitive)	Chr14: 23.505194	11.4351	10.6	Chr2: 31.822657	-0.42714	52	0.00139952	0	0	1
10350534	20028	1950	Pdc	phosducin	Chr1: 150.333229	4.97569	12.4	Chr5: 4.468199	-0.426923	52	0.00140853	0	0	1
10368824	75973	82487	Ccdc162	coiled-coil domain containing 162	Chr10: 41.553137	7.43796	11.9	Chr16: 85.807054	0.426916	52	0.00140882	0	0	1
10482396	94217	56810	Lrp1b	low density lipoprotein-related protein 1B (deleted in tumors)	Chr2: 41.193643	10.2033	17.7	Chr2: 43.632178	-0.426895	52	0.00140969	0	0	1
10526161	100929	7068	Tyw1	tRNA-yW synthesizing protein 1 homolog (S. cerevisiae)	Chr5: 130.277022	7.75654	12.4	Chr16: 86.161358	-0.426848	52	0.0014117	0	0	1
10357721	21367	3720	Cntn2	contactin 2	Chr1: 132.523066	8.93138	15.9	Chr1: 109.540731	-0.426847	52	0.00141171	0	0	1
10585953	546134	52791	Gramd2	GRAM domain containing 2	Chr9: 59.714178	8.94352	12.2	Chr7: 143.090958	-0.426831	52	0.00141238	0	0	1
10377177	17885	68256	Myh8	myosin, heavy polypeptide 8, skeletal muscle, perinatal	Chr11: 67.305695	4.58685	12.9	Chr1: 3.010274	-0.426816	52	0.00141302	0	0	1
10487323	66552	36411	Sppl2a	signal peptide peptidase-like 2A precursor	Chr2: 126.894223	9.53177	81.4	Chr2: 125.878798	-0.426759	52	0.0014154	0	0	1
10357398	226409	32770	Zranb3	zinc finger, RAN-binding domain containing 3	Chr1: 127.965086	9.09929	13.9	Chr2: 28.969780	0.426719	52	0.00141707	0	0	1
10531040	100727	117389	Ugt2b34	UDP glucuronosyltransferase 2 family, polypeptide B34	Chr5: 86.906364	5.154	11.2	Chr2: 170.826972	-0.426709	52	0.00141751	0	0	1
10458500	106952	11199	Arap3	ArfGAP with RhoGAP domain, ankyrin repeat and PH domain 3	Chr18: 37.974114	7.79106	17.6	Chr2: 138.500000	-0.426633	52	0.00142068	0	0	1
10453849	225164	10810	Mib1	mindbomb homolog 1 (Drosophila)	Chr18: 10.800060	11.5021	12.1	Chr6: 119.538122	-0.426626	52	0.00142098	0	0	1
10499668	54667	23226	Atp8b2	ATPase, class I, type 8B, member 2	Chr3: 89.941732	9.36013	12.5	Chr9: 7.785297	-0.426459	52	0.00142805	0	0	1
10486627	22222	7582	Ubr1	ubiquitin protein ligase E3 component n-recognin 1	Chr2: 120.889847	8.61792	122.4	Chr2: 118.906260	0.426421	52	0.00142966	0	0	1
10420912	268756	6566	Gulo	gulonolactone (L-) oxidase	Chr14: 66.009048	9.04283	10.7	Chr16: 82.357407	0.426396	52	0.0014307	0	0	1
10420003	319984	13034	Jph4	junctophilin 4	Chr14: 55.111437	5.56621	10.8	Chr2: 19.078722	-0.426395	52	0.00143073	0	0	1
10460452	20743	48482	Sptbn2	spectrin beta, non-erythrocytic 2	Chr19: 4.748604	8.68577	12.6	Chr11: 42.798784	-0.426248	52	0.00143699	0	0	1
10487444	17153	7827	Mal	myelin and lymphocyte protein, T-cell differentiation protein	Chr2: 127.640224	8.00817	51	Chr2: 125.878798	0.426192	52	0.00143938	0	0	1
10420911	268756	6566	Gulo	gulonolactone (L-) oxidase	Chr14: 66.008065	7.62452	8.9	Chr3: 123.374129	0.426121	52	0.00144238	0	0	1
10474939	20732	9653	Spint1	serine protease inhibitor, Kunitz type 1	Chr2: 119.245156	9.74356	64.7	Chr2: 118.906260	0.426099	52	0.00144332	0	0	1
10349131	241196	22718	Serpinb13	serine (or cysteine) peptidase inhibitor, clade B (ovalbumin), member 13	Chr1: 106.982830	3.8664	10.4	ChrX: 130.288103	-0.426079	52	0.00144419	0	0	1
10585383	72022	36363	Slc35f2	solute carrier family 35, member F2	Chr9: 53.797847	7.68738	13.2	Chr2: 22.820915	-0.426066	52	0.00144472	0	0	1
10544602	65963	8521	Tmem176b	transmembrane protein 176B	Chr6: 48.835926	12.3708	11.3	Chr11: 43.071345	0.426048	52	0.00144552	0	0	1
10558667	258963	79393	Olfr539	olfactory receptor 539	Chr7: 140.667622	5.27837	10.7	Chr6: 145.426702	-0.426015	52	0.00144693	0	0	1
10547004	11941	56150	Atp2b2	ATPase, Ca++ transporting, plasma membrane 2	Chr6: 113.891254	8.08533	15	Chr18: 20.834734	-0.42593	52	0.00145056	0	0	1
10394824			Affy_10394824	Affymetrix Mouse Gene 1.0 ST probe set 10394824	Chr12: 18.991740	6.33904	29.1	Chr12: 16.828469	0.425856	52	0.00145372	0	0	1
10368320	209558	3683	Enpp3	ectonucleotide pyrophosphatase/phosphodiesterase 3	Chr10: 24.776770	6.63979	18.5	Chr7: 140.875183	0.425833	52	0.0014547	0	0	1
10360643	67426	11345	Adck3	aarF domain containing kinase 3	Chr1: 180.174258	9.22554	23.1	Chr1: 178.156680	0.425827	52	0.00145498	0	0	1
10519765	20349	8247	Sema3e	sema domain, immunoglobulin domain (Ig), short basic domain, secreted, (semaphorin) 3E	Chr5: 14.240996	8.01971	11	Chr8: 24.382366	0.42579	52	0.00145656	0	0	1
10411384	15212	437	Hexb	hexosaminidase B	Chr13: 97.188987	9.8124	8.1	Chr2: 33.606958	0.425542	52	0.00146728	0	0	1
10467516	17060	32038	Blnk	B-cell linker	Chr19: 40.943305	5.29083	12.1	Chr1: 191.969842	0.425524	52	0.00146803	0	0	1
10371840	67019	6451	Actr6	ARP6 actin-related protein 6 homolog (yeast)	Chr10: 89.728904	5.30635	12.7	Chr10: 89.614005	0.425477	52	0.00147009	0	0	1
10580645	104158	35606	Ces1d	carboxylesterase 1D	Chr8: 93.189464	9.58383	13.8	Chr5: 69.136060	0.425461	52	0.00147077	0	0	1
10355824	19275	48142	Ptprn	protein tyrosine phosphatase, receptor type, N	Chr1: 75.253985	12.1035	14.1	Chr1: 118.850330	-0.425392	52	0.00147375	0	0	1
10373936	75452	41774	Ascc2	activating signal cointegrator 1 complex subunit 2	Chr11: 4.670276	9.70237	12.1	ChrX: 102.424804	-0.425273	52	0.00147897	0	0	1
10486504	211499	9165	Tmem87a	transmembrane protein 87A	Chr2: 120.362895	10.3693	22.2	Chr2: 118.906260	0.425176	52	0.00148319	0	0	1
10381346	19192	2111	Psme3	proteaseome (prosome, macropain) 28 subunit, 3	Chr11: 101.316347	8.1684	15	Chr7: 70.164957	0.425129	52	0.00148524	0	0	1
10475323	17754	1778	Map1a	microtubule-associated protein 1 A	Chr2: 121.307944	9.81917	25.5	Chr2: 118.906260	-0.425123	52	0.0014855	0	0	1
10390087	100039739	79684	A430060F13Rik	RIKEN cDNA A430060F13 gene	Chr11: 94.861760	4.11835	13.7	Chr1: 99.889757	-0.425116	52	0.00148583	0	0	1
10509067	230828	10943	Il22ra1	interleukin 22 receptor, alpha 1	Chr4: 135.737349	6.49594	9.5	Chr2: 80.148968	0.424983	52	0.00149164	0	0	1
10587807	18828	115689	Plscr2	phospholipid scramblase 2	Chr9: 92.295521	7.05281	12	Chr2: 80.148968	0.424894	52	0.00149558	0	0	1
10596198	107993	20791	Bfsp2	beaded filament structural protein 2, phakinin	Chr9: 103.479806	7.49913	11.8	Chr9: 15.889229	-0.424891	52	0.0014957	0	0	1
10420909	268756	6566	Gulo	gulonolactone (L-) oxidase	Chr14: 66.004124	8.73731	11	Chr19: 37.868206	0.424871	52	0.00149658	0	0	1
10363216	18768	7474	Pkib	protein kinase inhibitor beta, cAMP dependent, testis specific	Chr10: 57.652082	7.34513	14.6	Chr8: 24.382366	0.424818	52	0.00149892	0	0	1
10556550	116903	88401	Calcb	calcitonin-related polypeptide, beta	Chr7: 114.722017	7.89371	10.3	Chr2: 22.820915	-0.424786	52	0.00150034	0	0	1
10569930	26400	56548	Map2k7	mitogen-activated protein kinase kinase 7	Chr8: 4.240131	8.36763	11.2	Chr6: 145.501337	-0.424781	52	0.00150053	0	0	1
10451890	240120	120147	Zfp119b	zinc finger protein 119b	Chr17: 55.941264	5.09644	9.1	Chr2: 16.305711	0.424739	52	0.00150238	0	0	1
10474178	13711	7702	Elf5	E74-like factor 5	Chr2: 103.448930	6.58256	21.7	Chr9: 35.105632	-0.424702	52	0.00150403	0	0	1
10475662	26458	37830	Slc27a2	solute carrier family 27 (fatty acid transporter), member 2	Chr2: 126.586259	7.52783	71.7	Chr2: 125.878798	0.424634	52	0.00150705	0	0	1
10406613	218442	65246	Serinc5	serine incorporator 5	Chr13: 92.709421	9.91083	11.6	Chr7: 116.731661	0.424583	52	0.00150931	0	0	1
10484517	258425	17245	Olfr994	olfactory receptor 994	Chr2: 85.429915	4.19871	14	Chr2: 24.948521	-0.424572	52	0.0015098	0	0	1
10485426	12505	508	Cd44	CD44 antigen (Indian blood group)	Chr2: 102.901281	10.1073	13.2	Chr9: 73.520597	0.424515	52	0.00151232	0	0	1
10409607	26946	22689	Trpc7	transient receptor potential cation channel, subfamily C, member 7	Chr13: 56.783653	6.61612	15.4	Chr6: 115.878848	0.424499	52	0.00151303	0	0	1
10382742	192897	179	Itgb4	integrin beta 4	Chr11: 115.999904	7.78669	9.2	ChrX: 59.254162	-0.424464	52	0.00151459	0	0	1
10550837	210135	8306	Zfp180	zinc finger protein 180	Chr7: 24.101455	6.86267	15.8	Chr7: 24.502399	0.424464	52	0.00151461	0	0	1
10574222	20312	2251	Cx3cl1	chemokine (C-X3-C motif) ligand 1	Chr8: 94.772539	7.94848	11.8	Chr19: 37.868206	-0.424347	52	0.00151984	0	0	1
10447090	319625	71795	Galm	galactose mutarotase	Chr17: 80.181575	8.02954	10.3	Chr16: 86.161358	0.424329	52	0.0015206	0	0	1
10525927	208151	28135	Tmem132b	transmembrane protein 132B	Chr5: 125.785877	8.97431	12.4	Chr5: 126.411859	-0.424281	52	0.00152276	0	0	1
10553504	140919	121617	Slc17a6	solute carrier family 17 (sodium-dependent inorganic phosphate cotransporter), member 6	Chr7: 51.625364	8.51323	14.8	Chr6: 122.825904	-0.424255	52	0.00152391	0	0	1
10488277	241688	10037	Dzank1	double zinc ribbon and ankyrin repeat-containing protein 1	Chr2: 144.490138	9.247	94.2	Chr2: 144.092011	0.424248	52	0.00152423	0	0	1
10585174	13489	22561	Drd2	dopamine receptor D2	Chr9: 49.400749	11.919	13.9	Chr5: 39.637356	0.424214	52	0.00152578	0	0	1
10446509	16772	21146	Lama1	laminin, alpha 1	Chr17: 67.786035	9.63592	13.2	Chr18: 3.284197	-0.424202	52	0.00152631	0	0	1
10469553	70882	45442	Armc3	armadillo repeat containing 3	Chr2: 19.295395	6.11977	16.7	Chr2: 17.898115	-0.424135	52	0.00152931	0	0	1
10490810	67306	9338	Zc2hc1a	zinc finger C2HC domain-containing protein 1A	Chr3: 7.551424	10.5789	10.8	Chr2: 121.587032	0.424092	52	0.00153123	0	0	1
10439334	57738	56912	Slc15a2	solute carrier family 15 (H+/peptide transporter), member 2	Chr16: 36.761604	7.12602	24.9	Chr13: 63.792150	0.424073	52	0.00153212	0	0	1
10399643			Affy_10399643	Affymetrix Mouse Gene 1.0 ST probe set 10399643	Chr12: 22.091049	6.88154	14.8	Chr2: 80.148968	0.423889	52	0.00154039	0	0	1
10603560	13058	68054	Cybb	cytochrome b-245, beta polypeptide (NADPH oxidase 2)	ChrX: 9.450696	9.42138	17.9	Chr18: 65.529336	0.423873	52	0.00154111	0	0	1
10596964	22040	7982	Trex1	three prime repair exonuclease 1	Chr9: 109.059197	8.20706	15.9	Chr5: 142.064325	-0.423823	52	0.00154339	0	0	1
10359709	83993	3779	Tbx19	T-box 19	Chr1: 165.152072	9.2576	15.5	Chr2: 80.148968	0.423781	52	0.00154527	0	0	1
10561100	232989	31419	Hnrnpul1	heterogeneous nuclear ribonucleoprotein U-like 1	Chr7: 25.748341	10.0894	13.7	Chr4: 109.877614	0.42376	52	0.00154625	0	0	1
10353971	56030	32428	Tmem131	transmembrane protein 131	Chr1: 36.823119	9.66494	10.4	Chr6: 34.483299	-0.423686	52	0.00154958	0	0	1
10359903	66977	40205	Nuf2	NUF2, NDC80 kinetochore complex component, homolog (S. cerevisiae)	Chr1: 169.523904	6.49306	15.1	Chr4: 141.050324	0.423567	52	0.00155499	0	0	1
10357329			Affy_10357329	Affymetrix Mouse Gene 1.0 ST probe set 10357329	Chr1: 124.615125	6.18035	26.8	Chr17: 6.039016	-0.423469	52	0.00155948	0	0	1
10595231	12816	3217	Col12a1	collagen, type XII, alpha 1	Chr9: 79.630542	4.331	10.5	Chr2: 19.078722	0.423469	52	0.00155949	0	0	1
10405286	56795	10550	Arl10	ADP-ribosylation factor-like 10	Chr13: 54.581078	7.84283	12.9	Chr11: 104.767589	-0.423367	52	0.00156413	0	0	1
10476734	66044	5518	Dtd1	D-tyrosyl-tRNA deacylase 1 homolog (S. cerevisiae)	Chr2: 144.768216	8.865	28.6	Chr2: 148.055322	0.423319	52	0.00156634	0	0	1
10525800			Affy_10525800	Affymetrix Mouse Gene 1.0 ST probe set 10525800	Chr5: 124.625868	6.16581	16.5	Chr2: 16.305711	-0.423265	52	0.00156885	0	0	1
10449574	240058	23266	Cpne5	copine 5	Chr17: 29.237732	4.05258	15.4	Chr2: 26.877892	0.423222	52	0.00157081	0	0	1
10432941	246277	41086	Csad	cysteine sulfinic acid decarboxylase	Chr15: 102.177557	8.07271	13.6	Chr18: 86.580278	0.423184	52	0.00157257	0	0	1
10558238	66885	1216	Acadsb	acyl-Coenzyme A dehydrogenase, short/branched chain	Chr7: 131.444279	10.1245	16.5	Chr11: 74.110266	0.423176	52	0.00157292	0	0	1
10353354	241035	16336	Pkhd1	polycystic kidney and hepatic disease 1	Chr1: 20.198019	6.94073	18.5	Chr8: 10.521753	0.423149	52	0.00157416	0	0	1
10488292	26450	4816	Rbbp9	retinoblastoma binding protein 9	Chr2: 144.542631	9.52735	23	Chr2: 148.055322	0.423127	52	0.00157519	0	0	1
10511022	544678	89572	2010015L04Rik	RIKEN cDNA 2010015L04 gene	Chr4: 155.420257	9.31381	14.2	Chr7: 140.875183	-0.423046	52	0.00157891	0	0	1
10560656	57278	21149	Bcam	basal cell adhesion molecule	Chr7: 19.756226	8.23815	9.6	Chr2: 80.276774	0.423037	52	0.00157934	0	0	1
10414284	70713	104945	Gpr137c	G protein-coupled receptor 137C	Chr14: 45.277391	4.60396	10.2	Chr11: 107.742038	0.423004	52	0.00158084	0	0	1
10487408	192212	44536	Prom2	prominin 2	Chr2: 127.528458	8.52935	17.3	Chr2: 117.000383	0.422931	52	0.00158426	0	0	1
10367667	270685	56706	Mthfd1l	methylenetetrahydrofolate dehydrogenase (NADP+ dependent) 1-like	Chr10: 3.980370	8.38788	10.8	Chr2: 79.794952	-0.422892	52	0.00158606	0	0	1
10372799	15364	2602	Hmga2	high mobility group AT-hook 2	Chr10: 120.370627	5.98085	11.7	Chr5: 39.069280	-0.422751	52	0.00159262	0	0	1
10559033	17831	82958	Muc2	mucin 2	Chr7: 141.749734	7.82842	11.5	Chr7: 136.435575	-0.422682	52	0.00159582	0	0	1
10462651	240641	9418	Kif20b	kinesin family member 20B	Chr19: 34.941339	4.9656	14.7	Chr17: 7.705398	0.422596	52	0.00159985	0	0	1
10446304	13733	1493	Emr1	EGF-like module containing, mucin-like, hormone receptor-like sequence 1 (microglial signature)	Chr17: 57.483141	4.935	10.3	Chr2: 168.424389	0.422431	52	0.00160755	0	0	1
10589762	320429	45845	Trank1	tetratricopeptide repeat and ankyrin repeat containing 1	Chr9: 111.312005	6.49298	11	Chr6: 32.306973	0.422373	52	0.00161027	0	0	1
10374461	114716	24918	Spred2	sprouty-related, EVH1 domain containing 2	Chr11: 20.018109	8.80335	8.8	Chr2: 22.820915	0.422289	52	0.00161424	0	0	1
10581254	279499	18630	Kctd19	potassium channel tetramerisation domain containing 19	Chr8: 105.387808	6.38867	11.7	Chr6: 147.652323	-0.422277	52	0.00161479	0	0	1
10367576	18390	37368	Oprm1	opioid receptor, mu 1	Chr10: 6.760455	8.69454	12.7	Chr8: 9.530463	-0.422274	52	0.00161496	0	0	1
10408304	68732	9757	Lrrc16a	leucine rich repeat containing 16A	Chr13: 24.106344	10.4041	11.5	Chr2: 116.722033	-0.42226	52	0.00161562	0	0	1
10482625	17996	68405	Neb	nebulin	Chr2: 52.251745	6.42015	8.4	Chr4: 154.025994	0.422204	52	0.00161825	0	0	1
10575854	12554	20335	Cdh13	cadherin 13	Chr8: 119.236898	7.85302	12.8	Chr4: 141.050324	0.422079	52	0.00162415	0	0	1
10581606	15439	121756	Hp	haptoglobin	Chr8: 109.575147	6.79144	10.7	Chr6: 145.501337	-0.422003	52	0.00162775	0	0	1
10378032			Affy_10378032	Affymetrix Mouse Gene 1.0 ST probe set 10378032	Chr11: 71.542683	5.85129	13.9	Chr18: 73.844688	-0.421948	52	0.00163038	0	0	1
10459263	319713	69175	Ablim3	actin binding LIM protein family, member 3	Chr18: 61.800910	6.07388	14.5	Chr7: 134.834414	-0.421934	52	0.00163105	0	0	1
10545983	69538	12976	Antxr1	anthrax toxin receptor 1	Chr6: 87.255847	10.6608	21.6	Chr16: 78.133286	0.421786	52	0.00163811	0	0	1
10372038	54712	4211	Plxnc1	plexin C1	Chr10: 94.810702	6.57881	10.8	Chr18: 85.765082	0.421436	52	0.00165487	0	0	1
10550975	232970	109375	Phldb3	pleckstrin homology-like domain, family B, member 3	Chr7: 24.626532	7.4424	12.2	Chr6: 145.501337	-0.421427	52	0.00165532	0	0	1
10596004	74125	9121	Armc8	armadillo repeat containing 8	Chr9: 99.525366	10.6707	12.6	Chr1: 161.981980	-0.421426	52	0.00165533	0	0	1
10527555	66596		Gtf3a	general transcription factor III A	Chr5: 146.953231	8.38535	13.1	Chr2: 93.321195	0.421416	52	0.00165583	0	0	1
10458899	16948	1741	Lox	lysyl oxidase	Chr18: 52.525088	7.64013	14.4	Chr8: 18.502238	0.421373	52	0.00165789	0	0	1
10578911	12876	48052	Cpe	carboxypeptidase E	Chr8: 64.611384	11.2027	11.2	Chr1: 99.889757	0.421358	52	0.00165863	0	0	1
10490865	76897	18366	Ralyl	RALY RNA binding protein-like	Chr3: 14.143293	5.84735	10.9	Chr5: 39.069280	0.421223	52	0.00166516	0	0	1
10604331	245403	18470	Dcaf12l2	DDB1 and CUL4 associated factor 12-like 2	ChrX: 44.368131	6.10854	11.4	Chr4: 111.252944	-0.421213	52	0.00166565	0	0	1
10492665	100233207		LOC100233207		Chr3: 79.419365	4.10185	12.3	Chr13: 7.000000	0.421147	52	0.00166884	0	0	1
10589946	74486	69240	Osbpl10	oxysterol binding protein-like 10	Chr9: 115.167108	8.14702	15.6	Chr2: 16.305711	-0.421145	52	0.00166894	0	0	1
10395045	22169	10748	Cmpk2	cytidine monophosphate (UMP-CMP) kinase 2, mitochondrial	Chr12: 26.471411	8.76006	14.4	Chr10: 100.238441	0.421098	52	0.00167124	0	0	1
10524152	71782	35424	Ankle2	ankyrin repeat and LEM domain containing 2	Chr5: 110.234537	9.33083	11.9	ChrX: 139.536611	0.420716	52	0.00168989	0	0	1
10436994	70028	21068	Dopey2	dopey family member 2	Chr16: 93.755515	10.2415	11.7	Chr5: 142.116737	-0.420695	52	0.00169091	0	0	1
10559717	192658	77222	Rfpl4	ret finger protein-like 4	Chr7: 5.110179	4.93529	11	ChrX: 138.022778	-0.420578	52	0.00169667	0	0	1
10431543	105847	11251	Lmf2	lipase maturation factor 2	Chr15: 89.355380	8.07296	10.4	Chr1: 151.271465	0.420476	52	0.00170166	0	0	1
10411213	66549	41220	Aggf1	angiogenic factor with G patch and FHA domains 1	Chr13: 95.371610	5.06156	13.6	Chr2: 116.722033	0.42044	52	0.00170345	0	0	1
10410405	210009	11419	Mtrr	5-methyltetrahydrofolate-homocysteine methyltransferase reductase	Chr13: 68.577615	9.18942	39.6	Chr13: 67.497240	0.420421	52	0.00170442	0	0	1
10448470	224617	27469	Tbc1d24	TBC1 domain family, member 24	Chr17: 24.189947	9.18713	16.4	Chr5: 144.449880	-0.420244	52	0.00171316	0	0	1
10576654	18186	2876	Nrp1	neuropilin 1	Chr8: 128.498540	10.7458	13.9	Chr2: 80.276774	0.420184	52	0.00171616	0	0	1
10485242	329470	75335	Accs	1-aminocyclopropane-1-carboxylate synthase homolog (Arabidopsis)(non-functional)	Chr2: 93.835763	8.5726	19.7	Chr2: 93.321195	0.420094	52	0.00172061	0	0	1
10593975	12988	55818	Csk	c-src tyrosine kinase	Chr9: 57.629260	9.15712	11.8	Chr2: 80.054211	-0.42008	52	0.00172134	0	0	1
10338531			Affy_10338531	Affymetrix Mouse Gene 1.0 ST probe set 10338531	ChrUn: 1.000000	9.25654	13.3	Chr14: 55.601816	-0.420058	52	0.00172244	0	0	1
10468051	56626	40863	Poll	polymerase (DNA directed), lambda	Chr19: 45.553541	9.21383	10.4	Chr2: 80.148968	-0.419948	52	0.0017279	0	0	1
10467604	20562	2302	Slit1	slit homolog 1 (Drosophila)	Chr19: 41.604348	8.04137	13.9	Chr3: 57.609577	0.419851	52	0.00173277	0	0	1
10593235	15561	671	Htr3a	5-hydroxytryptamine (serotonin) receptor 3A	Chr9: 48.899696	8.04769	8.9	ChrX: 151.323803	0.419801	52	0.00173531	0	0	1
10446735	320159	65315	Fam179a	family with sequence similarity 179, member A	Chr17: 71.717309	8.49479	14.3	Chr11: 36.172994	-0.419749	52	0.00173789	0	0	1
10522533	16590	187	Kit	kit oncogene	Chr5: 75.609287	7.36092	17.7	Chr18: 85.765082	0.419698	52	0.00174048	0	0	1
10494646	15360	38066	Hmgcs2	3-hydroxy-3-methylglutaryl-Coenzyme A synthase 2, mitochondrial	Chr3: 98.296154	10.0392	13.3	Chr4: 154.025994	0.419696	52	0.00174055	0	0	1
10472579	228005	3520	Ppig	peptidylprolyl isomerase G (cyclophilin G)	Chr2: 69.736096	10.8439	110.7	Chr2: 69.697611	0.419592	52	0.00174583	0	0	1
10496317	110173	4317	Manba	mannosidase, beta A, lysosomal	Chr3: 135.563232	7.43585	18.3	Chr7: 40.301497	0.419584	52	0.00174621	0	0	1
10578016	210801	15450	Unc5d	unc-5 homolog D (C. elegans)	Chr8: 29.219476	8.02454	13.8	Chr2: 80.148968	-0.41948	52	0.00175146	0	0	1
10475664	26458	37830	Slc27a2	solute carrier family 27 (fatty acid transporter), member 2	Chr2: 126.587944	7.81187	20.2	Chr2: 131.056131	0.419298	52	0.00176073	0	0	1
10352534	107508	121601	Eprs	glutamyl-prolyl-tRNA synthetase	Chr1: 185.407092	10.7817	13.7	Chr13: 63.792150	-0.419296	52	0.0017608	0	0	1
10391190	56354	68306	Dnajc7	DnaJ (Hsp40) homolog, subfamily C, member 7	Chr11: 100.598657	9.72127	12.3	Chr15: 96.200659	0.419286	52	0.00176134	0	0	1
10542368			Affy_10542368	Affymetrix Mouse Gene 1.0 ST probe set 10542368	Chr6: 136.281227	4.32435	11.2	Chr6: 145.501337	-0.41924	52	0.00176365	0	0	1
10475927	72477	69513	Tmem87b	transmembrane protein 87B	Chr2: 128.845468	9.04567	80.9	Chr2: 128.373489	-0.419234	52	0.00176398	0	0	1
10497672	241919	76320	Slc7a14	solute carrier family 7 (cationic amino acid transporter, y+ system), member 14	Chr3: 31.310188	10.0941	12.2	Chr19: 38.094488	-0.419191	52	0.00176618	0	0	1
10447841	16004	676	Igf2r	insulin-like growth factor 2 receptor	Chr17: 12.731411	9.56435	12	Chr19: 42.426702	-0.419138	52	0.00176886	0	0	1
10377485	23801	8013	Aloxe3	arachidonate lipoxygenase 3	Chr11: 69.135902	8.94713	13.3	Chr8: 24.382366	0.419105	52	0.00177056	0	0	1
10418183	211623	19162	Plac9	placenta specific 9	Chr14: 25.890762	6.78442	14.4	Chr13: 111.771070	0.419025	52	0.00177468	0	0	1
10418196	211623	19162	Plac9	placenta specific 9	Chr14: 26.030530	6.78442	14.4	Chr13: 111.771070	0.419025	52	0.00177468	0	0	1
10418208	211623	19162	Plac9	placenta specific 9	Chr14: 26.170144	6.78442	14.4	Chr13: 111.771070	0.419025	52	0.00177468	0	0	1
10593327	19286	268	Pts	6-pyruvoyl-tetrahydropterin synthase	Chr9: 50.522084	7.69556	13.1	Chr2: 149.640200	0.418892	52	0.0017815	0	0	1
10474842	56357	1676	Ivd	isovaleryl coenzyme A dehydrogenase	Chr2: 118.873211	10.7225	39	Chr2: 118.906260	0.418874	52	0.00178243	0	0	1
10352034	75820	51634	Wdr64	WD repeat domain 64	Chr1: 175.772304	6.83748	11.6	Chr2: 16.305711	0.418855	52	0.00178339	0	0	1
10339045			Affy_10339045	Affymetrix Mouse Gene 1.0 ST probe set 10339045	ChrUn: 1.000000	8.18281	15.9	Chr19: 59.456350	0.418834	52	0.00178447	0	0	1
10487861	70997	15741	Spef1	sperm flagellar 1	Chr2: 131.171908	7.62979	16.3	Chr2: 128.373489	0.418774	52	0.00178756	0	0	1
10514916	13370	620	Dio1	deiodinase, iodothyronine, type I	Chr4: 107.297608	4.46615	10.4	Chr4: 141.050324	0.41874	52	0.00178932	0	0	1
10475010	76246	5871	Rtf1	Rtf1, Paf1/RNA polymerase II complex component, homolog (S. cerevisiae)	Chr2: 119.726734	8.50598	59.8	Chr2: 118.906260	0.418717	52	0.0017905	0	0	1
10411386	15212	437	Hexb	hexosaminidase B	Chr13: 97.191233	10.5953	12.3	Chr6: 149.265815	0.418711	52	0.00179081	0	0	1
10348298	77040	41786	Atg16l1	autophagy-related 16-like 1 (yeast)	Chr1: 87.791995	9.19229	20.3	Chr2: 80.054211	-0.418667	52	0.00179306	0	0	1
10379720	414102		E230016K23Rik	RIKEN cDNA E230016K23 gene	Chr11: 83.622976	3.7495	13.2	Chr11: 74.110266	0.41863	52	0.00179498	0	0	1
10461865	14675	68386	Gna14	guanine nucleotide binding protein, alpha 14	Chr19: 16.609459	8.92423	12.6	Chr2: 80.054211	0.418629	52	0.00179503	0	0	1
10341746			Affy_10341746	Affymetrix Mouse Gene 1.0 ST probe set 10341746	ChrUn: 1.000000	5.8481	58.2	Chr2: 128.373489	0.418583	52	0.00179741	0	0	1
10467631	20562	2302	Slit1	slit homolog 1 (Drosophila)	Chr19: 41.652696	11.4642	13.4	Chr12: 15.732581	0.41851	52	0.00180124	0	0	1
10420120	21816	306	Tgm1	transglutaminase 1, K polypeptide	Chr14: 55.706460	4.84344	12.1	Chr1: 184.322351	0.418287	52	0.00181281	0	0	1
10445504	28064	9117	Yipf3	Yip1 domain family, member 3	Chr17: 46.251315	7.58844	9.5	Chr7: 24.502399	-0.418116	52	0.00182178	0	0	1
10586327	56741	10570	Igdcc4	immunoglobulin superfamily, DCC subclass, member 4	Chr9: 65.134492	9.25287	15.4	Chr2: 80.148968	-0.417918	52	0.0018322	0	0	1
10498711	12038	20065	Bche	butyrylcholinesterase	Chr3: 73.636072	7.52658	17.2	Chr2: 22.820915	0.417916	52	0.00183226	0	0	1
10476641	18549	37640	Pcsk2	proprotein convertase subtilisin/kexin type 2	Chr2: 143.784600	10.546	19.2	Chr6: 116.943087	0.417911	52	0.00183255	0	0	1
10395421			Tmem195		Chr12: 37.401922	5.40388	15.1	Chr4: 74.391573	0.417869	52	0.00183477	0	0	1
10479254	381409	18643	Cdh26	cadherin-like 26	Chr2: 178.457442	8.61487	15.3	ChrX: 139.536611	0.417861	52	0.00183519	0	0	1
10364484	15166	31022	Hcn2	hyperpolarization-activated, cyclic nucleotide-gated K+ 2	Chr10: 79.733709	8.25412	9.5	Chr11: 83.708433	-0.417833	52	0.00183667	0	0	1
10474982	56398	5235	1500003O03Rik	RIKEN cDNA 1500003O03 gene	Chr2: 119.585108	10.2732	128.9	Chr2: 118.906260	0.417799	52	0.00183847	0	0	1
10475916	72477	69513	Tmem87b	transmembrane protein 87B	Chr2: 128.826291	9.07046	53.5	Chr2: 128.373489	-0.417728	52	0.0018422	0	0	1
10496016	66350	11328	Pla2g12a	phospholipase A2, group XIIA	Chr3: 129.878689	10.0476	14.4	Chr17: 43.558775	-0.417553	52	0.00185152	0	0	1
10573934	17390	3329	Mmp2	matrix metallopeptidase 2	Chr8: 92.840443	8.27098	27.6	Chr8: 90.819263	0.417532	52	0.00185262	0	0	1
10345162	68421	10156	Lmbrd1	LMBR1 domain containing 1	Chr1: 24.764082	9.84792	13.2	Chr6: 147.652323	0.417527	52	0.00185288	0	0	1
10342194			Affy_10342194	Affymetrix Mouse Gene 1.0 ST probe set 10342194	ChrUn: 1.000000	6.60808	15	Chr9: 85.182730	-0.417448	52	0.00185708	0	0	1
10478071	319317		Snhg11	small nucleolar RNA host gene 11	Chr2: 158.380782	10.5039	62.8	Chr2: 156.631489	-0.417432	52	0.00185794	0	0	1
10447487			Affy_10447487	Affymetrix Mouse Gene 1.0 ST probe set 10447487	Chr17: 91.667098	6.84381	8.2	Chr14: 52.130495	0.41735	52	0.00186231	0	0	1
10367664	270685	56706	Mthfd1l	methylenetetrahydrofolate dehydrogenase (NADP+ dependent) 1-like	Chr10: 3.985574	5.08408	10.1	Chr4: 125.588387	0.417327	52	0.00186355	0	0	1
10448849	71718	41107	Telo2	TEL2, telomere maintenance 2, homolog (S. cerevisiae)	Chr17: 25.104608	8.0571	12.3	Chr17: 27.848224	-0.41724	52	0.00186822	0	0	1
10426586	73302	87373	1700031M16Rik	RIKEN cDNA 1700031M16 gene	Chr15: 98.401769	6.93858	19.7	Chr11: 36.820136	-0.417203	52	0.0018702	0	0	1
10492697	54635	9423	Pdgfc	platelet-derived growth factor, C polypeptide	Chr3: 81.212462	6.89002	11.5	Chr17: 86.758069	0.41711	52	0.00187523	0	0	1
10469727			Affy_10469727	Affymetrix Mouse Gene 1.0 ST probe set 10469727	Chr2: 23.094253	6.79875	16.9	Chr2: 26.877892	-0.417042	52	0.00187888	0	0	1
10469530	381350	103802	BC061194	cDNA sequence BC061194	Chr2: 18.737221	7.42265	16.9	Chr16: 85.807054	0.416936	52	0.00188458	0	0	1
10486161	214239	128188	C15orf52	human chromosome 15 open reading frame 52	Chr2: 118.760347	7.42762	11.9	Chr2: 114.197161	0.41691	52	0.00188598	0	0	1
10449091	214952	56038	Rhot2	ras homolog gene family, member T2	Chr17: 25.844673	5.524	9.3	Chr2: 33.606958	-0.416878	52	0.0018877	0	0	1
10441514	77106	44787	Tmem181a	transmembrane protein 181A	ChrUn: 1.000000	11.2492	15.6	Chr17: 7.705398	-0.416791	52	0.00189242	0	0	1
10593462	235345	52243	4833427G06Rik	RIKEN cDNA 4833427G06 gene	Chr9: 51.081355	4.32502	12.1	Chr11: 4.784489	-0.416785	52	0.00189275	0	0	1
10397399	320244	9013	Ttll5	tubulin tyrosine ligase-like family, member 5	Chr12: 85.912557	7.5126	14.8	Chr16: 3.500000	-0.416751	52	0.00189459	0	0	1
10460322	18739	3608	Pitpnm1	phosphatidylinositol transfer protein, membrane-associated 1	Chr19: 4.102811	10.9525	13.1	Chr6: 117.480394	-0.416667	52	0.00189914	0	0	1
10482413	94217	56810	Lrp1b	low density lipoprotein-related protein 1B (deleted in tumors)	Chr2: 41.449267	8.80731	37.6	Chr2: 42.669470	-0.416595	52	0.00190308	0	0	1
10571472	68797	4524	Pdgfrl	platelet-derived growth factor receptor-like	Chr8: 40.988813	7.87823	16.7	Chr2: 80.054211	-0.416582	52	0.00190378	0	0	1
10343593			Affy_10343593	Affymetrix Mouse Gene 1.0 ST probe set 10343593	ChrUn: 1.000000	6.28548	12.7	Chr3: 141.733523	-0.416421	52	0.00191258	0	0	1
10596615	208869	21030	Dock3	dedicator of cyto-kinesis 3	Chr9: 106.986000	9.01029	10.4	Chr2: 117.000383	-0.416394	52	0.00191405	0	0	1
10344428	17222	7414	Anapc1	anaphase promoting complex subunit 1	Chr2: 128.491379	4.78906	86.9	Chr2: 128.373489	0.416372	52	0.00191527	0	0	1
10418181	211623	19162	Plac9	placenta specific 9	Chr14: 25.888409	7.3846	13.7	Chr14: 33.093246	0.4163	52	0.0019192	0	0	1
10418194	211623	19162	Plac9	placenta specific 9	Chr14: 26.028179	7.3846	13.7	Chr14: 33.093246	0.4163	52	0.0019192	0	0	1
10418206	211623	19162	Plac9	placenta specific 9	Chr14: 26.167793	7.3846	13.7	Chr14: 33.093246	0.4163	52	0.0019192	0	0	1
10493083	27371	2958	Sh2d2a	SH2 domain protein 2A	Chr3: 87.851731	5.51158	11.6	Chr4: 155.236019	0.416292	52	0.00191968	0	0	1
10441373	24001	40796	Tiam2	T-cell lymphoma invasion and metastasis 2	Chr17: 3.448390	4.32558	13.2	Chr2: 13.600088	0.416281	52	0.00192024	0	0	1
10480814	227624	11674	B230208H17Rik	RIKEN cDNA B230208H17 gene	Chr2: 25.583171	8.68506	18.1	Chr13: 106.343092	0.416271	52	0.00192082	0	0	1
10459973	50771	21915	Atp9b	ATPase, class II, type 9B	Chr18: 80.753007	10.8535	14.7	Chr11: 106.656409	-0.416257	52	0.00192159	0	0	1
10351181	69962	32680	Mettl18	RIKEN cDNA 2810422O20 gene	Chr1: 163.995990	6.90325	56.8	Chr1: 163.338902	0.416223	52	0.00192346	0	0	1
10469552	70882	45442	Armc3	armadillo repeat containing 3	Chr2: 19.293089	4.90921	17	Chr2: 24.093641	-0.416205	52	0.00192442	0	0	1
10580647	104158	35606	Ces1d	carboxylesterase 1D	Chr8: 93.194997	8.28188	17	Chr2: 80.054211	0.415978	52	0.00193699	0	0	1
10469330	22352	2538	Vim	vimentin	Chr2: 13.580054	10.3629	17.2	Chr2: 78.100320	0.415895	52	0.00194156	0	0	1
10453641	225115	25090	Svil	supervillin	Chr18: 5.046589	6.24237	11.3	Chr2: 80.148968	0.415888	52	0.00194194	0	0	1
10446557	13823	49308	Epb4.1l3	erythrocyte protein band 4.1-like 3	Chr17: 69.239749	8.68138	23.3	Chr16: 89.532874	0.415879	52	0.00194243	0	0	1
10446839	12211	7248	Birc6	baculoviral IAP repeat-containing 6	Chr17: 74.562064	11.8327	11.1	Chr19: 38.094488	-0.415877	52	0.00194257	0	0	1
10476799	78774	9202	4930529M08Rik	RIKEN cDNA 4930529M08 gene	Chr2: 146.035247	6.49671	15.7	Chr4: 107.965002	0.415874	52	0.00194276	0	0	1
10361320	12902	55611	Cr2	complement receptor 2	Chr1: 195.176565	6.60679	13.7	Chr6: 101.840991	-0.415873	52	0.0019428	0	0	1
10484398	21788	4579	Tfpi	tissue factor pathway inhibitor	Chr2: 84.458049	8.61052	27.1	Chr2: 92.415016	0.415868	52	0.00194308	0	0	1
10430531	27373	121695	Csnk1e	casein kinase 1, epsilon	Chr15: 79.438797	9.85931	14.4	Chr5: 143.613048	0.41584	52	0.0019446	0	0	1
10349039	227446	10834	2310035C23Rik	RIKEN cDNA 2310035C23 gene	Chr1: 105.740468	9.76152	14.5	Chr4: 118.753825	-0.415793	52	0.00194721	0	0	1
10486318	68925	32269	Rpap1	RNA polymerase II associated protein 1	Chr2: 119.787272	7.87181	28.3	Chr2: 118.906260	-0.415766	52	0.00194874	0	0	1
10512927	242443		Grin3a	glutamate receptor ionotropic, NMDA3A	Chr4: 49.792599	8.35037	17.5	Chr8: 28.009678	0.415746	52	0.00194985	0	0	1
10473810	20375	2346	Sfpi1	SFFV proviral integration 1	Chr2: 91.099441	7.39606	8.7	Chr19: 38.036963	0.415706	52	0.00195209	0	0	1
10365984	17022	37614	Lum	lumican	Chr10: 97.565836	7.65125	11.6	Chr2: 117.000383	0.41569	52	0.00195299	0	0	1
10469870	241274	62431	Pnpla7	patatin-like phospholipase domain containing 7	Chr2: 24.980262	6.15908	12.1	Chr2: 9.829662	0.415658	52	0.00195475	0	0	1
10342788			Affy_10342788	Affymetrix Mouse Gene 1.0 ST probe set 10342788	ChrUn: 1.000000	3.53475	11.2	Chr3: 134.366544	0.415588	52	0.00195864	0	0	1
10606882	14657	69070	Glra4	glycine receptor, alpha 4 subunit	ChrX: 136.762724	6.013	11.2	Chr11: 35.933432	-0.415475	52	0.00196501	0	0	1
10504401	378702	85994	Serf2	small EDRK-rich factor 2	Chr4: 43.664351	8.57435	39.9	Chr2: 118.906260	0.415433	52	0.00196734	0	0	1
10364042	103149	9471	Upb1	ureidopropionase, beta	Chr10: 75.424508	8.07552	24.8	Chr4: 155.236019	0.415293	52	0.00197523	0	0	1
10399945	68764	45146	Cdhr3	cadherin-related family member 3	Chr12: 33.034998	5.3809	18.2	Chr5: 123.159360	0.415184	52	0.00198139	0	0	1
10418353	50905	10287	Il17rb	interleukin 17 receptor B	Chr14: 30.008732	8.401	11.5	Chr2: 22.820915	-0.415166	52	0.00198238	0	0	1
10459257	106877	18728	Afap1l1	actin filament associated protein 1-like 1	Chr18: 61.755608	4.90569	13.6	Chr4: 47.699478	0.415164	52	0.00198248	0	0	1
10373995	11764	21972	Ap1b1	adaptor protein complex AP-1, beta 1 subunit	Chr11: 5.019434	10.4032	11.5	ChrX: 51.911915	-0.415133	52	0.00198423	0	0	1
10575072	12550	20917	Cdh1	cadherin 1	Chr8: 106.669507	7.36952	8.8	ChrX: 139.352577	0.41508	52	0.00198722	0	0	1
10482380	94217	56810	Lrp1b	low density lipoprotein-related protein 1B (deleted in tumors)	Chr2: 40.903027	8.44469	21.8	Chr2: 43.632178	-0.415042	52	0.00198941	0	0	1
10431685	16564	56761	Kif21a	kinesin family member 21A	Chr15: 90.976477	9.54387	12.2	Chr11: 41.965969	-0.414991	52	0.00199229	0	0	1
10368686	66337	84685	1700025K23Rik	RIKEN cDNA 1700025K23 gene	Chr10: 39.122177	8.62587	11.4	Chr8: 10.521753	0.414951	52	0.00199455	0	0	1
10444899	14251	31337	Flot1	flotillin 1	Chr17: 35.824306	7.06892	10	Chr6: 143.932688	0.414947	52	0.00199481	0	0	1
10585207	72614	12474	Pih1d2	PIH1 domain containing 2	Chr9: 50.617471	6.67185	10.8	Chr18: 65.529336	-0.41491	52	0.00199688	0	0	1
10578485	212326	27540	Fam149a	family with sequence similarity 149, member A	Chr8: 45.349009	9.02642	18.8	Chr1: 22.062131	0.414873	52	0.001999	0	0	1
10585345	68304	17805	Kdelc2	KDEL (Lys-Asp-Glu-Leu) containing 2	Chr9: 53.397935	6.74308	12	Chr2: 17.898115	0.414797	52	0.00200331	0	0	1
10359758	68481	2939	Mpzl1	myelin protein zero-like 1	Chr1: 165.605666	9.89369	16.1	Chr18: 85.765082	0.414775	52	0.00200457	0	0	1
10526958	22255	56598	Uncx	UNC homeobox	Chr5: 139.544506	6.54338	14.5	Chr12: 75.731215	-0.414735	52	0.00200687	0	0	1
10583872	73230	12494	Bmper	BMP-binding endothelial regulator	Chr9: 23.223644	8.90935	13.4	Chr13: 71.002095	-0.414718	52	0.00200786	0	0	1
10417596	74430	18873	4930452B06Rik	RIKEN cDNA 4930452B06 gene	Chr14: 8.659389	7.53171	69.3	Chr14: 3.000000	0.414705	52	0.0020086	0	0	1
10501418	76123	56584	Gpsm2	G-protein signalling modulator 2 (AGS3-like, C. elegans)	Chr3: 108.711446	5.88913	15.3	Chr12: 117.389926	0.414698	52	0.00200897	0	0	1
10435286	77446	35276	Heg1	HEG homolog 1 (zebrafish)	Chr16: 33.766686	9.75433	12.2	Chr16: 92.411604	0.414688	52	0.00200954	0	0	1
10603683	26896	22082	Med14	mediator complex subunit 14	ChrX: 12.728069	11.1243	11	Chr4: 33.181426	-0.414537	52	0.00201819	0	0	1
10512058			Affy_10512058	Affymetrix Mouse Gene 1.0 ST probe set 10512058	Chr4: 36.003317	6.99312	12.5	ChrX: 142.990665	-0.414482	52	0.00202139	0	0	1
10394780	53602	37586	Hpcal1	hippocalcin-like 1	Chr12: 17.786210	10.2819	11.8	Chr3: 64.335633	0.414471	52	0.00202197	0	0	1
10475543	59010	10921	Sqrdl	sulfide quinone reductase-like (yeast)	Chr2: 122.809291	6.30417	43.4	Chr2: 122.399975	0.414469	52	0.0020221	0	0	1
10429236	69700	43567	Col22a1	collagen, type XXII, alpha 1	Chr15: 71.804230	7.38652	14	Chr15: 31.731351	-0.414359	52	0.00202843	0	0	1
10369416	20397	2897	Sgpl1	sphingosine phosphate lyase 1	Chr10: 61.100914	9.37965	9.5	Chr2: 80.148968	0.414332	52	0.00203001	0	0	1
10486501	211499	9165	Tmem87a	transmembrane protein 87A	Chr2: 120.355577	7.93529	19.1	Chr2: 118.906260	-0.414258	52	0.00203427	0	0	1
10411466	218503	9030	Fcho2	FCH domain only 2	Chr13: 98.726198	9.61812	16.5	Chr16: 89.532874	0.414253	52	0.00203453	0	0	1
10394826			Affy_10394826	Affymetrix Mouse Gene 1.0 ST probe set 10394826	Chr12: 18.997008	10.036	22	Chr16: 85.807054	0.414207	52	0.00203719	0	0	1
10603566	13058	68054	Cybb	cytochrome b-245, beta polypeptide (NADPH oxidase 2)	ChrX: 9.469212	8.43398	16.2	Chr4: 58.345499	0.414151	52	0.00204045	0	0	1
10578480	212326	27540	Fam149a	family with sequence similarity 149, member A	Chr8: 45.340994	9.04665	13.2	Chr7: 59.986065	0.414093	52	0.00204383	0	0	1
10445056	224762	17137	Trim31	tripartite motif-containing 31	Chr17: 36.901649	5.22946	11.3	Chr5: 39.743857	-0.41406	52	0.00204575	0	0	1
10538752	11921	31297	Atoh1	atonal homolog 1 (Drosophila)	Chr6: 64.729259	6.20475	11	Chr17: 10.720847	-0.414	52	0.00204925	0	0	1
10434075	77626	9813	Smpd4	sphingomyelin phosphodiesterase 4	Chr16: 17.626812	7.49385	14	Chr11: 43.071345	0.413967	52	0.00205114	0	0	1
10407425	56349	4283	Net1	neuroepithelial cell transforming gene 1	Chr13: 3.887572	8.90433	12.6	Chr15: 68.830704	0.413951	52	0.00205209	0	0	1
10526230	100038504		Gm10369	predicted gene 10369	Chr5: 134.676565	7.2491	12.5	Chr1: 118.988073	-0.413949	52	0.00205217	0	0	1
10566577	74558	111139	Gvin1	GTPase, very large interferon inducible 1	Chr7: 106.175921	7.26535	18.9	Chr18: 69.862165	0.413932	52	0.00205317	0	0	1
10492778	229459	19424	Dchs2	dachsous 2 (Drosophila)	Chr3: 83.248655	5.84394	9.6	Chr1: 46.908195	0.413924	52	0.00205364	0	0	1
10346381	11761	68165	Aox1	aldehyde oxidase 1 (acute alcohol withdrawal induced)	Chr1: 58.054650	8.71262	13.6	Chr13: 103.151983	0.413807	52	0.00206047	0	0	1
10338858			Affy_10338858	Affymetrix Mouse Gene 1.0 ST probe set 10338858	ChrUn: 1.000000	7.85533	42.9	Chr2: 128.373489	-0.413737	52	0.0020646	0	0	1
10464633	58988	68374	Rps6kb2	ribosomal protein S6 kinase, polypeptide 2	Chr19: 4.159273	9.88956	17.7	Chr2: 80.148968	-0.413616	52	0.0020717	0	0	1
10454024	72747	41752	Ttc39c	tetratricopeptide repeat domain 39C	Chr18: 12.729994	9.07098	15.2	Chr1: 37.639250	-0.413406	52	0.00208406	0	0	1
10487440	72180	23275	Zfp661	zinc finger protein 661	Chr2: 127.584639	7.9976	54	Chr2: 125.803166	0.413319	52	0.00208917	0	0	1
10475222	668880	52655	Stard9	START domain containing 9	Chr2: 120.668013	6.77012	27.9	Chr2: 131.056131	0.41321	52	0.00209562	0	0	1
10555285	69121	9131	Chrdl2	chordin-like 2	Chr7: 100.022005	8.20946	8.8	Chr9: 35.105632	-0.41317	52	0.00209801	0	0	1
10352592	22283	66151	Ush2a	Usher syndrome 2A (autosomal recessive, mild)	Chr1: 188.351071	4.48881	11.5	Chr6: 138.409144	0.413148	52	0.00209931	0	0	1
10519761	20349	8247	Sema3e	sema domain, immunoglobulin domain (Ig), short basic domain, secreted, (semaphorin) 3E	Chr5: 14.233636	6.88054	10.7	Chr2: 79.794952	0.413081	52	0.00210328	0	0	1
10425399	239556	69331	Cacna1i	calcium channel, voltage-dependent, alpha 1I subunit	Chr15: 80.387774	9.13854	12.8	Chr2: 159.447549	-0.41301	52	0.00210755	0	0	1
10530335	11980	48402	Atp8a1	ATPase, aminophospholipid transporter (APLT), class I, type 8A, member 1	Chr5: 67.705976	10.6353	15.4	Chr5: 114.599325	-0.412946	52	0.00211134	0	0	1
10397611	22095	315	Tshr	thyroid stimulating hormone receptor	Chr12: 91.505270	5.48008	13.7	Chr2: 134.896602	0.412917	52	0.00211312	0	0	1
10478999	21420	2423	Tfap2c	transcription factor AP-2, gamma	Chr2: 172.549757	3.15562	13.5	Chr2: 148.055322	-0.412883	52	0.00211511	0	0	1
10467622	20562	2302	Slit1	slit homolog 1 (Drosophila)	Chr19: 41.639736	8.47335	11.2	Chr1: 191.978902	0.412869	52	0.00211596	0	0	1
10599388	20843	38206	Stag2	stromal antigen 2	ChrX: 42.229319	7.70058	12.9	Chr2: 14.395051	0.412837	52	0.0021179	0	0	1
10460340	18739	3608	Pitpnm1	phosphatidylinositol transfer protein, membrane-associated 1	Chr19: 4.112111	10.218	13.9	Chr1: 99.889757	-0.412818	52	0.00211902	0	0	1
10414676	77945	10679	Rpgrip1	retinitis pigmentosa GTPase regulator interacting protein 1	Chr14: 52.140579	5.82435	21.2	Chr1: 163.338902	-0.412809	52	0.00211955	0	0	1
10373675	258672	121503	Olfr825	olfactory receptor 825	Chr10: 130.163348	5.33583	13.5	Chr6: 143.932688	-0.412803	52	0.00211992	0	0	1
10447868	240023	15054	Pnldc1	poly(A)-specific ribonuclease (PARN)-like domain containing 1	Chr17: 12.895527	3.33071	9.2	Chr2: 17.898115	-0.412792	52	0.00212056	0	0	1
10394814			Affy_10394814	Affymetrix Mouse Gene 1.0 ST probe set 10394814	Chr12: 18.683187	8.71225	55	Chr12: 16.828469	0.412724	52	0.00212468	0	0	1
10445889	211468	14332	Kcnh8	potassium voltage-gated channel, subfamily H (eag-related), member 8	Chr17: 52.898468	10.3196	17.2	Chr11: 43.071345	-0.412621	52	0.00213088	0	0	1
10472007	16574	56234	Kif5c	kinesin family member 5C	Chr2: 49.723062	10.9492	16.5	Chr11: 107.133181	-0.412491	52	0.0021387	0	0	1
10459690	13176	21081	Dcc	deleted in colorectal carcinoma	Chr18: 71.542266	8.4669	11.1	Chr1: 41.290131	0.412423	52	0.0021428	0	0	1
10346254	17700	3850	Mstn	myostatin	Chr1: 53.067204	5.49063	8.7	Chr2: 80.327515	-0.412407	52	0.00214377	0	0	1
10596609	208869	21030	Dock3	dedicator of cyto-kinesis 3	Chr9: 106.958430	7.25737	13.6	Chr2: 79.342066	-0.41238	52	0.00214542	0	0	1
10472603	277396	18628	Klhl23	kelch-like 23 (Drosophila)	Chr2: 69.833722	8.04504	17.5	Chr16: 82.357407	0.412362	52	0.00214652	0	0	1
10592131	109229	11584	Fam118b	family with sequence similarity 118, member B	Chr9: 35.223631	8.87819	13	Chr9: 41.418171	-0.412343	52	0.00214767	0	0	1
10342217			Affy_10342217	Affymetrix Mouse Gene 1.0 ST probe set 10342217	ChrUn: 1.000000	4.30317	30.4	Chr2: 128.373489	0.412337	52	0.00214802	0	0	1
10388526	67201	9376	Glod4	glyoxalase domain containing 4	Chr11: 76.234390	8.84083	12.6	Chr5: 124.808909	0.412313	52	0.00214946	0	0	1
10471110	277463	81077	Gpr107	G protein-coupled receptor 107	Chr2: 31.167027	11.0354	11.1	Chr11: 106.656409	-0.412311	52	0.0021496	0	0	1
10442499	18763	250	Pkd1	polycystic kidney disease 1 homolog	Chr17: 24.564623	10.8517	12.8	Chr2: 80.148968	-0.412302	52	0.00215012	0	0	1
10363237	57319	4886	Smpdl3a	sphingomyelin phosphodiesterase, acid-like 3A	Chr10: 57.807377	10.5441	14.3	Chr1: 106.321454	0.412202	52	0.00215619	0	0	1
10517514	12262	32020	C1qc	complement component 1, q subcomponent, C chain	Chr4: 136.889860	8.27417	9.9	Chr1: 139.521090	0.412187	52	0.00215711	0	0	1
10561430	20924		Supt5	suppressor of Ty 5	Chr7: 28.338695	8.03421	13.1	Chr19: 29.981175	0.412157	52	0.00215893	0	0	1
10359702	83993	3779	Tbx19	T-box 19	Chr1: 165.138290	8.84058	43.3	Chr1: 163.338902	0.412147	52	0.00215956	0	0	1
10383159	672511	45439	Rnf213	ring finger protein 213	Chr11: 119.414357	8.37429	55.7	Chr11: 119.408952	0.412139	52	0.00216004	0	0	1
10372305			Gm6924		Chr10: 107.854260	7.2331	12.1	Chr2: 22.820915	-0.412137	52	0.00216017	0	0	1
10398809	104816	113390	Aspg	asparaginase homolog (S. cerevisiae)	Chr12: 112.126317	7.69779	13.3	Chr6: 145.501337	-0.41205	52	0.00216547	0	0	1
10574299	330830	12996	Ccdc135	coiled-coil domain containing 135	Chr8: 95.071314	8.59444	9.3	Chr18: 49.946937	-0.41204	52	0.0021661	0	0	1
10436668	67374	10929	Jam2	junction adhesion molecule 2	Chr16: 84.774449	10.8478	14.3	Chr8: 21.946965	0.41203	52	0.00216667	0	0	1
10462369	16452	21033	Jak2	Janus kinase 2	Chr19: 29.282389	9.26452	9.4	ChrX: 48.895006	0.41201	52	0.00216794	0	0	1
10550864	54678	117959	Zfp108	zinc finger protein 108	Chr7: 24.261985	6.92494	40.9	Chr7: 20.042398	0.411992	52	0.00216903	0	0	1
10583009	12364	7654	Casp12	caspase 12	Chr9: 5.346488	4.44998	20.7	Chr5: 137.893580	0.411984	52	0.00216953	0	0	1
10602161	12830	22422	Col4a5	collagen, type IV, alpha 5	ChrX: 141.688070	5.14654	10.7	Chr7: 46.449614	0.411949	52	0.00217164	0	0	1
10516423	332937	2422	Tcfap2e	transcription factor AP-2, epsilon	Chr4: 126.721891	7.10787	11.7	Chr9: 40.213083	-0.41191	52	0.00217403	0	0	1
10525198	269700	28297	Gm15800	predicted gene 15800	Chr5: 121.289583	8.77823	9.9	Chr16: 26.422169	0.411908	52	0.00217417	0	0	1
10344871	109294		Prex2	phosphatidylinositol-3,4,5-trisphosphate-dependent Rac exchange factor 2	Chr1: 11.204088	9.35123	16.2	Chr9: 119.286156	0.411895	52	0.00217493	0	0	1
10445066	386454		Rnf39	ring finger protein 39	Chr17: 36.947728	8.65406	11.9	Chr8: 121.000000	0.411854	52	0.00217749	0	0	1
10339335			Affy_10339335	Affymetrix Mouse Gene 1.0 ST probe set 10339335	Chr2: 128.100000	7.08654	91.6	Chr2: 128.373489	0.411837	52	0.00217854	0	0	1
10506143	242557	56296	Atg4c	autophagy-related 4C (yeast)	Chr4: 99.229494	6.419	14.1	Chr2: 93.321195	0.411824	52	0.00217933	0	0	1
10355035	70375	16323	Ica1l	islet cell autoantigen 1-like	Chr1: 60.028089	6.46498	12.2	Chr14: 49.074404	0.411788	52	0.0021815	0	0	1
10562274	52857	10843	Gramd1a	GRAM domain containing 1A	Chr7: 31.141133	11.3403	20.4	Chr7: 29.352645	-0.411772	52	0.00218253	0	0	1
10543606	333088	87817	Kcp	kielin/chordin-like protein	Chr6: 29.476738	6.34302	14.2	Chr2: 16.305711	0.411703	52	0.00218677	0	0	1
10538079	243369	45453	Sspo	SCO-spondin	Chr6: 48.501192	7.99583	14.7	Chr14: 42.240278	-0.411696	52	0.00218719	0	0	1
10440629	14805	68992	Grik1	glutamate receptor, ionotropic, kainate 1	Chr16: 87.940630	5.73692	11.4	Chr12: 10.531550	0.411684	52	0.00218792	0	0	1
10455651	106869	8649	Tnfaip8	tumor necrosis factor, alpha-induced protein 8	Chr18: 50.091267	6.29923	12.8	Chr8: 36.402056	0.411671	52	0.00218873	0	0	1
10355733	69171	9238	Cnppd1	cyclin Pas1/PHO80 domain containing 1	Chr1: 75.137354	7.819	14.5	Chr2: 50.640741	-0.411591	52	0.00219364	0	0	1
10574674	26386	100128	Hsf4	heat shock transcription factor 4	Chr8: 105.275682	6.55256	11.3	Chr4: 4.036026	0.411551	52	0.00219613	0	0	1
10541062	258914	17434	Olfr211	olfactory receptor 211	Chr6: 116.493716	5.9126	14.8	Chr2: 116.722033	-0.411516	52	0.00219828	0	0	1
10541887	20276	811	Scnn1a	sodium channel, nonvoltage-gated 1 alpha	Chr6: 125.321931	8.74485	28	Chr2: 79.794952	0.411461	52	0.0022017	0	0	1
10365807	237465	52182	Ccdc38	coiled-coil domain containing 38	Chr10: 93.579888	4.43038	8.5	Chr2: 80.276774	0.411431	52	0.00220359	0	0	1
10597678	20271	22738	Scn5a	sodium channel, voltage-gated, type V, alpha	Chr9: 119.539686	10.6632	13.6	Chr2: 116.722033	-0.411341	52	0.00220919	0	0	1
10481450	70266	37872	Ccbl1	cysteine conjugate-beta lyase 1	Chr2: 30.205809	6.28537	19.3	Chr2: 16.305711	0.411247	52	0.00221499	0	0	1
10479447	12841	20438	Col9a3	collagen, type IX, alpha 3	Chr2: 180.612957	8.75885	11.7	Chr6: 147.652323	-0.411213	52	0.00221713	0	0	1
10474131	210622	9134	Pamr1	peptidase domain containing associated with muscle regeneration 1	Chr2: 102.580733	5.80192	9.8	Chr5: 142.064325	0.411198	52	0.00221804	0	0	1
10412740			Affy_10412740	Affymetrix Mouse Gene 1.0 ST probe set 10412740	Chr14: 13.948300	4.60288	12	Chr16: 73.747956	-0.411167	52	0.00222	0	0	1
10528891	56873	49706	Lmbr1	limb region 1	Chr5: 29.287414	4.4009	11.3	Chr5: 137.893580	0.411017	52	0.00222936	0	0	1
10468224	54130	21173	Actr1a	ARP1 actin-related protein 1 homolog A, centractin alpha (yeast)	Chr19: 46.382332	6.27625	15.8	ChrX: 139.536611	0.410952	52	0.00223345	0	0	1
10573513	170833	8332	Hook2	hook homolog 2 (Drosophila)	Chr8: 85.003075	8.78529	31	Chr8: 83.183208	0.410915	52	0.00223577	0	0	1
10438819	239796	18614	1600021P15Rik	RIKEN cDNA 1600021P15 gene	Chr16: 28.836316	7.23173	14.6	Chr9: 42.110168	-0.410902	52	0.00223658	0	0	1
10573937	17390	3329	Mmp2	matrix metallopeptidase 2	Chr8: 92.850158	8.353	12.6	Chr3: 28.336139	0.410894	52	0.00223709	0	0	1
10427291	15426	88803	Hoxc8	homeobox C8	Chr15: 102.990574	5.94244	10.6	Chr6: 144.053714	-0.41089	52	0.00223732	0	0	1
10423748	26942	8081	Spag1	sperm associated antigen 1	Chr15: 36.179594	7.96338	8.9	ChrX: 113.901825	-0.410862	52	0.00223908	0	0	1
10432742	239673	72272	4732456N10Rik	RIKEN cDNA 4732456N10 gene	Chr15: 101.559212	7.423	14.3	Chr5: 123.165952	-0.410846	52	0.00224011	0	0	1
10394604	76820	12657	Fam49a	family with sequence similarity 49, member A	Chr12: 12.364779	8.29162	17.6	Chr2: 113.445288	0.410841	52	0.0022404	0	0	1
10557022	13631	7299	Eef2k	eukaryotic elongation factor-2 kinase	Chr7: 120.887870	7.35467	10.6	Chr4: 119.798628	0.410839	52	0.00224054	0	0	1
10453053	260409	4708	Cdc42ep3	CDC42 effector protein (Rho GTPase binding) 3	Chr17: 79.334696	8.3271	14.4	Chr5: 125.351290	0.410812	52	0.00224228	0	0	1
10601556	245583	51391	Tgif2lx1	TGFB-induced factor homeobox 2-like, X-linked 1	ChrX: 118.427241	5.6261	18.6	Chr2: 22.820915	-0.410633	52	0.00225355	0	0	1
10496166	71793	32474	Ints12	integrator complex subunit 12	Chr3: 133.110134	8.41652	16.7	Chr2: 144.092011	0.410432	52	0.00226633	0	0	1
10402607	353326	120261	Rtl1	retrotransposon-like 1	Chr12: 109.590278	8.3619	18.5	Chr12: 51.647704	-0.410374	52	0.00227001	0	0	1
10491481	20674	68298	Sox2	SRY-box containing gene 2	Chr3: 34.651535	9.234	15	Chr2: 80.054211	0.410356	52	0.00227115	0	0	1
10439564			Affy_10439564	Affymetrix Mouse Gene 1.0 ST probe set 10439564	Chr16: 44.040088	7.29048	12.6	Chr5: 139.494733	0.410355	52	0.00227123	0	0	1
10523409	231470	23516	Fras1	Fraser syndrome 1 homolog (human)	Chr5: 96.682316	8.07562	14.1	Chr7: 116.731661	0.410352	52	0.0022714	0	0	1
10394315	20403	22627	Itsn2	intersectin 2	Chr12: 4.671277	9.25921	14	Chr5: 30.834663	-0.410337	52	0.00227237	0	0	1
10466194	383435	13075	Ms4a14	membrane-spanning 4-domains, subfamily A, member 14	Chr19: 11.303901	6.47806	13.2	Chr6: 138.407229	0.410286	52	0.0022756	0	0	1
10541078	20315	507	Cxcl12	chemokine (C-X-C motif) ligand 12	Chr6: 117.173509	9.21279	21.1	Chr10: 102.115019	0.410283	52	0.00227579	0	0	1
10461616	73656		Ms4a6c	membrane-spanning 4-domains, subfamily A, member 6C	Chr19: 11.472453	6.70062	8.2	Chr14: 118.537399	0.410192	52	0.0022816	0	0	1
10380636	15415	55828	Hoxb7	homeobox B7	Chr11: 96.289378	8.19433	11.5	Chr2: 80.148968	-0.410129	52	0.00228567	0	0	1
10387896	66102	49694	Cxcl16	chemokine (C-X-C motif) ligand 16	Chr11: 70.455398	7.83479	17	Chr11: 72.494723	0.410081	52	0.00228873	0	0	1
10372089	71207	41726	Nudt4	nudix (nucleoside diphosphate linked moiety X)-type motif 4	Chr10: 95.563829	8.09971	11.4	Chr2: 80.148968	0.409981	52	0.00229515	0	0	1
10575055	12550	20917	Cdh1	cadherin 1	Chr8: 106.649054	7.98815	11.9	Chr9: 15.889229	0.409955	52	0.00229682	0	0	1
10407424	56349	4283	Net1	neuroepithelial cell transforming gene 1	Chr13: 3.886543	8.33373	20.1	Chr2: 80.148968	0.409877	52	0.00230182	0	0	1
10430767	19387	55700	Rangap1	RAN GTPase activating protein 1	Chr15: 81.729756	8.77783	15.5	Chr4: 28.322409	-0.409845	52	0.00230389	0	0	1
10416063	12759	1382	Clu	clusterin	Chr14: 65.974888	11.1933	13.9	Chr5: 119.058415	0.409813	52	0.00230599	0	0	1
10476649	56431	21362	Dstn	destrin	Chr2: 143.938406	11.2522	17.9	Chr2: 139.724059	0.409767	52	0.00230891	0	0	1
10354395	227059	34076	Slc39a10	solute carrier family 39 (zinc transporter), member 10	Chr1: 46.820535	10.2591	11.3	Chr19: 23.915150	-0.409727	52	0.00231152	0	0	1
10467198	107765	8289	Ankrd1	ankyrin repeat domain 1 (cardiac muscle)	Chr19: 36.117869	6.5211	16	Chr2: 24.093641	0.409719	52	0.00231204	0	0	1
10482393	94217	56810	Lrp1b	low density lipoprotein-related protein 1B (deleted in tumors)	Chr2: 41.123682	7.87158	13.7	Chr3: 157.519787	-0.409561	52	0.0023223	0	0	1
10406836	68558	11312	Ankra2	ankyrin repeat, family A (RFXANK-like), 2	Chr13: 98.273384	9.04856	15.3	Chr2: 106.598181	-0.40956	52	0.00232236	0	0	1
10565477	70884	100149	Ccdc81	coiled-coil domain containing 81	Chr7: 89.898049	5.54823	13	Chr7: 95.983946	0.409514	52	0.00232531	0	0	1
10535178	231832	64815	Tmem184a	transmembrane protein 184a	Chr5: 139.807627	10.0754	16.8	Chr6: 116.943087	0.409476	52	0.00232781	0	0	1
10581148	12556	2997	Cdh16	cadherin 16	Chr8: 104.623073	6.88963	8	Chr17: 27.848224	-0.409413	52	0.00233188	0	0	1
10346062	12825	55433	Col3a1	collagen, type III, alpha 1	Chr1: 45.345958	6.29608	12.4	Chr2: 19.078722	0.409413	52	0.0023319	0	0	1
10499555	13639	3830	Efna4	ephrin A4	Chr3: 89.334200	7.25348	13	Chr3: 132.233048	-0.409342	52	0.00233657	0	0	1
10363473	65971	17650	Tbata	thymus, brain and testes associated	Chr10: 61.187682	6.82856	15	Chr10: 102.375390	-0.40931	52	0.00233862	0	0	1
10476165	19262	20621	Ptpra	protein tyrosine phosphatase, receptor type, A	Chr2: 130.503512	11.24	9.7	Chr5: 32.326797	0.40927	52	0.00234128	0	0	1
10444770			Bat1a		Chr17: 35.246950	12.0637	9.2	Chr12: 31.211373	-0.409188	52	0.0023466	0	0	1
10447127			Affy_10447127	Affymetrix Mouse Gene 1.0 ST probe set 10447127	Chr17: 82.355915	6.15123	14.8	Chr17: 3.223874	0.409174	52	0.00234751	0	0	1
10599996	17772	37279	Mtm1	X-linked myotubular myopathy gene 1	ChrX: 71.315110	5.43892	18.9	Chr2: 80.327515	0.409171	52	0.00234774	0	0	1
10473177	70599	4912	Ssfa2	sperm specific antigen 2	Chr2: 79.662310	7.96163	65.8	Chr2: 79.794952	0.409168	52	0.00234792	0	0	1
10441513	77106	44787	Tmem181a	transmembrane protein 181A	ChrUn: 1.000000	11.0719	12.3	Chr6: 52.384616	-0.40907	52	0.00235435	0	0	1
10601697	74448	78051	Arl13a	ADP-ribosylation factor-like 13A	ChrX: 134.205486	5.32633	11.1	Chr13: 8.804094	-0.409019	52	0.00235773	0	0	1
10375048	15126	110705	Hba-x	hemoglobin X, alpha-like embryonic chain in Hba complex (yolk sac hemoglobin)	Chr11: 32.276675	5.73083	13.1	Chr9: 15.889229	-0.40894	52	0.00236293	0	0	1
10416061	12759	1382	Clu	clusterin	Chr14: 65.971788	11.7037	18.8	Chr4: 153.933969	0.408909	52	0.002365	0	0	1
10575847	12554	20335	Cdh13	cadherin 13	Chr8: 118.505605	8.45756	10.7	Chr6: 110.917939	0.40886	52	0.00236824	0	0	1
10408796	218165		Ofcc1	orofacial cleft 1 candidate 1	Chr13: 40.287995	7.06917	14.3	Chr6: 34.483299	-0.408848	52	0.00236902	0	0	1
10521304	15194	1593	Htt	huntingtin	Chr5: 34.876841	10.9062	10.6	Chr2: 33.606958	-0.408771	52	0.00237411	0	0	1
10560849	22756	86846	Zfp94	zinc finger protein 94	Chr7: 24.314384	6.38527	65.5	Chr7: 20.042398	0.408734	52	0.00237653	0	0	1
10482924	66205	8919	Cd302	CD302 antigen	Chr2: 60.257047	7.33694	13	Chr2: 128.373489	0.408643	52	0.00238255	0	0	1
10340878			Affy_10340878	Affymetrix Mouse Gene 1.0 ST probe set 10340878	ChrUn: 1.000000	6.11856	42.5	Chr2: 128.373489	0.408589	52	0.00238616	0	0	1
10575857	12554	20335	Cdh13	cadherin 13	Chr8: 119.312515	8.07367	13.2	Chr3: 46.156467	0.408568	52	0.00238756	0	0	1
10605290	192176	1119	Flna	filamin, alpha	ChrX: 74.239335	9.61048	19.5	Chr6: 142.500000	0.408519	52	0.00239082	0	0	1
10340578			Affy_10340578	Affymetrix Mouse Gene 1.0 ST probe set 10340578	ChrUn: 1.000000	6.85498	28.5	Chr2: 128.373489	-0.40847	52	0.00239408	0	0	1
10403624	17101	61	Lyst	lysosomal trafficking regulator	Chr13: 13.670880	9.5176	9	Chr5: 29.537495	-0.408402	52	0.00239862	0	0	1
10339713			Affy_10339713	Affymetrix Mouse Gene 1.0 ST probe set 10339713	ChrUn: 1.000000	6.63363	10.2	Chr10: 48.377966	-0.408348	52	0.00240225	0	0	1
10475273	17151	7826	Ccndbp1	cyclin D-type binding-protein 1	Chr2: 121.011686	9.1711	97.1	Chr2: 118.906260	0.40826	52	0.00240815	0	0	1
10411556	544971	34582	Bdp1	B double prime 1, subunit of RNA polymerase III transcription initiation factor IIIB	Chr13: 100.027444	5.82988	14.8	Chr1: 158.380674	0.408213	52	0.00241133	0	0	1
10395308	75040	19147	Efcab10	EF-hand calcium binding domain 10	Chr12: 33.395009	6.03162	11.8	Chr2: 125.878798	0.40818	52	0.00241351	0	0	1
10530340	11980	48402	Atp8a1	ATPase, aminophospholipid transporter (APLT), class I, type 8A, member 1	Chr5: 67.747320	11.8475	18.2	Chr2: 116.722033	-0.408137	52	0.00241641	0	0	1
10489917	69553	15438	Fam65c	family with sequence similarity 65, member C	Chr2: 167.980885	6.26785	14.6	Chr18: 42.987483	0.408072	52	0.00242076	0	0	1
10509193	230837	41190	Asap3	ArfGAP with SH3 domain, ankyrin repeat and PH domain 3	Chr4: 136.238671	7.33152	11.9	Chr1: 63.144761	0.408048	52	0.00242239	0	0	1
10400429	56784	84805	Ralgapa1	Ral GTPase activating protein, alpha subunit 1	Chr12: 55.697854	11.0767	12.3	Chr14: 58.815293	-0.407972	52	0.00242753	0	0	1
10362261	13822	37478	Epb4.1l2	erythrocyte protein band 4.1-like 2	Chr10: 25.501872	9.85773	11.9	Chr2: 46.195816	0.407932	52	0.00243021	0	0	1
10499479	72296	104162	Rusc1	RUN and SH3 domain containing 1	Chr3: 89.090518	9.85033	9.8	Chr18: 85.765082	-0.407873	52	0.0024342	0	0	1
10476640	18549	37640	Pcsk2	proprotein convertase subtilisin/kexin type 2	Chr2: 143.773908	10.394	15.4	Chr6: 116.943087	0.407871	52	0.00243439	0	0	1
10470993	227699	45683	Nup188	nucleoporin 188	Chr2: 30.323592	9.81344	17.8	Chr8: 3.500000	-0.407845	52	0.00243611	0	0	1
10484397	21788	4579	Tfpi	tissue factor pathway inhibitor	Chr2: 84.453836	8.27125	26.7	Chr2: 92.415016	0.407746	52	0.00244286	0	0	1
10436722	74112	38183	Usp16	ubiquitin specific peptidase 16	Chr16: 87.479420	9.883	9.8	Chr6: 148.606286	-0.407718	52	0.00244476	0	0	1
10477674	668940		Myh7b	myosin, heavy chain 7B, cardiac muscle, beta	Chr2: 155.611221	8.61656	10.9	Chr8: 3.500000	-0.407717	52	0.00244482	0	0	1
10545975	69538	12976	Antxr1	anthrax toxin receptor 1	Chr6: 87.134510	8.36583	11.2	Chr11: 107.964395	0.407689	52	0.00244669	0	0	1
10599077	100039240	86004	Gm10058	predicted gene 10058	ChrX: 30.331339	3.4335	15.3	Chr3: 3.785417	-0.407677	52	0.00244751	0	0	1
10599109	100039240	86004	Gm10058	predicted gene 10058	ChrX: 35.405796	3.4335	15.3	Chr3: 3.785417	-0.407677	52	0.00244751	0	0	1
10603960	100039240	86004	Gm10058	predicted gene 10058	ChrX: 26.700975	3.4335	15.3	Chr3: 3.785417	-0.407677	52	0.00244751	0	0	1
10603971	100039240	86004	Gm10058	predicted gene 10058	ChrX: 27.493218	3.4335	15.3	Chr3: 3.785417	-0.407677	52	0.00244751	0	0	1
10604004	100039240	86004	Gm10058	predicted gene 10058	ChrX: 28.606176	3.4335	15.3	Chr3: 3.785417	-0.407677	52	0.00244751	0	0	1
10604015	100039240	86004	Gm10058	predicted gene 10058	ChrX: 28.952986	3.4335	15.3	Chr3: 3.785417	-0.407677	52	0.00244751	0	0	1
10403350	432723		Gm5444	predicted gene 5444	Chr13: 4.833529	6.15548	13.3	Chr5: 118.917989	-0.407635	52	0.00245037	0	0	1
10490862	76897	18366	Ralyl	RALY RNA binding protein-like	Chr3: 14.107219	4.8896	14.4	Chr4: 74.391573	0.407603	52	0.00245256	0	0	1
10487330	66552	36411	Sppl2a	signal peptide peptidase-like 2A precursor	Chr2: 126.917844	8.46319	97.6	Chr2: 125.878798	0.407568	52	0.00245494	0	0	1
10497085	19218	105703	Ptger3	prostaglandin E receptor 3 (subtype EP3)	Chr3: 157.643892	5.02192	15.6	Chr5: 142.064325	-0.407513	52	0.00245874	0	0	1
10592368			Affy_10592368	Affymetrix Mouse Gene 1.0 ST probe set 10592368	Chr9: 37.822586	4.38081	14	Chr8: 61.476983	-0.407494	52	0.00245998	0	0	1
10561126	26362	7583	Axl	AXL receptor tyrosine kinase	Chr7: 25.788490	9.16842	21.6	Chr10: 96.749466	0.407485	52	0.0024606	0	0	1
10411277	75209	57152	Sv2c	synaptic vesicle glycoprotein 2c	Chr13: 95.976624	5.77387	9	Chr4: 28.322409	-0.407481	52	0.00246089	0	0	1
10450677	15042	69019	H2-T24	histocompatibility 2, T region locus 24	Chr17: 36.014563	7.05612	21.2	Chr17: 26.309378	0.407398	52	0.00246655	0	0	1
10473725	271813	11715	Agbl2	ATP/GTP binding protein-like 2	Chr2: 90.810647	5.10675	13	Chr8: 3.500000	0.407381	52	0.00246771	0	0	1
10456256	83814	86986	Nedd4l	neural precursor cell expressed, developmentally down-regulated gene 4-like	Chr18: 64.921229	7.49112	14.3	Chr3: 132.233048	-0.407374	52	0.00246822	0	0	1
10471897	76646	79011	Wdr38	WD repeat domain 38	Chr2: 39.000469	7.13892	16.7	Chr2: 31.822657	-0.407342	52	0.00247041	0	0	1
10349192	241201	68391	Cdh7	cadherin 7, type 2	Chr1: 109.994000	10.2098	20.9	Chr4: 103.634906	0.407305	52	0.00247296	0	0	1
10488850	56406	40920	Ncoa6	nuclear receptor coactivator 6	Chr2: 155.411571	10.961	14.1	Chr6: 145.501337	0.407272	52	0.00247519	0	0	1
10482922	66205	8919	Cd302	CD302 antigen	Chr2: 60.252253	7.82977	15.2	Chr10: 102.375390	0.407086	52	0.00248805	0	0	1
10496986	242259	72094	Slc44a5	solute carrier family 44, member 5	Chr3: 154.247723	5.34896	10.6	Chr2: 14.395051	0.407029	52	0.00249197	0	0	1
10510787	260305	9024	Nphp4	nephronophthisis 4 (juvenile) homolog (human)	Chr4: 152.538044	7.82956	11.8	Chr3: 17.210601	-0.406966	52	0.00249634	0	0	1
10575860	12554	20335	Cdh13	cadherin 13	Chr8: 119.324418	6.9534	14.8	Chr4: 153.933969	0.406944	52	0.00249781	0	0	1
10555194	22411	20970	Wnt11	wingless-related MMTV integration site 11	Chr7: 98.853590	5.15946	15.5	Chr2: 148.055322	-0.40693	52	0.00249879	0	0	1
10367948	215789	8816	Phactr2	phosphatase and actin regulator 2	Chr10: 13.232564	8.39063	17.7	Chr2: 80.148968	0.406906	52	0.00250049	0	0	1
10420495	219132	102212	D14Ertd668e	DNA segment, Chr 14, ERATO Doi 668, expressed	Chr14: 59.359520	3.25767	11.8	Chr5: 114.599325	0.406822	52	0.00250628	0	0	1
10480701	83768	22748	Dpp7	dipeptidylpeptidase 7	Chr2: 25.352485	9.69719	40.7	Chr2: 24.948521	-0.406803	52	0.00250763	0	0	1
10368822	75973	82487	Ccdc162	coiled-coil domain containing 162	Chr10: 41.550753	8.2495	15	Chr6: 116.943087	0.406802	52	0.00250771	0	0	1
10542309	232430	1003	Creb2l	cAMP-responsive element-binding protein-like 2	Chr6: 134.857415	9.58835	14.7	Chr3: 17.063539	0.406734	52	0.00251242	0	0	1
10556854	67928	86128	Abca14	ATP-binding cassette, sub-family A (ABC1), member 14	Chr7: 120.252225	5.67319	13	Chr2: 93.321195	-0.406679	52	0.00251628	0	0	1
10586322	56741	10570	Igdcc4	immunoglobulin superfamily, DCC subclass, member 4	Chr9: 65.131367	10.0609	15.1	Chr2: 47.999598	-0.406633	52	0.00251943	0	0	1
10475290	75894	13827	Adal	adenosine deaminase-like	Chr2: 121.152469	8.34233	67.7	Chr2: 118.906260	-0.406617	52	0.0025206	0	0	1
10467619	20562	2302	Slit1	slit homolog 1 (Drosophila)	Chr19: 41.637566	9.28879	13.3	Chr17: 7.713373	0.406616	52	0.00252063	0	0	1
10387898	66102	49694	Cxcl16	chemokine (C-X-C motif) ligand 16	Chr11: 70.458754	9.18869	12.6	ChrX: 139.536611	0.406614	52	0.00252081	0	0	1
10553383	78286		Nav2	neuron navigator 2	Chr7: 49.570693	9.19062	14.6	Chr11: 42.798784	-0.406563	52	0.00252437	0	0	1
10405258	12890	38212	Cplx2	complexin 2	Chr13: 54.379792	8.0154	9.3	Chr2: 22.820915	0.406538	52	0.00252607	0	0	1
10486828	212670	77423	Catsper2	cation channel, sperm associated 2	Chr2: 121.407360	6.27233	17.6	Chr2: 134.462008	-0.40645	52	0.00253223	0	0	1
10374862	108686	41180	Ccdc88a	coiled coil domain containing 88A	Chr11: 29.480563	8.2756	13.6	Chr11: 29.493209	-0.406252	52	0.00254618	0	0	1
10517826	18599	7881	Padi1	peptidyl arginine deiminase, type I	Chr4: 140.813349	6.75848	11.9	Chr2: 19.078722	-0.406188	52	0.00255071	0	0	1
10475252	96957	11801	Tmem62	transmembrane protein 62	Chr2: 120.984352	8.70235	58.5	Chr2: 118.906260	0.406102	52	0.00255677	0	0	1
10458895	16948	1741	Lox	lysyl oxidase	Chr18: 52.516231	7.53869	16.2	Chr8: 18.502238	0.406067	52	0.00255921	0	0	1
10590639	12774	37325	Ccr5	chemokine (C-C motif) receptor 5	Chr9: 124.125660	6.31975	8.8	Chr19: 32.357503	0.406049	52	0.00256051	0	0	1
10598017	12774	37325	Ccr5	chemokine (C-C motif) receptor 5	Chr9: 124.125660	6.31975	8.8	Chr19: 32.357503	0.406049	52	0.00256051	0	0	1
10434822	22061	31189	Trp63	transformation related protein 63	Chr16: 25.862366	8.1669	11.8	Chr11: 43.071345	-0.406038	52	0.00256129	0	0	1
10537608			Affy_10537608	Affymetrix Mouse Gene 1.0 ST probe set 10537608	Chr6: 41.533879	6.66767	26.2	Chr16: 91.226807	-0.405752	52	0.00258159	0	0	1
10475835	77721	32726	Mrps5	mitochondrial ribosomal protein S5 (longevity candidate)	Chr2: 127.595677	7.96442	119.9	Chr2: 125.878798	0.405734	52	0.00258291	0	0	1
10569743	102098	32254	Arhgef18	Rho/Rac guanine nucleotide exchange factor (GEF) 18	Chr8: 3.441233	9.91685	15.4	Chr2: 116.722033	-0.405732	52	0.00258301	0	0	1
10513352	100155	79783	AI481877	expressed sequence AI481877	Chr4: 59.086890	3.60781	11.7	Chr19: 37.738398	-0.405668	52	0.00258758	0	0	1
10434280	15260	48172	Hira	histone cell cycle regulation defective homolog A (S. cerevisiae)	Chr16: 18.969971	8.91175	15	Chr8: 80.460107	-0.405507	52	0.00259909	0	0	1
10349912	68338	75244	Golt1a	golgi transport 1 homolog A (S. cerevisiae)	Chr1: 133.322040	6.35119	12.2	Chr2: 80.054211	-0.405461	52	0.00260242	0	0	1
10341946			Affy_10341946	Affymetrix Mouse Gene 1.0 ST probe set 10341946	ChrUn: 1.000000	7.20304	15	Chr6: 98.308578	-0.405412	52	0.00260598	0	0	1
10519768	20349	8247	Sema3e	sema domain, immunoglobulin domain (Ig), short basic domain, secreted, (semaphorin) 3E	Chr5: 14.253334	6.69833	15.5	Chr2: 131.056131	0.40535	52	0.00261038	0	0	1
10349614			Lgtn		Chr1: 131.155173	8.66992	12.2	Chr2: 116.722033	0.405349	52	0.00261046	0	0	1
10453027	75292	2055	Prkd3	protein kinase D3	Chr17: 78.951131	8.98529	25.3	Chr17: 78.925436	0.405288	52	0.00261487	0	0	1
10593236	15561	671	Htr3a	5-hydroxytryptamine (serotonin) receptor 3A	Chr9: 48.900646	7.06217	13.5	Chr6: 147.652323	0.405197	52	0.00262143	0	0	1
10432427	51812	4622	Mcrs1	microspherule protein 1	Chr15: 99.250540	6.84969	13.6	Chr19: 38.036963	0.405192	52	0.00262181	0	0	1
10584507	258086	115535	Olfr967	olfactory receptor 967	Chr9: 39.750476	5.85002	26.9	Chr11: 36.820136	-0.405154	52	0.00262453	0	0	1
10597659	20271	22738	Scn5a	sodium channel, voltage-gated, type V, alpha	Chr9: 119.491532	8.08296	18.5	Chr15: 31.731351	-0.405143	52	0.00262536	0	0	1
10462622	667370	1189	I830012O16Rik	RIKEN cDNA I830012O16 gene	Chr19: 34.611680	5.18288	11.9	Chr5: 81.256634	0.405119	52	0.00262708	0	0	1
10371618	212862	69297	Chpt1	choline phosphotransferase 1	Chr10: 88.477021	9.85869	23.2	Chr10: 102.115019	0.405005	52	0.00263532	0	0	1
10446492	16772	21146	Lama1	laminin, alpha 1	Chr17: 67.764757	8.71342	16	Chr7: 107.292080	-0.404925	52	0.00264114	0	0	1
10356487	14472	1138	Gbx2	gastrulation brain homeobox 2	Chr1: 89.930252	6.76571	12.5	Chr7: 40.721445	-0.404808	52	0.00264967	0	0	1
10476196	18429	55494	Oxt	oxytocin	Chr2: 130.576939	6.43963	15.5	Chr2: 117.000383	0.404774	52	0.00265216	0	0	1
10550688	13871	344	Ercc2	excision repair cross-complementing rodent repair deficiency, complementation group 2	Chr7: 19.390446	9.64442	11.6	Chr5: 118.917989	-0.404759	52	0.00265328	0	0	1
10403173	13411	2801	Dnahc11	dynein, axonemal, heavy chain 11	Chr12: 118.113882	7.76	13.7	Chr9: 35.105632	-0.40465	52	0.00266126	0	0	1
10480756	69379	505	C8g	complement component 8, gamma polypeptide	Chr2: 25.499597	5.943	10.5	Chr13: 19.902151	-0.404623	52	0.00266321	0	0	1
10490314	320558	8604	Sycp2	synaptonemal complex protein 2	Chr2: 178.351636	3.02269	18.8	Chr4: 143.369823	0.404565	52	0.00266749	0	0	1
10517510	12260	418	C1qb	complement component 1, q subcomponent, beta polypeptide	Chr4: 136.882139	9.64881	13.4	Chr4: 154.025994	0.404455	52	0.00267551	0	0	1
10484466	12258	44	Serping1	serine (or cysteine) peptidase inhibitor, clade G, member 1	Chr2: 84.769776	10.0107	12.4	Chr8: 121.000000	0.404452	52	0.00267579	0	0	1
10446505	16772	21146	Lama1	laminin, alpha 1	Chr17: 67.780885	8.47302	15.9	Chr12: 34.607741	-0.40444	52	0.00267664	0	0	1
10418703	24056	23450	Sh3bp5	SH3-domain binding protein 5 (BTK-associated)	Chr14: 31.359928	3.75725	12.3	Chr19: 38.036963	0.404384	52	0.00268079	0	0	1
10421218	246710	22873	Rhobtb2	Rho-related BTB domain containing 2	Chr14: 69.788633	8.75458	17.5	Chr7: 3.078244	0.404294	52	0.00268742	0	0	1
10461722	17476	11216	Mpeg1	macrophage expressed gene 1, exon and 3'-UTR	Chr19: 12.461704	7.80888	14.8	Chr18: 68.189477	0.404263	52	0.00268972	0	0	1
10583017	12364	7654	Casp12	caspase 12	Chr9: 5.358260	8.32946	15.4	Chr10: 102.375390	0.404211	52	0.00269357	0	0	1
10476002	20515	38049	Slc20a1	solute carrier family 20, member 1	Chr2: 129.209086	7.882	9	Chr11: 43.071345	-0.404195	52	0.00269475	0	0	1
10408305	68732	9757	Lrrc16a	leucine rich repeat containing 16A	Chr13: 24.108499	9.14452	12	Chr9: 67.022716	-0.404183	52	0.00269564	0	0	1
10476652	56431	21362	Dstn	destrin	Chr2: 143.942246	11.0283	32.4	Chr2: 139.724059	0.404147	52	0.0026983	0	0	1
10535177	231832	64815	Tmem184a	transmembrane protein 184a	Chr5: 139.806941	10.2582	15.9	Chr6: 119.538122	0.404065	52	0.00270441	0	0	1
10541892	20276	811	Scnn1a	sodium channel, nonvoltage-gated 1 alpha	Chr6: 125.343024	7.31742	21.3	Chr2: 80.148968	0.404053	52	0.00270524	0	0	1
10457966	574402	83191	Gpr17	G protein-coupled receptor 17	Chr18: 31.949474	7.75844	13	Chr9: 35.212457	-0.403985	52	0.00271029	0	0	1
10467633	20562	2302	Slit1	slit homolog 1 (Drosophila)	Chr19: 41.727091	9.14019	14.9	Chr17: 11.565211	0.403975	52	0.00271105	0	0	1
10357474	12767	20739	Cxcr4	chemokine (C-X-C motif) receptor 4	Chr1: 128.588908	8.1089	18.7	Chr1: 130.863937	0.403883	52	0.00271791	0	0	1
10389589	77864	70791	Ypel2	yippee-like 2 (Drosophila)	Chr11: 86.993639	8.33929	10	Chr2: 122.558069	-0.403849	52	0.00272044	0	0	1
10426757	110213	2419	Tmbim6	transmembrane BAX inhibitor motif containing 6	Chr15: 99.406607	11.1652	13	Chr2: 80.276774	0.403756	52	0.00272744	0	0	1
10507756	12840	37535	Col9a2	collagen, type IX, alpha 2	Chr4: 121.046072	5.679	14	Chr7: 24.502399	0.403738	52	0.00272873	0	0	1
10431219	22422	22531	Wnt7b	wingless-related MMTV integration site 7B	Chr15: 85.581597	7.06221	17	Chr2: 80.276774	-0.403726	52	0.00272967	0	0	1
10410704	73296	8932	Rhobtb3	Rho-related BTB domain containing 3	Chr13: 75.917721	8.33852	14.6	Chr11: 42.798784	0.403694	52	0.00273205	0	0	1
10414692	114741	5207	Supt16h	suppressor of Ty 16 homolog (S. cerevisiae)	Chr14: 52.161155	3.97706	17.4	ChrX: 61.058643	0.403671	52	0.00273379	0	0	1
10364208	16987	37408	Lss	lanosterol synthase	Chr10: 76.546091	8.8195	17.5	Chr2: 139.724059	-0.403586	52	0.0027402	0	0	1
10476645	18549	37640	Pcsk2	proprotein convertase subtilisin/kexin type 2	Chr2: 143.813519	10.632	15	Chr6: 116.943087	0.403542	52	0.00274348	0	0	1
10396868	97827	10066	Exd2	exonuclease 3'-5' domain containing 2	Chr12: 80.475797	8.75129	14.4	Chr3: 148.808672	0.403536	52	0.00274392	0	0	1
10499931	66195		Lce1g	late cornified envelope 1G	Chr3: 92.750198	4.17144	12.7	Chr8: 9.530463	-0.403522	52	0.00274498	0	0	1
10403898			Affy_10403898	Affymetrix Mouse Gene 1.0 ST probe set 10403898	Chr13: 20.844764	5.34212	10.2	Chr9: 22.854061	-0.403478	52	0.00274831	0	0	1
10575855	12554	20335	Cdh13	cadherin 13	Chr8: 119.242217	8.24185	13.2	Chr4: 141.050324	0.403445	52	0.00275078	0	0	1
10481489	12908	598	Crat	carnitine acetyltransferase	Chr2: 30.415385	8.23215	12.7	Chr2: 149.640200	-0.403435	52	0.00275155	0	0	1
10547658	12267	2992	C3ar1	complement component 3a receptor 1	Chr6: 122.848045	7.28392	11.3	Chr6: 12.796975	0.403428	52	0.00275205	0	0	1
10374649	17847		Usp34	ubiquitin specific peptidase 34	Chr11: 23.392860	9.90642	9.6	Chr19: 38.094488	-0.403401	52	0.00275409	0	0	1
10548943	109593	38552	Lmo3	LIM domain only 3	Chr6: 138.377213	9.45569	21.3	Chr18: 49.946937	0.403364	52	0.0027569	0	0	1
10586209	214058	13031	Megf11	multiple EGF-like-domains 11	Chr9: 64.685892	7.15869	12.5	Chr2: 74.065903	0.403357	52	0.0027574	0	0	1
10555782	100041187	121535	Olfr596	olfactory receptor 596	Chr7: 103.310035	5.5849	12.8	Chr4: 107.965002	-0.403354	52	0.0027576	0	0	1
10472701	66748	75226	4933404M02Rik	RIKEN cDNA 4933404M02 gene	Chr2: 70.527441	5.66365	15.2	Chr8: 28.049465	0.403267	52	0.00276418	0	0	1
10429285	69700	43567	Col22a1	collagen, type XXII, alpha 1	Chr15: 71.964631	7.58323	13.5	Chr2: 170.826972	-0.403188	52	0.00277018	0	0	1
10347213			Gm15456		Chr1: 71.657045	5.38213	15.7	Chr7: 39.677599	-0.403137	52	0.0027741	0	0	1
10476692	70408	4722	Polr3f	polymerase (RNA) III (DNA directed) polypeptide F	Chr2: 144.527810	8.33096	12	Chr2: 134.462008	0.403129	52	0.00277466	0	0	1
10538444	330323	49991	Fam188b	family with sequence similarity 188, member B	Chr6: 55.255615	8.12465	12.3	Chr6: 52.384616	-0.403106	52	0.0027764	0	0	1
10357473	12767	20739	Cxcr4	chemokine (C-X-C motif) receptor 4	Chr1: 128.588222	6.88363	32.1	Chr1: 128.544902	0.40309	52	0.00277767	0	0	1
10606483	245596	16963	Hdx	highly divergent homeobox	ChrX: 111.649842	7.27194	22.2	Chr16: 26.422169	-0.403061	52	0.00277981	0	0	1
10476718	27054	74571	Sec23b	SEC23B (S. cerevisiae)	Chr2: 144.585641	11.7139	95.8	Chr2: 144.092011	0.40306	52	0.00277989	0	0	1
10455685	225497	86702	Fam170a	family with sequence similarity 170, member A	Chr18: 50.281506	6.22294	13.9	Chr18: 85.765082	-0.403051	52	0.00278061	0	0	1
10414158	218921	111033	4930474N05Rik	RIKEN cDNA 4930474N05 gene	Chr14: 36.095009	7.54935	37.7	Chr17: 7.705398	-0.403041	52	0.00278136	0	0	1
10484298	18573	21043	Pde1a	phosphodiesterase 1A, calmodulin-dependent	Chr2: 79.898069	9.4441	26.3	Chr16: 86.161358	0.403027	52	0.00278243	0	0	1
10451780	328839		Gm5094	predicted gene 5094	Chr17: 52.457599	5.15302	10	Chr6: 117.480394	-0.403008	52	0.00278391	0	0	1
10480703	83768	22748	Dpp7	dipeptidylpeptidase 7	Chr2: 25.353172	10.3913	32	Chr2: 24.948521	-0.402971	52	0.00278671	0	0	1
10521104	21335	81618	Tacc3	transforming, acidic coiled-coil containing protein 3	Chr5: 33.669560	6.03308	11.8	Chr5: 36.513000	0.402967	52	0.00278701	0	0	1
10368827	75973	82487	Ccdc162	coiled-coil domain containing 162	Chr10: 41.556774	4.52719	22.8	Chr6: 127.317092	0.402964	52	0.00278727	0	0	1
10426657	19132	4559	Prph	peripherin	Chr15: 99.055182	6.06681	10	Chr6: 32.303315	0.402912	52	0.00279124	0	0	1
10487873	12616	1370	Cenpb	centromere protein B	Chr2: 131.177483	8.5795	100.4	Chr2: 131.056131	-0.402889	52	0.00279298	0	0	1
10480461	140483	5032	Hnmt	histamine N-methyltransferase	Chr2: 24.003392	6.75533	10.9	Chr1: 151.271465	0.402869	52	0.00279449	0	0	1
10580609			Affy_10580609	Affymetrix Mouse Gene 1.0 ST probe set 10580609	Chr8: 93.076151	5.09896	16.6	Chr12: 31.211373	-0.402713	52	0.00280641	0	0	1
10475760	320632	5859	Snrnp200	small nuclear ribonucleoprotein 200 (U5)	Chr2: 127.238092	8.79875	87.5	Chr2: 125.878798	0.402603	52	0.00281488	0	0	1
10436671	67374	10929	Jam2	junction adhesion molecule 2	Chr16: 84.809354	9.25117	18.8	Chr2: 79.342066	0.40258	52	0.00281668	0	0	1
10494095	229584	9022	Pogz	pogo transposable element with ZNF domain	Chr3: 94.856109	10.157	15.6	Chr1: 14.576853	0.402544	52	0.00281944	0	0	1
10480954	52838	36864	Dnlz	DNL-type zinc finger	Chr2: 26.351773	9.09975	18.4	Chr1: 109.540731	0.402403	52	0.00283028	0	0	1
10585179	13489	22561	Drd2	dopamine receptor D2	Chr9: 49.407409	10.3109	14.8	Chr1: 6.357478	0.402401	52	0.00283046	0	0	1
10467620	20562	2302	Slit1	slit homolog 1 (Drosophila)	Chr19: 41.637809	9.19421	15.9	Chr16: 85.807054	0.402392	52	0.00283115	0	0	1
10523377	231470	23516	Fras1	Fraser syndrome 1 homolog (human)	Chr5: 96.374620	7.46048	15.4	Chr2: 15.000000	0.402248	52	0.00284229	0	0	1
10587260	244923	27819	Klhl31	kelch-like 31 (Drosophila)	Chr9: 77.655796	7.67277	11.2	Chr2: 117.000383	0.402219	52	0.00284454	0	0	1
10580991	12564	55604	Cdh8	cadherin 8	Chr8: 99.028781	4.73062	16.8	Chr5: 111.686716	-0.402209	52	0.00284531	0	0	1
10386751	13855	40710	Epn2	epsin 2	Chr11: 61.535281	9.46137	11.6	Chr1: 161.981980	-0.402205	52	0.00284566	0	0	1
10480610	58202	122190	Cobra1	cofactor of BRCA1	Chr2: 25.203352	9.27644	11.6	Chr2: 19.078722	0.40215	52	0.00284991	0	0	1
10478335	27219	8446	Sgk2	serum/glucocorticoid regulated kinase 2	Chr2: 162.998230	6.79408	14.1	Chr3: 105.115575	-0.40215	52	0.00284992	0	0	1
10455339	19933	128048	Rpl21	ribosomal protein L21	Chr18: 42.440979	11.3489	41.6	Chr5: 144.397001	0.402141	52	0.0028506	0	0	1
10475840	77721	32726	Mrps5	mitochondrial ribosomal protein S5 (longevity candidate)	Chr2: 127.604233	8.55933	21.4	Chr2: 116.722033	0.40204	52	0.00285849	0	0	1
10515082	67646	49856	4930522H14Rik	RIKEN cDNA 4930522H14 gene	Chr4: 109.505439	5.68342	10.5	Chr2: 116.722033	-0.402028	52	0.00285942	0	0	1
10578199	67276	32651	Eri1	exoribonuclease 1	Chr8: 35.478563	9.11725	8.6	Chr2: 22.820915	0.401968	52	0.00286408	0	0	1
10357962	329251	23754	Ppp1r12b	protein phosphatase 1, regulatory (inhibitor) subunit 12B	Chr1: 134.896365	8.92	12.4	Chr2: 26.877892	-0.401936	52	0.00286658	0	0	1
10359337	12301	7649	Cacybp	calcyclin binding protein	Chr1: 160.204973	7.11062	15.3	Chr1: 158.381471	0.401908	52	0.00286878	0	0	1
10502916	55993	1830	Msh4	mutS homolog 4 (E. coli)	Chr3: 153.874682	7.63575	11.1	Chr19: 19.868858	-0.401867	52	0.002872	0	0	1
10569597	233977	20802	Ppfia1	protein tyrosine phosphatase, receptor type, f polypeptide (PTPRF), interacting protein (liprin), alpha 1	Chr7: 144.506144	9.53242	14.5	Chr6: 101.840991	-0.401819	52	0.00287581	0	0	1
10429146	17988	55953	Ndrg1	N-myc downstream regulated gene 1	Chr15: 66.936261	8.27888	10.6	Chr9: 111.455945	0.401784	52	0.0028785	0	0	1
10420610	29820	8481	Tnfrsf19	tumor necrosis factor receptor superfamily, member 19	Chr14: 61.024770	8.27525	13.5	Chr1: 43.444074	-0.401782	52	0.00287871	0	0	1
10603722	12361	2736	Cask	calcium/Calmodulin-Dependent Serine Kinase	ChrX: 13.561535	9.15058	11.1	Chr16: 26.422169	0.401737	52	0.0028822	0	0	1
10406521	12950	1420	Hapln1	hyaluronan and proteoglycan link protein 1	Chr13: 89.540169	3.65537	14.9	Chr6: 115.214867	-0.40173	52	0.00288278	0	0	1
10473079	99031	101447	Osbpl6	oxysterol binding protein-like 6	Chr2: 76.586725	9.89521	14.5	Chr9: 62.264541	-0.401688	52	0.00288609	0	0	1
10574487	12354	55875	Car7	carbonic anhydrase 7	Chr8: 104.549573	5.81738	14.4	Chr2: 19.078722	0.401684	52	0.00288635	0	0	1
10449972	73451	66274	Zfp763	zinc finger protein 763	Chr17: 33.017714	7.96435	16.9	Chr2: 80.148968	0.401673	52	0.00288724	0	0	1
10427376	18574	37370	Pde1b	phosphodiesterase 1B, Ca2+-calmodulin dependent	Chr15: 103.522070	10.7602	20.3	Chr18: 87.963406	0.401664	52	0.00288795	0	0	1
10460341	18739	3608	Pitpnm1	phosphatidylinositol transfer protein, membrane-associated 1	Chr19: 4.112425	9.96825	13.8	Chr6: 32.302242	-0.401642	52	0.00288971	0	0	1
10523549	231510	13099	Agpat9	1-acylglycerol-3-phosphate O-acyltransferase 9	Chr5: 100.846306	8.66167	12.6	Chr2: 80.148968	-0.401624	52	0.00289109	0	0	1
10512262	73721	13074	1110017D15Rik	RIKEN cDNA 1110017D15 gene	Chr4: 41.508517	6.27635	11.4	Chr15: 3.977909	0.401543	52	0.00289746	0	0	1
10509309	15530	68473	Hspg2	perlecan (heparan sulfate proteoglycan 2)	Chr4: 137.520097	7.7644	14.4	Chr5: 119.058415	-0.401347	52	0.00291302	0	0	1
10429600			Affy_10429600	Affymetrix Mouse Gene 1.0 ST probe set 10429600	Chr15: 75.564385	7.22667	14.6	Chr8: 10.521753	-0.401344	52	0.00291319	0	0	1
10522543	16590	187	Kit	kit oncogene	Chr5: 75.641376	8.79738	22.3	Chr16: 89.532874	0.401342	52	0.00291334	0	0	1
10439320	12524	10443	Cd86	CD86 antigen	Chr16: 36.666002	7.83346	13.1	Chr9: 67.022716	0.4013	52	0.00291674	0	0	1
10546440	101401		Adamts9	a disintegrin-like and metallopeptidase (reprolysin type) with thrombospondin type 1 motif, 9	Chr6: 92.798005	8.74337	16.5	Chr2: 115.505784	-0.401252	52	0.0029205	0	0	1
10519600	18670	113698	Abcb4	ATP-binding cassette, sub-family B (MDR/TAP), member 4	Chr5: 8.946047	6.1651	12.2	Chr8: 9.530463	0.401118	52	0.00293115	0	0	1
10411703	19356	32117	Rad17	RAD17 homolog (S. pombe)	Chr13: 100.633883	8.94419	10.7	Chr14: 72.300282	0.401012	52	0.0029396	0	0	1
10518047	214063	45414	Dnajc16	DnaJ (Hsp40) homolog, subfamily C, member 16	Chr4: 141.788942	9.81933	15.3	Chr19: 14.967297	-0.400901	52	0.0029485	0	0	1
10361168	214742	69249	Rcor3	REST corepressor 3	Chr1: 192.137843	8.55769	12.7	Chr1: 166.393012	0.400825	52	0.00295463	0	0	1
10552948	14936	113557	Gys1	glycogen synthase 1, muscle	Chr7: 45.436544	7.89862	12.5	Chr18: 70.123703	0.400789	52	0.00295748	0	0	1
10547560	194401	85288	Mical3	microtubule associated monoxygenase, calponin and LIM domain containing 3	Chr6: 121.022392	9.91048	11.1	Chr1: 158.228105	-0.400673	52	0.00296688	0	0	1
10368126	215821	41366	D10Bwg1379e	DNA segment, Chr 10, Brigham & Women's Genetics 1379 expressed	Chr10: 18.652608	10.9923	12	Chr14: 52.130495	-0.400601	52	0.00297263	0	0	1
10382501	69602	26091	Otop3	otopetrin 3	Chr11: 115.346388	6.59087	7.9	Chr2: 179.822094	-0.400592	52	0.00297341	0	0	1
10461618	73656		Ms4a6c	membrane-spanning 4-domains, subfamily A, member 6C	Chr19: 11.475287	9.20533	9.5	Chr19: 41.929279	0.400586	52	0.00297388	0	0	1
10460832	387187		Mir192	microRNA 192	Chr19: 6.264844	5.94788	9.8	Chr5: 118.917989	-0.400583	52	0.0029741	0	0	1
10570103	12827	1390	Col4a2	collagen, type IV, alpha 2	Chr8: 11.438374	7.01456	13.2	Chr2: 80.148968	-0.400482	52	0.00298228	0	0	1
10394815			Affy_10394815	Affymetrix Mouse Gene 1.0 ST probe set 10394815	Chr12: 18.684168	9.06846	17.7	Chr16: 85.807054	0.400478	52	0.00298261	0	0	1
10342068	17222	7414	Anapc1	anaphase promoting complex subunit 1	Chr2: 128.504874	6.77131	43.6	Chr2: 128.373489	0.400446	52	0.00298515	0	0	1
10568168	69036	12296	Zg16	zymogen granule protein 16	Chr7: 127.051934	6.68148	12.8	Chr18: 85.765082	-0.400426	52	0.00298681	0	0	1
10474841	56357	1676	Ivd	isovaleryl coenzyme A dehydrogenase	Chr2: 118.872889	9.71083	52.4	Chr2: 118.906260	0.40038	52	0.0029905	0	0	1
10447409	17685	210	Msh2	mutS homolog 2 (E. coli)	Chr17: 87.719432	7.57075	17.5	Chr17: 83.747523	0.400377	52	0.00299079	0	0	1
10409029	22017	313	Tpmt	thiopurine methyltransferase	Chr13: 47.041451	6.68585	11.6	Chr9: 15.889229	0.400329	52	0.00299466	0	0	1
10535092	78792		4930432F04Rik	RIKEN cDNA 4930432F04 gene	Chr5: 139.369324	7.20948	15	Chr2: 22.820915	-0.400187	52	0.00300619	0	0	1
10453041	75292	2055	Prkd3	protein kinase D3	Chr17: 78.981838	7.2339	14.2	Chr2: 159.447549	0.400121	52	0.00301163	0	0	1
10452340	12266	68031	C3	complement component 3	Chr17: 57.221343	8.71754	10.7	Chr6: 34.483299	0.400091	52	0.00301408	0	0	1
10435278	77446	35276	Heg1	HEG homolog 1 (zebrafish)	Chr16: 33.738232	9.91237	16.5	Chr16: 89.532874	0.400008	52	0.00302082	0	0	1
10513102	723837		Mir32	microRNA 32	Chr4: 56.895229	5.37604	6.8	Chr2: 80.148968	-0.400007	52	0.00302096	0	0	1
10547212	108017	11183	Fxyd4	FXYD domain-containing ion transport regulator 4	Chr6: 117.935855	9.18198	12.2	Chr18: 85.799399	-0.399967	52	0.00302423	0	0	1
10358292	170788	8092	Crb1	crumbs homolog 1 (RP12, spotty retinal degeneration 8)	Chr1: 139.248201	7.70581	14.3	Chr2: 149.640200	0.399859	52	0.00303303	0	0	1
10486092	71313	12390	Fsip1	fibrous sheath-interacting protein 1	Chr2: 118.249884	6.27398	27.3	Chr2: 117.000383	-0.399851	52	0.0030337	0	0	1
10562273	52857	10843	Gramd1a	GRAM domain containing 1A	Chr7: 31.139787	10.6511	8.6	Chr2: 14.395051	-0.399753	52	0.00304177	0	0	1
10417744	353187	3763	Nr1d2	nuclear receptor subfamily 1, group D, member 2	Chr14: 18.238996	9.2661	9.9	Chr18: 70.159002	0.399663	52	0.00304922	0	0	1
10379402	71956	12427	Rnf135	ring finger protein 135	Chr11: 80.183922	7.56963	13.4	Chr2: 116.722033	0.39963	52	0.00305189	0	0	1
10514562	319865		E130114P18Rik	RIKEN cDNA E130114P18 gene	Chr4: 97.568249	4.64048	9.3	Chr15: 10.000000	-0.399626	52	0.00305222	0	0	1
10357762	269116	24945	Nfasc	neurofascin	Chr1: 132.621544	10.0179	11	Chr2: 28.969780	-0.39962	52	0.00305272	0	0	1
10482379	94217	56810	Lrp1b	low density lipoprotein-related protein 1B (deleted in tumors)	Chr2: 40.889277	7.81127	24.1	Chr2: 44.479460	-0.39958	52	0.00305609	0	0	1
10485684	14308	430	Fshb	follicle stimulating hormone beta	Chr2: 107.059615	7.54567	22.5	Chr2: 16.305711	-0.399557	52	0.00305795	0	0	1
10470942	70296	10068	Tbc1d13	TBC1 domain family, member 13	Chr2: 30.142262	9.41602	21.7	Chr2: 116.722033	0.399537	52	0.00305958	0	0	1
10577750	353188	17021	Adam32	a disintegrin and metallopeptidase domain 32	Chr8: 24.916290	4.90683	14.1	Chr2: 167.191439	-0.399477	52	0.00306461	0	0	1
10490664	20262	7528	Stmn3	stathmin-like 3	Chr2: 181.305553	5.78046	9.7	Chr10: 96.749466	-0.399452	52	0.00306663	0	0	1
10582858	74703	49919	Ccdc7	coiled-coil domain containing 7	Chr8: 129.061649	6.49927	9.1	Chr2: 23.766163	-0.399452	52	0.00306667	0	0	1
10475775	99138	32463	Stard7	START domain containing 7	Chr2: 127.284378	8.67442	15.9	Chr11: 118.979412	-0.399438	52	0.0030678	0	0	1
10439753	84544	68489	Cd96	CD96 antigen	Chr16: 46.063934	5.57206	12.2	Chr11: 18.279728	0.399363	52	0.00307406	0	0	1
10358239	19264	2126	Ptprc	protein tyrosine phosphatase, receptor type, C	Chr1: 138.088547	5.8909	10.2	Chr11: 107.742038	0.399325	52	0.00307721	0	0	1
10567975	12752	37259	Cln3	ceroid lipofuscinosis, neuronal 3, juvenile (Batten, Spielmeyer-Vogt disease)	Chr7: 126.579189	7.4104	18.8	Chr11: 43.071345	0.399315	52	0.00307804	0	0	1
10484625	258585	73975	Olfr1086	olfactory receptor 1086	Chr2: 86.676399	5.75152	9.5	Chr11: 42.798784	-0.399313	52	0.00307821	0	0	1
10494275	13040	20867	Ctss	cathepsin S	Chr3: 95.538723	8.24973	12.4	Chr4: 57.500003	0.399313	52	0.00307822	0	0	1
10383149	268512	13685	Slc26a11	solute carrier family 26, member 11	Chr11: 119.379866	7.20602	12.9	Chr4: 109.877614	-0.399311	52	0.00307832	0	0	1
10485256	329470	75335	Accs	1-aminocyclopropane-1-carboxylate synthase homolog (Arabidopsis)(non-functional)	Chr2: 93.844204	8.28498	16	Chr13: 63.792150	0.399285	52	0.00308053	0	0	1
10601352	80903	11057	Fgf16	fibroblast growth factor 16	ChrX: 105.772522	5.53385	17.7	Chr2: 115.505784	0.399218	52	0.00308615	0	0	1
10472021	16574	56234	Kif5c	kinesin family member 5C	Chr2: 49.774650	11.6765	15.2	Chr2: 80.148968	-0.399211	52	0.00308671	0	0	1
10466609	16952	563	Anxa1	annexin A1	Chr19: 20.375281	5.83925	11.7	Chr8: 45.563908	0.399177	52	0.00308957	0	0	1
10339379			Affy_10339379	Affymetrix Mouse Gene 1.0 ST probe set 10339379	ChrUn: 1.000000	8.09708	17.8	Chr1: 109.064274	-0.399162	52	0.00309078	0	0	1
10571220	68867	11717	Rnf122	ring finger protein 122	Chr8: 31.128855	7.6371	25.8	Chr8: 28.049465	-0.39916	52	0.00309095	0	0	1
10441594	21460		Tcp10a	t-complex protein 10a	Chr17: 7.331192	6.71321	13.4	Chr12: 34.761872	-0.399155	52	0.00309135	0	0	1
10441833	21460		Tcp10a	t-complex protein 10a	Chr17: 13.067687	6.71321	13.4	Chr12: 34.761872	-0.399155	52	0.00309135	0	0	1
10526269	20907	37941	Stx1a	syntaxin 1A (brain)	Chr5: 135.042600	6.39754	9.2	Chr5: 44.157053	-0.39915	52	0.00309178	0	0	1
10368198	100038717		Gm10826	predicted gene 10826	Chr10: 21.032704	5.60513	14.4	Chr11: 36.820136	-0.399069	52	0.00309853	0	0	1
10598745	236690	11210	Nyx	nyctalopin	ChrX: 13.466143	5.42058	13.1	Chr8: 9.530463	-0.399052	52	0.00309994	0	0	1
10435912	57781	10957	Cd200r1	CD200 receptor 1	Chr16: 44.789548	8.02706	13.2	Chr2: 93.321195	-0.399014	52	0.00310316	0	0	1
10424707			Affy_10424707	Affymetrix Mouse Gene 1.0 ST probe set 10424707	Chr15: 75.643576	9.0506	13.7	Chr2: 22.820915	-0.399013	52	0.00310321	0	0	1
10358181	67313	10103	5730559C18Rik	RIKEN cDNA 5730559C18 gene	Chr1: 136.220131	5.718	16.8	Chr10: 111.161887	-0.398987	52	0.00310541	0	0	1
10416649	211253	20903	Mtrf1	mitochondrial translational release factor 1	Chr14: 79.413004	6.9305	16.4	Chr12: 117.389926	-0.398976	52	0.00310637	0	0	1
10475627	58521	49376	Eid1	EP300 interacting inhibitor of differentiation 1	Chr2: 125.673201	9.32708	14.1	Chr11: 36.820136	0.398923	52	0.00311083	0	0	1
10370769	14431	32089	Gamt	guanidinoacetate methyltransferase	Chr10: 80.258283	7.752	12.6	Chr5: 143.613048	-0.398907	52	0.00311217	0	0	1
10475921	72477	69513	Tmem87b	transmembrane protein 87B	Chr2: 128.834138	9.27677	66.3	Chr2: 128.373489	-0.398898	52	0.0031129	0	0	1
10413838	17695	1832	Msmb	beta-microseminoprotein	Chr14: 32.158067	5.57529	15.4	Chr3: 132.631028	-0.398856	52	0.00311646	0	0	1
10509999	22642	2575	Zbtb17	zinc finger and BTB domain containing 17	Chr4: 141.444758	8.1845	14.2	Chr11: 103.730073	-0.398766	52	0.003124	0	0	1
10603553	13058	68054	Cybb	cytochrome b-245, beta polypeptide (NADPH oxidase 2)	ChrX: 9.437943	7.99594	12.8	Chr4: 57.500003	0.398757	52	0.00312475	0	0	1
10438579	74147	1486	Ehhadh	enoyl-Coenzyme A, hydratase/3-hydroxyacyl Coenzyme A dehydrogenase	Chr16: 21.773501	7.57306	13.2	Chr5: 139.342498	0.398717	52	0.00312811	0	0	1
10537224	76223	35330	Agbl3	ATP/GTP binding protein-like 3	Chr6: 34.846807	6.95263	12.5	Chr14: 33.093246	0.398713	52	0.00312849	0	0	1
10452349	12266	68031	C3	complement component 3	Chr17: 57.224875	9.05219	14.8	Chr13: 19.902151	0.398694	52	0.00313006	0	0	1
10514809	140475	14291	Bsnd	Bartter syndrome, infantile, with sensorineural deafness (Barttin)	Chr4: 106.484545	6.66512	10.4	Chr19: 6.516097	-0.398677	52	0.00313155	0	0	1
10471029	108958	13125	Fam73b	family with sequence similarity 73, member B	Chr2: 30.377995	8.87029	10.3	Chr9: 74.198035	-0.398673	52	0.00313189	0	0	1
10499137	23937	7824	Mab21l2	mab-21-like 2 (C. elegans)	Chr3: 86.548414	6.98712	14.4	Chr12: 117.389926	-0.398639	52	0.00313476	0	0	1
10495787	29815	31181	Bcar3	breast cancer anti-estrogen resistance 3	Chr3: 122.511247	7.46535	15.5	Chr3: 17.063539	-0.398628	52	0.00313565	0	0	1
10483525	320720	36420	Fastkd1	FAST kinase domains 1	Chr2: 69.693880	7.09446	39	Chr2: 69.697611	0.39862	52	0.00313633	0	0	1
10463235	319740	16939	Zfyve27	zinc finger, FYVE domain containing 27	Chr19: 42.182710	10.5972	14.3	Chr6: 144.053714	0.398618	52	0.00313653	0	0	1
10502580	229927	77224	Clca4	chloride channel calcium activated 4	Chr3: 144.825907	5.30977	13	Chr6: 145.501337	-0.398607	52	0.00313739	0	0	1
10511452	65973	20910	Asph	aspartate-beta-hydroxylase	Chr4: 9.484510	7.25077	12.5	Chr18: 85.799399	0.39859	52	0.00313888	0	0	1
10494276	13040	20867	Ctss	cathepsin S	Chr3: 95.543022	7.92498	11.4	Chr9: 112.427611	0.398533	52	0.00314369	0	0	1
10393568	21858	2444	Timp2	tissue inhibitor of metalloproteinase 2	Chr11: 118.355336	8.77463	16.3	Chr11: 36.172994	-0.398445	52	0.00315119	0	0	1
10585172	13489	22561	Drd2	dopamine receptor D2	Chr9: 49.395617	10.8169	16	Chr2: 44.523921	0.39843	52	0.0031524	0	0	1
10417594	74430	18873	4930452B06Rik	RIKEN cDNA 4930452B06 gene	Chr14: 8.578385	7.20346	52.4	Chr14: 3.000000	0.398419	52	0.00315336	0	0	1
10357402	226409	32770	Zranb3	zinc finger, RAN-binding domain containing 3	Chr1: 127.987375	8.35619	21.9	Chr1: 166.983006	-0.398412	52	0.00315397	0	0	1
10486832	212670	77423	Catsper2	cation channel, sperm associated 2	Chr2: 121.413430	7.99025	14.5	Chr2: 125.803166	-0.398395	52	0.0031554	0	0	1
10483129	71586	32535	Ifih1	interferon induced with helicase C domain 1	Chr2: 62.645588	7.89796	46.7	Chr2: 62.162364	0.398346	52	0.00315962	0	0	1
10480550	77683	11698	Ehmt1	euchromatic histone methyltransferase 1	Chr2: 24.804873	8.47006	20.2	Chr2: 24.093641	0.398328	52	0.00316113	0	0	1
10515555	230673	40968	Ipo13	importin 13	Chr4: 117.912136	9.60333	13.8	Chr2: 33.606958	0.398316	52	0.0031621	0	0	1
10493249	94232	41346	Ubqln4	ubiquilin 4	Chr3: 88.555350	8.40554	10.8	Chr6: 34.483299	-0.398266	52	0.00316637	0	0	1
10486087	71313	12390	Fsip1	fibrous sheath-interacting protein 1	Chr2: 118.236989	8.19496	18.1	Chr2: 117.000383	-0.39824	52	0.00316861	0	0	1
10433010	26404	4592	Map3k12	mitogen-activated protein kinase kinase kinase 12	Chr15: 102.499112	7.18848	10.3	Chr7: 37.923912	0.398188	52	0.00317308	0	0	1
10352518	107508	121601	Eprs	glutamyl-prolyl-tRNA synthetase	Chr1: 185.369605	11.8737	14.5	Chr1: 43.444074	-0.398169	52	0.00317472	0	0	1
10593857	244895	18259	C230081A13Rik	RIKEN cDNA C230081A13 gene	Chr9: 56.202141	8.84531	11.5	Chr4: 96.896949	0.398093	52	0.00318117	0	0	1
10477242	228788	25870	BC020535	cDNA sequence BC020535	Chr2: 153.070830	8.21867	18.5	Chr6: 32.303315	-0.398078	52	0.00318243	0	0	1
10378392	380709	13076	Spata22	spermatogenesis associated 22	Chr11: 73.344664	5.179	13.9	Chr11: 18.283704	0.398056	52	0.00318437	0	0	1
10458874			Affy_10458874	Affymetrix Mouse Gene 1.0 ST probe set 10458874	Chr18: 49.581609	3.33938	11.6	Chr2: 79.794952	-0.398056	52	0.00318439	0	0	1
10360778	13800	134005	Enah	enabled homolog	Chr1: 181.922364	11.237	12.9	Chr2: 79.794952	-0.398044	52	0.0031854	0	0	1
10435273	77446	35276	Heg1	HEG homolog 1 (zebrafish)	Chr16: 33.726304	10.5122	19.1	Chr8: 24.382366	0.398019	52	0.00318752	0	0	1
10369813	73287	12495	1700040L02Rik	RIKEN cDNA 1700040L02 gene	Chr10: 68.533832	7.41563	14.1	Chr11: 42.798784	0.398009	52	0.00318843	0	0	1
10525918	208151	28135	Tmem132b	transmembrane protein 132B	Chr5: 125.622494	8.84344	28.7	Chr5: 126.411859	-0.397973	52	0.00319149	0	0	1
10380922	13866	3273	Erbb2	erb-b2 receptor tyrosine kinase 2	Chr11: 98.435308	5.73519	12.5	Chr13: 40.038773	0.397972	52	0.00319155	0	0	1
10480153	20163	7521	Rsu1	Ras suppressor protein 1	Chr2: 13.270913	11.0316	9.3	Chr7: 17.135649	0.397965	52	0.00319215	0	0	1
10488753	66971	9502	Cdk5rap1	CDK5 regulatory subunit associated protein 1	Chr2: 154.350821	8.24435	51.3	Chr2: 152.615356	0.397943	52	0.00319407	0	0	1
10519749	20349	8247	Sema3e	sema domain, immunoglobulin domain (Ig), short basic domain, secreted, (semaphorin) 3E	Chr5: 14.025407	8.33856	38.8	Chr5: 13.998375	0.397916	52	0.00319639	0	0	1
10378205	195018	9027	Zzef1	zinc finger, ZZ-type with EF hand domain 1	Chr11: 72.915269	9.54596	15.7	Chr4: 121.044402	-0.39791	52	0.0031969	0	0	1
10381693	67131	32596	Acbd4	acyl-Coenzyme A binding domain containing 4	Chr11: 103.111542	7.76417	12.2	Chr2: 80.148968	0.397898	52	0.0031979	0	0	1
10583447	258554	122782	Olfr873	olfactory receptor 873	Chr9: 20.300309	5.14119	14.6	Chr18: 85.765082	-0.397886	52	0.003199	0	0	1
10506007	77963	9289	Hook1	hook homolog 1 (Drosophila)	Chr4: 95.974390	10.3973	18.9	Chr2: 117.000383	-0.397809	52	0.00320562	0	0	1
10452545	68617	41017	1110012J17Rik	RIKEN cDNA 1110012J17 gene	Chr17: 66.358023	6.8856	11.5	Chr14: 47.060301	-0.397768	52	0.0032091	0	0	1
10532155	67266	12104	Fam69a	family with sequence similarity 69, member A	Chr5: 107.924630	9.49321	27	Chr18: 89.533668	0.397754	52	0.00321034	0	0	1
10519327	12571	963	Cdk6	cyclin-dependent kinase 6	Chr5: 3.429042	8.20267	20	Chr4: 154.025994	0.397747	52	0.00321096	0	0	1
10476643	18549	37640	Pcsk2	proprotein convertase subtilisin/kexin type 2	Chr2: 143.795959	11.7842	15.5	Chr4: 141.050324	0.397743	52	0.0032113	0	0	1
10432747	109052	20983	Krt75	keratin 75	Chr15: 101.563428	7.23787	13.6	Chr19: 53.385881	-0.397679	52	0.00321679	0	0	1
10417780	68045	9355	C14orf166	CLE7 homolog (UPF0568 protein)	Chr14: 19.811968	8.60217	18.7	Chr4: 105.245023	0.397613	52	0.00322254	0	0	1
10502276	319825		D630013G24Rik	RIKEN cDNA D630013G24 gene	Chr3: 133.132458	7.61671	17.8	Chr2: 45.157118	0.397607	52	0.00322307	0	0	1
10368387	237339	18226	L3mbtl3	lethal(3)malignant brain tumor-like protein 3 (chromatin interacting transcriptional repressors)	Chr10: 26.302679	9.45227	11.1	ChrX: 59.254162	0.397587	52	0.00322474	0	0	1
10560859	210145	10486	Irgc1	immunity-related GTPase family, cinema 1	Chr7: 24.433416	4.93046	14.6	Chr6: 32.610603	-0.397556	52	0.00322743	0	0	1
10586792	71602	55864	Myo1e	myosin IE	Chr9: 70.337755	7.82921	11.7	Chr6: 117.480394	0.397556	52	0.00322749	0	0	1
10352543	107508	121601	Eprs	glutamyl-prolyl-tRNA synthetase	Chr1: 185.418307	11.873	15.4	ChrX: 35.520887	-0.397543	52	0.00322859	0	0	1
10424625	107831	1287	Adgrb1	adhesion G protein-coupled receptor B1 (brain-specific angiogenesis inhibitor 1)	Chr15: 74.529478	8.8489	9.7	Chr1: 106.321454	-0.397513	52	0.0032312	0	0	1
10348966	241175	104295	Cntnap5b	contactin associated protein-like 5B	Chr1: 100.076037	6.90863	12.9	Chr2: 41.625955	-0.3975	52	0.00323235	0	0	1
10592363	406176	12726	Olfr151	olfactory receptor 151	Chr9: 37.711449	6.84213	11.7	Chr11: 43.071345	-0.397478	52	0.00323424	0	0	1
10486775	327655	49395	Ppip5k1	diphosphoinositol pentakisphosphate kinase 1	Chr2: 121.342967	8.89148	13.1	Chr2: 131.056131	-0.397453	52	0.00323641	0	0	1
10601643	54004	68551	Diap2	diaphanous homolog 2 (Drosophila)	ChrX: 130.328004	9.22858	18	Chr11: 36.820136	-0.397447	52	0.00323689	0	0	1
10374859	108686	41180	Ccdc88a	coiled coil domain containing 88A	Chr11: 29.465701	9.83594	39.3	Chr11: 35.933432	-0.397415	52	0.00323976	0	0	1
10495926	723835		Mir302c	microRNA 302c	Chr3: 127.545363	4.3679	10.1	Chr18: 73.844688	-0.397405	52	0.00324058	0	0	1
10473126	16401	37364	Itga4	integrin alpha 4	Chr2: 79.255556	6.28942	15.3	Chr1: 23.145048	0.397391	52	0.00324183	0	0	1
10357857			Affy_10357857	Affymetrix Mouse Gene 1.0 ST probe set 10357857	Chr1: 133.713226	6.42962	14.4	Chr1: 99.889757	-0.397365	52	0.00324408	0	0	1
10606000			Affy_10606000	Affymetrix Mouse Gene 1.0 ST probe set 10606000	ChrX: 101.141433	5.65887	14.9	Chr16: 86.161358	-0.397352	52	0.00324519	0	0	1
10549640	232801	83297	Lilra5	leukocyte immunoglobulin-like receptor, subfamily A (with TM domain), member 5	Chr7: 4.238788	6.59248	12.5	Chr18: 65.529336	0.397347	52	0.00324562	0	0	1
10342009			Affy_10342009	Affymetrix Mouse Gene 1.0 ST probe set 10342009	ChrUn: 1.000000	4.63819	13	Chr6: 145.501337	0.397334	52	0.00324679	0	0	1
10556627	74424	11713	Tmc5	transmembrane channel-like gene family 5	Chr7: 118.649497	5.95502	15.8	ChrX: 52.716667	0.397274	52	0.00325199	0	0	1
10439604	320007	41189	Sidt1	SID1 transmembrane family, member 1	Chr16: 44.284216	7.79996	11.8	Chr2: 72.401799	0.397251	52	0.003254	0	0	1
10407975	73412	9593	Txndc3	thioredoxin domain containing 3 (spermatozoa)	Chr13: 19.690207	2.81879	11.8	Chr17: 7.705398	0.397226	52	0.00325619	0	0	1
10465042	78306		Tsga10ip	testis specific 10 interacting protein	Chr19: 5.402336	4.6646	15.1	Chr4: 155.236019	-0.397069	52	0.00326996	0	0	1
10562710	12489		Cd33	CD33 antigen	Chr7: 43.528083	7.33752	36.7	Chr7: 40.301497	0.397054	52	0.00327123	0	0	1
10404978	15904	1186	Id4	inhibitor of DNA binding 4	Chr13: 48.262969	8.33979	17.9	Chr16: 78.133286	0.397005	52	0.00327556	0	0	1
10383013	74451	5467	Pgs1	phosphatidylglycerophosphate synthase 1	Chr11: 117.986892	8.53442	14.8	Chr2: 80.148968	-0.396967	52	0.00327892	0	0	1
10374330	73862	87632	4930415F15Rik	RIKEN cDNA 4930415F15 gene	Chr11: 11.496417	4.41219	10.1	Chr11: 63.073481	0.396944	52	0.00328089	0	0	1
10481952	22029	4138	Traf1	TNF receptor-associated factor 1	Chr2: 34.945443	6.2989	17.4	Chr2: 74.065903	0.396933	52	0.00328193	0	0	1
10415730	219140	19482	Spata13	spermatogenesis associated 13	Chr14: 60.747442	9.67075	13.5	Chr2: 116.722033	-0.396914	52	0.00328356	0	0	1
10421944	93688	56903	Klhl1	kelch-like 1 (Drosophila)	Chr14: 96.368553	6.44062	10.1	Chr10: 24.000000	-0.396855	52	0.00328881	0	0	1
10420902	268756	6566	Gulo	gulonolactone (L-) oxidase	Chr14: 65.988227	9.83837	11	Chr8: 117.545014	0.396796	52	0.00329398	0	0	1
10476269	12531	41451	Cdc25b	cell division cycle 25 homolog B (S. pombe)	Chr2: 131.197295	6.3976	37.8	Chr2: 131.056131	0.396793	52	0.00329423	0	0	1
10365112	73822	45488	F630110N24Rik	RIKEN cDNA F630110N24 gene	Chr10: 81.362933	7.9546	11.7	Chr2: 61.356586	-0.396768	52	0.00329642	0	0	1
10535286	108723	13024	Card11	caspase recruitment domain family, member 11	Chr5: 140.876496	4.47031	11.2	Chr5: 44.157053	0.396636	52	0.00330811	0	0	1
10446486	16772	21146	Lama1	laminin, alpha 1	Chr17: 67.752382	7.66142	12.8	Chr14: 58.815293	-0.396631	52	0.00330853	0	0	1
10387694	432576	77849	Tmem95	transmembrane protein 95	Chr11: 69.877711	6.53944	11.5	Chr11: 72.494723	-0.396614	52	0.00331009	0	0	1
10474956	228545	13302	Vps18	vacuolar protein sorting 18 (yeast)	Chr2: 119.297046	8.73571	37.7	Chr2: 121.587032	0.396612	52	0.00331029	0	0	1
10573933	17390	3329	Mmp2	matrix metallopeptidase 2	Chr8: 92.839256	6.65825	9.3	Chr2: 19.078722	0.396583	52	0.00331286	0	0	1
10540748	211651	13212	Fancd2	Fanconi anemia, complementation group D2	Chr6: 113.545043	7.1754	20.6	Chr5: 133.911105	0.396566	52	0.00331431	0	0	1
10459622	80718	20879	Rab27b	RAB27b, member RAS oncogene family	Chr18: 69.984085	9.46562	15.9	Chr15: 28.321742	0.396536	52	0.003317	0	0	1
10469616	208967	32609	Thnsl1	threonine synthase-like 1 (bacterial)	Chr2: 21.210014	8.95904	10.2	Chr17: 27.848224	0.396527	52	0.00331776	0	0	1
10489118	56045	9160	Samhd1	SAM domain and HD domain, 1	Chr2: 157.114231	10.2022	16.1	Chr2: 134.896602	0.396523	52	0.00331818	0	0	1
10368382	237339	18226	L3mbtl3	lethal(3)malignant brain tumor-like protein 3 (chromatin interacting transcriptional repressors)	Chr10: 26.275757	8.57358	12.4	Chr11: 104.767589	0.396513	52	0.00331903	0	0	1
10413248	278672	18848	Duxbl	double homeobox B-like	Chr14: 25.988890	8.42302	12.9	Chr2: 22.820915	0.396506	52	0.00331967	0	0	1
10413259	278672	18848	Duxbl	double homeobox B-like	Chr14: 26.128509	8.42302	12.9	Chr2: 22.820915	0.396506	52	0.00331967	0	0	1
10413269	278672	18848	Duxbl	double homeobox B-like	Chr14: 26.268158	8.42302	12.9	Chr2: 22.820915	0.396506	52	0.00331967	0	0	1
10510771	260305	9024	Nphp4	nephronophthisis 4 (juvenile) homolog (human)	Chr4: 152.488768	9.537	9.6	Chr2: 80.148968	-0.396496	52	0.00332053	0	0	1
10489902	56336	3507	B4galt5	UDP-Gal:betaGlcNAc beta 1,4-galactosyltransferase, polypeptide 5	Chr2: 167.349035	7.95113	11.1	Chr8: 10.521753	0.396471	52	0.00332279	0	0	1
10557332	16190	7784	Il4ra	interleukin 4 receptor, alpha	Chr7: 125.569980	8.63379	14.3	Chr2: 116.722033	0.396451	52	0.00332454	0	0	1
10484529	228151	105643	4833423E24Rik	RIKEN cDNA 4833423E24 gene	Chr2: 85.494121	5.86208	13.9	Chr2: 80.148968	0.396442	52	0.00332532	0	0	1
10360636	67426	11345	Adck3	aarF domain containing kinase 3	Chr1: 180.168810	9.07146	13.1	Chr1: 120.112911	0.396423	52	0.00332708	0	0	1
10606402	382236	18736	Brwd3	bromodomain and WD repeat domain containing 3	ChrX: 108.757569	6.98167	14.3	Chr10: 48.377966	-0.396407	52	0.00332845	0	0	1
10457096	246317	16367	Neto1	neuropilin (NRP) and tolloid (TLL)-like 1	Chr18: 86.398320	6.85413	16.3	Chr18: 85.765082	0.396354	52	0.00333317	0	0	1
10448436	18607	37643	Pdpk1	3-phosphoinositide dependent protein kinase 1	Chr17: 24.106904	6.89931	13	Chr1: 163.338902	0.396351	52	0.00333346	0	0	1
10456345	319888	119793	5330437I02Rik	RIKEN cDNA 5330437I02 gene	Chr18: 65.751339	7.83394	49.5	Chr18: 65.609709	0.396336	52	0.0033348	0	0	1
10439479	224143	41353	Poglut1	protein O-glucosyltransferase 1	Chr16: 38.545772	9.1231	15.7	Chr1: 109.540731	0.396332	52	0.0033352	0	0	1
10585178	13489	22561	Drd2	dopamine receptor D2	Chr9: 49.406927	9.58427	13.7	Chr2: 144.092011	0.396317	52	0.0033365	0	0	1
10559496	52855	48097	Lair1	leukocyte-associated Ig-like receptor 1	Chr7: 4.028759	6.43677	10.5	ChrX: 21.061933	0.396296	52	0.00333835	0	0	1
10496112	23971	81740	Papss1	3'-phosphoadenosine 5'-phosphosulfate synthase 1	Chr3: 131.565992	5.68283	11.5	Chr3: 132.631028	0.396288	52	0.00333907	0	0	1
10599622	70998	12375	Phf6	PHD finger protein 6	ChrX: 52.942569	9.08619	11.9	Chr12: 70.753663	0.396253	52	0.00334226	0	0	1
10581392	16816	68042	Lcat	lecithin cholesterol acyltransferase	Chr8: 105.942152	7.84908	11.9	Chr9: 71.404472	-0.396234	52	0.00334393	0	0	1
10475416	12010	2987	B2m	beta-2 microglobulin	Chr2: 122.147738	13.5691	28	Chr2: 122.558069	0.396208	52	0.00334622	0	0	1
10464375	214084	2298	Slc18a2	solute carrier family 18 (vesicular monoamine), member 2	Chr19: 59.273258	7.30565	14.5	Chr10: 122.981479	-0.39614	52	0.00335233	0	0	1
10513779	56079	77850	Astn2	astrotactin 2	Chr4: 65.395161	7.01987	16.6	Chr7: 4.844959	-0.396114	52	0.00335471	0	0	1
10568539	55987	69259	Cpxm2	carboxypeptidase X 2 (M14 family)	Chr7: 132.047725	9.59623	12.2	Chr5: 114.599325	0.396088	52	0.003357	0	0	1
10515825	258259	115537	Olfr1338	olfactory receptor 1338	Chr4: 118.753599	4.92452	9.4	Chr1: 21.638463	-0.396084	52	0.00335733	0	0	1
10486597	140810	62795	Ttbk2	tau tubulin kinase 2	Chr2: 120.739313	9.4071	139.5	Chr2: 118.906260	0.396064	52	0.00335916	0	0	1
10430367	20607	20285	Sstr3	somatostatin receptor 3	Chr15: 78.539320	8.49835	19.3	Chr2: 117.000383	-0.396051	52	0.0033603	0	0	1
10338079			Affy_10338079	Affymetrix Mouse Gene 1.0 ST probe set 10338079	ChrUn: 1.000000	6.5931	15.4	Chr1: 23.152100	-0.39601	52	0.00336403	0	0	1
10494027	19885	21051	Rorc	RAR-related orphan receptor gamma	Chr3: 94.387127	8.72106	13.7	Chr2: 134.896602	0.396004	52	0.00336455	0	0	1
10347173	66722	11572	Spag16	sperm associated antigen 16	Chr1: 69.896516	6.81688	11.1	Chr19: 37.858972	-0.395944	52	0.00336994	0	0	1
10597680	20271	22738	Scn5a	sodium channel, voltage-gated, type V, alpha	Chr9: 119.543370	9.75763	20.4	Chr2: 144.092011	-0.395779	52	0.00338481	0	0	1
10363630			Pbld		Chr10: 63.060759	7.64662	12.8	Chr1: 163.338902	0.395735	52	0.00338885	0	0	1
10525928	208151	28135	Tmem132b	transmembrane protein 132B	Chr5: 125.786965	9.32858	35.7	Chr5: 126.411859	-0.395726	52	0.00338963	0	0	1
10427504	268780	65044	Egflam	EGF-like, fibronectin type III and laminin G domains	Chr15: 7.234211	7.5189	14.7	Chr2: 74.065903	0.395664	52	0.00339526	0	0	1
10577084	259279	4609	Tubgcp3	tubulin, gamma complex associated protein 3	Chr8: 12.650172	9.48412	13.1	Chr2: 26.877892	-0.395641	52	0.00339737	0	0	1
10338446			Affy_10338446	Affymetrix Mouse Gene 1.0 ST probe set 10338446	ChrUn: 1.000000	9.61721	50	Chr2: 128.373489	-0.39563	52	0.00339833	0	0	1
10351351	433375	31199	Creg1	cellular repressor of E1A-stimulated genes 1	Chr1: 165.773874	9.83813	73.3	Chr1: 163.338902	0.395628	52	0.00339852	0	0	1
10587087	235493	35065	BC031353	cDNA sequence BC031353	Chr9: 74.953218	7.97519	12.8	Chr9: 83.693546	-0.395613	52	0.00339989	0	0	1
10601879	237052	3510	Tceal1	transcription elongation factor A (SII)-like 1	ChrX: 136.708785	9.86458	12.2	Chr1: 109.540731	0.395531	52	0.00340738	0	0	1
10471119	277463	81077	Gpr107	G protein-coupled receptor 107	Chr2: 31.184815	10.8962	9.4	Chr2: 24.948521	-0.395519	52	0.00340846	0	0	1
10472360	227960	22702	Gca	grancalcin	Chr2: 62.693547	7.555	50.2	Chr2: 62.652307	0.395493	52	0.00341078	0	0	1
10394806			Affy_10394806	Affymetrix Mouse Gene 1.0 ST probe set 10394806	Chr12: 18.559901	5.80521	24.4	Chr12: 15.820041	0.395483	52	0.00341175	0	0	1
10353385	241035	16336	Pkhd1	polycystic kidney and hepatic disease 1	Chr1: 20.537359	5.60925	15.8	Chr6: 145.501337	-0.395429	52	0.00341666	0	0	1
10467654	107094	22370	Rrp12	ribosomal RNA processing 12 homolog (S. cerevisiae)	Chr19: 41.863099	6.73937	8.5	Chr10: 111.073834	-0.395369	52	0.00342214	0	0	1
10589177	171429	99903	Slc26a6	solute carrier family 26, member 6	Chr9: 108.857269	6.38079	11.7	Chr5: 142.064325	0.395364	52	0.00342259	0	0	1
10368358	432442	49463	Akap7	A kinase (PRKA) anchor protein 7	Chr10: 25.169865	10.3756	14.9	Chr16: 86.161358	0.395338	52	0.00342491	0	0	1
10395458	14009	3636	Etv1	ets variant gene 1	Chr12: 38.780384	10.2412	14.6	Chr2: 168.424389	0.395294	52	0.00342898	0	0	1
10473133	16401	37364	Itga4	integrin alpha 4	Chr2: 79.279117	7.47431	13	Chr1: 191.333382	0.395283	52	0.00342994	0	0	1
10544601	65963	8521	Tmem176b	transmembrane protein 176B	Chr6: 48.835491	12.8117	9.3	Chr11: 43.071345	0.39525	52	0.003433	0	0	1
10395309	75040	19147	Efcab10	EF-hand calcium binding domain 10	Chr12: 33.398303	6.93137	12.1	Chr18: 58.397406	0.39523	52	0.00343477	0	0	1
10403913	75512	25418	Gpx6	glutathione peroxidase 6	Chr13: 21.313651	6.34162	14.6	Chr5: 137.893580	-0.395217	52	0.00343603	0	0	1
10412827	100038737		Gm10403	predicted gene 10403	Chr14: 15.456435	6.43463	82.4	Chr14: 10.599748	0.395138	52	0.00344323	0	0	1
10486846	574418	67424	Serinc4		Chr2: 121.451607	7.02188	37.2	Chr2: 118.906260	0.395129	52	0.00344408	0	0	1
10515925	194237	18336	Rimkla	ribosomal modification protein rimK-like family member A	Chr4: 119.465629	8.7415	12.4	Chr6: 17.573256	-0.39509	52	0.00344764	0	0	1
10409570	212937	27087	Tifab	TRAF-interacting protein with forkhead-associated domain, family member B	Chr13: 56.176905	6.39462	10.8	Chr18: 76.853249	0.39505	52	0.00345132	0	0	1
10485926	20192		Ryr3	ryanodine receptor 3	Chr2: 112.875108	6.15	10.4	Chr2: 19.078722	0.395002	52	0.00345571	0	0	1
10482688	75423	100572	Arl5a	ADP-ribosylation factor-like 5A	Chr2: 52.399374	9.97275	19.6	Chr2: 50.660053	0.394942	52	0.00346126	0	0	1
10518706	18707	3686	Pik3cd	phosphatidylinositol 3-kinase catalytic delta polypeptide (p110D)	Chr4: 149.658831	8.8155	7.8	Chr19: 23.853320	-0.394941	52	0.00346136	0	0	1
10386083	14654	20083	Glra1	glycine receptor, alpha 1 subunit	Chr11: 55.566214	7.20725	13.2	Chr18: 34.260604	-0.394932	52	0.00346223	0	0	1
10596473	109652	110440	Acy1	aminoacylase 1	Chr9: 106.435486	6.29352	7.9	Chr11: 33.490349	0.394907	52	0.00346453	0	0	1
10551002			Affy_10551002	Affymetrix Mouse Gene 1.0 ST probe set 10551002	Chr7: 24.822342	3.55406	18.5	Chr16: 90.181615	0.394806	52	0.00347382	0	0	1
10390124	16400	21129	Itga3	integrin alpha 3	Chr11: 95.053840	9.88563	14.9	Chr2: 80.148968	0.394735	52	0.00348042	0	0	1
10364806	216166	28072	Plk5	polo-like kinase 5 (Drosophila)	Chr10: 80.363050	8.1321	13.4	Chr12: 10.037390	0.39473	52	0.00348085	0	0	1
10488273	241688	10037	Dzank1	double zinc ribbon and ankyrin repeat-containing protein 1	Chr2: 144.482150	10.0498	32.2	Chr2: 144.092011	0.394686	52	0.00348498	0	0	1
10568359	66824	8307	Pycard	PYD and CARD domain containing	Chr7: 127.993446	6.98565	13.2	Chr15: 91.405127	0.394669	52	0.00348648	0	0	1
10563254	22342	22648	Lin7b	lin-7 homolog B (C. elegans)	Chr7: 45.367904	7.75833	19.9	Chr2: 134.519309	-0.394651	52	0.00348822	0	0	1
10535176	231832	64815	Tmem184a	transmembrane protein 184a	Chr5: 139.806194	10.5522	11.5	Chr4: 149.906312	0.394646	52	0.0034887	0	0	1
10602628	245666	19407	Iqsec2	IQ motif and Sec7 domain 2	ChrX: 152.181002	6.6589	13.1	Chr1: 20.784225	-0.394643	52	0.00348896	0	0	1
10392569	217262	33332	Abca9	ATP-binding cassette, sub-family A (ABC1), member 9	Chr11: 110.114299	6.32781	15.6	Chr1: 103.724864	0.394452	52	0.00350667	0	0	1
10469718			Affy_10469718	Affymetrix Mouse Gene 1.0 ST probe set 10469718	ChrUn: 1.000000	8.7245	12.8	ChrX: 93.336418	-0.394427	52	0.00350903	0	0	1
10443575	74157	9003	Ftsjd2	FtsJ methyltransferase domain containing 2	Chr17: 29.690349	10.6315	20.1	ChrX: 161.585623	0.394421	52	0.00350959	0	0	1
10606509	69693	11785	Pof1b	premature ovarian failure 1B	ChrX: 112.677384	4.28665	20.7	Chr6: 119.486840	0.394385	52	0.00351295	0	0	1
10480941	329366	77630	4932418E24Rik	RIKEN cDNA 4932418E24 gene	Chr2: 26.275465	9.37069	13.6	Chr17: 52.644264	0.39437	52	0.0035144	0	0	1
10353645	210933	1289	Bai3	brain-specific angiogenesis inhibitor 3	Chr1: 25.131362	7.68238	13.5	Chr8: 15.921720	0.39434	52	0.00351717	0	0	1
10582189	382034	40964	Gse1	genetic suppressor element 1	Chr8: 120.537042	8.02937	14.1	Chr9: 15.889229	-0.394325	52	0.00351854	0	0	1
10512483	54390	8694	Sit1	suppression inducing transmembrane adaptor 1	Chr4: 43.483135	7.07919	14.5	Chr16: 85.961783	-0.394324	52	0.00351864	0	0	1
10485593	320554	41260	Tcp11l1	t-complex 11 like 1	Chr2: 104.712003	9.29281	15	Chr1: 109.540731	-0.39423	52	0.00352751	0	0	1
10452847	22436	324	Xdh	xanthine dehydrogenase	Chr17: 73.934802	8.83658	8.2	Chr2: 14.395051	0.394188	52	0.00353138	0	0	1
10471471	50935	8390	St6galnac6	ST6 (alpha-N-acetyl-neuraminyl-2,3-beta-galactosyl-1,3)-N-acetylgalactosaminide alpha-2,6-sialyltransferase 6	Chr2: 32.618497	10.1163	9.4	Chr4: 154.025994	0.394176	52	0.00353251	0	0	1
10479261	381409	18643	Cdh26	cadherin-like 26	Chr2: 178.471624	9.44794	11.1	Chr2: 79.342066	0.394144	52	0.00353553	0	0	1
10533642	66593	10532	Diablo	diablo (second mitochondria-derived activator of caspase)	Chr5: 123.523272	8.65471	25	Chr5: 119.058415	0.394099	52	0.00353975	0	0	1
10388592	12874	999	Cpd	carboxypeptidase D	Chr11: 76.782157	8.6755	12	Chr18: 86.580278	0.394087	52	0.00354086	0	0	1
10371619	212862	69297	Chpt1	choline phosphotransferase 1	Chr10: 88.480817	10.1954	14.1	Chr1: 183.947093	0.394072	52	0.00354233	0	0	1
10431281	223753	11247	Cerk	ceramide kinase	Chr15: 86.185988	7.83738	9.3	Chr7: 70.848220	-0.39406	52	0.00354347	0	0	1
10503945	109093	5707	Rars2	arginyl-tRNA synthetase 2, mitochondrial	Chr4: 34.659503	9.21929	12.9	Chr5: 52.890189	-0.39402	52	0.00354722	0	0	1
10466206	109225	10922	Ms4a7	membrane-spanning 4-domains, subfamily A, member 7	Chr19: 11.327926	8.54148	17.4	Chr4: 72.138328	0.394007	52	0.00354841	0	0	1
10547325	12288	55484	Cacna1c	calcium channel, voltage-dependent, L type, alpha 1C subunit (bipolar disease, Timothy syndrome)	Chr6: 118.593903	7.37383	15.9	Chr8: 7.885228	-0.393975	52	0.00355144	0	0	1
10353232	277328	7189	Trpa1	transient receptor potential cation channel, subfamily A, member 1 (allyl isothiocyanate AITC, mustard oil, wasabi taste receptor)	Chr1: 14.887619	7.67388	9.7	Chr1: 59.379130	-0.393968	52	0.0035521	0	0	1
10466908	381218	9945	4430402I18Rik	RIKEN cDNA 4430402I18 gene	Chr19: 28.928601	6.76713	16.7	Chr4: 155.741797	0.393941	52	0.00355465	0	0	1
10496996	242259	72094	Slc44a5	solute carrier family 44, member 5	Chr3: 154.264013	3.94692	14.8	Chr18: 74.201006	0.393922	52	0.00355646	0	0	1
10435545	224139	68401	Golgb1	golgi autoantigen, golgin subfamily b, macrogolgin 1	Chr16: 36.887303	9.5514	17.8	Chr11: 42.798784	-0.393908	52	0.00355777	0	0	1
10474888	76464	44890	Casc5	cancer susceptibility candidate 5	Chr2: 119.077964	7.62483	52.6	Chr2: 118.906260	-0.393886	52	0.00355987	0	0	1
10425764	13105	86099	Cyp2d9	cytochrome P450, family 2, subfamily d, polypeptide 9	Chr15: 82.454146	6.03392	10.3	Chr17: 83.747523	-0.393869	52	0.00356146	0	0	1
10561289	80297	11879	Spnb4	spectrin beta 4	Chr7: 27.407203	7.41175	11	Chr7: 136.435575	-0.393769	52	0.00357097	0	0	1
10380946	69376	18892	Zpbp2	zona pellucida binding protein 2	Chr11: 98.551168	6.79573	11.6	Chr2: 80.148968	-0.393767	52	0.00357107	0	0	1
10505725	77739	64642	Adamtsl1	ADAMTS-like 1	Chr4: 86.216981	7.06069	11.7	Chr18: 85.765082	0.393679	52	0.00357946	0	0	1
10465928	225908	32167	Myrf	myelin regulatory factor	Chr19: 10.216642	6.97502	16.2	Chr1: 43.444074	-0.393655	52	0.00358171	0	0	1
10359932	18214	68505	Ddr2	discoidin domain receptor family, member 2	Chr1: 169.984420	8.10519	11	Chr19: 8.678725	0.393582	52	0.00358871	0	0	1
10506684	72787	41224	Tmem48	transmembrane protein 48	Chr4: 107.371267	8.55037	17.3	Chr2: 80.148968	0.393572	52	0.00358967	0	0	1
10558882	98845	69358	Eps8l2	EPS8-like 2	Chr7: 141.341904	8.99773	17.6	Chr12: 16.828469	0.393558	52	0.00359096	0	0	1
10342608			Affy_10342608	Affymetrix Mouse Gene 1.0 ST probe set 10342608	ChrUn: 1.000000	8.3425	10.8	Chr4: 28.322409	-0.393549	52	0.00359186	0	0	1
10542361	13730	1088	Emp1	epithelial membrane protein 1	Chr6: 135.379908	10.1875	31.8	Chr6: 138.436477	0.393507	52	0.00359579	0	0	1
10430320	22117	37759	Tst	thiosulfate sulfurtransferase, mitochondrial	Chr15: 78.399567	6.15935	18.9	Chr7: 45.504843	-0.39349	52	0.00359744	0	0	1
10511924	242377	19025	Pm20d2	peptidase M20 domain containing 2	Chr4: 33.174383	6.48998	16	Chr2: 117.000383	0.39342	52	0.00360417	0	0	1
10604463	209224	17120	Enox2	ecto-NOX disulfide-thiol exchanger 2	ChrX: 49.062210	7.42208	8.9	Chr4: 126.472844	0.393409	52	0.00360514	0	0	1
10481484	12908	598	Crat	carnitine acetyltransferase	Chr2: 30.407751	9.42008	45.3	Chr2: 28.969780	-0.39339	52	0.00360695	0	0	1
10484390	21788	4579	Tfpi	tissue factor pathway inhibitor	Chr2: 84.432935	7.49173	31.9	Chr2: 80.327515	0.39335	52	0.00361081	0	0	1
10358244	19264	2126	Ptprc	protein tyrosine phosphatase, receptor type, C	Chr1: 138.094269	9.07979	11.3	Chr9: 112.427611	0.393348	52	0.00361097	0	0	1
10342824			Affy_10342824	Affymetrix Mouse Gene 1.0 ST probe set 10342824	ChrUn: 1.000000	6.67777	22.3	Chr2: 128.373489	-0.393343	52	0.00361147	0	0	1
10564825	16790	68163	Anpep	alanyl (membrane) aminopeptidase	Chr7: 79.833606	7.82963	25.7	Chr2: 50.640741	0.393314	52	0.00361422	0	0	1
10426724	54614	81828	Prpf40b	PRP40 pre-mRNA processing factor 40 homolog B (yeast)	Chr15: 99.304078	6.90652	12.6	Chr2: 7.696420	0.393292	52	0.00361641	0	0	1
10479256	381409	18643	Cdh26	cadherin-like 26	Chr2: 178.460710	8.90758	19.9	Chr2: 148.055322	0.393286	52	0.00361695	0	0	1
10475892	17289	4626	Mertk	c-mer proto-oncogene tyrosine kinase	Chr2: 128.729392	9.41894	56.2	Chr2: 128.373489	0.393281	52	0.00361748	0	0	1
10413708	66923	10044	Pbrm1	polybromo 1	Chr14: 31.118735	9.7536	9.9	Chr2: 22.820915	0.393274	52	0.00361811	0	0	1
10467635	20562	2302	Slit1	slit homolog 1 (Drosophila)	Chr19: 41.743541	8.86152	10.9	Chr2: 109.720277	0.393246	52	0.00362081	0	0	1
10363309	19386	68510	Ranbp2	RAN binding protein 2	Chr10: 58.492649	9.44094	17.5	Chr16: 85.211625	-0.393223	52	0.00362299	0	0	1
10425003	223664	40970	Lrrc14	leucine rich repeat containing 14	Chr15: 76.710981	7.87867	13.1	Chr19: 22.456818	-0.393215	52	0.00362378	0	0	1
10534612	13047	22551	Cux1	cut-like homeobox 1	Chr5: 136.304752	8.13131	12.2	Chr11: 89.612498	-0.3932	52	0.00362516	0	0	1
10427098	209039	37077	Tenc1	tensin like C1 domain-containing phosphatase	Chr15: 102.105345	8.91862	12	Chr1: 60.644128	0.393157	52	0.00362935	0	0	1
10395361	403205	45551	Agr3	anterior gradient homolog 3 (Xenopus laevis)	Chr12: 35.947526	5.49783	66.2	Chr12: 35.013315	0.393084	52	0.00363635	0	0	1
10483339	20274	2237	Scn9a	sodium channel, voltage-gated, type IX, alpha	Chr2: 66.533218	7.93317	90.5	Chr2: 65.805814	-0.393008	52	0.00364367	0	0	1
10484284	18573	21043	Pde1a	phosphodiesterase 1A, calmodulin-dependent	Chr2: 79.834650	8.22804	14.6	Chr16: 85.807054	0.393006	52	0.00364388	0	0	1
10476729	66044	5518	Dtd1	D-tyrosyl-tRNA deacylase 1 homolog (S. cerevisiae)	Chr2: 144.599987	8.58656	77.3	Chr2: 144.092011	0.392997	52	0.00364471	0	0	1
10344984	94227	22935	Pi15	peptidase inhibitor 15	Chr1: 17.619793	5.37346	21.3	Chr4: 125.588387	0.392991	52	0.00364528	0	0	1
10500296	67220	9448	Plekho1	pleckstrin homology domain containing, family O member 1 (casein kinase 2 interacting protein 1)	Chr3: 95.988868	6.64133	10.6	Chr1: 191.978902	0.392963	52	0.00364802	0	0	1
10468956	227525	32547	Dclre1c	DNA cross-link repair 1C, PSO2 homolog (S. cerevisiae)	Chr2: 3.437693	7.45962	12.5	Chr15: 30.064251	0.392959	52	0.0036484	0	0	1
10548942	109593	38552	Lmo3	LIM domain only 3	Chr6: 138.365954	8.08567	25.9	Chr18: 48.885643	0.392829	52	0.00366099	0	0	1
10486824	212670	77423	Catsper2	cation channel, sperm associated 2	Chr2: 121.399737	5.79946	11.7	Chr12: 55.321781	-0.392782	52	0.00366555	0	0	1
10347894	20297	3375	Ccl20	chemokine (C-C motif) ligand 20	Chr1: 83.118812	3.75252	16.1	Chr2: 79.794952	-0.392755	52	0.00366817	0	0	1
10416450	18826	80174	Lcp1	lymphocyte cytosolic protein 1	Chr14: 75.230078	7.64017	14.1	Chr2: 117.000383	0.392755	52	0.00366818	0	0	1
10484467	12258	44	Serping1	serine (or cysteine) peptidase inhibitor, clade G, member 1	Chr2: 84.770101	9.84681	14.9	Chr8: 121.000000	0.392737	52	0.00366989	0	0	1
10540720	171095	15894	Il17rc	interleukin 17 receptor C	Chr6: 113.480321	8.72823	16	Chr2: 116.722033	-0.392668	52	0.00367664	0	0	1
10417556	93732	74473	Acox2	acyl-Coenzyme A oxidase 2, branched chain	Chr14: 8.255707	5.36885	13.2	Chr19: 27.531578	0.392625	52	0.00368075	0	0	1
10344317			Affy_10344317	Affymetrix Mouse Gene 1.0 ST probe set 10344317	ChrUn: 1.000000	8.78438	11.4	Chr2: 116.722033	-0.392617	52	0.0036816	0	0	1
10446475	16772	21146	Lama1	laminin, alpha 1	Chr17: 67.716736	7.08448	14.9	Chr6: 51.533156	-0.392612	52	0.00368208	0	0	1
10470260	67839	16987	Gpsm1	G-protein signalling modulator 1 (AGS3-like, C. elegans)	Chr2: 26.327293	7.74396	12	Chr2: 22.820915	0.392568	52	0.00368632	0	0	1
10456095	12978	3817	Csf1r	colony stimulating factor 1 receptor	Chr18: 61.130850	8.71883	12.9	Chr9: 10.573030	0.392544	52	0.00368869	0	0	1
10540703	57890	17109	Il17re	interleukin 17 receptor E	Chr6: 113.470181	7.93769	9.8	Chr6: 143.932688	0.39252	52	0.00369097	0	0	1
10470040			Affy_10470040	Affymetrix Mouse Gene 1.0 ST probe set 10470040	Chr2: 25.409109	11.1607	12.6	Chr19: 48.670103	0.392483	52	0.00369465	0	0	1
10602889	270672		Map3k15	mitogen-activated protein kinase kinase kinase 15	ChrX: 160.121671	5.7715	18.3	Chr14: 46.829890	0.39246	52	0.00369683	0	0	1
10445936	211496	114403	4932415M13Rik	RIKEN cDNA 4932415M13 gene	Chr17: 53.774580	4.85992	14.6	Chr6: 145.501337	-0.392432	52	0.00369956	0	0	1
10410723	77041	12670	Arsk	arylsulfatase K	Chr13: 76.062135	9.19144	14.4	Chr13: 63.792150	0.392423	52	0.0037005	0	0	1
10447195	213556	35317	Plekhh2	pleckstrin homology domain containing, family H (with MyTH4 domain) member 2	Chr17: 84.559493	6.42481	26.5	Chr17: 84.933978	0.392396	52	0.00370315	0	0	1
10341445	17222	7414	Anapc1	anaphase promoting complex subunit 1	Chr2: 128.510559	8.24369	78.5	Chr2: 128.373489	0.392379	52	0.00370476	0	0	1
10447220	213556	35317	Plekhh2	pleckstrin homology domain containing, family H (with MyTH4 domain) member 2	Chr17: 84.619644	8.67787	15.9	Chr2: 100.014305	0.392335	52	0.00370906	0	0	1
10401253	109711	55553	Actn1	actinin, alpha 1	Chr12: 80.176170	9.85073	11.6	Chr5: 133.062783	0.39226	52	0.00371649	0	0	1
10443471	442827	53300	Rab44	RAB44, member RAS oncogene family	Chr17: 29.135748	7.7336	14.4	Chr2: 79.794952	-0.392257	52	0.00371677	0	0	1
10493897	66344	79583	Lce3b	late cornified envelope 3B	Chr3: 92.932986	5.66333	7.6	Chr2: 26.877892	-0.392216	52	0.00372076	0	0	1
10474743	27103	40891	Eif2ak4	eukaryotic translation initiation factor 2 alpha kinase 4	Chr2: 118.434645	7.87129	42.8	Chr2: 116.722033	0.392185	52	0.00372386	0	0	1
10398664	74190	41760	1200009I06Rik	RIKEN cDNA 1200009I06 gene	Chr12: 111.430713	6.29169	9	Chr2: 19.078722	0.392182	52	0.00372411	0	0	1
10564398	233328	23464	Lrrk1	leucine-rich repeat kinase 1	Chr7: 66.290868	9.75427	12.2	Chr6: 145.501337	-0.392117	52	0.00373052	0	0	1
10452351	12266	68031	C3	complement component 3	Chr17: 57.225248	9.37394	21	Chr13: 19.902151	0.392116	52	0.00373055	0	0	1
10353015	17864	32045	Mybl1	myeloblastosis oncogene-like 1	Chr1: 9.672541	4.91754	12.6	Chr15: 53.862888	0.392068	52	0.0037353	0	0	1
10443702	14652	1558	Glp1r	glucagon-like peptide 1 receptor	Chr17: 30.932614	8.92708	14	Chr17: 10.720847	0.392046	52	0.00373749	0	0	1
10352481	98732		Rab3gap2	RAB3 GTPase activating protein subunit 2	Chr1: 185.260446	10.3389	13.1	Chr18: 49.031661	-0.392042	52	0.00373786	0	0	1
10387727	70419	49883	2810408A11Rik	RIKEN cDNA 2810408A11 gene	Chr11: 69.898269	5.56598	10.7	Chr17: 33.146326	0.392037	52	0.00373839	0	0	1
10476271	69596	23095	Ap5s1	adaptor-related protein 5 complex, sigma 1	Chr2: 131.210467	8.45144	17.1	Chr2: 128.373489	0.392018	52	0.00374024	0	0	1
10553190	211548	13810	Nomo1	nodal modulator 1	Chr7: 46.072502	7.83319	10.1	Chr13: 106.345460	0.391964	52	0.0037456	0	0	1
10480721	227620	71313	Uap1l1	UDP-N-acteylglucosamine pyrophosphorylase 1-like 1	Chr2: 25.364153	9.10881	10.8	Chr2: 23.766163	-0.391958	52	0.00374615	0	0	1
10475657	26458	37830	Slc27a2	solute carrier family 27 (fatty acid transporter), member 2	Chr2: 126.567788	7.43071	28.6	Chr2: 125.878798	0.39191	52	0.00375091	0	0	1
10455713	66758	12027	Zfp474	zinc finger protein 474	Chr18: 52.639788	4.40398	8.3	Chr11: 8.786241	0.391838	52	0.00375803	0	0	1
10352965	58175	2745	Rgs20	regulator of G-protein signaling 20	Chr1: 5.019317	7.94473	16.1	Chr18: 84.126263	-0.391828	52	0.00375903	0	0	1
10480146	20163	7521	Rsu1	Ras suppressor protein 1	Chr2: 13.077211	10.7844	11.2	Chr10: 105.581330	0.391794	52	0.00376243	0	0	1
10475014	76246	5871	Rtf1	Rtf1, Paf1/RNA polymerase II complex component, homolog (S. cerevisiae)	Chr2: 119.728679	10.888	66.3	Chr2: 118.906260	-0.39179	52	0.00376277	0	0	1
10475412	78655	37845	Eif3j1	eukaryotic translation initiation factor 3, subunit J1	Chr2: 122.051751	9.21212	61.5	Chr2: 118.906260	0.391761	52	0.00376568	0	0	1
10448530	381072	86807	Abca17	ATP-binding cassette, sub-family A (ABC1), member 17	Chr17: 24.265470	8.59313	13.7	Chr9: 35.105632	-0.391734	52	0.00376841	0	0	1
10480462	140483	5032	Hnmt	histamine N-methyltransferase	Chr2: 24.009022	7.99129	11.8	Chr13: 84.701521	0.391635	52	0.0037782	0	0	1
10542754	108098	3148	Med21	mediator complex subunit 21	Chr6: 146.650145	8.18635	36.4	Chr6: 145.501337	-0.39163	52	0.00377873	0	0	1
10461266			Affy_10461266	Affymetrix Mouse Gene 1.0 ST probe set 10461266	Chr19: 8.875365	4.64427	17.6	Chr6: 131.627962	0.391573	52	0.00378438	0	0	1
10503708	12014		Bach2	BTB and CNC homology, basic leucine zipper transcription factor 2	Chr4: 32.579834	7.48117	12.4	Chr5: 124.808909	0.391555	52	0.00378617	0	0	1
10440515	224405	14191	Cyyr1	cysteine and tyrosine-rich protein 1	Chr16: 85.457276	8.56087	13.7	Chr2: 26.877892	-0.391548	52	0.00378693	0	0	1
10347822	12828	68033	Col4a3	collagen, type IV, alpha 3	Chr1: 82.660831	3.76942	9	Chr7: 40.721445	-0.391531	52	0.0037886	0	0	1
10356797	269224	9038	Pask	PAS domain containing serine/threonine kinase	Chr1: 93.335747	7.63487	12.4	Chr2: 47.999598	-0.391526	52	0.00378913	0	0	1
10519757	20349	8247	Sema3e	sema domain, immunoglobulin domain (Ig), short basic domain, secreted, (semaphorin) 3E	Chr5: 14.226465	9.12517	23.4	Chr8: 24.382366	0.391512	52	0.0037905	0	0	1
10483452	14725	20952	Lrp2	low density lipoprotein receptor-related protein 2	Chr2: 69.439836	7.44371	20.4	Chr2: 67.856293	0.391459	52	0.00379582	0	0	1
10436005	208169	19505	Slc9a10	solute carrier family 9, member 10	Chr16: 45.556606	3.7241	12.6	Chr8: 3.500000	-0.391454	52	0.00379627	0	0	1
10442303	332221	13122	Zscan10	zinc finger and SCAN domain containing 10	Chr17: 23.600876	7.17142	11.2	Chr11: 97.026825	-0.391444	52	0.00379727	0	0	1
10386944	192651	56892	Zfp286	zinc finger protein 286	Chr11: 62.788931	7.81933	20.1	Chr8: 28.049465	0.391442	52	0.00379747	0	0	1
10484297	18573	21043	Pde1a	phosphodiesterase 1A, calmodulin-dependent	Chr2: 79.897088	9.15033	10.2	Chr4: 75.824944	0.391395	52	0.00380214	0	0	1
10591771	235050		Zfp810	zinc finger protein 810	Chr9: 22.305518	7.79821	16.7	Chr4: 122.859566	0.39135	52	0.00380668	0	0	1
10582085	234788	19028	Slc38a8	solute carrier family 38, member 8	Chr8: 119.485469	8.28912	12	Chr2: 118.906260	-0.391341	52	0.00380759	0	0	1
10476647	18549	37640	Pcsk2	proprotein convertase subtilisin/kexin type 2	Chr2: 143.814545	9.43904	12.7	Chr6: 115.858131	0.391289	52	0.00381276	0	0	1
10363946	11994	23401	Pcdh15	protocadherin 15	Chr10: 74.502755	6.15238	11.5	Chr7: 137.867812	0.391272	52	0.00381446	0	0	1
10556294	20947	7557	Swap70	SWA-70 protein	Chr7: 110.281858	6.73912	10.6	Chr2: 33.606958	0.391234	52	0.00381833	0	0	1
10574881	72236	10194	Tsnaxip1	translin-associated factor X (Tsnax) interacting protein 1	Chr8: 105.827754	6.75227	23	Chr3: 46.156467	-0.391217	52	0.00382007	0	0	1
10506508	329908		Usp24	ubiquitin specific peptidase 24	Chr4: 106.355676	8.9526	13.4	Chr11: 42.798784	-0.391195	52	0.00382227	0	0	1
10419367	218993		Gm534	predicted gene 534	Chr14: 48.881511	5.45469	10.3	Chr19: 38.036963	-0.391193	52	0.00382243	0	0	1
10599201	53328	48457	Pgrmc1	progesterone receptor membrane component 1	ChrX: 36.598232	10.0216	11.2	Chr1: 152.434510	0.391192	52	0.00382251	0	0	1
10530822	74318	15859	Hopx	HOP homeobox	Chr5: 77.087740	7.37792	11	Chr18: 85.765082	0.391151	52	0.00382669	0	0	1
10475009	76246	5871	Rtf1	Rtf1, Paf1/RNA polymerase II complex component, homolog (S. cerevisiae)	Chr2: 119.724829	8.83133	20.8	Chr2: 118.906260	-0.391132	52	0.00382856	0	0	1
10350982	67647	124386	Kiaa0040	KIAA0040 protein (alcohol dependence associated region)	Chr1: 160.075106	7.23637	12	Chr6: 116.943087	0.391104	52	0.0038314	0	0	1
10440701	170939		AY026312	cDNA sequence AY026312	Chr16: 88.931822	4.86723	16.7	Chr19: 23.853320	-0.391103	52	0.00383155	0	0	1
10381536	217214	77363	Nags	N-acetylglutamate synthase	Chr11: 102.148103	7.19792	15.1	Chr4: 140.595159	-0.391087	52	0.00383313	0	0	1
10538624	71835	23116	Lancl2	LanC (bacterial lantibiotic synthetase component C)-like 2	Chr6: 57.732261	10.692	12.3	Chr9: 35.001127	0.39105	52	0.00383683	0	0	1
10434944	13383	20869	Dlg1	discs, large 1	Chr16: 31.664177	7.0549	14.3	Chr2: 80.148968	0.391038	52	0.00383804	0	0	1
10549637	232801	83297	Lilra5	leukocyte immunoglobulin-like receptor, subfamily A (with TM domain), member 5	Chr7: 4.237948	7.3226	11.2	Chr5: 23.152676	0.391013	52	0.00384058	0	0	1
10480523	12287	20184	Cacna1b	calcium channel, voltage-dependent, N type, alpha 1B subunit	Chr2: 24.690786	11.0168	29.6	Chr2: 24.093641	0.390946	52	0.00384733	0	0	1
10597316	20840	2371	Stac	src homology three (SH3) and cysteine rich domain	Chr9: 111.602520	6.97525	13.2	Chr2: 16.305711	-0.390907	52	0.00385135	0	0	1
10437487	66049	11605	Rogdi	rogdi homolog (Drosophila)	Chr16: 5.009913	9.04177	11.8	ChrX: 142.990665	-0.390882	52	0.00385378	0	0	1
10562870	71960	23480	Myh14	myosin, heavy polypeptide 14	Chr7: 44.624394	8.76683	9.2	ChrX: 102.126656	-0.39087	52	0.00385506	0	0	1
10474948	20732	9653	Spint1	serine protease inhibitor, Kunitz type 1	Chr2: 119.248805	9.4351	27.5	Chr2: 118.906260	0.390861	52	0.00385599	0	0	1
10468732	14585	3855	Gfra1	glial cell line derived neurotrophic factor family receptor alpha 1	Chr19: 58.451971	7.98177	39.1	Chr19: 57.734251	0.390843	52	0.00385779	0	0	1
10511256	140499	10975	Ube2j2	ubiquitin-conjugating enzyme E2, J2 homolog (yeast)	Chr4: 155.957253	7.93756	11.9	ChrX: 9.334336	-0.390786	52	0.00386357	0	0	1
10472789	107435	2701	Hat1	histone aminotransferase 1	Chr2: 71.421635	6.63592	11.1	Chr2: 118.906260	0.390726	52	0.00386963	0	0	1
10364276	16414	20092	Itgb2	integrin beta 2	Chr10: 77.561084	7.23013	9.6	Chr5: 55.045855	0.390723	52	0.00387	0	0	1
10451209	22339	2534	Vegfa	vascular endothelial growth factor A	Chr17: 46.031298	8.579	13.3	Chr10: 51.000000	-0.390658	52	0.00387656	0	0	1
10486876	228564	18206	Frmd5	FERM domain containing 5	Chr2: 121.546047	11.1746	76.7	Chr2: 121.587032	0.390608	52	0.00388162	0	0	1
10443141	16440	1675	Itpr3	inositol 1,4,5-triphosphate receptor 3	Chr17: 27.089633	6.87671	45.4	Chr17: 27.637041	-0.390561	52	0.00388646	0	0	1
10465950	269060	4468	Dagla	diacylglycerol lipase, alpha	Chr19: 10.254902	7.41071	15.8	Chr16: 3.500000	0.390493	52	0.00389344	0	0	1
10476323	26434	8236	Prnd	prion protein dublet	Chr2: 131.953608	6.3389	9.1	Chr9: 116.536254	0.390403	52	0.00390261	0	0	1
10440884	67367	9604	Gcfc1	GC-rich sequence DNA-binding factor 1	Chr16: 91.016859	9.00696	14.6	Chr11: 36.172994	-0.390376	52	0.00390538	0	0	1
10366449	216350	20968	Tspan8	tetraspanin 8	Chr10: 115.817523	3.8706	16.4	ChrX: 35.520887	-0.390284	52	0.00391484	0	0	1
10535175	231832	64815	Tmem184a	transmembrane protein 184a	Chr5: 139.805277	9.68581	14.4	Chr5: 39.443332	0.390276	52	0.00391565	0	0	1
10499717	74383	40988	Ubap2l	ubiquitin associated protein 2-like	Chr3: 90.000219	8.34669	8.8	Chr2: 118.906260	0.390266	52	0.0039167	0	0	1
10426426	239618	85433	Pdzrn4	PDZ domain containing RING finger 4	Chr15: 92.597368	5.38412	14.9	Chr3: 132.631028	0.390172	52	0.00392633	0	0	1
10573590	17159	37322	Man2b1	mannosidase 2, alpha B1	Chr8: 85.087219	8.36556	25.6	Chr8: 83.183208	0.3901	52	0.00393371	0	0	1
10475312	51885	8690	Tubgcp4	tubulin, gamma complex associated protein 4	Chr2: 121.196923	10.9872	88.3	Chr2: 118.906260	0.390094	52	0.0039344	0	0	1
10438739	12053	7640	Bcl6	B-cell leukemia/lymphoma 6	Chr16: 23.965143	6.71258	11.1	Chr2: 17.898115	0.390007	52	0.00394338	0	0	1
10472092	51869	41231	Rif1	replication timing regulatory factor 1 (telomere-associated protein)	Chr2: 52.120339	8.80013	103.9	Chr2: 50.660053	0.389982	52	0.00394597	0	0	1
10579405	546071	66191	Mast3	microtubule associated serine/threonine kinase 3	Chr8: 70.796921	6.37392	12.7	Chr17: 3.227818	0.389887	52	0.00395574	0	0	1
10486914	214585		Spg11	spastic paraplegia 11	Chr2: 122.080317	9.70104	81.7	Chr2: 121.587032	0.389867	52	0.00395789	0	0	1
10607448	17138	23188	Magea2	melanoma antigen, family A, 2	ChrX: 155.032521	4.82788	15.7	Chr7: 44.328346	0.389863	52	0.00395828	0	0	1
10488726			Affy_10488726	Affymetrix Mouse Gene 1.0 ST probe set 10488726	Chr2: 153.620855	6.27133	49.6	Chr2: 152.615356	0.389863	52	0.00395829	0	0	1
10416065	12759	1382	Clu	clusterin	Chr14: 65.976919	11.2308	13.1	Chr7: 24.937915	0.389855	52	0.00395911	0	0	1
10607432	17142	23188	Magea6	melanoma antigen, family A, 6	ChrX: 154.924088	4.6164	9.9	Chr2: 22.820915	-0.389811	52	0.00396366	0	0	1
10479758	99035	10136	Olah	oleoyl-ACP hydrolase	Chr2: 3.361636	6.37042	8.5	Chr15: 97.614562	-0.389765	52	0.00396847	0	0	1
10469956	227615	107047	Tmem203	transmembrane protein 203	Chr2: 25.255704	9.68548	37	Chr2: 24.948521	-0.389707	52	0.00397449	0	0	1
10489979	18019	7861	Nfatc2	nuclear factor of activated T-cells, cytoplasmic, calcineurin-dependent 2	Chr2: 168.590062	7.23775	19.9	Chr16: 90.181615	0.389636	52	0.00398187	0	0	1
10604953	14404	68425	Gabre	gamma-aminobutyric acid (GABA) A receptor, subunit epsilon	ChrX: 72.274674	8.85967	14.7	Chr2: 28.969780	-0.3896	52	0.00398559	0	0	1
10510704	100129	18662	Gpr153	G protein-coupled receptor 153	Chr4: 152.281770	9.05037	16.1	Chr2: 131.056131	-0.389567	52	0.00398909	0	0	1
10348749	208777	14708	Sned1	sushi, nidogen and EGF-like domains 1	Chr1: 93.271233	8.7871	13.1	Chr2: 80.276774	-0.38956	52	0.00398981	0	0	1
10492332	18441	1926	P2ry1	purinergic receptor P2Y, G-protein coupled 1	Chr3: 61.003600	7.85431	12	Chr2: 116.722033	0.389534	52	0.00399251	0	0	1
10487523	17222	7414	Anapc1	anaphase promoting complex subunit 1	Chr2: 128.624939	9.6046	33.4	Chr2: 128.373489	-0.389504	52	0.00399566	0	0	1
10374382	13649	74545	Egfr	epidermal growth factor receptor	Chr11: 16.881504	7.41112	13.8	Chr18: 16.294373	0.38948	52	0.00399811	0	0	1
10484428	72657	86009	2700094K13Rik	RIKEN cDNA 2700094K13 gene	Chr2: 84.670019	6.26273	13.7	Chr19: 22.456818	0.389459	52	0.00400035	0	0	1
10519479			Affy_10519479	Affymetrix Mouse Gene 1.0 ST probe set 10519479	Chr5: 4.765300	8.59513	19.4	Chr2: 116.722033	0.389401	52	0.00400637	0	0	1
10510279	17769	4349	Mthfr	5,10-methylenetetrahydrofolate reductase (hyperhomocysteinemia)	Chr4: 148.055012	9.91154	14.3	Chr2: 116.722033	-0.389372	52	0.00400946	0	0	1
10363078	14727	86756	Gp49a	glycoprotein 49 A	Chr10: 51.484523	6.88723	13.9	Chr9: 15.889229	0.38931	52	0.00401593	0	0	1
10418189	66039		D14Ertd449e	DNA segment, Chr 14, ERATO Doi 449, expressed	Chr14: 25.925814	9.8201	14.9	Chr13: 115.447805	0.389274	52	0.00401969	0	0	1
10418202	66039		D14Ertd449e	DNA segment, Chr 14, ERATO Doi 449, expressed	Chr14: 26.065567	9.8201	14.9	Chr13: 115.447805	0.389274	52	0.00401969	0	0	1
10418214	66039		D14Ertd449e	DNA segment, Chr 14, ERATO Doi 449, expressed	Chr14: 26.205183	9.8201	14.9	Chr13: 115.447805	0.389274	52	0.00401969	0	0	1
10401423	70481	4399	Pnma1	paraneoplastic antigen MA1	Chr12: 84.146265	7.0701	11.7	Chr2: 22.820915	-0.389228	52	0.00402462	0	0	1
10501888	99526	34521	Usp53	ubiquitin specific peptidase 53	Chr3: 122.957599	9.86562	20.4	Chr3: 123.374129	-0.389177	52	0.00402992	0	0	1
10527675			4930434E21Rik		Chr5: 149.566365	7.23423	14.2	Chr2: 24.948521	-0.389177	52	0.00402996	0	0	1
10451074	12393	68389	Runx2	runt related transcription factor 2	Chr17: 44.814189	6.52346	20.9	Chr15: 31.731351	-0.389157	52	0.00403202	0	0	1
10483390	53416	22739	Stk39	serine/threonine kinase 39, STE20/SPS1 homolog (yeast)	Chr2: 68.314545	9.66935	18.2	Chr2: 66.967899	0.389114	52	0.00403654	0	0	1
10487123	99100	37159	Cep152	centrosomal protein 152	Chr2: 125.589469	6.33335	12.8	Chr2: 116.722033	-0.389113	52	0.00403666	0	0	1
10394813			Affy_10394813	Affymetrix Mouse Gene 1.0 ST probe set 10394813	Chr12: 18.681598	7.45365	16.4	Chr16: 85.807054	0.38908	52	0.00404012	0	0	1
10604938	171486	87079	Cd99l2	CD99 antigen-like 2	ChrX: 71.438136	11.1024	32	ChrX: 73.428893	0.389016	52	0.00404696	0	0	1
10479093	228960	2791	Stx16	syntaxin 16	Chr2: 174.093448	9.45204	10.3	Chr13: 40.038773	-0.388938	52	0.00405522	0	0	1
10605279	192176	1119	Flna	filamin, alpha	ChrX: 74.234890	9.10825	14.8	Chr6: 145.501337	0.388923	52	0.0040568	0	0	1
10363932	11994	23401	Pcdh15	protocadherin 15	Chr10: 74.303156	9.46137	15.8	Chr16: 13.593622	0.388896	52	0.00405967	0	0	1
10551051	16801	3454	Arhgef1	Rho guanine nucleotide exchange factor (GEF) 1	Chr7: 24.923394	10.6069	11.5	Chr1: 47.204083	-0.388874	52	0.00406201	0	0	1
10437076	170765	10350	Ripply3	ripply3 homolog (zebrafish)	Chr16: 94.329351	8.17425	10.5	Chr4: 155.225671	0.38884	52	0.00406555	0	0	1
10407770	56048	31386	Lgals8	lectin, galactose binding, soluble 8	Chr13: 12.448447	11.2643	13.2	Chr5: 119.058415	0.388819	52	0.00406782	0	0	1
10359695	11931	37509	Atp1b1	ATPase, Na+/K+ transporting, beta 1 polypeptide	Chr1: 164.457790	12.0199	12.8	Chr6: 34.483299	0.388805	52	0.00406931	0	0	1
10351350	433375	31199	Creg1	cellular repressor of E1A-stimulated genes 1	Chr1: 165.770657	9.99663	20.6	Chr1: 118.988073	0.388766	52	0.00407346	0	0	1
10475143	211429	3730	Pla2g4b	phospholipase A2, group IVB (cytosolic)	Chr2: 120.041885	7.22237	17.2	Chr18: 9.902166	0.388742	52	0.00407598	0	0	1
10353529	70155	11595	Ogfrl1	opioid growth factor receptor-like 1	Chr1: 23.376195	7.16154	9.7	Chr2: 80.276774	0.388703	52	0.00408012	0	0	1
10362708	70503	101531	Ddo	D-aspartate oxidase	Chr10: 40.648767	9.31108	10	Chr5: 118.918193	0.388686	52	0.00408198	0	0	1
10351349	433375	31199	Creg1	cellular repressor of E1A-stimulated genes 1	Chr1: 165.769817	9.11783	47.1	Chr1: 163.338902	0.388667	52	0.00408394	0	0	1
10386968			AU040829		Chr11: 65.008110	9.65577	11.8	Chr2: 136.427280	-0.388654	52	0.0040854	0	0	1
10598253	331374	45867	Dgkk	diacylglycerol kinase kappa	ChrX: 6.875249	8.80058	13.8	Chr5: 143.613048	-0.388617	52	0.0040893	0	0	1
10378108	18432	40954	Mybbp1a	MYB binding protein (P160) 1a	Chr11: 72.449277	10.054	14.6	Chr3: 46.156467	-0.388609	52	0.00409016	0	0	1
10408682	380840	41373	Lyrm4	LYR motif containing 4	Chr13: 36.117291	9.98152	11	Chr6: 145.501337	-0.388592	52	0.00409196	0	0	1
10481483	12908	598	Crat	carnitine acetyltransferase	Chr2: 30.407016	9.42215	33.6	Chr2: 30.440966	-0.388562	52	0.00409514	0	0	1
10506247	320508	10854	Cachd1	cache domain containing 1	Chr4: 100.989384	8.8546	14.8	Chr6: 149.265815	-0.388555	52	0.0040959	0	0	1
10417597	74430	18873	4930452B06Rik	RIKEN cDNA 4930452B06 gene	Chr14: 8.662259	9.1504	86.1	Chr14: 3.000000	0.388551	52	0.00409636	0	0	1
10394605	76820	12657	Fam49a	family with sequence similarity 49, member A	Chr12: 12.369894	8.74729	14.7	Chr2: 113.445288	0.388546	52	0.00409689	0	0	1
10595839	245007	19529	Zbtb38	zinc finger and BTB domain containing 38	Chr9: 96.751335	7.1276	12.9	Chr2: 15.000000	-0.388542	52	0.0040973	0	0	1
10386055	245827	1110	Fat2	FAT tumor suppressor homolog 2 (Drosophila)	Chr11: 55.303786	6.94185	13.2	Chr7: 118.834802	-0.38854	52	0.00409754	0	0	1
10417868	76670	17048	Ttc18	tetratricopeptide repeat domain 18	Chr14: 20.448585	6.16071	82.9	Chr14: 19.755208	0.388527	52	0.00409886	0	0	1
10539149	67442	41195	Retsat	retinol saturase (all trans retinol 13,14 reductase)	Chr6: 72.604887	8.16056	10.3	Chr5: 77.779809	0.388513	52	0.00410042	0	0	1
10481958	22029	4138	Traf1	TNF receptor-associated factor 1	Chr2: 34.958542	7.96581	16.4	Chr1: 42.096274	0.388459	52	0.00410622	0	0	1
10423446	110082	1048	Dnahc5	dynein, axonemal, heavy chain 5	Chr15: 28.390782	6.61529	15.5	Chr2: 134.896602	-0.388405	52	0.00411198	0	0	1
10561124	26362	7583	Axl	AXL receptor tyrosine kinase	Chr7: 25.786899	10.1393	13.1	Chr4: 74.391573	0.388388	52	0.00411375	0	0	1
10385940	75530	18762	Lyrm7	LYR motif containing 7	Chr11: 54.860608	6.04665	15	Chr6: 90.017712	-0.38831	52	0.00412218	0	0	1
10413121	54169	122194	Myst4	MYST histone acetyltransferase monocytic leukemia 4	Chr14: 21.664555	8.87527	14.4	Chr14: 3.000000	-0.388307	52	0.00412251	0	0	1
10429135	20491	36206	Sla	src-like adaptor	Chr15: 66.792256	7.6235	13.7	Chr1: 146.745009	0.388304	52	0.00412282	0	0	1
10595260	12816	3217	Col12a1	collagen, type XII, alpha 1	Chr9: 79.678083	6.88815	19.5	Chr8: 21.946965	0.388283	52	0.00412504	0	0	1
10582431	12398	74543	Cbfa2t3	core-binding factor, runt domain, alpha subunit 2, translocated to, 3 (human)	Chr8: 122.630019	6.19794	10.9	Chr1: 43.444074	0.388272	52	0.00412622	0	0	1
10425103	72318	22750	Cyth4	cytohesin 4	Chr15: 78.618407	6.73944	11.7	ChrX: 133.505754	0.388259	52	0.00412761	0	0	1
10501182	100038644		Gm10667	predicted gene 10667	Chr3: 107.887546	4.82506	11.1	Chr5: 124.808909	-0.388213	52	0.00413261	0	0	1
10424096	239436	13795	Slc30a8	solute carrier family 30 (zinc transporter), member 8	Chr15: 52.335596	5.68163	12.1	Chr11: 36.172994	-0.388073	52	0.0041477	0	0	1
10399993	79221	128578	Hdac9	histone deacetylase 9	Chr12: 34.393342	9.16323	13.5	Chr2: 139.724059	0.388059	52	0.0041492	0	0	1
10502752	99633	22712	Lphn2	latrophilin 2	Chr3: 148.820998	8.63852	16.3	Chr5: 13.998375	-0.388029	52	0.0041524	0	0	1
10488416	13010	78	Cst3	cystatin C	Chr2: 148.871755	10.7469	124.5	Chr2: 148.055322	0.387956	52	0.00416036	0	0	1
10520135	18127	504	Nos3	nitric oxide synthase 3, endothelial cell	Chr5: 24.370864	6.71929	14.8	Chr5: 24.309957	0.387949	52	0.00416109	0	0	1
10565163	26557	3560	Homer2	homer homolog 2 (Drosophila)	Chr7: 81.618683	7.16188	13.4	Chr17: 55.350963	-0.387919	52	0.00416435	0	0	1
10534082	100678	31245	Psph	phosphoserine phosphatase	Chr5: 129.779210	8.67542	12.3	Chr1: 118.988073	-0.387888	52	0.00416773	0	0	1
10401137			Affy_10401137	Affymetrix Mouse Gene 1.0 ST probe set 10401137	Chr12: 77.623748	8.11013	14.1	Chr4: 129.572170	0.387886	52	0.0041679	0	0	1
10411388	15212	437	Hexb	hexosaminidase B	Chr13: 97.198128	10.1681	11.2	Chr7: 142.462521	0.387885	52	0.00416798	0	0	1
10472087	51869	41231	Rif1	replication timing regulatory factor 1 (telomere-associated protein)	Chr2: 52.111311	9.6741	111.4	Chr2: 50.660053	-0.387829	52	0.00417414	0	0	1
10488242	69178	40944	Snx5	sorting nexin 5	Chr2: 144.254738	9.58562	25.9	Chr2: 139.724059	0.387798	52	0.0041775	0	0	1
10501457	329739	46568	Fam102b	family with sequence similarity 102, member B	Chr3: 108.974552	7.85883	11.5	Chr7: 122.000000	0.387772	52	0.00418034	0	0	1
10482198	20744	7548	Strbp	spermatid perinuclear RNA binding protein	Chr2: 37.645571	11.9633	12.2	Chr2: 116.722033	-0.387739	52	0.00418389	0	0	1
10349973	12654	55569	Chi3l1	chitinase 3-like 1 (macrophage, proinflammatory)	Chr1: 134.185167	6.69042	11.8	Chr8: 90.610101	0.387722	52	0.00418578	0	0	1
10520295	231050	11126	Galnt11	UDP-N-acetyl-alpha-D-galactosamine:polypeptide N-acetylgalactosaminyltransferase 11	Chr5: 25.257441	10.1272	44.9	Chr5: 25.445855	-0.387709	52	0.00418717	0	0	1
10484702	258814	72031	Olfr1156	olfactory receptor 1156	Chr2: 87.949310	5.69908	15.5	Chr11: 36.820136	-0.387701	52	0.00418806	0	0	1
10369855	83675	12856	Bicc1	bicaudal C homolog 1	Chr10: 70.947850	9.29135	12.2	Chr4: 125.588387	0.387689	52	0.00418932	0	0	1
10580594	244595	105353	Ces1a	carboxylesterase 1A	Chr8: 93.020376	7.47348	23.3	Chr16: 86.161358	-0.387677	52	0.00419063	0	0	1
10343343			Affy_10343343	Affymetrix Mouse Gene 1.0 ST probe set 10343343	ChrUn: 1.000000	8.38775	61.2	Chr2: 128.373489	0.387638	52	0.0041949	0	0	1
10539275	16950	56591	Loxl3	lysyl oxidase-like 3	Chr6: 83.050313	6.72296	9.6	ChrX: 161.585623	0.38763	52	0.0041958	0	0	1
10480343	13418	7293	Dnajc1	DnaJ (Hsp40) homolog, subfamily C, member 1	Chr2: 18.392292	10.377	11	Chr9: 107.639250	-0.387562	52	0.00420316	0	0	1
10499259	18211	1898	Ntrk1	neurotrophic tyrosine kinase, receptor, type 1	Chr3: 87.788669	6.68896	13.7	Chr17: 7.705398	-0.387546	52	0.00420491	0	0	1
10480328	72668	66327	2810030E01Rik	RIKEN cDNA 2810030E01 gene	Chr2: 18.048341	4.66783	16.8	Chr7: 24.502399	0.387497	52	0.0042103	0	0	1
10456708	52538	4456	Acaa2	acetyl-Coenzyme A acyltransferase 2 (mitochondrial 3-oxoacyl-Coenzyme A thiolase)	Chr18: 74.805873	9.33827	20.2	Chr2: 80.148968	0.387481	52	0.0042121	0	0	1
10360769	13800	134005	Enah	enabled homolog	Chr1: 181.905861	10.3701	13.3	Chr6: 25.228330	-0.387469	52	0.00421337	0	0	1
10487170	70354	18923	Secisbp2l	SECIS binding protein 2-like	Chr2: 125.771420	8.97665	78.6	Chr2: 122.558069	0.387406	52	0.00422025	0	0	1
10476434	18795	22876	Plcb1	phospholipase C, beta 1	Chr2: 135.387860	8.61644	10.4	Chr19: 37.868206	-0.387353	52	0.00422607	0	0	1
10449099	106618	27066	Wdr90	WD repeat domain 90	Chr17: 25.846591	7.79519	12.9	Chr19: 37.868206	-0.387305	52	0.00423137	0	0	1
10449118	106618	27066	Wdr90	WD repeat domain 90	Chr17: 25.846591	7.79519	12.9	Chr19: 37.868206	-0.387305	52	0.00423137	0	0	1
10413912	319955	6279	Ercc6	excision repair cross-complementing rodent repair deficiency, complementation group 6	Chr14: 32.568040	11.1067	12.1	Chr6: 112.097109	-0.387281	52	0.00423399	0	0	1
10597029	50757	110776	Fbxw14	F-box and WD-40 domain protein 14	Chr9: 109.286764	5.45046	12.5	Chr10: 107.483485	-0.387245	52	0.00423794	0	0	1
10393564	21858	2444	Timp2	tissue inhibitor of metalloproteinase 2	Chr11: 118.317436	11.0987	16	Chr12: 31.211373	0.387224	52	0.00424027	0	0	1
10556743	117147	24930	Acsm1	acyl-CoA synthetase medium-chain family member 1	Chr7: 119.655444	5.70929	11.6	Chr7: 14.544160	-0.387212	52	0.0042416	0	0	1
10439749	84544	68489	Cd96	CD96 antigen	Chr16: 46.041738	6.11254	13	Chr4: 109.877614	0.387201	52	0.00424278	0	0	1
10447136	106522	18932	Pkdcc	protein kinase domain containing, cytoplasmic	Chr17: 83.222160	5.45648	14.8	Chr2: 46.229013	0.387195	52	0.00424351	0	0	1
10460205	225888	32351	Suv420h1	suppressor of variegation 4-20 homolog 1 (Drosophila)	Chr19: 3.768267	8.31646	18.5	Chr14: 49.407504	0.387183	52	0.00424474	0	0	1
10601517	93837	33472	Dach2	dachshund 2 (Drosophila)	ChrX: 113.835449	6.71248	9.6	Chr2: 168.436299	0.387168	52	0.00424646	0	0	1
10557328	16190	7784	Il4ra	interleukin 4 receptor, alpha	Chr7: 125.564663	10.0553	17.7	Chr2: 168.436299	0.387144	52	0.0042491	0	0	1
10395047	22169	10748	Cmpk2	cytidine monophosphate (UMP-CMP) kinase 2, mitochondrial	Chr12: 26.477021	9.09773	17.5	Chr10: 96.749466	0.387104	52	0.00425348	0	0	1
10359719	108735	27069	Sft2d2	SFT2 domain containing 2	Chr1: 165.185011	10.9475	23.1	Chr1: 163.338902	0.386984	52	0.00426677	0	0	1
10535048	18590	32055	Pdgfa	platelet derived growth factor, alpha	Chr5: 138.988359	8.45085	18.6	Chr16: 85.961783	0.386979	52	0.00426736	0	0	1
10422211	74213	41468	Rbm26	RNA binding motif protein 26	Chr14: 105.150807	10.8191	14.1	Chr10: 105.581330	-0.386907	52	0.00427527	0	0	1
10481873	66691	32637	Gapvd1	GTPase activating protein and VPS9 domains 1	Chr2: 34.681657	9.34704	12	Chr2: 93.321195	0.386805	52	0.00428659	0	0	1
10470485	12831	55434	Col5a1	collagen, type V, alpha 1	Chr2: 27.974472	7.0714	9.2	Chr8: 7.885228	-0.386794	52	0.0042878	0	0	1
10426035	72026	5589	Trmu	tRNA 5-methylaminomethyl-2-thiouridylate methyltransferase	Chr15: 85.892587	7.6385	9.4	Chr10: 107.483485	-0.386744	52	0.00429338	0	0	1
10534070	74222	87501	Sept14	septin 14	Chr5: 129.690802	5.757	9.9	Chr10: 5.694659	-0.386734	52	0.00429447	0	0	1
10570811	234129	50411	Tpte	transmembrane phosphatase with tensin homology	Chr8: 22.333165	3.53723	15.2	Chr2: 33.606958	-0.386728	52	0.00429516	0	0	1
10355172	241075	18459	Plekhm3	pleckstrin homology domain containing, family M, member 3	Chr1: 64.956734	6.72025	11.6	Chr2: 161.690930	-0.386723	52	0.0042957	0	0	1
10480520	12287	20184	Cacna1b	calcium channel, voltage-dependent, N type, alpha 1B subunit	Chr2: 24.679331	8.10744	32.3	Chr2: 24.093641	0.3867	52	0.00429827	0	0	1
10340719			Affy_10340719	Affymetrix Mouse Gene 1.0 ST probe set 10340719	ChrUn: 1.000000	6.29987	12.4	Chr3: 132.687901	0.386646	52	0.00430429	0	0	1
10373232	16971	1744	Lrp1	low density lipoprotein receptor-related protein 1	Chr10: 127.541341	10.2152	12.5	Chr4: 154.025994	0.38663	52	0.00430614	0	0	1
10513926	242505	28424	Rasef	RAS and EF hand domain containing	Chr4: 73.731452	6.61979	22	Chr2: 122.399975	0.386614	52	0.00430785	0	0	1
10450945	22024	37756	Crisp2	cysteine-rich secretory protein 2	Chr17: 40.790600	9.00538	17.1	Chr9: 35.001127	-0.386603	52	0.00430916	0	0	1
10488447	104348	113505	Zfp120	zinc finger protein 120	Chr2: 150.119860	4.16363	16.1	Chr2: 122.558069	0.386577	52	0.00431204	0	0	1
10545743	246278	9252	Cd207	CD207 antigen	Chr6: 83.671361	6.88338	10.1	Chr5: 123.159360	-0.38649	52	0.0043217	0	0	1
10561189	12587	4763	Mia1	melanoma inhibitory activity 1	Chr7: 27.180173	8.958	11.9	Chr9: 107.639250	0.386488	52	0.00432202	0	0	1
10412210	69590	88454	Gpx8	glutathione peroxidase 8 (putative)	Chr13: 113.046179	8.24533	13.7	Chr6: 80.286334	0.386479	52	0.00432297	0	0	1
10475676	84092	3782	Usp8	ubiquitin specific peptidase 8	Chr2: 126.742213	10.6408	61	Chr2: 125.878798	0.386454	52	0.00432578	0	0	1
10441884	17356	21202	Mllt4	myeloid/lymphoid or mixed-lineage leukemia (trithorax homolog, Drosophila); translocated to, 4	Chr17: 13.855263	10.3875	13.8	Chr18: 49.946937	-0.386439	52	0.00432749	0	0	1
10418188	66039		D14Ertd449e	DNA segment, Chr 14, ERATO Doi 449, expressed	Chr14: 25.925527	11.3688	15.1	Chr13: 111.771070	0.386346	52	0.00433787	0	0	1
10418201	66039		D14Ertd449e	DNA segment, Chr 14, ERATO Doi 449, expressed	Chr14: 26.065280	11.3688	15.1	Chr13: 111.771070	0.386346	52	0.00433787	0	0	1
10418213	66039		D14Ertd449e	DNA segment, Chr 14, ERATO Doi 449, expressed	Chr14: 26.204896	11.3688	15.1	Chr13: 111.771070	0.386346	52	0.00433787	0	0	1
10607857	54156	9166	Egfl6	EGF-like-domain, multiple 6	ChrX: 166.552428	6.47987	20.2	Chr2: 24.948521	-0.38629	52	0.00434423	0	0	1
10524072	384221		Vmn2r17	vomeronasal 2, receptor 17	Chr5: 109.428221	4.7229	18.9	Chr2: 28.969780	-0.38627	52	0.00434639	0	0	1
10482404	94217	56810	Lrp1b	low density lipoprotein-related protein 1B (deleted in tumors)	Chr2: 41.302808	6.03998	30	Chr2: 42.674185	-0.386269	52	0.00434652	0	0	1
10468373	12821	7276	Col17a1	collagen, type XVII, alpha 1	Chr19: 47.663542	8.27642	114.3	Chr2: 83.413222	-0.386225	52	0.00435155	0	0	1
10339767	17222	7414	Anapc1	anaphase promoting complex subunit 1	Chr2: 128.510502	7.37483	91	Chr2: 128.373489	0.386219	52	0.00435221	0	0	1
10573607	17159	37322	Man2b1	mannosidase 2, alpha B1	Chr8: 85.096962	8.05469	12.6	Chr10: 110.403476	0.386204	52	0.00435388	0	0	1
10506967	13858	100716	Eps15	epidermal growth factor receptor pathway substrate 15	Chr4: 109.386307	9.21744	96.2	Chr4: 107.965002	-0.386194	52	0.00435504	0	0	1
10510587	21942	1199	Tnfrsf9	tumor necrosis factor receptor superfamily, member 9	Chr4: 150.934290	7.08442	17.4	Chr2: 80.054211	-0.386175	52	0.00435711	0	0	1
10497489			Affy_10497489	Affymetrix Mouse Gene 1.0 ST probe set 10497489	Chr3: 23.869637	6.57156	13.2	ChrX: 142.990665	0.386171	52	0.00435758	0	0	1
10440912			Affy_10440912	Affymetrix Mouse Gene 1.0 ST probe set 10440912	Chr16: 91.114193	6.69956	12.4	Chr4: 105.245023	0.38616	52	0.00435883	0	0	1
10516731	230777	37492	Hcrtr1	hypocretin (orexin) receptor 1	Chr4: 130.137434	7.4504	17.2	Chr2: 14.395051	-0.385864	52	0.0043923	0	0	1
10419026	170677	13215	Cdhr1	cadherin-related family member 1	Chr14: 37.089380	4.95871	13.5	Chr2: 80.148968	0.385843	52	0.0043947	0	0	1
10453387	213760	15481	Prepl	prolyl endopeptidase-like	Chr17: 85.088370	10.6653	14.2	Chr19: 37.858972	-0.385828	52	0.00439645	0	0	1
10446524	16772	21146	Lama1	laminin, alpha 1	Chr17: 67.809842	6.6839	18.8	Chr2: 115.505784	-0.385819	52	0.00439743	0	0	1
10363234	57319	4886	Smpdl3a	sphingomyelin phosphodiesterase, acid-like 3A	Chr10: 57.800920	9.88138	17.5	Chr18: 89.533668	0.385811	52	0.00439835	0	0	1
10561253	192192	26700	Shkbp1	Sh3kbp1 binding protein 1	Chr7: 27.348382	6.77762	10.4	Chr2: 93.321195	-0.385809	52	0.00439855	0	0	1
10442304	332221	13122	Zscan10	zinc finger and SCAN domain containing 10	Chr17: 23.605525	7.52335	9.7	Chr16: 88.032782	-0.385808	52	0.00439867	0	0	1
10532631	320129	21072	Adrbk2	adrenergic receptor kinase, beta 2	Chr5: 112.913625	9.52158	19.9	Chr5: 110.385941	-0.385808	52	0.00439871	0	0	1
10539590	384452	53496	Noto	notochord homolog (Xenopus laevis)	Chr6: 85.425405	5.18935	21.9	Chr2: 118.906260	-0.385805	52	0.004399	0	0	1
10352742	77065	9136	Ints7	integrator complex subunit 7	Chr1: 191.596897	8.12123	12	Chr2: 116.722033	0.385796	52	0.00440006	0	0	1
10429585			Affy_10429585	Affymetrix Mouse Gene 1.0 ST probe set 10429585	Chr15: 75.235695	4.61923	10.9	Chr17: 57.085978	-0.385795	52	0.00440011	0	0	1
10361301	12902	55611	Cr2	complement receptor 2	Chr1: 195.156309	4.60896	11.7	Chr13: 69.104303	0.385788	52	0.00440097	0	0	1
10599164	75974	70950	Dock11	dedicator of cytokinesis 11	ChrX: 36.047379	7.57146	10.2	Chr7: 58.449542	0.385741	52	0.0044063	0	0	1
10585934	18746	37650	Pkm2	pyruvate kinase, muscle	Chr9: 59.668913	9.63298	14.3	Chr16: 86.161358	-0.385682	52	0.00441298	0	0	1
10419788	219072	9854	Haus4	HAUS augmin-like complex, subunit 4	Chr14: 54.552152	6.79427	13	Chr9: 103.625467	-0.385679	52	0.00441341	0	0	1
10607767	12169	20411	Bmx	BMX non-receptor tyrosine kinase	ChrX: 164.239399	4.53504	22.7	Chr2: 144.092011	-0.385676	52	0.00441371	0	0	1
10344949	21749	7570	Terf1	telomeric repeat binding factor 1	Chr1: 15.843011	8.48352	12.2	Chr1: 20.623542	0.385665	52	0.00441498	0	0	1
10556094	19024	7486	Ppfibp2	PTPRF interacting protein, binding protein 2 (liprin beta 2)	Chr7: 107.721370	8.10669	9.7	Chr3: 56.707841	0.385656	52	0.00441596	0	0	1
10545035			Affy_10545035	Affymetrix Mouse Gene 1.0 ST probe set 10545035	Chr6: 58.048942	4.3956	15.5	Chr18: 85.765082	-0.385637	52	0.00441816	0	0	1
10436807	77037	12669	Mrap	melanocortin 2 receptor accessory protein	Chr16: 90.747525	8.01279	11.8	Chr9: 15.889229	-0.385586	52	0.00442394	0	0	1
10483735	108699	31056	Chn1	chimerin (chimaerin) 1	Chr2: 73.716366	11.3567	18.4	Chr1: 109.540731	-0.38551	52	0.00443269	0	0	1
10478068	319317		Snhg11	small nucleolar RNA host gene 11	Chr2: 158.375822	10.0321	96.2	Chr2: 156.631489	-0.385498	52	0.004434	0	0	1
10436673	67374	10929	Jam2	junction adhesion molecule 2	Chr16: 84.815171	9.44838	18.6	Chr2: 78.100320	0.385426	52	0.00444225	0	0	1
10517509	12260	418	C1qb	complement component 1, q subcomponent, beta polypeptide	Chr4: 136.880165	9.27156	15.2	Chr14: 118.537399	0.385403	52	0.0044449	0	0	1
10382221	76380	44915	Cep112	centrosomal protein of 112 kDa (coiled-coil domain containing 46)	Chr11: 108.752588	7.31056	32.5	Chr11: 107.964395	0.385397	52	0.00444566	0	0	1
10586760	12175	3194	Bnip2	BCL2/adenovirus E1B interacting protein 2	Chr9: 69.989523	5.95021	14.8	Chr5: 126.677407	0.385374	52	0.00444828	0	0	1
10447292	20473	3947	Six3	sine oculis-related homeobox 3 homolog (Drosophila)	Chr17: 85.623888	10.9175	10.8	Chr2: 80.276774	0.385364	52	0.00444942	0	0	1
10490331	320558	8604	Sycp2	synaptonemal complex protein 2	Chr2: 178.379448	8.74898	13.8	Chr6: 32.303315	-0.38535	52	0.00445098	0	0	1
10345068	14859	37355	Gsta3	glutathione S-transferase, alpha 3	Chr1: 21.257341	7.942	11.1	Chr9: 73.489040	0.385243	52	0.00446326	0	0	1
10380490	217125	17130	Samd14	sterile alpha motif domain containing 14	Chr11: 95.010112	7.82862	10.7	Chr4: 151.280597	0.385226	52	0.00446527	0	0	1
10606617	56496	20700	Tspan6	tetraspanin 6	ChrX: 133.897141	9.27331	17.6	Chr11: 42.798784	0.385198	52	0.00446847	0	0	1
10414558	638695	115686	Gm7247	predicted gene 7247	Chr14: 51.521921	3.13496	9.2	Chr1: 47.189877	-0.385182	52	0.00447029	0	0	1
10536913	232670	8213	Tspan33	tetraspanin 33	Chr6: 29.713451	7.09744	13.8	Chr10: 111.161887	0.385165	52	0.00447231	0	0	1
10469587	208618	10477	Etl4	enhancer trap locus 4	Chr2: 20.662009	8.16683	18.8	Chr7: 29.350835	-0.385157	52	0.00447317	0	0	1
10543937			Affy_10543937	Affymetrix Mouse Gene 1.0 ST probe set 10543937	Chr6: 35.303819	6.62642	16.2	Chr3: 132.233048	-0.385156	52	0.00447332	0	0	1
10486719	99334	17586	Zscan29	zinc finger SCAN domains 29	Chr2: 121.169946	9.23525	63.3	Chr2: 118.906260	0.38512	52	0.00447745	0	0	1
10550195	100042728	104830	Gm3994	predicted gene 3994	Chr7: 15.443364	6.19535	13.1	Chr2: 78.100320	-0.385062	52	0.00448424	0	0	1
10489100	320706	52382	9830001H06Rik	RIKEN cDNA 9830001H06 gene	Chr2: 157.030845	8.90462	21.3	Chr2: 92.415016	-0.385055	52	0.00448496	0	0	1
10356120	12829	20071	Col4a4	collagen, type IV, alpha 4	Chr1: 82.524997	8.78175	14.4	Chr2: 116.722033	-0.385034	52	0.00448742	0	0	1
10595868	78911	12712	Trim42	tripartite motif-containing 42	Chr9: 97.363016	5.25492	11.8	Chr9: 123.942645	-0.385027	52	0.00448828	0	0	1
10478530			Affy_10478530	Affymetrix Mouse Gene 1.0 ST probe set 10478530	Chr2: 164.565760	6.44217	13.8	Chr5: 45.338084	-0.384996	52	0.00449178	0	0	1
10387421	327954	72110	Dnahc2	dynein, axonemal, heavy chain 2	Chr11: 69.446362	6.29644	13.7	ChrX: 52.951018	-0.384956	52	0.00449652	0	0	1
10414542	58809	10576	Rnase4	ribonuclease, RNase A family 4	Chr14: 51.104900	9.26852	47.9	Chr14: 49.407504	0.384928	52	0.00449976	0	0	1
10352737	77065	9136	Ints7	integrator complex subunit 7	Chr1: 191.582439	9.58038	24.1	Chr1: 191.333382	0.384924	52	0.00450022	0	0	1
10399857	23985	20132	Slc26a4	solute carrier family 26, member 4	Chr12: 31.525482	5.17302	15.7	Chr2: 125.803166	-0.384908	52	0.00450198	0	0	1
10545991	69538	12976	Antxr1	anthrax toxin receptor 1	Chr6: 87.312338	10.5332	13.1	Chr16: 85.807054	0.384885	52	0.00450469	0	0	1
10382430	70355	11099	Gprc5c	G protein-coupled receptor, family C, group 5, member C	Chr11: 114.868496	7.71369	13.8	Chr2: 147.564643	0.384819	52	0.00451234	0	0	1
10491010	12870	75	Cp	ceruloplasmin	Chr3: 19.992611	8.14296	18.4	Chr5: 133.062783	0.384797	52	0.00451492	0	0	1
10537622	665506		LOC665506		Chr6: 41.547823	7.25912	11.6	Chr2: 74.065903	0.384787	52	0.0045161	0	0	1
10384190	192950	37030	Nacad	NAC alpha domain containing	Chr11: 6.600059	8.09494	11.8	Chr6: 101.840991	-0.384757	52	0.0045196	0	0	1
10412379			Affy_10412379	Affymetrix Mouse Gene 1.0 ST probe set 10412379	Chr13: 117.358213	10.5228	12.4	Chr11: 41.965969	0.384757	52	0.00451962	0	0	1
10489149	19650	2172	Rbl1	retinoblastoma-like 1 (p107)	Chr2: 157.199449	9.35738	45.8	Chr2: 152.615356	-0.384755	52	0.00451985	0	0	1
10598466	54644	32348	Otud5	OTU domain containing 5	ChrX: 7.874267	10.2584	14.9	Chr14: 99.694520	-0.384754	52	0.00451995	0	0	1
10481500	73598	18859	C9orf50	human chromosome 9 open reading frame 50	Chr2: 30.795704	8.37544	12.1	Chr6: 143.932688	-0.384751	52	0.00452026	0	0	1
10467036	19091	55964	Prkg1	protein kinase, cGMP-dependent, type I	Chr19: 31.764564	6.812	18.3	Chr6: 142.500000	0.384662	52	0.0045307	0	0	1
10373597	14533	1140	Bloc1s1	biogenesis of lysosome-related organelles complex-1, subunit 1	Chr10: 128.922697	7.38212	10.7	Chr2: 69.697611	0.384656	52	0.00453133	0	0	1
10524009	69587	4605	Pcgf3	polycomb group ring finger 3	Chr5: 108.475135	8.91983	9.6	Chr3: 33.754175	0.384631	52	0.00453421	0	0	1
10437166	23872	3838	Ets2	E26 avian leukemia oncogene 2, 3' domain	Chr16: 95.714983	11.4119	19.9	Chr1: 98.062073	-0.384586	52	0.00453957	0	0	1
10366530	382427	33850	Best3	bestrophin 3	Chr10: 116.988645	6.05085	10.9	Chr4: 119.798628	0.384548	52	0.00454399	0	0	1
10574121	434341		Nlrc5	NLR family, CARD domain containing 5	Chr8: 94.492347	10.6974	119.1	Chr2: 83.413222	-0.384517	52	0.00454757	0	0	1
10580641	104158	35606	Ces1d	carboxylesterase 1D	Chr8: 93.181527	8.17031	15.7	Chr2: 117.000383	0.384512	52	0.00454821	0	0	1
10474945	20732	9653	Spint1	serine protease inhibitor, Kunitz type 1	Chr2: 119.246597	10.6298	50.9	Chr2: 118.906260	0.38451	52	0.00454839	0	0	1
10494367	194126	82382	Mtmr11	myotubularin related protein 11	Chr3: 96.170457	9.26644	41.2	Chr2: 83.413222	-0.384492	52	0.00455053	0	0	1
10467632	20562	2302	Slit1	slit homolog 1 (Drosophila)	Chr19: 41.721065	8.42723	12.5	Chr18: 85.765082	0.384478	52	0.0045522	0	0	1
10471033	108958	13125	Fam73b	family with sequence similarity 73, member B	Chr2: 30.382974	9.64429	11.3	Chr8: 55.765321	-0.384406	52	0.00456059	0	0	1
10554797	13032	1373	Ctsc	cathepsin C	Chr7: 88.309815	7.57221	11.8	Chr2: 118.906260	0.384404	52	0.00456079	0	0	1
10439586	320007	41189	Sidt1	SID1 transmembrane family, member 1	Chr16: 44.243479	10.5478	14	ChrX: 106.209545	-0.384353	52	0.00456677	0	0	1
10369812	73287	12495	1700040L02Rik	RIKEN cDNA 1700040L02 gene	Chr10: 68.525610	9.588	16.2	Chr16: 90.181615	0.384283	52	0.00457499	0	0	1
10521570	66309	11944	Tmem128	transmembrane protein 128	Chr5: 38.264824	9.999	36.1	Chr5: 39.443332	0.384281	52	0.00457522	0	0	1
10361162	214742	69249	Rcor3	REST corepressor 3	Chr1: 192.123556	8.94819	10.7	Chr6: 138.407229	0.384271	52	0.00457641	0	0	1
10529075	22784	74470	Slc30a3	solute carrier family 30 (zinc transporter), member 3	Chr5: 31.090060	8.15908	16.5	Chr2: 80.054211	-0.384236	52	0.00458059	0	0	1
10531922	114664	69209	Hsd17b11	hydroxysteroid (17-beta) dehydrogenase 11	Chr5: 103.992826	10.2697	13.1	Chr2: 181.090876	0.384213	52	0.00458329	0	0	1
10390061	217119	23349	Xylt2	xylosyltransferase II	Chr11: 94.666214	6.92594	10.3	Chr7: 6.024860	0.384209	52	0.00458377	0	0	1
10438095	723816		Mir130b	microRNA 130b	Chr16: 17.124061	6.48896	10.5	Chr4: 125.588387	-0.384194	52	0.00458553	0	0	1
10587802	18828	115689	Plscr2	phospholipid scramblase 2	Chr9: 92.282120	7.91829	13.5	Chr4: 156.100964	0.384182	52	0.00458695	0	0	1
10488097			Affy_10488097	Affymetrix Mouse Gene 1.0 ST probe set 10488097	Chr2: 139.976736	7.9269	39.5	Chr2: 139.724059	0.384174	52	0.0045879	0	0	1
10560664	57278	21149	Bcam	basal cell adhesion molecule	Chr7: 19.764065	9.61177	15.7	Chr18: 89.533668	0.384076	52	0.00459941	0	0	1
10587743	13036	36159	Ctsh	cathepsin H	Chr9: 90.071820	8.96538	11.9	Chr2: 76.018672	0.384038	52	0.0046039	0	0	1
10536755	56223	10475	Fscn3	fascin homolog 3, actin-bundling protein, testicular (Strongylocentrotus purpuratus)	Chr6: 28.428020	6.60117	11.6	Chr1: 58.141073	-0.384016	52	0.00460657	0	0	1
10342491			Affy_10342491	Affymetrix Mouse Gene 1.0 ST probe set 10342491	ChrUn: 1.000000	6.1344	11.9	Chr10: 110.403476	-0.384014	52	0.00460683	0	0	1
10448069	213389	104139	Prdm9	PR domain containing 9	Chr17: 15.555154	6.74819	19.2	Chr19: 58.686202	-0.383995	52	0.00460902	0	0	1
10521342	71729	2195	Rgs12	regulator of G-protein signaling 12	Chr5: 35.019346	9.04381	13.9	Chr18: 49.591641	0.383975	52	0.00461141	0	0	1
10359696	11931	37509	Atp1b1	ATPase, Na+/K+ transporting, beta 1 polypeptide	Chr1: 164.458154	8.33848	50.9	Chr1: 163.338902	0.383974	52	0.00461145	0	0	1
10483496	14725	20952	Lrp2	low density lipoprotein receptor-related protein 2	Chr2: 69.507825	5.93363	17.9	Chr11: 111.500000	0.383971	52	0.00461188	0	0	1
10486706	640543	14192	Tgm7	transglutaminase 7	Chr2: 121.104114	3.50825	12.7	Chr8: 7.885228	0.383955	52	0.00461372	0	0	1
10510701	100129	18662	Gpr153	G protein-coupled receptor 153	Chr4: 152.279014	9.68831	10.7	Chr2: 22.820915	-0.383937	52	0.00461595	0	0	1
10372263	237523	83557	Ptprq	protein tyrosine phosphatase, receptor type, Q	Chr10: 107.662574	7.81548	12.3	Chr17: 52.367518	-0.383929	52	0.00461689	0	0	1
10395810	66132	45935	Kiaa0391	mitochondrial ribonuclease P protein 3	Chr12: 55.306356	8.62348	10.9	Chr14: 58.815293	0.383868	52	0.00462413	0	0	1
10340620			Affy_10340620	Affymetrix Mouse Gene 1.0 ST probe set 10340620	ChrUn: 1.000000	5.60213	13.3	Chr17: 43.098144	-0.383847	52	0.00462655	0	0	1
10586663	320528	41188	Vps13c	vacuolar protein sorting 13C (yeast)	Chr9: 67.930699	10.2998	12.9	Chr6: 91.793995	-0.383847	52	0.00462658	0	0	1
10498714	12038	20065	Bche	butyrylcholinesterase	Chr3: 73.700603	8.17852	12.4	Chr2: 22.820915	0.383832	52	0.00462833	0	0	1
10404611	17084	48274	Ly86	lymphocyte antigen 86	Chr13: 37.418573	9.27492	15.1	Chr10: 102.375390	0.383764	52	0.00463641	0	0	1
10469953	68846	32752	Rnf208	ring finger protein 208	Chr2: 25.243252	8.11865	19.4	Chr2: 26.877892	0.383754	52	0.00463761	0	0	1
10478558			Affy_10478558	Affymetrix Mouse Gene 1.0 ST probe set 10478558	Chr2: 164.717187	4.05715	15.3	Chr2: 19.078722	-0.383751	52	0.00463798	0	0	1
10514061	18028	4087	Nfib	nuclear factor I/B	Chr4: 82.327761	10.0613	13.1	Chr4: 75.824944	0.383685	52	0.00464588	0	0	1
10395362	403205	45551	Agr3	anterior gradient homolog 3 (Xenopus laevis)	Chr12: 35.947804	7.1036	52.9	Chr12: 35.013315	0.383622	52	0.00465339	0	0	1
10543087	213945	66345	Col28a1	collagen, type XXVIII, alpha 1	Chr6: 8.017041	2.62956	30.2	Chr2: 80.054211	0.383612	52	0.00465454	0	0	1
10552712			Affy_10552712	Affymetrix Mouse Gene 1.0 ST probe set 10552712	Chr7: 44.596346	6.28804	9.1	Chr17: 40.747265	-0.383592	52	0.00465696	0	0	1
10405582	213311	78724	Fbxl21	F-box and leucine-rich repeat protein 21	Chr13: 56.532293	9.15735	16.3	Chr4: 154.025994	0.383536	52	0.00466363	0	0	1
10447385	17075	1764	Epcam	epithelial cell adhesion molecule	Chr17: 87.636472	8.02762	15.4	Chr9: 123.034916	-0.383515	52	0.00466615	0	0	1
10447571	20975	117703	Synj2	synaptojanin 2	Chr17: 6.044122	6.77648	13.1	Chr18: 49.946937	0.383488	52	0.0046694	0	0	1
10589324	12836	73	Col7a1	collagen, type VII, alpha 1	Chr9: 108.983882	8.70165	72.5	Chr2: 83.413222	-0.383475	52	0.00467095	0	0	1
10570787	56229	10264	Thsd1	thrombospondin, type I, domain 1	Chr8: 22.227349	8.99708	10.5	Chr2: 79.794952	-0.383462	52	0.00467251	0	0	1
10604972	14396	20218	Gabra3	gamma-aminobutyric acid (GABA) A receptor, subunit alpha 3	ChrX: 72.656013	8.74437	12	Chr2: 26.877892	0.383437	52	0.00467545	0	0	1
10414293	67089	100630	Psmc6	proteasome (prosome, macropain) 26S subunit, ATPase, 6	Chr14: 45.334653	10.2021	9.4	Chr7: 24.502399	0.383426	52	0.00467686	0	0	1
10380111	327992	52701	Hsf5	heat shock transcription factor family member 5	Chr11: 87.622867	6.01681	13.1	Chr11: 75.563860	0.383406	52	0.0046792	0	0	1
10488757	66971	9502	Cdk5rap1	CDK5 regulatory subunit associated protein 1	Chr2: 154.360580	8.34496	54.4	Chr2: 152.615356	-0.383402	52	0.00467971	0	0	1
10358417	624910	82452	Rgs21	regulator of G-protein signalling 21	Chr1: 144.536831	4.54331	16.1	Chr17: 7.713373	-0.383301	52	0.00469178	0	0	1
10383129	170720	11469	Card14	caspase recruitment domain family, member 14	Chr11: 119.343148	8.68975	18	Chr2: 28.969780	0.383284	52	0.00469386	0	0	1
10540226	67582	6834	Slc25a26	solute carrier family 25 (mitochondrial carrier, phosphate carrier), member 26	Chr6: 94.604003	9.36244	13.9	Chr2: 131.056131	0.38327	52	0.00469558	0	0	1
10359439	14103	533	Fasl	Fas ligand (TNF superfamily, member 6)	Chr1: 161.781662	5.27644	7.9	Chr9: 29.940961	0.383253	52	0.00469759	0	0	1
10436612	13052	1024	Cxadr	coxsackie virus and adenovirus receptor	Chr16: 78.328997	8.51081	16.2	Chr18: 85.765082	0.383251	52	0.00469784	0	0	1
10556500	67420	41718	Far1	fatty acyl CoA reductase 1	Chr7: 113.551259	11.6159	14.1	Chr7: 107.292080	-0.38325	52	0.00469795	0	0	1
10419710	258008	79404	Olfr1513	olfactory receptor 1513	Chr14: 52.349243	5.45577	15.4	Chr10: 96.749466	-0.383238	52	0.00469941	0	0	1
10573247	330814	8951	Lphn1	latrophilin 1	Chr8: 83.933955	11.1737	9.1	Chr14: 41.193498	-0.383236	52	0.0046996	0	0	1
10467703	72199	41480	Mms19	MMS19 (MET18 S. cerevisiae)	Chr19: 41.945735	9.80267	18.8	Chr1: 158.380674	-0.383222	52	0.0047013	0	0	1
10596019	56492	9489	Cldn18	claudin 18	Chr9: 99.698071	7.83346	15.2	Chr4: 156.100964	-0.383206	52	0.0047032	0	0	1
10423838	68588	16320	Cthrc1	collagen triple helix repeat containing 1	Chr15: 39.077899	3.93538	10.7	Chr14: 49.074404	-0.383184	52	0.00470592	0	0	1
10433344	74684	16390	4930451G09Rik	RIKEN cDNA 4930451G09 gene	Chr16: 4.968724	9.03844	9.7	Chr9: 62.264541	-0.383077	52	0.0047188	0	0	1
10540543	100503669		LOC100503669		Chr6: 112.976276	7.86819	9.6	Chr3: 141.733523	0.383071	52	0.00471958	0	0	1
10531921	114664	69209	Hsd17b11	hydroxysteroid (17-beta) dehydrogenase 11	Chr5: 103.990472	9.91727	14.9	Chr15: 94.529303	0.383035	52	0.0047239	0	0	1
10381568	72053	18581	Tmub2	transmembrane and ubiquitin-like domain containing 2	Chr11: 102.285048	9.51831	16.6	Chr9: 65.547668	0.383033	52	0.00472415	0	0	1
10414429	624367		Gm6498	predicted gene 6498	Chr14: 48.200569	5.6076	11.8	Chr14: 47.060301	0.383026	52	0.00472505	0	0	1
10476003	20515	38049	Slc20a1	solute carrier family 20, member 1	Chr2: 129.209878	8.67292	16.8	Chr2: 116.722033	-0.38299	52	0.00472937	0	0	1
10546779	58799	9461	Crbn	cereblon	Chr6: 106.780397	10.8146	16.3	Chr7: 140.875183	0.382989	52	0.00472942	0	0	1
10503862	14409	20471	Gabrr2	gamma-aminobutyric acid (GABA) C receptor, subunit rho 2	Chr4: 33.082279	6.75298	14.5	Chr5: 53.039935	-0.382981	52	0.0047304	0	0	1
10339272	17222	7414	Anapc1	anaphase promoting complex subunit 1	Chr2: 128.484632	6.78746	44.2	Chr2: 128.373489	0.382957	52	0.0047334	0	0	1
10383299	108100	9697	Baiap2	brain-specific angiogenesis inhibitor 1-associated protein 2	Chr11: 119.997049	9.08873	8.8	Chr13: 45.202912	-0.382937	52	0.00473582	0	0	1
10603006			Affy_10603006	Affymetrix Mouse Gene 1.0 ST probe set 10603006	ChrX: 162.352428	7.01563	12.2	Chr2: 79.794952	-0.382914	52	0.00473851	0	0	1
10342936			Affy_10342936	Affymetrix Mouse Gene 1.0 ST probe set 10342936	ChrUn: 1.000000	4.45917	42.9	Chr2: 128.373489	0.382914	52	0.00473852	0	0	1
10594999	235497	43710	Leo1	Leo1, Paf1/RNA polymerase II complex component, homolog (S. cerevisiae)	Chr9: 75.441127	6.69862	12.2	Chr3: 46.156467	-0.382847	52	0.00474675	0	0	1
10482926	66205	8919	Cd302	CD302 antigen	Chr2: 60.272114	5.92833	10.9	Chr7: 40.282266	0.38283	52	0.00474874	0	0	1
10593764	110834	591	Chrna3	cholinergic receptor, nicotinic, alpha polypeptide 3	Chr9: 55.024326	6.35665	15.7	Chr9: 51.915408	-0.382798	52	0.00475265	0	0	1
10573714	234549	45429	Heatr3	HEAT repeat containing 3	Chr8: 88.137919	7.00071	14.5	Chr2: 44.523921	-0.382795	52	0.00475295	0	0	1
10586205	214058	13031	Megf11	multiple EGF-like-domains 11	Chr9: 64.660410	7.83781	12.1	Chr16: 5.888890	0.382787	52	0.00475403	0	0	1
10578163	21951	18405	Tnks	tankyrase, TRF1-interacting ankyrin-related ADP-ribose polymerase	Chr8: 34.834483	10.6007	30	Chr8: 32.792391	0.382783	52	0.00475447	0	0	1
10363023	77987	4973	Ascc3	activating signal cointegrator 1 complex subunit 3	Chr10: 50.660679	10.8196	15.3	Chr2: 79.794952	-0.38276	52	0.00475731	0	0	1
10491338	18706	21249	Pik3ca	phosphatidylinositol 3-kinase, catalytic, alpha polypeptide (ageing alteration 1)	Chr3: 32.442757	9.63612	37.4	Chr3: 32.403329	0.382687	52	0.00476611	0	0	1
10418742	382864	10437	Colq	collagen-like tail subunit (single strand of homotrimer) of asymmetric acetylcholinesterase	Chr14: 31.552913	8.00112	13.8	Chr1: 103.724864	-0.382673	52	0.00476787	0	0	1
10346290	78016	15814	Ccdc150	coiled-coil domain containing 150	Chr1: 54.356731	6.52488	9.1	Chr6: 97.460353	-0.382654	52	0.0047702	0	0	1
10403192	13411	2801	Dnahc11	dynein, axonemal, heavy chain 11	Chr12: 118.198608	5.32375	13	Chr2: 80.054211	0.382621	52	0.00477424	0	0	1
10400610	320772	45659	Mdga2	MAM domain containing glycosylphosphatidylinositol anchor 2	Chr12: 66.471458	6.83438	12.1	Chr4: 107.965002	0.382574	52	0.00477999	0	0	1
10536168			EG665031		ChrUn: 1.000000	6.27788	13.2	Chr3: 54.942397	-0.382566	52	0.00478094	0	0	1
10592822	15288	158	Hmbs	hydroxymethylbilane synthase	Chr9: 44.339478	5.70583	11.1	Chr6: 90.017712	0.382556	52	0.00478213	0	0	1
10524100	675812	52335	Zfp605	zinc finger protein 605	Chr5: 110.123780	5.99204	13.9	Chr5: 107.072667	0.382548	52	0.00478313	0	0	1
10483185	319876	8933	Cobll1	Cobl-like 1	Chr2: 65.105756	8.45323	24.4	Chr2: 65.805814	0.38254	52	0.00478413	0	0	1
10473804	19182	2097	Psmc3	proteasome (prosome, macropain) 26S subunit, ATPase 3	Chr2: 91.058063	9.02971	69.7	Chr2: 92.415016	0.382525	52	0.00478599	0	0	1
10579582	382018	11279	Unc13a	unc-13 homolog A (C. elegans)	Chr8: 71.654837	8.6436	14.9	Chr13: 75.759492	-0.382524	52	0.0047861	0	0	1
10385410	76884	7936	Cyfip2	cytoplasmic FMR1 interacting protein 2	Chr11: 46.258693	8.3574	13.2	Chr1: 158.381471	-0.382441	52	0.00479627	0	0	1
10438139	224020	11171	Pi4ka	phosphatidylinositol 4-kinase, catalytic, alpha polypeptide	Chr16: 17.309369	10.4483	8.8	Chr11: 103.696895	-0.38242	52	0.00479878	0	0	1
10380724	217140	26698	Scrn2	secernin 2	Chr11: 97.030913	8.36473	31.5	Chr1: 158.228105	-0.382375	52	0.00480434	0	0	1
10469508	12238	15693	Commd3	COMM domain containing 3	Chr2: 18.674125	11.7257	12.4	Chr1: 98.336438	0.382337	52	0.00480897	0	0	1
10514272	70122	37933	Mllt3	myeloid/lymphoid or mixed-lineage leukemia (trithorax homolog, Drosophila); translocated to, 3	Chr4: 88.031623	8.42225	15.5	Chr4: 96.896949	-0.382334	52	0.0048094	0	0	1
10348730	381284	19605	E030010N08Rik	RIKEN cDNA E030010N08 gene	Chr1: 93.205941	6.04092	9	Chr6: 119.486840	-0.382319	52	0.00481122	0	0	1
10432647	668218	22965	Bin2	bridging integrator 2	Chr15: 100.656195	6.61627	11.1	Chr13: 103.949936	0.382319	52	0.00481123	0	0	1
10603563	13058	68054	Cybb	cytochrome b-245, beta polypeptide (NADPH oxidase 2)	ChrX: 9.456961	9.13306	12.8	Chr4: 58.345499	0.382295	52	0.0048141	0	0	1
10501225	14863	121492	Gstm2	glutathione S-transferase, mu 2	Chr3: 107.985638	10.1621	15.7	Chr4: 33.181426	0.382269	52	0.00481737	0	0	1
10581710	234730	15452	Fuk	fucokinase	Chr8: 110.887056	8.71173	9.3	Chr8: 115.700700	-0.382233	52	0.00482182	0	0	1
10596625	208869	21030	Dock3	dedicator of cyto-kinesis 3	Chr9: 107.023824	12.4963	17.1	Chr1: 109.540731	-0.382219	52	0.00482353	0	0	1
10500361			Affy_10500361	Affymetrix Mouse Gene 1.0 ST probe set 10500361	Chr3: 96.557371	7.19417	11.9	Chr13: 72.874773	0.382202	52	0.00482565	0	0	1
10563132	69748	34938	Aldh16a1	aldehyde dehydrogenase 16 family, member A1	Chr7: 45.142784	8.03165	15.2	Chr4: 105.248708	-0.382181	52	0.00482823	0	0	1
10530885	13839	55824	Epha5	Eph receptor A5	Chr5: 84.156455	8.12342	14.4	Chr12: 51.647704	-0.382158	52	0.00483105	0	0	1
10410729	77041	12670	Arsk	arylsulfatase K	Chr13: 76.093900	8.97196	21.1	Chr5: 111.686716	0.382122	52	0.00483542	0	0	1
10460338	18739	3608	Pitpnm1	phosphatidylinositol transfer protein, membrane-associated 1	Chr19: 4.111666	9.96485	17.2	Chr6: 32.306973	-0.382116	52	0.0048362	0	0	1
10543372	320405	23060	Cadps2	Ca2+-dependent activator protein for secretion 2	Chr6: 23.269272	8.02369	8.4	Chr2: 116.722033	0.382116	52	0.00483625	0	0	1
10457229	26410	3812	Map3k8	mitogen-activated protein kinase kinase kinase 8	Chr18: 4.334641	7.04635	17.4	Chr1: 43.215598	0.382092	52	0.0048392	0	0	1
10486657	22222	7582	Ubr1	ubiquitin protein ligase E3 component n-recognin 1	Chr2: 120.946636	10.2324	13.1	Chr2: 103.193101	-0.382004	52	0.00485003	0	0	1
10484465	12258	44	Serping1	serine (or cysteine) peptidase inhibitor, clade G, member 1	Chr2: 84.767321	9.31173	17.4	Chr4: 59.835329	0.381992	52	0.00485158	0	0	1
10358817	226519	1724	Lamc1	laminin, gamma 1	Chr1: 153.221400	9.37919	13	Chr16: 86.161358	0.381936	52	0.00485846	0	0	1
10582972			Affy_10582972	Affymetrix Mouse Gene 1.0 ST probe set 10582972	Chr9: 4.215409	6.1716	12.7	Chr1: 47.204083	0.381926	52	0.00485976	0	0	1
10346574	12370	7657	Casp8	caspase 8	Chr1: 58.846912	9.53833	9.9	Chr11: 43.071345	0.381885	52	0.00486478	0	0	1
10453031	75292	2055	Prkd3	protein kinase D3	Chr17: 78.957174	8.72202	25.7	Chr17: 78.925436	0.381884	52	0.00486489	0	0	1
10527237	19159	3116	Cyth3	cytohesin 3	Chr5: 143.684398	6.59704	12.2	Chr2: 79.342066	0.381863	52	0.00486751	0	0	1
10593803	244891	32488	Scaper	S phase cyclin A-associated protein in the ER	Chr9: 55.556199	8.784	9.6	Chr11: 93.000000	0.381839	52	0.0048705	0	0	1
10494277	13040	20867	Ctss	cathepsin S	Chr3: 95.545403	8.38973	11.3	Chr7: 120.693265	0.38181	52	0.00487414	0	0	1
10404608	17084	48274	Ly86	lymphocyte antigen 86	Chr13: 37.374978	8.39715	14.4	Chr10: 102.375390	0.381802	52	0.00487515	0	0	1
10586197	214058	13031	Megf11	multiple EGF-like-domains 11	Chr9: 64.506076	7.31392	12.4	Chr2: 107.153805	0.381799	52	0.00487545	0	0	1
10523267	27428	9263	Shroom3	shroom family member 3	Chr5: 92.941124	7.92767	16.8	Chr8: 24.852623	0.381797	52	0.00487579	0	0	1
10570512	234094	22827	Arhgef10	Rho guanine nucleotide exchange factor (GEF) 10	Chr8: 15.000652	9.79963	13.2	Chr19: 23.165770	-0.381784	52	0.00487733	0	0	1
10545064	58909	100060	Fam13a	family with sequence similarity 13, member A	Chr6: 59.024313	8.96429	11	Chr5: 52.890189	-0.381766	52	0.00487958	0	0	1
10465064	13041	37471	Ctsw	cathepsin W	Chr19: 5.465814	7.04375	12	Chr5: 74.878667	0.381728	52	0.00488432	0	0	1
10434779	67775	56944	Rtp4	receptor (chemosensory) transporter protein 4 (28 kDa interferon-responsive protein)	Chr16: 23.610020	7.30637	13.2	Chr7: 117.796229	0.381704	52	0.00488735	0	0	1
10491506	76295	32919	Atp11b	ATPase, class VI, type 11B	Chr3: 35.826987	10.0771	13.2	Chr2: 22.820915	0.381684	52	0.00488974	0	0	1
10449262	14570	7337	Arhgdig	Rho GDP dissociation inhibitor (GDI) gamma	Chr17: 26.200015	7.2629	18.4	Chr2: 16.305711	-0.381666	52	0.00489201	0	0	1
10451405	74764	12584	Klc4	kinesin light chain 4	Chr17: 46.636620	7.38848	11.8	Chr2: 22.820915	0.381665	52	0.00489213	0	0	1
10580628	13884	117484	Ces1c	carboxylesterase 1C	Chr8: 93.107580	3.58442	13	Chr14: 57.086123	-0.381592	52	0.00490129	0	0	1
10577608	102247	32425	Agpat6	1-acylglycerol-3-phosphate O-acyltransferase 6 (lysophosphatidic acid acyltransferase, zeta)	Chr8: 23.174556	8.46371	18.4	ChrX: 9.334336	-0.381554	52	0.00490599	0	0	1
10422764	23880	22664	Fyb	FYN binding protein	Chr15: 6.632786	7.175	12.4	Chr18: 65.609709	0.381544	52	0.00490729	0	0	1
10368312	18605	38151	Enpp1	ectonucleotide pyrophosphatase/phosphodiesterase 1	Chr10: 24.676011	8.67871	12.6	ChrX: 139.755063	0.381516	52	0.0049108	0	0	1
10577612	102247	32425	Agpat6	1-acylglycerol-3-phosphate O-acyltransferase 6 (lysophosphatidic acid acyltransferase, zeta)	Chr8: 23.179785	8.45479	14.2	Chr6: 47.027242	-0.381506	52	0.00491201	0	0	1
10397147	171210	25661	Acot2	acyl-CoA thioesterase 2	Chr12: 83.992701	9.89221	15.7	Chr16: 85.807054	0.381487	52	0.00491446	0	0	1
10403175	13411	2801	Dnahc11	dynein, axonemal, heavy chain 11	Chr12: 118.120692	6.54837	28.9	Chr12: 117.389926	0.381473	52	0.00491621	0	0	1
10410027	14088	109	Fancc	Fanconi anemia, complementation group C	Chr13: 63.325561	8.13658	15	Chr2: 118.906260	-0.381463	52	0.00491737	0	0	1
10595245	12816	3217	Col12a1	collagen, type XII, alpha 1	Chr9: 79.649936	7.27688	11.9	Chr13: 103.834622	0.38145	52	0.00491909	0	0	1
10368532	66847	12046	Hint3	histidine triad nucleotide binding protein 3	Chr10: 30.614759	11.1179	12.7	Chr2: 79.342066	0.381441	52	0.00492011	0	0	1
10389434	70422	10801	Ints2	integrator complex subunit 2	Chr11: 86.233121	10.2381	10.8	Chr4: 126.472844	-0.381438	52	0.00492051	0	0	1
10552549	16612	68141	Klk1	kallikrein 1	Chr7: 44.227525	8.08942	13.9	Chr2: 104.099551	0.381435	52	0.00492086	0	0	1
[truncated: 14,383 more rows]

## Sheet: Sheet2
11287
11302
11302
11303
11303
11304
11304
11304
11304
11304
11304
11304
11304
11304
11304
11305
11307
11350
11364
11370
11370
11370
11409
11418
11425
11426
11428
11428
11430
11430
11431
11432
11432
11433
11435
11449
11451
11459
11465
11468
11468
11475
11475
11475
11480
11480
11481
11482
11486
11487
11487
11488
11489
11490
11492
11492
11495
11495
11496
11496
11496
11497
11497
11497
11497
11497
11497
11497
11499
11500
11500
11501
11501
11501
11504
11513
11515
11518
11519
11520
11537
11538
11539
11541
11542
11545
11555
11555
11567
11571
11571
11571
11571
11571
11576
11576
11576
11595
11600
11602
11602
11605
11607
11607
11607
11611
11611
11622
11624
11625
11629
11629
11629
11629
11630
11630
11634
11636
11636
11636
11647
11651
11651
11671
11671
11682
11682
11682
11682
11682
11686
11686
11688
11688
11690
11705
11727
11727
11733
11744
11744
11744
11745
11745
11745
11745
11745
11745
11746
11746
11750
11750
11750
11761
11761
11761
11761
11761
11761
11764
11764
11765
11766
11768
11771
11772
11774
11774
11775
11775
11775
11775
11775
11775
11776
11776
11777
11781
11781
11785
11787
11787
11787
11790
11796
11798
11801
11816
11816
11816
11818
11820
11820
11820
11820
11826
11828
11832
11834
11834
11848
11856
11856
11857
11864
11864
11871
11877
11886
11889
11890
11890
11891
11898
11898
11898
11898
11898
11898
11899
11899
11899
11907
11920
11920
11921
11931
11931
11941
11941
11941
11941
11941
11941
11941
11941
11941
11941
11944
11949
11977
11979
11980
11980
11980
11980
11980
11980
11980
11980
11980
11980
11980
11981
11988
11988
11990
11990
11990
11992
11994
11994
11994
11994
11994
11994
11994
11994
11994
11994
11994
11994
12000
12005
12007
12010
12012
12013
12014
12017
12022
12028
12038
12038
12038
12038
12039
12042
12044
12046
12048
12048
12053
12053
12053
12053
12057
12057
12064
12075
12075
12075
12095
12096
12121
12125
12125
12125
12125
12125
12142
12143
12151
12151
12153
12153
12154
12160
12163
12169
12169
12169
12175
12180
12189
12189
12190
12190
12193
12193
12211
12211
12211
12211
12211
12211
12212
12224
12229
12229
12235
12235
12236
12236
12236
12238
12238
12238
12238
12238
12238
12258
12258
12258
12258
12259
12260
12260
12262
12262
12265
12265
12266
12266
12266
12266
12266
12266
12266
12266
12266
12266
12267
12267
12268
12268
12273
12279
12283
12286
12287
12287
12287
12287
12287
12287
12287
12287
12287
12287
12287
12287
12287
12287
12287
12288
12288
12288
12288
12292
12292
12293
12293
12293
12293
12294
12294
12301
12305
12309
12311
12316
12317
12323
12325
12326
12331
12335
12335
12335
12335
12337
12338
12338
12343
12343
12343
12354
12355
12355
12359
12359
12359
12359
12359
12359
12359
12361
12361
12363
12364
12364
12364
12364
12364
12364
12364
12368
12370
12370
12370
12371
12371
12373
12373
12373
12373
12373
12373
12380
12380
12386
12387
12388
12388
12389
12389
12390
12390
12393
12396
12398
12421
12426
12449
12449
12449
12452
12452
12454
12460
12462
12464
12467
12481
12482
12483
12484
12484
12488
12489
12489
12490
12492
12496
12496
12496
12497
12500
12502
12503
12504
12504
12505
12505
12505
12505
12505
12505
12505
12505
12505
12505
12505
12506
12507
12507
12508
12508
12508
12508
12509
12509
12509
12509
12512
12514
12516
12517
12521
12523
12524
12527
12527
12531
12531
12531
12531
12531
12532
12544
12544
12544
12550
12550
12550
12550
12550
12550
12550
12550
12550
12550
12554
12554
12554
12554
12554
12554
12554
12554
12554
12554
12554
12556
12558
12558
12563
12563
12564
12564
12564
12571
12571
12571
12572
12576
12577
12587
12587
12587
12587
12616
12616
12616
12616
12616
12617
12623
12628
12628
12628
12628
12633
12633
12633
12638
12638
12638
12647
12648
12654
12659
12660
12662
12675
12675
12686
12703
12704
12704
12704
12716
12721
12722
12733
12733
12745
12751
12752
12752
12752
12752
12752
12752
12753
12759
12759
12759
12759
12759
12759
12759
12759
12763
12767
12767
12773
12774
12774
12777
12780
12780
12790
12793
12797
12807
12808
12808
12813
12813
12814
12814
12815
12816
12816
12816
12816
12816
12816
12816
12816
12816
12816
12816
12816
12817
12817
12818
12818
12818
12818
12818
12818
12818
12819
12819
12819
12819
12819
12821
12821
12821
12821
12821
12821
12821
12822
12823
12823
12823
12823
12823
12824
12824
12825
12825
12825
12825
12826
12827
12827
12827
12827
12828
12828
12828
12828
12828
12828
12828
12829
12829
12830
12830
12830
12830
12831
12831
12831
12831
12831
12831
12831
12831
12832
12832
12832
12832
12833
12833
12833
12833
12834
12834
12835
12835
12836
12836
12836
12836
12836
12836
12836
12836
12836
12839
12840
12840
12840
12840
12841
12841
12841
12842
12842
12842
12848
12850
12850
12864
12864
12870
12870
12870
12870
12870
12870
12870
12870
12870
12870
12870
12873
12874
12874
12876
12876
12876
12876
12876
12890
12890
12890
12890
12902
12902
12902
12902
12905
12908
12908
12908
12908
12908
12908
12908
12908
12908
12908
12908
12908
12908
12914
12922
12922
12922
12922
12927
12928
12939
12950
12950
12950
12955
12955
12955
12958
12966
12970
12977
12978
12978
12978
12978
12978
12978
12978
12978
12978
12978
12981
12982
12986
12988
12990
12990
12990
12990
13010
13010
13010
13011
13016
13017
13030
13032
13032
13032
13035
13036
13036
13036
13036
13036
13038
13038
13039
13039
13040
13040
13040
13040
13040
13040
13040
13041
13046
13046
13047
13048
13051
13052
13052
13058
13058
13058
13058
13058
13058
13058
13058
13058
13058
13058
13058
13058
13058
13067
13070
13072
13072
13076
13077
13078
13082
13088
13089
13090
13096
13099
13105
13106
13107
13107
13107
13107
13107
13107
13107
13107
13107
13113
13113
13114
13121
13122
13124
13131
13131
13131
13137
13138
13139
13142
13143
13162
13166
13169
13176
13176
13176
13176
13176
13176
13176
13178
13191
13191
13194
13195
13195
13196
13196
13205
13206
13211
13211
13340
13346
13356
13360
13368
13370
13370
13370
13380
13382
13383
13383
13383
13384
13384
13384
13388
13389
13389
13404
13404
13405
13406
13409
13409
13411
13411
13411
13411
13411
13411
13411
13411
13411
13411
13417
13417
13417
13417
13417
13417
13417
13418
13418
13418
13418
13424
13424
13424
13427
13430
13430
13433
13435
13435
13480
13482
13482
13483
13487
13489
13489
13489
13489
13489
13489
13489
13489
13489
13490
13490
13490
13491
13491
13491
13495
13496
13498
13498
13505
13507
13507
13507
13507
13507
13507
13508
13508
13510
13510
13510
13510
13511
13511
13511
13516
13522
13524
13524
13527
13527
13528
13531
13531
13537
13537
13542
13543
13544
13555
13559
13587
13589
13592
13592
13592
13593
13607
13612
13612
13631
13639
13641
13644
13645
13646
13649
13661
13666
13680
13690
13711
13716
13717
13728
13728
13730
13730
13730
13730
13730
13730
13731
13733
13733
13733
13733
13733
13733
13733
13733
13733
13733
13733
13733
13797
13800
13800
13800
13800
13800
13800
13800
13803
13803
13803
13805
13807
13813
13819
13821
13822
13822
13822
13822
13822
13822
13823
13823
13823
13823
13823
13823
13830
13830
13830
13830
13830
13830
13830
13835
13835
13836
13838
13839
13839
13839
13839
13839
13839
13840
13840
13842
13845
13845
13846
13848
13849
13849
13849
13849
13849
13849
13849
13849
13849
13852
13853
13853
13854
13855
13858
13858
13858
13859
13859
13861
13866
13866
13866
13866
13866
13871
13871
13871
13871
13872
13884
13909
13909
13924
13924
13924
13929
13972
13972
13984
13998
13998
14007
14007
14009
14009
14009
14009
14009
14009
14009
14013
14020
14027
14027
14030
14043
14043
14043
14049
14051
14051
14055
14055
14055
14057
14062
14065
14067
14067
14068
14073
14079
14081
14085
14087
14087
14087
14088
14088
14088
14089
14102
14103
14104
14104
14104
14104
14104
14104
14106
14118
14118
14118
14118
14118
14118
14118
14118
14118
14119
14119
14119
14119
14120
14120
14120
14121
14123
14127
14127
14127
14128
14129
14131
14132
14133
14137
14155
14158
14160
14160
14160
14160
14163
14165
14165
14168
14171
14174
14177
14179
14180
14183
14183
14183
14184
14184
14186
14190
14190
14190
14199
14200
14200
14218
14218
14225
14240
14248
14251
14251
14251
14255
14255
14257
14260
14262
14263
14264
14265
14265
14266
14266
14270
14270
14272
14276
14289
14290
14291
14293
14297
14299
14300
14302
14308
14311
14313
14314
14339
14347
14362
14365
14375
14376
14387
14387
14387
14387
14387
14387
14387
14387
14387
14387
14387
14388
14390
14391
14394
14394
14396
14396
14399
14401
14401
14403
14403
14404
14404
14404
14408
14409
14409
14417
14417
14417
14417
14417
14417
14417
14417
14417
14417
14417
14417
14417
14417
14417
14417
14417
14417
14417
14417
14425
14430
14431
14431
14431
14447
14447
14451
14451
14451
14456
14460
14462
14464
14465
14465
14465
14465
14468
14469
14469
14469
14472
14525
14533
14536
14538
14538
14539
14547
14547
14547
14548
14548
14563
14569
14570
14571
14571
14580
14583
14585
14585
14585
14585
14585
14585
14585
14585
14585
14587
14588
14590
14590
14590
14590
14590
14590
14590
14590
14590
14590
14595
14603
14618
14629
14630
14632
14633
14634
14634
14652
14652
14652
14652
14652
14652
14652
14654
14654
14654
14654
14654
14657
14663
14674
14675
14675
14677
14677
14677
14677
14680
14683
14683
14687
14688
14693
14693
14708
14709
14709
14712
14712
14712
14719
14724
14725
14725
14725
14725
14725
14725
14725
14725
14725
14725
14727
14727
14727
14727
14728
14729
14732
14733
14734
14735
14739
14744
14744
14755
14755
14763
14765
14773
14786
14787
14787
14787
14802
14805
14805
14805
14805
14805
14805
14806
14813
14815
14823
14824
14825
14827
14827
14840
14854
14857
14857
14857
14857
14857
14857
14859
14860
14860
14860
14863
14863
14863
14865
14867
14867
14871
14884
14886
14897
14897
14904
14913
14918
14923
14924
14934
14936
14940
14940
14944
14960
14961
14962
14962
14963
14964
14964
14964
14964
14964
14972
14972
14972
14985
14990
14991
14997
14998
15002
15018
15018
15018
15018
15019
15024
15024
15039
15040
15042
15078
15081
15081
15081
15107
15107
15107
15107
15107
15108
15109
15109
15116
15126
15139
15139
15139
15162
15162
15163
15165
15166
15166
15170
15184
15185
15185
15185
15186
15186
15192
15193
15194
15194
15194
15194
15194
15194
15194
15194
15194
15194
15199
15200
15200
15201
15203
15204
15204
15204
15205
15206
15208
15209
15212
15212
15212
15212
15212
15212
15212
15212
15212
15212
15212
15212
15218
15221
15233
15234
15234
15239
15251
15257
15258
15260
15260
15275
15277
15277
15277
15285
15288
15353
15353
15354
15357
15357
15360
15360
15360
15364
15368
15395
15399
15404
15407
15415
15422
15423
15426
15427
15429
15432
15436
15437
15439
15444
15452
15460
15463
15465
15467
15484
15485
15486
15487
15487
15488
15490
15494
15499
15500
15507
15512
15525
15525
15530
15530
15530
15530
15552
15561
15561
15561
15561
15561
15561
15561
15561
15567
15568
15572
15572
15574
15574
15891
15894
15894
15894
15898
15900
15900
15901
15902
15902
15902
15904
15937
15957
15958
15959
15975
15976
15978
15979
15979
15980
16000
16000
16004
16004
16006
16010
16010
16065
16114
16149
16149
16149
16149
16149
16149
16149
16149
16149
16149
16149
16149
16150
16150
16150
16159
16161
16162
16162
16165
16169
16170
16170
16170
16170
16170
16170
16170
16170
16170
16170
16172
16173
16175
16176
16179
16180
16183
16184
16185
16185
16185
16186
16186
16188
16188
16188
16190
16190
16190
16196
16199
16202
16205
16206
16206
16328
16330
16330
16331
16331
16332
16333
16348
16351
16351
16362
16364
16369
16372
16372
16372
16373
16391
16391
16391
16391
16392
16392
16396
16398
16399
16400
16400
16401
16401
16401
16401
16401
16401
16402
16403
16403
16404
16404
16407
16408
16408
16409
16409
16410
16410
16410
16411
16411
16414
16414
16415
16415
16416
16416
16416
16420
16420
16423
16423
16423
16423
16423
16424
16424
16425
16425
16425
16426
16426
16426
16426
16427
16427
16427
16428
16429
16431
16433
16438
16438
16438
16438
16438
16438
16439
16439
16439
16439
16440
16440
16443
16450
16450
16450
16450
16451
16452
16452
16452
16452
16452
16453
16475
16498
16499
16502
16502
16508
16509
16519
16521
16524
16526
16530
16531
16531
16531
16531
16531
16532
16532
16532
16533
16536
16539
16542
16548
16551
16553
16554
16554
16554
16554
16554
16558
16558
16558
16558
16560
16562
16562
16562
16562
16563
16563
16564
16564
16564
16565
16569
16571
16571
16572
16573
16574
16574
16574
16574
16574
16578
[truncated: 11,843 more rows]
