# Supplementary material for: A Cross-Species Systems Genetics Analysis Links APBB1IP as a Candidate for Schizophrenia and Prepulse Inhibition
Source: Front Behav Neurosci. 2019 Dec 10;13:266. doi: 10.3389/fnbeh.2019.00266 (PMC6914690; doi:10.3389/fnbeh.2019.00266)
Supplement: FIGURE S1 — Enriched Directed Acyclic Graph (DAG) taken from Webgestalt (Zhang et al., 2005; Wang et al., 2013, 2017) showing enriched Gene Ontology (GO) Biological Process (BP) categories for genes coexpressing with APBB1IP in human whole blood, taken from GTEXv5. Categories shown in red are enriched in the input dataset, whereas uncolored categories are non-enriched parent-categories. Each box lists the name of the GO category, the number of genes in that category and the significance of enrichment (p-value). [file Data_Sheet_1.ZIP › SupplementaryFiles/Supplementary_Table_15.xlsx]

## Sheet: Sheet1
KEGG ID	KEGG Pathway name	Number of genes	FDR
mmu04510	Focal adhesion - Mus musculus (mouse)	117	7.37e-07
mmu04015	Rap1 signaling pathway - Mus musculus (mouse)	122	1.41e-06
mmu04512	ECM-receptor interaction - Mus musculus (mouse)	55	3.5e-06
mmu05164	Influenza A - Mus musculus (mouse)	92	8.18e-06
mmu02010	ABC transporters - Mus musculus (mouse)	35	8.18e-06
mmu04611	Platelet activation - Mus musculus (mouse)	71	3.08e-05
mmu04810	Regulation of actin cytoskeleton - Mus musculus (mouse)	116	3.59e-05
mmu05150	Staphylococcus aureus infection - Mus musculus (mouse)	34	5.85e-05
mmu04070	Phosphatidylinositol signaling system - Mus musculus (mouse)	58	0.000286
mmu04151	PI3K-Akt signaling pathway - Mus musculus (mouse)	162	0.000628
