# Supplementary material for: A Cross-Species Systems Genetics Analysis Links APBB1IP as a Candidate for Schizophrenia and Prepulse Inhibition
Source: Front Behav Neurosci. 2019 Dec 10;13:266. doi: 10.3389/fnbeh.2019.00266 (PMC6914690; doi:10.3389/fnbeh.2019.00266)
Supplement: FIGURE S1 — Enriched Directed Acyclic Graph (DAG) taken from Webgestalt (Zhang et al., 2005; Wang et al., 2013, 2017) showing enriched Gene Ontology (GO) Biological Process (BP) categories for genes coexpressing with APBB1IP in human whole blood, taken from GTEXv5. Categories shown in red are enriched in the input dataset, whereas uncolored categories are non-enriched parent-categories. Each box lists the name of the GO category, the number of genes in that category and the significance of enrichment (p-value). [file Data_Sheet_1.ZIP › SupplementaryFiles/Supplementary_Table_16.xls]

## Sheet: Sheet1
Citations: Please see http://www.genenetwork.org/reference.html
Trait : IoP Affy MOE 430v2 Spleen (May09) RMA : 1443145_at
Database : IoP Affy MOE 430v2 Spleen (May09) RMA
Date : March 27, 2019
Time : 14:47 GMT
Status of data ownership: Possibly unpublished data; please see http://www.genenetwork.org/statusandContact.html for details on sources, ownership, and usage of these data.
Record	Gene ID	Homologene ID	Symbol	Description	Location (Chr: Mb)	Mean Expr	Max LRS	Max LRS Location (Chr: Mb)	Sample r	N Cases	Sample p(r)	Lit Corr	Tissue r	Tissue p(r)
1443145_at	54519	32434	Apbb1ip	amyloid beta (A4) precursor protein-binding, family B, member 1 interacting protein	Chr2: 22.866622	8.99417	24	Chr2: 20.017306	1	22	0	1	1	1
1426512_at	229759	17103	Olfm3	olfactomedin 3	Chr3: 115.125248	5.53357	15.2	ChrX: 102.126656	0.798534	22	1.83271e-06	0.436309	-0.234378	0.249131
1447206_at	71435	10822	Arhgap21	Rho GTPase activating protein 21	Chr2: 20.891601	7.09339	38.4	Chr2: 20.017306	-0.785345	22	3.89693e-06	0	-0.173705	0.396079
1445008_at	72007	11244	Fndc3b	fibronectin type III domain containing 3B	Chr3: 27.688141	7.61691	10.3	Chr7: 117.164563	0.7818	22	4.72211e-06	0.520114	-0.237789	0.242109
1437990_x_at	15132	73883	Hbb-bh1	hemoglobin Z, beta-like embryonic chain	Chr7: 103.841666	5.87765	10.2	Chr7: 71.696966	-0.740819	22	3.31108e-05	0.378492	0.625851	0.000627005
1434582_at	238988	69188	Erc2	ELKS/RAB6-interacting/CAST family member 2 (cytomatrix protein p110)	Chr14: 28.478060	6.11296	8.7	Chr2: 20.017306	0.73362	22	4.46106e-05	0.257567	-0.413656	0.0356725
1446543_at	231659	5887	Gcn1l1	general control of amino-acid synthesis 1-like 1	Chr5: 115.610075	8.67391	12.5	Chr15: 99.057130	0.731052	22	4.94813e-05	0.354429	-0.287393	0.154566
1421847_at	59043	32417	Wsb2	WD repeat and SOCS box-containing 2	Chr5: 117.378079	10.6006	13.9	Chr18: 49.946937	0.716878	22	8.55802e-05	0.231077	-0.633773	0.000508692
1428329_a_at	68259	12253	Wdr56	WD repeat domain 56	Chr3: 68.893719	9.00265	12.6	Chr2: 5.653007	-0.705668	22	0.000128506	0.311388	0	1
1415962_at	68135	2785	Eif3s3	eukaryotic translation initiation factor 3, subunit 3 (gamma)	Chr15: 51.787949	12.8581	14.4	ChrX: 146.829353	0.703956	22	0.000136472	0.411514	0	1
1432901_at			6620402G01Rik	RIKEN cDNA 6620402G01 gene	Chr2: 20.759124	7.03496	23.6	Chr2: 20.017306	0.702612	22	0.000143023	0	0	1
1427568_a_at	68259	12253	Wdr56	WD repeat domain 56	Chr3: 68.892669	9.73543	13.7	Chr2: 5.653007	-0.702058	22	0.000145803	0.311388	0	1
1442014_at	15982	31043	Ifrd1	interferon-related developmental regulator 1	Chr12: 40.207987	9.376	9.4	Chr15: 97.576270	0.701885	22	0.000146676	0.380976	0.196978	0.3348
1421503_at	11994	23401	Pcdh15	protocadherin 15 (hearing loss)	Chr10: 74.632097	6.53357	11	ChrX: 102.126656	0.700454	22	0.000154104	0.292847	-0.217309	0.286253
1450081_x_at	14751	145	Gpi1	glucose phosphate isomerase 1 (phosphohexose isomerase, neuroleukin)	Chr7: 34.202177	12.0949	9.2	Chr13: 81.107254	0.699553	22	0.000158947	0.393583	-0.106975	0.602966
1439819_at	13032	1373	Ctsc	cathepsin C	Chr7: 88.285199	10.6314	10.4	Chr2: 11.785864	0.696996	22	0.000173409	0.386572	0.449723	0.0211619
1430983_at	105245	11125	Txndc7	thioredoxin domain containing 5	Chr12: 17.281221	6.72117	11.3	Chr2: 20.017306	0.696168	22	0.000178322	0.393315	0	1
1441287_at	103537	41185	Mbtd1	mbt domain containing 1	Chr11: 93.942546	6.73817	21.4	Chr8: 94.374289	0.69577	22	0.000180735	0.333557	0.550818	0.00354435
1442590_at	79201	84848	Tnfrsf23	tumor necrosis factor receptor superfamily, member 23	Chr7: 143.665951	8.11057	9	Chr5: 30.834663	0.695688	22	0.000181231	0.209588	0.16491	0.420786
1446808_at			A230098N10Rik	ESTs, Weakly similar to RIKEN cDNA 5730493B19 [] [M.musculus]	Chr1: 156.486672	6.09404	13.9	Chr2: 23.766163	0.691249	22	0.00021009	0	0	1
1445372_at	320772	45659	Mamdc1	MAM domain containing 1	Chr12: 67.110092	7.25065	14.8	Chr7: 74.522856	0.68902	22	0.000226014	0.265292	0	1
1426528_at	18187	2875	Nrp2	neuropilin 2	Chr1: 62.796465	9.38974	9.5	Chr1: 108.386362	0.680071	22	0.000300813	0.243623	0.216271	0.288618
1436602_x_at	12287	20184	Cacna1b	calcium channel, voltage-dependent, N type, alpha 1B subunit (pore subunit, neurotransmitter release, dihydropyridine-insensitive, omega-conotoxin-sensitive)	Chr2: 24.603924	5.9113	15.2	Chr2: 23.766163	0.679085	22	0.000310223	0.249262	0.0440609	0.830764
1443939_at	230628		BF021397	similar to cyclin-dependent kinase p130-PITSLRE	Chr4: 114.610205	6.63339	12.3	Chr2: 20.017306	0.677535	22	0.000325519	0	0	1
1437396_at	208647	18690	Creb3l2	cAMP responsive element binding protein 3-like 2	Chr6: 37.331221	7.33848	16	Chr7: 81.535217	0.676723	22	0.000333782	0.370623	-0.148996	0.467569
1454617_at	105171	69318	Arrdc3	arrestin domain containing 3	Chr1: 149.125262	10.2441	13.8	Chr14: 33.093246	-0.67607	22	0.000340556	0.375688	-0.197365	0.333832
1419072_at	68312	41816	Gstm7	glutathione S-transferase, mu 7 (susceptibility to carcinogens and toxins)	Chr3: 107.926720	6.48543	11.8	Chr7: 111.707135	0.675918	22	0.000342154	0.338898	-0.431132	0.0278809
1450620_at	53059		Cai	DNA segment, CAH9.3	Chr6: 47.803958	6.33426	11	Chr2: 16.305711	0.674302	22	0.000359504	0	0	1
1418154_at	80750	23703	BC004022	cDNA sequence BC004022	Chr8: 86.844694	10.0139	8.4	Chr4: 105.248708	0.673379	22	0.000369744	0.346494	0.326624	0.103403
1449728_at			0610038L10Rik	Mus musculus transcribed sequence	Chr14: 75.232795	5.9557	12.6	Chr2: 23.766163	0.672995	22	0.000374079	0	0	1
1457262_at	233789	56697	Smg1	suppressor of morphogenetic effect on genitalia 1, PI-3-kinase-related kinase (nonsense-mediated mRNA decay)	Chr7: 118.133486	9.35765	40.7	Chr7: 117.164563	0.672577	22	0.000378847	0.394052	0	1
1440025_at	70394	5127	Kptn	kaptin, actin binding protein (mental retardation, autosomal recessive 41)	Chr7: 16.120957	7.535	16.2	ChrX: 151.323803	0.672481	22	0.000379958	0	-0.447303	0.0219532
1421885_at	20662	4117	Sos1	Son of sevenless homolog 1, Ras-associated guanine nucleotide exchange factor	Chr17: 80.424168	6.44213	14.4	Chr2: 88.346298	0.668809	22	0.000424213	0.568792	0.0923571	0.653626
1416397_at	80889	11209	Mesdc1	mesoderm development candidate 1	Chr7: 83.881826	9.04974	11.5	Chr11: 101.599021	-0.668749	22	0.000424981	0.616623	0.239742	0.238148
1447677_x_at	66044	5518	Hars2	histidyl tRNA synthetase 2	Chr2: 144.768443	5.96813	18.3	Chr7: 71.696966	0.668681	22	0.000425841	0	0.0367861	0.858402
1447893_x_at			Slc39a6	endoplasmic reticulum membrane protein	--	5.54891	10.7	Chr7: 81.535217	0.666822	22	0.000449946	0	0.119144	0.562109
1428859_at	212503	72096	Paox	polyamine oxidase (exo-N4-amino)	Chr7: 140.131714	9.10439	8.6	ChrX: 141.181918	0.66593	22	0.000461933	0.341756	0.180352	0.377964
1431248_at	68144		5031426D15Rik	RIKEN cDNA 5031426D15 gene	Chr2: 6.924813	5.92365	9	Chr15: 79.518120	-0.664616	22	0.000480071	0	0	1
1423819_s_at	54208	41008	Arl6ip1	ADP-ribosylation factor-like 6 interacting protein 1	Chr7: 118.119610	12.1956	14.8	Chr7: 117.164563	-0.662246	22	0.00051432	0.458349	0.293044	0.14626
1430470_at	70507		5730411F24Rik	RIKEN cDNA 5730411F24 gene	Chr18: 61.535557	6.88478	11.1	Chr7: 117.164563	0.661696	22	0.000522559	0	0	1
1431679_at			2510042H12Rik	RIKEN cDNA 2510042H12 gene	ChrUn: 1.000000	5.98039	10.6	Chr11: 101.599021	-0.66159	22	0.000524161	0	0.655874	0.000275074
1454666_at	16599	7396	Klf3	Kruppel-like factor 3 (basic)	Chr5: 64.832316	12.1791	10.6	Chr8: 68.307584	-0.661046	22	0.000532439	0.450887	0.356596	0.0737473
1418817_at	67064	41374	Chmp1b	chromatin modifying protein 1B	Chr18: 67.207239	10.1847	14.1	ChrX: 57.768447	-0.660769	22	0.000536702	0	0.128262	0.532344
1443320_at	76499	24944	Clasp2	CLIP associating protein 2	Chr9: 113.839291	6.20578	10.2	Chr7: 111.707135	0.659593	22	0.000555097	0.436855	-0.300176	0.136242
1421859_at	11491	2395	Adam17	a disintegrin and metalloproteinase domain 17	Chr12: 21.324648	10.1923	11.1	Chr12: 14.869257	0.658831	22	0.000567317	0.23689	0.480463	0.012978
1442961_at	68166	35507	Spire1	spire homolog 1	Chr18: 67.670631	6.39122	10.1	Chr16: 22.124255	0.658159	22	0.000578275	0.505812	-0.0740605	0.719178
1454864_at	233410	8759	Zfp592	zinc finger protein 592	Chr7: 81.041583	9.98809	11.7	Chr7: 111.707135	0.657629	22	0.000587038	0.210971	0.630172	0.000559815
1447167_at	56463	8665	Snd1	expressed sequence AL033314	Chr6: 28.529540	9.21765	10.1	Chr15: 97.576270	0.657521	22	0.00058884	0.427919	-0.0933002	0.650309
1449986_at	117172	114409	2310034C09Rik	RIKEN cDNA 2310034C09 gene	Chr16: 88.759350	5.52357	11.4	Chr6: 37.854985	0.655767	22	0.000618734	0	-0.0914196	0.656929
1444645_at	58172	8843	Sertad2	SERTA domain containing 2	Chr11: 20.551268	8.5867	10.2	Chr6: 142.500000	0.655437	22	0.000624516	0.221863	0.205873	0.312983
1448408_at	192236	163	Hps1	Hermansky-Pudlak syndrome 1 homolog (human)	Chr19: 42.755415	9.31357	12.3	Chr3: 102.111029	0.654787	22	0.000636006	0.276054	0.393273	0.0468558
1452669_at	66306	9586	2810012G03Rik	RIKEN cDNA 2810012G03	Chr18: 34.773180	10.089	14.8	Chr15: 97.576270	0.654195	22	0.000646628	0	0.0665788	0.746582
1444461_at	66505	4828	Zmynd11	zinc finger, MYND domain containing 11	Chr13: 9.695118	7.194	9.6	Chr18: 61.000000	0.65235	22	0.000680711	0.405	-0.154933	0.44981
1444827_at	224671	14995	Btbd9	BTB/POZ domain-containing protein 9 (restless leg syndrome candidate)	Chr17: 30.481428	9.1353	9.2	Chr2: 9.829662	0.652278	22	0.000682078	0.266213	-0.292673	0.146796
1420681_at	68232		1700120K04Rik	RIKEN cDNA 1700120K04 gene	Chr7: 127.603932	6.62109	15.5	Chr7: 111.674828	-0.651526	22	0.000696414	0	-0.0737948	0.720145
1417379_at	29875	74514	Iqgap1	IQ motif containing GTPase activating protein 1	Chr7: 80.712830	13.1024	16.6	Chr7: 74.522856	0.650654	22	0.000713368	0.577072	0.534039	0.00495281
1430818_at	13409	23670	Tmc1	transmembrane channel-like gene family 1	Chr19: 20.788834	6.26065	14.5	Chr2: 7.696420	0.650208	22	0.000722175	0.228078	0.0459624	0.823571
1418671_at	12337	31212	Capn5	calpain 5	Chr7: 98.121785	8.77304	11	Chr15: 102.360421	-0.649994	22	0.000726427	0.394692	-0.0500571	0.808129
1438137_at	22190	39626	Ubc	ubiquitin C	Chr5: 143.025757	7.72113	8.5	Chr4: 105.248708	0.649866	22	0.000728996	0.235722	-0.271672	0.17942
1428312_at	66606	11995	2810002D13Rik	RIKEN cDNA 2810002D13 gene	Chr2: 120.604318	8.39617	8.7	Chr2: 160.769244	-0.649215	22	0.000742116	0	0	1
1417978_at	66892	41652	Eif4e3	eukaryotic translation initiation factor 4E member 3	Chr6: 99.626795	10.5122	10.3	Chr2: 98.186955	0.648318	22	0.000760526	0.394498	0.310729	0.122341
1441629_at	74053	12938	Grip1	glutamate receptor interacting protein 1	Chr10: 119.507067	6.29878	17.4	Chr15: 87.454918	0.648282	22	0.000761271	0.388741	-0.314079	0.118153
1459146_at	50772	55683	Mapk6	mitogen-activated protein kinase 6	Chr9: 75.393767	6.37909	15.2	Chr7: 117.164563	0.648175	22	0.000763497	0.474037	-0.0561211	0.785389
1420458_at	93670	50484	Tac4	tachykinin 4	Chr11: 95.268679	6.2937	15.7	Chr15: 98.794738	-0.6462	22	0.00080552	0.325404	0.00686512	0.973448
1419303_at	56198	8494	Heyl	hairy/enhancer-of-split related with YRPW motif-like	Chr4: 123.248765	6.82774	12.6	Chr2: 14.395051	-0.645204	22	0.000827457	0.324177	-0.070221	0.733202
1421691_at	73716		Krtap21-1	keratin associated protein 21-1	Chr16: 89.403359	6.38952	34.3	Chr7: 104.149021	-0.644696	22	0.000838828	0	0	1
1436197_at	240505	28384	Cdc42bpg	CDC42 binding protein kinase gamma (DMPK-like)	Chr19: 6.325119	8.71035	11.6	Chr18: 76.853249	0.644612	22	0.000840739	0.263365	-0.189228	0.354536
1455537_at	70441		2610100L16Rik	retina and brain expressed non-coding gene	Chr3: 17.797343	5.60578	14.8	Chr15: 87.454918	0.644423	22	0.000845002	0	0	1
1439916_at			Ppp1r7	10 days neonate medulla oblongata cDNA, RIKEN full-length enriched library, clone:B830007H12 product:hypothetical Glutamic acid-rich region containing protein, full insert sequence.	Chr16: 11.060140	5.74183	11.4	Chr4: 105.248708	0.643404	22	0.000868376	0	-0.0988917	0.630778
1457050_at	76895	9070	1700129O19Rik	bicaudal D homolog 2 (dynein-mediated, minus end-directed motility along microtubules)	Chr13: 49.340907	6.45487	10.3	Chr4: 105.248708	-0.643266	22	0.000871572	0.357709	0	1
1456972_at	97382		C80256	expressed sequence C80256	Chr7: 125.740006	5.92322	9.2	Chr14: 72.963881	0.643115	22	0.000875089	0	0	1
1433037_at			5830434F19Rik	RIKEN cDNA 5830434F19 gene	Chr2: 34.415782	6.04557	17.4	ChrX: 102.126656	0.642814	22	0.000882152	0	0	1
1442945_at	241447	72228	Cers6	ceramide synthase 6	Chr2: 68.967044	6.91748	10.2	Chr7: 125.485006	0.642528	22	0.000888896	0.336297	0	1
1451320_at	73167	23645	Prr5	proline rich protein 5 (cancer associated)	Chr15: 84.769997	7.27278	17.3	Chr2: 20.017306	0.64181	22	0.000906025	0	0	1
1426049_a_at	57321	10357	Terf2ip	telomeric repeat binding factor 2, interacting protein (dopamine receptor interacting protein 5)	Chr8: 112.018449	8.94613	10.2	Chr7: 129.035694	0.640269	22	0.000943711	0.391211	0.402291	0.0416093
1460355_at	215051	13102	D030060M11Rik	RIKEN cDNA D030060M11 gene	Chr9: 46.292129	8.94187	12.6	ChrX: 102.126656	0.639501	22	0.000962999	0	0	1
1438234_at	226757	11857	Wdr26	WD repeat domain 26 (putative Mtv7, Mls1)	Chr1: 181.177851	9.73352	13.3	ChrX: 102.126656	-0.639246	22	0.000969476	0.570514	-0.0331641	0.872226
1447828_x_at	67484	12144	2310005P05Rik	RIKEN cDNA 2310005P05 gene	Chr9: 25.603971	6.19622	9.1	Chr11: 121.547989	0.638654	22	0.000984632	0	0	1
1442255_at	67759	10213	Plgrkt	plasminogen receptor, C-terminal lysine transmembrane protein	Chr19: 29.355378	8.7037	8.2	Chr2: 93.321195	0.638135	22	0.000998108	0.378178	0	1
1460090_at	23806	111871	Arih1	ariadne ubiquitin-conjugating enzyme E2 binding protein homolog 1 (Drosophila)	Chr9: 59.486692	6.01774	10.3	Chr7: 117.164563	-0.637139	22	0.00102439	0.403746	0.198656	0.330615
1418794_at	110911	37854	Cds2	CDP-diacylglycerol synthase (phosphatidate cytidylyltransferase) 2	Chr2: 132.304364	8.87626	11.6	Chr13: 95.393634	0.637112	22	0.00102509	0.41775	-0.29424	0.144544
1423272_at	18975	2016	Polg	polymerase (DNA directed), gamma (mitochondrial polymerase)	Chr7: 79.449634	10.0693	11.6	ChrX: 24.000000	0.63683	22	0.00103263	0.283191	0.439411	0.0247032
1446044_at	100270		AU015581	expressed sequence AU015581	Chr4: 44.117675	6.08822	13.6	Chr5: 30.834663	0.636479	22	0.00104211	0	0	1
1427083_a_at	399510	38199	Map4k5	mitogen-activated protein kinase kinase kinase kinase 5	Chr12: 69.805039	8.1657	14.9	ChrX: 102.414526	-0.636051	22	0.00105374	0.248775	0.284326	0.159211
1451652_a_at	382030	14472	Tmem188	transmembrane protein 188	Chr8: 88.134554	10.9801	12.9	ChrX: 102.414526	-0.636034	22	0.0010542	0.334182	-0.0638818	0.756537
1448523_at	53885	229	Nphp1	nephronophthisis 1 (juvenile) homolog	Chr2: 127.740869	8.28117	8.6	Chr4: 125.588387	-0.636028	22	0.00105437	0.341587	-0.226491	0.265871
1428182_at	67763	55687	Prpsap1	phosphoribosyl pyrophosphate synthetase-associated protein 1	Chr11: 116.470876	11.5063	11	Chr2: 16.305711	0.635354	22	0.00107291	0	-0.242503	0.232622
1442513_at			LOC217698	ESTs	Chr13: 3.593750	9.62087	10	Chr5: 29.537495	0.635135	22	0.00107902	0	0	1
1420997_a_at	14751	145	Gpi1	glucose phosphate isomerase 1 (phosphohexose isomerase, neuroleukin)	Chr7: 34.202265	12.4444	9.1	Chr13: 81.107254	0.634931	22	0.00108469	0.393583	-0.106975	0.602966
1437159_at	12091	47922	Glb1	galactosidase, beta 1	Chr9: 114.407182	9.89261	11.6	Chr9: 113.180166	0.634902	22	0.00108552	0.342009	0.177288	0.386255
1425914_a_at	78248	9589	Armcx1	armadillo repeat containing, X-linked 1	ChrX: 134.721316	8.33091	12.9	Chr7: 73.619940	-0.633472	22	0.00112619	0	-0.12041	0.557933
1416975_at	56324	68490	Stam2	signal transducing adaptor molecule (SH3 domain and ITAM motif) 2	Chr2: 52.694690	8.13978	11.2	ChrX: 151.323803	0.632161	22	0.0011646	0.482635	-0.143895	0.483115
1442941_at	26397	56430	Map2k3	mitogen activated protein kinase kinase 3	Chr11: 60.949238	7.82213	9.3	Chr5: 38.527166	-0.632088	22	0.00116677	0.336822	0.17888	0.381934
1445423_at	71371	45872	Arid5b	AT rich interactive domain 5B (Mrf1 like)	Chr10: 68.124765	5.8717	11.5	Chr7: 71.696966	0.631217	22	0.00119293	0.346405	-0.175979	0.389828
1438483_at	18125	37327	Nos1	nitric oxide synthase 1, neuronal	Chr5: 117.955580	7.48096	13.8	Chr7: 117.164563	-0.631183	22	0.00119396	0.162358	-0.208701	0.306235
1421938_at	68607	65196	Serhl	serine hydrolase-like	Chr15: 83.115567	8.08204	10.3	Chr12: 54.578419	0.63115	22	0.00119496	0.359668	-0.371347	0.0617898
1451319_at	223870	8731	Senp1	SUMO1/sentrin specific protease 1	Chr15: 98.042170	9.92474	30.8	Chr15: 97.760642	0.629841	22	0.00123528	0.411317	0.467531	0.0160254
1423262_a_at	15078	134170	H3f3a	H3 histone, family 3A	Chr1: 180.802892	13.9102	10.7	Chr8: 68.307584	-0.629199	22	0.00125544	0.346832	0.652472	0.000303335
1436994_a_at	50708	68455	Hist1h1c	histone 1, H1c	Chr13: 23.740162	10.5879	14.5	Chr9: 77.305551	-0.62885	22	0.00126655	0.401965	-0.141129	0.491653
1439139_at	13046	23002	Cugbp1	CUG triplet repeat, RNA binding protein 1	Chr2: 90.960330	8.41196	28.6	Chr2: 92.415016	0.628355	22	0.0012824	0.350929	-0.219503	0.281297
1426880_at	208618	10477	Kiaa1217	KIAA1217, sickle tail (lumbar disc herniation)	Chr2: 20.809949	7.3133	16.4	Chr2: 7.696420	0.627703	22	0.00130357	0.347878	0	1
1460185_at	406219	68248	Krt83	keratin 83 (basic type 2 hair)	Chr15: 101.431290	7.87291	11.4	Chr9: 99.750326	0.627495	22	0.00131037	0	0.156439	0.44536
1454415_at	224903	2229	AU018122	RIKEN cDNA 5330423C17 gene	Chr17: 56.595917	8.06409	8.9	ChrX: 102.126656	0.627114	22	0.00132291	0.405578	0	1
1426378_at	75705	83162	Eif4b	eukaryotic translation initiation factor 4B	Chr15: 102.096255	12.4684	12.7	Chr8: 95.747331	0.627045	22	0.0013252	0.317995	-0.311787	0.121006
1433692_at	98956	6785	AI429152	expressed sequence AI429152	Chr2: 103.721506	9.75296	10.8	Chr3: 69.025720	0.625613	22	0.00137335	0	0	1
1449937_at	19011	48394	Pp11r	placental protein 11 related	Chr15: 97.711039	8.15278	36.8	Chr15: 97.657322	0.625418	22	0.00138003	0.372011	0.400573	0.0425715
1457506_at	72823	35389	Pard3b	BB524880 EST in par-3 partitioning defective 3 homolog B	Chr1: 62.171432	7.2323	13.8	Chr5: 55.045855	0.625172	22	0.00138847	0.420178	-0.288311	0.153193
1443195_at	26374	116678	Rfwd2	ring finger and WD repeat domain 2	Chr1: 159.238082	7.39604	13	Chr1: 72.688732	0.624683	22	0.0014054	0.428381	-0.0132833	0.948649
1439321_at	239985	32344	Arid1b	AT rich interactive domain 1B (SWI1-like)	Chr17: 5.249151	10.037	9.8	Chr17: 26.814001	0.623933	22	0.0014317	0.336322	0.269642	0.182821
1417550_a_at	14840	7745	Gsg1	germ cell-specific gene 1	Chr6: 135.240073	6.18387	10.7	Chr7: 87.221331	-0.623692	22	0.00144023	0.288171	-0.118529	0.564143
1420240_at			Smarcd1	Mus musculus transcribed sequence	--	6.21709	12.1	ChrX: 102.414526	0.62346	22	0.00144851	0	-0.209266	0.304897
1456472_at	71320		4933435F18Rik	RIKEN cDNA 4933435F18 gene	Chr18: 7.088371	5.73213	14.4	Chr2: 24.971752	0.623082	22	0.00146203	0	0	1
1447858_x_at	16190	7784	Il4ra	interleukin 4 receptor, alpha	Chr7: 125.577793	7.83383	9	ChrX: 71.441039	0.622388	22	0.00148716	0.258997	0.628441	0.000585948
1450410_a_at	67739	12184	4930570C03Rik	RIKEN cDNA 4930570C03 gene	Chr15: 97.792142	10.8727	22.6	Chr15: 97.576270	-0.622143	22	0.00149616	0	0.120358	0.558104
1433517_at	66915	82250	Myeov2	myeloma overexpressed 2	Chr1: 92.641627	6.49426	9.7	Chr15: 99.057130	-0.621741	22	0.00151093	0	-0.324128	0.106222
1438537_at	14719	1572	Got2	glutamate oxaloacetate transaminase 2, mitochondrial	Chr8: 95.886501	7.67043	12.4	Chr15: 80.252858	0.619968	22	0.00157769	0.3391	-0.235134	0.247563
1424471_at	223864	21231	Rapgef3	Rap guanine nucleotide exchange factor (GEF) 3	Chr15: 97.745188	8.16109	21.3	Chr15: 98.794738	0.619907	22	0.00158004	0.441209	0.10313	0.616133
1456909_at	14751	145	Gpi1	glucose phosphate isomerase 1 (phosphohexose isomerase, neuroleukin)	Chr7: 34.215476	9.62052	9	ChrX: 102.414526	0.619651	22	0.00158991	0.393583	-0.106975	0.602966
1425334_at	74498	49916	Gorasp1	golgi reassembly stacking protein 1	Chr9: 119.925719	7.80652	13.1	Chr2: 20.017306	0.619253	22	0.00160533	0.410546	-0.611295	0.000907607
1442576_at	231991		Creb5	cAMP responsive element binding protein 5	Chr6: 53.611557	5.85517	14.3	Chr5: 29.537495	0.619135	22	0.00160992	0.233885	-0.18847	0.356502
1448744_at	50917	55468	Galns	galactosamine (N-acetyl)-6-sulfate sulfatase	Chr8: 122.578462	9.32387	16.4	Chr4: 105.248708	0.619073	22	0.00161234	0.300505	0.168716	0.409993
1458287_at	243937	8813	Zfp536	zinc finger protein 536	Chr7: 37.477817	6.16217	8.7	Chr9: 97.321105	0.618848	22	0.00162115	0.445872	-0.346561	0.0828421
1441140_at	71568		9030407P20Rik	RIKEN cDNA 9030407P20 gene	Chr4: 150.501604	8.73635	14.7	Chr11: 53.920768	0.618765	22	0.0016244	0	0	1
1449604_at	11431	38274	Acp1	red cell acid phosphatase 1, isozyme S (low molecular weight phosphotyrosine protein phosphatase, adipocyte acid phosphatase, isozyme beta)	--	6.459	13.6	Chr14: 40.617201	-0.617491	22	0.0016751	0.600462	-0.301393	0.134584
1459059_at			2010308F09Rik	RIKEN cDNA 2010308F09 gene	ChrX: 13.234688	5.90352	11.6	Chr2: 7.696420	0.617388	22	0.00167924	0	0	1
1443604_at			B130066H01Rik	ESTs	Chr13: 95.679800	5.43335	10.7	Chr14: 39.196761	0.616225	22	0.00172679	0	0	1
1445648_at			4933426K21Rik	RIKEN cDNA 4933426K21 gene	Chr6: 122.447668	5.7523	8.6	Chr2: 23.766163	0.616098	22	0.00173206	0	-0.244633	0.228417
1428100_at	110809	31411	Sfrs1	splicing factor, arginine/serine-rich 1 (ASF/SF2)	Chr11: 88.053170	10.9651	14.6	ChrX: 151.323803	-0.616045	22	0.00173425	0.436374	0.685293	0.000111981
1452713_a_at	20564	2303	Slit3	slit homolog 3	Chr11: 35.482682	10.063	12.2	ChrX: 136.290262	-0.614264	22	0.00180948	0.420781	-0.0618195	0.764175
1440022_at	73826	13007	Poldip3	polymerase (DNA-directed), delta interacting protein 3	Chr15: 83.137399	9.52657	23.4	Chr15: 83.114394	0.61404	22	0.00181915	0.332965	0.548201	0.00373846
1418443_at	103573	2554	Xpo1	exportin 1, CRM1 homolog (yeast)	Chr11: 23.293889	11.7424	14.8	ChrX: 141.181918	-0.613464	22	0.00184418	0.439757	0.168503	0.410594
1451233_at	22030	22520	Traf2	Tnf receptor-associated factor 2	Chr2: 25.519102	9.92535	16.4	Chr1: 107.486168	0.612293	22	0.00189591	0.349759	0.268497	0.184758
1421199_at	23859	1046	Dlg2	discs, large homolog 2 (postsynaptic density protein 93 kD, chapsyn 110)	Chr7: 92.428583	5.81443	19.9	Chr7: 104.149021	-0.611847	22	0.00191595	0.265353	-0.12229	0.551755
1449938_at	19011	48394	Pp11r	placental protein 11 related	Chr15: 97.712969	8.90004	32.8	Chr15: 97.657322	0.611564	22	0.00192876	0.372011	0.400573	0.0425715
1417489_at	18167	701	Npy2r	neuropeptide Y receptor Y2	Chr3: 82.538422	5.50026	10.4	Chr4: 132.619876	0.610769	22	0.00196506	0.190293	-0.142399	0.487723
1427353_at	76707	41024	Clasp1	CLIP associating protein 1	Chr1: 118.499693	8.33509	11.2	Chr4: 101.430243	0.610406	22	0.00198186	0.262246	0.323864	0.106524
1415928_a_at	67443	69359	Map1l3cb	microtubule-associated protein 1 light chain 3 beta (ubiquitin-like autophagy-related modifier Atg8)	Chr8: 121.597910	11.7191	8.8	Chr14: 33.093246	-0.610384	22	0.00198287	0.327679	0	1
1457005_at	69606	12320	Mtfmt	mitochondrial methionyl-tRNA formyltransferase	Chr9: 65.452754	7.15517	9.5	Chr9: 64.951454	0.61034	22	0.00198494	0	-0.328254	0.101592
1448435_at	94112	32283	Pcqap	positive cofactor 2, multiprotein complex, glutamine/Q-rich-associated protein	Chr16: 17.651246	10.23	12.2	Chr19: 40.410259	0.609828	22	0.00200884	0	0	1
1460388_at	217700	72506	Acot6	acyl-coenzyme A thioesterase 6	Chr12: 84.101464	7.05848	15.3	ChrX: 102.126656	0.609692	22	0.00201523	0.261568	-0.314443	0.117705
1439730_at	52589	49978	Ncald	neurocalcin delta	Chr15: 37.421236	6.26061	9.3	Chr7: 71.696966	-0.609657	22	0.00201688	0.286656	-0.457757	0.0186995
1442198_at	59125	69340	Nek7	NIMA (never in mitosis gene a)-related expressed kinase 7	Chr1: 138.535421	9.24039	9.2	Chr4: 103.634906	0.609467	22	0.00202584	0.386806	0.223586	0.272216
1444077_at	207227	18173	Stxbp5l	Syntaxin binding protein 5-like	Chr16: 37.107355	6.41048	16.1	Chr15: 98.794738	0.609385	22	0.00202973	0.359432	-0.226222	0.266455
1428524_at	71941	11575	Ing1	inhibitor of growth family, member 1 (tumor suppressor)	Chr8: 11.514522	9.27122	8.7	Chr5: 30.834663	0.609267	22	0.00203532	0	0.589401	0.00153247
1444930_at	54189	3451	Rabep1	rabaptin, RAB GTPase binding effector protein 1	Chr11: 70.849045	7.99526	9.3	Chr18: 81.487857	0.609259	22	0.00203567	0.475955	-0.247013	0.223779
1436618_at	94282	16936	Sfxn5	sideroflexin 5	Chr6: 85.213072	7.31148	21.2	Chr15: 99.057130	0.609214	22	0.00203781	0.319395	-0.187455	0.359147
1445480_at	14760	4476	Gpr19	G protein-coupled receptor 19	Chr6: 134.896835	6.53609	11.2	Chr6: 16.056743	-0.608757	22	0.0020596	0.321794	-0.0355797	0.863003
1453698_at	67916	15410	Ppap2b	phosphatidic acid phosphatase type 2B	Chr4: 105.201317	7.33078	22	Chr4: 105.248708	0.608388	22	0.00207734	0.539297	-0.338711	0.0905307
1443354_at	66949	32644	Trim59	tripartite motif-containing 59	Chr3: 69.038798	9.37539	15.3	Chr5: 135.879195	-0.608335	22	0.00207994	0.464432	0.807583	6.13344e-07
1417220_at	14085	110	Fah	fumarylacetoacetate hydrolase (hereditary tyrosinemia)	Chr7: 84.585205	7.69457	32.2	Chr7: 81.535217	0.607355	22	0.0021277	0.315108	-0.371665	0.0615493
1415987_at	110611	38035	Hdlbp	high density lipoprotein (HDL) binding protein	Chr1: 93.407797	10.9342	11.6	Chr2: 20.017306	0.607059	22	0.00214233	0.375981	0.42692	0.0296199
1449460_at	142688	11666	Asb13	ankyrin repeat and SOCS box-containing protein 13	Chr13: 3.650421	8.73539	13.3	ChrX: 151.323803	0.607005	22	0.00214498	0	-0.19569	0.338033
1456681_at	102944		Ptchd1	patched domain containing 1 (autism candidate)	ChrX: 155.570135	6.06978	17	Chr15: 97.657322	0.6066	22	0.00216514	0	-0.167049	0.4147
1427035_at	213053	15037	Slc39a14	solute carrier family 39 (zinc transporter), member 14	Chr14: 70.303586	8.30896	8.1	Chr11: 101.599021	0.606465	22	0.00217189	0.294546	-0.129308	0.528977
1426514_at	77590	8908	Chst15	carbohydrate (N-acetylgalactosamine 4-sulfate 6-O) sulfotransferase 15 (B cell RAG associated protein)	Chr7: 132.237183	9.71478	10.9	Chr2: 136.127956	0.606132	22	0.00218862	0.429305	0	1
1443113_at	193796	27773	Jmjd2b	jumonji domain containing 2B	Chr17: 56.383248	6.592	8	Chr5: 58.342667	0.605993	22	0.00219562	0.331005	0.0252544	0.902536
1427235_at	22289	7586	Kdm6a	lysine (K)-specific demethylase 6A	ChrX: 18.278935	10.1029	13.2	ChrX: 136.290262	-0.60588	22	0.00220137	0.364616	0.438435	0.0250618
1458917_at	16423	1346	Cd47	CD47 antigen (Rh-related antigen, integrin-associated signal transducer)	Chr5: 32.986119	8.79848	14.7	Chr15: 97.657322	0.605387	22	0.00222644	0.357007	0.581585	0.00183135
1443516_at	20239	2234	Atxn2	ataxin 2	Chr5: 121.782937	9.4407	14.6	Chr7: 87.221331	0.605124	22	0.00223995	0.36051	-0.450476	0.0209203
1424524_at	71712	41255	1200002N14Rik	RIKEN cDNA 1200002N14 gene	Chr10: 88.322830	10.2684	9.5	Chr9: 71.404472	0.604982	22	0.00224724	0.225876	0.464777	0.0167449
1429144_at	74182	10478	Gpcpd1	glycerophosphocholine phosphodiesterase GDE1	Chr2: 132.529680	11.856	7.3	ChrX: 24.000000	-0.604828	22	0.00225515	0.301596	0	1
1423553_at	15504	56409	Dnajb3	DnaJ (Hsp40) homolog, subfamily B, member 3	Chr1: 88.204958	6.56343	15.1	ChrX: 136.290262	-0.603764	22	0.00231071	0.34701	0.0406586	0.843668
1430178_at	70419	49883	2810408A11Rik	RIKEN cDNA 2810408A11 gene	Chr11: 69.897638	6.25387	11.6	Chr6: 142.500000	0.603652	22	0.00231666	0	0.872963	6.00821e-09
1416921_x_at	11674	68996	Aldoa	aldolase 1, A isoform	Chr7: 126.795326	12.2445	9.4	Chr13: 81.107254	0.603635	22	0.00231755	0.4297	-0.355762	0.0744723
1449675_at	268697	68982	Ccnb1	cyclin B1	Chr13: 100.779743	6.01509	14.9	Chr15: 102.360421	-0.603625	22	0.00231805	0.293258	0.720221	3.34387e-05
1455387_at	68564	10808	Nufip2	nuclear fragile X mental retardation protein interacting protein 2	Chr11: 77.710208	10.8526	9.2	ChrX: 102.414526	0.603453	22	0.00232715	0.243018	0.43647	0.0257963
1447403_a_at	67187	12093	Zmynd19	zinc finger, MYND domain containing 19	Chr2: 24.959805	7.66978	38.7	Chr2: 24.971752	-0.603267	22	0.00233707	0.320312	-0.204405	0.316521
1460291_at	12571	963	Cdk6	cyclin-dependent kinase 6	Chr5: 3.521690	6.77487	13.1	Chr18: 74.727226	0.602443	22	0.00238126	0.358895	0.643249	0.000393109
1459996_at			Cacna1a	calcium channel, voltage-dependent, P/Q type, alpha 1A subunit	Chr8: 84.639691	6.5187	10.7	Chr14: 33.093246	0.602365	22	0.00238548	0	-0.305895	0.128573
1426621_a_at	72930	55833	Ppp2r2b	protein phosphatase 2 (formerly 2A), regulatory subunit B (PR 52), beta isoform	Chr18: 42.645701	5.9943	10.2	Chr9: 48.080531	-0.601916	22	0.00240987	0.164333	-0.404977	0.0401401
1444347_at	269181	8153	Mgat4a	mannoside acetylglucosaminyltransferase 4, isoenzyme A	Chr1: 37.454747	7.21348	8.4	Chr7: 68.539279	0.601696	22	0.00242191	0.282047	0.282078	0.162677
1438028_at			4930535B03Rik	RIKEN cDNA 4930535B03 gene	Chr3: 95.761900	10.5787	9.6	Chr2: 98.186955	0.601594	22	0.00242751	0	-0.139254	0.497485
1442382_at	328329	42094	Mast4	Microtubule associated serine/threonine kinase family member 4	Chr13: 102.769685	9.08591	17.3	Chr17: 26.814001	0.601225	22	0.00244789	0	-0.122634	0.550628
1427075_s_at	245867	10099	Pcmtd2	protein-L-isoaspartate (D-aspartate) O-methyltransferase domain containing 2	Chr2: 181.856947	9.42574	14.5	ChrX: 71.441039	-0.60084	22	0.00246925	0	0.0965584	0.6389
1420750_at	66123		1110006O24Rik	RIKEN cDNA 1110006O24 gene	Chr5: 115.631093	7.21039	9.9	Chr7: 120.814862	-0.600651	22	0.00247979	0	-0.0499303	0.808606
1438590_at	223864	21231	Rapgef3	Rap guanine nucleotide exchange factor (GEF) 3	Chr15: 97.746734	7.42874	35	Chr15: 98.794738	0.600642	22	0.00248028	0.441209	0.10313	0.616133
1446529_at	234362	74376	AI449175	expressed sequence AI449175	Chr8: 69.623410	8.066	23.2	Chr8: 68.799157	0.600199	22	0.00250516	0	0.431849	0.0275933
1444335_at	108687	10075	9530090G24Rik	RIKEN cDNA 9530090G24 gene	Chr2: 155.727549	6.27313	11.7	Chr18: 57.065565	0.599518	22	0.00254386	0.166606	0	1
1429800_at	77124		9130221H12Rik	RIKEN cDNA 9130221H12	Chr7: 25.229729	9.67404	12.5	Chr13: 81.107254	-0.599248	22	0.0025593	0	0.71762	3.68097e-05
1453038_at	71643	34708	4930422G04Rik	RIKEN cDNA 4930422G04 gene	Chr3: 127.617524	8.4513	10.1	Chr2: 41.625955	-0.599174	22	0.00256357	0	0.587719	0.00159296
1453534_at	216292	32774	BC067068	cDNA sequence BC067068	Chr10: 105.838547	7.07739	12.1	Chr18: 74.736175	0.59906	22	0.00257014	0	0.113406	0.58122
1453674_at	14538	41535	Gcnt2	glucosaminyl (N-acetyl) transferase 2, I-branching enzyme	Chr13: 40.918478	5.979	11.8	Chr1: 184.730316	0.598818	22	0.00258409	0.431178	-0.00757377	0.970708
1436551_at	14182	69065	Fgfr1	fibroblast growth factor receptor 1	Chr8: 25.575200	6.33809	11.1	Chr9: 111.455945	0.598725	22	0.00258949	0.285768	-0.167948	0.412158
1437574_at	208936	65241	Adamts18	a disintegrin-like and metalloprotease (reprolysin type) with thrombospondin type 1 motif, 18	Chr8: 113.697428	5.74248	9.4	Chr7: 73.746984	0.598418	22	0.00260733	0.362838	-0.190474	0.351317
1450739_at	81004	69382	Tbl1xr1	transducin (beta)-like 1X-linked receptor 1	Chr3: 22.209511	8.669	13.1	Chr9: 72.152200	0.598268	22	0.0026161	0.161107	0.310431	0.122718
1447516_at			BE948458	Long terminal repeat sequence from EST BE948458	ChrUn: 1.000000	7.04257	18.5	Chr19: 61.221468	0.598233	22	0.00261814	0	0	1
1451851_a_at	12994	3818	Csnk	casein kappa	Chr5: 87.928646	5.58065	11.6	Chr7: 71.696966	0.597812	22	0.00264283	0.42436	0	1
1441273_at			LOC269087	ESTs	ChrX: 147.479601	5.6313	12.3	Chr11: 121.547989	-0.597288	22	0.00267387	0	0	1
1456635_at	109032	82192	Sp110	Sp110 nuclear body protein	Chr1: 85.598650	11.6222	8.5	Chr17: 26.814001	0.597217	22	0.00267811	0.34004	0.515726	0.00700356
1443669_at	231125	15119	Zfyve28	zinc finger, FYVE domain containing 28	Chr5: 34.211869	7.43639	10.7	Chr17: 26.814001	0.596833	22	0.00270111	0	-0.151533	0.459935
1446284_at	211401	8841	Mtss1	metastasis suppressor 1	Chr15: 59.039868	9.43809	10	Chr2: 94.030822	0.596831	22	0.00270123	0.589147	-0.178104	0.384038
1445500_at	11491	2395	Adam17	a disintegrin and metalloproteinase domain 17	Chr12: 21.353419	8.519	17	Chr15: 97.576270	0.596648	22	0.00271222	0.23689	0.480463	0.012978
1457219_at	102098	32254	Arhgef18	Rho/Rac guanine nucleotide exchange factor (GEF) 18	Chr8: 3.450142	8.02822	11.7	Chr11: 101.470182	0.596547	22	0.00271829	0.465593	0.350387	0.0792792
1417759_at	56093		Pfpl	pore forming protein-like	Chr19: 12.430689	5.75509	10.1	Chr15: 97.760642	0.596045	22	0.00274874	0	0.155028	0.449526
1416951_a_at	73834	5783	Atp6v1d	ATPase, H+ transporting, V1 subunit D	Chr12: 78.843055	11.4414	12.2	Chr18: 73.226155	-0.595845	22	0.00276097	0	-0.0989184	0.630685
1428147_at	78885	11573	Coro7	coronin 7	Chr16: 4.627338	10.9887	11.3	ChrX: 102.414526	0.595761	22	0.00276612	0.404366	0.705533	5.67533e-05
1436479_a_at	83768	22748	Dpp7	dipeptidylpeptidase 7	Chr2: 25.352298	9.61965	41.7	Chr2: 24.971752	0.595491	22	0.00278266	0.419179	-0.092387	0.65352
1438737_at	22773	55742	Zic3	zinc finger protein of the cerebellum 3	ChrX: 58.036052	5.39152	14.2	Chr7: 87.221331	0.595471	22	0.00278393	0.334189	-0.130371	0.525565
1432610_at	72850		2900024J01Rik	RIKEN cDNA 2900024J01 gene	Chr1: 180.778383	7.42796	11.7	Chr15: 97.657322	-0.595389	22	0.00278894	0	0	1
1419267_at	18045	38149	Nfyb	nuclear transcription factor-Y beta	Chr10: 82.749167	9.60848	17.6	Chr2: 98.186955	-0.595322	22	0.00279307	0.432612	0.374043	0.0597765
1446172_at	71506		8430436O14Rik	RIKEN cDNA 8430436O14 gene	Chr2: 20.615464	6.574	23	Chr15: 99.057130	0.595011	22	0.00281237	0	0	1
1417512_at	14020	121902	Evi5	ecotropic viral integration site 5	Chr5: 107.744913	9.81965	8	ChrX: 102.414526	-0.594838	22	0.00282308	0.300124	-0.315222	0.116749
1451804_a_at	68732	9757	Lrrc16a	leucine rich repeat containing 16A	Chr13: 24.012792	8.65187	9.9	Chr9: 71.404472	0.594635	22	0.00283577	0.612419	-0.00792073	0.969367
1438529_at	230917	35319	AV028368	expressed sequence AV028368	Chr4: 149.728796	6.71848	14.3	Chr19: 61.221468	0.594586	22	0.00283887	0.254503	0	1
1437280_s_at	66870	32275	Serbp1	Serpine1 mRNA binding protein 1	Chr6: 67.283967	13.2633	13.6	ChrX: 151.323803	-0.59423	22	0.00286117	0.349905	0.66698	0.00019819
1430180_at	23938	115933	Map2k5	mitogen activated protein kinase kinase 5	Chr9: 63.216570	8.77161	10.5	Chr4: 67.182024	0.594217	22	0.002862	0.430444	0.173563	0.396473
1423876_at	226252	28133	Fam160b1	family with sequence similarity 160, member B1	Chr19: 57.387461	9.88665	8.1	Chr15: 60.038735	0.59397	22	0.00287757	0	0	1
1440880_at	225651	41512	Mppe1	metallophosphoesterase 1	Chr18: 67.225130	11.8231	11.7	Chr18: 82.255306	-0.593428	22	0.0029121	0	0.555749	0.00320183
1457362_at			2310066E14Rik	BE852749 EST (similar to agouti related protein)	Chr8: 105.629732	8.66757	9	Chr6: 101.847298	0.593419	22	0.00291266	0	0.370697	0.0622826
1441089_at	214150	49799	Eif2c3	eukaryotic translation initiation factor 2C, 3	Chr4: 126.375717	7.40491	11.1	Chr8: 47.101090	0.593013	22	0.00293867	0.38436	-0.250154	0.217756
1460133_at	13640	1482	Efna5	ephrin A5	Chr17: 62.807622	8.08683	13	Chr6: 34.195112	0.592995	22	0.00293984	0.27562	-0.3336	0.095818
1438021_at	245945	36932	BC013481	cDNA sequence BC013481	Chr5: 66.017148	8.06865	9.6	Chr8: 90.614010	0.592987	22	0.00294038	0.275515	-0.205578	0.313692
1457981_x_at			2810418N01Rik	RIKEN cDNA 2810418N01 gene	--	6.55835	9.7	ChrX: 136.290262	-0.592775	22	0.00295404	0	0	1
1435066_at	71795	8241	Pitpnc1	phosphatidylinositol transfer protein, cytoplasmic 1	Chr11: 107.208014	9.37609	14	Chr9: 29.940961	-0.592654	22	0.00296187	0	-0.0907526	0.659284
1446071_at	74051	17682	Steap2	six transmembrane epithelial antigen of prostate 2	Chr5: 5.670988	5.472	13.6	Chr1: 73.111686	-0.592585	22	0.00296635	0.40392	-0.515126	0.00708132
1423132_a_at	59050	5844	5730427N09Rik	RIKEN cDNA 5730427N09 gene	Chr13: 97.135312	12.3763	10.5	ChrX: 102.414526	0.592476	22	0.00297344	0.195372	0.573001	0.00221602
1420342_at	59027	4201	Pbef1	pre-B-cell colony-enhancing factor 1	Chr12: 32.826336	10.9699	12.7	Chr10: 122.968582	0.59239	22	0.00297905	0.30383	-0.0261106	0.899248
1446598_at	18750	55679	Prkca	protein kinase C, alpha	Chr11: 108.183644	10.0033	12.3	Chr2: 88.346298	0.592159	22	0.00299409	0.234468	0.0435983	0.832516
1451568_at	211922	13503	A630054L15Rik	RIKEN cDNA A630054L15 gene	Chr14: 26.627841	6.72461	8.9	Chr7: 73.746984	0.592099	22	0.00299801	0	0.386227	0.0513063
1459575_at	69726	41491	Smyd3	SET and MYND domain containing 3	Chr1: 179.400860	6.11083	9.1	Chr7: 73.619940	0.591952	22	0.00300764	0.414364	-0.17712	0.386713
1456778_at	18187	2875	Nrp2	neuropilin 2	Chr1: 62.798737	8.07526	11.4	Chr4: 101.430243	0.591655	22	0.00302725	0.243623	0.216271	0.288618
1432997_at	19229	23001	Ptk2b	PTK2 protein tyrosine kinase 2 beta	Chr14: 66.264569	8.39448	10.5	Chr15: 102.320887	0.591294	22	0.00305111	0.607272	0.536977	0.00467666
1443090_at	99712	81624	Cept1	choline/ethanolaminephosphotransferase 1	Chr3: 106.543789	9.27504	13.1	ChrX: 102.414526	0.591232	22	0.00305521	0.212235	0.244246	0.229178
1443044_at	76884	7936	Cyfip2	cytoplasmic FMR1 interacting protein 2	Chr11: 46.292636	8.93948	9.8	Chr3: 126.198177	0.591012	22	0.00306993	0.311469	0.409002	0.0380161
1449372_at	19107		Dnajc3	DnaJ (Hsp40) homolog, subfamily C, member 3	Chr14: 118.972402	10.6107	11.5	Chr7: 117.164563	0.590781	22	0.00308537	0	-0.369645	0.0630868
1454224_at	69884		2010300F17Rik	RIKEN cDNA 2010300F17 gene	Chr11: 96.746072	5.918	11.5	Chr2: 160.769244	0.590673	22	0.0030926	0	0	1
1436442_at	19250	3941	Ptpn14	protein tyrosine phosphatase, non-receptor type 14	Chr1: 189.851528	7.32983	16.7	Chr1: 191.978902	0.590634	22	0.00309519	0.488696	0.093558	0.649403
1452285_a_at	66085	2783	Eif3s5	eukaryotic translation initiation factor 3, subunit 5 (epsilon)	Chr7: 108.940686	13.7986	16.9	Chr2: 41.625955	0.590559	22	0.00310028	0.314382	0	1
1429643_a_at	18575	3682	Pde1c	phosphodiesterase 1C	Chr6: 56.179113	6.10609	10	Chr15: 79.518120	-0.590385	22	0.00311199	0.351356	-0.210113	0.3029
1436380_at	226751	55765	Cdc42bpa	Cdc42 binding protein kinase alpha (serine/threonine protein kinase related to myotonic dystrophy protein kinase)	Chr1: 180.161656	7.99491	12.2	Chr11: 101.599021	-0.590348	22	0.00311447	0.354108	-0.517275	0.0068063
1434784_s_at	380967	11440	D15Ertd405e	DNA segment, Chr 15, ERATO Doi 405, expressed	Chr15: 97.969854	9.59952	17.6	Chr15: 99.057130	0.590271	22	0.00311972	0	0	1
1423477_at	22771	2562	Zic1	zinc finger protein of the cerebellum 1	Chr9: 91.360603	5.48061	14.5	Chr7: 68.539279	0.590255	22	0.00312078	0.348207	-0.154648	0.450652
1419048_at	54604	40997	Pcnx	pecanex homolog	Chr12: 81.995719	9.38904	12.6	ChrX: 141.181918	0.59023	22	0.00312249	0	-0.330252	0.0994048
1453353_at	73326		4932702P03Rik	RIKEN cDNA 4932702P03 (AK016580 non-coding RNA)	Chr13: 24.906799	5.83761	17.4	Chr15: 83.096920	0.590083	22	0.00313243	0	0	1
1417627_a_at	16885	1738	Limk1	LIM-domain containing, protein kinase	Chr5: 134.656054	8.15222	15.7	Chr7: 40.164093	0.589987	22	0.00313894	0.551285	0.447813	0.0217846
1442277_at	12660	88575	Chka	choline kinase alpha	Chr19: 3.865325	8.87826	10.2	Chr3: 89.361111	0.589912	22	0.00314409	0.424162	0.625336	0.000635462
1456911_at	76499	24944	Clasp2	CLIP associating protein 2	Chr9: 113.901500	7.00391	17.4	Chr9: 113.180166	0.589533	22	0.00316999	0.436855	-0.300176	0.136242
1445159_at	75115		4930509E16Rik	RIKEN cDNA 4930509E16 gene	Chr17: 63.352193	6.29826	8.6	Chr15: 97.576270	0.589126	22	0.00319797	0	-0.338494	0.0907508
1445262_at	12189	5276	Brca1	breast cancer 1	Chr11: 101.486115	6.67691	13.6	ChrX: 151.323803	-0.589125	22	0.00319803	0.200361	0.59337	0.00139748
1458722_at	67809	34926	Fam82a2	regulator of microtubule dynamics protein 3 (family with sequence similarity 82, member A2)	Chr2: 119.139865	6.79878	17.1	Chr11: 101.599021	-0.588757	22	0.00322356	0.266877	0	1
1452298_a_at	17919	49481	Myo5b	myosin Vb (hippocampal CA3 expression signature)	Chr18: 74.762591	6.77957	14.1	Chr2: 16.305711	-0.58867	22	0.00322957	0.408365	-0.551746	0.0034776
1453819_x_at	71116	9655	Stx18	syntaxin 18	Chr5: 38.136309	8.64387	14.6	Chr18: 78.806816	0.587466	22	0.00331431	0.374466	-0.374834	0.0591956
1451041_at	19878	21010	Rock2	Rho-associated, coiled-coil containing protein kinase 2	Chr12: 16.985931	10.1133	16.4	Chr12: 25.480968	0.587414	22	0.00331801	0.333245	-0.267872	0.185822
1451188_at	226757	11857	Wdr26	WD repeat domain 26 (putative Mtv7, Mls1)	Chr1: 181.181389	12.1027	15.5	ChrX: 102.414526	-0.587376	22	0.00332071	0.570514	-0.0331641	0.872226
1437810_a_at	15132	73883	Hbb-bh1	hemoglobin Z, beta-like embryonic chain	Chr7: 103.841721	7.45526	9	ChrX: 102.126656	-0.58733	22	0.00332403	0.378492	0.625851	0.000627005
1442581_at	16706	8410	Ksr	kinase suppressor of ras	Chr11: 79.030637	8.64574	8.8	Chr15: 28.498377	0.587191	22	0.00333396	0.491647	0	1
1418582_at	12398	74543	Cbfa2t3	core-binding factor, runt domain, alpha subunit 2, translocated to, 3 homolog (transcriptional repressor, TAL-1 complex)	Chr8: 122.630019	9.88687	10.7	Chr15: 97.576270	0.58702	22	0.00334618	0.447688	0.659697	0.000246091
1418099_at	21938	829	Tnfrsf1b	tumor necrosis factor receptor superfamily, member 1b	Chr4: 145.213550	10.0293	11.3	ChrX: 141.181918	0.586901	22	0.00335469	0.229409	0.614131	0.000845706
1445437_at	72315		2310015A05Rik	RIKEN cDNA 2310015A05 gene	Chr16: 17.648883	6.91565	13	Chr7: 125.485006	-0.586827	22	0.00336002	0	-0.190614	0.350956
1430214_a_at	434234		2610020H08Rik	RIKEN cDNA 2610020H08 gene	Chr7: 119.843990	8.70343	12.5	Chr18: 82.255306	-0.586492	22	0.00338421	0	0.173925	0.395471
1439210_at	69527	32565	Mrps9	mitochondrial ribosomal protein S9	Chr1: 42.902646	8.71804	11.6	Chr2: 98.186955	0.586486	22	0.00338468	0.236943	-0.0340412	0.868875
1451174_at	224109	17134	Lrcc33	leucine-rich repeat-containing protein 33	Chr16: 32.142985	11.7244	14.6	Chr11: 101.599021	0.58563	22	0.00344705	0.166724	0	1
1449642_at	321019	28066	Ebi2	Mus musculus transcribed sequences	Chr14: 121.955141	5.70039	12.9	Chr15: 97.576270	0.585603	22	0.00344909	0.406016	0.799601	9.55682e-07
1419993_at	98136		1200014K04Rik	RIKEN cDNA 1200014K04 gene	Chr19: 10.037831	6.75213	10.7	Chr11: 121.547989	-0.585306	22	0.00347096	0	0	1
1458198_at	26404	4592	Map3k12	mitogen activated protein kinase kinase kinase 12	Chr15: 102.504642	5.81413	7.4	Chr15: 99.057130	-0.58522	22	0.00347729	0.42843	-0.301206	0.134837
1420919_at	170755	56582	Sgk3	serum/glucocorticoid regulated kinase 3	Chr1: 9.899981	10.9173	9.3	Chr2: 98.186955	-0.584957	22	0.00349684	0.296612	-0.154607	0.450774
1458769_at	77590	8908	Chst15	carbohydrate (N-acetylgalactosamine 4-sulfate 6-O) sulfotransferase 15 (B cell RAG associated protein)	Chr7: 132.286572	6.45248	11.6	Chr7: 111.674828	0.584795	22	0.0035089	0.429305	0	1
1444877_at	98080		B930007P11Rik	RIKEN cDNA B930007P11 gene	ChrX: 139.111018	5.85804	13.6	Chr2: 160.769244	0.584787	22	0.00350945	0	0	1
1434172_at	12801	7273	Cnr1	cannabinoid receptor 1 (brain)	Chr4: 33.948268	6.01278	11.5	Chr2: 14.395051	-0.584224	22	0.00355166	0.201746	-0.125867	0.540089
1447036_at	12661	21314	Chl1	cell adhesion molecule with homology to L1CAM	Chr6: 103.749758	6.09783	11.4	Chr7: 70.832514	0.584009	22	0.00356791	0.312081	-0.161022	0.431971
1442358_at	101447		AA409587	expressed sequence AA409587	Chr7: 99.965939	10.6307	13.9	Chr15: 102.320887	0.583973	22	0.00357061	0	0	1
1441669_at	78618	8182	Centb2	centaurin, beta 2	Chr16: 31.198894	8.25448	12.1	Chr15: 97.576270	0.583926	22	0.00357421	0.396653	-0.121882	0.553094
1430183_at	18514	20574	Pbx1	pre B-cell leukemia transcription factor 1	Chr1: 168.419698	8.52078	9.7	Chr11: 53.920768	0.583735	22	0.00358865	0.324835	-0.341909	0.0873361
1450952_at	18821	2002	Pln	phospholamban	Chr10: 53.343784	7.18513	13.3	Chr9: 107.824821	-0.583727	22	0.00358931	0.174314	-0.108689	0.597137
1458558_at			3110020O18Rik	ESTs, Weakly similar to RIKEN cDNA 5730493B19 [] [M.musculus]	Chr3: 58.412534	5.65561	15	Chr9: 113.150009	0.583666	22	0.00359393	0	0	1
1435975_at	102442	55933	Dennd4a	DENN/MADD domain containing 4A (c-myc promoter binding protein)	Chr9: 64.919100	10.3266	13.2	ChrX: 102.414526	-0.583517	22	0.00360525	0	0.578408	0.00196642
1460167_at	110695	913	Aldh7a1	aldehyde dehydrogenase family 7, member A1	Chr18: 56.528277	8.92252	12.6	Chr9: 105.774381	0.583364	22	0.00361693	0.35344	-0.260034	0.199523
1455133_s_at	226551	32212	Suco	SUN domain containing ossification factor	Chr1: 161.816880	11.1212	11.8	Chr14: 19.749489	-0.583223	22	0.00362772	0	0	1
1427636_at	22290		Uty	ubiquitously transcribed tetratricopeptide repeat gene, Y chromosome	ChrY: 1.055815	6.52	8.1	Chr7: 73.619940	0.583024	22	0.00364302	0.352575	-0.200202	0.326788
1457980_x_at	80914	40850	Uck2	uridine-cytidine kinase 2	Chr1: 167.222943	8.57717	18.5	Chr15: 97.576270	-0.582955	22	0.00364837	0.249904	0.458496	0.0184854
1444839_at	97268		C230066G23Rik	RIKEN cDNA C230066G23 gene	Chr17: 91.019583	5.49278	15.9	Chr16: 27.498113	0.582882	22	0.00365393	0	0.450855	0.0207998
1440007_at	72401	2688	Slc43a1	solute carrier family 43, member 1	Chr2: 84.838923	6.67613	12	Chr2: 41.625955	-0.582872	22	0.00365474	0.324027	0.580185	0.00188986
1442810_x_at			Scn9a	sodium channel, voltage-gated, type IX, alpha	Chr2: 66.480436	5.73126	11.6	Chr7: 68.539279	0.582726	22	0.003666	0	0.0879046	0.669371
1445778_at	50877	4847	Neu3	neuraminidase 3	ChrX: 48.446105	9.20543	12	Chr7: 40.164093	0.582373	22	0.0036934	0.436718	0.0854015	0.678284
1424613_at	64297	9435	Gprc5b	G protein-coupled receptor, family C, group 5, member B	Chr7: 118.972199	7.56804	32	Chr7: 117.164563	0.581961	22	0.00372557	0.433585	-0.347046	0.0823839
1430259_at	21934	2848	Tnfrsf11a	tumor necrosis factor receptor superfamily, member 11a	Chr1: 105.813861	6.07026	10	Chr5: 55.045855	-0.581945	22	0.00372679	0.353778	0.111118	0.588917
1441328_at	233489	111783	Picalm	phosphatidylinositol binding clathrin assembly protein	Chr7: 90.203226	10.8226	13	ChrX: 102.414526	-0.581795	22	0.00373858	0.387929	0.474925	0.0142182
1435273_at	70560	5673	Wars2	tryptophanyl tRNA synthetase 2 (mitochondrial)	Chr3: 99.217776	7.94422	8.1	Chr15: 83.096920	0.581431	22	0.00376724	0.208904	-0.0515476	0.802524
1456839_at	235283	18223	A930008A22Rik	RIKEN cDNA A930008A22 gene	Chr9: 40.350676	8.06857	8.9	Chr6: 145.426702	0.581234	22	0.00378291	0	0	1
1421700_at	83556		Tex16	testis expressed gene 16	ChrX: 112.126740	5.71174	13.7	Chr7: 144.433458	0.581042	22	0.00379814	0	-0.00164398	0.993641
1458914_at	57837	4167	Eral1	Era (G-protein)-like 1 (E. coli)	Chr11: 78.078042	6.15496	15.5	Chr1: 66.636909	-0.580818	22	0.00381599	0	-0.298185	0.138987
1435553_at	68070	23393	Pdzk3	PDZ domain containing 3	Chr15: 12.359875	7.92922	8.3	ChrX: 102.126656	0.580651	22	0.00382935	0.248345	0	1
1447342_at			6430704M03Rik	6430704M03Rik	Chr3: 118.488494	5.31778	8.3	Chr6: 143.932688	0.580636	22	0.00383058	0	0	1
1428734_at	75430	87047	3200002M19Rik	RIKEN cDNA 3200002M19 gene	Chr7: 101.901280	8.05617	10.8	Chr7: 111.707135	-0.580601	22	0.00383338	0	0.356254	0.0740443
1446861_at	75612	1568	Gns	glucosamine (N-acetyl)-6-sulfatase	Chr10: 121.371758	9.71935	12.6	Chr10: 122.968582	0.580369	22	0.00385202	0	0.0889759	0.66557
1437088_at	231452	6036	Sdad1	SDA1 domain containing 1	Chr5: 92.284329	9.895	13.4	ChrX: 102.126656	0.580331	22	0.00385511	0	0.553709	0.00333993
1447011_at	67456	6574	1200009B18Rik	RIKEN cDNA 1200009B18 gene	Chr6: 148.191505	5.91248	9.7	ChrX: 141.181918	0.580255	22	0.00386121	0.297355	0	1
1456736_x_at	75734	87000	Mff	mitochondrial fission factor	Chr1: 82.752255	12.585	12.6	ChrX: 102.414526	-0.5799	22	0.00388993	0.270027	0.00521044	0.979846
1446792_at	18722	115113	AK136314	AK136314 EST	Chr5: 105.036000	5.38661	13.5	Chr7: 71.696966	0.579748	22	0.00390229	0.414882	0	1
1449198_a_at	20454	2893	St3gal5	ST3 beta-galactoside alpha-2,3-sialyltransferase 5	Chr6: 72.154050	10.6912	16	ChrX: 102.126656	-0.579662	22	0.00390932	0.392543	0.102696	0.617625
1431610_at			5330439A09Rik	RIKEN cDNA 5330439A09 gene	Chr8: 54.568751	5.77039	12.6	Chr5: 38.527166	0.579661	22	0.00390939	0	0	1
1447561_at			9530065L16	9530065L16 EST	Chr15: 62.159354	6.1373	13.2	Chr18: 76.870082	-0.579598	22	0.00391452	0	0	1
1460266_at	67523		1700094J05Rik	RIKEN cDNA 1700094J05 gene	Chr10: 76.398368	6.02617	12.9	Chr15: 97.657322	-0.579473	22	0.00392472	0	0	1
1418358_at	17235	7417	Mcsp	mitochondrial capsule selenoprotein	Chr3: 92.583951	5.59261	11.7	Chr5: 29.537495	-0.579453	22	0.0039264	0.341091	0	1
1426969_at	81003	1251	Trim23	tripartite motif protein 23	Chr13: 104.202267	9.19987	10.1	ChrX: 102.414526	-0.579401	22	0.00393061	0.288289	-0.218912	0.282626
1418442_at	103573	2554	Xpo1	exportin 1, CRM1 homolog	Chr11: 23.296350	11.6639	10.8	Chr2: 98.186955	-0.578975	22	0.00396562	0.439757	0.168503	0.410594
1430015_at	69307		Pxt1	peroxisomal, testis specific 1	Chr17: 28.934136	7.28678	21	Chr7: 70.832514	0.578772	22	0.00398245	0.336088	0.00156275	0.993955
1457272_at	17128	31310	Smad4	mothers against decapentaplegic 4	Chr18: 73.635057	9.674	8.7	Chr11: 53.920768	0.578739	22	0.00398512	0.26102	0.113427	0.581148
1434160_at	233410	8759	Zfp592	zinc finger protein 592	Chr7: 81.042133	10.2006	16.9	Chr7: 81.535217	0.57842	22	0.00401163	0.210971	0.630172	0.000559815
1416083_at	22682	21215	Zfand5	zinc finger, AN1-type domain 5	Chr19: 21.281468	11.8059	10.2	Chr5: 58.342667	-0.577967	22	0.00404954	0.387958	-0.0885577	0.667053
1440652_at	329154	27547	A130096K20	0 day neonate lung cDNA, RIKEN full-length enriched library, clone:E030001E22 product:inferred: hypothetical protein {Homo sapiens}, full insert sequence.	Chr1: 54.729068	7.18587	8.6	Chr5: 30.834663	0.577936	22	0.00405213	0	0	1
1434799_x_at	11674	68996	Aldoa	aldolase 1, A isoform	Chr7: 126.795429	12.0918	14.7	Chr9: 45.693319	0.577116	22	0.00412148	0.4297	-0.355762	0.0744723
1435025_at	270086	41238	Ogfod1	2-oxoglutarate and iron-dependent oxygenase domain containing 1	Chr8: 94.067421	9.13083	14.6	Chr2: 24.675851	0.57706	22	0.00412628	0.347338	-0.153188	0.454991
1460120_at	226251	40994	Ablim1	actin-binding LIM protein 1	Chr19: 57.116200	6.5183	14.1	Chr18: 81.487857	0.577022	22	0.00412945	0.449897	-0.106545	0.604434
1457792_at	74775	10011	D15Ertd735e	DNA segment, Chr 15, ERATO Doi 735, expressed	Chr15: 98.910204	6.83626	9.4	Chr4: 103.634906	0.576883	22	0.00414136	0	0	1
1445640_at	110948	37302	Hlcs	holocarboxylase synthetase (biotin- [propriony-Coenzyme A-carboxylase (ATP-hydrolysing)] ligase)	Chr16: 94.217562	10.251	14.7	ChrX: 102.414526	0.576642	22	0.00416202	0.327182	0.0305531	0.882214
1456031_at	68222	12247	4930542G03Rik	4931415M17 mRNA	--	5.52187	12.1	Chr7: 71.696966	0.576575	22	0.00416774	0	0	1
1418012_at	54673	9337	Sh3glb1	SH3-domain GRB2-like B1 (endophilin)	Chr3: 144.686958	10.4617	10.8	Chr2: 14.395051	-0.575622	22	0.00425033	0.377983	0.198306	0.331485
1460718_s_at	56462	22807	Mtch1	mitochondrial carrier homolog 1 (presenilin-associated protein)	Chr17: 29.332327	10.7613	17.5	ChrX: 102.414526	0.575449	22	0.00426541	0.414496	-0.203883	0.317786
1430083_at	72518		2610307P16Rik	RIKEN cDNA 2610307P16 gene	Chr13: 28.608525	6.24939	10.8	Chr4: 132.619876	-0.575399	22	0.00426987	0	0	1
1441395_at	102675		AU021933	expressed sequence AU021933	Chr9: 64.794582	6.03613	10.9	Chr15: 93.021696	0.575372	22	0.00427223	0	0	1
1444143_at	100637	14151	N4bp2l1	NEDD4-binding protein 2-like 1	Chr5: 150.580173	8.94743	9.7	Chr4: 40.731591	0.575168	22	0.0042901	0	0	1
1426592_a_at	71999	12433	Fbxo22	F-box only protein 22	Chr9: 55.223608	10.1806	9.4	Chr3: 89.361111	0.575133	22	0.00429323	0	0.162192	0.428588
1420174_s_at	52440	4395	Tax1bp1	Tax1 (human T-cell leukemia virus type I) binding protein 1	Chr6: 52.766551	9.44009	15	ChrX: 102.126656	-0.575085	22	0.00429745	0.453086	0.320255	0.11071
1427318_s_at	226101	40882	Myof	myoferlin (fer-1-like 3)	Chr19: 37.899626	9.35822	23.8	Chr19: 31.828272	0.574968	22	0.00430776	0.374914	0	1
1449698_at	224171	10842	C330027C09Rik	RIKEN cDNA C330027C09 gene	--	7.3717	13.4	Chr5: 58.342667	-0.574902	22	0.0043136	0.35145	0.0521921	0.800104
1423807_a_at	12314	116117	Calm2	calmodulin 2	Chr17: 87.433582	13.749	8.1	Chr9: 48.080531	-0.574828	22	0.00432016	0.348935	-0.0889529	0.665652
1419949_at	52076	10010	D4Ertd89e	DNA segment, Chr 4, ERATO Doi 89, expressed	Chr4: 53.860059	6.79965	10.7	Chr2: 14.395051	0.574762	22	0.00432602	0.195867	0	1
1424937_at	66968	41654	2310076L09Rik	RIKEN cDNA 2310076L09 gene	Chr17: 56.111700	6.51183	13.2	Chr11: 8.836724	-0.573899	22	0.00440301	0.277711	-0.298527	0.138512
1443429_at	269513	18265	E130310K16Rik	RIKEN cDNA E130310K16 gene	Chr4: 20.755060	7.36313	14.7	Chr11: 56.716831	0.573736	22	0.00441767	0	-0.0606907	0.768365
1442840_at			D4Ertd669e	ESTs	Chr4: 119.460956	6.56917	8.2	Chr2: 13.436216	-0.573498	22	0.0044392	0	0	1
1441699_at	54667	23226	Atp8b2	ESTs, Weakly similar to AT5A_MOUSE Potential phospholipid-transporting ATPase VA [M.musculus]	Chr3: 89.953363	6.10948	12.8	Chr7: 73.746984	-0.573491	22	0.00443987	0.391209	-0.274899	0.174105
1442989_at	244141	57002	Nars2	asparaginyl-tRNA synthetase 2, mitochondrial (combined oxidative phosphorylation deficiency 24)	Chr7: 97.017903	8.51461	15.5	Chr7: 133.996940	0.573465	22	0.00444222	0	-0.304534	0.13037
1428048_at	269472		BC027582	BC027582 protein (no obvious human homolog at 1p13.2)	Chr3: 103.731692	7.29757	14.5	Chr9: 56.967084	-0.573346	22	0.00445301	0	-0.182148	0.373155
1436264_at	268319		BC025920	cDNA sequence BC025920	Chr10: 81.609295	6.60904	14.9	Chr12: 3.200000	-0.573339	22	0.00445361	0	0.187218	0.359764
1421365_at	14313	7324	Fst	follistatin	Chr13: 114.454324	6.62457	9.9	Chr5: 38.527166	-0.572939	22	0.00449007	0.315787	-0.174259	0.39455
1443862_at	230752	18151	2610027C15Rik	RIKEN cDNA 2610027C15 gene	Chr11: 93.895606	9.77935	13.8	Chr15: 88.099057	0.572844	22	0.00449877	0	0.116822	0.569809
1429818_at	71979	67036	2410012M07Rik	RIKEN cDNA 2410012M07 gene	Chr9: 98.865992	5.88339	11	ChrX: 71.441039	0.572758	22	0.00450663	0	0.0662033	0.747966
1458908_at	319299		A630075K04Rik	RIKEN cDNA A630075K04 (similar to putative histidine kinase)	Chr18: 23.435263	5.57552	13	ChrX: 71.441039	0.572703	22	0.00451161	0	0.102779	0.61734
1459283_at	26431	41336	Git2	G protein-coupled receptor kinase-interactor 2	Chr5: 114.759593	9.70143	12.4	Chr18: 49.946937	0.572631	22	0.00451828	0.61921	0.78046	2.56648e-06
1449656_at	97775		D930048N14Rik	RIKEN cDNA D930048N14 gene	Chr11: 51.657093	7.89552	12.1	Chr7: 111.707135	-0.572496	22	0.00453067	0	-0.193024	0.344785
1423445_at	19877	55899	Rock1	Rho-associated coiled-coil forming kinase 1	Chr18: 10.065080	10.6643	13.5	Chr2: 98.186955	-0.572495	22	0.00453076	0.351548	0.598901	0.0012265
1425927_a_at	107503	32142	Atf5	activating transcription factor 5	Chr7: 44.812297	8.54196	10.2	Chr7: 81.535217	0.571954	22	0.00458075	0.411205	-0.186291	0.362192
1447802_x_at	110911	37854	Cds2	CDP-diacylglycerol synthase (phosphatidate cytidylyltransferase) 2	Chr2: 132.260792	6.91526	10.9	Chr2: 30.440966	-0.571848	22	0.00459066	0.41775	-0.29424	0.144544
1450504_a_at	28169	10591	Agpat3	1-acylglycerol-3-phosphate O-acyltransferase 3	Chr10: 78.274123	9.98513	14	Chr18: 82.255306	0.571422	22	0.0046304	0.314703	-0.271991	0.178889
1427343_at	75141	8628	Rasd2	RASD family, member 2	Chr8: 75.223544	6.84848	15.6	Chr7: 125.485006	-0.571244	22	0.00464716	0.343606	-0.457635	0.0187353
1418887_a_at	28081	13135	D11Wsu99e	DNA segment, Chr 11, Wayne State University 99, expressed	Chr11: 113.661376	10.1127	17	ChrX: 102.414526	-0.571005	22	0.00466964	0	-0.0425944	0.836321
1436797_a_at	20932	6052	Surf4	surfeit gene 4	Chr2: 26.920884	10.6371	13.6	Chr14: 19.749489	0.570903	22	0.00467924	0.291332	0.00973526	0.962354
1441785_at	380702	66164	Gm879	FLJ45455 membrane protein LOC380702	Chr11: 66.212701	6.33143	12.8	Chr11: 56.716831	0.570811	22	0.00468794	0	0.22123	0.277433
1436273_at	18861	450	Pms2	postmeiotic segregation increased 2 (S. cerevisiae)	Chr5: 143.933539	7.98083	9.7	Chr2: 36.101675	-0.570809	22	0.00468817	0.217769	0.767656	4.71509e-06
1434343_at	232853		5730403M16Rik	RIKEN cDNA 5730403M16 gene	Chr7: 7.114785	8.54022	9.1	Chr15: 97.576270	0.570658	22	0.00470244	0	0.172818	0.398533
1439600_at	80748	12728	BC004012	cDNA sequence BC004004	Chr4: 155.568890	9.17613	9.6	Chr11: 58.245961	0.570265	22	0.0047399	0	0	1
1451411_at	64297	9435	Gprc5b	G protein-coupled receptor, family C, group 5, member B	Chr7: 118.973674	6.44661	64.6	Chr7: 117.164563	0.57026	22	0.00474041	0.433585	-0.347046	0.0823839
1445208_at			BE632948	ESTs	Chr12: 80.502609	6.64757	9.6	Chr11: 53.920768	0.570062	22	0.00475929	0	0	1
1420618_at	67579	12736	Cpeb4	cytoplasmic polyadenylation element binding protein 4	Chr11: 31.935120	11.703	19.2	ChrX: 102.414526	-0.56986	22	0.00477876	0.359894	-0.0838841	0.683707
1428308_at	68559	12779	Pdrg1	p53 and DNA damage regulated 1	Chr2: 153.009121	10.3839	10	Chr5: 32.326797	0.569765	22	0.0047879	0.264372	-0.0277153	0.893089
1451316_a_at	233489	111783	Picalm	phosphatidylinositol binding clathrin assembly protein	Chr7: 90.208352	13.2347	13.7	ChrX: 102.414526	-0.569728	22	0.00479146	0.387929	0.474925	0.0142182
1448966_a_at	54446	4811	Nfat5	nuclear factor of activated T-cells 5	Chr8: 107.369208	6.50478	10.2	Chr3: 102.111029	0.569703	22	0.00479382	0.363581	0.211968	0.298551
1453781_at	67106	12083	Zbtb8os	zinc finger and BTB domain containing 8 opposite	Chr4: 129.354353	7.03404	12.1	Chr6: 37.854985	-0.56949	22	0.00481438	0	-0.105826	0.606888
1452601_a_at	72482	12465	Acbd6	acyl-Coenzyme A binding domain containing 6	Chr1: 155.558519	9.6407	9.9	Chr1: 127.154464	0.5694	22	0.00482314	0	-0.114016	0.579173
1447217_at	109113	17001	Uhrf2	ubiquitin-like, containing PHD and RING finger domains 2	Chr19: 30.071246	6.08943	9.9	Chr4: 140.605784	-0.5693	22	0.00483281	0.318783	0.39476	0.0459568
1421066_at	16452	21033	Jak2	Janus kinase 2	Chr19: 29.312629	11.3536	21	Chr11: 83.586335	-0.569148	22	0.00484766	0.243745	0.405928	0.03963
1424774_s_at	67417	6907	3230401I01Rik	RIKEN cDNA 3230401I01 gene	Chr7: 122.037329	7.56104	10.7	Chr15: 97.576270	0.568605	22	0.00490072	0.19767	0	1
1456218_at	382083	11723	Snx22	sorting nexin 22	Chr9: 66.065269	8.99843	12.1	Chr9: 56.967084	-0.568408	22	0.00492003	0	0.533488	0.00500618
1433081_at	235427		4933407I18Rik	RIKEN cDNA 4933407I18 gene	Chr9: 59.679434	6.1203	9.3	Chr1: 5.641533	0.568385	22	0.00492233	0	0.161218	0.431403
1424999_at	76416	87069	1700022C21Rik	RIKEN cDNA 1700022C21 gene	Chr17: 36.965086	7.88857	7.5	Chr7: 70.832514	-0.568385	22	0.00492236	0	-0.266886	0.187508
1437173_at	13610	3829	Edg3	endothelial differentiation, sphingolipid G-protein-coupled receptor, 3	Chr13: 51.421394	9.99409	11	ChrX: 102.414526	0.568068	22	0.00495361	0.283551	0.422215	0.0316644
1456262_at	83486	21177	Rbm5	RNA binding motif protein 5 (renal carcinoma antigen NY-REN-9)	Chr9: 107.759751	11.1889	18	Chr9: 107.831131	0.568058	22	0.00495466	0.449104	0.575179	0.00211237
1418593_at	21343	7561	Taf6	TAF6 RNA polymerase II, TATA box binding protein (TBP)-associated factor	Chr5: 138.178639	9.65848	11.3	Chr2: 98.186955	-0.568045	22	0.00495592	0.337992	0.218261	0.284096
1416037_a_at	12461	4696	Cct2	chaperonin subunit 2 (beta)	Chr10: 117.053130	12.8504	12.3	Chr18: 85.799399	0.567994	22	0.00496094	0.460977	0.0789731	0.701363
1447426_at	107585	1044	Dip3b	deiodinase, iodothyronine type III	Chr10: 83.604671	7.27983	7.7	Chr4: 105.248708	0.567823	22	0.00497801	0.310785	0	1
1428818_at	67074	44309	2610528O22Rik	RIKEN cDNA 2610528O22 gene	Chr10: 122.994685	6.01583	13.5	Chr1: 171.749116	-0.567808	22	0.00497943	0	0	1
1457739_at	16201	7785	Ilf3	interleukin enhancer binding factor 3	Chr9: 21.396172	7.21409	10.7	Chr18: 74.727226	0.567799	22	0.00498031	0.436626	0.332242	0.0972605
1416382_at	13032	1373	Ctsc	cathepsin C	Chr7: 88.309726	12.83	17.4	Chr2: 36.101675	0.567678	22	0.00499235	0.386572	0.449723	0.0211619
1428917_at	67727	9917	Stx17	syntaxin 17	Chr4: 48.186028	10.0832	13.5	Chr2: 14.395051	-0.567618	22	0.00499837	0.178602	-0.202467	0.321231
1420013_s_at	16987	37408	Lss	lanosterol synthase	Chr10: 76.553537	8.29774	16	ChrX: 102.126656	0.567435	22	0.00501668	0.16385	-0.197086	0.334529
1454957_at	67619	31924	1700021I09Rik	NIN1/RPN12 binding protein 1	Chr8: 107.412730	10.4197	12.2	ChrX: 102.126656	0.567356	22	0.00502459	0.248728	0	1
1418267_at	15235	7360	Mst1	macrophage stimulating 1 (hepatocyte growth factor-like)	Chr9: 108.084198	7.41265	8.6	Chr14: 19.755208	-0.567296	22	0.00503056	0.489064	-0.162861	0.426661
1442723_at			BE993160	BE993160	Chr2: 167.580120	9.15926	10.2	Chr2: 92.415016	0.567227	22	0.00503754	0	0	1
1433378_at	77250		9430019H13Rik	RIKEN cDNA 9430019H13 gene	Chr6: 92.166540	5.57965	10.9	Chr13: 97.781219	0.567062	22	0.00505415	0	0	1
1449709_s_at	11907	31420	Ate1	arginine-tRNA-protein transferase 1	Chr7: 130.391751	9.8087	10.9	Chr2: 14.395051	-0.567008	22	0.00505952	0.531648	-0.276719	0.171155
1459176_at	19820	7920	Rnf12	ring finger protein 12	ChrX: 103.954436	6.34343	14	Chr12: 3.200000	-0.566897	22	0.00507072	0.348917	-0.0919678	0.654997
1416500_at	83493	6320	Sacm1l	SAC1 (supressor of actin mutations 1, homolog)-like (S. cerevisiae)	Chr9: 123.592094	10.8986	8.7	Chr2: 94.537781	-0.566743	22	0.00508632	0.373494	-0.175153	0.392094
1431047_at	71389	32772	5430439G14Rik	RIKEN cDNA 5430439G14 gene	Chr2: 160.984537	6.36452	12.4	ChrX: 102.126656	0.566617	22	0.00509908	0.388221	0	1
1422646_at	29808	49351	Mga	MAX gene associated	Chr2: 119.923822	7.08861	11.4	Chr18: 74.736175	0.566527	22	0.00510825	0.373983	0.123081	0.549165
1445862_at	223989	40967	BC031575	cDNA sequence BC031575	Chr16: 14.141075	11.1814	16.8	Chr2: 98.186955	0.566256	22	0.0051358	0	0	1
1454676_s_at	106759	8605	Ticam1	toll-like receptor adaptor molecule 1	Chr17: 56.269537	9.30148	8.7	Chr1: 127.154464	0.566252	22	0.00513626	0.275252	-0.114544	0.577405
1426452_a_at	75985	22815	Rsb30	RAB30 member RAS oncogene family	Chr7: 92.836254	9.98148	17.3	Chr7: 89.603538	0.566204	22	0.00514118	0.28109	0	1
1453441_at	66719		4921522P10Rik	RIKEN cDNA 4921522P10 gene	Chr8: 8.664141	5.59726	9.1	Chr13: 54.844925	-0.56618	22	0.0051436	0	-0.0693548	0.736377
1443950_at	106894	44229	A630042L21Rik	RIKEN cDNA A630042L21 gene	Chr18: 61.149525	9.24865	8.9	Chr5: 93.725625	0.566039	22	0.00515802	0	0.021224	0.918034
1438275_at	399609		C130046K22Rik	RIKEN cDNA C130046K22 gene	Chr11: 103.705071	6.87191	29.6	Chr11: 101.599021	-0.565862	22	0.0051762	0	0.065307	0.751272
1424350_s_at	226856	8914	Lpgat1	lysophosphatidylglycerol acyltransferase 1	Chr1: 191.779520	9.13187	15.3	Chr1: 187.598257	0.565426	22	0.0052211	0.162911	-0.176366	0.388769
1426966_at	12005	2614	Axin1	axin 1 (axis inhibition protein 1)	Chr17: 26.195265	10.3334	9.5	Chr7: 133.996940	0.56523	22	0.0052414	0.359397	0.415528	0.0347629
1446619_at	66214	8544	Rgcc	regulator of cell cycle	Chr14: 79.297723	5.80726	11.4	Chr2: 23.766163	-0.565211	22	0.00524336	0.36562	0	1
1430902_at	70615	49885	Ankrd24	ankyrin repeat domain 24	Chr10: 81.645389	6.14504	10.7	Chr7: 73.746984	0.565139	22	0.00525088	0	-0.667399	0.000195702
1435236_at	245695	19408	A630018P17Rik	RIKEN cDNA A630018P17 gene	ChrX: 166.499935	8.53974	8.7	Chr2: 13.436216	-0.565131	22	0.00525169	0	0	1
1420634_a_at	17126	21197	Smad2	MAD homolog 2	Chr18: 76.302114	10.0371	14.1	ChrX: 102.414526	0.565104	22	0.00525447	0.280118	0.147957	0.470716
1437241_at	194655	2668	Tieg3	TGFB inducible early growth response 3	Chr12: 24.662155	9.38361	10.6	Chr15: 97.657322	-0.565023	22	0.00526288	0.424769	0	1
1435092_at	11861	4194	Arl4a	ADP-ribosylation factor-like 4A	Chr12: 40.033380	7.42152	15.8	ChrX: 102.414526	-0.564879	22	0.00527792	0.355361	-0.207662	0.308702
1442920_at	16599	7396	Klf3	Kruppel-like factor 3 (basic)	Chr5: 64.824825	8.00039	14.8	Chr2: 26.877892	-0.564627	22	0.00530427	0.450887	0.356596	0.0737473
1434067_at	103814		AI662270	expressed sequence AI662270	Chr11: 83.226275	12.0173	19	ChrX: 102.414526	-0.56456	22	0.00531125	0	0	1
1428638_at	74405	11863	Efhc2	EF-hand domain (C-terminal) containing 2	ChrX: 17.132091	6.37617	11.5	Chr2: 16.305711	0.564368	22	0.00533149	0.427485	-0.186396	0.361916
1431844_at	72413	4257	Kcnmb2	potassium large conductance calcium-activated channel, subfamily M, beta member 2	Chr3: 32.199198	6.55791	10.7	ChrX: 71.441039	0.564313	22	0.00533727	0	-0.126221	0.538942
1458915_at	17425	82414	Foxk1	forkhead box K1	Chr5: 142.416235	7.77578	10.8	Chr15: 8.299029	0.564161	22	0.00535329	0.349456	-0.0233437	0.909879
1459120_at	226352	32492	Epb4.1l5	erythrocyte protein band 4.1-like 5	Chr1: 119.594212	6.5677	21.8	Chr2: 14.395051	0.564039	22	0.00536615	0.491801	-0.370834	0.0621786
1451043_at	59126	49379	Nek6	NIMA (never in mitosis gene a)-related expressed kinase 6 (mitotic histone kinase)	Chr2: 38.587441	6.15891	11.6	Chr7: 129.035694	0.563988	22	0.00537153	0.397214	-0.105563	0.607787
1436958_x_at	59069	81889	Tpm3	tropomyosin 3, gamma	Chr3: 90.100717	11.7823	16.1	Chr17: 26.814001	0.563915	22	0.0053793	0.509511	0.420495	0.0324393
1440563_at			9330128H10Rik	15 days embryo head cDNA, RIKEN full-length enriched library, clone:D930010N06 product:unknown EST, full insert sequence.	Chr13: 63.275322	6.526	9.7	Chr13: 97.781219	0.563297	22	0.00544515	0	0	1
1444331_at	72003	11407	Synpr	synaptoporin	Chr14: 13.444271	6.06591	6.9	Chr15: 99.057130	-0.563219	22	0.00545344	0.153079	0.201679	0.323158
1424675_at	106957	8199	Slc39a6	solute carrier family 39 (metal ion transporter), member 6	Chr18: 24.597752	8.2107	13.3	Chr9: 48.080531	0.563206	22	0.00545485	0.34482	0.119144	0.562109
1440966_at	57438	10753	March7	membrane-associated ring finger (C3HC4) 7	Chr2: 60.247696	11.1534	13.4	ChrX: 102.414526	0.562764	22	0.00550239	0.359181	0.222259	0.275147
1438533_at	17925	3058	Myo9b	myosin IXb	Chr8: 71.334383	9.6963	12.6	Chr15: 102.360421	0.562712	22	0.00550802	0.594144	0.673601	0.000161959
1449794_x_at	56464	31194	Ctsf	cathepsin F	Chr19: 4.600000	6.86874	9.7	Chr7: 112.934465	0.562432	22	0.00553831	0.236742	-0.436427	0.0258129
1458754_at	102220		E330037G11Rik	RIKEN cDNA E330037G11 gene	ChrX: 169.463029	5.87096	12.8	Chr18: 82.255306	0.562218	22	0.00556161	0	0	1
1418098_at	104110	23149	Adcy4	adenylate cyclase 4	Chr14: 55.769214	7.7763	12.3	Chr7: 68.539279	-0.562209	22	0.00556254	0.350456	0.119219	0.561861
1456680_at	272411	16339	BC039789	cDNA sequence BC039789	Chr7: 98.192577	6.36391	8.6	Chr11: 58.245961	0.562182	22	0.00556549	0.228469	0	1
1460447_at	78895	12842	3000003F02Rik	RIKEN cDNA 3000003F02 gene	Chr15: 94.522907	9.1713	9.9	ChrX: 102.126656	0.562154	22	0.00556861	0	0	1
1426695_at	71517	10659	9030624J02Rik	RIKEN cDNA 9030624J02 gene	Chr7: 118.842424	7.47704	13.4	Chr7: 117.164563	0.562147	22	0.00556936	0	0.226204	0.266494
1447569_at	76719	9140	1700081L11Rik	RIKEN cDNA 1700081L11 gene	Chr11: 104.423905	8.03483	8.7	Chr9: 15.889229	0.562109	22	0.0055735	0.167196	0.608799	0.000965306
1428982_at	320817	86351	Atad2b	ATPase family, AAA domain containing 2B	Chr12: 5.046893	11.212	26.3	ChrX: 102.414526	-0.56199	22	0.00558646	0	0.0752093	0.714999
1436466_at	219094	23611	9130227C08Rik	hypothetical protein LOC23351	Chr14: 55.888420	8.53378	9.3	Chr6: 23.372761	0.561857	22	0.00560106	0.408452	-0.578834	0.00194782
1444676_at			0610012K18Rik	AK079785 in promoter of Ctcf	Chr8: 105.633866	9.23365	9	Chr4: 103.634906	0.56176	22	0.00561168	0	0	1
1441668_at	226122	11799	Ubtd1	ubiquitin domain containing 1	Chr19: 41.989905	9.49117	10.4	Chr15: 97.657322	0.561422	22	0.00564883	0	-0.238907	0.239836
1421613_at	67552		H2afy2	H2A histone family, member Y2	Chr15: 62.217666	5.90926	7.5	Chr18: 74.736175	0.56139	22	0.00565242	0	0.139565	0.496514
1436976_a_at	226418	13176	Yod1	YOD1 OTU deubiquitinating enzyme 1 homologue	Chr1: 130.721611	9.0877	25.1	ChrX: 102.414526	-0.561101	22	0.00568432	0	0.334691	0.0946708
1442867_at	53869	37903	Rab11a	RAB11a, member RAS oncogene family	Chr9: 64.712044	6.63757	11.4	Chr18: 74.736175	0.560999	22	0.00569566	0.377957	-0.379932	0.0555566
1428383_a_at	268721	34313	Kiaa0913	ATP/GTP-binding site motif A homolog (KIAA0913 protein)	Chr14: 20.722969	9.75913	10.4	ChrX: 102.414526	0.560776	22	0.00572052	0.199956	0	1
1439228_at	240476	86402	Znf407	zinc finger protein 407	Chr18: 84.560819	6.3423	9.5	Chr9: 99.750326	0.560601	22	0.00574	0	0	1
1425891_a_at	66790	121684	Grtp1	GH regulated TBC protein 1	Chr8: 13.177053	7.5233	11.4	Chr3: 69.025720	-0.560336	22	0.00576969	0.363165	-0.292708	0.146746
1436950_at	12929	38021	Crkl	v-crk sarcoma virus CT10 oncogene homolog (avian)-like	Chr16: 17.486420	11.7948	8.9	ChrX: 102.126656	0.560323	22	0.0057712	0.566192	0.207639	0.308758
1439037_at	67040	101101	Ddx17	DEAD (Asp-Glu-Ala-Asp) box polypeptide 17	Chr15: 79.540413	7.48274	15.1	Chr15: 79.518120	0.560299	22	0.00577389	0.457364	0.34163	0.0876113
1417083_at	66212	38229	Sec61b	Sec61 beta subunit	Chr4: 47.480196	12.6253	12.4	ChrX: 102.126656	0.559899	22	0.00581898	0.165981	-0.322632	0.10794
1446463_at	240442	8945	BC024969	ESTs	Chr18: 80.125899	6.21574	13.9	Chr9: 105.556898	-0.559869	22	0.00582226	0.417409	0	1
1444281_at	108058	55561	Camk2d	calcium/calmodulin-dependent protein kinase II, delta	Chr3: 126.603886	8.25439	12	Chr4: 103.634906	0.559809	22	0.00582911	0.26882	0.016947	0.934512
1459090_at	217379	17076	Ubxd4	UBX domain protein 2A (p97 adaptor protein)	Chr12: 4.903115	7.64017	12.6	Chr18: 74.736175	-0.559769	22	0.00583357	0	-0.254004	0.210522
1426820_at	72503	34730	Kiaa0100	KIAA0100 protein breast cancer overexpressed gene 1	Chr11: 78.290010	11.1464	10.4	Chr17: 26.309378	0.559749	22	0.00583593	0	0	1
1455218_at	101565	8810	6330503K22Rik	RIKEN cDNA 6330503K22 gene	Chr7: 118.736435	9.37583	13.8	ChrX: 102.414526	-0.559669	22	0.00584492	0.272357	0.287435	0.154502
1421221_at	170752	12912	Bcdo2	beta-carotene 9', 10'-dioxygenase 2	Chr9: 50.533181	7.40543	25.7	Chr9: 48.080531	-0.559633	22	0.00584903	0.334986	-0.191209	0.349427
1416161_at	19357	38161	Rad21	RAD21 homolog	Chr15: 51.962784	11.8704	13.8	ChrX: 102.414526	-0.559475	22	0.00586697	0.373236	0.473144	0.0146373
1442144_at	140703	76808	Emid1	EMI domain containing 1	Chr11: 5.108379	8.3863	12.5	Chr4: 103.634906	0.559452	22	0.00586964	0	0.144612	0.480915
1442825_at	70231	9180	Gorasp2	golgi reassembly stacking protein 2	Chr2: 70.675110	7.34513	14.1	ChrX: 24.000000	0.559253	22	0.00589227	0.39679	-0.11526	0.575015
1419702_at			NM_021466	SINE repeat in NM_021466	ChrUn: 1.000000	9.02813	11.5	Chr6: 101.847298	0.559213	22	0.00589684	0	0	1
1441029_at	12005	2614	Axin1	axin 1	Chr17: 26.186931	8.37287	8.9	Chr15: 98.794738	0.559167	22	0.00590208	0.359397	0.415528	0.0347629
1453311_at	56046	14709	Uqcc1	RIKEN cDNA 2410003P15 gene	Chr2: 155.879635	8.96417	11.2	Chr15: 97.576270	0.559146	22	0.00590448	0.267155	0	1
1456239_at	14171	2872	Fgf17	fibroblast growth factor 17	Chr14: 70.636514	5.56791	15.8	Chr7: 117.164563	-0.559038	22	0.00591692	0.343479	0.129128	0.529556
1440614_at	58996	104145	Arhgap23	Rho GTPase activating protein 23	Chr11: 97.490165	7.85552	8.3	Chr12: 3.200000	-0.558646	22	0.00596194	0	0	1
1434998_at	29875	74514	Iqgap1	IQ motif containing GTPase activating protein 1	Chr7: 80.711607	12.503	14.3	Chr2: 24.971752	0.558357	22	0.0059953	0.577072	0.534039	0.00495281
1455957_x_at	66996	110953	Ceacam11	CEA-related cell adhesion molecule 11	Chr7: 17.978450	5.54722	15.9	Chr15: 97.576270	0.558254	22	0.00600733	0.296128	0.348892	0.0806571
1459850_x_at	14658	20224	Glrb	glycine receptor, beta subunit	Chr3: 80.843646	5.8067	9.8	Chr18: 75.696880	0.558034	22	0.0060328	0.257755	-0.321773	0.108935
1449302_at	11305	55590	Abca2	ATP-binding cassette, sub-family A (ABC1), member 2	Chr2: 25.447313	8.6393	19.6	Chr2: 41.625955	0.558019	22	0.0060346	0.287944	-0.241046	0.235527
1446116_at	319849		B230378P21Rik	RIKEN cDNA B230378P21 gene	Chr6: 32.514995	5.90387	9.3	Chr7: 111.707135	-0.558	22	0.00603679	0	0	1
1444891_at	102975		AU015621	expressed sequence AU015621	ChrX: 150.902839	5.61161	10.2	Chr4: 105.248708	-0.557981	22	0.00603896	0	0	1
1424726_at	232086	16378	Tmem150a	transmembrane protein 150A	Chr6: 72.359215	9.07343	13.6	Chr2: 93.321195	0.557979	22	0.00603923	0.218131	0	1
1457478_at	20744	7548	Strbp	spermatid perinuclear RNA binding protein (interleukin enhancer binding factor 3-like)	Chr2: 37.636731	7.40343	10.4	Chr5: 38.527166	0.557977	22	0.00603945	0.287195	-0.0948263	0.644955
1457147_at	208618	10477	9430077C05Rik	RIKEN cDNA 9430077C05 gene	Chr2: 20.802832	6.24878	27.6	Chr2: 20.017306	-0.557926	22	0.00604538	0.347878	0	1
1452185_at	320727	48430	Ipo8	importin 8	Chr6: 148.810683	7.25017	8.5	Chr5: 103.116820	0.557835	22	0.00605603	0.330062	-0.177443	0.385833
1445117_at	67574	88536	4833435D08Rik	ESTs	ChrX: 144.336768	5.90348	12.1	Chr3: 39.285982	0.557825	22	0.00605719	0	0	1
1454513_at			9430031J08Rik	RIKEN cDNA 9430031J08 gene	Chr15: 33.557370	5.588	11.9	Chr7: 117.164563	0.55779	22	0.00606131	0	0	1
1435680_a_at	83768	22748	Dpp7	dipeptidylpeptidase 7	Chr2: 25.353161	8.98626	28.7	Chr2: 25.649555	0.557775	22	0.00606302	0.419179	-0.092387	0.65352
1442473_at	208618	10477	KIAA1217	BC02665 protein	Chr2: 20.602096	7.36696	14.1	Chr2: 16.305711	0.55744	22	0.00610235	0.347878	0	1
1424701_at	219257	11277	Pcdh20	protocadherin 20	Chr14: 88.465776	6.13335	10.5	Chr4: 18.549080	0.557323	22	0.00611609	0.260425	-0.125329	0.541836
1427084_a_at	399510	38199	Map4k5	mitogen-activated protein kinase kinase kinase kinase 5	Chr12: 69.804358	9.98083	15.2	ChrX: 102.414526	-0.557216	22	0.00612872	0.248775	0.284326	0.159211
1452390_at	231841	16776	Baat1	BRCA1-associated ATM activator 1	Chr5: 140.718994	8.61178	13.2	Chr2: 41.625955	0.557215	22	0.00612878	0.186529	0	1
1444775_at	277463	81077	AI790205	expressed sequence AI790205	Chr2: 31.154048	9.01278	12.7	Chr2: 26.877892	0.556972	22	0.00615751	0.426608	0	1
1437530_at	56426	10505	Pdcd10	programmed cell death 10	Chr3: 75.533172	5.43383	12.8	Chr7: 113.855085	0.556666	22	0.00619377	0.388356	0.241706	0.234209
1442614_at	16180	1643	Il1rap	interleukin 1 receptor accessory protein	Chr16: 26.723099	6.29148	8.3	Chr5: 81.480553	0.556626	22	0.00619857	0.436629	-0.149784	0.465192
1421458_at	57745	49338	Zfp112	zinc finger protein 112	Chr7: 24.127382	7.83761	7.8	Chr7: 117.164563	-0.556609	22	0.00620064	0	0.0946466	0.645585
1457611_x_at	66488	41637	2010309E21Rik	RIKEN cDNA 2010309E21 gene	--	6.04509	10.9	Chr18: 74.736175	0.5566	22	0.00620166	0	0.308405	0.125309
1445476_at			MGC40859	clone IMAGE:1313576, mRNA	Chr8: 39.707575	5.49857	10.5	Chr13: 111.021029	0.556576	22	0.00620448	0	0	1
1419021_at	109904	3917	Mcf2	mcf.2 transforming sequence	ChrX: 60.056238	5.62504	8.7	Chr6: 34.195112	-0.556558	22	0.0062067	0.567678	0.252402	0.213512
1458507_at	22190	39626	Ubc	ubiquitin C	Chr5: 143.082849	8.48287	11.4	Chr2: 125.803166	0.556461	22	0.00621822	0.235722	-0.271672	0.17942
1435007_s_at	104910	64441	Slc25a47	solute carrier family 25, member 47 (mitochondrial uncoupling protein)	Chr12: 108.856309	7.73483	13.7	ChrX: 102.126656	-0.556175	22	0.0062524	0.338565	0	1
1416253_at	12581	36081	Cdkn2d	cyclin-dependent kinase inhibitor 2D (p19, inhibits CDK4)	Chr9: 21.288777	11.3264	11	ChrX: 102.414526	-0.555843	22	0.00629226	0.317185	0.765946	5.09944e-06
1431474_at	15529	2253	Sdc2	syndecan 2	Chr15: 33.025815	5.60561	10.6	Chr17: 31.931352	0.555828	22	0.00629415	0.529381	-0.426611	0.0297508
1422456_at	18195	4502	Nsf	N-ethylmaleimide sensitive fusion protein (2-domain member of the AAA ATPases family, synaptic vesicle fusion, schizophrenia depleted)	Chr11: 103.821985	10.7596	15.8	ChrX: 141.181918	0.555819	22	0.00629521	0.388156	-0.0983916	0.632515
1425298_a_at	17940	113589	Birc1d	baculoviral IAP repeat-containing 1a	Chr13: 100.407982	7.07296	10.8	Chr1: 107.486168	0.5557	22	0.00630954	0.376806	0	1
1427470_s_at	17957	5332	Napb	N-ethylmaleimide sensitive fusion protein attachment protein beta	Chr2: 148.696405	6.57735	12.8	Chr4: 101.430243	0.555617	22	0.00631962	0.292855	-0.390306	0.0486912
1455998_at			G630041M05Rik	RIKEN cDNA G630041M05 gene	Chr1: 133.659801	8.61839	14	Chr15: 97.576270	0.555517	22	0.00633171	0	0	1
1447348_at	215280	86891	Waspip	Wiskott-Aldrich syndrome protein interacting protein	Chr2: 73.459925	9.32683	14	ChrX: 102.414526	0.55549	22	0.00633495	0.546616	0	1
1422619_at	19012	7484	Ppap2a	phosphatidic acid phosphatase 2a	Chr13: 112.866917	11.7111	11.9	Chr15: 102.320887	-0.555484	22	0.00633563	0.523168	-0.177957	0.384436
1417221_at	19042	56428	Ppm1a	protein phosphatase, Mg2+/Mn2+ dependent 1A	Chr12: 72.795108	5.6777	10	Chr11: 62.251912	-0.55543	22	0.0063422	0.395052	-0.336852	0.092428
1459808_at	14228	36085	Fkbp4	FK506 binding protein 4	--	6.40948	16.3	Chr7: 119.526142	0.555335	22	0.00635374	0.347571	-0.417027	0.034048
1455702_at	320808	18564	Dcaf5	DDB1 and CUL4 associated factor 5	Chr12: 80.336299	6.70874	9.1	Chr3: 74.704013	0.555229	22	0.00636667	0	0	1
1434173_s_at	52874	5762	Xtp5	X antigen (HBxAg) transactivated protein 5 by hepatitis B virus (minor histocompatibility antigen HA-8)	Chr19: 27.390085	11.5284	13.8	Chr15: 93.021696	0.555201	22	0.0063701	0.404527	0	1
1446774_at	78713		D530017H19Rik	RIKEN cDNA D530017H19 gene	Chr19: 6.046029	8.14496	20.7	Chr18: 74.727226	0.555164	22	0.00637455	0	0	1
1428926_at	76454	11684	Fbxo31	F-box only protein 31	Chr8: 121.549461	9.19987	11.6	Chr17: 26.256082	0.554614	22	0.00644179	0	-0.243785	0.230084
1422911_at	56410	56861	Cbln3	cerebellin 3 precursor protein	Chr14: 55.881770	6.14117	12.2	Chr11: 101.599021	0.554559	22	0.00644853	0.131698	0.249989	0.218069
1437645_at	353055		Atf7	activating transcription factor 7	Chr15: 102.533578	7.0997	9.9	Chr11: 121.547989	0.554458	22	0.00646093	0	0.267212	0.18695
1439106_at	242466	41430	Zfp462	zinc finger protein 462	Chr4: 55.081133	7.92322	21.5	Chr11: 101.599021	0.554399	22	0.00646828	0.390558	0.110391	0.591372
1425760_a_at	18739	3608	Pitpnm1	phosphatidylinositol membrane-associated 1	Chr19: 4.112759	10.408	8.7	ChrX: 102.414526	0.554193	22	0.00649364	0.424695	0.187388	0.35932
1443566_at	16001	30997	Igf1r	insulin-like growth factor I receptor	Chr7: 68.074713	7.1353	15.1	Chr7: 71.696966	-0.553904	22	0.0065295	0.2359	-0.160033	0.434843
1430891_at	80915	5238	Dusp12	dual specificity phosphatase 12	Chr1: 170.885371	7.04122	10.4	Chr15: 99.057130	-0.553742	22	0.00654958	0.248011	-0.474029	0.0144278
1426446_at	234797	8825	KIAA0513	KIAA0513 ubiquitous signaling protein	Chr8: 120.162837	8.46457	15.8	Chr18: 74.727226	0.553451	22	0.00658587	0	0	1
1453553_at	30957	22790	Mapk8ip3	mitogen-activated protein kinase 8 interacting protein 3	Chr17: 24.936736	6.44026	17.1	Chr15: 93.021696	-0.553447	22	0.00658639	0.463126	0.241917	0.233788
1456240_x_at	71963	9936	Cdca4	cell division cycle associated 4	Chr12: 112.820250	9.72322	15.3	Chr3: 116.991680	-0.553275	22	0.00660798	0.363145	0.787026	1.84954e-06
1439612_at	12287	20184	Cacna1b	calcium channel, voltage-dependent, N type, alpha 1B subunit (pore subunit, neurotransmitter release, dihydropyridine-insensitive, omega-conotoxin-sensitive)	Chr2: 24.605693	7.11874	21.5	Chr2: 24.675851	0.553248	22	0.0066113	0.249262	0.0440609	0.830764
1422405_at			AK161769	AK161769 non-coding	Chr17: 36.281971	6.85843	10	Chr15: 99.057130	-0.552911	22	0.00665378	0	0	1
1446234_at	22289	7586	Kdm6a	lysine (K)-specific demethylase 6A	ChrX: 18.228482	10.1985	11.2	Chr2: 26.877892	-0.552867	22	0.00665932	0.364616	0.438435	0.0250618
1445336_at	68721	11242	1110032A03Rik	RIKEN cDNA 1110032A03 gene	Chr9: 50.761498	6.44396	12	Chr9: 54.805289	-0.552821	22	0.00666513	0	-0.328552	0.101263
1427783_at	13869	21084	Erbb4	v-erb-a erythroblastic leukemia viral oncogene homolog 4	Chr1: 68.042678	5.68191	10.8	ChrX: 57.768447	0.552816	22	0.00666568	0.244661	-0.0214794	0.917051
1442256_at	18753	55963	Prkcd	protein kinase C delta	Chr14: 30.600344	10.1568	18.4	ChrX: 102.414526	0.55279	22	0.00666894	0.234974	0.305287	0.129374
1449685_s_at	71147	5820	Oxsm	3-oxoacyl-ACP synthase, mitochondrial (fatty acid chain elongation)	Chr14: 16.241792	6.29965	13.7	ChrX: 102.126656	0.552693	22	0.00668131	0.286045	-0.0575403	0.780091
1442686_at			A330023F24Rik	AI849127	Chr12: 83.442361	7.89578	9.7	Chr5: 58.342667	-0.552633	22	0.00668887	0	-0.222806	0.273937
1435795_at	12091	47922	Glb1	galactosidase, beta 1	Chr9: 114.410651	7.92665	16	Chr8: 68.307584	0.55258	22	0.00669554	0.342009	0.177288	0.386255
1453983_a_at	67493	34653	2810013M15Rik	RIKEN cDNA 2810013M15 gene	Chr11: 74.817294	10.0087	12.5	Chr14: 33.093246	0.552466	22	0.00671	0	0	1
1426632_at	233529	11396	Kctd14	potassium channel tetramerisation domain containing 14	Chr7: 97.457867	9.15596	11.9	Chr6: 101.847298	-0.552409	22	0.00671725	0	0.0867101	0.673619
1453101_at	76553		2810402K13Rik	RIKEN cDNA 2810402K13 gene	Chr7: 75.873552	10.6499	13.7	ChrX: 102.414526	-0.552389	22	0.00671984	0	0.405333	0.0399487
1448714_at	24018	37851	Rngtt	RNA guanylyltransferase and 5'-phosphatase	Chr4: 33.502024	7.85096	13.5	ChrX: 102.414526	-0.55237	22	0.0067222	0.49926	0.110201	0.592015
1441522_at	329780		9330178D15	hypothetical protein 9330178D15	Chr8: 13.260003	7.95526	11.5	Chr15: 102.320887	0.552126	22	0.00675333	0	0.141671	0.489975
1444675_at			AL023051	ESTs	Chr5: 131.932532	6.69248	9.8	Chr12: 27.822842	0.552051	22	0.00676288	0	0	1
1446468_at	94109	69536	Csmd1	CUB and Sushi multiple domains 1	Chr8: 15.988814	5.547	6.8	Chr11: 101.372641	-0.552012	22	0.00676785	0.358712	0.31713	0.114431
1447988_at			A930022H17Rik	ESTs	Chr15: 12.456129	6.70126	13.3	Chr7: 68.539279	0.551847	22	0.006789	0	0	1
1420686_at	12959	1422	Cryba4	crystallin, beta A4	Chr5: 112.246625	6.21757	10.5	Chr4: 105.248708	-0.551504	22	0.00683307	0.31591	-0.280946	0.164443
1417202_s_at	22200	2951	Ube1c	ubiquitin-activating enzyme E1C	Chr6: 97.184206	9.99148	8.1	Chr2: 98.186955	-0.551467	22	0.00683783	0.347603	0	1
1442955_at	27382	83274	Tcl1b5	T-cell leukemia/lymphoma 1B, 5	Chr15: 37.228564	6.90874	12.2	Chr2: 160.769244	0.551452	22	0.00683984	0	0.33957	0.0896642
1437471_at	217366	17019	MGC20806	hypothetical nuclear protein MGC20806 with LRR motif	Chr11: 120.720753	9.93313	9.3	Chr5: 30.834663	0.551187	22	0.00687397	0	0	1
1448263_a_at	66054	10085	Cndp2	cytosolic nonspecific dipeptidase	Chr18: 84.667479	11.5296	12.7	Chr6: 142.500000	0.551032	22	0.00689406	0.399963	-0.167365	0.413806
1421025_at	55979	55973	Agpat1	1-acylglycerol-3-phosphate O-acyltransferase 1 (lysophosphatidic acid acyltransferase, alpha)	Chr17: 34.612837	8.85139	14.4	Chr9: 48.080531	0.550967	22	0.00690251	0.321798	-0.336451	0.0928408
1440550_at	319874		C630013B14Rik	RIKEN cDNA C630013B14 gene	Chr14: 64.531044	5.57191	8.6	Chr11: 62.251912	0.550905	22	0.00691067	0	-0.290027	0.150654
1438374_x_at	11820	56379	App	amyloid beta (A4) precursor protein	Chr16: 84.954440	5.7867	13.1	Chr7: 70.832514	0.550756	22	0.00693001	0.189844	-0.351582	0.0781908
1416720_at	67996	110783	Sfsf6	arginine/serine-rich splicing factor 6	Chr2: 162.936529	10.8315	13	ChrX: 102.126656	-0.550721	22	0.00693462	0.305772	0	1
1429352_at	68591	9931	Mocos	molybdenum cofactor sulfurase	Chr18: 24.692537	8.40743	9.8	Chr1: 187.598257	0.550604	22	0.00694983	0	-0.0219101	0.915394
1455938_x_at	19357	38161	Rad21	RAD21 homolog	Chr15: 51.962635	9.90822	12.9	ChrX: 151.323803	-0.550528	22	0.00695981	0.373236	0.473144	0.0146373
1430243_at	73422	18421	1700058C01Rik	RIKEN cDNA 1700058C01 gene	Chr12: 85.094298	6.61626	13.3	Chr15: 102.360421	-0.550486	22	0.00696524	0.375016	0	1
1448984_at	50505		Ercc4	excision repair cross-complementing rodent repair deficiency, complementation group 4	Chr16: 13.148183	9.20817	10.7	Chr15: 83.096920	0.550338	22	0.00698465	0.231494	0.12115	0.555496
1431414_at	56372	8606	2610312K03Rik	RIKEN cDNA 2610312K03 gene	Chr7: 116.092237	5.92713	10.2	Chr9: 105.556898	-0.550107	22	0.00701499	0	0	1
1443205_at	14400	20221	Gabrb1	gamma-aminobutyric acid (GABA) A receptor, subunit beta 1	Chr5: 72.141558	5.5317	7.2	Chr7: 117.164563	0.549438	22	0.00710356	0.310262	0.272328	0.178329
1459304_at	269152	18623	Kif26b	kinesin family member 26B	Chr1: 178.936448	6.02878	10.6	Chr11: 56.716831	0.549362	22	0.00711368	0.374143	-0.130979	0.523619
1452717_at	229731	92693	Slc25a24	solute carrier family 25 (mitochondrial carrier, phosphate carrier), member 24	Chr3: 109.167893	10.3515	13	ChrX: 102.414526	-0.549091	22	0.00714984	0.266683	0.180153	0.378499
1423818_a_at	54208	41008	Arl6ip1	ADP-ribosylation factor-like 6 interacting protein 1	Chr7: 118.119053	12.5356	10	ChrX: 102.414526	-0.549002	22	0.00716167	0.458349	0.293044	0.14626
1433400_at	78230		5033405D04Rik	RIKEN cDNA 5033405D04 gene	Chr8: 119.714951	6.35461	14.3	Chr2: 24.675851	0.548985	22	0.00716398	0	0	1
1418598_at	140629	8972	Ubox5	U box domain containing 5	Chr2: 130.591426	8.10683	10.9	Chr15: 97.657322	-0.548798	22	0.00718902	0.381962	-0.154916	0.449858
1421758_at	17960	115468	Nat1	N-acetyl transferase 1, human NAT2 N-acetyltransferase 2 (arylamine N-acetyltransferase)	Chr8: 67.491552	6.79609	10.7	Chr11: 101.372641	0.548695	22	0.00720291	0.330095	-0.41435	0.035333
1430679_at			4933404O12Rik	RIKEN cDNA 4933404O12 gene	Chr5: 136.933860	7.38713	14.7	Chr2: 20.017306	0.548608	22	0.00721463	0	-0.0776362	0.706196
1429288_x_at	71116	9655	Stx18	syntaxin 18	Chr5: 38.135277	8.59839	7.9	Chr7: 129.035694	0.548563	22	0.00722068	0.374466	-0.374834	0.0591956
1459999_at	224432	16227	Scaf4	SR-related CTD-associated factor 4	Chr16: 90.250273	7.54943	11	ChrX: 102.126656	0.548551	22	0.0072223	0	0	1
1419638_at	13642	3019	Efnb2	ephrin B2	Chr8: 8.617925	8.49122	11.5	Chr9: 72.152200	0.548511	22	0.0072277	0.225566	-0.000477351	0.998153
1456438_x_at	103963	2213	Rpn1	ribophorin I	Chr6: 88.103778	12.5889	10.3	Chr5: 58.342667	0.548292	22	0.00725722	0.272417	-0.505207	0.00847483
1428369_s_at	71435	10822	Arhgap21	Rho GTPase activating protein 21	Chr2: 20.847967	9.73	15.2	ChrX: 102.414526	-0.54812	22	0.00728052	0	-0.173705	0.396079
1446935_at	71617	15843	9130011E15Rik	hypothetical protein LOC71617	Chr19: 45.839534	5.98117	12.3	Chr6: 123.700298	0.548061	22	0.00728858	0	-0.0863826	0.674785
1442901_at	52440	4395	Tax1bp1	Tax1 (human T-cell leukemia virus type I) binding protein 1	Chr6: 52.761657	9.01526	9.5	Chr2: 93.321195	0.548045	22	0.00729077	0.453086	0.320255	0.11071
1458795_at	52535	11226	Mett11d1	methyltransferase 11 domain containing 1	Chr12: 58.127707	5.88122	6.7	Chr17: 55.350963	0.547705	22	0.00733705	0	0.0142135	0.945058
1425333_at	69834	43122	1810048P08Rik	RIKEN cDNA 1810048P08 gene	Chr6: 87.788883	11.1646	9.9	Chr13: 81.107254	-0.547532	22	0.00736075	0	0	1
1421749_at	83557	32592	Lin28	lin-28 homolog (C. elegans)	Chr4: 134.004361	5.70135	10.6	Chr9: 113.180166	0.547479	22	0.00736801	0.37019	0.491801	0.0107162
1427410_at	328425		Dleu2	deleted in lymphocytic leukemia, 2	Chr14: 61.603339	9.05817	9.9	ChrX: 102.126656	-0.547383	22	0.00738116	0	0.385683	0.0516634
1458166_at	192285		Phf21a	PHD finger protein 21A	Chr2: 92.241185	6.89713	13.1	ChrX: 102.414526	0.547008	22	0.00743267	0.334079	-0.352706	0.0771778
1450541_at	19296		Pvt1	plasmacytoma variant translocation 1 (longrange Myc translocation activator)	Chr15: 62.184204	8.50252	9.9	Chr4: 28.322409	0.546968	22	0.00743829	0.314354	0.0649819	0.752472
1433435_at	244810	110712	AW551984	expressed sequence AW551984	Chr9: 39.587656	6.47617	12.1	Chr7: 111.707135	0.546944	22	0.00744157	0	-0.369109	0.0634999
1452140_at	67231	32574	Tbc1d20	TBC1 domain family, member 20	Chr2: 152.312114	9.65735	15.5	ChrX: 102.414526	0.546935	22	0.00744288	0.253463	-0.293322	0.145861
1458930_at			9030022M04	ESTs	Chr9: 99.621794	6.52952	10.6	Chr5: 30.834663	0.546923	22	0.00744451	0	0	1
1436008_at	21985		Tpd52	tumor protein D52	Chr3: 8.928759	6.98565	11.1	Chr7: 125.485006	0.546907	22	0.00744664	0.437063	-0.270359	0.181614
1416118_at	66949	32644	Trim59	tripartite motif-containing 59	Chr3: 69.035395	11.8185	20.3	ChrX: 102.414526	-0.546842	22	0.00745563	0.464432	0.807583	6.13344e-07
1435777_at	319622	45882	Itpripl2	inositol 1,4,5-triphosphate receptor interacting protein-like 2	Chr7: 118.485161	10.5867	23.1	Chr7: 117.164563	-0.54671	22	0.0074739	0	0	1
1425812_a_at	12287	20184	Cacna1b	calcium channel, voltage-dependent, N type, alpha 1B subunit (pore subunit, neurotransmitter release, dihydropyridine-insensitive, omega-conotoxin-sensitive)	Chr2: 24.606571	7.35117	11.2	Chr2: 20.017306	0.546682	22	0.00747782	0.249262	0.0440609	0.830764
1426688_at	66945	3073	Sdha	succinate dehydrogenase complex, subunit A, flavoprotein (Fp) (Leigh syndrome)	Chr13: 74.322890	12.5024	24.2	Chr10: 84.860165	0.546649	22	0.00748245	0.337848	-0.281285	0.163913
1418730_at	19820	7920	Rnf12	ring finger protein 12	ChrX: 103.962463	8.27948	11.9	Chr2: 23.766163	0.54658	22	0.00749193	0.348917	-0.0919678	0.654997
1457110_at	75735	56979	Pank1	pantothenate kinase 1	Chr19: 34.876544	7.44926	9.8	ChrX: 102.126656	0.546523	22	0.00749995	0.363043	-0.500841	0.0091571
1441230_at	72007	11244	Fndc3b	fibronectin type III domain containing 3B	Chr3: 27.612495	7.64152	13.1	ChrX: 141.181918	0.546497	22	0.00750357	0.520114	-0.237789	0.242109
1441283_at	67974	12219	5730405I09Rik	RIKEN cDNA 5730405I09 gene	Chr18: 9.376037	6.50661	10.7	Chr7: 111.707135	0.546377	22	0.00752016	0.35246	0	1
1427295_at	72055	41556	1810073N04Rik	RIKEN cDNA 1810073N04	Chr11: 120.104621	10.177	12	ChrX: 115.523745	0.546362	22	0.00752225	0	-0.287916	0.153783
1458884_at	101476	11001	Plekha1	pleckstrin homology domain containing, family A (phosphoinositide binding specific) member 1	Chr7: 130.907573	8.07861	10.3	Chr7: 129.035694	0.546352	22	0.00752362	0.377993	-0.224451	0.270317
1437449_at	237926	41252	Rsad1	radical S-adenosyl methionine domain containing 1	Chr11: 94.539820	8.85848	9.9	Chr16: 89.532874	0.546315	22	0.00752886	0	-0.575674	0.00208944
1444771_at	99382	15904	AW539457	expressed sequence AW539457	Chr2: 103.568721	5.452	10.2	Chr5: 135.879195	-0.546076	22	0.00756218	0.15519	0	1
1417227_at	72039	10603	Mccc1	methylcrotonoyl-Coenzyme A carboxylase 1 (alpha)	Chr3: 35.959920	9.99391	12.2	ChrX: 102.414526	0.546043	22	0.00756686	0.303485	-0.204995	0.315097
1437939_s_at	13032	1373	Ctsc	cathepsin C	Chr7: 88.290886	7.80496	22.3	Chr7: 87.221331	0.546	22	0.00757289	0.386572	0.449723	0.0211619
1438189_s_at	13829	1496	DMTN	dematin actin binding protein (erythrocyte protein band 4.9)	Chr14: 70.602187	6.74217	11.9	ChrX: 102.414526	-0.545916	22	0.00758471	0.614373	0	1
1417899_at	22789	7609	Zp3r	zona pellucida 3 receptor	Chr1: 130.576736	6.00378	10.6	Chr19: 11.926007	-0.545911	22	0.00758535	0.264567	-0.0193086	0.92541
1431840_at	70785	11773	4432409M07Rik	RIKEN cDNA 4432409M07 gene	Chr17: 57.072212	9.00117	9.9	Chr2: 125.803166	0.545887	22	0.00758878	0	0	1
1454982_at	99371	111880	Arfgef2	ADP-ribosylation factor guanine nucleotide-exchange factor 2 (brefeldin A-inhibited)	Chr2: 166.897466	10.5742	12.3	Chr14: 42.240278	0.545706	22	0.00761409	0.425578	-0.144257	0.482004
1443024_at			MGC28931	ESTs	Chr9: 15.209657	5.91039	19.1	Chr7: 111.707135	0.545662	22	0.00762032	0	0	1
1416294_at	24045	4164	Scamp3	secretory carrier membrane protein 3	Chr3: 89.182027	10.3688	8.3	Chr6: 95.010274	0.545626	22	0.00762539	0.412747	0.183236	0.370258
1434000_at	16653	37990	Kras	v-Ki-ras2 Kirsten rat sarcoma viral oncogene homolog	Chr6: 145.216730	10.9832	12.9	ChrX: 141.181918	-0.545396	22	0.00765783	0.210494	0.393652	0.0466253
1458453_at	380928	83924	Lmo7	LIM domain only 7	Chr14: 101.932614	6.39948	10.5	ChrX: 102.126656	0.545197	22	0.00768609	0.418404	-0.216242	0.288684
1432843_at	70488		5730405O12Rik	RIKEN cDNA 5730405O12 gene	Chr11: 5.756768	8.50117	13.1	Chr15: 97.576270	0.545041	22	0.00770815	0	0	1
1455451_at	233529	11396	Kctd14	potassium channel tetramerisation domain containing 14	Chr7: 97.459421	8.04757	10.8	Chr6: 91.793995	-0.544911	22	0.00772672	0	0.0867101	0.673619
1418262_at	20963	2390	Syk	spleen tyrosine kinase	Chr13: 52.646972	11.4959	17.1	Chr2: 41.625955	0.5449	22	0.0077282	0.381916	0.75604	7.92914e-06
1423363_at	20661	117723	Sort1	sortilin 1 (trans-Golgi network transmembrane protein, neurotensin receptor 3)	Chr3: 108.357490	7.15643	11.2	Chr18: 74.736175	0.544773	22	0.00774642	0.313178	-0.137877	0.501788
1460565_at	98396	14871	Slc41a1	solute carrier family 41, member 1	Chr1: 131.848271	9.52461	9.4	ChrX: 151.323803	0.544708	22	0.0077557	0.173922	-0.371901	0.0613714
1429976_at	76499	24944	Clasp2	CLIP associating protein 2	Chr9: 113.842656	5.58161	16.5	Chr6: 55.124351	0.544656	22	0.00776306	0.436855	-0.300176	0.136242
1420922_at	22284	3418	Usp9x	ubiquitin specific protease 9, X chromosome	ChrX: 13.190590	10.2831	11.1	ChrX: 102.414526	-0.544369	22	0.00780415	0.437155	-0.167142	0.414436
1444043_at	14634	139	Gli3	GLI-Kruppel family member GLI3	Chr13: 15.667615	5.90361	13.1	Chr4: 121.044402	0.544286	22	0.00781603	0.277378	-0.0244876	0.905482
1431069_at	77629	18172	Sphkap	SPHK1 interactor, AKAP domain containing	Chr1: 83.256103	5.76539	13.5	Chr7: 68.539279	0.544188	22	0.00783013	0.330984	-0.295143	0.143259
1424905_a_at	69806	12331	Slc39a11	solute carrier family 39 (metal ion transporter), member 11	Chr11: 113.245109	9.05283	9.4	ChrX: 151.323803	0.543887	22	0.00787355	0.318191	-0.00692033	0.973235
1426877_a_at	66923	10044	Pbrm1	polybromo 1	Chr14: 31.119438	11.5254	11.5	ChrX: 102.414526	-0.54387	22	0.00787602	0.422239	0.71464	4.10385e-05
1420633_a_at	12993	7284	Csng	casein gamma	Chr5: 87.786589	5.82357	12.9	Chr7: 117.164563	0.543492	22	0.00793093	0.337163	0	1
1442385_at	110265	5812	Msra	methionine sulfoxide reductase A	Chr14: 64.157718	6.43439	12.1	Chr2: 24.971752	0.5434	22	0.00794436	0.325358	-0.208272	0.307252
1434734_at	320890		E130016E03Rik	RIKEN cDNA E130016E03 gene	Chr4: 11.612646	6.10948	10.5	ChrX: 102.414526	-0.543059	22	0.00799407	0	0.556379	0.00316015
1436911_at	269397	9191	Ss18l1	synovial sarcoma translocation gene on chromosome 18-like 1	Chr2: 180.069697	8.42757	7.8	Chr5: 58.342667	0.542925	22	0.00801366	0.311312	-0.25639	0.206122
1438299_at	78078		9230108I15Rik	RIKEN cDNA 9230108I15 gene	Chr2: 175.889583	9.17652	12.8	Chr15: 88.099057	0.542895	22	0.00801808	0	0.0867882	0.673341
1448232_x_at	22146	69045	Tuba6	tubulin, alpha 6	Chr15: 99.037986	9.72852	11.9	ChrX: 102.414526	-0.542771	22	0.00803627	0	0	1
1432549_s_at	71184		1700112M01Rik	RIKEN cDNA 1700112M01 gene	Chr5: 74.032388	6.34139	15.1	Chr18: 84.126263	-0.542703	22	0.00804631	0	-0.0251792	0.902825
1435460_at	19092	4556	Prkg2	protein kinase, cGMP-dependent, type II	Chr5: 98.931277	6.08843	14.2	Chr4: 126.472844	0.542658	22	0.00805302	0.365414	-0.0620532	0.763308
1427299_at	110651	37940	Rps6ka3	rbosomal protein S6 kinase polypeptide 3 (putative recognition memory)	ChrX: 159.363463	8.89909	10.1	Chr6: 138.409144	0.542624	22	0.00805799	0.371995	0.274654	0.174504
1446912_at	270028	83472	Fam155a	family with sequence similarity 155, member A	Chr8: 9.763917	5.42161	10	Chr7: 6.024860	-0.542435	22	0.00808588	0	-0.27602	0.172285
1453722_s_at	110809	31411	Sfrs1	splicing factor, arginine/serine-rich 1	Chr11: 88.050923	12.8355	9.2	Chr7: 133.996940	-0.542303	22	0.00810536	0.436374	0.685293	0.000111981
1430824_at	58996	104145	Arhgap23	RIKEN cDNA 4933428G20 gene	Chr11: 97.490872	5.92383	11.2	Chr1: 60.644128	-0.54229	22	0.00810723	0	0	1
1455190_at	14708	31293	Gng7	guanine nucleotide binding protein (G protein), gamma 7 subunit	Chr10: 80.948640	6.28478	10	Chr7: 113.855085	0.542165	22	0.00812585	0.331645	-0.367447	0.0647936
1427537_at	223650	20006	Eppk1	epiplakin 1	Chr15: 76.101514	6.39183	16.3	Chr7: 70.832514	0.54213	22	0.00813094	0.321926	-0.0892822	0.664485
1426205_at	19046	37659	Ppp1cb	protein phosphatase 1, catalytic subunit, beta isoform	Chr5: 32.492170	12.6203	10.8	ChrX: 102.414526	-0.542102	22	0.00813514	0.297352	-0.208316	0.307148
1442866_at	213989	27088	BC025872	cDNA sequence BC025833	Chr1: 165.704678	10.3683	13.3	ChrX: 102.414526	0.542031	22	0.00814576	0	0	1
1451985_at	233328	23464	Lrrk1	leucine-rich repeat kinase 1	Chr7: 66.258777	10.302	9	Chr2: 26.877892	0.541954	22	0.00815712	0.327907	0.286582	0.155784
1421782_a_at	20600		Smr2	submaxillary gland androgen regulated protein 2	Chr5: 88.108547	5.98122	12.1	Chr9: 65.027384	-0.541802	22	0.00817985	0.302762	-0.142568	0.4872
1423682_a_at	71963	9936	Cdca4	cell division cycle associated 4	Chr12: 112.820250	11.2288	16.3	ChrX: 102.414526	-0.541756	22	0.0081866	0.363145	0.787026	1.84954e-06
1439714_at			BM119689	BM119689 EST	Chr11: 58.234691	5.90774	13.8	Chr17: 26.814001	0.541365	22	0.00824521	0	0	1
1444489_at	78830	48235	Slc25a12	solute carrier family 25 (mitochondrial carrier, Aralar), member 12	Chr2: 71.327457	7.6627	9.7	Chr2: 94.030822	0.541279	22	0.00825811	0.310266	-0.243925	0.229809
1449273_at	76884	7936	Cyfip2	cytoplasmic FMR1 interacting protein 2	Chr11: 46.196212	11.3056	13	ChrX: 102.414526	0.541154	22	0.00827695	0.311469	0.409002	0.0380161
1432785_at			A930028O11Rik	RIKEN cDNA A930028O11 gene	Chr3: 58.697686	6.34922	12.3	Chr17: 53.538507	-0.541078	22	0.00828841	0	0	1
1444117_at	229715	46421	Amigo	amphoterin induced gene and ORF	Chr3: 108.191223	6.81717	13	ChrX: 102.126656	0.54106	22	0.00829112	0.380326	0	1
1441467_at	56224	4182	Tspan5	tetraspanin 5	Chr3: 138.773910	8.55574	12.1	Chr15: 102.320887	0.540893	22	0.00831624	0.361558	-0.218704	0.283094
1433555_at	74427	12561	Eaf1	ELL associated factor 1	Chr14: 31.509095	9.29748	22.3	ChrX: 102.414526	-0.540735	22	0.00834018	0	-0.0474445	0.817974
1438276_at	20185	38166	Ncor1	nuclear receptor co-repressor 1	Chr11: 62.322998	8.95548	11.4	Chr3: 89.361111	0.540579	22	0.00836388	0.345736	0.500192	0.00926241
1440331_at	70750	1539	Fvt1	3-ketodihydrosphingosine reductase precursor (follicular lymphoma variant translocation protein 1)	Chr1: 106.723524	8.72339	15.6	Chr1: 107.486168	0.540556	22	0.00836729	0.394494	0	1
1449684_at	71147	5820	Oxsm	3-oxoacyl-ACP synthase, mitochondrial (fatty acid chain elongation)	Chr14: 16.241726	5.52878	12.9	Chr7: 117.164563	0.540537	22	0.00837028	0.286045	-0.0575403	0.780091
1425173_s_at	229593	23082	Golph3l	golgi phosphoprotein 3-like	Chr3: 95.618668	9.51748	11.3	ChrX: 102.414526	-0.540524	22	0.00837215	0	0.138856	0.498725
1437278_a_at	50995	4018	Sae2	SUMO1 activating enzyme subunit 2 (sentrin)	Chr7: 34.140719	11.7351	11.2	Chr19: 48.574400	-0.540445	22	0.00838428	0.38163	0.44442	0.0229275
1446158_at			5330436L21Rik	10 days neonate medulla oblongata cDNA, RIKEN full-length enriched library, clone:B830042O09 product:unclassifiable, full insert sequence.	Chr6: 84.998340	6.51852	16.1	Chr15: 96.200659	0.540368	22	0.00839594	0	0	1
1452855_at	76486	49489	2410015A16Rik	RIKEN cDNA 2410015A16 gene	Chr15: 74.796887	8.71591	12.2	Chr12: 9.748445	0.540319	22	0.0084034	0.415087	0	1
1420201_at			Gjb6	Mus musculus transcribed sequence	Chr14: 57.123457	5.65874	15.7	Chr7: 119.526142	0.540261	22	0.00841231	0	-0.208931	0.30569
1452700_s_at	74773		Kbtbd7	kelch repeat and BTB (POZ) domain containing 7	Chr14: 79.430733	9.62435	14	ChrX: 102.414526	-0.540148	22	0.00842947	0	0.332861	0.0966012
1441088_at	22780	8269	Zfpn1a3	zinc finger protein, subfamily 1A, 3 (Ikaros family member, B cell lymphocyte proliferation, chromatin remodeling)	Chr11: 98.466344	9.4657	18.4	Chr11: 98.136016	0.5401	22	0.00843684	0.460996	0	1
1431123_s_at	68598	40935	Dnajc8	DnaJ (Hsp40) homolog, subfamily C, member 8	Chr4: 132.553030	11.1791	7.7	Chr4: 125.588387	-0.540062	22	0.00844263	0	0.679773	0.000133567
1436330_x_at	210853		Znf529	zinc finger protein 52	Chr17: 22.286138	7.68517	10.4	Chr6: 37.657959	-0.539995	22	0.0084529	0	0	1
1451413_at	12380	7658	Cast	calpastatin	Chr13: 74.693524	10.7349	7.6	Chr2: 20.017306	-0.539981	22	0.0084551	0.388421	-0.132714	0.518087
1423867_at	20714	40659	Serpina3k	serine (or cysteine) proteinase inhibitor, clade A, member 3K	Chr12: 104.346046	5.64122	10	Chr2: 11.785864	0.539929	22	0.0084631	0.401608	-0.104271	0.612215
1444129_at	16392	1661	Isl1	ISL1 transcription factor, LIM/homeodomain (islet 1)	Chr13: 116.303410	6.39291	8.6	Chr7: 125.485006	0.539899	22	0.00846757	0.324999	-0.0595467	0.772617
1427160_at	74737	32282	Pcca	PCF11, cleavage and polyadenylation factor subunit, homolog	Chr7: 92.643527	9.68843	9.1	Chr5: 144.397001	-0.539739	22	0.00849227	0	-0.518648	0.00663531
1440932_at	56631	9387	Trim17	tripartite motif protein 17	Chr11: 58.972578	5.63883	10.7	Chr5: 143.613048	-0.53972	22	0.00849511	0.335106	0.200467	0.326135
1425431_at	71369	87184	Krtap16-10	keratin associated protein 16-10	Chr16: 88.962458	5.41639	8.9	Chr6: 52.384616	0.539555	22	0.00852045	0	0	1
1449092_at	53892	31185	Ppm1d	protein phosphatase 1D magnesium-dependent, delta isoform	Chr11: 85.345717	9.453	12.2	Chr11: 89.751422	-0.539486	22	0.00853111	0.369419	0.272057	0.17878
1449412_at	103742	11969	Mien1	migration and invasion enhancer 1	Chr11: 98.437733	10.9647	19.6	Chr11: 98.136016	0.539483	22	0.00853161	0	0	1
1442364_at	26416	31777	Mapk14	mitogen activated protein kinase 14 (tRNA synthetase cofactor p38)	Chr17: 28.717351	9.80013	13.9	ChrX: 102.414526	0.539422	22	0.0085411	0.220418	0.392793	0.0471491
1420358_at	16699	114409	Krtap13	keratin associated protein 13	Chr16: 88.750851	5.71317	9.4	Chr6: 55.124351	0.539339	22	0.0085539	0	-0.0887188	0.666482
1432729_at			5830415G21Rik	RIKEN cDNA 5830415G21 gene	Chr3: 50.575282	6.23578	11.2	Chr19: 44.191429	-0.539326	22	0.00855585	0	0	1
1439486_at	227632	11055	Kcnt1	potassium channel, subfamily T, member 1 (slack, low threshold slowly adapting)	Chr2: 25.916031	6.87878	6.8	Chr8: 90.614010	-0.539157	22	0.008582	0.246556	-0.388612	0.0497644
1417690_at	19082	99712	Prkag1	protein kinase, AMP-activated, gamma 1 non-catalytic subunit	Chr15: 98.812895	11.4516	26	Chr15: 98.794738	-0.538925	22	0.00861811	0.312793	0.0606543	0.7685
1436675_at	242253	44922	4931433A13Rik	RIKEN cDNA 4931433A13 gene	Chr3: 146.040750	5.57239	10	Chr7: 10.350588	-0.538877	22	0.00862555	0	0	1
1446506_at	245643		B930041G04	hypothetical protein B930041G04	ChrX: 140.394069	5.69452	10.3	Chr7: 12.153357	0.538876	22	0.00862575	0	0	1
1446663_at	108058	55561	Camk2d	calcium/calmodulin-dependent protein kinase II, delta	Chr3: 126.647538	6.46665	7	Chr17: 3.223874	0.538797	22	0.00863798	0.26882	0.016947	0.934512
1444959_at	52079		D1Ertd83e	DNA segment, Chr 1, ERATO Doi 83, expressed	Chr1: 30.841539	5.53291	12.2	Chr7: 117.164563	0.538769	22	0.00864237	0	0	1
1458574_at	242705	48264	E2f2	E2F transcription factor 2	Chr4: 136.175124	9.53826	12.6	ChrX: 102.414526	-0.538572	22	0.00867316	0.355861	0.868146	9.15054e-09
1455229_x_at	74451	5467	4933424M23Rik	RIKEN cDNA 4933424M23 gene	Chr11: 118.023440	9.98609	10.8	ChrX: 24.000000	0.538564	22	0.00867436	0	0	1
1424657_at	216965	27041	Taok1	TAO kinase 1	Chr11: 77.537681	11.386	10.2	ChrX: 102.414526	0.538349	22	0.00870805	0.420914	0.0390384	0.849827
1432272_a_at	50505		Ercc4	excision repair cross-complementing rodent repair deficiency, complementation group 4	Chr16: 13.122123	6.83161	14.8	ChrX: 102.414526	0.538275	22	0.00871969	0.231494	0.12115	0.555496
1459235_at	320846	87599	A530058N18Rik	RIKEN cDNA A530058N18 gene	Chr3: 134.145877	5.51291	9.9	Chr11: 64.680151	-0.538232	22	0.00872641	0	-0.0229819	0.91127
1453555_at	54446	4811	Nfat5	nuclear factor of activated T-cells 5	Chr8: 107.310284	6.52287	16.8	Chr18: 75.696880	0.538207	22	0.00873044	0.363581	0.211968	0.298551
1447854_s_at	319189	115742	Hist2h2bb	histone 2, H2bb	Chr3: 96.223621	9.6927	13.6	ChrX: 102.414526	-0.538177	22	0.00873509	0.392916	0.836611	1.01104e-07
1431950_at	75831		4930528G23Rik	RIKEN cDNA 4930528G23 gene	Chr6: 148.660116	6.3137	9.6	Chr4: 9.276716	-0.538169	22	0.0087363	0	0	1
1447045_at	319704		E030002G19Rik	RIKEN cDNA E030002G19 gene	Chr9: 28.965249	5.48061	15	Chr2: 32.614941	-0.538158	22	0.00873815	0	0	1
1456078_x_at	227613	68504	Tubb4b	tubulin, beta 4B class IVB	Chr2: 25.222194	6.39478	7.2	Chr11: 121.547989	-0.538151	22	0.00873925	0.228931	0	1
1430916_at	78247		2410150O07Rik	RIKEN cDNA 2410150O07 gene	Chr6: 113.538123	6.11865	13	Chr2: 11.785864	0.538084	22	0.00874979	0	0	1
1416919_a_at	53885	229	Nphp1	nephronophthisis 1 (juvenile) homolog	Chr2: 127.740841	7.63748	12.6	Chr6: 101.847298	-0.538075	22	0.00875114	0.341587	-0.226491	0.265871
1426098_a_at	12380	7658	Cast	calpastatin	Chr13: 74.694778	10.061	10.4	Chr5: 29.537495	-0.538044	22	0.00875604	0.388421	-0.132714	0.518087
1432201_a_at	71861	32689	Zswim2	zinc finger, SWIM domain containing 2	Chr2: 83.920691	5.7853	9.2	Chr11: 89.751422	-0.538029	22	0.00875832	0.31456	-0.104284	0.612168
1425345_at	215814	56705	Ccdc28a	coiled-coil domain containing 28A	Chr10: 18.217038	6.81496	12.5	Chr15: 96.200659	0.537979	22	0.00876624	0	-0.20508	0.31489
1436382_at	193736	18778	Zbtb12	zinc finger and BTB domain containing 12	Chr17: 34.896283	8.65257	10.3	Chr2: 134.519309	0.537899	22	0.00877892	0	0	1
1430037_at	76742	12797	Snx27	sorting nexin family member 27	Chr3: 94.501357	9.38543	11.8	Chr8: 68.799157	0.53777	22	0.00879923	0.407533	-0.01518	0.941328
1452950_at	76894	12661	0610027B03Rik	RIKEN cDNA 0610027B03 gene	Chr2: 109.092693	5.95709	9.4	Chr19: 18.172211	-0.537765	22	0.00880007	0	0	1
1422186_s_at	109754	47921	Cyb5r3	NADH-cytochrome b5 reductase 3 (diaphorase-1, methemoglobinemia)	Chr15: 83.153599	11.6776	15.1	ChrX: 146.829353	0.537736	22	0.0088047	0.486602	-0.0988784	0.630824
1455777_x_at	15488	358	Hsd17b4	hydroxysteroid (17-beta) dehydrogenase 4 (peroxisomal multifunctional enzyme type 2)	Chr18: 50.196031	9.85017	7.9	Chr10: 84.860165	-0.537631	22	0.00882126	0.329506	-0.310142	0.123086
1440169_x_at	15976	49242	Ifnar2	interferon (alpha and beta) receptor 2	Chr16: 91.405435	9.48078	22.6	Chr16: 91.670163	-0.537501	22	0.00884196	0.387744	0.780556	2.55444e-06
1444906_at	99633	22712	Lphn2	latrophilin 2	Chr3: 148.845947	6.60726	11.4	Chr16: 22.028845	0.537378	22	0.00886156	0	-0.194337	0.341449
1432502_at	53859	2940	Map3k14	mitogen-activated protein kinase kinase kinase 14	Chr11: 103.264920	7.99157	15.6	ChrX: 102.414526	0.537302	22	0.00887366	0.326048	0.74276	1.38886e-05
1447928_at	56078	21413	Car5b	carbonic anhydrase 5b, mitochondrial	ChrX: 163.977090	6.03596	13.9	Chr15: 99.057130	-0.536938	22	0.00893174	0.257178	-0.324164	0.106181
1433449_at	225861	62637	B930037P14Rik	RIKEN cDNA B930037P14	Chr19: 5.495896	7.45804	11	Chr11: 121.547989	-0.536918	22	0.00893498	0	0	1
1443261_at	327744		E130307A14Rik	RIKEN cDNA E130307A14 gene	Chr10: 39.721454	7.66861	10.6	Chr18: 57.065565	0.536816	22	0.00895136	0	0.485726	0.0118833
1454800_at	378462	45667	Morn2	MORN repeat containing 2 (modifier of polycystic kidney disease progression 2)	Chr17: 80.294469	7.49596	10.6	ChrX: 102.414526	-0.536775	22	0.0089578	0.293409	-0.289563	0.151338
1423014_at	93877	62177	Pcdhb6	protocadherin beta 6	Chr18: 37.336213	6.17026	15.6	ChrX: 71.441039	0.536523	22	0.00899835	0	0.14162	0.490131
1458513_at	26414	56439	Mapk10	mitogen activated protein kinase 10 (signaling during neuronal apoptosis)	Chr5: 102.987971	5.56378	12.9	ChrX: 146.829353	-0.536521	22	0.00899869	0.313982	-0.289018	0.152143
1441790_at	235402	41891	Lingo1	leucine rich repeat neuronal 6A	Chr9: 56.617253	6.59939	9.4	Chr15: 97.576270	-0.53647	22	0.00900701	0.373365	-0.20382	0.317938
1422192_at	14613	3856	Gja5	gap junction membrane channel protein alpha 5	Chr3: 97.051267	6.30239	14.1	Chr15: 99.057130	-0.536344	22	0.00902729	0.233434	0.104511	0.611391
1457979_at	244310	3484	Dlgap2	discs large-associated protein 2 (PSD-95/SAP90-binding protein 2)	Chr8: 14.853192	5.68809	10	Chr3: 89.361111	0.536237	22	0.00904463	0	-0.233982	0.249954
1441406_at	73419	41557	1700052N19Rik	RIKEN cDNA 1700052N19 gene	Chr10: 4.451353	8.72017	11.8	ChrX: 102.126656	0.536208	22	0.00904931	0	0.321477	0.109279
1459233_at	319704		E030002G19Rik	RIKEN cDNA E030002G19 gene	Chr1: 118.536900	6.44213	17.4	Chr9: 71.404472	0.536191	22	0.009052	0	0	1
1437205_at	66855	5701	D8Ertd325e	DNA segment, Chr 8, ERATO Doi 325, expressed	Chr8: 123.401326	10.9885	16.9	ChrX: 102.414526	0.536169	22	0.00905564	0.338658	0	1
1423449_a_at	60595	55857	Actn4	actinin alpha 4	Chr7: 28.893702	11.6903	15.9	Chr7: 125.485006	-0.536148	22	0.00905898	0.574349	-0.222854	0.273831
1429304_at	102334	9768	Ankrd10	ankyrin repeat domain 10	Chr8: 11.614352	9.77961	9.2	Chr11: 93.000000	0.536091	22	0.00906825	0	0.417796	0.0336861
1433298_at			5830461L22Rik	RIKEN cDNA 5830461L22 gene	Chr9: 14.586658	5.97448	9.4	Chr4: 138.255627	0.53603	22	0.00907807	0	0	1
1438465_at	414758		Zfp826	zinc finger protein 826 (non-coding transcript)	Chr19: 61.126474	6.34974	10.1	Chr2: 128.373489	0.53575	22	0.00912368	0	0	1
1438427_at	67544	13033	Fam120b	constitutive coactivator of peroxisome proliferator-activated receptor gamma (family with sequence similarity 120, member B)	Chr17: 15.403466	8.08161	10.2	Chr3: 105.059546	0.535668	22	0.00913696	0.260063	0.0748141	0.716435
1452647_a_at	67728	1060	Dph2l2	diptheria toxin resistance protein required for diphthamide biosynthesis (Saccharomyces)-like 2	Chr4: 117.889085	8.4287	12.5	Chr8: 68.307584	0.535655	22	0.00913919	0.36241	0	1
1436121_a_at	67711	41672	Nsmce1	non-SMC element 1 homolog (S. cerevisiae)	Chr7: 125.469051	10.4333	18.7	Chr17: 26.814001	-0.535581	22	0.00915126	0	0.390236	0.0487354
1441721_at			Tep1	ESTs	Chr5: 128.449370	6.93961	8.3	Chr17: 57.106511	0.535556	22	0.00915535	0	0.17529	0.391717
1420109_at			Pip5k2a	AA511245 transcribed sequence in phosphatidylinositol-4-phosphate 5-kinase, type II, alpha	Chr2: 18.985922	5.6453	14	Chr15: 97.760642	0.535468	22	0.00916968	0	0.617738	0.000772263
1434814_x_at	14751	145	Gpi1	glucose phosphate isomerase 1 (phosphohexose isomerase, neuroleukin)	Chr7: 34.202167	13.018	8.5	Chr7: 36.760233	0.535189	22	0.00921538	0.393583	-0.106975	0.602966
1420441_at	12617	1371	Cenpc1	centromere autoantigen C1	Chr5: 86.013416	9.51252	13.3	Chr2: 98.186955	-0.535101	22	0.00922985	0.34214	0.120433	0.557856
1440957_at	75400	86695	0610030I09Rik	RIKEN cDNA 0610030I09 gene	Chr2: 152.538777	5.8543	9.7	Chr15: 99.057130	-0.53505	22	0.00923823	0.403025	0	1
1433620_at	218460	23087	Wdr41	WD repeat domain 41	Chr13: 95.022719	9.5047	13	ChrX: 141.181918	0.534966	22	0.00925213	0.490653	-0.468458	0.0157888
1437711_x_at	18263	1906	Odc1	ornithine decarboxylase	Chr12: 17.550936	12.0777	17.1	ChrX: 102.414526	-0.534897	22	0.00926353	0.344449	0.146692	0.47456
1443029_at	67533	2685	Ppfibp1	PTPRF interacting protein, binding protein 1 (liprin beta 1)	Chr6: 147.005726	7.50591	9.6	Chr15: 12.672705	0.534872	22	0.00926767	0.461428	-0.302954	0.132477
1457022_at	13405	20856	Dmd	dystrophin, muscular dystrophy	ChrX: 83.138507	6.758	10.1	Chr9: 72.152200	0.534678	22	0.00929964	0.212788	-0.346598	0.0828075
1448808_a_at	18103	39553	Nme2	NME/NM23 nucleoside diphosphate kinase 2	Chr11: 93.949833	13.6427	13.2	ChrX: 102.414526	0.534535	22	0.0093233	0.466263	-0.209997	0.303173
1439679_at	12462	4373	Cct3	chaperonin subunit 3 (gamma)	Chr3: 88.298388	8.32991	10.6	Chr12: 27.822842	0.5345	22	0.0093291	0.496762	0.16478	0.421158
1427248_at	24116	68478	Whsc2	Wolf-Hirschhorn syndrome candidate 2 (human)	Chr5: 33.898448	11.0671	9.9	Chr15: 93.021696	0.534384	22	0.00934837	0.392732	0.66681	0.000199207
1422252_a_at	12532	1356	Cdc25c	cell division cycle 25 homolog C (S. cerevisiae)	Chr18: 34.733236	8.23948	10.7	Chr17: 26.814001	-0.53437	22	0.00935069	0.356279	0.66043	0.000240847
1457891_at	14007	4783	Cugbp2	CUG triplet repeat, RNA binding protein 2	Chr2: 6.566170	7.46274	10.6	Chr9: 48.080531	0.534368	22	0.00935104	0.405897	0.505246	0.00846895
1451544_at	213233	9958	Tapbpl	TAP binding protein-like	Chr6: 125.224419	9.25061	10.2	Chr5: 53.039935	0.534329	22	0.00935747	0.23416	0.47554	0.0140758
1441006_at	76585		2310069P03Rik	RIKEN cDNA 2310069N01 gene	Chr12: 31.654276	8.73022	6.7	Chr4: 125.588387	0.534278	22	0.00936605	0	0	1
1418615_at	11899	7233	Astn1	astrotactin 1	Chr1: 158.691197	6.0213	12.3	Chr9: 56.967084	-0.534262	22	0.00936869	0.49246	-0.347975	0.0815117
1438611_at	22147	115737	Tuba7	tubulin, alpha 7	Chr6: 145.621255	6.39787	11.7	Chr9: 99.750326	0.534153	22	0.00938678	0	0	1
1439731_at	272031	9815	E130309F12Rik	RIKEN cDNA E130309F12 gene	Chr4: 49.339783	6.16339	12.2	Chr15: 96.200659	0.534124	22	0.00939167	0.344378	0.119121	0.562187
1428966_at	67148	12088	Fam103a1	family with sequence similarity 103, member A1	Chr7: 81.767635	11.106	15.8	Chr7: 71.696966	-0.533977	22	0.00941619	0.393043	0	1
1440398_at	67471	41217	Gpatch1	G patch domain containing 1	Chr7: 35.282551	6.88096	10	Chr1: 72.688732	0.53396	22	0.0094191	0	-0.248807	0.220324
1457276_at	235344	22875	Snf1lk2	SNF1-like kinase 2	Chr9: 50.892853	8.1657	12.1	Chr5: 32.326797	-0.533953	22	0.00942025	0.318625	0.0630429	0.759641
1439079_a_at	59079	41282	Erbb2ip	Erbb2 interacting protein	Chr13: 103.826763	9.8203	10.7	Chr6: 143.932688	0.533925	22	0.0094249	0.361272	0.209	0.305525
1435444_at	226641	32015	Atf6	activating transcription factor 6 (unfolded protein response, endoplasmic reticulum UPRer component)	Chr1: 170.704826	9.57287	10.2	Chr15: 82.453222	0.533876	22	0.00943304	0.312697	-0.290274	0.150291
1424854_at	319158	111038	Hist1h4i	histone 1, H4i	Chr13: 22.040659	8.51352	10.4	ChrX: 102.414526	-0.53381	22	0.00944414	0	0.46528	0.0166115
1455175_at	230936	17822	Phf13	PHD finger protein 13	Chr4: 151.989722	8.80283	11.2	Chr11: 7.130166	0.533715	22	0.00946014	0.323987	-0.200353	0.326417
1431305_at	94178	10744	2210015I05Rik	mucolipin 1	Chr8: 3.514489	7.879	10.8	Chr2: 11.785864	0.533636	22	0.00947329	0.348687	0	1
1430028_at	233545	32465	C11orf30	protein EMSY, human chromosome 11 open reading frame 30	Chr7: 98.588974	8.68991	24.7	Chr7: 89.603538	0.533613	22	0.00947713	0.356282	0	1
1427381_at	16365	35405	Irg1	cis-aconitate decarboxylase, immunoresponsive gene 1	Chr14: 103.055554	6.68735	16.6	Chr7: 118.922251	0.533597	22	0.00947986	0.353186	0.288214	0.153338
1416747_at	106073	69517	Mfsd5	major facilitator superfamily domain containing 5	Chr15: 102.281162	10.433	12.2	Chr3: 116.991680	0.533581	22	0.00948263	0	0	1
1448592_at	56693	21280	Crtap	cartilage associated protein	Chr9: 114.375335	9.63639	9	Chr9: 113.180166	0.533552	22	0.00948749	0.34293	-0.0082871	0.967951
1453600_at	73254	35455	4932411G06Rik	RIKEN cDNA 4932411G06 gene	Chr5: 108.228631	6.45361	10.9	Chr2: 41.625955	-0.533472	22	0.00950087	0	0	1
1441455_at			C530005A01Rik	ESTs, Weakly similar to RIKEN cDNA 9030605E16 [] [M.musculus]	Chr9: 75.047186	7.63461	8.7	Chr15: 102.320887	0.53347	22	0.00950127	0	0	1
1447145_at			D330009G10	D330009G10 Riken EST	Chr10: 81.203073	6.17217	12.5	Chr11: 117.246863	-0.533394	22	0.00951413	0	0	1
1426604_at	24014	8040	Rnasel	ribonuclease L (2', 5'-oligoisoadenylate synthetase-dependent, interferon-regulated 2-5A system)	Chr1: 153.763650	10.2504	9.1	ChrX: 24.000000	-0.533294	22	0.00953095	0.302789	0.0443073	0.829831
1455547_at	20286	9735	Zc3h7b	zinc finger CCCH type containing 7B	Chr15: 81.795714	8.96757	9.8	Chr11: 53.920768	0.533262	22	0.00953626	0	-0.481318	0.0127947
1429635_at	70054	17653	1700019B01Rik	RIKEN cDNA 1700019B01 gene	Chr7: 90.427221	5.97717	13.9	Chr7: 71.696966	-0.533186	22	0.00954911	0.33503	0	1
1439966_x_at	94279	14227	Sfxn2	sideroflexin 2	Chr19: 46.595027	7.09852	22.6	Chr19: 44.191429	0.533177	22	0.00955076	0.252844	-0.250387	0.217314
1450011_at	56348	95094	Hsd17b12	hydroxysteroid (17-beta) dehydrogenase 12	Chr2: 94.032901	10.5702	11.5	Chr9: 105.774381	0.533167	22	0.00955236	0.314639	-0.196584	0.335786
1452437_at	74157	9003	1110021J02Rik	RIKEN cDNA 1110021J02 gene	Chr17: 29.703455	6.68965	10.1	Chr18: 82.255306	-0.533159	22	0.00955379	0	0.0808312	0.694665
1428996_at			4833426J09Rik	RIKEN cDNA 4833426J09 gene	Chr8: 104.596299	8.41704	8.7	Chr15: 82.453222	0.533153	22	0.00955476	0	-0.297257	0.140281
1423065_at	13435	7294	Dnmt3a	DNA methyltransferase 3A	Chr12: 3.909736	9.11539	8.6	Chr1: 70.759517	0.533079	22	0.00956721	0.244402	0.495348	0.0100801
1451375_at	13661	7301	Ehf	ets homologous factor	Chr2: 103.263596	6.02952	16.3	Chr15: 97.760642	0.533058	22	0.00957087	0.452458	-0.00607659	0.976497
1422206_at	26877	41362	B3galt1	UDP-Gal:betaGlcNAc beta 1,3-galactosyltransferase, polypeptide 1	Chr2: 68.119164	6.30304	8.6	Chr7: 70.832514	0.533004	22	0.00957996	0.291423	-0.349693	0.0799166
1451179_a_at	19317	11059	Qk	quaking	Chr17: 10.206584	12.4042	12.1	Chr2: 137.000000	-0.532976	22	0.00958477	0.266696	0.0693475	0.736404
1452257_at	71911	20860	Bdh	3-hydroxybutyrate dehydrogenase (heart, mitochondrial)	Chr16: 31.456924	8.42696	15	Chr2: 70.495989	0.532694	22	0.00963258	0	0	1
1425971_at	277923		LOC277923	reverse transcriptase	Chr4: 9.921063	6.13409	13	Chr2: 24.971752	0.532683	22	0.00963454	0	0	1
1453748_a_at	71819	11491	Kif23	kinesin family member 23	Chr9: 61.924977	6.92648	10.9	Chr2: 98.186955	-0.532645	22	0.00964093	0.398607	0.0501374	0.807827
1454425_at	76128		5830495A06Rik	RIKEN cDNA 5830495A06 gene	Chr11: 23.697188	6.05313	14.1	Chr4: 74.243614	0.532491	22	0.00966717	0	0	1
1421390_at	20495	286	Slc12a1	solute carrier family 12, member 1 (kidney, Henle's loop, furosemide sensitive)	Chr2: 125.195210	5.64148	13.3	Chr12: 3.200000	-0.531927	22	0.00976388	0.264765	-0.170538	0.404881
1445340_at	105689	9005	Phr1	pam, highwire, rpm 1 MYC binding protein 2	Chr14: 103.242033	10.1743	10.6	Chr17: 26.814001	0.531835	22	0.00977982	0.334734	-0.131933	0.520572
1454820_at	231807	10106	C7orf43	human chromosome 7 open reading frame 43 protein	Chr5: 138.259864	9.88587	9	ChrX: 42.981911	0.531793	22	0.00978694	0	0	1
1426389_at	227541	121858	Camk1d	calcium/calmodulin-dependent protein kinase ID	Chr2: 5.296060	8.6993	16.5	Chr8: 7.885228	0.531674	22	0.00980748	0.405345	-0.0131418	0.949195
1443138_at	57429	101388	Sult5a1	sulfotransferase family 5A, member 1	Chr8: 123.154722	5.68178	9.5	Chr1: 66.197457	-0.531665	22	0.00980906	0.269169	-0.0734361	0.721452
1424116_x_at	19060	4550	Ppp5c	protein phosphatase 5, catalytic subunit	Chr7: 17.004788	10.7863	16.9	ChrX: 102.414526	0.531597	22	0.00982084	0.39623	-0.438931	0.0248789
1453204_at	71295		4933431K14Rik	RIKEN cDNA 4933431K14 gene	Chr9: 85.749840	6.08143	10.8	Chr4: 142.912003	-0.531596	22	0.00982108	0	-0.25397	0.210585
1438158_at	75947		4930594O21Rik	RIKEN cDNA 4930594O21 gene	Chr4: 111.657404	5.53804	11.9	ChrX: 153.551089	0.531529	22	0.00983252	0	0	1
1455422_x_at	18952	6107	Sept4	septin 4 (cell division control-related protein 2)	Chr11: 87.590015	8.84187	11.7	Chr9: 29.940961	-0.531523	22	0.00983358	0.405701	0.187954	0.357846
1459329_at	225049	12515	Ttc7	tetratricopeptide repeat domain 7	Chr17: 87.371344	10.1829	15.6	Chr2: 98.186955	0.531466	22	0.00984344	0.363317	0.401681	0.0419492
1416213_x_at	20932	6052	Surf4	surfeit gene 4	Chr2: 26.920891	10.0052	12.7	Chr3: 126.413660	0.53144	22	0.00984792	0.291332	0.00973526	0.962354
1423755_at	70650	32349	Zcchc8	zinc finger, CCHC domain containing 8	Chr5: 123.699808	10.599	11.3	ChrX: 153.533292	-0.531362	22	0.00986152	0	0.697891	7.38272e-05
1451886_at	11790	55619	Speg	aortic preferentially expressed gene 1	Chr1: 75.431772	6.4637	19.7	Chr7: 104.149021	-0.531296	22	0.00987293	0.357415	0	1
1431588_at			2900045O20Rik	RIKEN cDNA 2900045O20 gene	Chr12: 4.521779	6.4413	11.8	ChrX: 102.126656	-0.531288	22	0.00987439	0	0	1
1445931_at	239447	31381	LOC239447	collectin liver 1	Chr2: 145.969676	6.17761	8.7	Chr15: 97.576270	0.531206	22	0.00988856	0.320244	0	1
1418648_at	112407	32531	Egln3	EGL nine homolog 3 (C. elegans)	Chr12: 54.179034	6.7697	14.6	Chr15: 96.186877	0.531143	22	0.00989965	0.267358	-0.235807	0.246174
1420548_a_at	66356	49729	2310008H09Rik	RIKEN cDNA 2310008H09 gene	Chr7: 118.845793	7.84996	10.2	Chr11: 56.716831	-0.531063	22	0.00991351	0	-0.154671	0.450585
1419425_at	12801	7273	Cnr1	cannabinoid receptor 1 (brain)	Chr4: 33.944559	7.25974	11.9	Chr15: 87.476581	-0.530812	22	0.00995727	0.201746	-0.125867	0.540089
1455879_at	231659	5887	Gcn1l1	general control of amino-acid synthesis 1-like 1	Chr5: 115.589089	7.68909	11	ChrX: 102.126656	0.530778	22	0.00996327	0.354429	-0.287393	0.154566
1450627_at	11732	10664	Ank	progressive ankylosis	Chr15: 27.593873	10.9093	11.3	ChrX: 102.414526	-0.530477	22	0.010016	0.247538	-0.223683	0.272002
1451648_a_at	14276	627	Folr2	folate receptor 2 (fetal)	Chr7: 101.840046	7.46978	23.6	Chr7: 89.603538	0.530453	22	0.0100203	0.401326	-0.116349	0.571383
1459849_x_at			5730538E15Rik	RIKEN cDNA 5730538E15 gene	Chr1: 9.720454	5.29848	15.6	Chr7: 119.526142	0.530332	22	0.0100414	0	0	1
1445234_at	320644		C130030K03Rik	RIKEN cDNA C130030K03 gene	Chr10: 49.094877	5.66361	14.7	Chr13: 110.449360	0.530212	22	0.0100627	0	0	1
1415936_at	29815	31181	Bcar3	breast cancer anti-estrogen resistance 3	Chr3: 122.529620	10.575	15.7	Chr1: 107.486168	0.530092	22	0.0100839	0.686187	0.0152654	0.940999
1451131_at	54208	41008	Arl6ip1	ADP-ribosylation factor-like 6 interacting protein 1	Chr7: 118.121951	11.9886	13.1	Chr4: 122.859566	-0.530059	22	0.0100897	0.458349	0.293044	0.14626
1454275_at	69822		Cobll1	RIKEN cDNA 1810047P18 gene	Chr2: 65.238782	6.0647	14.9	Chr4: 132.619876	-0.53003	22	0.0100948	0	-0.433957	0.0267616
1419517_at	72978	12486	Cnih3	cornichon homolog 3	Chr1: 181.459368	5.93609	10.1	Chr2: 14.395051	0.52999	22	0.010102	0	-0.220958	0.278038
1459266_at	74117	68483	Actr3	ARP3 actin-related protein 3 homolog (yeast)	Chr1: 125.419997	9.49591	8.7	Chr14: 39.196761	0.529974	22	0.0101047	0.585417	0.661647	0.000232363
1447613_at	14049	40711	Eya2	eyes absent 2	Chr2: 165.491329	5.67265	9.4	ChrX: 102.126656	0.529966	22	0.0101061	0.38316	0.102875	0.617009
1439984_at	27388	8462	Ptdss2	phosphatidylserine synthase 2	Chr7: 141.157024	8.00022	10.6	Chr11: 101.599021	-0.529835	22	0.0101294	0.327624	-0.020861	0.919431
1449781_at			AA517650	AA517650	Chr13: 47.359468	6.32552	28.2	ChrX: 102.126656	0.529702	22	0.0101529	0	0	1
1440505_at	403178	41259	Plcxd1	phosphatidylinositol-specific phospholipase C X	Chr5: 110.102456	7.87878	14.9	Chr6: 55.124351	-0.529617	22	0.0101681	0.224929	-0.262305	0.195485
1432141_x_at	76758	115636	Gsdma2	gasdermin 2, high expression in stomach	Chr11: 98.657659	6.16974	7.8	ChrX: 3.231738	-0.529606	22	0.0101701	0.225346	0	1
1435953_at	107182	31978	Btaf1	BTAF1 RNA polymerase II, B-TFIID transcription factor-associated, (Mot1 homolog)	Chr19: 37.013545	9.69309	8.7	Chr3: 123.392033	-0.529558	22	0.0101785	0.411477	0.582264	0.00180352
1437129_at	320319		E330018D03Rik	RIKEN cDNA E330018D03 gene	Chr19: 45.761912	9.54361	13.8	Chr3: 102.111029	0.529541	22	0.0101816	0	0.463282	0.0171465
1417706_at	27419	222	Naglu	alpha-N-acetylglucosaminidase (Sanfilippo disease IIIB)	Chr11: 101.077075	8.99117	19.8	Chr2: 26.877892	0.529512	22	0.0101867	0.242408	-0.169231	0.408544
1424672_at	240283	21136	Dmxl1	Dmx-like 1	Chr18: 49.963671	9.14452	12.4	Chr9: 30.854373	-0.529471	22	0.0101939	0	-0.287221	0.154823
1415670_at	54161		Copg	coatomer protein complex, subunit gamma	Chr6: 87.909687	10.5043	14.3	Chr18: 82.255306	0.529448	22	0.0101981	0.414196	-0.242446	0.232736
1434948_at			A830046J09Rik	RIKEN cDNA A830046J09 gene	Chr19: 59.903741	7.59778	12.4	Chr3: 102.111029	0.52942	22	0.010203	0	0	1
1437044_a_at	14466	68040	Gba	glucosidase, beta, acid (Gaucher disease)	Chr3: 89.208539	10.3105	13.2	ChrX: 102.414526	0.529282	22	0.0102278	0.251804	0.0357599	0.862315
1424544_at	223649	121943	Nrbp2	nuclear receptor binding protein 2	Chr15: 76.085660	7.06278	9.3	Chr4: 67.182024	0.529234	22	0.0102363	0	-0.546597	0.00386185
1425020_at	217379	17076	Ubxd2a	UBX domain protein 2A (p97 adaptor protein)	Chr12: 4.877133	11.0397	22.1	ChrX: 102.414526	-0.529193	22	0.0102436	0	0	1
1453670_at	75083	75281	4930511O11Rik	RIKEN cDNA 4930511O11 gene	Chr2: 126.761110	6.26778	9.8	Chr6: 37.854985	-0.52918	22	0.010246	0	0	1
1452176_at	218210	68442	Nup153	nucleoporin 153	Chr13: 46.680380	11.2511	10.2	ChrX: 102.126656	-0.52918	22	0.010246	0	-0.114161	0.57869
1430459_at	74350		4632428C04Rik	RIKEN cDNA 4632428C04 gene	Chr16: 30.018826	6.21109	11.5	Chr7: 125.485006	0.529149	22	0.0102515	0	0	1
1424720_at	103534	8611	Mgat4b	mannoside acetylglucosaminyltransferase 4, isoenzyme B	Chr11: 50.234437	10.4692	10.8	ChrX: 151.323803	-0.529063	22	0.010267	0.343731	-0.327062	0.102913
1446642_at			D230050J18Rik	ESTs	Chr6: 12.011568	5.68204	17.9	Chr4: 132.619876	0.529022	22	0.0102742	0	-0.154077	0.452346
1417977_at	66892	41652	Eif4e3	eukaryotic translation initiation factor 4E member 3	Chr6: 99.625165	9.82726	11.2	ChrX: 151.323803	0.52895	22	0.0102873	0.394498	0.310729	0.122341
1460131_at	72719		2810040C05Rik	RIKEN cDNA 2810040C05 gene	Chr8: 26.131805	6.94417	11	Chr7: 117.164563	-0.528947	22	0.0102878	0	0	1
1432842_s_at	22630	105677	Ywhaq	tyrosine 3-monooxygenase/tryptophan 5-monooxygenase activation protein, theta polypeptide	Chr12: 21.390881	12.2992	7.6	Chr7: 81.535217	-0.528754	22	0.0103224	0.452427	-0.10912	0.595677
1449329_at	56525	122146	Zfp235	zinc finger protein 235	Chr7: 24.142662	8.6007	12.3	Chr6: 143.932688	0.528709	22	0.0103306	0	-0.0803424	0.696425
1443615_at	68832	41453	C2orf43	human chromosome 2 open reading frame 43	Chr12: 8.281857	6.95391	11.9	ChrX: 52.951018	0.5286	22	0.0103502	0.25819	0	1
1446302_at	70266	37872	Ccbl1	cysteine conjugate-beta lyase 1	Chr2: 30.197086	6.18357	23.8	Chr7: 71.696966	0.528596	22	0.0103509	0.272122	-0.491947	0.0106895
1424058_at	73137	12491	1190002C06Rik	RIKEN cDNA 1190002C06 gene	Chr18: 57.381686	9.02596	15.7	Chr14: 3.000000	0.528582	22	0.0103535	0	0	1
1443734_at	71116	9655	Stx18	syntaxin 18	Chr5: 38.128457	8.15674	10.6	ChrX: 102.126656	0.528532	22	0.0103625	0.374466	-0.374834	0.0591956
1445924_at	19715	115685	Rex2	reduced expression 2	Chr4: 146.972322	5.86326	8.4	Chr9: 71.404472	0.528453	22	0.0103767	0	-0.264576	0.191502
1426379_at	75705	83162	Eif4b	eukaryotic translation initiation factor 4B	Chr15: 102.093036	11.3909	14.8	Chr1: 73.111686	0.528396	22	0.010387	0.317995	-0.311787	0.121006
1425687_at	12633	7652	Cflar	CASP8 and FADD-like apoptosis regulator	Chr1: 58.754766	8.70587	8.5	Chr1: 70.759517	0.528329	22	0.0103992	0.372317	0.186869	0.360678
1445014_at	99797		AU019157	expressed sequence AU019157	Chr3: 84.828809	6.77387	15.9	Chr3: 102.111029	0.528303	22	0.0104038	0	0	1
1421678_at	16439	37593	Itpr2	inositol 1,4,5-triphosphate receptor 2	Chr6: 146.422705	7.21513	10.6	ChrX: 52.951018	0.52823	22	0.0104171	0.24913	0.435345	0.0262251
1457576_at	12986	601	Csf3r	colony stimulating factor 3 receptor (granulocyte)	Chr17: 31.360211	7.14652	9.7	Chr4: 13.897101	0.528192	22	0.010424	0.409191	0.709675	4.90468e-05
1426185_at	14678	55539	Gnai2	guanine nucleotide binding protein, alpha inhibiting 2	Chr9: 107.635900	5.64174	10.1	Chr11: 8.786241	-0.528187	22	0.0104248	0.324691	0.702452	6.31632e-05
1452963_at	68283	19280	9530077C05Rik	RIKEN cDNA 9530077C05 gene	Chr9: 22.444296	6.77157	10.6	Chr7: 45.725191	-0.528084	22	0.0104436	0	0.0743423	0.718152
1451830_a_at	20742	2354	Spnb2	spectrin beta 2	Chr11: 30.108887	7.26178	14.7	ChrX: 102.414526	0.528073	22	0.0104456	0.446886	-0.095422	0.64287
1422147_a_at	53357	2635	Pla2g6	phospholipase A2, group VI	Chr15: 79.286391	8.84891	20.9	Chr15: 83.096920	0.528043	22	0.0104511	0.258539	-0.155838	0.447133
1435099_at	72554	38211	Utp14a	UTP14, U3 small nucleolar ribonucleoprotein, homolog A (yeast)	ChrX: 48.282060	10.7278	11	ChrX: 102.126656	0.527925	22	0.0104726	0.256621	-0.0180686	0.930188
1429431_at	67143	23363	Zfpn1a5	zinc finger protein, subfamily 1A, 5	Chr7: 131.389408	10.0163	14.1	ChrX: 102.414526	-0.527822	22	0.0104913	0	0	1
1416766_at	67247	9904	2810484M10Rik	RIKEN cDNA 2810484M10 gene	Chr1: 184.819295	11.8415	8.1	Chr2: 179.277836	0.527743	22	0.0105057	0.216983	0	1
1447960_at	331021		9630017O17	hypothetical protein 9630017O17	Chr9: 105.410082	6.07574	37	Chr9: 99.750326	-0.527695	22	0.0105144	0	0	1
1452594_at	72102	31183	Dusp11	dual specificity phosphatase 11 (RNA/RNP complex 1-interacting)	Chr6: 85.947697	10.681	15	Chr7: 129.035694	0.527608	22	0.0105304	0	0.397652	0.0442468
1422002_at	17119	1767	Mad	Max dimerization protein	Chr6: 86.650892	8.25635	10	Chr15: 97.576270	-0.527565	22	0.0105382	0.458024	0.299064	0.137771
1446485_at			4932443J21Rik	ESTs	Chr11: 38.491859	5.70852	11.4	Chr7: 117.164563	0.527502	22	0.0105497	0	0	1
1456117_at	72462	57086	Rrp1b	ribosomal RNA processing 1 (anakin, metastasis associated)	Chr17: 32.062266	9.47926	12.1	ChrX: 102.126656	0.52748	22	0.0105538	0.393387	0.171311	0.402721
1448385_at	100561	26432	Slc15a4	solute carrier family 15, member 4	Chr5: 127.595864	10.4507	12.3	Chr15: 102.360421	0.527431	22	0.0105628	0.309713	0.179678	0.379781
1418981_at	12364	7654	Casp12	caspase 12	Chr9: 5.354643	8.10104	13.6	Chr7: 125.485006	0.527325	22	0.0105822	0.325799	-0.0761488	0.711587
1457444_at			C330023M02Rik	adult male aorta and vein cDNA, RIKEN full-length enriched library, clone:A530012F11 product:unknown EST, full insert sequence.	Chr3: 52.549661	6.00204	9.6	Chr4: 131.999242	-0.527205	22	0.0106043	0	0.0993066	0.629338
1446517_at	76459	20327	Car12	ESTs	Chr9: 66.754468	6.12396	17.8	Chr10: 19.937470	-0.527179	22	0.010609	0.375591	-0.259046	0.201297
1453239_a_at	52024	34920	Ankrd22	ankyrin repeat domain 22	Chr19: 34.123329	5.99274	6.5	Chr9: 72.152200	-0.52711	22	0.0106217	0	0.134001	0.514
1438265_at	67986		4930413O22Rik	RIKEN cDNA 4930413O22 gene	Chr1: 10.070038	8.98726	12.3	Chr9: 72.152200	0.527097	22	0.0106242	0	0	1
1439048_at	239857	17705	Cadm2	cell adhesion molecule 2	Chr16: 66.656996	5.70204	12.2	Chr7: 37.923912	0.527089	22	0.0106257	0	0.0892374	0.664643
1452197_at	70099	4015	Smc4	structural maintenance of chromosomes 4	Chr3: 69.033935	12.8065	12.3	ChrX: 151.323803	-0.527039	22	0.0106349	0.341862	0.61999	0.00072929
1444482_at	319448	8952	Fndc3a	fibronectin type III domain containing 3a	Chr14: 72.699252	8.04165	14.3	Chr16: 88.933807	0.526931	22	0.0106548	0.332479	0.0100618	0.961092
1416977_at	56324	68490	Stam2	signal transducing adaptor molecule (SH3 domain and ITAM motif) 2	Chr2: 52.691773	7.24183	16.8	Chr2: 20.017306	-0.526788	22	0.0106812	0.482635	-0.143895	0.483115
1454767_at	329372		D2Bwg1423e	Brigham and Women's Genetics 1423 expressed	Chr2: 27.443792	6.99439	10.2	Chr12: 113.258515	0.526726	22	0.0106927	0	-0.494502	0.010229
1459648_at			MGC37079	ESTs	Chr15: 81.005138	7.96674	18	Chr15: 79.518120	0.526724	22	0.010693	0	0	1
1422716_a_at	11431	38274	Acp1	acid phosphatase 1, soluble	Chr12: 30.894978	6.67643	16.8	ChrX: 146.829353	-0.526685	22	0.0107003	0.600462	-0.301393	0.134584
1445581_at			5330426P16Rik	adult male aorta and vein cDNA, RIKEN full-length enriched library, clone:A530049M24 product:unknown EST, full insert sequence.	Chr7: 73.609048	8.33722	11.4	Chr3: 89.361111	0.526622	22	0.010712	0	0.0899097	0.662263
1448238_at	68045	9355	C14orf166	CLE7 homolog (UPF0568 protein)	Chr14: 19.812115	12.254	10.4	Chr7: 39.894396	0.526526	22	0.0107298	0	0	1
1452268_at	72826	25107	Fam76b	family with sequence similarity 76, member B	Chr9: 13.845945	10.6955	11.2	ChrX: 102.126656	-0.526522	22	0.0107305	0	0	1
1458605_at	218639	56843	Arfrp2	ADP-ribosylation factor related protein 2	Chr13: 113.827278	8.30739	6.7	Chr5: 29.537495	0.526499	22	0.0107348	0	0	1
1443240_at	14734	20944	Gpc3	glypican 3	ChrX: 52.553191	6.20157	20.3	Chr16: 22.028845	0.526249	22	0.0107812	0.396369	-0.2351	0.247634
1423273_at	18975	2016	Polg	polymerase (DNA directed), gamma (mitochondrial polymerase)	Chr7: 79.448830	8.60987	11.6	Chr7: 122.000000	0.526172	22	0.0107957	0.283191	0.439411	0.0247032
1450418_a_at	67864	32658	Yipf4	Yip1 domain family, member 4	Chr17: 74.499383	8.73248	24.9	ChrX: 102.414526	-0.525936	22	0.0108397	0	0.0505222	0.806379
1432717_at	170772	15773	Glcci1	glucocorticoid induced transcript 1	Chr6: 8.415255	6.24452	14.4	Chr2: 11.785864	-0.525928	22	0.0108413	0.417928	-0.120677	0.557054
1451115_at	229615	4447	Pias3	protein inhibitor of activated STAT 3	Chr3: 96.705394	8.79213	11.9	Chr7: 137.863701	0.525924	22	0.0108421	0.458295	-0.00925175	0.964222
1421730_at	26423	3638	Nr5a1	nuclear receptor subfamily 5, group A, member 1	Chr2: 38.701412	6.47857	11.7	Chr10: 17.820266	-0.525813	22	0.0108628	0.248702	-0.20658	0.311287
1437002_at	215708	18369	Fam73a	family with sequence similarity 73, member A	Chr3: 152.276237	7.46796	9.9	Chr9: 56.967084	0.525748	22	0.0108751	0	0	1
1460608_at	12287	20184	Cacna1b	calcium channel, voltage-dependent, N type, alpha 1B subunit (pore subunit, neurotransmitter release, dihydropyridine-insensitive, omega-conotoxin-sensitive)	Chr2: 24.603924	5.74804	12.2	Chr15: 102.360421	0.525702	22	0.0108837	0.249262	0.0440609	0.830764
1449377_at	66257	11936	Nicn1	nicolin 1	Chr9: 108.295935	7.83909	12.1	Chr19: 48.574400	0.525692	22	0.0108855	0.365684	-0.660502	0.000240339
1457239_at	20963	2390	Syk	spleen tyrosine kinase	Chr13: 52.613319	9.82235	9.7	ChrX: 102.414526	0.525689	22	0.0108861	0.381916	0.75604	7.92914e-06
1426213_at	27993	68891	Imp4	IMP4, U3 small nucleolar ribonucleoprotein (pre-rRNA cleavage with U3 small nucleolar RNA)	Chr1: 34.444469	10.4092	12.6	Chr11: 98.136016	0.525671	22	0.0108895	0.432284	0.433876	0.0267929
1457297_at	17258	4080	Mef2a	myocyte enhancer factor 2A	Chr7: 67.245762	9.36722	8.6	Chr15: 97.576270	0.5256	22	0.0109027	0.369842	-0.0679366	0.741585
1448334_a_at	12453	4979	Ccni	cyclin I	Chr5: 93.181970	11.5604	12.6	Chr11: 8.836724	-0.525518	22	0.0109183	0.26852	0.0637328	0.757088
1426914_at	218518	27037	Marveld2	MARVEL (membrane-associating) domain containing 2	Chr13: 100.596013	8.04217	40.7	Chr13: 98.436215	0.525459	22	0.0109293	0.31704	0.00253303	0.990202
1448093_s_at	109748		Catna1	dominant cataract 5	Chr18: 35.177909	5.77422	10.2	Chr11: 59.237260	0.525413	22	0.010938	0	0	1
1425231_a_at	22704	40684	Zfp46	zinc finger protein 46	Chr4: 136.291315	10.2428	10.6	Chr6: 101.847298	0.5254	22	0.0109406	0.382646	-0.0229832	0.911265
1443218_at	233489	111783	Picalm	phosphatidylinositol binding clathrin assembly protein	Chr7: 90.131577	7.48483	22.8	Chr2: 9.829662	-0.525356	22	0.0109488	0.387929	0.474925	0.0142182
1421154_at	15166	31022	Hcn2	hyperpolarization-activated, cyclic nucleotide-gated K+ 2	Chr10: 79.735526	6.71665	10.2	Chr7: 111.707135	-0.525325	22	0.0109547	0.237747	-0.350712	0.0789822
1445967_at	102678		AU022331	expressed sequence AU022331	Chr9: 118.725465	7.18157	10.4	ChrX: 102.126656	0.525265	22	0.0109661	0	0	1
1457188_at	213498	11409	Arhgef11	Rho guanine nucleotide exchange factor (GEF) 11	Chr3: 87.635521	7.43304	12.2	Chr15: 88.099057	0.525208	22	0.0109768	0.544208	-0.549966	0.0036066
1443708_at	238037	49822	BC068281	cDNA sequence BC068281	Chr12: 4.867173	6.49	12.6	Chr11: 101.599021	0.525186	22	0.0109809	0	0.0437961	0.831767
1438317_a_at	13804	55823	Endog	endonuclease G	Chr2: 30.173828	8.75587	10.5	Chr4: 155.894026	0.52515	22	0.0109877	0.379207	-0.364154	0.067417
1457426_at			1700022O21Rik	RIKEN cDNA 1700022O21 gene	Chr9: 121.945807	7.09283	14.7	Chr11: 101.470182	0.525109	22	0.0109955	0	0	1
1430848_a_at	103268	12254	2410017P07Rik	RIKEN cDNA 2410017P07 gene	Chr10: 41.740907	7.19104	9.5	Chr15: 97.760642	-0.525098	22	0.0109976	0	0.368927	0.0636406
1435358_at	103841	9933	Cuedc1	CUE domain containing 1	Chr11: 88.193565	8.57939	13.1	Chr19: 7.273188	0.525049	22	0.0110068	0	-0.424977	0.0304507
1432885_at	105727	12745	Slc38a1	solute carrier family 38, member 1 (sodium-coupled neutral amino acid transporter 1)	Chr15: 20.277033	6.2793	23.3	Chr15: 97.576270	-0.525043	22	0.011008	0.335376	-0.0153594	0.940636
1438943_x_at	103963	2213	Rpn1	ribophorin I	Chr6: 88.103732	11.9283	9.8	Chr5: 58.342667	0.525041	22	0.0110084	0.272417	-0.505207	0.00847483
1439834_at	68234		2400009B08Rik	RIKEN cDNA 2400009B08 non-coding	Chr8: 3.671234	6.30461	23.1	Chr16: 22.124255	-0.52493	22	0.0110294	0	0.000842229	0.996742
1417864_at	18655	21542	Pgk1	phosphoglycerate kinase 1	ChrX: 106.202552	12.2937	11.9	Chr14: 99.776068	0.524922	22	0.0110309	0.389114	-0.0843497	0.682041
1430362_at	20411	83252	Sorbs1	sorbin and SH3 domain containing 1	Chr19: 40.472821	7.28357	11.5	Chr3: 126.198177	-0.524888	22	0.0110374	0.62743	-0.431887	0.0275781
1436473_at	72720	69325	Zfp248	zinc finger protein 248	Chr6: 118.428214	5.84043	9.4	Chr15: 83.096920	0.52475	22	0.0110637	0	-0.276429	0.171623
1459273_at			MGC28837	ESTs	Chr12: 84.196131	6.52013	14.8	Chr6: 37.854985	-0.524617	22	0.011089	0	0	1
1445799_at			2900057K09Rik	ESTs	Chr7: 113.369945	6.46513	9.9	Chr15: 8.299029	-0.524484	22	0.0111143	0	0	1
1456277_at	320374		7530414M10Rik	7530414M10Rik eye and brain EST	Chr15: 83.173542	6.46204	21.8	Chr15: 82.453222	-0.524482	22	0.0111147	0	0	1
1440406_at	242691	11122	Gpatc3	G patch domain containing 3	Chr4: 133.583688	7.8027	14.2	Chr15: 96.200659	-0.52445	22	0.0111209	0	0	1
1431224_at	22215	7988	Ube3a	ubiquitin protein ligase E3A	Chr7: 59.278253	7.844	26.5	Chr7: 74.522856	0.524403	22	0.0111299	0.265826	0.190798	0.350483
1422099_a_at	18389	22609	Oprl1	opioid receptor-like 1 (kappa-type 3 opiod receptor, nociceptin receptor, orphanin)	Chr2: 181.719058	5.991	9.5	Chr2: 7.696420	-0.524378	22	0.0111346	0.22702	-0.192489	0.346149
1436068_at	229055	11395	Zbtb10	zinc finger and BTB domain containing 10	Chr3: 9.281604	8.09991	12.7	Chr16: 67.888641	0.524364	22	0.0111374	0	-0.0145841	0.943628
1438984_x_at	19172	2090	Psmb4	proteasome (prosome, macropain) subunit, beta type 4	Chr3: 94.884362	11.8836	13.1	Chr3: 105.059546	-0.524097	22	0.0111885	0.341559	0.0226143	0.912684
1444372_at	213827	1250	Arcn1	archain 1	Chr9: 44.753201	8.092	12.7	Chr4: 40.731591	0.523923	22	0.011222	0.366969	0.0353532	0.863867
1416311_s_at	22144	115737	Tuba3a	tubulin, alpha 3A	Chr6: 125.281103	9.09043	12.7	ChrX: 151.323803	-0.523914	22	0.0112236	0.253102	-0.0378992	0.854162
1438298_a_at	71089	69435	Sept12	RIKEN cDNA 4933413B09 gene	Chr16: 4.987324	5.94152	12.5	Chr9: 71.404472	-0.523879	22	0.0112304	0.292167	-0.0613569	0.765891
1449002_at	27280	8233	Phlda3	pleckstrin homology-like domain, family A, member 3	Chr1: 135.768677	9.265	16.3	Chr1: 127.168235	-0.523829	22	0.0112401	0.397977	-0.102141	0.619538
1435737_a_at	67203		Nde1	nuclear distribution gene E homolog 1	Chr16: 14.190140	10.2973	11.4	Chr11: 101.599021	-0.523789	22	0.0112478	0.354871	0.731459	2.18102e-05
1447890_at			Rcn	reticulocalbin	--	5.89039	6.6	Chr5: 58.342667	0.523612	22	0.011282	0	0	1
1451212_at	70012	11254	2410030J07Rik	RIKEN cDNA 2410030J07 gene	Chr4: 134.130295	8.37878	9.8	Chr4: 125.588387	-0.523599	22	0.0112845	0	0	1
1458199_at	75452	41774	Ascc2	activating signal cointegrator 1 complex subunit 2	Chr11: 4.642380	8.17122	10.1	Chr1: 45.598788	0.523475	22	0.0113085	0	0.226315	0.266254
1432263_a_at	20463	3463	Cox7a2l	cytochrome c oxidase subunit VIIa polypeptide 2-like	Chr17: 83.502057	12.5557	18.1	Chr2: 98.186955	0.523458	22	0.0113118	0.362573	-0.102564	0.618081
1415870_at	12321	936	Calu	calumenin	Chr6: 29.376121	11.3886	10	Chr7: 119.176160	0.52344	22	0.0113153	0.301918	-0.110763	0.590115
1434602_at	76199	25256	Thrap2	thyroid hormone receptor associated protein 2	Chr5: 118.764866	9.74587	9.8	Chr13: 81.107254	-0.523421	22	0.0113189	0.325171	0	1
1441025_at	319807	14974	Kiaa1239	leucine-rich repeat and WD repeat-containing protein KIAA1239	Chr5: 63.646211	6.1453	13.1	Chr2: 70.916445	0.523368	22	0.0113293	0	0	1
1442821_at	57376	37727	Smbp	SWI/SNF related, matrix associated, actin dependent regulator of chromatin, subfamily e, member 1	Chr19: 41.257380	8.01587	8.4	Chr3: 123.392033	0.523329	22	0.0113367	0.381177	0	1
1449080_at	15182	68187	Hdac2	histone deacetylase 2	Chr10: 36.998081	9.88848	12.3	ChrX: 102.414526	-0.523255	22	0.0113512	0.284234	0.430962	0.0279496
1417287_at	14950	7749	H13	histocompatibility 13	Chr2: 152.700224	11.2884	9.8	ChrX: 71.441039	0.523129	22	0.0113757	0.385472	-0.106976	0.602964
1430554_at	320398	62452	Lrig3	leucine-rich repeats and immunoglobulin-like domains 3	Chr10: 126.014675	5.88665	14.6	Chr15: 97.576270	-0.523071	22	0.0113869	0.455718	-0.339389	0.0898461
1437431_at	13047	22551	Cux1	cut-like homeobox 1 (CCAAT displacement protein)	Chr5: 136.483123	10.205	11	Chr2: 98.186955	0.52307	22	0.0113872	0.412805	0.230989	0.256238
1447979_at	52850	64485	Sgsm1	small G protein signaling modulator 1 (RUN and TBC1 domain containing 2)	Chr5: 113.243269	7.36357	15.3	Chr10: 116.640226	0.523065	22	0.0113881	0.381344	-0.448945	0.0214138
1459103_at	15260	48172	Hira	histone cell cycle regulation defective homolog A (S. cerevisiae)	Chr16: 18.943290	6.36183	8	Chr15: 97.576270	0.522912	22	0.011418	0.366709	0.232165	0.253756
1428748_at			BC055757	hypothetical protein LOC414758	Chr19: 61.122539	9.18291	17.1	Chr15: 60.038735	0.522839	22	0.0114323	0	0	1
1440018_at	99738	68427	Kcnc4	potassium voltage gated channel, Shaw-related subfamily, member 4	Chr3: 107.440428	6.71122	16.5	Chr13: 98.436215	-0.522744	22	0.0114507	0.203271	-0.121574	0.554104
1439605_at	434008	86704	Tmem178b	transmembrane protein 178	Chr6: 40.249039	6.67974	9.5	Chr18: 78.806816	0.522701	22	0.0114591	0	0	1
1435508_x_at	66055	9360	0610009D07Rik	RIKEN cDNA 0610009D07 gene	Chr12: 4.827156	5.41161	8.1	Chr3: 105.059546	-0.522595	22	0.01148	0	-0.163642	0.424417
1450904_at	66074	41626	Tmem167a	transmembrane protein 167a	Chr13: 90.104917	11.4617	13.3	Chr14: 19.749489	0.522594	22	0.0114802	0	0	1
1448878_at	17121	32333	Mxd3	Max dimerization protein 3	Chr13: 55.325548	9.2367	11.1	ChrX: 102.414526	-0.522505	22	0.0114976	0.438596	0.86279	1.43367e-08
1436370_at	14917	3641	Gucy2c	guanylate cyclase 2c	Chr6: 136.697518	5.91917	11.7	Chr15: 97.760642	-0.522436	22	0.0115112	0.296188	-0.100678	0.624588
1442842_at	66667	11617	Hspbap1	Hspb associated protein 1	Chr16: 35.827887	7.06726	11.2	ChrX: 102.126656	-0.522408	22	0.0115166	0	0.298923	0.137964
1437461_s_at	67225	9746	2810441O16Rik	RIKEN cDNA 2810441O16 gene	Chr3: 113.605481	9.35604	10.2	ChrX: 102.126656	-0.522403	22	0.0115177	0	0	1
1438708_x_at	54401	20724	Ywhab	tyrosine 3-monooxygenase/tryptophan 5-monooxygenase activation protein, beta polypeptide	Chr2: 164.017965	8.30909	9.4	Chr15: 97.760642	0.522383	22	0.0115216	0.429254	0.198828	0.330189
1416039_x_at	16007	1194	Cyr61	cysteine-rich, angiogenic inducer, 61 (growth factor-inducible immediate-early gene)	Chr3: 145.647114	8.74096	12.1	Chr4: 88.951728	-0.522277	22	0.0115425	0.449667	-0.0191837	0.925891
1457852_at	268977	522	Ltbp1	latent transforming growth factor beta binding protein 1	Chr17: 75.175633	6.20904	17.5	Chr7: 73.619940	-0.522266	22	0.0115446	0.434602	0.0053229	0.979411
1451892_at	16591	68415	Kl	klotho (suppressor of IGF1 and insulin signaling, aging related)	Chr5: 150.986500	6.20409	15.9	Chr15: 87.454918	-0.522244	22	0.011549	0.236988	-0.243911	0.229837
1424376_at	104445	5128	Cdc42ep1	CDC42 effector protein (Rho GTPase binding) 1	Chr15: 78.850354	8.812	15.8	Chr2: 70.495989	-0.522242	22	0.0115493	0.479913	-0.207949	0.308019
1423151_at	67838	9464	Dnajb11	DnaJ (Hsp40) homolog, subfamily B, member 11	Chr16: 22.870964	10.4026	16.2	Chr7: 119.176160	0.522156	22	0.0115662	0.330403	0.125504	0.541268
1456845_at	69089	31281	Oxa1l	oxidase assembly 1-like	Chr14: 54.361460	8.31517	11.8	Chr3: 148.065034	0.52214	22	0.0115694	0	-0.289547	0.151361
1437069_at	237542	68813	Osbpl8	oxysterol binding protein-like 8	Chr10: 111.296878	10.8086	18.3	ChrX: 102.414526	-0.522089	22	0.0115795	0.287318	0.457846	0.0186736
1447351_x_at			Cd209c	Mus musculus transcribed sequences	--	5.37048	17	Chr18: 49.946937	-0.522043	22	0.0115887	0	0.249851	0.218332
1428437_at	67070	40537	Lsm14a	LSM14 homolog A (SCD6)	Chr7: 34.344688	10.5654	11.4	Chr9: 31.156625	-0.52203	22	0.0115912	0.195583	0.293504	0.145598
1446869_at			MGC40815	ESTs	Chr18: 66.924838	6.53717	11.9	Chr11: 64.680151	0.522027	22	0.0115917	0	0	1
1459004_at	20660	2336	Sorl1	sortilin-related receptor, LDLR class A repeats-containing	Chr9: 42.031184	7.31283	11	Chr4: 105.248708	0.521942	22	0.0116086	0.361527	0.161812	0.429687
1428148_s_at	78885	11573	Coro7	coronin 7	Chr16: 4.627140	10.9424	12.8	Chr17: 26.814001	0.521752	22	0.0116463	0.404366	0.705533	5.67533e-05
1447605_at	431706	75311	Zfp93	zinc finger protein 93	Chr13: 67.305711	5.40348	11	Chr9: 107.639250	0.52169	22	0.0116584	0	-0.376985	0.0576384
1441247_at	237625	9251	Pla2g3	phospholipase A2, group III	Chr11: 3.496763	6.42978	11.5	Chr17: 31.931352	-0.521664	22	0.0116637	0.272951	-0.158845	0.438306
1436161_at	100710	41001	Pds5b	PDS5, regulator of cohesion maintenance, homolog B	Chr5: 150.809912	10.3545	7.9	ChrX: 102.414526	-0.521585	22	0.0116794	0.38246	0.5966	0.00129531
1434038_at	235567		Dnajc13	DnaJ (Hsp40) homolog, subfamily C, member 13	Chr9: 104.151791	10.582	7.9	Chr1: 5.641533	0.521544	22	0.0116875	0	0.147296	0.47272
1455880_s_at	56208	2794	Becn1	beclin 1 (autophagy, coiled-coil, myosin-like BCL2-interacting protein)	Chr11: 101.288516	11.636	16.8	ChrX: 102.414526	-0.5215	22	0.0116962	0.27961	0.408192	0.0384361
1416556_at	67125	4359	Sas	sarcoma amplified sequence	Chr10: 127.067426	11.0397	10.8	Chr9: 71.404472	0.521479	22	0.0117004	0	0	1
1438033_at	11429	856	Aco2	aconitase 2, mitochondrial	Chr15: 81.816265	7.32396	8.1	Chr1: 70.759517	0.521454	22	0.0117053	0.215873	-0.299843	0.136698
1429835_at	641361	53159	Pinlyp	phospholipase A2 inhibitor and LY6/PLAUR domain containing	Chr7: 24.541865	6.00409	11	Chr2: 70.916445	-0.521417	22	0.0117128	0	0	1
1440608_at	75690	35386	2210412E05Rik	RIKEN cDNA 2210412E05 gene	Chr13: 23.441864	6.64996	11.4	Chr2: 14.395051	-0.521366	22	0.0117229	0	-0.0626476	0.761105
1444723_at	109050	10421	6530418L21Rik	LOC55924 protein	Chr3: 105.717565	6.34752	9.5	Chr2: 160.303693	-0.521346	22	0.0117269	0	-0.313535	0.118825
1441170_a_at	69601	13058	Dab2ip	disabled homolog 2 interacting protein	Chr2: 35.707646	6.89387	17.1	Chr9: 31.156625	0.521313	22	0.0117336	0.46703	-0.356006	0.0742597
1453582_at	12660	88575	Chka	choline kinase alpha	Chr19: 3.871366	9.11887	9.5	Chr2: 98.186955	0.521288	22	0.0117385	0.424162	0.625336	0.000635462
1439256_x_at	83924	2454	Tm7sf1	transmembrane 7 superfamily member 1	Chr13: 12.615072	10.2128	15.4	Chr2: 134.462008	0.521275	22	0.0117412	0.369386	0	1
1456584_x_at	236539	39318	Phgdh	3-phosphoglycerate dehydrogenase	Chr3: 65.615150	10.1262	15.6	ChrX: 102.126656	0.521166	22	0.011763	0.428024	-0.0690937	0.737335
1457575_at			AU021128	AU021128 rare EST	Chr2: 52.875905	7.32952	16.9	ChrX: 71.441039	0.521136	22	0.0117689	0	0	1
1434522_at	57773	32422	Wdr4	WD repeat domain 4	Chr17: 31.494483	8.04157	12.3	Chr18: 62.994019	0.521098	22	0.0117765	0.293844	-0.183052	0.370745
1432452_at	74272		1700054O19Rik	RIKEN cDNA 1700054O19 gene	Chr14: 25.706437	7.19826	11.4	Chr5: 55.045855	0.521036	22	0.0117889	0	-0.073964	0.719529
1452903_at	68176	19818	6230427J02Rik	RIKEN cDNA 6230427J02 gene	Chr9: 107.984293	9.76983	13.7	Chr17: 26.814001	-0.521014	22	0.0117933	0.297572	0.445041	0.0227147
1446128_at	13592	56471	Ebf2	early B-cell factor 2	Chr14: 67.319579	5.80113	8	Chr7: 37.923912	0.520909	22	0.0118144	0.362197	-0.101611	0.621367
1445952_at	210933	1289	Baiap1	brain-specific angiogenesis inhibitor 3	Chr6: 94.104859	6.319	9.3	Chr18: 85.765082	0.520901	22	0.011816	0.438601	0	1
1428507_at	76987	12667	Hdhd2	haloacid dehalogenase-like hydrolase domain containing 2	Chr18: 76.970828	9.45035	37.1	Chr18: 76.870082	-0.520866	22	0.011823	0	-0.534407	0.00491756
1422718_at	11778	100592	Ap3s2	adaptor-related protein complex 3, sigma 2 subunit	Chr7: 79.879794	8.11326	16.4	Chr7: 74.522856	0.520639	22	0.0118686	0.414687	-0.352229	0.0776066
1420510_at	109162		2810036K01Rik	RIKEN cDNA 2810036E22 gene	Chr18: 52.491348	8.04491	20.5	Chr18: 49.946937	0.52062	22	0.0118724	0	0	1
1415829_at	98386	2455	Lbr	lamin B receptor	Chr1: 181.815443	12.9597	16.2	ChrX: 102.414526	-0.520551	22	0.0118863	0.424958	0.870999	7.14674e-09
1420587_at	116732	76446	Tsga13	testis specific gene A13	Chr6: 30.897176	7.30678	8.1	Chr15: 97.576270	0.520533	22	0.01189	0.21582	0.0144958	0.943969
1415703_at	59026	45994	Huwe1	HECT, UBA and WWE domain containing 1 (E3 ubiquitin-protein ligase HUWE1)	ChrX: 151.932593	11.6199	11.7	ChrX: 102.414526	0.52053	22	0.0118907	0.356977	0.154932	0.44981
1443517_at			2810449H11Rik	ESTs	Chr19: 44.937184	6.78991	39.4	Chr19: 48.327925	0.520525	22	0.0118915	0	0	1
1432335_at	75263		4930551O13Rik	RIKEN cDNA 4930551O13 gene	Chr2: 5.040591	5.74187	12.8	Chr3: 74.704013	-0.520523	22	0.0118921	0	0	1
1424562_a_at	11739	36058	Slc25a4	solute carrier family 25 (mitochondrial carrier, adenine nucleotide translocator), member 4	Chr8: 46.207502	12.0089	11.3	ChrX: 102.414526	0.520478	22	0.0119011	0.313479	-0.167631	0.413053
1417471_s_at	52392	13239	C5orf30	human chromosome 5 open reading frame 30	Chr1: 97.644021	10.3097	18.1	ChrX: 102.414526	-0.520469	22	0.0119029	0	0	1
1452367_at	107684	2546	Coro2a	coronin, actin binding protein 2A	Chr4: 46.537429	9.6283	15.3	ChrX: 102.414526	0.520439	22	0.011909	0.385912	-0.100563	0.624987
1438931_s_at	140742	8697	Sesn1	sestrin 1	Chr10: 41.908206	10.4779	15.1	Chr14: 9.546676	-0.520363	22	0.0119243	0.273447	0.262109	0.19583
1432031_at			4930563E18Rik	RIKEN cDNA 4930563E18 gene	Chr18: 10.707943	6.3417	12.5	Chr2: 160.769244	0.520363	22	0.0119244	0	-0.154851	0.450051
1443208_at	83924	2454	Tm7sf1	transmembrane 7 superfamily member 1	Chr13: 12.640256	7.79752	13.3	Chr16: 89.532874	0.520227	22	0.0119519	0.369386	0	1
1431195_at	77733	12807	Rnf170	ring finger protein 170	Chr8: 26.125901	8.1467	12.9	Chr6: 37.854985	0.520163	22	0.0119647	0	-0.091968	0.654996
1458739_at	268977	522	Ltbp1	latent transforming growth factor beta binding protein 1	Chr17: 75.306392	7.05543	9.6	Chr17: 79.093402	0.520161	22	0.0119652	0.434602	0.0053229	0.979411
1441204_at	13688	3022	Eif4ebp2	eukaryotic translation initiation factor 4E binding protein 2	Chr10: 61.441025	8.86257	11.2	Chr12: 30.182102	0.520149	22	0.0119677	0.336168	0.131762	0.52112
1448903_at	93684	3145	Sep15	15 kDa selenoprotein	Chr3: 144.597162	11.9901	15	Chr11: 56.716831	-0.520089	22	0.0119798	0.452164	-0.372212	0.061138
1438059_at	75444	87304	Ctxn3	cortexin 3	Chr18: 57.477539	5.62591	8.7	Chr7: 68.539279	0.519915	22	0.0120152	0	0	1
1420019_at	216350	20968	Tm4sf3	transmembrane 4 superfamily member 3	Chr10: 115.849380	7.71404	11.1	Chr3: 69.025720	-0.519885	22	0.0120213	0.197881	0	1
1447476_at	224814	58616	Abcc10	ATP-binding cassette, sub-family C (CFTR/MRP), member 10	Chr17: 46.322891	6.9823	13.6	ChrX: 102.126656	0.51987	22	0.0120243	0.278711	-0.329376	0.100359
1436663_at	68229	19195	1700105P06Rik	RIKEN cDNA 1700105P06 gene	Chr19: 7.356483	6.65022	7.8	Chr7: 70.832514	-0.51983	22	0.0120324	0	-0.196893	0.335012
1446364_at	77629	18172	Sphkap	SPHK1 interactor, AKAP domain containing	Chr1: 83.397174	5.54591	14.5	Chr5: 23.184735	0.519778	22	0.012043	0.330984	-0.295143	0.143259
1459554_at			Otoa	ESTs, Weakly similar to L1 repeat, Tf subfamily, member 30 [] [M.musculus]	Chr11: 41.313788	5.50943	13.1	Chr6: 16.059391	0.519757	22	0.0120473	0	0.0623151	0.762338
1422686_s_at	20336	40654	Exoc4	exocyst complex component 4	Chr6: 33.973479	9.593	15.1	ChrX: 102.126656	-0.5197	22	0.0120588	0.278009	0.0466617	0.820929
1437854_at			4930442L21Rik	ESTs	Chr14: 33.012270	9.65965	12.7	Chr2: 137.000000	0.519614	22	0.0120765	0	0	1
1421022_x_at	66204	11932	Acyp1	acylphosphatase 1, erythrocyte (common) type	Chr12: 85.272453	10.2267	10.9	Chr2: 98.186955	-0.519508	22	0.0120982	0	-0.0851751	0.679092
1425308_at	224762	17137	Trim31	tripartite motif-containing 31	Chr17: 36.909671	6.04626	15.1	Chr7: 111.674828	-0.519364	22	0.0121277	0.402421	-0.0745591	0.717363
1454030_at	52036	115911	Ppp6r3	protein phosphatase 6, regulatory subunit 3	Chr19: 3.477832	9.8993	9.7	Chr4: 40.731591	0.519092	22	0.0121836	0	0	1
1417068_a_at	19246	2119	Ptpn1	protein tyrosine phosphatase, non-receptor type 1	Chr2: 167.976467	12.2304	9.7	Chr17: 26.814001	0.519087	22	0.0121845	0.323304	0.702955	6.20756e-05
1452709_at	73826	13007	Poldip3	polymerase (DNA-directed), delta interacting protein 3	Chr15: 83.126102	10.9305	27	Chr15: 83.114394	0.519031	22	0.012196	0.332965	0.548201	0.00373846
1444670_at	69726	41491	Smyd3	SET and MYND domain containing 3	Chr1: 179.237398	8.56596	12.2	Chr16: 88.933807	0.518714	22	0.0122614	0.414364	-0.17712	0.386713
1440881_at	236955		Brwd3	bromodomain and WD repeat domain containing 3	ChrX: 108.742422	7.40909	12.7	Chr2: 160.303693	0.518602	22	0.0122845	0	0.335518	0.0938073
1445800_at	362191		Atpbd4	highly conserved sequence in intron 3 of Atpbd4	Chr2: 114.611535	5.60709	9.7	Chr5: 30.834663	-0.518598	22	0.0122853	0	0.463142	0.0171843
1439567_at	21386	4371	Tbx3	T-box 3	Chr5: 119.682927	6.48904	14.1	Chr18: 58.397406	-0.518533	22	0.0122989	0.357149	-0.440741	0.024221
1452613_at	22272	40942	1500040F11Rik	RIKEN cDNA 1500040F11 gene	Chr11: 53.429143	7.33313	10.5	Chr11: 50.757980	0.518407	22	0.0123249	0	0	1
1444420_at	414103		E230032D23Rik	RIKEN cDNA E230032D23 non-coding	Chr7: 143.628124	7.69422	15.1	Chr3: 109.019104	0.5184	22	0.0123265	0	0	1
1426485_at	67812	40962	Ubxd2	UBX domain containing 2	Chr1: 128.258830	10.5769	11.4	Chr2: 136.127956	0.518395	22	0.0123276	0	-0.00226714	0.99123
1451373_at	102144		AI746432	expressed sequence AI746383	Chr15: 9.321854	6.86922	11.4	Chr2: 160.769244	0.518355	22	0.0123358	0	0	1
1454061_at	14911	7351	Thumpd3	THUMP domain containing 3	Chr6: 113.060207	8.51009	11.4	Chr4: 122.859566	0.518349	22	0.0123369	0.40422	0.0916474	0.656126
1456503_at	227720		Nup214	nucleoporin 214	Chr2: 31.977804	8.51426	8.9	Chr7: 117.559409	0.518229	22	0.0123619	0.342263	0.478606	0.0133833
1451492_at	77799	49989	Sla2	Src-like-adaptor 2	Chr2: 156.874177	8.53809	19.8	Chr2: 134.462008	-0.518018	22	0.0124059	0.469498	0.683735	0.000117739
1422534_at	13121	55488	Cyp51a1	cytochrome P450, family 51, subfamily A, polypeptide 1 (endoplasmic reticulum, lanosterol 14-alpha demethylase)	Chr5: 4.080269	6.24596	6.9	Chr19: 44.191429	0.517988	22	0.0124122	0.340995	0	1
1423231_at	64011	4500	Nrgn	neurogranin	Chr9: 37.544950	9.7503	10.1	Chr15: 102.320887	0.517901	22	0.0124304	0.338037	0.359636	0.071149
1433217_at	75924		4930566N20Rik	RIKEN cDNA 4930566N20 gene	Chr3: 157.208325	5.72891	13.1	Chr6: 52.384616	-0.517871	22	0.0124365	0	0.195831	0.337679
1458116_at	75202	53443	4930546H06Rik	RIKEN cDNA 4930546H06 gene	Chr17: 17.834064	6.02404	14.5	Chr15: 97.760642	0.51785	22	0.012441	0.2747	-0.251825	0.214595
1416339_a_at	19089	2056	Prkcsh	protein kinase C substrate 80K-H	Chr9: 22.012851	10.7758	13.4	Chr2: 14.395051	0.517756	22	0.0124606	0.431954	-0.0198911	0.923166
1443863_at	319448	8952	Fndc3a	fibronectin type III domain containing 3a	Chr14: 72.584684	8.60248	14.5	Chr6: 34.195112	0.51775	22	0.0124619	0.332479	0.0100618	0.961092
1445542_at			1700110I01Rik	adult male testis cDNA, RIKEN full-length enriched library, clone:4930452E19 product:unclassifiable, full insert sequence.	Chr9: 88.883096	5.98826	13.9	Chr1: 54.091078	0.517606	22	0.0124922	0	-0.0546916	0.790735
1456032_x_at	51788	80218	H2afz	H2A histone family, member Z	Chr3: 137.866642	10.9344	12.9	Chr3: 126.116071	-0.51742	22	0.0125311	0.428797	0.592832	0.00141513
1432631_at	73137	12491	1190002C06Rik	RIKEN cDNA 1190002C06 gene	Chr18: 57.355327	6.24504	13.2	Chr11: 82.187018	0.517378	22	0.01254	0	0	1
1430690_at	71331		5430411C19Rik	RIKEN cDNA 5430411C19 gene	Chr17: 66.077371	7.3873	14.9	Chr3: 89.361111	0.51735	22	0.012546	0	0.0533647	0.795705
1441584_at	14247	55624	Fli1	Friend leukemia integration 1	Chr9: 32.521028	10.5116	19.7	Chr9: 31.156625	0.517312	22	0.012554	0.424858	0.710706	4.72786e-05
1453120_at	52837	10901	Txndc13	thioredoxin domain containing 13	Chr2: 134.594562	10.579	13.5	ChrX: 102.414526	-0.51731	22	0.0125544	0	0.0891025	0.665121
1453465_x_at	76142	12805	Ppp1r14c	protein phosphatase 1, regulatory (inhibitor) subunit 14c	Chr10: 3.366885	6.93813	14	Chr13: 81.107254	-0.517237	22	0.0125697	0.299212	-0.0941749	0.647238
1449353_at	22401	32545	Zmat3	zinc finger matrin type 3	Chr3: 32.334822	8.89843	8.1	Chr3: 128.292533	0.517111	22	0.0125963	0.280529	0	1
1432051_at	74703	49919	4930517G15Rik	RIKEN cDNA 4930517G15 gene	Chr8: 129.026619	5.43283	16.3	Chr7: 6.677334	-0.517074	22	0.0126041	0.359605	0	1
1433540_x_at	19046	37659	Ppp1cb	protein phosphatase 1, catalytic subunit, beta isoform	Chr5: 32.492408	11.7794	17	ChrX: 102.414526	-0.517058	22	0.0126075	0.297352	-0.208316	0.307148
1433755_at	71148	10861	Mier1	mesoderm induction early response 1	Chr4: 103.165173	10.9351	15.4	ChrX: 102.414526	-0.516906	22	0.0126396	0.377429	0.619225	0.000743655
1456049_at	56044	3942	Rala	v-ral simian leukemia viral oncogene homolog A (ras related)	Chr13: 17.882511	6.69743	10	Chr5: 97.810458	0.516782	22	0.0126659	0.512025	-0.369854	0.0629267
1422662_at	56048	31386	Lgals8	lectin, galactose binding, soluble 8	Chr13: 12.439720	10.9477	15	ChrX: 102.414526	0.516756	22	0.0126715	0.48055	-0.125615	0.540907
1418569_at	74202	56774	2410043F08Rik	RIKEN cDNA 2410043F08 gene	Chr4: 141.577015	8.02109	11.8	Chr4: 105.248708	0.516661	22	0.0126917	0.748604	0	1
1430850_x_at	68755	4789	Cgrrf1	cell growth regulator with ring finger domain 1	Chr14: 46.845874	6.30339	13.6	ChrX: 24.000000	-0.51666	22	0.0126919	0	-0.594713	0.00135417
1440080_at	20817	101663	Srpk2	serine/arginine-rich protein specific kinase 2	Chr5: 23.563404	6.76213	20.8	Chr5: 23.184735	0.516593	22	0.0127061	0.335152	-0.0993531	0.629177
1417870_x_at	64138	1022	Ctsz	cathepsin Z	Chr2: 174.427934	12.0992	12.3	Chr2: 26.877892	0.516522	22	0.0127213	0.334273	0.377169	0.0575063
1442134_at	270906	10123	B930067F20Rik	RIKEN cDNA B930067F20 gene	Chr11: 87.089639	8.34774	10.6	Chr3: 123.392033	-0.516401	22	0.0127471	0	0	1
1454419_at	75825		4930537H20Rik	RIKEN cDNA 4930537H20 gene	Chr3: 90.292399	6.19191	14.8	Chr2: 24.971752	0.516397	22	0.0127479	0	0	1
1419894_at	19177	2093	Psmb7	proteasome (prosome, macropain) subunit, beta type 7	ChrX: 8.105564	6.31839	16.9	Chr7: 73.746984	-0.516215	22	0.0127867	0.250669	-0.406004	0.0395897
1440884_s_at	24052	285	Sgcd	sarcoglycan, delta (dystrophin-associated glycoprotein)	Chr11: 46.971368	6.19896	11.2	Chr7: 117.164563	0.515985	22	0.0128361	0.260586	-0.141998	0.488962
1424849_at	233064	15927	2310038K02Rik	RIKEN cDNA 2310038K02 gene	Chr7: 30.240169	8.32957	10.2	Chr11: 101.599021	-0.515967	22	0.0128398	0.289712	0	1
1455628_at	54357	69270	Epb4.1l4b	erythrocyte protein band 4.1-like 4b	Chr4: 56.992088	6.11496	9.7	Chr8: 126.582424	0.515933	22	0.012847	0.462762	-0.131679	0.521384
1432179_x_at	66468	11975	2810433K01Rik	RIKEN cDNA 2810433K01 gene	Chr18: 74.196735	6.6337	12.5	Chr6: 101.847298	-0.515873	22	0.0128601	0.249315	0.224214	0.270838
1437642_at	231801	4430	Hrbl	HIV-1 Rev binding protein-like	Chr5: 137.650863	9.59039	11.1	Chr3: 116.991680	-0.515729	22	0.012891	0.420901	0.341797	0.087447
1437898_at	15101		H60	histocompatibility 60	Chr10: 22.310761	6.71513	13.5	Chr4: 32.933218	0.515657	22	0.0129064	0.419782	0.820004	2.94925e-07
1446603_at	140557	13786	Smc1l2	SMC (structural maintenace of chromosomes 1)-like 2 (S. cerevisiae)	Chr16: 43.154709	6.00413	10.1	Chr12: 3.200000	0.515654	22	0.0129071	0.247433	0	1
1435042_at	235072	1354	Sept7	septic 7 (cell division cycle 10 homolog)	Chr9: 25.251391	7.52152	16.2	Chr7: 68.539279	-0.515604	22	0.0129178	0.507481	0.393613	0.0466494
1460007_at	109872		Thy28	thymus cell antigen 2	Chr9: 27.006753	6.99765	8.6	Chr17: 27.848224	0.515548	22	0.01293	0	0	1
1455095_at	319189	115742	Hist2h2bb	histone 2, H2bb	Chr3: 96.223288	8.58091	21.8	Chr2: 98.186955	-0.515473	22	0.0129461	0.392916	0.836611	1.01104e-07
1437800_at	171211	15430	Edaradd	EDAR (ectodysplasin-A receptor)-associated death domain	Chr13: 12.477259	7.45043	11.9	Chr4: 132.619876	0.515459	22	0.0129492	0.261008	0.254013	0.210504
1424899_at	74080	39772	Nmnat3	nicotinamide nucleotide adenylyltransferase 3	Chr9: 98.410886	8.07639	12.6	ChrX: 102.414526	-0.515457	22	0.0129496	0.203923	0.147321	0.472647
1442147_at	110094	246	Phka2	ESTs	ChrX: 160.597483	6.52178	12.1	Chr14: 19.749489	-0.515435	22	0.0129543	0.280999	0.311665	0.12116
1444792_at			C80276	ESTs	Chr2: 64.606573	5.64822	11.6	Chr7: 70.832514	0.515385	22	0.0129651	0	0	1
1438709_at	52639	117983	Wipi1	WD repeat domain phosphorinositide-interacting protein 1	Chr11: 109.575148	7.5113	19.5	ChrX: 136.290262	-0.515363	22	0.0129699	0	-0.189824	0.352995
1451330_a_at	16330	69021	Inpp5b	inositol polyphosphate-5-phosphatase B	Chr4: 124.801017	11.1894	12.8	Chr9: 64.951454	-0.515362	22	0.01297	0.372906	0.377024	0.0576105
1445667_at	103724	32762	Tbc1d10a	TBC1 domain family, member 10a	Chr11: 4.217095	6.61874	11.7	Chr11: 8.836724	0.515259	22	0.0129923	0.331896	-0.0484135	0.814319
1423453_at	97961	32577	Nol12	nucleolar protein 12	Chr15: 78.940096	10.5937	29.3	Chr15: 79.518120	0.515254	22	0.0129935	0.443923	-0.0221189	0.91459
1443618_at	68070	23393	Pdzd2	PDZ domain containing 2	Chr15: 12.522635	6.62378	12.5	Chr7: 133.996940	0.515097	22	0.0130276	0.248345	-0.104288	0.612155
1428095_a_at	71764	8876	C2cd2l	C2 calcium-dependent domain containing 2-like	Chr9: 44.310285	9.13683	14.2	Chr9: 105.774381	-0.515091	22	0.0130288	0.342734	0	1
1442370_at	14812	646	Grin2b	glutamate receptor, ionotropic, NMDA2B (epsilon 2)	Chr6: 135.713413	5.50309	13.6	Chr6: 55.124351	0.515032	22	0.0130417	0.207993	-0.27897	0.167557
1431325_at	93674	76450	Cml3	camello-like 3	Chr6: 85.732546	5.71474	7.4	Chr15: 8.299029	0.515011	22	0.0130462	0	-0.160569	0.433284
1445448_at	213068	51638	AI661017	sequence near styspeybu	Chr11: 45.661374	5.84348	10	Chr4: 132.619876	-0.514967	22	0.0130558	0	0	1
1435302_at	72504	28266	Taf4b	TAF4B RNA polymerase II, TATA box binding protein (TBP)-associated factor	Chr18: 14.899063	8.83113	10.5	Chr5: 32.326797	0.514952	22	0.013059	0.415271	0.132229	0.519629
1446264_at			Tieg2b	ESTs, Weakly similar to S26689 hypothetical protein hc1 - mouse (fragment) [M.musculus]	Chr2: 7.082087	8.39122	9.3	Chr14: 55.622689	-0.51494	22	0.0130616	0	0	1
1439752_at	234155	19272	D13Wsu123e	ESTs	Chr8: 34.124859	6.35257	12.5	Chr11: 83.586335	0.514932	22	0.0130633	0.242871	0	1
1436357_at	66988	41072	Lap3	leucine aminopeptidase 3	Chr11: 84.871052	9.90291	20.6	Chr11: 83.586335	-0.51481	22	0.0130898	0.311143	-0.353552	0.0764211
1442943_at	74270	4861	Usp20	ubiquitin specific protease 20	Chr2: 30.983654	7.30543	11.4	ChrX: 146.829353	0.514802	22	0.0130916	0.238102	-0.427482	0.0293827
1437650_at	78435		A930014K01Rik	RIKEN cDNA A930014E10 gene	Chr9: 96.683740	9.02283	21.4	Chr7: 117.559409	0.51475	22	0.0131029	0	0	1
1444902_at	30841	13069	Fbxl10	F-box and leucine-rich repeat protein 10	Chr5: 122.872579	7.83857	13.9	Chr2: 92.415016	0.514623	22	0.0131308	0.338715	0.420642	0.0323725
1441110_at	239037	9215	Lrrc21	leucine rich repeat containing 21 (retina specific protein PAL)	Chr14: 37.064396	5.56157	11.1	Chr11: 101.470182	0.514596	22	0.0131367	0	0	1
1427310_at	207165	114397	Bptf	bromodomain PHD finger transcription factor	Chr11: 107.080752	11.9818	12.7	ChrX: 102.414526	0.514562	22	0.013144	0.421319	0.620669	0.000716741
1443394_at	15364	2602	Hmga2	high mobility group AT-hook 2	Chr10: 120.411404	6.28483	9	Chr2: 157.995222	0.514451	22	0.0131682	0.42915	0.29324	0.145979
1426666_a_at	77053	11544	Unc84a	unc-84 homolog A (nuclear nuclear envelope protein)	Chr5: 139.249206	10.878	9.1	Chr11: 101.599021	-0.514317	22	0.0131977	0.336206	-0.210596	0.301764
1426123_a_at	81910	68138	Rrbp1	ribosome binding protein 1	Chr2: 143.985889	8.16874	13.4	Chr18: 80.000000	0.514229	22	0.013217	0.439885	-0.0541575	0.792734
1426864_a_at	17967	40754	Ncam1	neural cell adhesion molecule 1	Chr9: 49.502222	7.42691	16.5	Chr17: 83.262662	0.514221	22	0.0132187	0.218798	-0.287209	0.154841
1440522_at	331484		ENSMUSG00000073019	predicted gene, ENSMUSG00000073019	ChrX: 103.395529	7.12583	12.9	Chr13: 81.107254	0.51421	22	0.0132211	0	-0.365168	0.0666008
1440512_at	66615	100868	Apg4b	APG4 (ATG4) autophagy-related homolog B (S. cerevisiae)	Chr1: 93.790014	6.73913	12.8	Chr7: 117.559409	-0.514101	22	0.013245	0.279665	0	1
1448371_at	17907	22728	Mylpf	myosin light chain, phosphorylatable, fast skeletal muscle	Chr7: 127.212890	7.771	12.2	Chr17: 26.814001	-0.514075	22	0.0132508	0.373447	0.183781	0.36881
1458975_at	73293	45831	1700039D13Rik	RIKEN cDNA 1700039D13 gene	Chr8: 116.886130	7.94587	12.3	Chr2: 25.852660	-0.513998	22	0.0132677	0	0	1
1445453_at	78455	8918	Helz	helicase with zinc finger domain	Chr11: 107.578198	6.53004	9.9	Chr4: 103.634906	0.513996	22	0.0132682	0.41254	0.28819	0.153374
1420522_at	67501	69406	2610529H08Rik	RIKEN cDNA 2610529H08 gene	Chr16: 27.446458	9.16757	12	ChrX: 102.414526	0.513988	22	0.0132699	0.376435	0	1
1430020_x_at	15382	88614	Hnrnpa1	heterogeneous nuclear ribonucleoprotein A1 (RNA-binding protein and transporter)	Chr15: 103.243719	12.133	9.3	Chr9: 31.156625	0.513886	22	0.0132924	0.453816	0.580924	0.00185879
1437035_x_at	56736	6573	Rnf14	ring finger protein 14	Chr18: 38.317687	7.8823	8.8	ChrX: 102.414526	-0.513727	22	0.0133276	0.421586	-0.148762	0.468277
1426633_s_at	233529	11396	Kctd14	potassium channel tetramerisation domain containing 14	Chr7: 97.458047	8.72435	10.6	Chr6: 101.847298	-0.513643	22	0.0133461	0	0.0867101	0.673619
1445024_at	99138	32463	Stard7	START domain containing 7	Chr2: 127.285343	7.44004	9.1	Chr9: 45.693319	0.513539	22	0.013369	0.136463	-0.184718	0.366331
1451727_at	193116	4690	D11Ertd730e	DNA segment, Chr 11, ERATO Doi 730, expressed	Chr11: 43.446458	10.1513	17.4	Chr18: 73.226155	-0.513517	22	0.0133739	0.422048	0	1
1423365_at	12291	22544	Cacna1g	calcium channel, voltage-dependent, T type, alpha 1G (L-type)	Chr11: 94.408836	8.18826	11.1	ChrX: 102.414526	-0.513279	22	0.0134268	0.22412	-0.105405	0.608328
1431423_a_at	80509	10560	Med8	mediator of RNA polymerase II transcription, subunit 8 homolog	Chr4: 118.413625	11.3697	10.8	Chr2: 98.186955	-0.513169	22	0.0134513	0	0.417595	0.0337802
1455028_at	17762	74962	Mapt	microtubule-associated protein tau	Chr11: 104.331512	6.59543	11.6	Chr15: 99.057130	0.513042	22	0.0134796	0.184476	-0.479575	0.0131705
1448155_at	18571	22614	Pdcd6ip	programmed cell death 6 interacting protein	Chr9: 113.653277	10.6093	10.3	Chr5: 93.725625	0.512997	22	0.0134895	0.587576	-0.117148	0.568724
1431786_s_at	76974	45975	Urah	HIU hydrolase	Chr7: 140.836745	5.88609	10	Chr15: 98.794738	-0.512962	22	0.0134974	0.331987	0	1
1434526_at	384214	62402	Ephx4	epoxide hydrolase 4	Chr5: 107.426799	5.72461	13.7	Chr9: 31.156625	-0.512938	22	0.0135028	0	0	1
1447334_at	14025	11284	Bcl11a	B-cell CLL/lymphoma 11A (zinc finger protein)	Chr11: 24.077912	9.198	8.4	Chr11: 101.470182	0.512926	22	0.0135055	0.423932	0.532947	0.0050589
1434851_s_at	224912	18371	Crb3	crumbs homolog 3 (Drosophila)	Chr17: 57.065726	7.26352	8.5	Chr2: 11.785864	0.512707	22	0.0135545	0.356834	-0.260188	0.199246
1427215_at	233799	70404	MGC37245	expressed sequence AI315615	Chr7: 119.600150	5.72239	7.2	ChrX: 102.414526	-0.512594	22	0.0135797	0	0	1
1444324_at	414123		E530001K10Rik	RIKEN cDNA E530001K10 gene	Chr2: 94.260996	6.019	14.9	Chr18: 24.442754	0.512446	22	0.013613	0	0	1
1433187_at	77984		B230112I24Rik	RIKEN cDNA B230112I24 gene	Chr6: 45.073803	6.44287	14.6	Chr7: 71.696966	0.512423	22	0.0136181	0	-0.0681098	0.740949
1440920_at	17387	21040	Mmp14	matrix metalloproteinase 14 (membrane-inserted)	Chr14: 54.441688	8.24383	10	Chr7: 111.707135	0.512416	22	0.0136197	0.354815	0.232665	0.252707
1460522_at	77881	3879	Grk5	G protein-coupled receptor kinase 5	Chr19: 60.915185	6.48865	8.5	Chr3: 148.065034	0.512397	22	0.0136241	0	0.0679604	0.741498
1458384_at	78488		1810056O20Rik	RIKEN cDNA 1810056I18 gene	Chr6: 83.359586	7.38317	8.1	Chr2: 23.766163	-0.51225	22	0.0136571	0	0	1
1433546_at	75612	1568	Gns	glucosamine (N-acetyl)-6-sulfatase	Chr10: 121.396673	12.1167	16.6	Chr1: 115.951738	0.512182	22	0.0136725	0	0.0889759	0.66557
1443176_at	353282	82485	Sfmbt2	Scm-like with four mbt domains 2	Chr2: 10.438555	6.18765	11.1	Chr1: 35.935430	0.512136	22	0.0136829	0.316262	-0.218667	0.283178
1459453_at			E430028B21Rik	adult male hypothalamus cDNA, RIKEN full-length enriched library, clone:A230062P15 product:unclassifiable, full insert sequence.	Chr16: 72.868267	6.52391	12.6	Chr15: 102.360421	0.511954	22	0.0137239	0	0.165829	0.418166
1441609_at	192157	16331	Socs7	suppressor of cytokine signaling 7	Chr14: 24.538708	5.99235	7.9	Chr11: 95.628101	0.51188	22	0.0137407	0.447407	-0.047887	0.816304
1435990_at	216725	8597	Adamts2	a disintegrin-like and metalloproteinase with thrombospondin type 1 motif, 2 (procollagen type 1 and 2 N-proteinase, Ehlers-Danlos syndrome type VIIC)	Chr11: 50.807018	7.22691	8.7	Chr7: 119.176160	0.511826	22	0.0137529	0.35688	0.0515994	0.80233
1434174_at	80289	12722	Lysmd3	LysM, putative peptidoglycan-binding, domain containing 3	Chr13: 81.672284	9.57004	18.1	ChrX: 102.414526	-0.511743	22	0.0137717	0	-0.148277	0.469745
1434507_at	228961	11647	Npepl1	aminopeptidase-like 1	Chr2: 174.122116	10.5956	14.6	Chr17: 26.814001	0.511724	22	0.013776	0	0.00944802	0.963464
1423008_at	11871	113756	Art2a	ADP-ribosyltransferase 2a	Chr7: 101.552701	6.16048	29.6	Chr7: 89.603538	0.511697	22	0.0137822	0.378504	0.220153	0.279838
1417557_at	66530	11538	Ubxd1	UBX domain containing 1	Chr17: 56.068581	10.1928	13.3	ChrX: 102.414526	0.511674	22	0.0137873	0.329347	-0.481091	0.0128429
1444104_at	319247		9530080O11Rik	RIKEN cDNA 9530080O11 gene	Chr2: 116.073922	5.41187	10.1	Chr6: 71.328252	0.511661	22	0.0137904	0	0.24465	0.228384
1420376_a_at	15081	116395	H3f3b	H3 histone, family 3B	Chr11: 116.022439	12.7909	12.9	Chr15: 60.038735	-0.511641	22	0.013795	0.379313	0.426985	0.0295921
1460709_a_at	193742	10904	Abhd16a	abhydrolase domain-containing protein 16A	Chr17: 35.102742	9.93961	12.8	Chr17: 31.931352	-0.511579	22	0.0138089	0.106203	0	1
1451414_at	28126	16887	D13Wsu177e	DNA segment, Chr 13, Wayne State University 177, expressed	Chr13: 54.584280	6.48957	12.5	Chr18: 75.696880	0.511501	22	0.0138267	0.246591	0.153146	0.455117
1453068_at	110593	40822	Prdm2	PR domain containing 2, with ZNF domain	Chr4: 143.128446	11.5073	11.6	Chr15: 102.320887	0.511374	22	0.0138556	0.388801	0.485821	0.0118643
1424736_at	13629	100816	Eef2	eukaryotic translation elongation factor 2	Chr10: 81.181938	14.0371	10.3	Chr17: 26.814001	0.511352	22	0.0138607	0.387927	-0.351888	0.0779144
1436978_at	216795	20722	Wnt9a	wingless-type MMTV integration site 9A	Chr11: 59.332996	6.79465	8.8	Chr2: 14.395051	-0.511339	22	0.0138636	0.330346	-0.137643	0.502519
1423699_at	52683	12045	D15Ertd785e	DNA segment, Chr 15, ERATO Doi 785, expressed	Chr15: 89.372279	8.73213	8.5	ChrX: 102.414526	-0.511317	22	0.0138685	0.458527	0	1
1458961_at	14050	1508	Eya3	eyes absent 3	Chr4: 132.659470	5.59609	11.6	Chr9: 64.951454	0.511315	22	0.013869	0.454933	0.452224	0.0203687
1433990_at	269629	26732	A930031L14Rik	RIKEN cDNA A930031L14 gene	Chr5: 23.275023	5.87578	12.8	Chr7: 111.707135	0.511282	22	0.0138766	0	0	1
1447963_at	18315	121957	6030404E16Rik	Mus musculus transcribed sequence with weak similarity to protein sp:Q14585 (H.sapiens) Z345_HUMAN Zinc finger protein 345 (Zinc finger protein HZF10)	Chr9: 20.401161	5.61474	8.3	Chr6: 37.854985	0.511254	22	0.0138829	0	0	1
1443266_at	67963	4697	Npc2	Niemann Pick type C2	Chr12: 84.759367	6.88235	13.1	Chr12: 113.258515	0.511244	22	0.0138853	0.29637	0.372957	0.0605814
1418428_at	16573	55829	Kif5b	kinesin family member 5B	Chr18: 6.201215	8.959	9.7	Chr14: 33.093246	-0.51116	22	0.0139045	0.351455	-0.199218	0.329222
1455140_at	103854		AI848332	expressed sequence AI848332	Chr11: 72.047740	7.924	14.8	Chr11: 69.562972	0.511115	22	0.0139147	0	0	1
1429293_at	71951	17657	Gpc2	glypican 2 (cerebroglycan)	Chr5: 138.273948	5.66922	14.7	Chr7: 111.707135	0.511044	22	0.0139311	0	0.240029	0.237569
1434515_at	17977	7859	Ncoa1	nuclear receptor coactivator 1	Chr12: 4.247418	10.3231	12.5	Chr6: 101.847298	0.510988	22	0.013944	0.304992	-0.0865111	0.674327
1431335_a_at	67866	10920	Wfdc1	WAP four-disulfide core domain 1	Chr8: 119.679363	8.29565	11	Chr3: 89.361111	-0.510875	22	0.0139697	0.377529	-0.321321	0.109461
1452944_at	71562	41731	Afmid	arylformamidase	Chr11: 117.839330	9.21496	15	Chr11: 101.599021	-0.510858	22	0.0139737	0.406422	0.0573295	0.780877
1455657_at	233789	56697	2610207I05Rik	RIKEN cDNA 2610207I05 gene	Chr7: 118.134428	8.88209	9.6	Chr9: 72.152200	0.510782	22	0.013991	0.394052	0.632327	0.00052872
1452019_at	224405	14191	Cyyr1	cysteine and tyrosine-rich protein 1	Chr16: 85.457381	6.46074	17.7	Chr9: 72.152200	-0.510782	22	0.013991	0.336649	0.0689117	0.738003
1446297_at	58875	15088	Hibadh	3-hydroxyisobutyrate dehydrogenase	Chr6: 52.634381	8.71335	9.4	ChrX: 102.126656	0.510754	22	0.0139976	0	-0.273512	0.176374
1449841_at	16568	38266	Kif3a	kinesin family member 3A	Chr11: 53.594895	8.01913	14.8	Chr15: 60.038735	-0.510749	22	0.0139987	0.307596	-0.323548	0.106886
1436072_at	414758		Zfp826	zinc finger protein 826 (non-coding transcript)	Chr19: 61.191020	8.40483	19.5	Chr19: 61.167435	0.510679	22	0.0140148	0	0	1
1420283_at			4932409F11Rik	Mus musculus 13 days embryo forelimb cDNA, RIKEN full-length enriched library, clone:5930420N08 product:hypothetical PHD-finger containing protein, full insert sequence.	Chr6: 11.995191	5.33235	13.4	Chr6: 52.384616	0.510551	22	0.0140441	0	0	1
1416429_a_at	12359	55514	Cat	catalase	Chr2: 103.454027	11.8005	15.1	Chr14: 33.093246	-0.510549	22	0.0140446	0.272334	-0.0620143	0.763452
1446666_at	239337	12808	Adamts12	a disintegrin-like and metalloprotease (reprolysin type) with thrombospondin type 1 motif, 12	Chr15: 11.151704	5.45235	11	Chr7: 117.164563	0.510476	22	0.0140616	0.333764	-0.0662314	0.747863
1437041_at	66625	32802	Sfrs18	splicing factor, arginine/serine-rich 18	Chr4: 21.875877	10.9015	15.5	Chr19: 58.974307	-0.51047	22	0.014063	0	0.400591	0.042561
1442589_at	22067	74915	Trpc5	transient receptor potential cation channel, subfamily C, member 5	ChrX: 144.417889	6.09448	9.1	Chr8: 126.582424	0.510378	22	0.0140843	0.325565	-0.251902	0.214451
1453913_a_at	21355	37323	Tap2	transporter 2, ATP-binding cassette, sub-family B (MDR/TAP)	Chr17: 34.215352	10.3016	10.4	ChrX: 102.414526	0.510309	22	0.0141001	0.362432	0.667864	0.000192976
1436622_at	245666	19407	Iqsec2	IQ motif and Sec7 domain 2	ChrX: 152.194031	7.20817	8.9	Chr8: 75.009904	-0.510272	22	0.0141086	0.505531	-0.377356	0.0573731
1454648_s_at	28109	17547	D10Wsu102e	DNA segment, Chr 10, Wayne State University 102, expressed	Chr10: 83.368334	10.2617	13	Chr3: 126.413660	0.510183	22	0.0141293	0	0.37353	0.0601559
1431394_a_at	66725	18982	Lrrk2	leucine-rich repeat kinase 2 (Parkinson disease 8, autosomal dominant)	Chr15: 91.812217	10.125	12.8	Chr15: 82.453222	0.510103	22	0.0141479	0.342349	0.194704	0.34052
1418044_at	106894	44229	A630042L21Rik	RIKEN cDNA A630042L21 gene	Chr18: 61.131326	9.61487	12.1	Chr17: 31.632850	0.510067	22	0.0141561	0	0.021224	0.918034
1427275_at	70099	4015	Smc4l1	SMC4 structural maintenance of chromosomes 4-like 1 (DNA repair)	Chr3: 69.016705	12.5753	14	ChrX: 102.414526	-0.51003	22	0.0141648	0.341862	0	1
1443326_at	74091	12533	Npl	N-acetylneuraminate pyruvate lyase (dihydrodipicolinate synthase)	Chr13: 79.509317	5.66583	12.7	Chr15: 82.453222	-0.509972	22	0.0141782	0.26652	0.177504	0.385668
1453490_at	72776	45668	2810453L12Rik	RIKEN cDNA 2810453L12 gene	Chr3: 116.618752	8.38683	11.4	ChrX: 24.000000	-0.509846	22	0.0142074	0.292142	0	1
1448520_at	140917	32553	Dclre1b	DNA cross-link repair 1B, PSO2 homolog (S. cerevisiae)	Chr3: 103.802859	8.74943	13.6	Chr1: 107.486168	-0.509839	22	0.0142092	0.22834	0.545901	0.00391646
1432264_x_at	20463	3463	Cox7a2l	cytochrome c oxidase subunit VIIa polypeptide 2-like	Chr17: 83.502075	12.5857	23.6	Chr2: 98.186955	0.509621	22	0.0142598	0.362573	-0.102564	0.618081
1453413_at	14683	55534	Gnas	GNAS complex (imprinted)	Chr2: 174.334053	9.69991	12.1	Chr2: 136.127956	0.509555	22	0.0142752	0.242785	-0.320254	0.11071
1431284_a_at	73658	41530	Spin1	spinster protein	Chr7: 126.370297	9.83413	11.9	Chr5: 137.896619	0.509495	22	0.0142892	0.274434	-0.304006	0.131071
1431291_at	69957	2899	Cdc16	cell division cycle 16 (APC complex member)	Chr8: 13.780822	7.95609	9.7	Chr11: 56.716831	0.509464	22	0.0142965	0	0.124571	0.544304
1431297_a_at	71296		Crnde	colorectal neoplasia differentially expressed (non-protein coding)	Chr8: 92.326387	6.16496	9.4	Chr8: 126.582424	-0.509426	22	0.0143053	0.308417	0	1
1445212_at	231713	6891	C330023M02Rik	RIKEN cDNA C330023M02 gene	Chr5: 121.403946	8.02965	8.8	Chr8: 68.799157	0.509208	22	0.0143565	0	0.0993066	0.629338
1423874_at	74320	56807	Wdr33	WD repeat domain 33	Chr18: 31.834236	6.41896	16.5	Chr7: 119.176160	0.509186	22	0.0143615	0.342271	0.0417367	0.839575
1443713_at	12661	21314	Chl1	cell adhesion molecule with homology to L1CAM	Chr6: 103.730425	5.36465	15.2	Chr7: 68.539279	0.509137	22	0.014373	0.312081	-0.161022	0.431971
1443770_x_at	319974	22907	Auts2	autism susceptibility candidate 2	Chr5: 131.530607	5.61648	15.4	Chr2: 24.971752	-0.509105	22	0.0143806	0	-0.552814	0.00340213
1455129_at	67154	12089	Mtdh	metadherin (astrocyte elevated gene 1)	Chr15: 34.117879	12.0294	9.4	Chr17: 26.256082	0.5091	22	0.0143817	0.387985	0.149626	0.465668
1432108_at	71041	12378	Pcgf6	polycomb group ring finger 6 (dentate gyrus expression signature)	Chr19: 47.042319	9.2217	18.3	Chr7: 133.996940	0.509095	22	0.0143829	0.369039	-0.111719	0.58689
1428711_at	270096	69174	Mon1b	MON1 homolog b (yeast)	Chr8: 113.642905	8.18865	10.8	ChrX: 3.231738	0.509033	22	0.0143975	0.401929	0.777609	2.9488e-06
1420349_at	19220	741	Ptgfr	prostaglandin F receptor	Chr3: 151.800950	6.55374	14	Chr7: 89.603538	-0.508919	22	0.0144243	0.283	-0.00680276	0.973689
1447328_at	16439	37593	Itpr2	inositol 1,4,5-triphosphate receptor 2	Chr6: 146.361578	7.60713	14.9	Chr6: 145.426702	0.508834	22	0.0144443	0.24913	0.435345	0.0262251
1428606_at	234388	41702	Ccdc124	coiled-coil domain containing 124	Chr8: 70.873511	6.88722	11.2	Chr7: 104.149021	-0.508807	22	0.0144506	0	-0.229783	0.258799
1458869_at	19261	7246	Ptpns1	protein tyrosine phosphatase, non-receptor type substrate 1	Chr2: 129.596621	7.58017	11	Chr4: 3.390023	0.508701	22	0.0144758	0.38727	0	1
1445904_at	97268		C230066G23Rik	RIKEN cDNA C230066G23 gene	Chr15: 64.657435	6.45074	10.7	Chr6: 7.955563	-0.50869	22	0.0144784	0	0.450855	0.0207998
1443553_at	320254		A630084N20Rik	RIKEN cDNA A630084N20 gene	Chr17: 51.862791	6.151	12.2	Chr15: 98.794738	0.508673	22	0.0144824	0	0	1
1438656_x_at	21855	4620	Timm17b	translocator of inner mitochondrial membrane 17b	ChrX: 7.906780	10.3704	10.4	Chr3: 123.392033	-0.508654	22	0.0144867	0.393235	-0.142936	0.486066
1441254_at			6030463G20Rik	ESTs	Chr1: 62.641799	7.55391	8.6	Chr15: 97.576270	0.508572	22	0.0145063	0	0	1
1438581_at	74392	15610	4932439K10Rik	KIAA0376 calponin homology domain	Chr10: 75.269872	9.26039	12.3	Chr3: 46.156467	0.508545	22	0.0145126	0.539553	0	1
1443422_at	73692		2410089E03Rik	RIKEN cDNA 2410089E03 gene	Chr8: 7.041383	8.12857	13.4	Chr5: 58.342667	0.508525	22	0.0145172	0	-0.0576756	0.779586
1447725_at	245545	123624	Pabpc1l2a	poly(A) binding protein, cytoplasmic 1-like 2A	ChrX: 103.016027	5.68509	11	Chr18: 61.000000	0.508379	22	0.0145519	0	-0.0963939	0.639474
1457484_at	14784	1576	Grb2	growth factor receptor bound protein 2 (adaptor protein, receptor tyrosine kinase associated)	Chr11: 115.695179	10.595	7.9	Chr2: 93.321195	0.508283	22	0.0145747	0.470243	-0.0611763	0.766561
1457514_at	56531	100073	Ylpm1	YLP motif containing 1	Chr12: 85.016112	7.015	9.7	Chr5: 29.537495	0.508262	22	0.0145797	0.19088	0.361889	0.0692686
1453298_at	24000	5110	Ptpn21	protein tyrosine phosphatase, non-receptor type 21	Chr12: 98.713584	6.36609	13.4	Chr19: 48.574400	0.508223	22	0.0145888	0.531043	-0.419725	0.032791
1421996_at	21418	2421	Tcfap2a	transcription factor AP-2, alpha	Chr13: 40.715687	6.59478	17.8	Chr7: 81.535217	-0.508177	22	0.0145999	0.419863	-0.173252	0.397332
1439737_x_at	69792	3990	Med6	RIKEN cDNA 1500012F11 gene	--	6.22861	12.9	Chr3: 69.025720	-0.508056	22	0.0146287	0	0.225634	0.267734
1420808_at	27057	38052	Ncoa4	nuclear receptor coactivator 4	Chr14: 32.178701	12.6513	9.6	Chr5: 58.342667	-0.508006	22	0.0146406	0.327002	-0.0334116	0.87128
1423655_a_at	68964	11830	1500010J02Rik	RIKEN cDNA 1500010J02 gene	Chr11: 69.035653	9.63452	14.3	Chr11: 64.680151	-0.507964	22	0.0146506	0.388947	0.30071	0.135512
1416957_at	18985	4543	Pou2af1	POU domain, class 2, associating factor 1	Chr9: 51.239511	12.6115	9.5	Chr17: 26.814001	0.507953	22	0.0146532	0.442271	0.699025	7.10371e-05
1447076_at	338352	4486	Nell1	NEL-like 1, protein kinase C-binding protein NELL1	Chr7: 50.864836	5.86052	11.5	Chr15: 93.021696	0.507856	22	0.0146762	0.536243	0.0382783	0.852719
1447065_at	330070		9630041C05	hypothetical protein 9630041C05	Chr5: 37.165312	6.79274	13	Chr6: 91.793995	0.507759	22	0.0146995	0	0	1
1444287_at	101190		AI853106	expressed sequence AI853106	Chr6: 48.434490	6.20613	8.9	Chr7: 113.855085	-0.50775	22	0.0147016	0	0	1
1429700_at	73176	86653	3110040M04Rik	RIKEN cDNA 3110040M04 gene	Chr1: 151.193477	7.04026	16.5	ChrX: 102.414526	-0.507658	22	0.0147236	0	0.0710804	0.730055
1425856_at	23991	4654	Cib1	calcium and integrin binding 1 (calmyrin)	Chr7: 80.231621	8.48374	50.6	Chr7: 74.522856	0.507643	22	0.0147272	0.598225	0.105984	0.60635
1439257_x_at	103963	2213	Rpn1	ribophorin I	Chr6: 88.103782	12.6652	10	Chr5: 142.064325	0.507623	22	0.014732	0.272417	-0.505207	0.00847483
1459457_at	108058	55561	Camk2d	calcium/calmodulin-dependent protein kinase II, delta	Chr3: 126.807995	9.40426	13	Chr17: 26.814001	0.50752	22	0.0147565	0.26882	0.016947	0.934512
1419528_at	20865		Sult2a2	sulfotransferase family 2A, dehydroepiandrosterone (DHEA)-preferring, member 2	Chr7: 12.053080	5.85765	16.6	Chr7: 119.526142	0.507447	22	0.014774	0	0	1
1460527_at			4933407C09Rik	RIKEN cDNA 4933407C09 gene	Chr2: 169.081209	5.95261	9.6	Chr5: 55.045855	-0.507405	22	0.0147843	0	0	1
1457031_at	244091	18252	Fsd2	fibronectin type III and SPRY domain containing 2	Chr7: 81.534397	7.57404	31.4	Chr7: 81.535217	-0.507398	22	0.0147858	0	0.0283351	0.890713
1450631_x_at	13240		Defcr6	defensin related cryptdin 6	Chr8: 21.656554	5.9333	12.8	Chr9: 99.750326	-0.507395	22	0.0147865	0	-0.0368651	0.858102
1440227_at	53881	31412	Slc5a3	solute carrier family 5 (inositol transporter)	Chr16: 92.084880	8.27261	8.9	Chr15: 8.299029	0.507371	22	0.0147923	0.334555	-0.241777	0.234067
1428490_at	94192	10599	C1galt1	core 1 synthase, glycoprotein-N-acetylgalactosamine 3-beta-galactosyltransferase	Chr6: 7.875102	10.26	11.2	Chr5: 143.613048	-0.507361	22	0.0147948	0.299668	0.432817	0.0272087
1426552_a_at	14025	11284	Bcl11a	B-cell CLL/lymphoma 11A (zinc finger protein)	Chr11: 24.085579	9.15796	12.5	Chr11: 101.470182	0.507322	22	0.0148041	0.423932	0.532947	0.0050589
1430456_at	77598		5830406C21Rik	RIKEN cDNA 5830406C21 gene	Chr12: 107.070957	5.6907	13.8	Chr9: 72.152200	-0.507321	22	0.0148045	0	0	1
1444769_at	21778	32072	Tex9	testis expressed gene 9	Chr9: 72.461534	6.46309	10.5	Chr13: 81.107254	-0.50722	22	0.0148287	0.287768	0.209289	0.304843
1432419_a_at	101513	12477	Hcca2	hepatocellular carcinoma-associated protein 2	Chr7: 142.009139	9.87139	8.6	Chr5: 58.342667	-0.507039	22	0.0148724	0.515331	0	1
1434603_at	76199	25256	Thrap2	thyroid hormone receptor associated protein 2	Chr5: 118.763332	11.3863	14.3	Chr9: 48.080531	-0.506999	22	0.0148819	0.325171	0	1
1454347_at			4930540E01Rik	RIKEN cDNA 4930540E01 gene	Chr9: 100.173587	6.19174	9.3	Chr14: 118.462433	0.506984	22	0.0148856	0	0	1
1437526_x_at	74326	4251	Hnrnpr	heterogeneous nuclear ribonucleoprotein R	Chr4: 136.340488	10.8964	10.9	Chr14: 9.546676	-0.506898	22	0.0149064	0.309427	0	1
1440679_at	414872	14600	Zyg11b	zyg-ll homolog B	Chr4: 108.254439	6.15635	12.5	Chr8: 90.819263	0.506854	22	0.0149171	0	-0.423389	0.0311438
1436284_s_at	79233	11548	Zfp319	zinc finger protein 319	Chr8: 95.323176	7.57313	12.2	Chr8: 126.582424	0.506814	22	0.0149267	0.392915	0.115038	0.575756
1430055_at	73533		1700080G18Rik	RIKEN cDNA 1700080G18 gene	Chr6: 30.047440	7.95665	9.7	Chr12: 3.200000	-0.506783	22	0.0149342	0	-0.349099	0.0804654
1453079_at	66648	9161	5730494M16Rik	RIKEN cDNA 5730494M16 gene	Chr18: 25.136331	6.20252	11.6	Chr7: 117.164563	0.506703	22	0.0149534	0	-0.0579734	0.778476
1445796_at	209018	44592	Vps8	vacuolar protein sorting 8	Chr16: 21.464233	8.72187	12.9	Chr17: 53.538507	0.506702	22	0.0149537	0	-0.323714	0.106696
1445490_at	54004	68551	Diap2	diaphanous homolog 2 (Drosophila)	ChrX: 129.851113	7.88091	10.9	Chr7: 120.814862	0.50665	22	0.0149664	0.520786	0.0741256	0.718941
1419707_at	23927	56600	Krtap14	keratin associated protein 14	Chr16: 88.825342	5.93961	11.9	Chr18: 57.065565	0.506611	22	0.0149758	0.292929	0.160198	0.434364
1439030_at	331026	5578	Gmppb	GDP-mannose pyrophosphorylase B	Chr9: 108.051082	9.44609	20.1	Chr7: 119.176160	0.506607	22	0.0149768	0	-0.150268	0.463734
1438335_at	210004	14460	6030413G23Rik	RIKEN cDNA 6030413G23 gene	Chr11: 121.628416	8.05552	11.6	Chr3: 89.361111	0.506602	22	0.014978	0	0	1
1448182_a_at	12484	7662	Cd24a	CD24a antigen	Chr10: 43.583812	14.4751	14.7	ChrX: 102.414526	-0.506529	22	0.0149957	0.424362	0.487179	0.011595
1426976_at	74996	9929	Usp47	ubiquitin specific protease 47	Chr7: 112.110824	10.5273	12	Chr2: 14.395051	-0.506492	22	0.0150046	0.307949	-0.384282	0.0525916
1417417_a_at	12861	3219	Cox6a1	cytochrome c oxidase subunit 6a polypeptide	Chr5: 115.345737	14.2042	10.5	Chr11: 101.470182	-0.506468	22	0.0150105	0.253908	-0.192409	0.346354
1459682_at			2610528B01Rik	ESTs	Chr7: 130.861357	5.77787	10	Chr5: 25.445855	0.506461	22	0.0150121	0	0.0735406	0.721072
1419828_at	76179	44504	6330567E21Rik	RIKEN cDNA 6330567E21 gene	Chr7: 121.647353	6.17483	10.9	Chr18: 74.727226	0.506374	22	0.0150333	0	0	1
1443841_x_at	227620	71313	Uap1l1	UDP-N-acteylglucosamine pyrophosphorylase 1-like 1	Chr2: 25.360430	5.69109	13.8	Chr15: 97.576270	0.506369	22	0.0150346	0	0.0116381	0.955002
1456309_x_at	16796	4480	Lasp1	LIM and SH3 protein 1, protein coding	Chr11: 97.838517	11.0281	10.8	Chr7: 133.996940	0.506352	22	0.0150388	0.666474	0.190264	0.351858
1419775_at			Fscn1	Mus musculus transcribed sequences	Chr10: 108.425494	5.73848	19.2	ChrX: 146.829353	0.506154	22	0.0150869	0	0.113724	0.580153
1445763_at			LOC277939	ESTs	Chr3: 108.545276	5.57217	14.9	Chr4: 125.588387	-0.505955	22	0.0151356	0	0	1
1436554_at	67143	23363	Zfpn1a5	zinc finger protein, subfamily 1A, 5	Chr7: 131.390687	9.63478	11.4	Chr15: 97.576270	-0.505939	22	0.0151395	0	0	1
1416497_at	53059		Pdia4	protein disulfide-isomerase A4	Chr6: 47.796489	10.616	7.6	Chr7: 144.433458	0.505718	22	0.0151936	0	-0.178157	0.383894
1416187_s_at	52830	9821	Pnrc2	proline-rich nuclear receptor coactivator 2	Chr4: 135.870973	11.7888	13.1	Chr8: 43.371156	-0.505651	22	0.01521	0.451093	0.396985	0.0446365
1460417_at	232685		AB041803	cDNA sequence AB041803	Chr6: 31.165560	7.28578	9	Chr4: 40.731591	0.505561	22	0.0152322	0	0.21396	0.293927
1419269_at	110074	31475	Dut	deoxyuridine triphosphatase	Chr2: 125.257998	7.86496	11.6	Chr16: 88.933807	-0.505415	22	0.015268	0.414272	0.291159	0.148994
1459957_at			B430219L04Rik	ESTs	Chr7: 123.156176	8.56235	7.7	Chr17: 3.279758	0.505409	22	0.0152696	0	0	1
1459840_s_at	66264	11509	Ccdc28b	coiled coil domain containing 28B	Chr4: 129.619315	8.61435	11.8	Chr7: 70.832514	-0.505401	22	0.0152717	0.246227	0.148247	0.469836
1445724_at	29875	74514	Iqgap1	IQ motif containing GTPase activating protein 1	Chr7: 80.741113	8.59248	39.9	Chr7: 74.522856	0.50531	22	0.015294	0.577072	0.534039	0.00495281
1450696_at	16912	2094	Psmb9	proteosome (prosome, macropain) subunit, beta type 9 (large multifunctional protease 2)	Chr17: 34.182191	12.1574	9.5	Chr7: 119.176160	0.505301	22	0.0152962	0.292773	0.782151	2.36138e-06
1453692_at	78934		4930581F22Rik	RIKEN cDNA 4930581F22 gene	Chr9: 35.130335	6.03774	13	Chr8: 7.885228	-0.505283	22	0.0153006	0	0	1
1453986_at	16882	32109	Lig3	ligase III, DNA, ATP-dependent	Chr11: 82.789893	5.7813	11.7	Chr8: 47.101090	0.505273	22	0.015303	0.305862	-0.149567	0.465845
1435269_at	68043	5952	N6amt2	N-6 adenine-specific DNA methyltransferase 2	Chr14: 57.549815	8.62813	13.1	Chr17: 26.814001	0.505255	22	0.0153076	0	-0.358417	0.0721823
1427264_at	12965	3816	Crygb	crystallin, gamma B	Chr1: 65.080383	5.79704	10.2	Chr7: 89.603538	0.505239	22	0.0153116	0.29269	-0.160263	0.434173
1433191_at			A430105P17Rik	RIKEN cDNA A430105P17 gene	Chr13: 78.033568	5.75874	14.4	Chr15: 82.453222	0.505029	22	0.0153634	0	0	1
1448353_x_at	103963	2213	Rpn1	ribophorin I	Chr6: 88.103451	11.6267	11.9	Chr8: 111.319338	0.50499	22	0.0153731	0.272417	-0.505207	0.00847483
1420258_at	381827		Rpl7	Mus musculus, Similar to ribosomal protein L7, clone MGC:58373 IMAGE:6771135, mRNA, complete cds	Chr6: 145.392024	5.80674	12.7	Chr12: 3.200000	0.504948	22	0.0153835	0	0.336366	0.0929288
1445657_at			AW111846	adult male liver tumor cDNA, RIKEN full-length enriched library, clone:C730016I12 product:unclassifiable, full insert sequence.	Chr8: 45.266777	5.84578	11.9	Chr2: 128.373489	0.504945	22	0.0153843	0	0	1
1455359_at	19250	3941	Ptpn14	protein tyrosine phosphatase, non-receptor type 14	Chr1: 189.876121	9.95826	12	Chr1: 191.978902	0.504917	22	0.0153912	0.488696	0.093558	0.649403
1453970_at	74591	45441	4833417A11Rik	RIKEN cDNA 4833417A11 gene	Chr1: 71.361789	6.48339	18.4	Chr4: 132.619876	0.504913	22	0.0153921	0.219693	0	1
1430096_at	226025	62287	Trpm3	transient receptor potential cation channel, subfamily M, member 3	Chr19: 22.777844	6.05291	12.6	Chr1: 62.609193	0.50491	22	0.0153928	0.364629	-0.321741	0.108972
1444310_at	218832	5124	Polr3a	polymerase (RNA) III (DNA directed) polypeptide	Chr14: 24.461171	7.38952	8	Chr3: 89.361111	0.50488	22	0.0154004	0.355953	0.289221	0.151844
1447997_s_at	72247		1700013K18Rik	RIKEN cDNA 1700013K18 gene	Chr14: 122.038240	5.60457	12.7	Chr3: 126.413660	0.504832	22	0.0154122	0	0	1
1448031_at	14681	39203	Gnao1	guanine nucleotide binding protein, alpha o	Chr8: 93.960155	7.26296	9.3	Chr2: 70.916445	-0.504832	22	0.0154123	0.3821	-0.345312	0.0840314
1434383_at	224938	32233	Pja2	praja 2, RING-H2 motif containing	Chr17: 64.281045	10.1063	10.7	Chr2: 93.321195	-0.504821	22	0.0154149	0.289822	-0.376165	0.0582279
1449176_a_at	13178	616	Dck	deoxycytidine kinase (drug resistance and sensitivity)	Chr5: 88.782683	9.51596	19	ChrX: 102.414526	-0.50475	22	0.0154327	0.427108	0.812714	4.56221e-07
1437484_at	230119	8913	Zbtb5	zinc finger and BTB domain containing 5	Chr4: 44.993037	9.65048	10.7	Chr1: 70.759517	0.504728	22	0.0154381	0	0.312694	0.119871
1455701_at	233071	76448	Snx26	sorting nexin 26	Chr7: 30.522250	7.3253	13	ChrX: 102.414526	-0.504623	22	0.0154642	0.299938	0.221425	0.276998
1418158_at	22061	31189	Trp63	transformation related protein 63	Chr16: 25.891508	5.68052	13.5	Chr8: 7.885228	0.504606	22	0.0154684	0.237405	-0.0524516	0.79913
1437200_at	218503	9030	Fcho2	FCH domain only 2	Chr13: 98.723807	10.7162	17.5	Chr13: 81.107254	-0.504556	22	0.0154809	0.466573	0.0940022	0.647844
1429203_at	73673	83546	2410076I21Rik	RIKEN cDNA 2410076I21 gene	Chr9: 58.657759	6.75296	13.7	Chr6: 101.847298	-0.504479	22	0.0155	0	0	1
1418085_at	18762	55681	Prkcz	protein kinase C, zeta	Chr4: 155.262212	7.56557	7.9	Chr10: 84.860165	0.504313	22	0.0155414	0.32425	-0.433702	0.0268611
1444538_at	56463	8665	Snd1	expressed sequence AL033314	Chr6: 28.823835	9.53996	11.1	Chr17: 26.309378	0.504207	22	0.015568	0.427919	-0.0933002	0.650309
1454167_at			Mrps25	mitochondrial ribosomal protein S25	Chr6: 92.173722	6.582	10.1	Chr8: 126.582424	-0.504146	22	0.0155833	0	-0.327251	0.102703
1433716_x_at	14586	1145	Gfra2	glial cell line derived neurotrophic factor family receptor alpha 2	Chr14: 70.979530	9.53326	13.2	Chr10: 120.608157	-0.5041	22	0.0155947	0.252098	-0.0504227	0.806753
1451869_at	27410	37437	Abca3	ATP-binding cassette, sub-family A (ABC1), member 3 (lipid organization and formation of lamellar bodies)	Chr17: 24.367596	7.51839	12.8	Chr15: 98.794738	0.503953	22	0.0156315	0.313768	-0.058289	0.7773
1434198_at	11983	40581	Atpif1	ATPase inhibitory factor 1	Chr4: 132.530820	6.34509	13.5	Chr3: 123.392033	-0.503903	22	0.0156442	0.390932	0.23935	0.238939
1418240_at	14469	86912	Gbp2	guanylate nucleotide binding protein 2	Chr3: 142.637463	10.6942	9.4	Chr9: 71.404472	0.503882	22	0.0156493	0.445855	0.277408	0.170048
1456492_at	74549	12574	Mau2	MAU2 sister chromatid cohesion factor	Chr8: 70.016475	10.499	10.2	Chr8: 66.733971	0.503837	22	0.0156607	0.200155	0	1
1420056_s_at	107817	9046	Ptdsr	phosphatidylserine receptor	Chr11: 116.837465	9.95183	7.7	Chr15: 88.099057	0.503791	22	0.0156723	0.468123	0	1
1456670_at	242721	17567	B230308G19Rik	RIKEN cDNA B230308G19 gene	Chr16: 13.757960	6.11609	11.4	Chr6: 16.056743	-0.503777	22	0.0156759	0	0	1
1425507_at	76688	2425	Arfrp1	ADP-ribosylation factor related protein 1	Chr2: 181.359361	11.0134	16.7	Chr2: 179.277836	0.503741	22	0.0156848	0.326539	-0.142669	0.486889
1434045_at	12576	2999	Cdkn1b	cyclin-dependent kinase inhibitor 1B (P27)	Chr6: 134.924927	11.0243	11.6	Chr2: 70.495989	-0.503711	22	0.0156925	0.241572	0.0350253	0.865118
1456070_at	19270	2129	Ptprg	protein tyrosine phosphatase, receptor type, gamma	Chr14: 12.241702	6.5213	15.9	Chr5: 137.896619	0.503669	22	0.0157029	0.447409	-0.545693	0.00393289
1442800_x_at	58238	32504	Fam181b	family with sequence similarity 181, member B	Chr7: 93.081618	5.72396	17.7	Chr7: 104.149021	0.503669	22	0.015703	0	-0.285245	0.157808
1443918_at	214764	27985	2700050L05Rik	RIKEN cDNA 2700050L05 gene	Chr7: 133.672484	7.23096	8.2	ChrX: 71.441039	0.503626	22	0.0157138	0	0.391244	0.0481052
1438253_at	231637	41299	Ssh1	slingshot homolog 1 (Drosophila)	Chr5: 113.941940	7.9137	11.9	Chr5: 58.342667	-0.50361	22	0.0157179	0.4623	0.106099	0.605958
1435884_at	16443	2277	Itsn1	intersectin 1 (SH3 domain protein 1A) (endocytic membrane trafficking)	Chr16: 91.871512	7.51291	16.3	ChrX: 102.414526	-0.503544	22	0.0157345	0.497104	-0.231961	0.254186
1423561_at	54003	4488	Nell2	nel-like 2	Chr15: 95.219583	6.20561	16.2	Chr19: 14.967297	0.503517	22	0.0157414	0.50343	-0.270023	0.182178
1422370_at	18348	106373	Olfr49	olfactory receptor 49	Chr14: 54.282056	6.24626	10.1	Chr17: 55.350963	0.503406	22	0.0157693	0	-0.139658	0.496223
1437502_x_at	12484	7662	Cd24a	CD24a antigen	Chr10: 43.584072	12.7373	13.5	ChrX: 136.290262	-0.503318	22	0.0157917	0.424362	0.487179	0.011595
1427376_a_at	399510	38199	Map4k5	mitogen-activated protein kinase kinase kinase kinase 5	Chr12: 69.809210	8.66826	14.3	Chr17: 26.814001	-0.503293	22	0.015798	0.248775	0.284326	0.159211
1442985_at	240793		Hmcn1	hemicentin (fibulin 6, extracellular matrix EGF-domain protein linked to macular degeneration)	Chr1: 150.812910	6.02357	10.7	Chr1: 5.641533	0.503217	22	0.0158171	0	0.194872	0.340097
1456981_at	209760	36424	Tmc7	transmembrane channel-like gene family 7	Chr7: 118.536048	6.7673	12.3	Chr8: 7.885228	-0.503206	22	0.0158199	0	-0.515528	0.00702915
1456600_a_at	71096	56834	Sntg1	syntrophin, gamma 1	Chr1: 8.855232	10.5187	12.2	ChrX: 57.768447	-0.503123	22	0.0158409	0.241972	0.319046	0.112138
1446169_at	94223	11223	Dgcr8	DiGeorge syndrome critical region 8 (pasha, biogenesis of miRNA)	Chr16: 18.268898	6.33778	12.4	Chr3: 148.065034	0.503097	22	0.0158476	0.296906	0.652273	0.000305064
1424728_at	224823	40346	BC011248	cDNA sequence BC011248	Chr17: 46.667665	10.1474	12.7	Chr3: 89.361111	0.503087	22	0.0158501	0.382105	0.284031	0.159663
1434822_at	223828	9533	Pphln1	periphilin 1	Chr15: 93.490929	10.2728	19	Chr15: 93.021696	0.503067	22	0.0158552	0.322927	0.349468	0.0801247
1430033_at	17755	38111	Mtap1b	microtubule-associated protein 1B	Chr13: 99.502500	6.36452	13	Chr8: 68.799157	-0.502972	22	0.0158793	0.429782	-0.369305	0.0633489
1434474_at	217265	10263	Abca5	ATP-binding cassette, sub-family A (ABC1), member 5	Chr11: 110.269485	7.06522	8.9	Chr7: 119.176160	0.502887	22	0.015901	0.175872	-0.124169	0.545613
1423333_at	67458	41667	Ergic1	endoplasmic reticulum-golgi intermediate compartment 1	Chr17: 26.638748	8.38696	16.2	Chr2: 88.346298	0.502879	22	0.015903	0	-0.334717	0.0946434
1419266_at	18045	38149	Nfyb	nuclear transcription factor-Y beta	Chr10: 82.750276	10.1685	10.6	ChrX: 102.414526	-0.502862	22	0.0159073	0.432612	0.374043	0.0597765
1432196_a_at	74656		4930435C18Rik	RIKEN cDNA 4930435C18 gene	Chr9: 45.447931	6.04943	11.3	Chr15: 99.057130	-0.502815	22	0.0159192	0	0	1
1456010_x_at	15208	7755	Hes5	hairy and enhancer of split 5	Chr4: 154.962235	7.88691	8.6	Chr9: 64.951454	0.502808	22	0.015921	0.358821	-0.0151682	0.941374
1446061_at	329260	11739	BC042698	cDNA sequence BC042698	Chr1: 139.032395	5.83096	9.6	Chr7: 113.855085	0.502758	22	0.0159338	0	0	1
1458866_at	320500	27946	A930001M12Rik	RIKEN cDNA A930001M12 gene	Chr4: 40.475079	6.36083	7.9	Chr3: 53.053282	-0.5027	22	0.0159485	0	-0.0527814	0.797893
1421778_at	24112	113975	V1rb2	vomeronasal 1, receptor B2	Chr6: 90.072180	5.47261	9.9	Chr7: 113.855085	-0.502694	22	0.01595	0.254428	0.221965	0.275799
1448136_at	18606	4526	Enpp2	ectonucleotide pyrophosphatase/phosphodiesterase 2	Chr15: 54.839354	11.2743	10.8	Chr14: 33.093246	0.502484	22	0.0160036	0.433707	-0.207355	0.309436
1427511_at	12010	2987	B2m	beta-2 microglobulin	Chr2: 122.148958	11.4399	12	Chr5: 39.702025	0.502401	22	0.0160249	0.222215	0.188329	0.356869
1436557_at	223915	27875	Krt73	keratin 73 (type 2, inner root sheath of hair follicle)	Chr15: 101.793412	6.21174	11.1	Chr1: 184.909869	0.502401	22	0.0160249	0	0.0208762	0.919373
1440236_at	20168	24934	Rtn3	reticulon 3 (NSP-like protein 2)	Chr19: 7.466995	5.96804	12.7	Chr3: 146.613483	0.50239	22	0.0160278	0.356795	-0.0667455	0.745968
1421224_a_at	21410	396	Tcf2	transcription factor 2	Chr11: 83.889083	6.54848	8.3	Chr7: 70.832514	0.502359	22	0.0160356	0.340238	-0.249366	0.219257
1443064_at	320594		9130004C02Rik	RIKEN cDNA 9130004C02 gene	Chr9: 25.248325	5.79917	8	Chr16: 22.124255	0.502237	22	0.0160669	0	0.169906	0.406649
1441009_at	224523		4732491K20Rik	RIKEN cDNA 4732491K20 gene	Chr17: 12.324814	5.84283	8.8	ChrX: 102.414526	-0.502214	22	0.016073	0	-0.0141118	0.945451
1438683_at	242687	86743	Wasf2	WAS protein family, member 2	Chr4: 133.197762	10.1493	10	Chr9: 64.951454	0.502205	22	0.0160751	0.505607	0.597007	0.00128289
1419255_at	20742	2354	Spnb2	spectrin beta 2	Chr11: 30.107645	9.92	10.9	Chr8: 121.000000	0.502193	22	0.0160783	0.446886	-0.095422	0.64287
1450852_s_at	14062	1510	F2r	coagulation factor II (thrombin) receptor	Chr13: 95.601911	10.5343	15.8	Chr18: 57.065565	-0.502185	22	0.0160804	0.239657	0.234737	0.248386
1422394_at	113861		V1rc4	vomeronasal 1 receptor, C4	Chr6: 57.188759	6.0497	14	Chr17: 57.106511	0.502035	22	0.0161189	0	-0.0240771	0.907059
1454892_at	56305	4533	Pitpnb	phosphatidylinositol transfer protein, beta	Chr5: 111.388008	11.2255	9.6	Chr7: 125.485006	0.502017	22	0.0161234	0.474018	-0.165799	0.41825
1454164_at			4921523L03Rik	RIKEN cDNA 4921523L03 gene	Chr9: 107.992129	6.68261	10.3	Chr17: 26.814001	0.501976	22	0.016134	0	0	1
1453601_at	209225	19625	5430400N05Rik	RIKEN cDNA 5430400N05 gene	Chr7: 80.091675	7.135	29.6	Chr7: 74.522856	0.50195	22	0.0161406	0	0	1
1459696_at	320365	113770	Fry	furry	Chr5: 150.259993	7.25626	10	ChrX: 70.948498	0.501945	22	0.016142	0.237496	-0.141401	0.49081
1456429_at	240354	4938	Malt1	mucosa associated lymphoid tissue lymphoma translocation gene 1	Chr18: 65.454164	11.6212	14.5	Chr17: 26.814001	0.501842	22	0.0161685	0.445965	0.741643	1.4537e-05
1424674_at	106957	8199	Slc39a6	solute carrier family 39 (metal ion transporter), member 6	Chr18: 24.579915	10.0211	11.4	Chr15: 98.794738	0.501812	22	0.0161763	0.34482	0.119144	0.562109
1438178_x_at	108888	10059	Atad3a	ATPase family, AAA domain containing 3A	Chr4: 155.740665	11.4807	12.8	Chr15: 97.576270	0.501797	22	0.0161802	0.39036	-0.278161	0.168845
1446616_at			B930053N05Rik	ESTs, Weakly similar to S12207 hypothetical protein (B2 element) - mouse [M.musculus]	Chr7: 16.013696	8.93439	8.6	Chr4: 40.731591	0.501653	22	0.0162174	0	0	1
1420805_at	59310	69341	Myl10	myosin, light chain 10, regulatory	Chr5: 136.697932	7.3093	8.9	Chr7: 71.696966	-0.50165	22	0.0162181	0.350749	0.202122	0.322073
1451581_at	71474	36455	8430411H09Rik	RIKEN cDNA 8430411H09 gene	Chr15: 89.268504	5.799	10.4	Chr15: 79.518120	0.501566	22	0.0162399	0	0	1
1444779_s_at	22717	86969	Zfp59	zinc finger protein 59	Chr7: 27.856238	7.79317	15.4	Chr9: 105.774381	0.501553	22	0.0162431	0.480375	0.199625	0.328214
1434753_at	235134	4492	Nfrkb	nuclear factor related to kappa B binding protein	Chr9: 31.420786	10.3949	14.3	Chr17: 26.814001	0.501496	22	0.016258	0	0.591952	0.00144447
1446166_at	74086		4933411D12Rik	RIKEN cDNA 4933411D12 gene	Chr4: 43.054779	6.38474	9.6	Chr11: 101.599021	-0.501487	22	0.0162603	0	0	1
1446570_at	84441		Maml2	mastermind-like 2	Chr9: 13.653338	8.12839	8.4	Chr5: 93.725625	0.501402	22	0.0162823	0	0.279888	0.166106
1440083_at	12540	1357	Cdc42	cell division cycle 42 (activator of Rac)	Chr4: 137.336477	10.4715	11.5	Chr16: 88.933807	0.501318	22	0.016304	0.349463	0.416233	0.0344251
1430481_at	78805		4930545L23Rik	RIKEN cDNA 4930545L23 gene	Chr2: 135.169718	6.18439	8.5	Chr7: 73.746984	0.501292	22	0.0163108	0	0	1
1422637_at	54354	10296	Rassf5	Ras association (RalGDS/AF-6) domain family 5	Chr1: 131.176798	11.5146	12.6	ChrX: 136.290262	0.501144	22	0.0163493	0.623784	0.716874	3.78295e-05
1419272_at	17874	1849	Myd88	myeloid differentiation primary response gene 88 (TLR signaling)	Chr9: 119.336065	10.3948	9.7	ChrX: 151.323803	0.501114	22	0.016357	0.201838	0.445689	0.0224943
1433935_at			AU020206	expressed sequence AU020206	Chr7: 75.769073	12.0668	17	Chr17: 26.814001	0.501103	22	0.01636	0	0.607203	0.00100385
1449338_at	52717	11957	D10Ertd641e	hypothetical protein LOC52717	Chr10: 59.988531	11.256	14.4	Chr14: 19.749489	0.501012	22	0.0163836	0	-0.0190808	0.926288
1416966_at	19879	20901	Slc22a8	solute carrier family 22 (organic anion transporter), member 8	Chr19: 8.610014	6.46326	10.3	Chr3: 102.111029	-0.500923	22	0.0164067	0.233065	-0.275576	0.173003
1422964_at	19358	48322	Rad23a	RAD23a homolog	Chr8: 84.835572	10.2116	13.3	Chr6: 101.847298	-0.500908	22	0.0164108	0.323661	-0.172595	0.399152
1420821_at	81535	101696	Sgpp1	sphingosine-1-phosphate phosphatase 1	Chr12: 75.714700	9.04265	15.9	ChrX: 102.126656	-0.500898	22	0.0164133	0.326533	-0.0536338	0.794697
1441183_at	193796	27773	Jmjd2b	jumonji domain containing 2B	Chr17: 56.333144	8.81235	10.5	Chr7: 133.996940	0.500857	22	0.016424	0.331005	0.0252544	0.902536
1424664_at	216971	10054	BC017647	cDNA sequence BC017647	Chr11: 78.156772	7.71143	8.7	Chr1: 62.609193	0.500855	22	0.0164246	0	-0.264626	0.191414
1457360_at	23837	4611	Cfdp1	craniofacial development protein 1	Chr8: 111.826572	8.17635	10.8	Chr15: 88.099057	0.500851	22	0.0164255	0.479099	0.214495	0.292692
1439552_at	223435	20847	Trio	triple functional domain (PTPRF interacting)	Chr15: 27.746952	6.0283	12.7	Chr7: 119.526142	0.500824	22	0.0164327	0.521183	-0.37729	0.0574204
1441357_at	67703	57050	Kirrel3	kin of IRRE like 3 (Drosophila)	Chr9: 34.510029	6.4623	12.1	Chr7: 117.164563	-0.500811	22	0.0164362	0.382718	0.82978	1.59219e-07
1421776_at	117005	74078	Olfr74	olfactory receptor 74	Chr2: 87.973725	5.67261	11.3	Chr7: 113.855085	0.500763	22	0.0164485	0.262346	0.211471	0.299711
1441182_at	52184	12011	D3Ertd250e	DNA segment, Chr 3, ERATO Doi 250, expressed	ChrX: 108.743534	6.84761	16.5	Chr5: 38.527166	0.500634	22	0.0164823	0	0	1
1427496_at	99100	37159	AI851464	expressed sequence AI851464	Chr2: 125.563393	9.1607	10.8	ChrX: 102.126656	-0.500612	22	0.016488	0.292287	0	1
1433562_s_at	11950	1275	Atp5f1	ATP synthase, H+ transporting, mitochondrial F0 complex, subunit b, isoform 1	Chr3: 157.410919	12.9758	16.9	ChrX: 151.323803	-0.500484	22	0.0165217	0	-0.329034	0.100734
1416830_at	56700	10562	0610031J06Rik	kidney predominant protein NCU-G1	Chr3: 88.328006	10.8563	11.7	Chr2: 26.877892	0.500403	22	0.0165428	0.375125	-0.0378062	0.854517
1455790_at	242705	48264	E2f2	E2F transcription factor 2	Chr4: 136.194340	10.5683	12.1	ChrX: 102.414526	-0.500379	22	0.0165492	0.355861	0.868146	9.15054e-09
1422906_at	26357	55852	Abcg2	ATP-binding cassette, sub-family G, white subfamily, member 2 (multidrug resistance breast cancer resistance protein)	Chr6: 58.685675	11.0125	16.6	ChrX: 102.414526	-0.500231	22	0.016588	0.171928	-0.187193	0.35983
1431744_a_at	98366	68754	Smap1	stromal membrane-associated protein 1	Chr1: 23.849301	8.2897	14	Chr17: 26.814001	-0.500224	22	0.01659	0.475736	0.438912	0.0248858
1415673_at	100678	31245	Psph	phosphoserine phosphatase	Chr5: 129.765589	9.43709	12.8	Chr9: 71.404472	0.500195	22	0.0165976	0.369965	0.181993	0.373568
1430643_at	17686	1829	Msh3	mutS homolog 3 (E. coli)	Chr13: 92.346082	5.68804	9	Chr2: 78.100320	0.500182	22	0.016601	0.269365	0.319272	0.111871
1444471_at	78252	87072	4432416J03Rik	RIKEN cDNA 4432416J03 gene	Chr9: 48.322916	6.63043	28.6	Chr9: 48.080531	-0.500165	22	0.0166054	0	0.527019	0.00566903
1453610_at	74054	105741	4931406B18Rik	RIKEN cDNA 4931406B18 gene	Chr7: 43.494635	6.906	12	Chr6: 55.124351	-0.500142	22	0.0166114	0	0.0346327	0.866616
1444044_at	17999	88807	Nedd4	neural precursor cell expressed, developmentally down-regulated gene 4 (ubiquitin ligase)	Chr9: 72.689780	5.77922	6.7	ChrX: 57.768447	0.500141	22	0.0166116	0.364565	-0.348867	0.080681
1432440_at	73585		1700111E14Rik	RIKEN cDNA 1700111E14 gene	Chr6: 36.974711	5.64665	12.1	Chr19: 48.574400	0.500122	22	0.0166169	0	0.300347	0.136007
1417728_at	17192	2917	Mbd3	methyl-CpG binding domain protein 3	Chr10: 80.392994	9.81404	12.4	Chr9: 56.967084	0.500058	22	0.0166337	0.35961	-0.433001	0.0271363
1427191_at	230103	2970	Npr2	natriuretic peptide receptor 2	Chr4: 43.650244	8.74565	9.9	Chr5: 58.342667	0.500042	22	0.0166379	0.266385	-0.305063	0.129669
1444962_at	434484	56031	LOC434484	similar to SP140 nuclear body protein	Chr1: 85.208195	10.5076	12.3	Chr3: 102.111029	0.500031	22	0.0166407	0	0	1
1417709_at	13116	31395	Cyp46a1	cytochrome P450, family 46, subfamily a, polypeptide 1 (cholesterol 24-hydroxylase, brain expressed, human CYP46A1)	Chr12: 108.361682	6.86204	12.5	Chr7: 81.535217	-0.500001	22	0.0166487	0.264504	-0.292889	0.146484
1426292_at	233056	51695	6330581L23Rik	RIKEN cDNA 6330581L23 gene	Chr7: 29.830407	9.31326	13.8	Chr18: 80.000000	0.499994	22	0.0166504	0	0	1
1440551_at	13418	7293	Dnajc1	DnaJ (Hsp40) homolog, subfamily C, member 1	Chr2: 18.363182	9.3167	8.9	Chr7: 129.035694	0.499944	22	0.0166638	0.381566	0.188762	0.355746
1420346_at	70392	15446	Asb12	ankyrin repeat and SOCS box-containing protein 12	ChrX: 95.470929	5.89404	8.7	Chr5: 58.342667	0.499832	22	0.0166934	0	-0.0447409	0.82819
1453641_at	76960	2714	Bcas1	breast carcinoma amplified sequence 1	Chr2: 170.397600	6.3873	13.7	Chr7: 68.539279	0.499814	22	0.0166981	0.339903	-0.226443	0.265975
1460691_at	213753	5672	Zfp598	zinc finger protein 598	Chr17: 24.681433	10.6807	14.2	Chr13: 54.879085	0.49971	22	0.0167256	0.328811	0.0281629	0.891373
1428318_at	104444	6447	Smgc	small fragment nuclease	Chr15: 91.860879	5.44091	6.1	Chr15: 97.576270	0.499672	22	0.0167356	0.367288	-0.175023	0.392449
1446213_at	77116	22951	Mtmr2	myotubularin related protein 2	Chr9: 13.802599	6.21091	17.5	Chr18: 56.459033	0.499606	22	0.0167531	0.323618	-0.15094	0.461714
1455487_at	69900	11517	Mfsd11	major facilitator superfamily domain containing 11	Chr11: 116.874123	9.68087	17	Chr2: 41.625955	0.499427	22	0.0168006	0.382117	-0.455676	0.0193138
1420446_at	69287	12306	Odf3	outer dense fiber of sperm tails 3	Chr7: 140.849524	6.73283	10.7	Chr8: 126.582424	-0.499391	22	0.0168104	0.320939	-0.106476	0.604669
1431365_at	56874	10986	Rnf32	ring finger protein 32	Chr5: 29.226320	6.30139	13.4	Chr4: 105.248708	-0.499243	22	0.0168496	0.344496	-0.159252	0.437116
1422454_at	16663	40740	Krt13	keratin 13 (white sponge nevus)	Chr11: 100.117642	5.95043	13.2	Chr2: 70.916445	-0.499159	22	0.016872	0.40764	-0.170848	0.404014
1449221_a_at	81910	68138	Rrbp1	ribosome binding protein 1	Chr2: 143.985889	9.48617	12.3	Chr11: 121.547989	0.499125	22	0.0168811	0.439885	-0.0541575	0.792734
1431957_at	71060		4933403H06Rik	RIKEN cDNA 4933403G17 gene	Chr3: 155.181650	5.84722	7.8	Chr15: 3.236252	0.498963	22	0.0169243	0	0	1
1460231_at	27056	8088	Irf5	interferon regulatory factor 5	Chr6: 29.536724	11.0027	14	ChrX: 102.414526	0.49894	22	0.0169306	0.37332	0.661429	0.00023386
1447633_x_at			AV121537	polymorphic long terminal repeat from EST AV121537	Chr7: 59.132131	5.64809	12.8	ChrX: 102.414526	-0.498896	22	0.0169422	0	0	1
1428253_at	68942	101438	Chmp2b	chromatin modifying protein 2B (charged multivesicular body protein 2b, vacuolar protein sorting 2-2, frontotemporal lobe dementia)	Chr16: 65.539792	10.3288	17.3	Chr3: 126.413660	0.498848	22	0.0169551	0.221828	-0.343451	0.0858273
1443239_at	17756	1779	Mtap2	microtubule-associated protein 2	Chr1: 66.331593	5.50991	14.3	Chr4: 74.243614	0.49883	22	0.0169599	0.411172	-0.340823	0.0884112
1447465_at			4930558N01Rik	ESTs	Chr7: 98.659201	7.49778	30	Chr7: 89.603538	-0.49881	22	0.0169653	0	0	1
1442195_at	554160		BB283564	Expressed sequence BB283564	Chr12: 3.510218	8.32174	10.4	Chr5: 93.725625	0.498736	22	0.0169851	0	0	1
1436916_at	81907	18688	Tmem108	transmembrane protein 108	Chr9: 103.483213	5.61922	7.8	Chr15: 98.794738	0.49869	22	0.0169975	0	0.308525	0.125155
1423688_at	73744	4887	Man2c1	mannosidase, alpha, class 2C, member 1	Chr9: 57.141306	9.72204	15.6	ChrX: 102.414526	0.49855	22	0.0170349	0.345838	-0.132645	0.518304
1418447_at	27277	38009	Golga5	golgi autoantigen, golgin subfamily a, 5	Chr12: 102.495699	10.6991	8.2	Chr6: 101.847298	0.498504	22	0.0170473	0.490592	-0.21269	0.296871
1451973_at	66663	11738	Ube1dc1	ubiquitin-activating enzyme E1-domain containing 1	Chr9: 104.047417	9.54648	28.8	Chr9: 99.750326	0.49832	22	0.0170969	0.333274	-0.140361	0.494037
1420963_at	73940	11045	Hapln2	hyaluronan and proteoglycan link protein 2	Chr3: 88.022780	6.30765	12.5	Chr7: 71.696966	-0.498315	22	0.0170983	0.288396	-0.168259	0.411279
1417332_at	19725	30980	Rfx2	regulatory factor X, 2 (DNA-binding protein, HLA class II expression regulator)	Chr17: 56.776218	8.15574	10.1	ChrX: 136.290262	-0.498241	22	0.0171183	0.392955	0.42081	0.0322962
1447049_at			MOR13-2	ESTs	Chr1: 165.458631	6.0043	10.2	Chr10: 84.860165	-0.498105	22	0.017155	0	0	1
1428864_at	18218	31239	Dusp8	dual specificity phosphatase 8	Chr7: 142.079640	8.62861	13.4	ChrX: 102.414526	-0.497957	22	0.017195	0.275353	-0.2857	0.157117
1432075_a_at	21689	7973	Tekt1	tektin 1	Chr11: 72.345591	6.25026	11.5	Chr4: 132.619876	-0.497903	22	0.0172095	0.337946	-0.0663048	0.747592
1444456_at	99712	81624	Cept1	choline/ethanolaminephosphotransferase 1 intronic EST AK083944	Chr3: 106.506223	10.0923	11.7	Chr15: 102.360421	0.497878	22	0.0172162	0.212235	0.244246	0.229178
1446513_at	240322	15860	Adamts19	a disintegrin-like and metalloprotease (reprolysin type) with thrombospondin type 1 motif, 19	Chr18: 58.913675	5.55391	10	Chr9: 62.264541	0.497861	22	0.017221	0	-0.188292	0.356965
1436738_at	208084	99775	AI449441	expressed sequence AI449441	Chr9: 65.595441	9.14513	8.5	Chr9: 105.774381	-0.497857	22	0.017222	0.288909	0	1
1434539_at	16981	36315	Lrrn3	leucine rich repeat protein 3, neuronal	Chr12: 41.452141	6.54613	17.5	Chr12: 59.375565	-0.497832	22	0.0172288	0.465263	-0.0464562	0.821705
1457836_at	69900	11517	2600014M03Rik	RIKEN cDNA 2600014M03 gene	Chr11: 116.858571	7.81396	12.5	Chr15: 97.760642	0.497677	22	0.0172708	0.382117	0	1
1440997_at	217351		Tnrc6c	trinucleotide repeat-containing gene 6C protein	Chr11: 117.723745	6.29848	17.9	Chr7: 68.539279	0.497624	22	0.0172852	0	0.452437	0.0203023
1440185_x_at	56459	4019	Sae1	SUMO1 activating enzyme subunit 1 (ubiquitin-like 1, sentrin, activating enzyme E1A)	Chr7: 16.327098	7.69365	8.9	Chr7: 81.535217	0.497592	22	0.017294	0.365299	0.462079	0.0174751
1454786_at	223739	15140	Kiaa0930	KIAA0930 protein	Chr15: 84.948168	10.2604	14.3	Chr2: 41.625955	0.497583	22	0.0172965	0	0	1
1434892_x_at	19646	21153	Rbbp4	retinoblastoma binding protein 4	Chr4: 129.309542	13.2989	16	Chr3: 105.059546	-0.497579	22	0.0172976	0.445279	0.647542	0.000348792
1427951_s_at	215814	56705	1700009P13Rik	RIKEN cDNA 1700009P13 gene	Chr10: 18.213903	9.25096	18.6	Chr7: 134.140197	0.497525	22	0.0173122	0	0	1
1428399_a_at	78795	11847	Armc9	armadillo repeat containing 9	Chr1: 86.199878	6.99022	12.7	Chr3: 102.111029	-0.497397	22	0.0173471	0	-0.0626083	0.761251
1456462_x_at	19046	37659	Ppp1cb	protein phosphatase 1, catalytic subunit, beta isoform	Chr5: 32.492586	8.37791	17.9	ChrX: 102.414526	-0.497369	22	0.0173547	0.297352	-0.208316	0.307148
1436801_x_at	56699	8110	Cdc42ep4	CDC42 effector protein (Rho GTPase binding) 4	Chr11: 113.726879	9.163	10.3	Chr13: 29.000000	-0.497354	22	0.0173587	0.352964	-0.136665	0.50559
1417445_at	67052	38141	Kntc2	kinetochore associated 2	Chr17: 71.499345	8.93513	11.1	ChrX: 136.290262	-0.497254	22	0.0173861	0.235557	0	1
1436531_at	56307	4981	Metap2	methionine aminopeptidase 2	Chr10: 93.858566	9.58813	12.6	ChrX: 102.414526	-0.497225	22	0.0173941	0.473139	0.296392	0.141493
1435610_at	320701	18561	C130034I18Rik	RIKEN cDNA C130034I18 gene	Chr6: 96.831265	6.09822	13.1	Chr2: 26.877892	0.497171	22	0.0174087	0.157362	-0.178303	0.383497
1419762_at	24108	4665	Ubd	ubiquitin D	Chr17: 37.195247	9.33474	10.4	Chr6: 7.955563	0.497071	22	0.0174361	0.418072	0.747231	1.15438e-05
1421438_at	93885	70876	Pcdhb14	protocadherin beta 14	Chr18: 37.450790	5.48539	12	Chr14: 30.957748	-0.497012	22	0.0174521	0	-0.250224	0.217622
1443345_at			4930443O20Rik	ESTs	Chr8: 91.233813	5.48287	12.1	Chr7: 111.707135	0.496954	22	0.0174682	0	0	1
1454952_s_at	78658	41021	Ncapd3	non-SMC condensin II complex, subunit D3	Chr9: 27.094843	10.6307	16.1	ChrX: 102.414526	-0.496936	22	0.0174732	0	0.701754	6.47019e-05
1455864_at			Lce	ESTs	Chr8: 64.980927	5.90104	11.8	Chr12: 54.887958	0.496879	22	0.0174887	0	0	1
1430789_at	74430	18873	C3orf67	human chromosome 3 open reading frame 67	Chr14: 8.502496	5.50265	17.2	Chr12: 29.713200	0.496815	22	0.0175063	0	0	1
1460396_at	71990	5590	Ddx54	DEAD (Asp-Glu-Ala-Asp) box polypeptide 54	Chr5: 120.627075	10.5634	13.1	Chr4: 121.044402	0.496804	22	0.0175093	0	0.583485	0.00175443
1442283_at	71568		9030407P20Rik	RIKEN cDNA 9030407P20 gene	Chr14: 122.012694	9.2137	13.3	ChrX: 102.414526	0.49666	22	0.0175488	0	0	1
1420809_a_at	56398	5235	Chp	calcium binding protein P22	Chr2: 119.586616	9.51491	12.6	ChrX: 71.441039	-0.49657	22	0.0175736	0.341873	0.0220556	0.914834
1450484_a_at	22169	10748	Tyki	thymidylate kinase family LPS-inducible member	Chr12: 26.479268	9.98661	14.2	ChrX: 102.414526	-0.496497	22	0.0175937	0.426454	0	1
1454401_at	18507	56419	Pax5	paired box gene 5	Chr4: 44.702855	9.70139	13	ChrX: 102.414526	0.496481	22	0.0175981	0.343666	0.165441	0.41927
1437538_at	72091		2610002F03Rik	RIKEN cDNA 2610002F03 gene	Chr2: 26.637373	9.29761	18.4	Chr1: 103.724864	0.496422	22	0.0176145	0	0	1
1423812_s_at	232023	12772	Ecop	EGFR-coamplified and overexpressed protein	Chr6: 57.752397	10.8443	18.6	ChrX: 102.414526	-0.496416	22	0.0176161	0	0	1
1422612_at	15277	37273	Hk2	hexokinase 2 (skeletal muscle)	Chr6: 82.725101	9.40761	11.2	ChrX: 153.551089	0.496373	22	0.0176279	0.330867	-0.129136	0.52953
1439058_at	71514	3714	5730453G22Rik	RIKEN cDNA 5730453G22 gene	Chr4: 127.034438	10.0304	13.6	Chr4: 28.322409	0.496332	22	0.0176392	0.491796	0	1
1432252_a_at	71033		4933406K04Rik	RIKEN cDNA 4933406K04 gene	Chr12: 106.706713	6.25609	12.6	Chr8: 18.502238	0.496305	22	0.0176467	0	0	1
1459242_at	68801	41449	Elovl5	ELOVL fatty acid elongase 5	Chr9: 77.940413	8.47087	23.6	Chr9: 77.305551	0.496158	22	0.0176873	0.281141	0.130431	0.525375
1460579_at	13437	6110	Dnpep	aspartyl aminopeptidase	Chr1: 75.308728	7.86643	17.4	Chr1: 115.951738	0.496145	22	0.017691	0.299863	0.124015	0.546114
1436159_at	237898	13066	Usp32	ubiquitin specific peptidase 32	Chr11: 84.984523	12.0579	12.1	ChrX: 102.414526	-0.496119	22	0.0176982	0.310464	0.196432	0.336169
1450255_at	12549	10644	Cdgap	Cdc42 GTPase-activating protein	Chr16: 38.603277	6.97743	10.3	Chr4: 131.999242	-0.496098	22	0.017704	0.605243	-0.290091	0.15056
1460490_at	27395		Mrpl15	mitochondrial ribosomal protein L15	Chr1: 4.781252	5.73557	11.7	Chr15: 98.794738	0.496088	22	0.0177068	0	-0.189919	0.352749
1444368_at	110834	591	Chrna3	cholinergic receptor, nicotinic, alpha polypeptide 3	Chr9: 55.022707	5.81491	15	Chr11: 89.751422	-0.496007	22	0.0177291	0.257209	-0.232811	0.252401
1424956_at	230793	17144	D030015G18Rik	RIKEN cDNA D030015G18 gene	Chr4: 133.066037	8.58074	20.3	Chr4: 132.619876	0.496001	22	0.017731	0	0	1
1428368_at	71435	10822	Arhgap21	Rho GTPase activating protein 21	Chr2: 20.848394	9.62213	13	Chr2: 41.625955	-0.495918	22	0.017754	0	-0.173705	0.396079
1420848_at	24069	9262	Sufu	suppressor of fused homolog (Drosophila)	Chr19: 46.473582	6.81187	10.1	Chr2: 9.829662	0.495865	22	0.0177687	0.334055	0.393393	0.046783
1457616_at	218440	18450	6430502M16Rik	RIKEN cDNA 6430502M16 gene	Chr10: 82.180808	6.48965	12.3	Chr7: 68.539279	0.495824	22	0.0177801	0.356272	0	1
1444556_at	20555	86967	Slfn1	schlafen 1	Chr11: 83.120187	7.54722	10.9	Chr7: 117.164563	0.49582	22	0.0177812	0.357754	0.945634	3.33067e-13
1421750_a_at	22327	2531	Vbp1	von Hippel-Lindau binding protein 1	ChrX: 75.534450	11.9593	15.6	ChrX: 102.414526	-0.495774	22	0.0177941	0.377047	0.365575	0.0662749
1446809_at	215378	17786	Brinp3	bone morphogenetic protein/retinoic acid inducible neural specific 3	Chr1: 146.806835	5.49148	8.9	Chr9: 71.404472	0.49576	22	0.0177977	0.29547	0	1
1438398_at	170791	33614	Rnpc2	RNA-binding region (RNP1, RRM) containing 2	Chr2: 156.172519	9.40026	11.2	Chr18: 73.226155	-0.495675	22	0.0178215	0.233117	0	1
1444338_at	268859	69339	Rbfox1	RNA binding protein, fox-1 homolog 1	Chr16: 7.056801	5.5897	9.9	Chr3: 39.285982	0.495602	22	0.0178418	0.38584	0	1
1437410_at	11669	55480	Aldh2	aldehyde dehydrogenase 2, mitochondrial	Chr5: 121.571160	10.3102	13	Chr1: 70.759517	0.495572	22	0.0178502	0.281466	-0.000633822	0.997548
1418934_at	23937	7824	Mab21l2	mab-21-like 2 (C. elegans)	Chr3: 86.546137	6.61543	15.5	Chr7: 119.526142	-0.495545	22	0.0178577	0.363847	0	1
1422635_at	11423	543	Ache	acetylcholinesterase	Chr5: 137.291908	8.59065	12.5	ChrX: 102.414526	-0.49551	22	0.0178675	0.222413	0.349637	0.0799689
1448436_a_at	16362	1658	Irf1	interferon regulatory factor 1	Chr11: 53.776790	12.1061	10.9	Chr17: 26.814001	0.495433	22	0.017889	0.296718	0.463526	0.0170805
1427619_a_at	231147	10360	Sh3tc1	SH3 domain and tetratricopeptide repeats 1	Chr5: 35.697479	8.27465	10.1	Chr2: 44.401772	0.495411	22	0.0178952	0	0.0603742	0.76954
1447379_at			D130047N11Rik	ESTs	Chr11: 57.803652	6.13974	20.8	Chr11: 56.716831	-0.495391	22	0.0179007	0	0	1
1428751_at	69310	16212	Pacrg	Park2 co-regulated (quaking-associated)	Chr17: 10.403445	6.05717	8.8	Chr14: 30.957748	0.495369	22	0.0179069	0.288244	-0.311448	0.121433
1456322_at	14451	1548	Gas1	growth arrest specific 1 (tumor suppressor)	Chr13: 60.175331	7.09178	15.1	Chr7: 112.934465	-0.495364	22	0.0179082	0.465384	-0.0398994	0.846553
1424342_at	69823	12334	Fyttd1	forty-two-three domain containing 1	Chr16: 32.905812	10.2834	9.6	Chr7: 117.559409	0.495321	22	0.0179202	0	-0.128907	0.530265
1428071_at	68778	57149	1110038D17Rik	RIKEN cDNA 1110038D17	Chr10: 75.506942	11.1552	11.6	Chr13: 81.107254	-0.495317	22	0.0179215	0	0.108706	0.597079
1448108_at	56442	41334	Tde2	tumor differentially expressed 2	Chr10: 57.516002	11.4301	18.2	Chr14: 33.093246	-0.495316	22	0.0179217	0.315782	0	1
1451019_at	56464	31194	Ctsf	cathepsin F	Chr19: 4.859626	8.93609	10.8	Chr17: 26.814001	-0.495214	22	0.0179503	0.236742	-0.436427	0.0258129
1451693_a_at	14167	10874	Fgf12	fibroblast growth factor 12	Chr16: 28.189534	5.98	12.6	Chr11: 121.547989	-0.495139	22	0.0179714	0.391332	-0.274782	0.174295
1453274_at	73293	45831	1700039D13Rik	RIKEN cDNA 1700039D13 gene	Chr11: 102.883134	6.79417	7	Chr7: 113.855085	-0.49487	22	0.0180467	0	0	1
1453544_at	71083	52859	4933424F23Rik	RIKEN cDNA 4933424F23 gene	ChrX: 102.807201	6.12843	17	Chr16: 26.422169	0.494852	22	0.0180519	0	0	1
1458467_at	170653		Krtap16-3	keratin associated protein 16-3	Chr16: 89.010439	6.44396	8.8	Chr3: 116.991680	-0.494812	22	0.0180631	0	-0.0997064	0.627952
1416034_at	12484	7662	Cd24a	CD24a antigen	Chr10: 43.582954	13.6283	11	ChrX: 102.414526	-0.494796	22	0.0180677	0.424362	0.487179	0.011595
1444226_at	56484	31039	Foxo3	forkhead box O3	Chr10: 42.247514	7.53887	11.3	Chr2: 41.625955	-0.494776	22	0.0180732	0.244725	0.374537	0.059413
1452252_at	70683	38373	3830408P06Rik	RIKEN cDNA 3830408P06 gene	Chr10: 88.746724	9.96117	13.6	Chr15: 93.021696	0.494753	22	0.0180796	0	0	1
1437122_at	320761		Bcl2	B-cell leukemia/lymphoma 2	Chr1: 106.542085	10.2917	11.2	Chr17: 26.309378	0.494617	22	0.0181182	0	0.510143	0.00775518
1418246_at	93686	49375	Rbfox2	RNA binding protein, fox-1 homolog 2	Chr15: 77.083188	6.08639	10.2	Chr12: 70.716812	-0.494547	22	0.0181378	0.422051	0	1
1419017_at	53419	4804	Corin	corin	Chr5: 72.300214	5.66535	13.6	Chr6: 37.854985	0.494399	22	0.0181798	0.328681	-0.126115	0.539284
1449378_at	16675	7805	Krt27	keratin 27 (type 1, inner root sheath)	Chr11: 99.345707	6.3037	11.9	Chr16: 23.467604	-0.494376	22	0.0181861	0.138286	0.0794695	0.699572
1456008_at	72267	11817	1810049O03Rik	RIKEN cDNA 1810049O03 gene	Chr8: 4.237051	6.01978	10.7	Chr1: 45.598788	0.494369	22	0.0181882	0	0	1
1425219_x_at	14699	7738	Gngt1	guanine nucleotide binding protein (G protein), gamma transducing activity polypeptide 1 (rod photoreceptor transducin gamma subunit, 7q21.3 retinopathy candidate)	Chr6: 3.993908	6.15939	14.2	Chr12: 30.182102	0.494297	22	0.0182086	0.337247	0.199326	0.328952
1417239_at	12626	74521	Cetn3	centrin 3	Chr13: 81.786847	11.0743	9.7	Chr17: 26.814001	-0.494269	22	0.0182164	0.395738	0.367384	0.0648431
1441159_at	329650		Med12l	mediator complex subunit 12-like (no opposite paired repeat protein)	Chr3: 59.258223	6.56413	9.8	Chr18: 57.065565	-0.494114	22	0.0182604	0	0	1
1431716_at	67345	56715	Herc4	hect domain and RLD 4	Chr10: 63.273878	7.10239	13.4	Chr5: 58.342667	0.49408	22	0.0182701	0.201535	0.393993	0.0464187
1444951_at	75743		6820401H01Rik	RIKEN cDNA 6820401H01 gene	Chr1: 139.171344	7.55683	11.3	Chr9: 72.152200	0.49404	22	0.0182814	0	0	1
1423924_s_at	52588	23717	Tspan14	tetraspanin 14	Chr14: 40.906799	10.6913	10.9	Chr2: 98.186955	0.493999	22	0.0182932	0	0.2793	0.167034
1426463_at	268566	10820	Gphn	gephyrin (GABA and glycine receptor scaffolding protein)	Chr12: 78.682757	9.00235	10.7	Chr1: 73.111686	0.493972	22	0.0183007	0.332821	-0.543372	0.00412039
1425877_at	109685	2626	Hyal3	hyaluronidase 3	Chr9: 107.586576	6.61804	12.6	Chr15: 102.360421	-0.493866	22	0.0183308	0.348537	0.100822	0.624089
1430163_at	69834	43122	Rab43	RAB43, member RAS oncogene family	Chr6: 87.794269	9.84226	16.7	ChrX: 102.414526	-0.493835	22	0.0183398	0	0.462444	0.017375
1448692_at	94232	41346	Ubqln4	ubiquilin 4	Chr3: 88.568516	8.76165	12.2	Chr13: 54.879085	0.493797	22	0.0183507	0.290576	-0.317968	0.113425
1454621_s_at	108958	13125	Fam73b	family with sequence similarity 73, member B	Chr2: 30.385102	8.78917	9.5	Chr6: 101.847298	-0.493749	22	0.0183644	0	0	1
1447198_at	19691	56279	Recql	RecQ protein-like	Chr6: 142.358413	6.40017	8.4	Chr11: 121.547989	0.493706	22	0.0183765	0.346552	0.583669	0.00174715
1416723_at	21413	2407	Tcf4	transcription factor 4	Chr18: 69.683906	10.7367	12.9	Chr17: 26.814001	0.493623	22	0.0184002	0.394947	0.136068	0.50747
1458536_at	12453	4979	Ccni	cyclin I	Chr5: 93.183904	6.07348	14.1	Chr18: 49.286328	0.493621	22	0.0184007	0.26852	0.0637328	0.757088
1447818_x_at	69159	5477	Rhebl1	Ras homolog enriched in brain like 1	Chr15: 98.877845	8.47761	11.9	Chr2: 62.652307	-0.493615	22	0.0184025	0	0.115397	0.574558
1429290_at	494448	8619	Cbx6	chromobox protein homolog 6 (neuronal pentraxin receptor-associated)	Chr15: 79.826327	9.37743	25.2	Chr15: 80.252858	-0.493613	22	0.018403	0.303223	0	1
1451780_at	17060	32038	Blnk	B-cell linker	Chr19: 40.928992	12.9101	10.8	Chr1: 107.486168	0.49358	22	0.0184127	0.384029	0.256851	0.205278
1456077_x_at	12532	1356	Cdc25c	cell division cycle 25 homolog C (S. cerevisiae)	Chr18: 34.733029	8.25683	10	Chr6: 101.847298	-0.493484	22	0.01844	0.356279	0.66043	0.000240847
1455452_x_at	233529	11396	Kctd14	potassium channel tetramerisation domain containing 14	Chr7: 97.458958	9.00474	45.1	Chr7: 89.603538	-0.493479	22	0.0184414	0	0.0867101	0.673619
1422384_at	57271	41378	Olfr1509	olfactory receptor 1509	Chr14: 52.450741	5.92922	12.4	Chr4: 105.248708	0.493448	22	0.0184503	0.317662	0.322603	0.107973
1422938_at	12043	527	Bcl2	B-cell leukemia/lymphoma 2	Chr1: 106.543246	9.45648	14.1	Chr2: 98.186955	0.493386	22	0.0184681	0.254373	0.510143	0.00775518
1418178_at	226180	10433	Ina	internexin neuronal intermediate filament protein, alpha	Chr19: 47.024734	6.03974	18.6	ChrX: 70.948498	0.493313	22	0.0184889	0.29883	-0.30857	0.125097
1431370_at	74724		4930512B01Rik	protein LOC74724	Chr12: 69.792344	5.91878	11.6	Chr5: 32.326797	-0.49317	22	0.01853	0	-0.0288781	0.888631
1456549_at	225852		1700016G14Rik	ESTs	Chr19: 6.095962	6.69048	11.7	Chr3: 105.059546	-0.493153	22	0.0185348	0	-0.0421682	0.837937
1447179_at	70178	26429	Abhd17	alpha/beta hydrolase domain containing 17C	Chr7: 84.133267	7.74722	10.6	Chr7: 16.461335	0.493121	22	0.0185442	0	0	1
1417722_at	66171	6037	Pgls	6-phosphogluconolactonase	Chr8: 71.594113	11.8613	16.8	Chr2: 26.877892	0.493042	22	0.0185667	0	0.37974	0.0556907
1426173_at	13121	55488	Cyp51a1	cytochrome P450, family 51, subfamily A, polypeptide 1 (endoplasmic reticulum, lanosterol 14-alpha demethylase)	Chr5: 4.099369	6.43165	13.6	Chr8: 126.582424	-0.492843	22	0.018624	0.340995	0	1
1438342_at	319513	11241	A930025D01Rik	RIKEN cDNA A930025D01 gene	Chr2: 130.420897	6.7617	8	Chr6: 85.461248	0.49281	22	0.0186336	0	0.0195435	0.924505
1451108_at	193670	34298	Rnf185	ring finger protein 185	Chr11: 3.416211	9.13352	17.9	ChrX: 151.323803	0.492809	22	0.0186339	0	-0.636954	0.000466975
1425611_a_at	13047	22551	Cux1	cut-like homeobox 1 (CCAAT displacement protein)	Chr5: 136.274516	9.60722	16.5	Chr5: 135.879195	0.492739	22	0.0186541	0.412805	0.230989	0.256238
1438069_a_at	83486	21177	Rbm5	RNA binding motif protein 5 (renal carcinoma antigen NY-REN-9)	Chr9: 107.759783	10.2428	24.5	Chr9: 107.831131	0.492618	22	0.018689	0.449104	0.575179	0.00211237
1449842_at	67706	12177	1810059G22Rik	RIKEN cDNA 1810059G22 gene	Chr19: 8.772789	10.5159	15.3	Chr13: 115.537298	-0.492597	22	0.0186953	0	0.448384	0.0215969
1426041_a_at	224014	26727	Fgd4	FYVE, RhoGEF and PH domain containing 4	Chr16: 16.435962	5.92135	14.8	Chr17: 52.714656	-0.492581	22	0.0186999	0.423723	-0.097312	0.636272
1429334_at	69541	18376	2300002O18Rik	RIKEN cDNA 2300002O18 gene	Chr1: 37.946800	6.35465	12.2	Chr6: 55.124351	-0.49255	22	0.0187086	0.337829	0	1
1424065_at	192193	33836	Edem1	ER degradation enhancer, mannosidase alpha-like 1	Chr6: 108.852496	11.1499	11.9	Chr7: 117.164563	0.492549	22	0.0187091	0.3303	0.132361	0.519209
1443285_at	14802	20227	Gria4	glutamate receptor, ionotropic, AMPA4 (alpha 4)	Chr9: 4.756099	5.64613	16	Chr12: 9.748445	0.492411	22	0.0187491	0.234513	-0.157137	0.443307
1425127_at	15493	69149	Hsd3b2	hydroxy-delta-5-steroid dehydrogenase, 3 beta- and steroid delta-isomerase 2	Chr3: 98.711129	5.80796	10.5	Chr7: 118.922251	0.492369	22	0.0187612	0.347761	0.507634	0.00811428
1415821_at	20320	7531	Nptn	neuroplastin (Ig superfamily transmembrane protein)	Chr9: 58.652308	11.5853	11.5	ChrX: 52.716667	-0.492347	22	0.0187675	0.272525	-0.0691883	0.736988
1416687_at	26432	22681	Plod2	procollagen lysine, 2-oxoglutarate 5-dioxygenase 2	Chr9: 92.606583	9.13609	11.1	Chr9: 71.404472	0.49232	22	0.0187754	0.416818	-0.0921313	0.654421
1440308_at	66060	41866	0610011D08Rik	RIKEN cDNA 0610010O12 gene	Chr4: 114.959421	5.93878	17.3	Chr7: 119.526142	0.492304	22	0.0187801	0	0	1
1433423_at	18227	4509	Nr4a2	nuclear receptor subfamily 4, group A, member 2	Chr2: 57.123415	7.07787	7.6	Chr11: 121.547989	-0.492217	22	0.0188052	0.295181	-0.306787	0.127406
1445216_at	15234	503	Hgf	hepatocyte growth factor (scatter factor, hepatopoeitin A)	Chr5: 16.115598	5.82704	8.5	ChrX: 71.441039	0.492213	22	0.0188066	0.261648	0.23264	0.252758
1415782_at	170930	87858	Sumo2	SMT3 suppressor of mif two 3 homolog 2	Chr11: 6.453499	13.2358	10.3	Chr11: 98.136016	-0.49221	22	0.0188072	0.421033	0.494375	0.0102515
1442348_at	231912	12942	Katnal1	katanin p60 subunit A-like 1	Chr5: 148.871862	7.27609	10.8	ChrX: 102.414526	-0.492197	22	0.0188111	0	-0.155884	0.446998
1423670_a_at	67398	2364	Srpr	signal recognition particle receptor (ER docking protein)	Chr9: 35.216428	11.5008	19.7	ChrX: 102.126656	0.492184	22	0.0188149	0.197849	-0.151022	0.461468
1428448_a_at	71752	37490	Gtf3c2	general transcription factor IIIC, polypeptide 2, beta	Chr5: 31.157248	10.5756	8.2	Chr2: 14.395051	0.492061	22	0.0188508	0	0.206213	0.312167
1448246_at	433759	68426	Hdac1	histone deacetylase 1	Chr4: 129.516155	11.3738	16.2	Chr4: 131.999242	-0.491981	22	0.0188739	0.241839	0.37374	0.0600001
1433688_x_at	67115	68375	Rpl14	ribosomal protein L14	Chr9: 120.574249	14.2377	16.5	Chr17: 26.814001	0.491964	22	0.0188789	0	0.33985	0.0893835
1423263_at	15078	134170	H3f3a	H3 histone, family 3A	Chr1: 180.803107	13.8883	9.1	Chr4: 122.859566	-0.4919	22	0.0188977	0.346832	0.652472	0.000303335
1426286_at	57753	39642	AF233884	cDNA sequence AF233884	Chr19: 38.789253	8.9	9.9	Chr15: 83.096920	0.491853	22	0.0189112	0.403356	0	1
1426943_at	68510	53111	Ints1	integrator complex subunit 1	Chr5: 139.751326	9.75704	11.2	ChrX: 102.126656	0.491811	22	0.0189236	0	0.459953	0.018069
1432250_at	72554	38211	Utp14a	UTP14, U3 small nucleolar ribonucleoprotein, homolog A (yeast)	ChrX: 48.266484	7.16457	10.8	Chr4: 105.248708	0.491765	22	0.0189371	0.256621	-0.0180686	0.930188
1442017_at	18041	5463	Nfs1	nitrogen fixation gene 1 (S. cerevisiae)	Chr2: 156.138596	8.74274	11	Chr15: 97.576270	0.491723	22	0.0189492	0.402833	-0.39949	0.0431869
1443391_at	76952	8158	Nt5c2	5'-nucleotidase, cytosolic II	Chr19: 46.948515	7.10739	10.4	Chr7: 111.707135	0.491703	22	0.0189551	0	0.0258034	0.900427
1418203_at	58801	75166	Pmaip1	phorbol-12-myristate-13-acetate-induced protein 1	Chr18: 66.464961	8.75248	21.7	Chr18: 62.994019	-0.491697	22	0.018957	0.348542	0.356266	0.0740332
1418766_s_at	171284	82236	Timd2	T-cell immunoglobulin and mucin domain containing 2	Chr11: 46.670064	6.68939	9.1	Chr6: 23.242013	-0.491678	22	0.0189625	0.435065	-0.172821	0.398527
1437023_at	231866	65328	C530015C18	hypothetical protein C530015C18	Chr5: 143.247380	8.94557	9.6	Chr3: 126.116071	0.491663	22	0.0189669	0	0	1
1434712_at	239555	10374	AI452372	expressed sequence AI452372	Chr15: 80.252815	9.51143	16.4	Chr15: 80.252858	-0.491625	22	0.0189779	0	0	1
1452491_at			LOC219149	Mus musculus, clone IMAGE:4971521, mRNA	Chr11: 119.935808	6.56352	11	Chr6: 123.700298	0.491561	22	0.0189966	0	0	1
1426757_at	109674	2979	Ampd2	adenosine monophosphate deaminase 2 (isoform L)	Chr3: 108.074230	9.17687	14.4	ChrX: 136.290262	0.491558	22	0.0189976	0.325125	0.0667316	0.74602
1444518_at	20446	4714	St6galnac2	ST6 (alpha-N-acetyl-neuraminyl-2,3-beta-galactosyl-1,3)-N-acetylgalactosaminide alpha-2,6-sialyltransferase 2	Chr11: 116.185077	7.55909	8.8	Chr9: 15.889229	0.491527	22	0.0190065	0.389945	-0.372996	0.0605518
1424175_at	21685	31140	Tef	thyrotroph embryonic factor	Chr15: 81.826267	10.5696	13	Chr3: 123.392033	0.491502	22	0.019014	0.45066	-0.530727	0.00528052
1440641_at	56433	9433	Vps29	vacuolar protein sorting 29 (S. pombe)	Chr5: 122.360423	8.39674	9.6	Chr19: 48.373874	0.491458	22	0.0190268	0.441098	-0.262002	0.196019
1423535_at	94186	82078	Strn3	striatin, calmodulin binding protein 3 (nuclear autoantigen)	Chr12: 51.608818	11.0809	11.2	ChrX: 102.126656	-0.491437	22	0.019033	0.420118	-0.0662023	0.74797
1440497_at	74157	9003	1300018I05Rik	RIKEN cDNA 1300018I05 gene	Chr17: 29.704669	8.5067	13.2	Chr9: 24.616289	0.491391	22	0.0190466	0	0.534669	0.00489251
1459761_x_at	239857	17705	Cadm2	cell adhesion molecule 2	--	5.85035	11	Chr3: 102.111029	0.491384	22	0.0190486	0	0.0892374	0.664643
1457192_at			P2rx3	ESTs	Chr10: 4.389732	6.53717	11.5	Chr2: 94.537781	0.491341	22	0.0190613	0	-0.051394	0.803101
1437040_at	214253		Etnk2	ethanolamine kinase 2	Chr1: 133.379774	6.69039	9.5	Chr7: 74.522856	-0.491185	22	0.019107	0.259327	-0.23447	0.24894
1445491_at			C79685	ESTs, Weakly similar to RIKEN cDNA 5730493B19 [] [M.musculus]	Chr2: 71.447651	7.24639	6.8	Chr13: 81.107254	0.491178	22	0.0191092	0	0	1
1455990_at	71819	11491	Kif23	kinesin family member 23	Chr9: 61.918908	10.6215	12.9	Chr6: 101.847298	-0.491178	22	0.0191092	0.398607	0.0501374	0.807827
1436855_at	19280	20626	Ptprs	protein tyrosine phosphatase, receptor type, S	Chr17: 56.445884	8.47122	9.5	Chr2: 62.652307	0.49116	22	0.0191144	0.375433	-0.0224082	0.913477
1444736_at	241201	68391	Cdh7	cadherin 7, type 2	Chr1: 110.138640	5.38796	11.8	Chr1: 88.349769	0.49113	22	0.0191234	0.311396	-0.17522	0.391909
1454680_at	320661	19716	Kiaa0232	KIAA0232 protein	Chr5: 36.600547	10.481	17.7	ChrX: 102.414526	-0.491036	22	0.019151	0	0	1
1452351_at	77419		C030027K23Rik	RIKEN cDNA C030027K23 gene	Chr14: 56.659303	9.81874	12.4	ChrX: 102.414526	0.491004	22	0.0191604	0	0.365429	0.0663923
1450131_a_at	192120	9781	Bspry	B-box and SPRY domain containing	Chr4: 62.496305	6.80683	10.9	Chr7: 112.934465	-0.490871	22	0.0191996	0.457198	-0.267489	0.186476
1445273_at	52658		D10Ertd638e	DNA segment, Chr 10, ERATO Doi 638, expressed	Chr10: 67.099380	8.13413	8.7	Chr16: 89.532874	0.490857	22	0.0192038	0	0	1
1443738_at	27388	8462	Ptdss2	phosphatidylserine synthase 2	Chr7: 141.157288	6.54913	9.5	Chr3: 102.111029	-0.490832	22	0.0192113	0.327624	-0.020861	0.919431
1446776_at	71949	23634	Cers5	ceramide synthase 5	Chr15: 99.752110	7.79196	13.7	ChrX: 70.948498	0.490813	22	0.0192169	0.356932	0	1
1456715_at	105689	9005	Phr1	pam, highwire, rpm 1 MYC binding protein 2	Chr14: 103.158221	9.30896	11.2	Chr5: 93.725625	0.490798	22	0.0192213	0.334734	-0.131933	0.520572
1434322_at	231830	85155	A930021H16Rik	RIKEN cDNA A930021H16 gene	Chr5: 139.707061	7.57974	11.1	Chr3: 123.392033	-0.490599	22	0.0192801	0.584273	0	1
1452292_at	71770	68176	Ap2b1	adaptor-related protein complex 2, beta 1 subunit	Chr11: 83.404456	9.40548	8.9	Chr1: 70.759517	0.490568	22	0.0192894	0.461555	0.422903	0.0313583
1430132_at	70843		Krt28	keratin 28	Chr11: 99.364902	5.92896	9.7	Chr7: 70.832514	-0.490514	22	0.0193054	0	0.0169916	0.93434
1423395_at	53424	4374	Tsnax	translin-associated factor X	Chr8: 125.033426	10.8855	10.7	Chr3: 89.361111	0.490505	22	0.019308	0.455578	-0.1703	0.405546
1458305_at	237500		Tmtc3	transmembrane and tetratricopeptide repeat containing 3	Chr10: 100.484868	6.45583	14.6	Chr2: 41.625955	-0.490496	22	0.0193106	0	-0.0210696	0.918629
1444174_at	30806	5108	Adamts8	AK136892 upstream of a disintegrin-like and metallopeptidase (reprolysin type) with thrombospondin type 1 motif, 8	Chr9: 30.940269	6.13361	13.9	Chr11: 53.920768	-0.490484	22	0.0193143	0.329509	0.0269689	0.895953
1446429_at	18438	1923	P2rx4	purinergic receptor P2X, ligand-gated ion channel 4	Chr5: 122.709290	8.09426	14.8	Chr12: 73.000000	0.490481	22	0.0193151	0.276717	-0.130553	0.524984
1434578_x_at	19384	68143	Ran	RAN (ras-related nuclear protein), GTP-binding nuclear protein	Chr5: 129.022959	12.758	16.3	ChrX: 151.323803	-0.49039	22	0.0193423	0.484726	0.597588	0.00126538
1419212_at	50723	49412	Icoslg	icos ligand	Chr10: 78.078940	11.35	9.9	Chr17: 60.239361	0.490335	22	0.0193585	0.321869	0	1
1445666_at	223666	27825	Arhgap39	Rho GTPase activating protein 3	Chr15: 76.771792	6.8967	11.2	Chr15: 97.576270	0.490281	22	0.0193746	0.252815	0	1
1443924_at	279561	32493	Prkwnk3	protein kinase, lysine deficient 3	ChrX: 151.319632	6.31017	12.8	Chr7: 125.485006	0.490257	22	0.0193817	0.188417	0	1
1417147_at	56279	10516	B230317C12Rik	RIKEN cDNA B230317C12 gene	Chr2: 26.635918	6.71404	9.1	Chr6: 52.384616	-0.490238	22	0.0193873	0.302404	-0.328489	0.101333
1444185_at			2410004N09Rik	ESTs, Weakly similar to RIKEN cDNA 5730493B19 [] [M.musculus]	Chr5: 54.060671	8.75387	11.6	Chr17: 26.814001	0.490204	22	0.0193975	0	0	1
1445361_at			A930015K15	ESTs	Chr17: 66.062622	9.14357	13.1	Chr15: 98.794738	0.490185	22	0.0194032	0	0	1
1428106_at	74148	9063	1300001I01Rik	RIKEN cDNA 1300001I01 gene	Chr11: 74.670282	9.85465	14.5	Chr4: 18.549080	0.490122	22	0.0194218	0	-0.469076	0.0156329
1433749_at	14674	55976	Gna13	guanine nucleotide binding protein, alpha 13	Chr11: 109.400833	11.0063	9.9	Chr6: 101.847298	0.490091	22	0.019431	0.611199	0.620658	0.000716951
1438081_at	328949		Mcc	mutated in colorectal cancers isoform 2	Chr18: 44.425368	6.48304	10.6	Chr13: 84.680621	-0.490043	22	0.0194455	0.288393	-0.265612	0.189704
1417666_at	76233	14189	Dnttip1	deoxynucleotidyltransferase, terminal, interacting protein 1	Chr2: 164.767938	11.0098	11.4	ChrX: 102.414526	-0.490008	22	0.0194558	0.418233	0.427096	0.0295453
1446237_at	100986	17517	Akap9	A kinase (PRKA) anchor protein (yotiao) 9	Chr5: 3.972799	6.69013	10.8	Chr9: 31.156625	0.490001	22	0.019458	0.354595	-0.368112	0.0642737
1430449_at	77480	14254	Kidins220	kinase D-interacting substrate 220	Chr12: 24.989793	7.00787	17.1	Chr6: 37.657959	0.489974	22	0.0194659	0.387246	0	1
1423095_s_at	58799	9461	Crbn	cereblon (autosomal recessive nonsyndromic mental retardation)	Chr6: 106.780366	10.8136	9.9	Chr12: 76.378311	-0.489727	22	0.0195398	0.374322	0.0462141	0.82262
1419984_s_at	52397	12971	Zfp644	zinc finger protein 644	Chr5: 106.617110	10.0237	15.9	Chr2: 98.186955	-0.489702	22	0.0195474	0	0.27612	0.172122
1423833_a_at	66617	5439	Brp44	brain protein 44	Chr1: 165.478237	11.3119	12.2	ChrX: 102.414526	-0.489698	22	0.0195487	0.328943	-0.160502	0.43348
1437304_at	208650	15856	Cblb	Casitas B-lineage lymphoma b	Chr16: 52.204830	9.57861	10.1	Chr11: 101.599021	0.489693	22	0.01955	0.347273	0.499875	0.00931414
1450460_at	11828	21025	Aqp3	aquaporin 3	Chr4: 41.092896	6.83561	12.2	Chr1: 43.215598	0.489691	22	0.0195507	0.244307	-0.194293	0.341562
1443298_at	211305	110776	E330017E16	hypothetical protein E330017E16	Chr9: 109.180980	5.78278	12.8	Chr4: 155.502574	0.489687	22	0.0195519	0	0	1
1459869_x_at	319518	9948	Pdpr	pyruvate dehydrogenase phosphatase regulatory	Chr8: 111.136962	10.766	10.4	Chr9: 121.797023	0.489676	22	0.0195553	0	0	1
1450115_at	14682	1566	Gnaq	guanine nucleotide binding protein, alpha q polypeptide, all exon	Chr19: 16.383216	6.87639	12.2	Chr2: 23.766163	0.489549	22	0.0195931	0.251981	-0.144211	0.482146
1442425_at	77917		A030014E15Rik	RIKEN cDNA A030014E15 gene	Chr1: 82.925331	5.801	19.3	Chr7: 68.539279	0.489538	22	0.0195965	0	-0.0174576	0.932544
1417830_at	24061	4597	Smc1l1	SMC (structural maintenance of chromosomes 1)-like 1 (S. cerevisiae)	ChrX: 152.059634	11.9583	12.5	ChrX: 102.414526	-0.489508	22	0.0196057	0.337694	0	1
1429366_at	71827	27419	1700007J06Rik	RIKEN cDNA 1700007J06 gene	Chr3: 30.624383	5.88526	10.9	Chr16: 22.124255	0.489504	22	0.0196067	0.320346	0	1
1431537_at	72045	77426	2010001E11Rik	RIKEN cDNA 2010001E11 gene	Chr10: 39.920481	5.8943	12.2	ChrX: 71.441039	-0.489501	22	0.0196077	0	0.0176579	0.931772
1445068_at	240354	4938	Malt1	mucosa associated lymphoid tissue lymphoma translocation gene 1	Chr18: 65.456707	11.6791	12	Chr17: 26.814001	0.489447	22	0.0196239	0.445965	0.741643	1.4537e-05
1439434_x_at	230863		Sh2d5	SH2 domain containing 5	Chr4: 138.259962	6.17796	11.5	Chr2: 24.971752	-0.489414	22	0.0196339	0	0.073369	0.721697
1428727_at	70799	73526	Cep192	centrosomal protein 192	Chr18: 67.880785	10.0252	13.9	ChrX: 102.414526	-0.48939	22	0.019641	0	0.717846	3.65043e-05
1416725_at	21413	2407	Tcf4	transcription factor 4	Chr18: 69.685097	6.61357	11.4	ChrX: 141.181918	0.489377	22	0.019645	0.394947	0.136068	0.50747
1429915_at	74629		4930426L09Rik	RIKEN cDNA 4930426L09 gene	Chr2: 18.999353	5.95022	11.1	Chr9: 31.156625	-0.48936	22	0.0196501	0	0	1
1436104_a_at	72315		2310015A05Rik	RIKEN cDNA 2310015A05 gene	Chr16: 17.650388	6.69209	9.9	Chr13: 81.107254	-0.48927	22	0.0196772	0	-0.190614	0.350956
1433531_at	50790	56282	Acsl4	acyl-CoA synthetase long-chain family member 4	ChrX: 142.318180	9.59183	10.2	Chr6: 37.657959	-0.489265	22	0.0196788	0.38618	-0.12899	0.53
1419830_at	260296		Trim61	tripartite motif-containing 61	Chr8: 65.013224	5.57817	9.4	Chr4: 74.243614	0.489238	22	0.0196868	0.331488	0.0402385	0.845264
1435380_at	70383	80170	Cox10	COX10 homolog, cytochrome c oxidase assembly protein, heme A: farnesyltransferase (yeast)	Chr11: 63.962838	8.87309	9.5	Chr17: 26.256082	0.489187	22	0.0197023	0.315778	-0.160623	0.43313
1437590_at			4833409A17Rik	ESTs, Moderately similar to hypothetical protein MGC13047 [Homo sapiens] [H.sapiens]	Chr19: 42.726743	6.904	12.3	Chr18: 76.870082	-0.489158	22	0.0197109	0	0.341401	0.0878384
1437956_at	104709	46215	BB220380	expressed sequence BB220380	Chr11: 68.552166	7.03043	11.5	Chr7: 119.176160	0.489154	22	0.0197121	0.453197	0.468541	0.0157679
1436231_at	73040		2900052N01Rik	RIKEN cDNA 2900052N01, non-coding RNA	Chr9: 46.921986	9.02017	18.6	Chr9: 48.080531	0.489091	22	0.0197312	0	0.309643	0.123721
1439300_at	12212	47543	Chic1	cysteine-rich hydrophobic domain 1	ChrX: 103.391182	7.67665	35.7	ChrX: 102.414526	0.489042	22	0.019746	0.47434	-0.369341	0.0633209
1454004_at	98496	9924	AL024069	expressed sequence AL024069	Chr1: 84.115465	6.3153	14.9	Chr18: 74.736175	0.489027	22	0.0197503	0.291202	0	1
1447075_at	12265	207	C2ta	major histocompatibility class II transactivator (MHC Class II expression control)	Chr16: 10.491830	8.62261	11.6	Chr9: 56.967084	0.488982	22	0.0197639	0.357146	0	1
1455943_at	98403	9188	Zfp451	zinc finger protein 451	Chr1: 33.792219	8.38643	9.4	Chr15: 97.576270	0.488911	22	0.0197855	0.272575	0.604746	0.00106577
1429808_at	68625	51350	1110020C03Rik	RIKEN cDNA 1110020C03 gene	Chr4: 118.554677	6.51157	9	Chr11: 101.599021	-0.488908	22	0.0197863	0	0.0761054	0.711744
1436257_at	268996	38080	Ss18	synovial sarcoma translocation, Chromosome 18	Chr18: 14.638319	9.20887	8.4	Chr4: 54.951001	0.488766	22	0.0198296	0.423438	0.352335	0.0775107
1418564_s_at	66870	32275	Serbp1	SERPINE1 mRNA binding protein 1	Chr6: 67.277867	12.3463	8.8	ChrX: 136.290262	-0.488745	22	0.0198357	0.349905	0.66698	0.00019819
1439857_at	101100	56718	4833441J24Rik	RIKEN cDNA 4833441J24 gene	Chr11: 85.020405	10.139	12.6	Chr11: 83.586335	-0.488691	22	0.0198522	0.353577	0	1
1416114_at	13602	3438	Sparcl1	SPARC-like 1 (mast9, hevin)	Chr5: 104.079306	10.388	14.2	Chr15: 102.320887	-0.488659	22	0.0198618	0.367772	-0.208091	0.307681
1452736_at	71843	35394	1700020M16Rik	RIKEN cDNA 1700020M16 gene	Chr14: 69.697370	9.09174	11.6	Chr9: 121.797023	-0.488647	22	0.0198654	0.330304	0	1
1419992_x_at	98136		1200014K04Rik	RIKEN cDNA 1200014K04 gene	Chr19: 10.037831	5.5443	12	Chr18: 74.736175	-0.488645	22	0.0198662	0	0	1
1446070_at	100929	7068	Rsafd1	radical S-adenosyl methionine and flavodoxin domains 1	Chr5: 130.284818	8.54391	9.3	ChrX: 71.441039	0.488627	22	0.0198714	0	0	1
1451361_a_at	241274	62431	Pnpla7	patatin-like phospholipase domain containing 7	Chr2: 25.052574	10.1502	15.9	ChrX: 102.414526	0.488478	22	0.0199167	0.35291	0.179754	0.379574
1428092_at	71702	13291	Cdc5l	cell division cycle 5-like (S. pombe)	Chr17: 45.410776	11.0737	11.1	Chr12: 113.258515	0.488405	22	0.0199391	0.428206	0.588124	0.00157821
1443581_at	20440	2281	St6gal1	beta galactoside alpha 2,6 sialyltransferase 1	Chr16: 23.226749	9.73591	11.8	Chr2: 98.186955	0.488405	22	0.0199391	0.443976	0.200123	0.326983
1458562_at	18023	20685	Nfe2l1	nuclear factor, erythroid derived 2,-like 1	Chr11: 96.815773	7.60252	9.8	Chr1: 70.759517	0.488367	22	0.0199505	0.415743	-0.245526	0.22667
1453476_at	73391		1700060J05Rik	RIKEN cDNA 1700060J05 gene	Chr4: 53.563290	5.81217	12.3	Chr15: 99.057130	-0.488337	22	0.0199598	0	0.0135441	0.947642
1423827_s_at	100608	40545	Noc4l	nucleolar complex associated 4 like	Chr5: 110.648877	10.0987	15.1	Chr18: 49.946937	0.488293	22	0.0199733	0	0.314846	0.11721
1416504_at	22241	2640	Ulk1	Unc-51 like kinase 1 (autophagy, mitophagy)	Chr5: 110.785769	8.68822	11.8	Chr5: 58.342667	-0.48817	22	0.0200105	0.352171	-0.204036	0.317416
1440436_at	328235		A730030A06	7 days neonate cerebellum cDNA, RIKEN full-length enriched library, clone:A730030A06 product:unknown EST, full insert sequence.	Chr13: 44.124684	6.685	12	Chr5: 38.527166	-0.488163	22	0.0200127	0	0	1
1435016_at	70827	22861	Trak2	amyotrophic lateral sclerosis 2 (juvenile) chromosome region, candidate 3 homolog(human)	Chr1: 58.900859	11.5109	16	ChrX: 102.414526	-0.488111	22	0.0200287	0.267417	0.223557	0.272281
1433905_at	268287		Akap7	A kinase (PRKA) anchor protein 7	Chr10: 25.169187	8.85009	9.5	ChrX: 136.290262	-0.488032	22	0.0200528	0	-0.33829	0.0909584
1425178_s_at	20425	3074	Shmt1	serine hydroxymethyl transferase 1 (soluble)	Chr11: 60.788184	7.94787	17	Chr7: 81.535217	-0.488005	22	0.020061	0.355109	-0.0831206	0.686442
1453220_at	78252	87072	Fam55b	family with sequence similarity 55, member B	Chr9: 48.318186	10.3708	17.6	ChrX: 102.414526	-0.487874	22	0.0201013	0	0	1
1429349_at	69317	83321	1700001F22Rik	RIKEN cDNA 1700001F22 gene	Chr4: 128.260234	5.73313	15.1	Chr3: 126.198177	-0.487827	22	0.0201155	0.358186	0	1
1449197_at	69641	32684	Wdr20	WD repeat-containing protein 20	Chr12: 110.803870	8.8627	10.5	Chr4: 138.255627	-0.48782	22	0.0201178	0	0	1
1449089_at	268903	2606	Nrip1	nuclear receptor interacting protein 1 (transcriptional repressor of thyroid hormone, NR2C1, and RARA)	Chr16: 76.290922	10.7934	10.5	ChrX: 102.414526	-0.487808	22	0.0201214	0.40454	0.345071	0.0842622
1428729_at	79264	12746	Krit1	KRIT1, ankyrin repeat containing (cerebral cavernous malformations 1)	Chr5: 3.803791	10.9612	14	ChrX: 102.414526	0.487713	22	0.0201505	0.488691	0.423143	0.0312521
1445873_at	211586	4578	Tfdp2	transcription factor Dp 2	Chr9: 96.307655	9.53191	15.4	ChrX: 102.414526	-0.487709	22	0.0201518	0.444757	0.640691	0.000421793
1454422_at	73919	10707	4930404J24Rik	RIKEN cDNA 4930404J24 gene	Chr7: 119.897807	7.67817	9	Chr4: 28.322409	0.487674	22	0.0201626	0.19777	0	1
1446814_at	11872	113756	Art2b	ADP-ribosyltransferase 2b	Chr7: 101.577092	8.15274	43.6	Chr7: 89.603538	-0.487671	22	0.0201634	0.388831	0.341925	0.0873202
1457411_at	67459	1902	Nvl	nuclear VCP-like	Chr1: 181.091657	7.12704	13.9	Chr2: 69.342849	-0.487602	22	0.0201845	0	0.307133	0.126956
1431395_a_at	29875	74514	Iqgap1	IQ motif containing GTPase activating protein 1	Chr7: 80.756180	7.66465	9	Chr2: 88.346298	0.487575	22	0.0201929	0.577072	0.534039	0.00495281
1436933_at			A430090L17Rik	0 day neonate lung cDNA, RIKEN full-length enriched library, clone:E030012B08 product:unknown EST, full insert sequence.	Chr7: 75.649190	10.6517	13.9	Chr14: 3.000000	-0.487572	22	0.0201938	0	0.35634	0.0739695
1458691_at	68760	23499	Synpo2l	synaptopodin 2-like	Chr14: 20.664150	6.92517	9	Chr7: 68.539279	0.487428	22	0.0202382	0.26787	-0.128958	0.530102
1447651_x_at	107734	32675	Mrpl30	mitochondrial ribosomal protein L30	Chr1: 37.898186	6.2417	12.8	Chr12: 3.200000	-0.48737	22	0.020256	0	-0.20271	0.320637
1428846_at	67120	12085	Ttc14	tetratricopeptide repeat domain 14	Chr3: 33.809449	8.39209	10.4	Chr2: 20.017306	-0.487216	22	0.0203035	0	0.552002	0.00345939
1454730_at	231225	80206	Tapt1	transmembrane anterior posterior transformation 1	Chr5: 44.175231	11.4193	13.6	ChrX: 102.414526	-0.487112	22	0.0203355	0	0.567821	0.00248006
1431460_at	75090		4930519D14Rik	RIKEN cDNA 4930519D14 gene	Chr13: 30.621505	6.47039	8.4	ChrX: 141.181918	0.48705	22	0.0203548	0	0	1
1434060_at	235439	31207	Herc1	hect (homologous to the E6-AP (UBE3A) carboxyl terminus) domain and RCC1 (CHC1)-like domain (RLD) 1	Chr9: 66.508217	10.7597	16.4	ChrX: 102.414526	-0.486974	22	0.0203783	0.353686	-0.0592289	0.7738
1428550_at	69101	19062	1810015A11Rik	RIKEN cDNA 1810015A11 gene	Chr16: 17.148273	8.11178	16.8	Chr9: 77.305551	0.486972	22	0.020379	0	0.13522	0.510143
1421900_at	15467	8290	Eif2ak1	eukaryotic translation initiation factor 2 alpha kinase 1	Chr5: 143.897513	10.5529	11.8	ChrX: 102.414526	-0.486928	22	0.0203926	0.320602	0.46939	0.0155542
1434565_at	68755	4789	Cgrrf1	cell growth regulator with ring finger domain 1	Chr14: 46.853904	8.74874	11.9	ChrX: 24.000000	-0.486922	22	0.0203943	0	-0.594713	0.00135417
1455905_at	72503	34730	Kiaa0100	KIAA0100 protein breast cancer overexpressed gene 1	Chr11: 78.266601	8.43274	12.1	Chr4: 62.707256	0.486919	22	0.0203953	0	0	1
1446112_at			BG068973	EST BG068973 (olfactory receptor related sequence)	Chr11: 23.382888	5.88939	7.4	Chr4: 101.430243	0.486844	22	0.0204187	0	0	1
1455850_at	71885	69394	2310003H01Rik	RIKEN cDNA 2310003H01 gene	Chr11: 120.369895	8.78157	11.8	Chr4: 132.619876	0.486832	22	0.0204223	0	-0.330966	0.0986313
1423957_at	68048	23382	2700083B06Rik	RIKEN cDNA 2700083B06 gene	Chr7: 78.907799	9.8177	10.7	Chr7: 70.832514	0.486711	22	0.0204598	0	0	1
1428324_at	14571	352	Gpd2	glycerol phosphate dehydrogenase 2, mitochondrial	Chr2: 57.367009	8.16409	10.1	Chr5: 58.342667	0.486646	22	0.0204801	0.256756	-0.113449	0.581075
1416323_at	66989	12063	2410004N11Rik	RIKEN cDNA 2410004N11 gene	Chr17: 28.968991	9.43957	9.7	Chr5: 58.342667	-0.486621	22	0.0204878	0	0	1
1444449_at	244183		A530023O14Rik	RIKEN cDNA A530023O14 gene	Chr6: 121.272169	10.1445	13.4	ChrX: 102.414526	0.486607	22	0.0204921	0	0.628926	0.000578518
1449417_at	11698	7625	Ambn	ameloblastin	Chr5: 88.467949	5.62835	12.6	Chr2: 25.649555	0.486592	22	0.0204967	0.315554	0.420045	0.0326447
1458541_at	67665	9430	Dctn4	dynactin 4 (p62)	Chr18: 60.527424	7.46348	13.1	ChrX: 102.126656	-0.486554	22	0.0205087	0	-0.0850409	0.679571
1437143_a_at	72736	12482	Txndc1	thioredoxin domain containing 1	Chr12: 70.467464	12.0297	19.1	ChrX: 102.414526	-0.486514	22	0.0205212	0	0.225677	0.267641
1428433_at	15258	68766	Hipk2	homeodomain interacting protein kinase 2	Chr6: 38.687549	11.2333	24.8	ChrX: 102.414526	-0.486342	22	0.0205746	0.40699	-0.253815	0.210873
1449251_at	17986	225	Ndp	Norrie disease protein, norrin (X-linked exudative vitreoretinopathy 2, pseudoglioma)	ChrX: 16.885706	5.90965	8.6	Chr19: 48.574400	0.486319	22	0.0205819	0.31028	0	1
1437821_at	13367	55880	Diap1	diaphanous homolog 1 (Drosophila)	Chr18: 37.872540	10.9761	9.5	Chr15: 97.576270	0.486316	22	0.0205827	0.501877	-0.0123063	0.952421
1432990_at	74467	12566	4933435A13Rik	RIKEN cDNA 4933435A13 gene	Chr11: 23.698286	6.56822	11.4	Chr15: 79.518120	0.48629	22	0.0205908	0	0	1
1453738_at	77422	35412	C5orf63	glutaredoxin-like protein C5orf63	Chr18: 56.956878	8.08735	7.8	Chr11: 101.372641	-0.486258	22	0.0206008	0	0	1
1455065_x_at	26384	38054	Gnpda1	glucosamine-6-phosphate deaminase 1	Chr18: 38.327616	10.4245	11	ChrX: 71.441039	-0.486242	22	0.0206058	0.339087	0.112589	0.583963
1457492_at	213006	45419	A930031D07Rik	RIKEN cDNA A930031D07 gene	Chr15: 27.837584	6.37309	10.7	Chr2: 125.878798	0.486202	22	0.0206185	0	0	1
1435351_at	67621	41574	2310026E23Rik	RIKEN cDNA 2310026E23 gene	Chr4: 111.433502	9.87165	12	Chr5: 66.170883	0.486187	22	0.020623	0	-0.110155	0.592169
1457493_at			BI076831	BI076831	Chr19: 32.802332	9.51087	8.7	ChrX: 102.414526	0.486164	22	0.0206303	0	0	1
1448602_at	19309	2145	Pygm	muscle glycogen phosphorylase (McArdle disease)	Chr19: 6.397604	7.34561	15.1	ChrX: 71.441039	0.486096	22	0.0206515	0.24782	-0.0648124	0.753098
1446293_at	14025	11284	Bcl11a	B-cell CLL/lymphoma 11A (zinc finger protein)	Chr11: 24.137878	10.8188	10.7	Chr17: 26.814001	0.486086	22	0.0206548	0.423932	0.532947	0.0050589
1420636_a_at	80915	5238	Dusp12	dual specificity phosphatase 12	Chr1: 170.879660	9.309	12.6	Chr8: 66.733971	0.486046	22	0.0206671	0.248011	-0.474029	0.0144278
1428947_at	69816	12333	2010001M09Rik	RIKEN cDNA 2010001M09 gene	Chr18: 35.647286	12.9882	14.8	Chr2: 98.186955	0.485939	22	0.0207007	0.402933	0.714146	4.17801e-05
1434876_at	223827	28259	Glt8d3	glycosyltransferase 8 domain containing 3	Chr15: 93.239792	10.4981	27.2	Chr15: 88.099057	0.485937	22	0.0207014	0	0.5199	0.00648252
1445936_at	72198	6257	Skiv2l2	superkiller viralicidic activity 2-like 2 (S. cerevisiae)	Chr13: 112.925946	6.27987	12	Chr4: 132.619876	-0.485936	22	0.0207015	0.327207	0.310019	0.123243
1425777_at	12295	20186	Cacnb1	calcium channel, voltage-dependent, beta 1	Chr11: 98.001929	6.58413	14.8	Chr12: 113.928702	-0.485918	22	0.0207072	0.279602	-0.122372	0.551487
1456891_at	329727	19542	A930010I20Rik	RIKEN cDNA A930010I20 gene	Chr3: 103.169187	7.89017	12.6	ChrX: 102.414526	-0.485903	22	0.0207121	0.398356	0	1
1427520_a_at	17879	117708	Myh1	myosin, heavy polypeptide 1, skeletal muscle, adult	Chr11: 67.224461	5.56065	11.1	Chr16: 23.467604	0.485883	22	0.0207184	0.333013	0.054424	0.791736
1444097_at	210029	16993	Metrnl	meteorin, glial cell differentiation regulator-like	Chr11: 121.704716	7.1503	14.1	Chr18: 74.736175	0.485879	22	0.0207196	0.287021	-0.137258	0.503727
1429766_at			2810013P06Rik	RIKEN cDNA 2810013P06	Chr8: 123.043488	8.436	16	Chr13: 97.517537	-0.485861	22	0.0207251	0	0	1
1446240_at	23938	115933	Map2k5	mitogen activated protein kinase kinase 5	Chr9: 63.228922	8.70578	23	Chr9: 62.264541	0.485832	22	0.0207343	0.430444	0.173563	0.396473
1443889_at	105892		LOC105892	LY antigen-like, RIKEN cDNA 9030619P08	Chr15: 75.427637	6.9133	12.4	Chr15: 97.657322	0.485776	22	0.020752	0	0	1
1448640_at	108052	9285	Slc14a1	solute carrier family 14 (urea transporter), member 1	Chr18: 78.101791	9.59678	12.2	Chr1: 107.486168	-0.485761	22	0.0207566	0.269743	0.434996	0.026359
1419504_at	68393	105237	Mogat1	monoacylglycerol O-acyltransferase 1	Chr1: 78.527590	6.69343	13.5	Chr8: 126.582424	-0.485751	22	0.0207597	0.236186	-0.222329	0.274991
1458989_at	16885	1738	Limk1	LIM-domain containing, protein kinase	Chr5: 134.662826	7.60574	9.9	ChrX: 133.603916	0.485732	22	0.0207657	0.551285	0.447813	0.0217846
1430387_at	72285		1810073O08Rik	RIKEN cDNA 1810073O08 gene	Chr17: 83.921015	6.27404	8.3	ChrX: 71.441039	-0.485699	22	0.0207762	0	0	1
1435431_at	69666	19154	Psmg4	proteasome (prosome, macropain) assembly chaperone 4	Chr13: 34.163095	10.2933	14.1	Chr9: 51.713125	0.485689	22	0.0207793	0	0	1
1429001_at	69656	2717	Pir	pirin	ChrX: 164.330044	7.29052	13.2	Chr17: 26.814001	-0.485674	22	0.0207838	0.462646	-0.194994	0.339788
1448296_x_at	22144	115737	Tuba3	tubulin, alpha 3	Chr6: 145.619744	8.97074	15	ChrX: 146.829353	-0.485641	22	0.0207943	0.253102	0	1
1443366_at	108123	2838	Napg	N-ethylmaleimide-sensitive factor attachment protein, gamma	Chr18: 62.982512	9.16443	9.9	ChrX: 102.414526	0.485636	22	0.0207959	0.406736	-0.152311	0.457607
1439366_at	231413	20482	Grsf1	G-rich RNA sequence binding factor 1	Chr5: 88.659460	6.50161	10.9	ChrX: 9.334336	0.485527	22	0.0208303	0.281081	-0.401139	0.0422527
1428170_at	210135	8306	Zfp180	zinc finger protein 180	Chr7: 24.107118	8.86422	14.4	ChrX: 102.414526	-0.485525	22	0.0208308	0	0.307595	0.126356
1443111_at	101476	11001	Plekha1	pleckstrin homology domain containing, family A (phosphoinositide binding specific) member 1	Chr7: 130.909234	5.80243	9.8	Chr5: 29.537495	0.485435	22	0.0208592	0.377993	-0.224451	0.270317
1455339_at	338355	28743	C430014M02Rik	RIKEN cDNA C430014M02 gene	Chr4: 62.300365	10.368	9.4	Chr3: 102.111029	0.485433	22	0.0208598	0.293525	0	1
1443780_at			BB040862	BB040862	ChrUn: 1.000000	6.64313	13.3	Chr11: 121.547989	0.485429	22	0.0208612	0	0	1
1429400_at	12728	73872	5430408K11Rik	protein disulfide isomerase-related protein	ChrX: 7.154224	8.7777	22.9	Chr15: 98.794738	0.485362	22	0.0208823	0.316223	0	1
1423369_at	14265	1531	Fmr1	fragile X mental retardation syndrome 1, RNA binding protein	ChrX: 68.717010	11.0862	16.2	Chr2: 98.186955	-0.485311	22	0.0208984	0.198742	0.293912	0.145014
1432389_at	71243		4933438A12Rik	AK017105 putative EST (testis)	Chr15: 91.604090	6.62622	13.2	Chr17: 77.048874	0.485303	22	0.0209008	0	0	1
1422203_at	20508	11022	Slc18a3	solute carrier family 18 (vesicular monoamine), member 3	Chr14: 32.462846	6.17287	8.3	Chr5: 38.527166	-0.485291	22	0.0209047	0.268832	-0.16103	0.431947
1423902_s_at	69632	9088	Arhgef12	Rho guanine nucleotide exchange factor (GEF) 12	Chr9: 42.963933	10.8569	15.3	ChrX: 102.414526	-0.485245	22	0.0209191	0.556467	-0.0863772	0.674804
1453527_a_at	18011	32503	Neurl	neuralized-like homolog (Drosophila)	Chr19: 47.239923	6.68774	9.7	Chr18: 57.065565	-0.485232	22	0.0209233	0.383617	-0.27258	0.177912
1447478_at	94217	56810	Lrp1b	low density lipoprotein-related protein 1B (deleted in tumors)	Chr2: 41.956486	5.62522	7.5	Chr19: 52.202029	-0.485227	22	0.0209249	0.352105	0.221026	0.277887
1446556_at	16506	21035	Kcnd1	potassium voltage-gated channel, Shal-related family, member 1	ChrX: 7.837757	6.31617	9.2	Chr4: 3.390023	-0.485169	22	0.0209432	0.253961	-0.190514	0.351216
1452008_at	66819		1810054D07Rik	RIKEN cDNA 1810054D07Rik	Chr4: 83.222304	9.86122	11.1	Chr14: 39.196761	0.485161	22	0.0209456	0	-0.0429215	0.835081
1440661_at	319665		A430010J10Rik	RIKEN cDNA A430010J10 gene	Chr6: 67.167546	5.90783	13.4	Chr8: 106.980294	0.485079	22	0.0209717	0	-0.115718	0.573485
1459854_s_at	67117	21304	Tcte1l	t-complex-associated-testis-expressed 1-like	ChrX: 9.654382	10.7999	11.2	Chr1: 70.759517	-0.485071	22	0.0209741	0.270851	0	1
1459612_at			B930041G04	ESTs	Chr1: 106.223875	6.23613	6.5	Chr19: 44.191429	-0.485005	22	0.020995	0	0	1
1416150_a_at	20383	55708	Sfrs3	serine/arginine-rich splicing factor 3	Chr17: 29.041749	12.6949	21.5	ChrX: 136.290262	-0.484912	22	0.0210247	0.452248	-0.0792766	0.700268
1436737_a_at	20411	83252	Sorbs1	sorbin and SH3 domain containing 1	Chr19: 40.294848	9.00009	13.5	ChrX: 102.414526	-0.484892	22	0.021031	0.62743	-0.431887	0.0275781
1433257_at	77919		A330102K18Rik	RIKEN cDNA A330102K18 gene	Chr6: 96.036070	5.57343	9.5	Chr12: 113.258515	0.484789	22	0.0210636	0	0	1
1435402_at	235283	18223	A930008A22Rik	RIKEN cDNA A930008A22 gene	Chr9: 40.298051	8.41439	11.8	Chr2: 26.877892	0.484746	22	0.0210772	0	0	1
1422970_at	17121	32333	Mxd3	Max dimerization protein 3	Chr13: 55.325640	8.88439	8.7	Chr17: 26.814001	-0.484684	22	0.0210972	0.438596	0.86279	1.43367e-08
1440761_at			4930513H15Rik	ESTs	Chr13: 91.707957	5.30352	11.8	Chr17: 40.571109	0.484671	22	0.0211012	0	0	1
1427059_at	223693	6396	4732495E13Rik	RIKEN cDNA 4732495E13 gene	Chr15: 79.360880	9.18065	12.3	Chr15: 82.453222	0.484471	22	0.0211649	0	0	1
1451187_at	66086	11919	C16orf63	human chromosome 16 open reading frame 63, protein LOC123811 (high neuronal expression)	Chr16: 14.299382	11.3093	12.3	Chr1: 115.951738	-0.484407	22	0.0211853	0.285722	0	1
1422461_at	108888	10059	Atad3a	ATPase family, AAA domain containing 3A	Chr4: 155.740762	9.3713	13.1	Chr4: 131.999242	0.484402	22	0.0211869	0.39036	-0.278161	0.168845
1450162_at	70127	117968	Dpf3	D4, zinc and double PHD fingers, family 3	Chr12: 83.269218	7.00509	13.9	Chr3: 69.025720	-0.484358	22	0.0212009	0.388368	-0.191942	0.347547
1457853_at	215928		BC021785	cDNA sequence BC021785	Chr10: 39.968408	6.36517	9.4	Chr6: 143.932688	0.484302	22	0.021219	0	-0.16256	0.427529
1454385_at			1700018P08Rik	RIKEN cDNA 1700018P08 gene	Chr8: 116.358558	5.76361	11.2	Chr9: 71.404472	0.484282	22	0.0212253	0	0	1
1459307_at	99683	55968	Sec24b	SEC24 related gene family, member B	Chr3: 130.026682	9.83609	14.9	Chr3: 145.238032	0.484244	22	0.0212373	0	-0.047937	0.816116
1451586_at	110213	2419	Tmbim6	transmembrane BAX inhibitor motif containing 6	Chr15: 99.409470	12.5903	13.4	Chr17: 26.814001	0.484169	22	0.0212615	0.395016	0	1
1436839_at	72123	77589	Ccdc71l	coiled-coil domain containing 71-like	Chr12: 32.382418	11.0544	19	ChrX: 102.414526	-0.484098	22	0.0212841	0	0	1
1456526_at	228361	18204	Ambra1	Autophagy/beclin 1 regulator 1	Chr2: 91.754169	9.03413	12.4	Chr2: 98.186955	0.48407	22	0.021293	0.299231	0.320969	0.109872
1423140_at	16889	37277	Lip1	lysosomal acid lipase 1 (Wolman disease and cholesteryl ester storage disease)	Chr19: 34.492759	9.71983	13.4	Chr19: 61.221468	0.483896	22	0.021349	0.329392	0	1
1440136_at	75079	34825	Zfp509	zinc finger protein 509	Chr5: 38.198000	7.04461	14	Chr17: 26.814001	0.483831	22	0.0213698	0	0.240769	0.236082
1449075_at	97827	10066	Exdl2	exonuclease 3''-5'' domain-like 2	Chr12: 80.497540	9.77017	12.7	ChrX: 136.290262	0.483805	22	0.0213783	0	-0.324446	0.10586
1456255_at	230249	6056	Kiaa0368	proteasome-associated protein ECM29 homolog	Chr4: 58.844163	6.701	16.1	Chr9: 72.152200	0.483764	22	0.0213913	0.363066	0	1
1416470_a_at	103963	2213	Rpn1	ribophorin I	Chr6: 88.103543	11.5338	11.4	Chr9: 105.774381	0.483725	22	0.0214039	0.272417	-0.505207	0.00847483
1439375_x_at	11674	68996	Aldoa	aldolase 1, A isoform (myopathy and hemolytic anemia)	Chr7: 126.795262	11.3279	8.2	Chr9: 45.693319	0.483661	22	0.0214244	0.4297	-0.355762	0.0744723
1432700_at	72666		2810047J09Rik	RIKEN cDNA 2810047J09 gene	Chr11: 68.365111	5.61235	11.3	Chr4: 155.502574	-0.483626	22	0.0214358	0	0.79896	9.89464e-07
1437085_at	242484	52276	D630039A03Rik	RIKEN cDNA D630039A03 gene	Chr4: 57.908570	6.13157	15.5	Chr14: 72.963881	0.483625	22	0.0214361	0	0.260759	0.198227
1448453_at	15492	73877	Hsd3b1	hydroxysteroid dehydrogenase-1, delta<5>-3-beta	Chr3: 98.852230	6.64557	8.9	Chr1: 187.598257	0.483623	22	0.0214369	0.364615	-0.183571	0.369368
1433639_at	215512	12775	5730593F17Rik	RIKEN cDNA 5730593F17 gene	Chr11: 95.381359	12.4327	16.9	ChrX: 102.414526	-0.483341	22	0.0215277	0	0.833288	1.2642e-07
1430781_at	78801	14268	Ak7	adenylate kinase 7	Chr12: 105.782000	7.39574	18	Chr5: 41.945350	0.483304	22	0.0215397	0.180314	-0.0726213	0.724424
1417055_at	66055	9360	Sf3b14	splicing factor 3B 14 kDa subunit	Chr12: 4.825603	12.2209	10.5	Chr17: 26.309378	-0.483279	22	0.0215479	0	0	1
1459494_at	54189	3451	Rabep1	rabaptin, RAB GTPase binding effector protein 1	Chr11: 70.873298	7.48396	8.7	Chr11: 69.562972	0.483277	22	0.0215485	0.475955	-0.247013	0.223779
1440200_at	58227	18933	9630031F12Rik	RIKEN cDNA 9630031F12	Chr5: 45.529788	6.33496	9.5	Chr1: 187.598257	0.483235	22	0.021562	0	-0.353729	0.0762636
1448821_at	22173	30969	Tyr	tyrosinase (albino c locus, oculocutaneous albinism IA)	Chr7: 87.427430	6.23943	13.6	Chr2: 7.696420	0.483128	22	0.0215967	0.20922	0.00875295	0.96615
1428497_at	75420	11415	Secisbp2	RIKEN cDNA 2810012K13 gene	Chr13: 51.656880	9.35757	12.4	Chr4: 40.731591	0.483087	22	0.0216099	0.436776	0.0549935	0.789605
1430574_at	72391	3805	Cdkn3	cyclin-dependent kinase inhibitor 3	Chr14: 46.767178	9.52517	12.1	ChrX: 102.414526	-0.483039	22	0.0216256	0.475038	0.538637	0.00452649
1457997_at	77582	11510	Mboat7	membrane bound O-acyltransferase domain containing 7	Chr7: 3.689379	7.34561	9.3	ChrX: 70.948498	0.483002	22	0.0216376	0.342608	0	1
1417638_at	13590	49231	Leftb	left right determination factor 1 (endometrial bleeding associated factor)	Chr1: 180.937841	8.3773	11.3	Chr1: 171.749116	-0.482948	22	0.021655	0.328563	0	1
1447244_at			9430081H08Rik	ESTs	Chr19: 10.595581	6.34143	8.7	Chr4: 109.169766	0.482871	22	0.0216801	0	0.175292	0.39171
1454045_a_at	74451	5467	Pgs1	phosphatidylglycerophosphate synthase 1	Chr11: 118.023440	9.82361	11	ChrX: 24.000000	0.482858	22	0.0216843	0	0.41458	0.035221
1460241_a_at	20454	2893	St3gal5	ST3 beta-galactoside alpha-2,3-sialyltransferase 5	Chr6: 72.149027	10.5256	9.8	Chr7: 133.996940	-0.482854	22	0.0216858	0.392543	0.102696	0.617625
1424349_a_at	226856	8914	Lpgat1	lysophosphatidylglycerol acyltransferase 1	Chr1: 191.778415	11.1831	17	Chr1: 191.978902	0.482848	22	0.0216875	0.162911	-0.176366	0.388769
1448568_a_at	20515	38049	Slc20a1	solute carrier family 20, member 1 (phosphate transporter)	Chr2: 129.211031	11.8703	14.4	ChrX: 102.414526	-0.482811	22	0.0216998	0.379266	0.237376	0.242952
1430196_at	209683		Ttc28	tetratricopeptide repeat domain 28	Chr5: 111.110578	8.87822	8	Chr15: 99.057130	0.4828	22	0.0217033	0	-0.00210445	0.991859
1420646_at	52014	12719	Nus1	nuclear undecaprenyl pyrophosphate synthase 1	Chr10: 52.429264	9.00526	15.7	Chr18: 85.765082	0.482733	22	0.0217251	0.399063	-0.190446	0.351389
1456851_at	108655	13092	Foxp1	forkhead box P1	Chr6: 99.156655	10.0062	10.8	ChrX: 102.414526	0.482723	22	0.0217284	0.418859	0.518392	0.00666684
1434778_at	218914	41002	Wapal	wings apart-like	Chr14: 34.747483	10.4091	28	Chr14: 33.093246	-0.482697	22	0.0217368	0.371134	0.510315	0.00773107
1460077_at	22129	2487	Ttc3	tetratricopeptide repeat domain 3	Chr16: 94.448446	8.24174	11.3	Chr16: 89.532874	0.482683	22	0.0217412	0.42905	-0.218319	0.283965
1438053_at	21787	4426	Tfg	Trk-fused gene	Chr16: 56.693302	8.413	10.9	Chr5: 23.184735	0.482648	22	0.0217526	0.199646	-0.551429	0.00350031
1440565_at	56490	9226	Zbtb20	zinc finger and BTB domain containing 20 (hippocampus expression signature)	Chr16: 43.560600	8.37804	15.1	Chr16: 88.933807	0.482623	22	0.0217609	0.386761	-0.398916	0.0435154
1454384_at	20650	4911	Sntb2	syntrophin, basic 2	Chr8: 106.975614	7.22057	9.1	Chr5: 23.184735	0.482543	22	0.0217871	0.422706	-0.00642422	0.975153
1460590_s_at	22630	105677	Ywhaq	tyrosine 3-monooxygenase/tryptophan 5-monooxygenase activation protein, theta polypeptide	Chr12: 21.390701	12.4191	9.6	Chr18: 73.226155	-0.482523	22	0.0217935	0.452427	-0.10912	0.595677
1422097_at	67555	72505	4933434I20Rik	RIKEN cDNA 4933434I20 gene	Chr8: 83.381768	6.02513	13.3	Chr15: 79.518120	-0.482508	22	0.0217984	0.411936	-0.0126636	0.951042
1457510_at	75725	8775	Phf14	PHD finger protein 14	Chr6: 12.001681	9.23578	13.7	Chr7: 125.485006	0.482483	22	0.0218065	0.406265	0.491793	0.0107178
1457556_at			AK040843	AK040843 EST, vascular tissue enriched	Chr3: 145.651627	5.78978	7.1	Chr2: 14.395051	-0.482404	22	0.0218324	0	0	1
1418749_at	234353	87257	Psd3	pleckstrin and Sec7 domain containing 3	Chr8: 67.689209	8.65217	12.5	Chr5: 143.613048	-0.4824	22	0.0218336	0.429812	-0.0545774	0.791162
1431579_at			4933421D24Rik	RIKEN cDNA 4933421D24 gene	Chr8: 77.312937	6.14265	6.1	Chr3: 129.509954	-0.482367	22	0.0218446	0	0	1
1450290_at	58205	10973	Pdcd1lg2	programmed cell death 1 ligand 2	Chr19: 29.470598	7.84709	15.3	Chr9: 77.305551	0.482299	22	0.0218667	0.279468	0.719109	3.48449e-05
1451168_a_at	192662	908	Arhgdia	Rho GDP dissociation inhibitor (GDI) alpha	Chr11: 120.578145	12.6961	12.6	Chr8: 94.374289	0.482238	22	0.0218867	0.475365	0	1
1455424_at	75607	19155	Wnk2	WNK lysine deficient protein kinase 2	Chr13: 49.037726	5.49022	12.5	Chr18: 61.000000	-0.482096	22	0.0219331	0	-0.465889	0.0164512
1458910_at	21411	4131	Tcf20	transcription factor 20	Chr15: 82.866880	9.04126	11.9	Chr15: 102.320887	0.482089	22	0.0219354	0.44643	0.265446	0.189991
1455730_at	218977	8840	Dlgap5	discs, large (Drosophila) homolog-associated protein 5	Chr14: 47.387933	9.64109	10.2	Chr1: 107.486168	-0.482064	22	0.0219437	0.375073	0	1
1438145_at	52325		D7Ertd413e	expressed sequence AI852426	--	5.62039	10.2	Chr1: 191.978902	-0.481971	22	0.0219742	0	0.156788	0.444334
1448255_a_at	20932	6052	Surf4	surfeit gene 4	Chr2: 26.920324	10.3383	14.2	ChrX: 102.126656	0.481968	22	0.0219752	0.291332	0.00973526	0.962354
1424292_at	76131	9834	Depdc1a	DEP domain containing 1a	Chr3: 159.529362	7.89078	14.6	ChrX: 102.414526	-0.481935	22	0.0219862	0	-0.0739213	0.719685
1443258_at	108655	13092	Foxp1	forkhead box P1	Chr6: 98.936026	10.946	12.7	Chr6: 95.010274	0.481931	22	0.0219875	0.418859	0.518392	0.00666684
1445210_at	26961	104089	Rpl8	ribosomal protein L8	Chr15: 76.906659	8.26196	12	ChrX: 102.126656	0.481917	22	0.0219921	0	0.525413	0.00584461
1425386_at	74614	41768	4833422F24Rik	RIKEN cDNA 4833422F24 gene	Chr2: 165.395592	6.6447	9.5	Chr6: 55.124351	-0.481912	22	0.0219937	0.441888	0.365439	0.0663842
1435660_at	434484	56031	LOC434484	similar to SP140 nuclear body protein	--	8.72383	10.3	ChrX: 102.414526	0.481898	22	0.0219982	0	0	1
1452973_at	243382	36819	Ppm1k	protein phosphatase 1K (PP2C domain containing)	Chr6: 58.133277	10.635	13.5	Chr6: 101.847298	0.48188	22	0.0220043	0.36084	-0.187208	0.359792
1460035_at	12034	5263	Bcap37	B-cell receptor-associated protein 37	Chr6: 124.713232	9.79109	11.2	Chr8: 68.307584	0.481847	22	0.0220151	0.387195	0	1
1428101_at	73469	32550	Rnf38	ring finger protein 38	Chr4: 44.126423	10.9323	13.1	ChrX: 151.323803	-0.481838	22	0.022018	0.321057	0.0831295	0.68641
1441386_at	107746	50501	Rapgef1	Rap guanine nucleotide exchange factor (GEF) 1	Chr2: 29.697943	9.51213	13.4	Chr17: 26.814001	0.481828	22	0.0220212	0.591309	0.229606	0.259176
1431569_a_at	72585	16937	Lypd1	Ly6/Plaur domain 1 (basolateral amygdala complex expression signature)	Chr1: 125.872510	7.045	12.8	Chr8: 47.101090	-0.481763	22	0.0220426	0.368223	-0.0696421	0.735324
1434508_at	70093	9730	Ube2q	ubiquitin-conjugating enzyme E2Q	Chr3: 89.783382	10.0902	11.1	Chr11: 95.628101	0.481749	22	0.0220472	0.422819	0	1
1459666_at	67095	25103	Trak1	trafficking protein, kinesin binding 1	Chr9: 121.462276	8.99726	15.9	Chr7: 133.996940	0.481662	22	0.0220759	0.295916	-0.272075	0.17875
1443633_at			1700086O06Rik	ESTs	Chr18: 38.249713	6.29778	8.3	ChrX: 71.441039	-0.481642	22	0.0220827	0	0	1
1445377_at	329101		D030040B21	hypothetical protein D030040B21	Chr1: 61.795776	8.41248	10.7	Chr1: 13.073341	0.481591	22	0.0220992	0	0.210614	0.30172
1422337_at	29846	56851	Olfr156	olfactory receptor 156	Chr4: 43.820219	5.89478	12.9	Chr7: 117.164563	0.481573	22	0.0221054	0.219835	0.275581	0.172995
1435226_at	75234	34999	Ibrdc3	In between ring fingers domain containing 3	Chr4: 129.083934	10.4038	12.3	ChrX: 153.551089	0.481559	22	0.0221098	0.26821	0.134839	0.511347
1460094_at	277463	81077	AI790205	expressed sequence AI790205	Chr2: 31.187573	8.32143	9.5	Chr1: 72.688732	0.481524	22	0.0221213	0.426608	0	1
1432498_at	75642	15415	1700020C07Rik	RIKEN cDNA 1700020C07 gene	Chr2: 164.827435	6.77517	8.6	Chr17: 31.931352	-0.48147	22	0.0221393	0.292662	-0.0120471	0.953423
1437435_at	78625	28378	1700061G19Rik	RIKEN cDNA 1700061G19 gene	Chr17: 56.886572	6.18235	11.5	Chr14: 30.957748	0.48146	22	0.0221425	0	0.0257394	0.900673
1434961_at	65247	9390	Asb1	ankyrin repeat and SOCS box-containing protein 1	Chr1: 91.559092	10.211	13.6	ChrX: 102.414526	-0.481418	22	0.0221564	0	0.373016	0.0605372
1417211_a_at	68721	11242	1110032A03Rik	RIKEN cDNA 1110032A03	Chr9: 50.764223	9.01439	20.8	Chr9: 56.967084	-0.481415	22	0.0221576	0	-0.328552	0.101263
1448411_at	22393	4380	Wfs1	Wolfram syndrome 1 (low frequency sensorineural hearing loss, diabetes, optic atrophy, predisposes to mitochondrial mutation)	Chr5: 36.966160	7.8913	9.1	Chr10: 122.968582	0.481365	22	0.0221739	0.30294	-0.605455	0.00104759
1428033_at	245174	113505	Zfp937	zinc finger protein 937	Chr2: 150.244236	7.44948	17.7	Chr13: 75.759492	0.481358	22	0.0221764	0	0	1
1423609_a_at	17308	1804	Mgat1	mannoside acetylglucosaminyltransferase 1	Chr11: 49.262396	11.5224	12.7	ChrX: 102.414526	0.481348	22	0.0221796	0.329239	0.41574	0.034661
1424796_at	73420	17056	1700054N08Rik	RIKEN cDNA 1700054N08 gene	Chr8: 123.841335	7.8523	11.5	Chr7: 133.996940	-0.481305	22	0.022194	0	0.26097	0.19785
1457163_at	21813	2435	Tgfbr2	transforming growth factor, beta receptor 2	Chr9: 116.161335	10.0639	8.6	ChrX: 102.414526	0.481295	22	0.0221973	0.247638	0.31351	0.118857
1453083_at	76229		6430701C03Rik	RIKEN cDNA 6430701C03 gene	Chr7: 9.068984	7.2867	12.7	Chr14: 19.749489	-0.481289	22	0.0221993	0	-0.355229	0.0749389
1416179_a_at	19684	37707	Rdx	radixin	Chr9: 52.088537	11.0842	10.4	ChrX: 102.414526	-0.481285	22	0.0222004	0.543589	0.0884559	0.667414
1460177_at	66054	10085	Cndp2	CNDP dipeptidase 2 (metallopeptidase M20 family)	Chr18: 84.667585	10.8826	13.2	ChrX: 102.126656	0.48122	22	0.0222221	0.399963	-0.167365	0.413806
1429090_at	68252	11437	A030007L17Rik	RIKEN cDNA A030007L17 gene	Chr6: 54.984878	7.31865	14	Chr2: 23.766163	0.481215	22	0.0222237	0	-0.25393	0.210659
1420268_x_at	18148	81697	Npm1	nucleophosmin 1	--	5.76665	10.5	Chr1: 184.909869	0.481213	22	0.0222245	0.370891	0.66038	0.000241203
1448271_a_at	56200	3473	Ddx21	DEAD (Asp-Glu-Ala-Asp) box polypeptide 21	Chr10: 62.582150	9.43526	17	Chr18: 89.380001	0.481204	22	0.0222274	0.458572	0.578999	0.00194065
1433544_at	227154	10237	Als2cr2	amyotrophic lateral sclerosis 2 (juvenile) chromosome region, candidate 2 homolog (human)	Chr1: 58.994558	10.6255	18	ChrX: 102.414526	-0.481122	22	0.0222547	0.410912	0.0619606	0.763652
1423349_at	56468	10495	Socs5	suppressor of cytokine signaling 5	Chr17: 87.136040	9.58243	12.4	ChrX: 3.231738	0.481118	22	0.0222558	0.375376	-0.0240798	0.907049
1440786_x_at	94279	14227	Sfxn2	sideroflexin 2	Chr19: 46.595060	5.48517	12.6	Chr18: 76.853249	0.481071	22	0.0222715	0.252844	-0.250387	0.217314
1436297_a_at	66168	41517	Grina	glutamate receptor, ionotropic, N-methyl D-asparate-associated protein 1 (glutamate binding)	Chr15: 76.249681	11.4787	14.8	ChrX: 102.414526	-0.481064	22	0.0222739	0.383258	0.0258265	0.900339
1450790_at	21819	2430	Tgn	thyroglobulin	Chr15: 66.839348	6.637	14.2	Chr6: 90.017712	-0.480989	22	0.0222987	0.380572	0	1
1439472_at	231659	5887	Gcn1l1	general control of amino-acid synthesis 1-like 1	Chr5: 115.583474	7.2133	14.3	ChrX: 102.414526	0.480988	22	0.0222992	0.354429	-0.287393	0.154566
1422235_at	15566	20244	Htr7	5-hydroxytryptamine (serotonin) receptor 7 (adenylate cyclase-coupled)	Chr19: 35.960280	5.87152	11	Chr7: 89.123287	-0.480984	22	0.0223003	0.255419	-0.150382	0.463391
1442395_at	13518	85087	Dst	dystonin	Chr1: 34.028549	6.29765	12.7	Chr9: 48.080531	0.480975	22	0.0223034	0.359943	-0.27576	0.172705
1449108_at	14148	31216	Fdx1	ferredoxin 1	Chr9: 51.943552	10.0821	8.2	Chr3: 126.413660	0.480955	22	0.0223101	0.32928	-0.212944	0.29628
1452605_at	208967	32609	Thnsl1	threonine synthase-like 1	Chr2: 21.213138	7.10191	15.1	Chr3: 53.053282	-0.480953	22	0.0223106	0	-0.336529	0.0927601
1416941_s_at	22384	32536	Wbscr1	Williams-Beuren syndrome chromosome region 1 homolog	Chr5: 134.619918	12.924	9	Chr8: 87.261759	-0.480921	22	0.0223214	0.386885	0	1
1433790_at	78733	28697	Troap	trophinin associated protein	Chr15: 99.082519	8.70383	9.8	Chr8: 90.614010	-0.480885	22	0.0223335	0	0.721702	3.16437e-05
1420503_at	56774	38290	Slc6a14	solute carrier family 6 (beta-alanine transporter), member 14	ChrX: 21.737318	5.99278	8.9	Chr14: 70.695506	-0.480812	22	0.0223576	0.172315	0.110392	0.591368
1433510_x_at	54217		Rpl36	ribosomal protein L36	Chr17: 94.608400	13.683	10.1	Chr5: 58.342667	0.480753	22	0.0223773	0	0.230199	0.257913
1456596_at	245386	9927	Tmem255a	transmembrane protein 255A	ChrX: 38.197623	5.92126	10.6	Chr7: 122.000000	-0.480738	22	0.0223823	0	0	1
1420095_s_at	22697	56530	Zipro1	zinc finger proliferation 1	Chr5: 138.133923	8.92904	23.9	Chr5: 142.064325	-0.480737	22	0.0223825	0.306204	0	1
1434614_at	76074		5830443L24Rik	RIKEN cDNA 5830443L24 gene	Chr5: 151.719788	6.33883	13.2	Chr18: 75.696880	-0.480709	22	0.0223919	0	-0.107255	0.602012
1417955_at	72454	11288	2600016J21Rik	protein FLJ12800	Chr9: 108.464081	10.0144	14.3	ChrX: 102.414526	0.480688	22	0.022399	0	0	1
1427998_at	268490	6114	2600001B17Rik	RIKEN cDNA 2600001B17 gene	Chr11: 102.163528	9.16439	49.4	Chr11: 101.599021	0.480651	22	0.0224114	0	0	1
1450095_a_at	66204	11932	Acyp1	acylphosphatase 1, erythrocyte (common) type	Chr12: 85.272618	9.1333	9.6	Chr17: 26.814001	-0.480621	22	0.0224211	0	-0.0851751	0.679092
1455389_s_at	239528	81825	Ago2	argonaute RISC catalytic component 2 (eukaryotic translation initiation factor 2C, 2)	Chr15: 73.098630	11.173	11.6	ChrX: 151.323803	-0.480565	22	0.02244	0.365103	0	1
1431256_at			5033423O07Rik	RIKEN cDNA 5033423O07 gene	Chr19: 21.661124	8.84057	15.5	Chr15: 82.453222	0.480537	22	0.0224494	0	0	1
1430870_at	442795		E130018O15Rik	RIKEN cDNA E130018O15 gene	Chr5: 35.390914	7.69548	12.2	Chr3: 89.361111	-0.480536	22	0.0224495	0	-0.296489	0.141357
1460068_at	68734	69510	1110034C04Rik	RIKEN cDNA 1110034C04 gene	Chr12: 101.080262	7.29526	13.3	Chr18: 46.275839	0.480496	22	0.0224631	0.30435	0	1
1447743_x_at	14043	345	Ext2	exostoses (multiple) 2	Chr2: 93.695681	7.57426	8.1	Chr6: 122.825904	0.480329	22	0.022519	0.341641	-0.143459	0.484457
1457678_at	227446	10834	2310035C23Rik	RIKEN cDNA 2310035C23 gene	Chr1: 105.738044	9.84291	8.2	ChrX: 102.414526	0.480321	22	0.0225217	0	0.370658	0.0623124
1454498_at			9230118N17Rik	RIKEN cDNA 9230118N17 gene	Chr7: 135.567183	7.17413	10.9	Chr6: 37.657959	0.480273	22	0.0225377	0	0	1
1433031_at			2900064K03Rik	RIKEN cDNA 2900064K03 gene	Chr5: 49.518425	6.3817	10.2	Chr12: 27.822842	0.480266	22	0.0225399	0	0	1
1422465_a_at	18230	69028	Nxn	nucleoredoxin	Chr11: 76.258045	9.42709	16.3	Chr11: 69.601908	0.480161	22	0.0225751	0.385702	-0.0264497	0.897946
1428187_at	16423	1346	Cd47	CD47 antigen (Rh-related antigen, integrin-associated signal transducer)	Chr16: 49.914431	12.755	11.8	ChrX: 102.414526	-0.480117	22	0.0225899	0.357007	0.581585	0.00183135
1445444_at	319713	69175	Ablim3	actin binding LIM protein family, member 3	Chr15: 75.634235	6.75139	9.9	Chr7: 104.149021	0.480024	22	0.0226211	0	-0.137592	0.502679
1423247_at	76299	12638	Txndc4	thioredoxin domain containing 4 (endoplasmic reticulum)	Chr4: 48.196803	11.1376	13	Chr3: 126.413660	0.480018	22	0.0226231	0.294476	-0.0835888	0.684764
1416638_at	50524	9269	Sall2	sal-like 2 (Drosophila)	Chr14: 52.311266	7.62065	33.5	Chr14: 55.622689	-0.479859	22	0.0226767	0.415396	-0.095363	0.643076
1459028_at			BC042620	ESTs	Chr10: 88.788761	6.56617	7.7	Chr15: 99.057130	0.479768	22	0.0227073	0	0	1
1449111_a_at	14784	1576	Grb2	growth factor receptor bound protein 2 (adaptor protein, receptor tyrosine kinase associated)	Chr11: 115.645450	11.5667	13.5	Chr2: 41.625955	0.479745	22	0.0227153	0.470243	-0.0611763	0.766561
1426371_at	67420	41718	Mlstd2	male sterility domain containing 2	Chr7: 113.569144	10.7971	23.4	Chr7: 112.934465	-0.479694	22	0.0227324	0.190634	0.244694	0.228298
1428914_at	329070		2310014D11Rik	predicted gene 5098 (possibly Neur1 element)	Chr19: 47.260206	10.5998	17.7	Chr19: 44.191429	0.479645	22	0.0227489	0	0.159351	0.436827
1450650_at	17909	36328	Myo10	myosin X (conventional non-muscle myosin heavy chain IIB, May-Hegglin anomaly)	Chr15: 25.808154	9.55409	11.7	Chr1: 70.759517	0.479615	22	0.0227591	0.627412	-0.371853	0.0614079
1458203_at	68166	35507	Spire1	spire homolog 1	Chr18: 67.494126	9.11257	15	ChrX: 136.290262	-0.479566	22	0.0227756	0.505812	-0.0740605	0.719178
1437313_x_at	19886	2207	Ros1	Ros1 proto-oncogene	Chr10: 26.108334	11.997	14.4	ChrX: 136.290262	-0.479522	22	0.0227904	0.374066	-0.136366	0.506532
1451195_a_at	72736	12482	Txndc1	thioredoxin domain containing 1	Chr12: 70.467096	11.4964	20.1	ChrX: 102.414526	-0.479513	22	0.0227933	0	0.225677	0.267641
1431461_at	71134		4933417E11Rik	RIKEN cDNA 4933417E11 gene	Chr1: 71.959291	5.66961	11.1	Chr5: 5.401889	-0.479491	22	0.0228008	0	0	1
1420402_at	11941	56150	Atp2b2	ATPase, Ca++ transporting, plasma membrane 2	Chr6: 113.748389	6.06243	11	Chr15: 99.057130	-0.479489	22	0.0228015	0.267924	-0.275968	0.172368
1425311_at			Trpc2	transient receptor potential cation channel, subfamily C, member 2	Chr7: 102.070170	9.08443	30.6	Chr7: 89.603538	-0.479451	22	0.0228144	0	0.63298	0.000519586
1455477_s_at	67182	4213	Pdzk1ip1	PDZK1 interacting protein 1	Chr4: 115.093702	11.1609	11.2	Chr6: 101.847298	-0.479419	22	0.0228254	0.392354	-0.0124092	0.952024
1452568_at	212996	49707	Wbscr17	Williams-Beuren syndrome chromosome region 17 homolog (human)	Chr5: 130.959134	5.4613	11.3	Chr2: 70.916445	-0.479408	22	0.022829	0.449393	-0.229259	0.259915
1440576_at	93721	1002	Cpn1	carboxypeptidase N, polypeptide 1 (C5a histamine-mediated anaphylaxis)	Chr19: 43.962065	6.07278	19.7	Chr7: 112.934465	-0.4794	22	0.0228319	0.338481	-0.236778	0.244176
1451409_at	72355	45673	Cdpf1	cysteine rich, DPF motif domain containing 1	Chr15: 85.807002	8.93996	18	Chr15: 83.114394	-0.479384	22	0.0228373	0	0	1
1422061_at	116852	105790	Akr1c20	aldo-keto reductase family 1, member C20	Chr13: 46.940041	5.71126	12.7	ChrX: 70.948498	-0.479285	22	0.0228707	0.254699	0.200276	0.326607
1427987_at	224902	35210	Safb2	scaffold attachment factor B2	Chr17: 56.562949	10.8883	10.1	Chr9: 121.797023	0.47928	22	0.0228725	0.46316	0.113113	0.582202
1435014_at	67790	62377	Rab39b	RAB39B, member RAS oncogene family	ChrX: 75.572335	5.56465	11.2	Chr10: 122.968582	0.479261	22	0.0228789	0.440285	-0.244069	0.229525
1417542_at	20112	100680	Rps6ka2	ribosomal protein S6 kinase, polypeptide 2 (MAPK-activated protein kinase 1c)	Chr17: 7.302730	8.64943	17.4	Chr11: 121.547989	0.479229	22	0.0228896	0.36241	-0.137941	0.501588
1452253_at	50766	9510	Crim1	cysteine-rich motor neuron 1	Chr17: 78.376016	6.18435	11.2	Chr13: 63.703994	0.479215	22	0.0228945	0.376019	-0.370777	0.0622215
1456527_at	94253	9004	Hecw1	HECT, C2 and WW domain containing E3 ubiquitin protein ligase 1	Chr13: 14.228272	6.19548	9.6	Chr1: 187.598257	0.47915	22	0.0229166	0.148751	-0.207798	0.308378
1416722_at	66867	32399	Hmg20a	high mobility group 20A	Chr9: 56.496296	10.7163	19.9	ChrX: 136.290262	0.479125	22	0.0229249	0.464199	0.272427	0.178167
1448028_at	224617	27469	Tdb1d24	TBC1 domain family member 24 (GTPase activator activity, photoreceptor associated)	Chr17: 24.175462	7.80548	18	Chr2: 51.319542	-0.47912	22	0.0229268	0.299404	0	1
1444306_at	17690	55657	Msi1	musashi 1 (RNA-binding protein, posttranscriptional modulation)	Chr5: 115.448404	5.89096	14.6	Chr2: 14.395051	0.479107	22	0.022931	0.39263	-0.242108	0.233406
1455238_at	245631	51851	Mum1l1	melanoma associated antigen (mutated) 1-like 1	ChrX: 139.237789	5.57335	11.8	Chr7: 104.149021	0.479081	22	0.0229399	0	0.185485	0.364309
1458726_at	320875		A830023L05	RIKEN cDNA A830023I12 gene	Chr8: 58.444980	5.56843	11.3	Chr19: 48.574400	0.479079	22	0.0229407	0	0	1
1442378_x_at	330490	116072	Nalp9c	NACHT, LRR and PYD containing protein 9c	Chr7: 27.011412	6.06035	10.8	Chr18: 89.380001	0.479012	22	0.0229634	0	0	1
1445410_at	78689	5781	Mak10	MAK10 homolog, amino-acid N-acetyltransferase subunit, (S. cerevisiae)	Chr13: 59.631151	6.35604	12.8	Chr15: 96.186877	0.478984	22	0.0229729	0.448727	-0.244684	0.228317
1456976_at	22418	20720	Wnt5a	wingless-related MMTV integration site 5A	Chr14: 28.513517	6.42448	16.8	Chr5: 144.397001	0.478975	22	0.0229759	0.288762	-0.373101	0.0604738
1424846_at	216543	65235	BC027174	cDNA sequence BC027174	Chr11: 20.239196	7.84987	13.3	ChrX: 102.414526	0.47897	22	0.0229777	0	0	1
1442946_at	246103	30967	Sca7	spinocerebellar ataxia 7 (CAG repeat aggregation disease with neuronal and photoreceptor degeneration, suppression of CRX transactivation)	Chr14: 14.021020	9.26648	9.9	Chr4: 122.859566	0.478915	22	0.0229965	0.319348	0	1
1435925_at	26431	41336	Git2	G protein-coupled receptor kinase-interactor 2	Chr5: 114.727530	10.1002	8	Chr15: 97.576270	0.478857	22	0.023016	0.61921	0.78046	2.56648e-06
1451365_at	74111	7158	Rbm19	RNA binding motif protein 19	Chr5: 120.198388	8.91687	12.1	Chr11: 89.751422	0.478829	22	0.0230257	0.217924	0.439842	0.0245461
1422030_at	140494	39904	Atp6v0a4	ATPase, H+ transporting, lysosomal V0 subunit A isoform 4	Chr6: 38.048935	6.2823	9.4	Chr5: 41.945350	0.478755	22	0.0230508	0.290565	-0.241243	0.235133
1455791_at	67177	32650	Ris2	retroviral integration site 2	--	5.5833	15.1	Chr12: 3.200000	0.478694	22	0.0230718	0.467862	0	1
1422804_at	20708	22633	Serpinb6b	serine (or cysteine) proteinase inhibitor, clade B, member 6b	Chr13: 32.978542	10.7804	10.1	Chr8: 39.960298	-0.478668	22	0.0230807	0.308439	0.229507	0.259387
1422885_at	67332	3078	Snrpd3	small nuclear ribonucleoprotein D3 polypeptide 18kDa	Chr10: 75.536801	8.23943	11.1	Chr8: 126.582424	-0.478644	22	0.0230889	0.29782	0.560699	0.00288674
1431667_s_at	78767	44924	2610021K21Rik	RIKEN cDNA 2610021K21 gene	Chr12: 99.855538	5.99026	11.1	Chr2: 98.186955	-0.478628	22	0.0230942	0	-0.389659	0.0490989
1453785_at	66826	37264	Taz	tafazzin (Barth syndrome)	ChrX: 74.285782	5.91726	13.6	Chr7: 73.746984	0.478582	22	0.0231101	0.324983	-0.152911	0.455817
1417095_a_at	50497	74307	Hspa14	heat shock 70kDa protein 14	Chr2: 3.488869	7.6807	10.2	Chr11: 36.172994	-0.478557	22	0.0231185	0.238834	0.343186	0.0860851
1449493_at	23919	48350	Insl5	insulin-like 5	Chr4: 103.018011	6.04922	12	Chr6: 16.982017	-0.478455	22	0.0231533	0.378983	0.175851	0.390179
1447101_at	68867	11717	Rnf122	ring finger protein 122	Chr8: 31.121674	8.00796	9	Chr6: 138.409144	0.478368	22	0.0231831	0	-0.180459	0.377678
1428036_at	338523	25281	A630082K20Rik	jumonji C domain-containing histone demethylase 1 homolog D (S. cerevisiae)	Chr5: 137.685217	6.04143	11.5	Chr18: 82.377768	0.478322	22	0.0231992	0.35901	0	1
1445354_at	80859	12734	Nfkbiz	nuclear factor of kappa light polypeptide gene enhancer in B-cells inhibitor, zeta	Chr16: 55.840167	6.28109	14.4	Chr15: 83.096920	0.478281	22	0.023213	0.389655	0.259903	0.199757
1455351_at	67958	13964	U2surp	U2 snRNP-associated SURP domain containing	Chr9: 95.457616	7.87883	14.5	Chr9: 94.904747	-0.478275	22	0.0232152	0	0	1
1448422_at	103694	5308	Tmed4	transmembrane emp24 protein transport domain containing 4	Chr11: 6.270832	10.7451	12.5	Chr14: 19.749489	0.478265	22	0.0232185	0.255825	-0.536115	0.00475635
1428986_at	72961		Slc17a7	solute carrier family 17 (sodium-dependent inorganic phosphate cotransporter), member 7 (synaptic vesicle glutamate transport)	Chr7: 45.175563	6.61048	7.2	Chr15: 87.476581	-0.478252	22	0.0232231	0.243564	-0.2343	0.249293
1459571_at	56726	2275	Sh3bgrl	SH3-binding domain glutamic acid-rich protein like	ChrX: 109.111590	9.85996	9.4	Chr2: 94.030822	0.478243	22	0.0232262	0	0.222688	0.274197
1448284_a_at	66377	1865	Ndufc1	NADH dehydrogenase (ubiquinone) 1, subcomplex unknown, 1	Chr3: 51.405502	11.4243	8.9	Chr17: 60.239361	-0.478231	22	0.02323	0	-0.525722	0.00581047
1431937_at	109242	52346	Kif24	kinesin family member 24	Chr4: 41.413584	6.1873	13.8	Chr8: 61.476983	-0.478228	22	0.0232313	0	0.454791	0.0195798
1427234_at	229658	44540	Vangl1	vang, van gogh-like 1 (Drosophila)	Chr3: 102.156749	9.27348	11.8	ChrX: 102.414526	-0.478186	22	0.0232458	0.407657	0.245375	0.226964
1425578_a_at	14586	1145	Gfra2	glial cell line derived neurotrophic factor family receptor alpha 2	Chr14: 70.890529	6.75048	15.3	Chr7: 71.696966	-0.478169	22	0.0232516	0.252098	-0.0504227	0.806753
1431306_at	107569	9534	Nt5c3	5'-nucleotidase, cytosolic III	Chr6: 56.883867	5.74309	12.4	Chr11: 101.599021	-0.478117	22	0.0232694	0.456866	0.332518	0.0969664
1426507_at	54450	10453	Il1f5	interleukin 1 family, member 5 (delta)	Chr2: 24.282833	7.19304	12.6	Chr8: 90.614010	-0.478033	22	0.0232981	0.379613	-0.11467	0.576987
1460375_at	67674	41132	0610038D11Rik	RIKEN cDNA 0610038D11 gene	Chr19: 6.910661	8.38222	11.8	Chr9: 45.693319	0.478029	22	0.0232997	0.277599	0	1
1438315_x_at	110198	2737	Akr7a5	aldo-keto reductase family 7, member A5 (aflatoxin aldehyde reductase)	Chr4: 139.318293	11.2457	10.8	Chr9: 45.693319	0.477994	22	0.0233118	0.413477	-0.487722	0.0114888
1439049_at	69740	6471	2410012M04Rik	RIKEN cDNA 2410012M04 gene	Chr3: 115.899988	9.85839	12.6	Chr17: 26.814001	0.47795	22	0.0233268	0	0	1
1459942_at	207375	9876	ORF34	open reading frame 34	ChrX: 151.353715	8.30343	9.6	Chr4: 28.322409	0.47786	22	0.0233576	0.375023	0.281398	0.163736
1437388_at	171167	32790	Fut10	fucosyltransferase 10	Chr8: 31.237277	6.20043	22.3	Chr7: 89.123287	0.47784	22	0.0233646	0.271418	0.00125321	0.995152
1439586_at	56490	9226	Zbtb20	zinc finger and BTB domain containing 20 (hippocampus expression signature)	Chr16: 43.565491	8.2907	11.1	Chr2: 98.186955	0.477738	22	0.0234	0.386761	-0.398916	0.0435154
1431412_at	78618	8182	Centb2	centaurin, beta 2	Chr16: 31.173964	8.72926	17	Chr15: 97.576270	0.477714	22	0.0234082	0.396653	-0.121882	0.553094
1429692_s_at	14528	132	Gch1	GTP cyclohydrolase 1 (BH4 tetrahydrobiopterin biosynthesis, dopa-responsive dystonia and hyperphenylalaninemia)	Chr14: 47.153959	9.53852	19.1	ChrX: 102.414526	-0.477682	22	0.0234191	0.297622	0.424131	0.0308184
1431201_at	74011	12523	Slc25a27	solute carrier family 25, member 27	Chr17: 43.641390	6.0437	14.4	Chr7: 89.603538	-0.477679	22	0.0234204	0.241515	-0.296124	0.141872
1422388_at	113865	76460	V1rc8	vomeronasal 1 receptor, C8	Chr6: 57.978404	5.79591	17.6	Chr9: 99.750326	0.477661	22	0.0234266	0	0.53231	0.00512171
1431726_a_at	71448	23629	5530601I19Rik	RIKEN cDNA 5530601I19 gene	Chr7: 141.336283	9.63274	10.9	Chr2: 98.186955	0.477614	22	0.0234428	0	0	1
1434673_at	73010	18420	Gpr22	G protein-coupled receptor 22	Chr12: 31.707097	5.29457	10.7	Chr15: 79.518120	0.477599	22	0.0234479	0.326091	-0.291136	0.149028
1434530_at	23966	8034	Odz4	Odd Oz/ten-m	Chr7: 96.910523	8.12491	16.3	Chr7: 119.526142	-0.477592	22	0.0234503	0.510766	-0.163102	0.425969
1432867_at	77749		9230112J17Rik	RIKEN cDNA 9230112J17 gene	Chr9: 60.524051	6.44617	10.4	Chr7: 119.176160	0.477534	22	0.0234702	0	0	1
1456922_at	74478	32706	4933437K13Rik	RIKEN cDNA 4933437K13 gene	Chr16: 11.678736	9.89843	19.3	Chr1: 107.486168	0.477481	22	0.0234886	0.302637	0.374699	0.0592948
1434696_at	245866	9335	BC037708	cDNA sequence BC037708	Chr2: 163.045339	9.79448	12.9	Chr9: 56.967084	0.477465	22	0.0234944	0.379319	0	1
1423930_at	52206	40873	Anapc4	anaphase promoting complex subunit 4	Chr5: 52.864531	9.02687	11.7	Chr7: 68.539279	-0.477448	22	0.0235	0	0.11981	0.55991
1451611_at	225845	5136	Pla2g16	phospholipase A2, group 16 (HRAS like suppressor 3)	Chr19: 7.574965	11.081	13.9	Chr4: 125.588387	-0.477415	22	0.0235117	0.394648	0.0985321	0.632027
1445589_at			Slc23a2	solute carrier family 23, member 2 (nucleobase and vitamin C transporters)	Chr2: 132.092737	8.79965	10.3	Chr15: 97.576270	0.47737	22	0.023527	0	0.0546079	0.791048
1443523_at	328547		A830008O07	hypothetical protein A830008O07	Chr15: 71.478995	6.04239	8.1	Chr5: 30.834663	-0.477354	22	0.0235327	0	-0.17235	0.399831
1436803_a_at	66218	3669	Ndufb9	NADH dehydrogenase (ubiquinone) 1 beta subcomplex, 9	Chr15: 58.939359	12.3704	11.3	Chr6: 101.847298	-0.477336	22	0.023539	0.289694	-0.223621	0.272139
1424451_at	235674	91131	Acaa1b	acetyl-Coenzyme A acyltransferase 1B	Chr9: 119.148080	5.83396	8.6	Chr9: 105.774381	-0.477244	22	0.0235709	0.289376	-0.160168	0.434451
1455009_at	12874	999	Cpd	carboxypeptidase D	Chr11: 76.778603	8.38339	15.2	Chr2: 98.186955	-0.477233	22	0.0235747	0.44563	-0.464621	0.0167863
1436298_x_at	67054	4710	Paics	phosphoribosylaminoimidazole carboxylase, phosphoribosylaminoribosylaminoimidazole, succinocarboxamide synthetase	Chr5: 76.967287	10.647	20.5	ChrX: 136.290262	-0.477223	22	0.0235783	0	0.0825278	0.688568
1446335_at	245945	36932	BC013481	cDNA sequence BC013481	Chr5: 66.127047	6.74222	10.4	Chr5: 21.748772	0.477144	22	0.0236057	0.275515	-0.205578	0.313692
1424288_at	231803	32447	Bcdin3	bin3, bicoid-interacting 3, homolog	Chr5: 137.782240	10.6513	10.2	Chr14: 119.311347	0.477111	22	0.0236171	0	0	1
1449512_a_at	22764	2561	Zfx	zinc finger protein X-linked	ChrX: 94.081954	5.63513	12.2	Chr18: 74.736175	0.477047	22	0.0236394	0.351968	0.484974	0.0120349
1428262_s_at	229279	62463	Hnrpa3	heterogeneous nuclear ribonucleoprotein A3	Chr2: 75.665818	13.053	14.5	ChrX: 146.829353	-0.477042	22	0.0236412	0.419947	0.355814	0.0744275
1431851_at	75829	87352	4930534P07Rik	RIKEN cDNA 4930534P07 gene	ChrX: 135.613075	6.38865	11.4	Chr8: 18.502238	0.476813	22	0.0237208	0.427733	0	1
1453859_at	56046	14709	Uqcc1	RIKEN cDNA 2410003P15 gene	Chr2: 155.910459	5.5513	11.2	Chr3: 105.059546	0.476807	22	0.023723	0.267155	0	1
1445142_at	71770	68176	Ap2b1	adaptor-related protein complex 2, beta 1 subunit	Chr11: 83.316884	7.25991	10.8	Chr18: 46.275839	0.476719	22	0.0237537	0.461555	0.422903	0.0313583
1456574_at	57867		AA407452	EST AA407452	Chr6: 28.239937	8.975	10.3	Chr2: 136.127956	-0.47662	22	0.0237881	0	0.542279	0.00421131
1425935_at	320840	41447	Negr1	neuronal growth regulator 1	Chr3: 157.125243	5.62622	8.7	Chr4: 54.951001	0.476607	22	0.0237929	0.373908	-0.328225	0.101623
1458519_at			0610033G21Rik	ESTs	Chr13: 35.544888	5.83709	11.9	Chr15: 87.476581	0.476564	22	0.0238078	0	0	1
1426544_a_at	67120	12085	Ttc14	tetratricopeptide repeat domain 14	Chr3: 33.807124	11.206	9.1	Chr10: 69.221160	0.47656	22	0.0238092	0	0.552002	0.00345939
1455549_at	228071	45505	Sestd1	SEC14 and spectrin domains 1	Chr2: 77.180608	7.98761	8.6	Chr15: 83.096920	0.47653	22	0.0238197	0.424624	-0.32823	0.101619
1452513_a_at	14087	108	Fanca	Fanconi anemia, complementation group A	Chr8: 123.282620	7.37113	10.9	Chr9: 94.904747	0.476424	22	0.0238569	0.360452	0.620476	0.000720293
1452012_a_at	66583	9359	Exosc1	exosome component 1	Chr19: 41.923768	10.7483	14.8	Chr14: 33.093246	0.476416	22	0.0238595	0	0.466563	0.0162753
1443871_at	386430		A430018A01Rik	ESTs, Weakly similar to S57243 collagen alpha 1(I) chain precursor - mouse [M.musculus]	Chr3: 100.687133	6.32178	9.2	Chr6: 115.529332	0.476324	22	0.023892	0	0	1
1457223_at	270162	10280	Elmod1	ELMO/CED-12 domain containing 1 (striatum expressed)	Chr9: 53.969910	6.76117	9.6	Chr2: 26.367718	0.476276	22	0.0239088	0.455381	-0.298201	0.138965
1428103_at	11487	865	Adam10	a disintegrin and metalloprotease domain 10	Chr9: 70.779705	12.0034	18.4	ChrX: 102.414526	-0.476176	22	0.023944	0.327949	0.399295	0.043298
1424205_at	93762	55764	Smarca5	SWI/SNF related, matrix associated, actin dependent regulator of chromatin, subfamily a, member 5	Chr8: 80.700002	10.227	20.1	ChrX: 136.290262	-0.476173	22	0.0239449	0.447528	0.494945	0.0101507
1430752_at	11796	899	Birc3	baculoviral IAP repeat-containing protein 3	Chr9: 7.836197	10.4077	7.5	Chr14: 19.755208	0.47617	22	0.0239461	0.351718	0.643971	0.00038533
1441068_at	18718	37995	Pip5k2a	phosphatidylinositol-4-phosphate 5-kinase, type II, alpha	Chr2: 18.965609	10.3121	10.7	Chr17: 26.814001	0.476084	22	0.0239763	0.460376	0.617738	0.000772263
1420689_at	66755	103867	4933415F23Rik	RIKEN cDNA 4933415F23 gene	Chr1: 23.100545	5.89396	11.7	Chr15: 102.320887	0.476075	22	0.0239795	0	-0.0489722	0.812214
1420159_at	71602	55864	AA407778	RIKEN cDNA 9130023P14 gene	Chr9: 70.399753	7.85748	11.5	Chr4: 105.248708	0.476057	22	0.0239858	0.439015	0	1
1458516_at	105855	3901	4930568P13Rik	RIKEN cDNA 4930568P13 gene	Chr15: 103.477573	8.33891	17.5	Chr4: 40.731591	0.476039	22	0.023992	0.453663	0	1
1430208_at	68239	107091	2410039E07Rik	RIKEN cDNA 2410039E07 gene	Chr11: 100.264552	6.6633	9.6	Chr9: 65.027384	-0.475936	22	0.0240285	0.234443	0	1
1459158_at			B930007P11Rik	ESTs, Weakly similar to Y218_HUMAN Putative deoxyribonuclease KIAA0218 [H.sapiens]	ChrUn: 1.000000	5.71561	10.3	Chr15: 3.236252	-0.475903	22	0.0240401	0	0	1
1438670_at	19246	2119	Ptpn1	protein tyrosine phosphatase, non-receptor type 1	Chr2: 167.978648	10.6289	12.9	ChrX: 102.414526	0.47587	22	0.0240515	0.323304	0.702955	6.20756e-05
1449125_at	67020	12073	Tmem88	RIKEN cDNA 2600017H02 gene	Chr17: 56.172632	8.96061	13	Chr7: 70.832514	-0.475866	22	0.0240532	0.324842	-0.102713	0.617565
1430356_at	11308	38053	Abi1	abl-interactor 1 tumor suppressor	Chr2: 22.991529	9.31383	10.3	Chr4: 103.634906	0.475791	22	0.0240793	0.57263	0.552686	0.00341109
1445566_at	78618	8182	Centb2	centaurin, beta 2	Chr16: 31.144565	7.19161	9.5	Chr9: 45.693319	0.47575	22	0.0240941	0.396653	-0.121882	0.553094
1440894_at	237500		Tmtc3	transmembrane and tetratricopeptide repeat containing 3	Chr10: 100.445978	6.08022	9.1	ChrX: 52.951018	-0.475744	22	0.0240962	0	-0.0210696	0.918629
1445855_at	68252	11437	A030007L17Rik	RIKEN cDNA A030007L17 gene	Chr6: 54.982323	7.10726	22.1	Chr2: 9.829662	0.475715	22	0.0241062	0	-0.25393	0.210659
1440117_at	74665	12581	4930449E07Rik	RIKEN cDNA 4930449E07 gene	Chr11: 60.376813	6.02691	13.2	Chr2: 159.542988	-0.475661	22	0.0241253	0	0	1
1448884_at	68153	37573	Gtf2e2	general transcription factor II E, polypeptide 2 (beta subunit)	Chr8: 33.776013	10.431	15.8	ChrX: 102.414526	-0.475566	22	0.0241588	0	0.292661	0.146813
1424316_at	67283	5982	Slc25a19	solute carrier family 25 (mitochondrial deoxynucleotide carrier), member 19	Chr11: 115.615022	9.35839	10.5	Chr3: 123.392033	0.475555	22	0.024163	0.25626	-0.151932	0.458742
1424402_at	52822	87809	Rufy3	RUN and FYVE domain containing 3	Chr5: 88.641042	8.70635	11.6	Chr15: 102.320887	0.47554	22	0.0241684	0.332056	-0.414162	0.0354246
1448343_a_at	17966	7438	Nbr1	neighbor of Brca1 gene 1 (autophagy receptor)	Chr11: 101.581382	11.6464	11.7	Chr14: 33.093246	-0.475444	22	0.024202	0.439137	-0.332279	0.0972215
1428316_a_at	67391	113777	Fundc2	FUN14 domain containing 2	ChrX: 75.394308	11.4537	12	ChrX: 102.414526	-0.475417	22	0.0242117	0	-0.195664	0.338098
1457854_at	68916	9830	Cdkal1	CDK5 regulatory subunit associated protein 1-like 1 (threonylcarbamoyladenosine tRNA methylthiotransferase)	Chr13: 29.357876	6.40517	8.5	Chr18: 74.736175	0.475382	22	0.0242242	0.198866	-0.346626	0.0827812
1457295_at	233835		D130023A07Rik	RIKEN cDNA D130023A07 gene	Chr7: 123.171650	7.21878	12.1	Chr14: 33.093246	0.475365	22	0.0242302	0	0	1
1447720_x_at	18747	121574	Prkaca	protein kinase, cAMP dependent, catalytic, alpha	Chr8: 83.996287	9.73	11.7	ChrX: 102.414526	-0.475344	22	0.0242377	0.249111	-0.506428	0.00829185
1434867_at	269356	12931	Slc4a11	solute carrier family 4, sodium bicarbonate transporter-like, member 11 (autosomal recessive congenital hereditary endothelial dystrophy)	Chr2: 130.684300	8.03965	17.6	Chr8: 94.374289	0.475339	22	0.0242393	0.233451	-0.415723	0.0346691
1428840_s_at	68980	15591	Wdr53	WD repeat domain 53	Chr16: 32.256678	9.5123	10.7	Chr11: 101.470182	-0.475295	22	0.0242551	0	-0.0514532	0.802879
1457861_at	319750		A230009B12Rik	RIKEN cDNA A230009B12 gene	Chr17: 10.473179	6.02165	11.8	Chr11: 59.237260	-0.475291	22	0.0242566	0	0	1
1435193_at	319278	10165	C19orf66	human chromosome 19 open reading frame 66, protein LOC55337	Chr9: 20.873872	9.8287	12.9	ChrX: 141.181918	0.475226	22	0.0242797	0	0	1
1430969_at	56428	8645	Mtch2	mitochondrial carrier homolog 2	Chr2: 90.847736	7.43996	10.6	Chr15: 97.576270	0.475163	22	0.0243021	0.29022	-0.550951	0.00353468
1431301_at	78004	12689	E130201N16Rik	RIKEN cDNA E130201N16 gene	Chr6: 54.329131	6.24513	9.3	Chr5: 133.911105	-0.475156	22	0.0243044	0.356701	0	1
1433962_at	328162	6229	6720458F09Rik	RIKEN cDNA 6720458F09 gene	Chr12: 111.683552	9.01178	11.4	Chr13: 63.703994	0.475132	22	0.0243132	0.278813	0.199065	0.329599
1418345_at	69583	56971	Tnfsf13	tumor necrosis factor (ligand) superfamily, member 13	Chr11: 69.683851	9.34009	30.6	Chr11: 69.601908	0.475079	22	0.0243318	0.36183	0.0447779	0.82805
1443199_at	70144	13111	2210409B11Rik	adult male olfactory brain cDNA, RIKEN full-length enriched library, clone:6430532L23 product:unclassifiable, full insert sequence.	Chr16: 32.987532	8.88083	11.4	Chr1: 108.386362	0.475077	22	0.0243327	0	0	1
1436082_at	317750	18400	AK078411	solute carrier family 24, member 5 (pigmentation)	Chr2: 125.081021	8.2413	16.9	ChrX: 102.414526	-0.475062	22	0.0243377	0.147368	0	1
1458068_at	74370		Rptor	regulatory-associated protein of mTOR	Chr11: 119.622344	6.66191	11.6	Chr19: 48.327925	0.475034	22	0.0243477	0.324951	0	1
1446976_at	52481		D7Ertd758e	DNA segment, Chr 7, ERATO Doi 758, expressed	Chr7: 51.397392	5.80996	12	Chr1: 37.685650	0.475015	22	0.0243546	0	0	1
1459785_at	243902		1110003H10Rik	RIKEN cDNA 1110003H10 gene	--	5.74483	13	Chr7: 68.539279	0.47498	22	0.024367	0	0.0914549	0.656805
1443407_at	24017		Rnf13	ring finger protein 13	Chr3: 57.804206	6.53126	7.1	Chr2: 69.342849	0.474922	22	0.0243877	0.41894	-0.445479	0.0225655
1434543_a_at	66162	67895	Bola2	bolA-like 2 (E. coli)	Chr7: 126.696244	11.8985	10.2	Chr2: 14.395051	0.474879	22	0.0244031	0.432605	0.324878	0.105369
1416727_a_at	109672	41475	Cyb5	cytochrome b-5	Chr18: 84.873146	12.5663	9.4	ChrX: 102.414526	-0.474877	22	0.0244039	0.375435	0.052314	0.799647
1416265_at	23830	36323	Capn10	calpain 10	Chr1: 92.946892	8.38883	12.3	ChrX: 3.231738	-0.474856	22	0.0244115	0.345412	-0.338742	0.0904997
1446859_at	239369		A630075K04Rik	2 days pregnant adult female oviduct cDNA, RIKEN full-length enriched library, clone:E230002B20 product:unknown EST, full insert sequence.	Chr15: 35.199689	5.6483	11.3	Chr15: 28.498377	0.474816	22	0.0244257	0	0.102779	0.61734
1454679_at	101994	18780	Znf828	zinc finger protein 828	Chr8: 13.881058	10.0825	9.1	Chr17: 26.814001	0.474723	22	0.0244586	0	0	1
1434297_at	245269	25286	MGC42105	serine/threonine-protein kinase NIM1 (photoreceptor-associated, serine threonine protein kinase catalytic domain, 5p12)	Chr13: 0.110350	5.60435	8.6	Chr9: 107.831131	-0.474682	22	0.0244734	0	0	1
1453606_at	74913		4930472D12Rik	RIKEN cDNA 4930472D12 non-coding	Chr12: 69.853154	5.84165	10.2	ChrX: 50.932422	0.474672	22	0.024477	0	0	1
1458697_at	54614	81828	2610317D23Rik	RIKEN cDNA 2610317D23 gene	Chr5: 49.174713	7.52857	7.9	Chr7: 113.855085	0.474579	22	0.0245101	0	0	1
1422759_a_at	74204	12544	Xpo6	exportin 6	Chr7: 126.101825	10.9704	16.5	ChrX: 102.414526	0.474505	22	0.0245366	0	0.430052	0.0283187
1445957_at	14026	56752	Evl	Ena-vasodilator stimulated phosphoprotein	Chr12: 108.599058	6.23083	10.5	Chr6: 55.124351	0.474444	22	0.0245587	0.561883	0.564423	0.00266754
1440749_at			A930017K11Rik	ESTs	Chr16: 21.856674	5.979	9.8	Chr12: 79.968530	-0.474403	22	0.0245735	0	0	1
1459167_at	217866	55945	Cdc42bpb	Cdc42 binding protein kinase beta	Chr12: 111.352043	7.7887	11.3	Chr2: 98.186955	0.474401	22	0.024574	0.242239	-0.730551	2.25939e-05
1427953_at	208836	49530	Fanci	Fanconi anemia, complementation group I	Chr7: 79.449696	8.91543	11.6	Chr2: 26.877892	-0.47438	22	0.0245817	0.312959	0.693156	8.65507e-05
1460561_x_at	20364	2263	Sepw1	selenoprotein W, muscle 1	Chr7: 15.917217	13.4249	11.2	Chr17: 57.106511	0.474347	22	0.0245933	0.398368	-0.300952	0.135182
1440674_at	13612	21166	Edil3	EGF-like repeats and discoidin I-like domains 3	Chr13: 88.829419	5.78965	10.6	ChrX: 71.441039	0.474319	22	0.0246036	0.502113	0.0985632	0.631919
1434960_at	407786	47969	Taf9b	TAF9B RNA polymerase II, TATA box binding protein (TBP)-associated factor	ChrX: 106.207073	8.62983	13.7	ChrX: 71.441039	-0.47426	22	0.0246246	0.186459	-0.308205	0.125567
1436953_at	215280	86891	Waspip	Wiskott-Aldrich syndrome protein interacting protein	Chr2: 73.430895	10.9819	11	ChrX: 102.414526	0.474256	22	0.024626	0.546616	0	1
1451663_a_at	55992	21290	Trim3	tripartite motif protein 3	Chr7: 105.610660	8.56917	9.2	Chr11: 98.136016	0.474213	22	0.0246415	0.410155	-0.321148	0.109663
1451789_a_at	20187	68287	Ryk	RYK receptor-like tyrosine kinase	Chr9: 102.898691	9.75161	33.2	Chr9: 99.750326	0.474166	22	0.0246586	0.458278	-0.470492	0.0152801
1436724_a_at	16865	38244	Lgtn	ligatin	Chr1: 131.173365	10.7477	12.1	Chr1: 107.486168	-0.474142	22	0.024667	0.173041	-0.0359831	0.861464
1460739_at	52915	18000	D11Bwg0280e	protein DKFZp761I2123	Chr11: 6.405714	10.3193	13.1	Chr17: 57.106511	0.474103	22	0.0246809	0.437613	0	1
1458492_x_at	235106	41139	Hnt	neurotrimin	Chr9: 28.994927	6.59948	13	Chr16: 91.670163	0.474057	22	0.0246977	0	-0.267918	0.185743
1443115_at	21813	2435	Tgfbr2	transforming growth factor, beta receptor 2	Chr9: 116.172818	10.0594	10.6	Chr1: 107.486168	0.47405	22	0.0247002	0.247638	0.31351	0.118857
1443876_at	12322	56577	Camk2a	calcium/calmodulin-dependent protein kinase II alpha	Chr18: 60.979045	6.52374	12.3	ChrX: 70.948498	0.474038	22	0.0247046	0.257778	-0.0462002	0.822672
1438616_x_at	20944	49199	Svs5	seminal vesicle secretion 5	Chr2: 164.333581	6.36213	10.5	Chr16: 17.412078	0.474025	22	0.0247093	0.277768	0.118744	0.563434
1434426_at	78658	41021	B130055D15Rik	RIKEN cDNA B130055D15 gene	Chr9: 27.094732	9.92665	10.9	ChrX: 102.414526	-0.47402	22	0.024711	0	0	1
1449914_at	66611	11997	Ribc1	RIB43A domain with coiled-coils 1	ChrX: 152.004602	7.6077	10.2	Chr6: 145.426702	-0.473996	22	0.0247195	0	-0.0230089	0.911166
1437349_at	75786	8844	Ckap5	cytoskeleton associated protein 5	Chr2: 91.616340	9.945	13.8	Chr17: 26.814001	-0.473995	22	0.02472	0.39337	0.442549	0.023578
1422029_at	20297	3375	Ccl20	chemokine (C-C motif) ligand 20	Chr1: 83.117810	7.08904	11.6	Chr18: 75.696880	-0.47399	22	0.0247218	0.390471	0.0371568	0.85699
1426270_at	226026	41009	Smc5l1	SMC5 structural maintenance of chromosomes 5-like 1	Chr19: 23.206854	9.4243	25.7	Chr19: 23.165770	-0.473984	22	0.0247241	0.422504	0	1
1441947_x_at	70661	57023	BC033915	cDNA sequence BC033915	Chr9: 46.202733	7.08304	8.2	Chr8: 106.980294	0.473956	22	0.0247341	0.353494	-0.321697	0.109022
1450724_at	84652	57175	Drctnnb1a	down-regulated by catenin beta 1 activated	Chr5: 23.960983	11.105	14.8	ChrX: 102.414526	-0.473908	22	0.0247513	0.328862	0.338795	0.0904461
1424452_at	66660	11696	Sltm	SAFB-like, transcription modulator	Chr9: 70.591663	11.22	15.1	Chr1: 108.386362	0.473899	22	0.0247545	0.461347	0.465506	0.0165518
1433625_at	227723	106649	Prrc2b	proline-rich coiled-coil 2B	Chr2: 32.232286	9.77143	9.1	Chr10: 67.616312	0.473888	22	0.0247586	0	0	1
1443627_at			A230106N23	ESTs	ChrUn: 1.000000	6.35948	8.7	Chr7: 89.603538	-0.473878	22	0.0247621	0	0	1
1434092_at	213948	72638	Nos3as	nitric oxide synthase 3 antisense	Chr5: 24.384379	6.68696	9.4	Chr11: 101.470182	-0.473805	22	0.0247884	0.330903	0	1
1437012_x_at	223864	21231	Rapgef3	Rap guanine nucleotide exchange factor (GEF) 3	Chr15: 97.744967	7.46222	29.2	Chr15: 98.794738	0.473802	22	0.0247898	0.441209	0.10313	0.616133
1420631_a_at	53619	38217	Blcap	bladder cancer associated protein	Chr2: 157.556388	9.18896	10.3	Chr15: 102.360421	0.473773	22	0.0248	0.206354	-0.4851	0.0120094
1436783_x_at	54401	20724	Ywhab	tyrosine 3-monooxygenase/tryptophan 5-monooxygenase activation protein, beta polypeptide	Chr2: 164.018020	11.8078	10	Chr1: 108.386362	0.473726	22	0.0248172	0.429254	0.198828	0.330189
1452170_at	100910		Chpf2	Chpf2 chondroitin polymerizing factor 2	Chr5: 24.591906	9.32596	12.8	Chr2: 93.321195	0.47368	22	0.0248338	0	0	1
1426908_at	108150	9685	Galnt7	UDP-N-acetyl-alpha-D-galactosamine: polypeptide N-acetylgalactosaminyltransferase 7	Chr8: 57.524877	9.92387	9	Chr1: 5.641533	0.473665	22	0.0248392	0.443493	-0.236694	0.244349
1451140_s_at	108099	100929	Prkag2	protein kinase, AMP-activated, gamma 2 non-catalytic subunit	Chr5: 24.863611	8.88943	10	Chr11: 101.599021	0.473611	22	0.0248587	0.264519	-0.278063	0.169001
1418486_at	22361	32130	Vnn1	vanin 1	Chr10: 23.904839	6.15443	10.4	Chr1: 184.323105	0.473541	22	0.024884	0.402095	0.00383634	0.985161
1417370_at	21786	2427	Tff3	trefoil factor 3, intestinal	Chr17: 31.125333	7.25	9.2	Chr15: 88.099057	-0.473522	22	0.024891	0.338415	-0.0614686	0.765477
1449489_at	22115	31512	Tssk2	testis-specific serine kinase 2	Chr16: 17.899663	5.99883	10.7	Chr4: 132.619876	-0.473428	22	0.0249248	0.321083	-0.0997355	0.627851
1442128_at	13476	68479	Dp1	deleted in polyposis 1	Chr18: 34.371797	9.19152	11	Chr1: 72.688732	0.473343	22	0.0249559	0.32897	0	1
1418779_at	19671	3769	Rce1	Ras and a-factor-converting enzyme 1 homolog (S. cerevisiae)	Chr19: 4.622632	10.2071	16.3	Chr2: 25.649555	0.473342	22	0.0249563	0.450394	-0.200735	0.325476
1446761_at	52067		D8Ertd56e	DNA segment, Chr 8, ERATO Doi 56, expressed	Chr8: 121.873550	5.76604	8.2	Chr9: 105.556898	-0.47328	22	0.0249788	0	0	1
1440310_at	381514		Runx1t1	runt-related transcription factor 1; translocated to, 1 (cyclin D-related, acute myelogenous leukemia 1 translocation 1)	Chr4: 13.771282	6.33204	12	Chr4: 132.619876	-0.473159	22	0.0250226	0	-0.210966	0.300896
1438340_at	278304	65334	Znf385c	zinc finger protein 385C (Purkinje cell marker)	Chr11: 100.627568	6.14657	12	Chr8: 88.328852	-0.473077	22	0.0250524	0	0	1
1437273_at	330723	17801	B430206E18Rik	ESTs	Chr8: 25.025230	5.83417	13.8	Chr18: 74.727226	-0.473063	22	0.0250574	0	0	1
1429594_at	67760	23132	Slc38a2	solute carrier family 38, member 2	Chr15: 96.696697	7.2973	9.6	Chr18: 78.806816	0.473045	22	0.0250641	0.374593	0.420729	0.0323329
1449376_at	66257	11936	Nicn1	nicolin 1	Chr9: 108.295116	7.2957	15.5	Chr3: 89.361111	0.472981	22	0.0250875	0.365684	-0.660502	0.000240339
1458633_at	231834	8338	Snx8	sorting nexin 8	Chr5: 140.350782	10.8647	13	Chr1: 107.486168	0.472923	22	0.0251085	0	0.143008	0.485846
1419050_at	66139	11925	1110002H13Rik	RIKEN cDNA 1110002H13 gene	Chr2: 27.062075	6.08665	13.2	Chr7: 71.696966	0.472915	22	0.0251115	0	0.105571	0.607762
1441475_at	56085	40881	Ubqln1	ubiquilin 1	Chr13: 58.185117	9.25987	9.8	Chr15: 97.576270	0.472899	22	0.0251173	0.383495	-0.186822	0.360801
1439221_s_at	21939	954	Tnfrsf5	tumor necrosis factor receptor superfamily, member 5	Chr2: 165.071114	10.3165	10.4	Chr1: 107.486168	0.472813	22	0.0251486	0.231657	0	1
1437732_at	18379		Omt2a	Oocyte maturation, alpha (cytoplasmically polyadenylated oocyte-specific maternal transcript)	Chr9: 78.312974	5.52052	13.4	Chr5: 90.012727	0.472781	22	0.0251603	0	-0.096417	0.639393
1443397_at	17977	7859	Ncoa1	nuclear receptor coactivator 1	Chr12: 4.252971	6.02913	7	Chr3: 102.111029	0.472759	22	0.0251685	0.304992	-0.0865111	0.674327
1458191_at	114142	33482	Foxp2	forkhead box P2 (neocortex layer 6 signature gene)	Chr6: 15.411397	6.30109	11.1	Chr2: 25.649555	0.472759	22	0.0251686	0.3501	-0.399941	0.0429298
1430904_at	66251	121625	Arfgap3	ADP-ribosylation factor GTPase activating protein 3	Chr15: 83.348305	7.06109	25.3	Chr15: 83.114394	-0.472745	22	0.0251735	0.229795	-0.156496	0.445192
1435636_at	239528	81825	Ago2	argonaute RISC catalytic component 2 (eukaryotic translation initiation factor 2C, 2)	Chr15: 73.099051	10.352	11.6	Chr11: 101.599021	-0.472693	22	0.0251925	0.365103	0	1
1444436_at	15500	37931	Hsf2	heat shock factor 2	Chr10: 57.507095	6.6203	13.5	Chr2: 24.675851	0.472671	22	0.0252008	0.35115	-0.183127	0.370547
1415747_s_at	66878	2843	Riok3	RIO kinase 3 (yeast)	Chr18: 12.156274	11.9555	16.7	ChrX: 102.414526	-0.472636	22	0.0252135	0.415896	0.355489	0.0747112
1458161_at			Kcnq1	ESTs	Chr7: 143.281265	10.932	12.3	Chr17: 26.814001	0.472598	22	0.0252273	0	-0.252133	0.214017
1423803_s_at	68077	44130	Gltscr2	glioma tumor suppressor candidate region gene 2	Chr1: 4.687986	12.9253	12.9	Chr5: 13.468933	0.472585	22	0.0252321	0.305106	0.573463	0.00219366
1460573_at	226551	32212	Suco	SUN domain containing ossification factor	Chr1: 161.817333	11.3867	8.1	ChrX: 102.126656	-0.47252	22	0.025256	0	0	1
1460604_at	73649	69387	Cybrd1	cytochrome b reductase 1 (dietary iron absorption)	Chr2: 71.142475	6.80074	16.4	Chr15: 93.021696	0.472502	22	0.0252625	0.186311	0.124298	0.545193
1417299_at	18005	74441	Nek2	NIMA (never in mitosis gene a)-related expressed kinase 2	Chr1: 191.832474	8.03913	11.5	Chr2: 41.625955	-0.472498	22	0.0252641	0.406593	0.320346	0.110603
1456992_at	100763	8783	Ube3c	ubiquitin protein ligase E3C	Chr5: 29.631899	8.19839	12.3	Chr7: 81.535217	0.472462	22	0.025277	0	-0.522254	0.00620325
1448467_a_at	114601	9072	LOC114601	tangerin	Chr19: 5.708161	10.6565	10.5	Chr6: 101.847298	-0.472414	22	0.0252948	0.166234	0	1
1456460_at	238037	49822	BC068281	cDNA sequence BC068281	Chr12: 4.851449	7.26752	10.7	Chr5: 142.064325	0.47238	22	0.0253073	0	0.0437961	0.831767
1427735_a_at	11459	121702	Acta1	actin, alpha 1, skeletal muscle	Chr8: 123.892035	7.59361	7.6	Chr15: 83.096920	-0.472349	22	0.0253186	0.50808	-0.0673308	0.743814
1453062_at	77970		A930026I22Rik	RIKEN cDNA A930026I22 gene	Chr19: 46.882933	8.54009	9.1	ChrX: 102.414526	-0.472322	22	0.0253285	0	-0.191407	0.34892
1436750_a_at	67041	377	Oxct1	3-oxoacid CoA transferase 1	Chr15: 4.153757	9.83348	13.2	Chr10: 69.221160	-0.472266	22	0.0253493	0.311017	-0.263444	0.19348
1440180_x_at	75291	23485	Zbtb3	zinc finger and BTB domain containing 3	Chr19: 8.804666	7.2277	17.2	Chr7: 68.539279	-0.472258	22	0.025352	0	-0.0173173	0.933085
1419145_at	68678	11488	Smtnl1	smoothelin-like 1	Chr2: 84.811208	6.30087	11.6	Chr15: 98.794738	-0.472243	22	0.0253576	0.475535	-0.0842838	0.682277
1431603_at	70992		4931407E12Rik	RIKEN cDNA 4931407E12 gene	Chr14: 21.868822	6.52117	16.2	Chr7: 71.696966	0.472214	22	0.0253684	0	0	1
1425092_at	320873	68530	Cdh10	cadherin 10	Chr15: 19.013668	6.10287	7.9	Chr5: 25.445855	0.472191	22	0.0253768	0.295776	-0.22995	0.258444
1460221_at	56351	81751	Ptges3	prostaglandin E synthase 3 (cytosolic)	Chr10: 128.076319	12.4027	16.3	Chr18: 62.994019	0.472149	22	0.0253921	0.423719	0.149247	0.466811
1446717_at	18573	21043	Pde1a	phosphodiesterase 1A, calmodulin-dependent	Chr2: 79.832767	6.16504	12.2	Chr17: 52.714656	0.472078	22	0.0254182	0.364921	-0.382546	0.0537598
1418635_at	27049	21085	Etv3	ets variant gene 3	Chr3: 87.539033	10.061	32.2	Chr3: 74.704013	0.472066	22	0.0254226	0.49674	0.00708857	0.972584
1429340_at	66727	12019	4921526K24Rik	RIKEN cDNA 4921526K24 gene	Chr19: 7.619271	5.92343	9.9	Chr6: 23.242013	-0.472049	22	0.0254289	0.296731	0	1
1419684_at	20307		Ccl8	chemokine (C-C motif) ligand 8	Chr11: 82.116036	6.93435	7.7	Chr7: 117.164563	0.472032	22	0.0254351	0.387947	0.0727382	0.723998
1439023_at	67848	12196	Ddx55	DEAD (Asp-Glu-Ala-Asp) box polypeptide 55	Chr5: 124.566235	8.90635	11.9	Chr3: 89.361111	0.471969	22	0.0254584	0	0.269171	0.183616
1437204_a_at	66855	5701	D8Ertd325e	DNA segment, Chr 8, ERATO Doi 325, expressed	Chr8: 123.401303	9.64465	13.7	Chr16: 88.933807	0.47194	22	0.0254691	0.338658	0	1
1449078_at	54613	4448	St3gal6	ST3 beta-galactoside alpha-2,3-sialyltransferase 6	Chr16: 58.472330	9.83826	11	Chr4: 67.182024	-0.471908	22	0.0254808	0.308908	0.38224	0.0539676
1424352_at	277753	107112	Cyp4a12a	cytochrome P450, family 4, subfamily a, polypeptide 12a (similar to human CYP4A22)	Chr4: 115.331933	5.91409	14.5	ChrX: 70.948498	0.471884	22	0.0254898	0.263888	-0.244396	0.228882
1430662_at			9430091E24Rik	RIKEN cDNA 9430091E24 gene	Chr8: 111.129105	6.71857	14.7	Chr8: 126.582424	0.471862	22	0.0254979	0	0	1
1445077_at	98080		B930007P11Rik	RIKEN cDNA B930007P11 gene	Chr9: 101.654003	5.77935	11.1	Chr17: 31.931352	0.471857	22	0.0254996	0	0	1
1449524_at	13607	68180	Eda	ectodysplasin-A	ChrX: 100.400163	7.23291	12.2	Chr7: 74.522856	0.47182	22	0.0255135	0.286016	-0.131888	0.520717
1443835_x_at			1110014K08Rik	RIKEN cDNA 1110014K08 gene	--	6.65604	14.5	ChrX: 24.000000	-0.471815	22	0.0255154	0	-0.0447403	0.828192
1441526_at	103537	41185	Mbtd1	mbt domain containing 1	Chr11: 93.915513	8.52857	10.8	Chr4: 40.731591	0.47178	22	0.0255281	0.333557	0.550818	0.00354435
1439648_at	68743	41281	Anln	anillin, actin binding protein (scraps homolog)	Chr9: 22.331277	6.77517	9.5	Chr3: 116.991680	-0.471719	22	0.0255508	0.494912	0.575131	0.00211461
1425955_at	12390	942	Cav2	caveolin 2	Chr6: 17.282119	6.87765	14.7	Chr12: 100.565815	0.471636	22	0.0255814	0.34138	-0.244636	0.228412
1426324_at	15006	110786	H2-Q1	histocompatibility 2, Q region locus 1	Chr17: 35.266755	12.0035	12.5	Chr4: 74.243614	0.47163	22	0.0255837	0.304047	-0.262175	0.195714
1455944_at	329003	37122	C330029B10Rik	RIKEN cDNA C330029B10 gene	Chr18: 83.002121	7.99913	11.3	Chr18: 74.736175	0.471628	22	0.0255843	0	0	1
1451677_at	67608	57048	Narf	nuclear prelamin A recognition factor	Chr11: 121.255305	8.62604	13.6	ChrX: 102.414526	-0.471586	22	0.0255998	0	0.358203	0.072365
1451979_at	16653	37990	Kras	v-Ki-ras2 Kirsten rat sarcoma viral oncogene homolog	Chr6: 145.219517	11.2838	11.9	Chr2: 16.305711	-0.47153	22	0.0256209	0.210494	0.393652	0.0466253
1459392_at	320595	49405	Phf8	PHD finger protein 8	ChrX: 151.625300	8.00761	17.2	Chr13: 81.107254	0.471487	22	0.0256368	0.504554	0.226645	0.265537
1423184_at	20403	22627	Itsn2	intersectin 2	Chr12: 4.635618	10.2343	10	ChrX: 102.414526	0.471486	22	0.0256369	0.466722	0.505655	0.00840722
1434125_at	105372	6629	AW544865	expressed sequence AW544865	Chr13: 98.248301	10.1474	10.9	ChrX: 102.414526	0.471429	22	0.0256583	0	0	1
1460194_at	16922	4530	Phyh	phytanoyl-CoA hydroxylase	Chr2: 4.937793	9.8657	10.4	Chr6: 101.847298	0.471423	22	0.0256604	0.359366	-0.16067	0.432991
1439441_x_at	50523	56678	Lats2	large tumor suppressor 2	Chr14: 57.689682	8.44226	24	Chr14: 55.622689	-0.471417	22	0.0256627	0.421577	0.014441	0.94418
1429449_at	74480	19167	Samd4	sterile alpha domain containing 4	Chr14: 47.096136	7.25783	10	Chr14: 40.617201	-0.471415	22	0.0256632	0.352654	-0.308124	0.125671
1441041_at	319622	45882	Itpripl2	inositol 1,4,5-triphosphate receptor interacting protein-like 2	Chr6: 48.068383	6.9143	12.9	Chr15: 98.794738	0.471378	22	0.0256771	0	0	1
1432018_at	17173	3789	Ascl2	achaete-scute complex homolog-like 2 (Drosophila)	Chr7: 142.966895	5.45883	13	Chr9: 45.693319	-0.471356	22	0.0256854	0.335727	-0.115935	0.572762
1416128_at	22146	69045	Tuba6	tubulin, alpha 6	Chr15: 99.037986	8.52713	14.6	Chr2: 41.625955	-0.471354	22	0.0256862	0	0	1
1432692_at	74727		4930517G19Rik	RIKEN cDNA 4930517G19 gene	Chr6: 91.689963	6.22804	15.7	Chr18: 49.286328	-0.471269	22	0.0257175	0	0	1
1445944_at	235582	14738	6230410P16Rik	RIKEN cDNA 6230410P16 gene	Chr5: 109.754077	6.414	9.8	Chr14: 72.963881	0.471248	22	0.0257254	0.289303	-0.168353	0.411016
1436050_x_at	55927	23111	Hes6	hairy and enhancer of split 6	Chr1: 91.411571	9.8387	17.1	Chr2: 40.927969	0.471134	22	0.0257678	0.412726	0.214276	0.293197
1437951_at	208718	62417	4930429A22Rik	RIKEN cDNA 4930429A22 gene	Chr1: 86.879447	9.32426	12	Chr17: 26.814001	0.471124	22	0.0257716	0.280811	0	1
1419477_at	93694	83377	Clec2d	C-type lectin domain family 2, member d	Chr6: 129.185998	8.45565	18.9	Chr6: 127.317092	0.471123	22	0.0257719	0.393364	0.369299	0.0633534
1424157_at	259300	22825	Ehd2	EH-domain containing 2	Chr7: 15.949247	8.65787	13.1	Chr10: 86.451681	0.471045	22	0.0258008	0.422812	-0.049167	0.81148
1455104_at	17119	1767	Mad	Max dimerization protein	Chr6: 86.649208	9.59543	10	Chr1: 107.486168	-0.470991	22	0.0258211	0.458024	0.299064	0.137771
1455084_x_at	108037	38048	Shmt2	serine hydroxymethyl transferase 2 (mitochondrial)	Chr10: 127.517393	10.5676	21.7	Chr10: 122.968582	0.470982	22	0.0258244	0.287441	0.0357944	0.862184
1446280_at	108655	13092	Foxp1	forkhead box P1	Chr6: 98.957044	10.8846	16.1	Chr17: 26.814001	0.470954	22	0.0258348	0.418859	0.518392	0.00666684
1432370_at	74077		4933411E02Rik	RIKEN cDNA 4933411E02 gene	Chr9: 112.390137	6.58391	13.3	Chr14: 33.093246	-0.470939	22	0.0258403	0	0	1
1446704_at	29807	6960	Tpk1	thiamin pyrophosphokinase	Chr6: 43.380512	6.37074	12.5	Chr12: 3.200000	0.470935	22	0.0258418	0.389378	-0.150202	0.463933
1447664_x_at	212439	49741	AA986860	expressed sequence AA986860	Chr1: 130.744369	6.1107	11.4	ChrX: 102.126656	0.470774	22	0.0259021	0	-0.0338691	0.869533
1451421_a_at	66049	11605	Lzf	leucine zipper domain protein	Chr16: 5.008782	11.3384	14.8	Chr2: 41.625955	0.47076	22	0.0259074	0	0	1
1435783_at	320557		B230112C05Rik	KIAA0888 protein	Chr13: 97.128956	6.11891	15.8	Chr1: 70.080595	-0.47071	22	0.025926	0	0.0388488	0.850548
1425973_at	17101	61	Lyst	lysosomal trafficking regulator	Chr13: 13.649583	7.14265	14.3	Chr7: 81.535217	0.470697	22	0.025931	0.254213	0.316656	0.115004
1437807_x_at	109748		Catna1	dominant cataract 5	Chr18: 35.254609	11.6274	13.7	ChrX: 102.414526	-0.470687	22	0.0259345	0	0	1
1458363_at	320150	56324	Zdhhc17	zinc finger, DHHC domain containing 17	Chr10: 110.962295	5.79839	11.5	Chr7: 113.855085	0.470622	22	0.0259588	0.304769	-0.225113	0.268869
1437152_at	108797	13570	Rkhd3	ring finger and KH domain containing 3	Chr7: 82.871001	7.00643	8.8	Chr1: 73.111686	-0.470598	22	0.025968	0	0	1
1427294_a_at	72055	41556	1810073N04Rik	RIKEN cDNA 1810073N04	Chr11: 120.104719	11.1112	13.1	ChrX: 102.126656	0.470573	22	0.0259774	0	-0.287916	0.153783
1417661_at	66599	11992	Rad52b	RAD52 homolog B (S. cerevisiae)	Chr11: 101.633801	10.4215	23.6	Chr11: 101.599021	-0.470543	22	0.0259883	0.336089	0	1
1421405_at	22776		Zim1	zinc finger, imprinted 1	Chr7: 6.676066	6.02522	10.2	ChrX: 24.000000	-0.470504	22	0.0260031	0.199123	0.33371	0.0957016
1448150_at	18226	68773	Nup62	nucleoporin 62	Chr7: 44.831267	6.84874	15.3	Chr2: 70.916445	0.470461	22	0.0260191	0.52519	0.64486	0.000375937
1450264_a_at	12660	88575	Chka	choline kinase alpha	Chr19: 3.893776	9.4623	13.1	Chr2: 134.462008	0.470437	22	0.0260282	0.424162	0.625336	0.000635462
1444666_at	67239	6404	Bxdc1	brix domain containing 1	Chr10: 40.239629	7.38517	8.3	Chr15: 83.096920	0.470407	22	0.0260396	0	0.502183	0.00894272
1450098_at	67432	12130	Hoga1	4-hydroxy-2-oxoglutarate aldolase 1 (mitochondrial)	Chr19: 42.070353	7.16191	15.8	Chr2: 9.829662	0.470396	22	0.0260437	0	0	1
1424561_at	107522	56679	Ece2	endothelin converting enzyme 2	Chr16: 20.645322	6.9793	16.5	Chr2: 24.971752	0.470362	22	0.0260565	0.290069	-0.25412	0.210307
1421733_a_at	22021	2667	Tpst1	protein-tyrosine sulfotransferase 1	Chr5: 130.135210	10.7815	11	Chr9: 72.152200	0.470336	22	0.026066	0.380715	-0.0912406	0.657561
1433636_at	213895	7065	Bms1l	BMS1-like, ribosome assembly protein (yeast)	Chr6: 118.383772	10.0732	9.5	ChrX: 102.126656	0.470247	22	0.0260996	0	0	1
[truncated: 14,383 more rows]
