# Supplementary material for: A Cross-Species Systems Genetics Analysis Links APBB1IP as a Candidate for Schizophrenia and Prepulse Inhibition
Source: Front Behav Neurosci. 2019 Dec 10;13:266. doi: 10.3389/fnbeh.2019.00266 (PMC6914690; doi:10.3389/fnbeh.2019.00266)
Supplement: FIGURE S1 — Enriched Directed Acyclic Graph (DAG) taken from Webgestalt (Zhang et al., 2005; Wang et al., 2013, 2017) showing enriched Gene Ontology (GO) Biological Process (BP) categories for genes coexpressing with APBB1IP in human whole blood, taken from GTEXv5. Categories shown in red are enriched in the input dataset, whereas uncolored categories are non-enriched parent-categories. Each box lists the name of the GO category, the number of genes in that category and the significance of enrichment (p-value). [file Data_Sheet_1.ZIP › SupplementaryFiles/Supplementary_Table_17.xls]

## Sheet: Sheet1
Citations: Please see http://www.genenetwork.org/reference.html
Trait : UMCG Erythroid Cells ILM6v1.1 (Apr09) original : ILM4560441
Database : UMCG Erythroid Cells ILM6v1.1 (Apr09) original
Date : December 05, 2018
Time : 21:38 GMT
Status of data ownership: Possibly unpublished data; please see http://www.genenetwork.org/statusandContact.html for details on sources, ownership, and usage of these data.
Record			Gene ID	Homologene ID	Symbol	Description	Location (Chr: Mb)	Mean Expr	Max LRS	Max LRS Location (Chr: Mb)	Sample r	N Cases	Sample p(r)	Lit Corr	Tissue r	Tissue p(r)
ILM4560441	ILMN_4560441		54519	32434	Apbb1ip	amyloid beta (A4) precursor protein-binding, family B, member 1 interacting protein	Chr2: 22.875218	7.497	27.6	Chr2: 83.413222	1	22	0	1	1	1
ILM1050239	ILMN_1050239		56398	5235	Chp	calcium binding protein P22	Chr2: 119.547836	8.28422	15.4	Chr2: 88.346298	-0.838163	22	1.18425e-07	0.341873	0.0220556	0.914834
ILM630253	ILMN_630253		56473	3149	Fads2	fatty acid desaturase 2	Chr19: 10.064725	7.75438	21.6	Chr2: 83.413222	0.835844	22	1.42375e-07	0.293181	-0.330169	0.099494
ILM103060014	ILMN_103060014				C030003A18Rik	CYTOPLASMIC DYNEIN HEAVY CHAIN homolog	Chr9: 6.929509	7.45676	22.3	Chr2: 92.415016	0.827102	22	2.76689e-07	0	0	1
ILM940451	ILMN_940451		19824	4932	Trim10	tripartite motif protein 10	Chr17: 36.877017	12.2006	15.9	Chr2: 83.413222	-0.82058	22	4.41407e-07	0.350614	0.700156	6.83477e-05
ILM3990706	ILMN_3990706		76890	6272	Memo1	mediator of cell motility 1	Chr17: 74.245057	10.4401	19.4	Chr2: 9.829662	-0.814343	22	6.7568e-07	0.456815	-0.00789005	0.969486
ILM7040154	ILMN_7040154		13197	1449	Gadd45a	growth arrest and DNA-damage-inducible 45 alpha	Chr6: 67.035666	12.4951	16.4	Chr2: 88.346298	-0.809452	22	9.3108e-07	0.359484	0.00170471	0.993406
ILM2510259	ILMN_2510259		12238	15693	Commd3	COMM domain containing 3	Chr2: 18.672101	10.0107	18.9	Chr2: 14.395051	0.809278	22	9.41586e-07	0.224673	-0.322302	0.108321
ILM7050129	ILMN_7050129		71538	8217	Fbxo9	f-box protein 9	Chr9: 78.108419	9.01978	15.8	Chr4: 101.430243	-0.809152	22	9.49272e-07	0.247802	0.094125	0.647413
ILM4060044	ILMN_4060044		17698	1833	Msn	moesin	ChrX: 96.166991	7.96909	14.4	Chr13: 7.000000	-0.807115	22	1.081e-06	0.505693	0.721602	3.17629e-05
ILM4610047	ILMN_4610047		66461	11973	Ptpmt1	protein tyrosine phosphatase, mitochondrial 1	Chr2: 90.911238	8.63078	20.7	Chr2: 78.100320	0.803458	22	1.35897e-06	0.414339	-0.473106	0.0146465
ILM3520673	ILMN_3520673		68611	4693	Mrpl28	mitochondrial ribosomal protein L28	Chr17: 26.126433	12.3367	15.8	Chr2: 83.413222	0.803428	22	1.36145e-06	0	-0.166828	0.415327
ILM103850288	ILMN_103850288		241525	100652	Ypel4	yippee-like 4 (Drosophila)	Chr2: 84.737455	10.9838	17.2	Chr2: 82.106116	-0.797751	22	1.92018e-06	0	0.336865	0.0924145
ILM1940398	ILMN_1940398		228608	69268	Smox	spermine oxidase	Chr2: 131.520472	8.93238	20.9	Chr2: 93.321195	-0.795752	22	2.16068e-06	0.379449	0.255764	0.20727
ILM5890066	ILMN_5890066		13143	74940	Dapk2	death-associated kinase 2	Chr9: 66.221881	8.56405	17.9	Chr9: 62.264541	-0.795538	22	2.18794e-06	0.508085	0.391709	0.0478168
ILM5910717	ILMN_5910717		17083	21360	Tmed1	transmembrane emp24 domain containing 1	Chr9: 21.507710	6.78216	19.1	Chr2: 82.047080	0.794595	22	2.31176e-06	0.311956	-0.441417	0.0239788
ILM610551	ILMN_610551		107260	9772	Otub1	OTU domain, ubiquitin aldehyde binding 1	Chr19: 7.198550	8.47908	14.3	Chr2: 93.321195	0.794186	22	2.36732e-06	0.36632	-0.323062	0.107443
ILM100540390	ILMN_100540390		320427		A830021K08Rik	RIKEN cDNA A830021K08 gene	Chr14: 118.707242	7.18982	20.8	Chr2: 92.415016	0.786542	22	3.64871e-06	0	-0.1402	0.494538
ILM4150100	ILMN_4150100		225887	1867	Ndufs8	NADH dehydrogenase (ubiquinone) Fe-S protein 8	Chr19: 3.909023	11.5677	14.3	Chr2: 82.047080	0.785005	22	3.97013e-06	0	-0.254977	0.20872
ILM102370333	ILMN_102370333		791336		Apr3	apoptosis related protein 3	Chr5: 31.054396	9.93323	9.3	Chr2: 92.415016	0.784022	22	4.18863e-06	0	0	1
ILM4760711	ILMN_4760711		208718	62417	Dis3l2	DIS3 mitotic control homolog (S. cerevisiae)-like 2	Chr1: 87.049764	7.90124	12.1	Chr2: 157.995222	0.78122	22	4.87075e-06	0.280811	-0.12445	0.544697
ILM104570075	ILMN_104570075		319165	69326	Hist1h2ad	histone cluster 1, H2ad	Chr3: 96.239960	15.6474	19.4	Chr2: 83.413222	-0.780381	22	5.0932e-06	0	0.684968	0.000113162
ILM780528	ILMN_780528		58233	23110	Dnaja4	DnaJ (Hsp40) homolog, subfamily A, member 4	Chr9: 54.715645	10.5092	13.9	Chr19: 35.618002	-0.780178	22	5.14843e-06	0.237743	-0.258741	0.201848
ILM2260450	ILMN_2260450		67264	3668	Ndufb8	NADH dehydrogenase [ubiquinone] 1 beta subcomplex subunit 8, mitochondrial	Chr19: 44.550273	12.9365	12.8	Chr1: 92.373273	0.77913	22	5.44165e-06	0.171637	-0.364182	0.0673946
ILM870333	ILMN_870333		230577	5830	Pars2	prolyl-tRNA synthetase (mitochondrial)(putative)	Chr4: 106.654813	7.20134	18.3	Chr2: 92.415016	0.778953	22	5.49273e-06	0	0.148121	0.470216
ILM5130056	ILMN_5130056		208606	45198	Rsrc2	arginine/serine-rich coiled-coil 2	Chr5: 123.739517	10.0644	11.4	Chr13: 3.150000	-0.776592	22	6.21356e-06	0	-0.185993	0.362973
ILM6840450	ILMN_6840450		58172	8843	Sertad2	SERTA domain containing 2	Chr11: 20.648949	11.4453	20.9	Chr19: 3.337223	-0.775847	22	6.45778e-06	0.221863	0.205873	0.312983
ILM4760204	ILMN_4760204		381314	7118	Iars2	isoleucine-tRNA synthetase 2, mitochondrial	Chr1: 185.286994	10.5775	14.6	Chr2: 83.413222	0.774436	22	6.94376e-06	0	-0.250507	0.217086
ILM6220091	ILMN_6220091		56530	40934	Tmem4	transmembrane protein 4	Chr10: 128.327096	9.87127	14.1	Chr4: 101.430243	0.774355	22	6.97272e-06	0.303938	-0.182784	0.371459
ILM6550037	ILMN_6550037		14406	22443	Gabrg2	gamma-aminobutyric acid (GABA-A) receptor, subunit gamma 2	Chr11: 41.912208	6.77245	20.1	Chr2: 82.106116	-0.774258	22	7.00735e-06	0.221307	-0.287653	0.154176
ILM5550132	ILMN_5550132		54644	32348	Otud5	OTU domain containing 5	ChrX: 7.874730	12.7491	14.2	Chr2: 83.413222	-0.77357	22	7.25758e-06	0.413413	0.775794	3.21794e-06
ILM104230102	ILMN_104230102		20918	130538	Eif1	eukaryotic translation initiation factor 1	Chr11: 100.320083	12.8022	24	Chr2: 82.106116	-0.772133	22	7.8059e-06	0	0.00887285	0.965687
ILM1500072	ILMN_1500072		85308	41095	Fam158a	family with sequence similarity 158, member A	Chr14: 55.581549	10.1307	25	Chr2: 92.415016	0.770843	22	8.32897e-06	0	0	1
ILM5700563	ILMN_5700563		19933	128048	Rpl21	ribosomal protein L21	Chr5: 146.836792	7.22995	27.4	Chr2: 79.343444	0.770393	22	8.51886e-06	0.165892	0.380714	0.0550144
ILM3390402	ILMN_3390402		52502	8632	Carhsp1	calcium regulated heat stable protein 1, 24 kDa	Chr16: 8.658852	12.6647	14.3	Chr2: 83.413222	-0.769982	22	8.69507e-06	0.339026	0.197278	0.334049
ILM102850195	ILMN_102850195		70025	15780	Acot7	acyl-CoA thioesterase 7	Chr4: 152.199894	6.5389	18.3	Chr2: 83.413222	-0.769964	22	8.70292e-06	0.393249	0.00935907	0.963808
ILM7040152	ILMN_7040152		71242	32688	Spata24	spermatogenesis-associated protein 24 isoform 2	Chr18: 35.660053	9.80951	16	Chr2: 79.343444	0.768011	22	9.5867e-06	0	0	1
ILM6290605	ILMN_6290605		11972	3444	Atp6v0d1	ATPase, H+ transporting, lysosomal 38kDa, V0 subunit d1	Chr8: 105.539410	9.43932	12.4	Chr11: 107.964395	-0.767614	22	9.77589e-06	0.339963	-0.098383	0.632545
ILM102480497	ILMN_102480497		74370		Rptor	regulatory-associated protein of mTOR	Chr11: 119.899191	9.62233	14.1	Chr2: 83.413222	0.767315	22	9.92036e-06	0.324951	0	1
ILM6110142	ILMN_6110142		73666	12505	Thoc3	THO complex 3	Chr13: 54.459988	9.6031	14	Chr2: 82.047080	0.766016	22	1.05703e-05	0	0.454529	0.0196593
ILM100670411	ILMN_100670411		76742	12797	Snx27	sorting nexin family member 27	Chr3: 94.501391	8.21329	13.7	Chr13: 7.000000	0.76281	22	1.2337e-05	0.407533	-0.01518	0.941328
ILM520053	ILMN_520053		22273	2525	Uqcrc1	ubiquinol-cytochrome c reductase core protein 1	Chr9: 108.949465	12.4253	15.3	Chr2: 7.696420	0.761817	22	1.29344e-05	0.228235	-0.2852	0.157876
ILM5080458	ILMN_5080458		29864	32195	Rnf11	ring finger protein 11	Chr4: 109.456990	10.9628	19.5	Chr2: 83.413222	-0.761454	22	1.31591e-05	0.444947	-0.35871	0.0719325
ILM106100152	ILMN_106100152		14479	101542	Usp15	ubiquitin specific peptidase 15	Chr10: 123.112174	9.19078	23.1	Chr2: 82.106116	-0.76132	22	1.32425e-05	0.402121	-0.0029571	0.988561
ILM3780500	ILMN_3780500		12868	3006	Cox8a	cytochrome c oxidase, subunit VIIIa	Chr19: 7.215321	13.1171	11.2	Chr2: 9.829662	0.757487	22	1.58465e-05	0.308632	-0.144436	0.481454
ILM4610086	ILMN_4610086		17828	16374	Muted	muted	Chr13: 38.602724	10.8862	18.6	Chr2: 92.415016	0.757217	22	1.6045e-05	0.387736	-0.388194	0.0500319
ILM6550014	ILMN_6550014		16588	8196	Kin	antigenic determinant of rec-A protein	Chr2: 10.092126	9.87997	16.7	Chr2: 79.343444	-0.757192	22	1.6064e-05	0.492947	0.775255	3.30192e-06
ILM1940088	ILMN_1940088		19942	105144	Rpl27	ribosomal protein L27	Chr11: 101.445235	14.2361	19.2	Chr2: 79.343444	0.756915	22	1.62709e-05	0.265169	0.333013	0.0964401
ILM1990497	ILMN_1990497		226849	55961	Ppp2r5a	protein phosphatase 2, regulatory subunit B (B56), alpha isoform	Chr1: 191.352948	9.68727	17	Chr2: 92.415016	-0.756531	22	1.65612e-05	0.344738	0.337933	0.0913211
ILM103940707	ILMN_103940707		97112	6127	Nmd3	NMD3 homolog (S. cerevisiae)	Chr3: 69.749473	6.85089	16.6	Chr2: 82.047080	0.756503	22	1.65827e-05	0	0.0539202	0.793623
ILM520546	ILMN_520546		72068	40953	Cnot2	CCR4-NOT transcription complex, subunit 2	Chr10: 116.485653	10.4749	12.5	Chr11: 107.964395	-0.755816	22	1.71149e-05	0.268307	0.569946	0.00236864
ILM7040746	ILMN_7040746		69168	41103	Bola1	bolA-like 1 (E. coli)	Chr3: 96.196925	9.24872	14.8	Chr2: 79.343444	0.755058	22	1.77187e-05	0	-0.391006	0.0482531
ILM6590112	ILMN_6590112		380752	2481	Tssc1	tumor suppressing subtransferable candidate 1	Chr12: 28.828795	8.80603	15.6	Chr7: 111.707135	-0.754212	22	1.84156e-05	0.210271	0.458578	0.0184617
ILM540041	ILMN_540041		76927	16953	1700021C14Rik	RIKEN cDNA 1700021C14 gene	Chr3: 88.282773	7.93759	13.6	Chr2: 79.343444	0.753396	22	1.91095e-05	0.289626	-0.149774	0.465222
ILM100130253	ILMN_100130253		73326		1700047I16Rik	RIKEN cDNA 1700047I16 gene	Chr13: 24.907176	6.90592	12.4	Chr2: 92.415016	-0.753347	22	1.91525e-05	0	0	1
ILM4540193	ILMN_4540193		329777	4002	Pigk	phosphatidylinositol glycan anchor biosynthesis, class K	Chr3: 152.785839	7.249	21.6	Chr9: 45.693319	0.753053	22	1.94082e-05	0.491786	-0.131208	0.522889
ILM104610039	ILMN_104610039		69504		2310001H12Rik	RIKEN cDNA 2310001H12 gene	Chr5: 110.010155	8.95675	18.2	Chr2: 82.047080	0.752902	22	1.95414e-05	0.319802	0.109281	0.595128
ILM4060315	ILMN_4060315		53611	39963	Vti1a	vesicle transport through interaction with t-SNAREs homolog 1A (yeast)	Chr19: 55.626331	8.47352	16.5	Chr19: 3.337223	0.752076	22	2.02809e-05	0.365978	0.115472	0.574306
ILM7100092	ILMN_7100092		227154	10237	Als2cr2	amyotrophic lateral sclerosis 2 (juvenile) chromosome region, candidate 2 (human)	Chr1: 58.992263	9.39032	14.1	Chr11: 107.964395	-0.750445	22	2.18156e-05	0.410912	0.0619606	0.763652
ILM1230524	ILMN_1230524				XM_358429.1	LOC380788	Chr12: 111.538367	10.6055	12.7	Chr19: 3.337223	-0.750105	22	2.21481e-05	0	0	1
ILM1770487	ILMN_1770487		72278	3487	Ccpg1	cell cycle progression 1	Chr9: 72.985620	6.8494	10.8	Chr13: 7.000000	-0.749953	22	2.22978e-05	0	-0.204186	0.317052
ILM4120403	ILMN_4120403		27207	88443	Rps11	ribosomal protein S11	Chr7: 45.122883	14.4706	19.5	Chr2: 83.413222	0.7493	22	2.29518e-05	0	0.531815	0.00517096
ILM5050215	ILMN_5050215		26754	55992	Cops5	COP9 (constitutive photomorphogenic) homolog, subunit 5 (Arabidopsis thaliana)	Chr1: 10.027133	10.9536	22.2	Chr2: 78.100320	0.747823	22	2.44951e-05	0.38482	-0.126784	0.537116
ILM2470286	ILMN_2470286		74343	18765	Crtc2	CREB regulated transcription coactivator 2	Chr3: 90.263871	7.70428	16.5	Chr2: 82.047080	0.747664	22	2.46661e-05	0.351368	0.427537	0.0293599
ILM2360095	ILMN_2360095		18518	44067	Igbp1	immunoglobulin (CD79A) binding protein 1	ChrX: 100.515621	9.94902	28.1	Chr2: 76.018672	0.747386	22	2.49687e-05	0.480509	-0.0522324	0.799953
ILM6650739	ILMN_6650739		72649	18021	Tmem209	transmembrane protein 209	Chr6: 30.482569	7.63189	17.3	Chr2: 92.415016	0.745667	22	2.69092e-05	0	0.183592	0.369312
ILM4780193	ILMN_4780193		207952	32546	Klhl25	kelch-like 25 (Drosophila)	Chr7: 75.867347	9.69099	10.9	Chr2: 14.395051	-0.744994	22	2.77039e-05	0	0.320272	0.11069
ILM6860113	ILMN_6860113		20115	107038	Rps7	ribosomal protein S7	ChrX: 152.909651	14.9701	13.2	Chr19: 52.202029	0.744515	22	2.82832e-05	0.314441	0.523772	0.0060286
ILM1850114	ILMN_1850114		66989	12063	Kctd20	potassium channel tetramerisation domain containing 20	Chr17: 28.969481	11.7972	13.9	Chr2: 92.415016	-0.74446	22	2.83494e-05	0	0.639101	0.000440531
ILM104730739	ILMN_104730739		68427	62681	Slc39a13	solute carrier family 39 (metal ion transporter), member 13	Chr2: 122.326871	7.34212	14.3	Chr2: 88.346298	0.744412	22	2.84087e-05	0.239419	-0.113862	0.579691
ILM2680427	ILMN_2680427		56791	3112	Ube2l6	ubiquitin-conjugating enzyme E2L 6	Chr2: 84.798865	11.6899	12.9	Chr2: 83.413222	-0.743976	22	2.89458e-05	0.287827	0.469553	0.0155133
ILM103610136	ILMN_103610136		74907		4930483C01Rik	RIKEN cDNA 4930483C01 gene	Chr13: 25.171577	6.79807	12.3	Chr7: 81.535217	-0.743137	22	3.00058e-05	0	0	1
ILM101170093	ILMN_101170093		414115		D330050I16Rik	RIKEN cDNA D330050I16 gene	Chr19: 5.389030	7.15432	19.9	Chr2: 92.415016	0.742865	22	3.03559e-05	0	0	1
ILM103800195	ILMN_103800195		77583	45335	Notum	notum pectinacetylesterase homolog (Drosophila)	Chr11: 120.654415	6.86918	14	Chr2: 83.413222	-0.742622	22	3.0672e-05	0.249801	-0.241283	0.235054
ILM106900673	ILMN_106900673		71242	32688	Spata24	spermatogenesis-associated protein 24 isoform 2	Chr18: 35.656710	10.7487	13.8	Chr1: 73.418156	0.742447	22	3.09022e-05	0	0	1
ILM3140435	ILMN_3140435		214932	32816	Cecr5	cat eye syndrome chromosome region, candidate 5 homolog (human)	Chr6: 120.509634	8.98722	14.3	Chr4: 104.166427	0.741169	22	3.26241e-05	0	0.325965	0.104142
ILM102850706	ILMN_102850706		69104	9862	March5	membrane-associated ring finger (C3HC4) 5, mitochondrial E3 ubiquitin-protein ligase	Chr19: 37.207769	9.6668	16.8	Chr11: 107.964395	-0.740165	22	3.40356e-05	0.337466	-0.241736	0.234148
ILM3170647	ILMN_3170647		16775	37604	Lama4	laminin, alpha 4	Chr10: 39.110051	8.71161	23	Chr2: 78.100320	-0.740131	22	3.40846e-05	0.478171	-0.0510591	0.80436
ILM580142	ILMN_580142		11848	1257	Rhoa	ras homolog gene family, member A	Chr9: 108.336742	11.4284	14.8	Chr11: 107.964395	-0.739071	22	3.56332e-05	0.342691	0.291978	0.147802
ILM6290601	ILMN_6290601		68082	41565	Dusp19	dual specificity phosphatase 19	Chr2: 80.631114	7.65591	21.5	Chr2: 83.413222	0.738335	22	3.6745e-05	0.209131	-0.156067	0.446458
ILM1190195	ILMN_1190195		71790	2643	Anxa9	annexin A9	Chr3: 95.296382	7.13386	21.5	Chr2: 79.343444	0.738053	22	3.71796e-05	0.406492	-0.0607185	0.768261
ILM1980463	ILMN_1980463		270058	10047	Map1s	microtubule-associated protein 1S (BPY2 interacting protein 1)	Chr8: 70.917276	8.61643	15.4	Chr2: 76.018672	0.737215	22	3.84953e-05	0.336747	0	1
ILM60044	ILMN_60044		99689		LOC99689	LOC99689	Chr3: 94.661860	7.00684	13.6	Chr1: 88.137883	0.736768	22	3.92127e-05	0	0.128832	0.530506
ILM1580315	ILMN_1580315		67465	4294	Sf3a1	splicing factor 3a, subunit 1	Chr11: 4.180317	10.7142	19.2	Chr1: 93.251503	0.736696	22	3.93302e-05	0	0.620199	0.000725399
ILM1690102	ILMN_1690102		232408		Klrb1f	killer cell lectin-like receptor subfamily B member 1F	Chr6: 129.056503	7.08213	15.5	Chr2: 92.415016	-0.736045	22	4.03992e-05	0.475202	0.826579	1.95644e-07
ILM6770358	ILMN_6770358		76893	39581	Cers2	ceramide synthase 2 (longevity assurance 1 homolog 2)	Chr3: 95.323295	9.79211	15.6	Chr2: 82.047080	0.735746	22	4.08988e-05	0.337216	0	1
ILM104670142	ILMN_104670142		69798		1810044D09Rik	RIKEN cDNA 1810044D09 gene	Chr6: 91.441459	7.52161	15.3	Chr2: 93.321195	0.7346	22	4.28659e-05	0	-0.26283	0.194559
ILM102470014	ILMN_102470014		75320	10240	Etnk1	ethanolamine kinase 1	Chr6: 143.218404	6.52011	19.5	Chr2: 88.346298	0.733998	22	4.39301e-05	0	0.085717	0.677158
ILM104730082	ILMN_104730082		19820	7920	Rnf12	ring finger protein 12	ChrX: 103.957492	9.40449	11.6	Chr5: 83.628884	0.733699	22	4.44684e-05	0.348917	-0.0919678	0.654997
ILM101690086	ILMN_101690086		72657	86009	2700094K13Rik	RIKEN cDNA 2700094K13 gene	Chr2: 84.669309	11.3339	17.4	Chr2: 93.321195	0.732697	22	4.63116e-05	0.35424	0.610351	0.000929074
ILM101990711	ILMN_101990711		52838	36864	D2Bwg1335e	DNA segment, Chr 2, Brigham &amp; Women's Genetics 1335 expressed	Chr2: 26.350470	9.51643	14.5	Chr19: 3.337223	0.73211	22	4.74215e-05	0	-0.28396	0.159771
ILM102850093	ILMN_102850093		381916		LOC381916	similar to axonemal heavy chain dynein type 3	Chr7: 119.926448	6.50842	12.7	Chr4: 101.430243	-0.731616	22	4.8374e-05	0	-0.012889	0.950171
ILM4850066	ILMN_4850066		19896	117965	Rpl10a	ribosomal protein L10A	Chr17: 28.329458	13.2462	15.1	Chr2: 92.415016	0.731571	22	4.84608e-05	0.394704	0.433022	0.0271277
ILM2190026	ILMN_2190026		14567	37487	Gdi1	guanosine diphosphate (GDP) dissociation inhibitor 1	ChrX: 74.310077	7.88002	15.3	Chr2: 7.696420	-0.731111	22	4.93638e-05	0.328621	0.0534421	0.795415
ILM5220154	ILMN_5220154		13645	1483	Egf	epidermal growth factor	Chr3: 129.677908	6.8377	12.8	Chr2: 82.106116	0.730859	22	4.98667e-05	0.288625	-0.278973	0.167553
ILM3940041	ILMN_3940041		71648	11085	Optn	optineurin	Chr2: 5.024075	10.0421	20.2	Chr2: 78.100320	-0.729062	22	5.35672e-05	0.355543	-0.240637	0.236348
ILM2030181	ILMN_2030181		235504	56571	Slc17a5	solute carrier family 17 (anion/sugar transporter), member 5	Chr9: 78.536847	6.75708	18.6	Chr2: 83.413222	0.728113	22	5.56177e-05	0.264946	-0.272118	0.178678
ILM3120575	ILMN_3120575		19330	40765	Rab18	RAB18, member RAS oncogene family	Chr18: 6.789267	11.0629	12.5	Chr2: 7.696420	-0.727641	22	5.66629e-05	0.393089	-0.556378	0.00316023
ILM105390132	ILMN_105390132		224647	32575	C6orf106	human chromosome 6 open reading frame 106	Chr17: 27.752319	10.0491	19.3	Chr2: 82.106116	-0.727398	22	5.72059e-05	0	0	1
ILM2640136	ILMN_2640136		19691	56279	Recql	RecQ protein-like	Chr6: 142.362723	6.96254	18.9	Chr2: 94.537781	0.726937	22	5.82533e-05	0.346552	0.583669	0.00174715
ILM4280450	ILMN_4280450		19035	726	Ppib	peptidylprolyl isomerase B	Chr9: 66.066458	11.8713	14.8	Chr4: 101.430243	0.726584	22	5.90632e-05	0.461468	0.107488	0.60122
ILM1940301	ILMN_1940301		72139		2610044O15Rik	hypothetical protein LOC72139	Chr17: 94.815010	6.69548	16.9	Chr2: 79.343444	0.724241	22	6.47045e-05	0	0.126654	0.537537
ILM3780435	ILMN_3780435		67025	37376	Rpl11	ribosomal protein L11	Chr4: 136.050320	14.9274	21	Chr2: 157.995222	0.724178	22	6.48627e-05	0.266994	0.466444	0.0163061
ILM2470398	ILMN_2470398		59050	5844	5730427N09Rik	RIKEN cDNA 5730427N09 gene	Chr13: 97.131121	12.5089	14.5	Chr2: 79.343444	0.724031	22	6.52307e-05	0.195372	0.573001	0.00221602
ILM2680369	ILMN_2680369		107476	31015	Acaca	acetyl-Coenzyme A carboxylase alpha	Chr11: 84.401514	9.28643	24.6	Chr2: 79.343444	0.723478	22	6.66398e-05	0.374994	-0.157377	0.442602
ILM4760427	ILMN_4760427		54189	3451	Rabep1	rabaptin, RAB GTPase binding effector protein 1	Chr11: 70.940425	6.92187	21.5	Chr2: 79.343444	0.723313	22	6.70643e-05	0.475955	-0.247013	0.223779
ILM102940047	ILMN_102940047				MJ-500-42_165	MJ-500-42_165 (Illumina MJDC Stanford Doped Control Probe)	ChrZ: 1.000000	6.42587	14.6	Chr4: 107.548653	-0.723226	22	6.72893e-05	0	0	1
ILM5050347	ILMN_5050347		23989	40795	Med24	mediator complex subunit 24	Chr11: 98.704719	10.7813	11.2	Chr2: 157.995222	0.722935	22	6.80463e-05	0.438382	0.172362	0.399799
ILM4200170	ILMN_4200170		66686	12010	Dcbld1	discoidin, CUB and LCCL domain containing 1	Chr10: 52.320142	7.08174	11.4	Chr2: 92.415016	-0.722557	22	6.90421e-05	0	-0.425473	0.0302371
ILM7100440	ILMN_7100440		64209	40973	Herpud1	homocysteine-inducible, endoplasmic reticulum stress-inducible, ubiquitin-like domain member 1	Chr8: 94.392461	9.28464	19	Chr8: 94.374289	-0.722265	22	6.9819e-05	0.282275	-0.133343	0.516086
ILM4730369	ILMN_4730369		11844	117694	Arf5	ADP-ribosylation factor 5	Chr6: 28.424301	12.1994	18.1	Chr2: 82.106116	-0.721821	22	7.10154e-05	0.378925	0.0531503	0.796509
ILM2370095	ILMN_2370095		29805	8477	Znhit2	zinc finger, HIT domain containing 2	Chr19: 6.062335	9.79182	16.8	Chr2: 82.106116	0.72155	22	7.17535e-05	0.315438	-0.154943	0.449779
ILM2030619	ILMN_2030619		17463	2104	Psmd7	proteasome (prosome, macropain) 26S subunit, non-ATPase, 7	Chr8: 107.580398	11.8151	18.8	Chr2: 82.047080	0.721224	22	7.26524e-05	0.417032	-0.197785	0.332784
ILM6520341	ILMN_6520341		17681	3738	Msc	musculin	Chr14: 69.249277	8.83724	14.4	Chr2: 92.415016	-0.721208	22	7.26946e-05	0.390093	0.686861	0.000106441
ILM5050672	ILMN_5050672		228608	69268	Smox	spermine oxidase	Chr2: 131.522164	9.97924	17.4	Chr2: 93.321195	-0.720308	22	7.5227e-05	0.379449	0.255764	0.20727
ILM101190095	ILMN_101190095		22253	2765	Unc5c	unc-5 homolog C (C. elegans)	Chr3: 141.468821	6.44711	14.5	Chr2: 79.343444	-0.720101	22	7.58186e-05	0.372577	-0.0543314	0.792083
ILM104010736	ILMN_104010736		69860	41860	2010003J03Rik	RIKEN cDNA 2010003J03 gene	Chr19: 5.370195	11.3584	18.1	Chr2: 93.321195	0.719143	22	7.86134e-05	0	0.229384	0.259649
ILM101190397	ILMN_101190397		208414		LOC208414	similar to c-Mpl binding protein	ChrX: 5.700068	6.58693	8.4	Chr2: 7.696420	0.717659	22	8.31226e-05	0	0	1
ILM4230458	ILMN_4230458		362251		Rnpc2	RNA-binding region (RNP1, RRM) containing 2	Chr2: 156.179995	9.62664	11.3	Chr13: 7.000000	-0.716367	22	8.72245e-05	0	0	1
ILM3840202	ILMN_3840202		73149	9413	Clec4a3	C-type lectin domain family 4, member a3	Chr6: 122.985069	7.54571	14.9	Chr2: 9.829662	-0.715999	22	8.8425e-05	0	0.674581	0.000157125
ILM100050592	ILMN_100050592		74570	34523	Zkscan1	zinc finger protein with KRAB and SCAN domains 1	Chr5: 138.107411	7.31473	21	Chr2: 83.413222	0.715889	22	8.87893e-05	0	-0.41773	0.0337171
ILM6590593	ILMN_6590593		240660	44720	Tmem20	transmembrane protein 20	Chr19: 38.405230	8.71362	12.6	Chr1: 72.503279	0.71579	22	8.91143e-05	0	-0.157397	0.442544
ILM110706	ILMN_110706		66121	11923	Chchd1	coiled-coil-helix-coiled-coil-helix domain containing 1	Chr14: 20.704279	12.5547	11.5	Chr1: 93.251503	0.715668	22	8.95177e-05	0	0.0548322	0.790209
ILM5900538	ILMN_5900538		103711	5364	Pnpo	pyridoxine 5'-phosphate oxidase	Chr11: 96.942422	10.6548	13.9	Chr19: 3.337223	-0.715155	22	9.1233e-05	0.392	-0.0321406	0.876139
ILM6900093	ILMN_6900093		217700	72506	Acot6	acyl-coenzyme A thioesterase 6	Chr12: 84.111026	7.10353	21.9	Chr2: 82.047080	0.715153	22	9.12414e-05	0.261568	-0.314443	0.117705
ILM102900170	ILMN_102900170		103135	5918	Usp52	ubiquitin specific peptidase 52	Chr10: 128.308014	6.69952	13.7	Chr2: 83.413222	-0.715066	22	9.15336e-05	0	0.44622	0.0223153
ILM106420301	ILMN_106420301		80912	22830	Pum1	pumilio 1 (Drosophila)	Chr4: 130.781243	10.5461	11.3	Chr2: 78.100320	-0.714999	22	9.17604e-05	0.435636	-0.0547302	0.79059
ILM4060156	ILMN_4060156		67310	11344	Prl8a9	prolactin family8, subfamily a, member 9	Chr13: 27.558225	7.01823	12.6	Chr2: 83.413222	-0.714746	22	9.26206e-05	0.33653	0.143677	0.483785
ILM103840528	ILMN_103840528		24069	9262	Sufu	suppressor of fused homolog (Drosophila)	Chr19: 46.488442	7.53984	10.6	Chr2: 9.829662	0.714298	22	9.41625e-05	0.334055	0.393393	0.046783
ILM6040161	ILMN_6040161		53357	2635	Pla2g6	phospholipase A2, group VI	Chr15: 79.286767	6.93781	14.5	Chr4: 104.166427	0.71424	22	9.43658e-05	0.258539	-0.155838	0.447133
ILM106940487	ILMN_106940487		76742	12797	Snx27	sorting nexin family member 27	Chr3: 94.501359	8.86085	11.3	Chr13: 7.000000	0.714237	22	9.43755e-05	0.407533	-0.01518	0.941328
ILM102970014	ILMN_102970014				5730527J01Rik	SCO (CYTOCHROME OXIDASE DEFICIENT, YEAST) HOMOLOG 1	Chr11: 67.064482	7.55107	13.8	Chr2: 79.343444	0.71423	22	9.44003e-05	0	0	1
ILM101050538	ILMN_101050538		71169	41073	Nbas	neuroblastoma-amplified protein	Chr12: 13.583589	8.90248	12	Chr2: 7.696420	0.713851	22	9.5723e-05	0	0	1
ILM6980671	ILMN_6980671		244713	36389	Zfp75	zinc finger protein 75	Chr9: 19.649468	7.75014	15	Chr2: 82.047080	0.711996	22	0.000102438	0	0.320094	0.110899
ILM102690286	ILMN_102690286		223797		LOC223797	similar to ribosomal protein L31	Chr3: 94.604756	14.5828	11.9	Chr8: 95.762383	0.711596	22	0.00010394	0	0.417467	0.0338405
ILM6510070	ILMN_6510070		266781	8838	Snx17	sorting nexin 17	Chr5: 31.198848	12.2637	11.5	Chr2: 82.047080	0.711253	22	0.00010524	0.372767	0.183195	0.370365
ILM104070577	ILMN_104070577		73451	66274	Zfp763	zinc finger protein 763	Chr17: 33.016885	7.57149	15.3	Chr2: 93.321195	0.711229	22	0.000105335	0	0	1
ILM3440059	ILMN_3440059		53902	8388	Rcan3	regulator of calcineurin 3	Chr4: 135.412410	9.5989	16.2	Chr4: 101.430243	0.711141	22	0.000105671	0.321487	-0.0245901	0.905088
ILM105860373	ILMN_105860373		218629	10387	Dhx29	DEAH (Asp-Glu-Ala-His) box polypeptide 29	Chr13: 112.927742	6.6487	15.2	Chr2: 79.343444	0.710464	22	0.000108291	0	-0.286583	0.155782
ILM102940133	ILMN_102940133		625540		EG625540	predicted gene, EG625540	Chr5: 129.999866	7.5213	12.9	Chr5: 103.116820	0.710148	22	0.000109532	0	0	1
ILM6520500	ILMN_6520500		434057	75167	Cml1	camello-like 1 (N-acetyltransferase 80	Chr6: 85.910312	7.39988	12.8	Chr15: 97.576270	0.710097	22	0.000109731	0	-0.303479	0.131773
ILM3390300	ILMN_3390300		56398	5235	Chp	calcium binding protein P22	Chr2: 119.547841	7.81331	15.2	Chr11: 107.964395	-0.710061	22	0.000109875	0.341873	0.0220556	0.914834
ILM5900497	ILMN_5900497		234384	13093	BC051227	cDNA sequence BC051227	Chr8: 70.759146	10.0448	15.5	Chr2: 82.047080	0.709914	22	0.000110459	0	-0.385771	0.0516058
ILM100070722	ILMN_100070722				scl0002007.1_97	scl0002007.1_97	Chr3: 115.886214	7.77901	18.4	Chr3: 109.660551	0.709799	22	0.000110919	0	0	1
ILM6770600	ILMN_6770600		27057	38052	Ncoa4	nuclear receptor coactivator 4	Chr14: 32.176930	9.06589	13.5	Chr2: 9.829662	-0.709022	22	0.000114057	0.327002	-0.0334116	0.87128
ILM3390164	ILMN_3390164		228608	69268	Smox	spermine oxidase	Chr2: 131.520130	11.2132	14.3	Chr2: 93.321195	-0.70698	22	0.000122679	0.379449	0.255764	0.20727
ILM3800411	ILMN_3800411		17768	21321	Mthfd2	methylenetetrahydrofolate dehydrogenase (NAD+ dependent), methenyltetrahydrofolate cyclohydrolase	Chr6: 83.305825	11.8597	13.8	Chr2: 93.321195	-0.706932	22	0.000122888	0.39058	0.30135	0.134642
ILM6130484	ILMN_6130484		68379	8112	Ciz1	CDKN1A interacting zinc finger protein 1	Chr2: 32.364270	6.78307	12.3	Chr2: 83.413222	0.70673	22	0.000123771	0.471672	0.495364	0.0100773
ILM4780086	ILMN_4780086		80283	32731	Abtb1	ankyrin repeat and BTB (POZ) domain containing 1	Chr6: 88.835928	12.218	11	Chr1: 73.418156	-0.706717	22	0.000123829	0.244294	0.618069	0.000765822
ILM106180592	ILMN_106180592		319618	51881	Dcp1b	DCP1 decapping enzyme homolog b (S. cerevisiae)	Chr6: 119.215524	6.53444	22	Chr2: 79.343444	0.706162	22	0.000126284	0	0.235754	0.246282
ILM450736	ILMN_450736		11688	886	Alox8	arachidonate 8-lipoxygenase	Chr11: 69.184142	7.32977	21.4	Chr4: 101.430243	-0.705921	22	0.000127365	0.322432	0.170503	0.404978
ILM104780162	ILMN_104780162		11432	1217	Acp2	acid phosphatase 2, lysosomal	Chr2: 91.212589	7.29284	14.8	Chr4: 101.430243	0.70516	22	0.000130827	0.3576	0.157933	0.440972
ILM106770315	ILMN_106770315				MJ-125-2_19	MJ-125-2_19 (Illumina MJDC Stanford Doped Control Probe)	ChrZ: 1.000000	6.8041	10.3	Chr12: 100.565815	-0.704999	22	0.000131573	0	0	1
ILM520128	ILMN_520128		74270	4861	Usp20	ubiquitin specific peptidase 20	Chr2: 31.022568	8.78599	11.4	Chr2: 83.413222	0.704959	22	0.000131755	0.238102	-0.427482	0.0293827
ILM101500253	ILMN_101500253		77877	10149	C5orf22	human chromosome 5 open reading frame 22	Chr15: 12.755275	6.67054	11.2	Chr19: 48.574400	0.704753	22	0.000132716	0	0	1
ILM460601	ILMN_460601		69786	41096	Tprkb	Tp53rk binding protein	Chr6: 85.929924	8.54869	12.5	Chr2: 9.829662	0.704336	22	0.000134668	0.217297	-0.396735	0.0447838
ILM430647	ILMN_430647		11595	7227	Acan	aggrecan (large aggregating proteoglycan)	Chr7: 79.114648	8.33799	12.9	Chr2: 83.413222	-0.703771	22	0.000137361	0.322085	0.296558	0.141261
ILM102030131	ILMN_102030131		217716	91153	Mlh3	mutL homolog 3 (E coli)	Chr12: 85.235148	6.84994	26	Chr2: 92.415016	0.703693	22	0.000137733	0.223672	-0.362026	0.0691555
ILM130161	ILMN_130161		330361	2411	AW146020	expressed sequence AW146020	Chr6: 81.956833	6.77245	10.6	Chr1: 92.373273	0.703533	22	0.000138506	0	0.295929	0.142147
ILM1410301	ILMN_1410301		75734	87000	5230400G24Rik	RIKEN cDNA 5230400G24 gene	Chr1: 82.741839	9.27993	15.5	Chr2: 88.346298	-0.70324	22	0.00013993	0.270027	-0.495825	0.00999703
ILM4230288	ILMN_4230288		103425	10604	Ncln	nicalin homolog (zebrafish)	Chr10: 81.486425	7.63263	12.3	Chr2: 92.415016	0.703115	22	0.00014054	0	0.269433	0.183173
ILM106840603	ILMN_106840603		385062		LOC385062	similar to hypothetical protein	Chr4: 61.890309	6.55194	11.6	Chr13: 7.000000	0.702867	22	0.000141759	0	0.284077	0.159591
ILM103870041	ILMN_103870041		230075	1864	Ndufb6	NADH dehydrogenase (ubiquinone) 1 beta subcomplex, 6	Chr4: 40.277699	11.6174	13.5	Chr1: 93.251503	0.702747	22	0.000142352	0.281319	-0.419761	0.0327747
ILM5720132	ILMN_5720132		211378		6720489N17Rik	RIKEN cDNA 6720489N17 gene	Chr13: 62.604198	6.7048	17.7	Chr4: 107.548653	0.702652	22	0.000142826	0	0.593955	0.00137847
ILM6660332	ILMN_6660332		75924		4930566N20Rik	RIKEN cDNA 4930566N20 gene	Chr3: 157.207765	6.45709	11.8	Chr2: 83.413222	-0.702651	22	0.000142827	0	0.195831	0.337679
ILM4540441	ILMN_4540441		233056	51695	Zfp790	zinc finger protein 790	Chr7: 29.830744	7.1672	26	Chr2: 82.106116	0.702629	22	0.000142937	0	0.296304	0.141618
ILM520129	ILMN_520129		67938	23407	Mylc2b	myosin light chain, regulatory B	Chr17: 70.977180	10.019	13.5	Chr2: 88.346298	-0.70235	22	0.000144334	0	0.509952	0.00778196
ILM4230070	ILMN_4230070		279766	8175	Rhbdd3	rhomboid domain containing 3	Chr11: 5.105628	8.35243	14.3	Chr2: 7.696420	0.702313	22	0.000144517	0.337587	-0.397149	0.0445408
ILM2810092	ILMN_2810092		20302	2242	Ccl3	chemokine (C-C motif) ligand 3	Chr11: 83.648269	8.23194	14	Chr7: 111.707135	-0.701513	22	0.000148577	0.244823	0.528779	0.0054817
ILM102360164	ILMN_102360164		97884	17595	B3galnt2	UDP-GalNAc:betaGlcNAc beta 1,3-galactosaminyltransferase, polypeptide 2	Chr13: 13.998841	9.827	10.3	Chr2: 92.415016	0.700871	22	0.000151907	0.361792	0.172674	0.398934
ILM1340722	ILMN_1340722		26754	55992	Cops5	COP9 (constitutive photomorphogenic) homolog, subunit 5	Chr1: 10.027187	10.8145	15.9	Chr2: 79.343444	0.70066	22	0.000153016	0.38482	-0.126784	0.537116
ILM460731	ILMN_460731		72085	5561	Osgepl1	O-sialoglycoprotein endopeptidase-like 1	Chr1: 53.320194	9.31394	20.9	Chr1: 73.418156	0.700497	22	0.000153876	0.34531	-0.244008	0.229646
ILM6510133	ILMN_6510133		243433		EG243433	predicted gene, EG243433	Chr6: 68.036852	8.58848	12.1	Chr2: 92.415016	-0.699683	22	0.000158239	0	0.522328	0.00619464
ILM105720372	ILMN_105720372		78928	6134	Pigt	phosphatidylinositol glycan anchor biosynthesis, class T	Chr2: 164.508158	10.5784	17.8	Chr2: 157.995222	0.699147	22	0.000161174	0.427939	0.159891	0.435256
ILM6040576	ILMN_6040576		231642	18393	Alkbh2	alkB, alkylation repair homolog 2 (E. coli)	Chr5: 114.124098	7.36201	10.5	Chr2: 9.829662	0.699093	22	0.00016147	0.25204	-0.1697	0.407226
ILM3450706	ILMN_3450706		73139	42965	Prr6	proline-rich polypeptide 6	Chr11: 62.525206	10.2526	13.4	Chr2: 78.100320	0.697889	22	0.000168233	0.494334	-0.273536	0.176336
ILM2940348	ILMN_2940348		239743	15603	Klhl6	kelch-like 6 (Drosophila)	Chr16: 19.953491	7.15999	14.3	Chr9: 51.713125	-0.697741	22	0.000169079	0.392568	0.829734	1.59688e-07
ILM106110441	ILMN_106110441		71787	49509	Trnau1ap	tRNA selenocysteine 1 associated protein 1	Chr4: 132.319503	7.5415	19.2	Chr2: 79.343444	0.697558	22	0.000170134	0.316551	0	1
ILM6650324	ILMN_6650324		21969	2467	Top1	topoisomerase (DNA) I	Chr2: 160.721021	9.21115	10.4	Chr2: 72.401799	-0.696904	22	0.000173948	0.397156	0.131722	0.521248
ILM2510390	ILMN_2510390		66242	9370	Mrps16	mitochondrial ribosomal protein S16	Chr14: 20.391989	10.3535	19.5	Chr1: 93.251503	0.696647	22	0.000175463	0	-0.0866237	0.673926
ILM101980609	ILMN_101980609		218060		LOC218060	similar to 60S RIBOSOMAL PROTEIN L29 (P23)	Chr13: 21.380699	7.58105	17.1	Chr2: 93.321195	0.69634	22	0.000177297	0	0.462281	0.0174196
ILM630441	ILMN_630441		14683	55534	Gnas	GNAS complex (imprinted)	Chr2: 174.334216	10.4303	13.2	Chr2: 82.106116	-0.695951	22	0.000179633	0.242785	-0.320254	0.11071
ILM103870280	ILMN_103870280		225997	9767	Trpm6	transient receptor potential cation channel, subfamily M, member 6	Chr19: 17.394076	6.56965	23.7	Chr2: 83.413222	0.695768	22	0.000180745	0.328305	-0.204955	0.315192
ILM104120632	ILMN_104120632		320409		B230377B03Rik	RIKEN cDNA B230377B03 gene	Chr11: 21.570295	6.49282	13.4	Chr13: 7.000000	0.695631	22	0.000181577	0	0	1
ILM4570368	ILMN_4570368		69109	13362	1810009O10Rik	RIKEN cDNA 1810009O10	Chr11: 78.750811	9.01634	19.7	Chr2: 82.047080	0.695629	22	0.000181593	0.237636	-0.0396752	0.847405
ILM5050373	ILMN_5050373		69748	34938	Aldh16a1	aldehyde dehydrogenase 16 family, member A1	Chr7: 45.142026	9.01554	11.9	Chr2: 82.106116	0.695413	22	0.000182912	0	0.219347	0.281647
ILM3520093	ILMN_3520093		66540	75316	Fam107b	Fam107b family with sequence similarity 107, member B [ Mus musculus ]	Chr2: 3.781784	10.8528	15.7	Chr2: 94.030822	-0.695152	22	0.000184523	0	0	1
ILM4590315	ILMN_4590315		66231	11821	Thoc7	THO complex 7 homolog (Drosophila)	Chr14: 13.949206	12.2249	22.9	Chr1: 78.932505	0.695124	22	0.000184695	0.420972	-0.0528922	0.797477
ILM2470047	ILMN_2470047		12867	122174	Cox7c	cytochrome c oxidase, subunit VIIc	Chr13: 86.046657	12.8044	13.4	Chr1: 73.418156	0.695102	22	0.000184836	0.105232	-0.426952	0.0296063
ILM1580095	ILMN_1580095		11737	21269	Anp32a	acidic (leucine-rich) nuclear phosphoprotein 32 family, member A	Chr9: 62.378680	10.3029	19.5	Chr2: 78.100320	0.694749	22	0.000187035	0.501882	0.122721	0.550342
ILM5570347	ILMN_5570347		67273	15342	Ndufa10	NADH dehydrogenase (ubiquinone) 1 alpha subcomplex 10	Chr1: 92.439760	11.7744	16.2	Chr1: 92.373273	0.694506	22	0.000188564	0.206005	-0.323444	0.107005
ILM106980440	ILMN_106980440		70019		2410039M03Rik	RIKEN cDNA 2410039M03 gene	Chr8: 20.181191	7.27787	15.4	Chr2: 94.030822	0.694413	22	0.000189146	0	0.0444038	0.829466
ILM540292	ILMN_540292		219249	12771	Tdrd3	tudor domain containing 3 (transcriptional coactivator, stress granule associated)	Chr14: 87.545288	9.70222	12.1	Chr2: 88.346298	0.693801	22	0.000193056	0.35801	0.20095	0.324946
ILM4060632	ILMN_4060632		21969	2467	Top1	topoisomerase (DNA) I	Chr2: 160.720989	8.80355	9.1	Chr3: 155.541974	-0.692864	22	0.000199163	0.397156	0.131722	0.521248
ILM106350711	ILMN_106350711		71517	10659	9030624J02Rik	RIKEN cDNA 9030624J02 gene	Chr7: 118.761981	7.67581	20.7	Chr7: 111.707135	0.692613	22	0.000200828	0	0.226204	0.266494
ILM2120278	ILMN_2120278		56017	69170	Slc2a8	solute carrier family 2, (facilitated glucose transporter), member 8	Chr2: 32.973239	8.04188	9.8	Chr2: 92.415016	0.69236	22	0.000202522	0.316281	-0.401942	0.0418035
ILM103990519	ILMN_103990519		21842		Tiaf1	TGF-beta1-induced anti-apoptotic factor 1	Chr11: 77.828213	7.03966	10.6	Chr2: 9.829662	0.692201	22	0.000203591	0	-0.271257	0.180111
ILM100110093	ILMN_100110093		108671	9055	Dnajc9	DnaJ (Hsp40) homolog, subfamily C, member 9	Chr14: 20.306392	6.84487	16.8	Chr2: 14.395051	0.69219	22	0.000203663	0	0.691741	9.07095e-05
ILM840035	ILMN_840035		67118		Bfar	bifunctional apoptosis regulator	Chr16: 13.702416	8.99579	14.9	Chr2: 41.625955	0.692032	22	0.000204734	0	-0.00359894	0.986079
ILM3710372	ILMN_3710372		109979	911	Art3	ADP-ribosyltransferase 3	Chr5: 92.414360	7.14417	10.2	Chr2: 83.413222	-0.691964	22	0.000205191	0.301962	-0.229887	0.258577
ILM103140010	ILMN_103140010		76524	9898	Cln6	ceroid-lipofuscinosis, neuronal 6	Chr9: 62.851673	8.33215	13	Chr1: 73.418156	0.691871	22	0.000205827	0.246639	0.124734	0.543772
ILM3390097	ILMN_3390097		69379	505	C8g	complement component 8, gamma subunit	Chr2: 25.498730	6.6282	17.9	Chr9: 62.264541	0.691254	22	0.000210055	0.418845	-0.254787	0.20907
ILM106350176	ILMN_106350176		78105		4930483C13Rik	RIKEN cDNA 4930483C13 gene	Chr10: 119.849042	6.31161	12.6	Chr13: 7.000000	-0.691186	22	0.00021053	0	0	1
ILM2900253	ILMN_2900253		67781	26894	Ilf2	interleukin enhancer binding factor 2	Chr3: 90.487800	11.4223	15.3	Chr2: 82.047080	0.691162	22	0.000210696	0.474515	0.500181	0.00926412
ILM2570139	ILMN_2570139		13120	73900	Cyp4b1	cytochrome P450, family 4, subfamily b, polypeptide 1 (endoplasmic reticulum)	Chr4: 115.625670	12.2589	19.6	Chr2: 83.413222	-0.690933	22	0.000212285	0.3456	0.126691	0.537417
ILM4120136	ILMN_4120136		20116	100607	Rps8	ribosomal protein S8	Chr7: 93.179312	14.7532	15.1	Chr4: 105.248708	0.690809	22	0.000213157	0.252816	0.333055	0.0963945
ILM1170465	ILMN_1170465		18041	5463	Nfs1	nitrogen fixation gene 1 (S. cerevisiae)	Chr2: 156.123841	6.56302	16.8	Chr2: 92.415016	0.690607	22	0.000214577	0.402833	-0.39949	0.0431869
ILM780164	ILMN_780164		67678	6548	Lsm3	LSM3 homolog, U6 small nuclear RNA associated (S. cerevisiae)	Chr6: 91.522383	10.8581	14.1	Chr2: 79.343444	0.690532	22	0.000215106	0	0.645243	0.00037195
ILM4010736	ILMN_4010736		66354		Snw1	SNW domain containing 1	Chr12: 87.450405	7.54508	11.5	Chr2: 13.436216	0.689835	22	0.000220076	0.439211	0.166095	0.41741
ILM106130091	ILMN_106130091		102141	23744	Snx25	sorting nexin 25	Chr8: 46.033624	7.77877	10.6	Chr4: 101.430243	0.689756	22	0.000220644	0	0.100247	0.626079
ILM5360070	ILMN_5360070		258348		Olfr1133	olfactory receptor 1133	Chr2: 87.645371	7.06363	25.5	Chr13: 8.804094	-0.689592	22	0.000221829	0	0.370247	0.0626258
ILM2360528	ILMN_2360528		20068	110867	Rps17	ribosomal protein S17	Chr7: 81.344364	14.7305	12.8	Chr4: 101.430243	0.689398	22	0.000223247	0.326036	0.303224	0.132115
ILM105360093	ILMN_105360093		277868		LOC277868	similar to actin alpha 1 skeletal muscle protein	Chr5: 69.029129	6.55731	14.5	Chr2: 83.413222	-0.689168	22	0.000224929	0	0.0412325	0.841488
ILM130309	ILMN_130309		239273	74563	Abcc4	ATP-binding cassette, sub-family C (CFTR/MRP), member 4	Chr14: 118.483327	9.06531	13.1	Chr2: 79.343444	0.68911	22	0.000225349	0.243475	0.219676	0.280908
ILM104670433	ILMN_104670433		381433		LOC381433	hypothetical gene supported by AK040057	Chr2: 180.966646	6.57694	13.3	Chr2: 93.321195	-0.688972	22	0.000226368	0	0.178121	0.38399
ILM5340022	ILMN_5340022		64660	57043	Mrps24	mitochondrial ribosomal protein S24	Chr11: 5.704334	12.5332	14.7	Chr2: 78.100320	0.688971	22	0.000226378	0	-0.0230562	0.910985
ILM4210097	ILMN_4210097		96979	11819	Ptges2	prostaglandin E synthase 2	Chr2: 32.402481	7.87947	11.9	Chr2: 78.100320	0.688793	22	0.000227695	0.280429	-0.554113	0.00331223
ILM103610131	ILMN_103610131		211922	13503	A630054L15Rik	RIKEN cDNA A630054L15 gene	Chr14: 26.631595	10.2161	14.3	Chr2: 79.343444	0.688358	22	0.00023094	0	0.386227	0.0513063
ILM106770484	ILMN_106770484		67236	12103	Cinp	cyclin-dependent kinase 2-interacting protein	Chr12: 110.877802	7.47431	18.6	Chr2: 92.415016	0.688356	22	0.000230951	0	0	1
ILM6200722	ILMN_6200722		66414	10314	Ndufa12	NADH dehydrogenase (ubiquinone) 1 alpha subcomplex, 12	Chr5: 130.188526	10.824	25.9	Chr2: 82.047080	0.68826	22	0.000231673	0	-0.459443	0.0182139
ILM100870592	ILMN_100870592		216156	32573	Wdr13	WD repeat-containing protein 18	Chr10: 79.966640	7.49669	12.6	Chr2: 79.343444	0.687809	22	0.000235089	0	-0.188178	0.357261
ILM103390136	ILMN_103390136		320160		D130048C09Rik	RIKEN cDNA D130048C09 gene	Chr1: 37.302185	6.78147	8.4	ChrX: 115.523745	0.6877	22	0.000235923	0	0	1
ILM102370020	ILMN_102370020		380732	86017	Gm885	gene model 885, (NCBI)	Chr11: 106.761204	7.53372	17	Chr1: 72.503279	-0.687587	22	0.000236786	0.298981	0.812859	4.52341e-07
ILM1240082	ILMN_1240082		74105	22860	Gga2	golgi associated, gamma adaptin ear containing, ARF binding protein 2	Chr7: 121.989016	9.56595	21.4	Chr2: 79.343444	0.68745	22	0.000237841	0.281271	0.229723	0.258925
ILM4670156	ILMN_4670156		66258	9320	Mrps17	mitochondrial ribosomal protein S17	Chr5: 129.718329	11.0911	17.2	Chr2: 83.413222	0.687287	22	0.000239099	0	0.130593	0.524855
ILM70731	ILMN_70731				ILM70731	Illumina probe ILM70731 associated with mouse genomic repeat sequence (gi_6679936, NM_008084.1)	ChrUN: 1.000000	12.087	18	Chr2: 78.100320	0.686835	22	0.000242619	0	-0.187478	0.359085
ILM6770025	ILMN_6770025		210293	45952	Dock10	dedicator of cytokinesis 10	Chr1: 80.501702	8.26432	19.1	Chr1: 78.932505	-0.686764	22	0.000243173	0.387882	0.689222	9.85533e-05
ILM101230528	ILMN_101230528		70531		5730437P09Rik	RIKEN cDNA 5730437P09 gene	Chr18: 25.136205	6.66069	16	Chr4: 105.248708	0.686709	22	0.000243604	0	0	1
ILM102900253	ILMN_102900253		381439		LOC381439	similar to ribosomal protein L31	Chr3: 37.734718	12.5342	13.5	Chr2: 72.401799	0.686188	22	0.000247728	0	0.362826	0.0684983
ILM4480458	ILMN_4480458		68477	5668	Rmdn5a	regulator of microtubule dynamics 5a	Chr6: 71.391285	7.54881	17.3	Chr19: 48.327925	-0.685938	22	0.000249727	0	0	1
ILM3290113	ILMN_3290113		258634	74077	Olfr1164	olfactory receptor 1164	Chr2: 88.093209	6.6725	14	Chr1: 66.636909	-0.685833	22	0.000250576	0	0.109346	0.594909
ILM106550538	ILMN_106550538		338360		B430212C06Rik	RIKEN cDNA B430212C06 gene	Chr18: 67.321499	6.84175	13.6	Chr2: 82.047080	-0.685511	22	0.000253181	0	-0.0432102	0.833987
ILM100110452	ILMN_100110452		213109	9040	Phf3	PHD finger protein 3	Chr1: 30.813572	6.93846	17	Chr2: 7.696420	-0.685272	22	0.000255125	0	0.52397	0.00600615
ILM6590180	ILMN_6590180		71991	62	Ercc8	excision repaiross-complementing rodent repair deficiency, complementation group 8	Chr13: 108.160643	7.85619	12.3	Chr2: 92.415016	-0.685173	22	0.000255937	0.177683	0.344847	0.084477
ILM3120711	ILMN_3120711		66487		Snhg8	small nucleolar RNA host gene (non-protein coding) 8	Chr14: 31.128696	11.1298	9.6	Chr3: 98.283044	0.685043	22	0.000257005	0	0.225654	0.267689
ILM6400156	ILMN_6400156		320634	233	Ocrl	oculocerebrorenal syndrome of Lowe	ChrX: 47.965514	7.21841	13.3	Chr2: 82.047080	0.684888	22	0.000258281	0.37308	-0.201327	0.32402
ILM2570095	ILMN_2570095		107035	34526	Fbxo38	F-box protein 38	Chr18: 62.504613	9.49242	10.2	Chr2: 92.415016	-0.684644	22	0.000260307	0.344673	0.471125	0.0151247
ILM104920053	ILMN_104920053		17151	7826	Ccndbp1	cyclin D-type binding-protein 1	Chr2: 121.008473	10.6103	12.7	Chr2: 9.829662	-0.684529	22	0.000261261	0.448901	-0.0559332	0.786091
ILM103390041	ILMN_103390041		384357		LOC384357	similar to zinc finger gonad protein 1	Chr6: 24.351782	6.56885	11.1	Chr2: 83.413222	-0.684329	22	0.000262936	0	0.0123472	0.952264
ILM6110035	ILMN_6110035		107686	3381	Snrpd2	small nuclear ribonucleoprotein D2	Chr7: 19.151291	12.6318	15	Chr2: 79.343444	0.684198	22	0.000264038	0.281068	0.151775	0.45921
ILM730411	ILMN_730411		55943	37973	Stx8	syntaxin 8	Chr11: 68.109324	8.87258	16.2	Chr1: 78.932505	0.684173	22	0.00026425	0.254446	-0.203242	0.319343
ILM1500685	ILMN_1500685		12450	2995	Ccng1	cyclin G1	Chr11: 40.755043	6.77147	15.4	Chr1: 55.127478	0.683986	22	0.000265825	0.374414	-0.12307	0.5492
ILM106220348	ILMN_106220348				D430005F24Rik	RIKEN D430005F24Rik	Chr9: 65.814445	6.82917	13.4	Chr2: 88.346298	0.683911	22	0.000266462	0	0.0485153	0.813935
ILM3360373	ILMN_3360373		230603	17739	4922503N01Rik	RIKEN cDNA 4922503N01 gene	Chr4: 109.444222	8.75021	27.7	Chr4: 109.169766	-0.683589	22	0.000269206	0	-0.045283	0.826139
ILM103120465	ILMN_103120465		57258	10733	Xpo4	exportin 4	Chr14: 57.341710	7.27705	16.9	Chr2: 83.413222	0.683053	22	0.00027383	0.447635	-0.0590595	0.77443
ILM105270056	ILMN_105270056		72309	9141	Tmem158	transmembrane protein 158	Chr9: 123.259097	7.11328	21.3	Chr2: 82.047080	0.682852	22	0.00027558	0.305058	-0.179783	0.379496
ILM104920070	ILMN_104920070		258977	115521	Olfr1273	olfactory receptor 1273	Chr2: 90.296633	6.82533	13.9	Chr4: 104.166427	-0.68172	22	0.00028562	0	-0.0571918	0.781391
ILM100380722	ILMN_100380722		73331		1700034P13Rik	RIKEN cDNA 1700034P13 gene	Chr1: 9.752506	8.4973	13.5	Chr2: 88.346298	-0.681392	22	0.00028859	0	-0.337668	0.0915919
ILM103360577	ILMN_103360577		233545	32465	C11orf30	protein EMSY, human chromosome 11 open reading frame 30	Chr7: 98.591731	7.6458	10.9	Chr2: 92.415016	-0.681128	22	0.000291	0.356282	0	1
ILM4060575	ILMN_4060575		14356	8142	Fxc1	fractured callus expressed transcript 1	Chr7: 105.640786	9.6563	16.4	Chr2: 79.343444	0.680933	22	0.000292793	0.389434	0.375991	0.0583542
ILM5290433	ILMN_5290433		77683	11698	Ehmt1	euchromatic histone methyltransferase 1	Chr2: 24.877476	6.71727	17.6	Chr2: 83.413222	0.680904	22	0.000293053	0.331984	0.356382	0.0739329
ILM103520193	ILMN_103520193		381356	41182	Cacfd1	calcium channel flower domain containing 1	Chr2: 27.020843	7.30034	16.7	Chr2: 82.106116	0.680869	22	0.00029338	0.351275	0	1
ILM1240605	ILMN_1240605		73747		1110034G24Rik	RIKEN cDNA 1110034G24 gene	Chr2: 132.750322	8.22947	12.1	Chr3: 74.704013	-0.680843	22	0.000293622	0	-0.000313774	0.998786
ILM1090168	ILMN_1090168		67270	12106	D10Ertd322e	DNA segment, Chr 10, ERATO Doi 322, expressed	Chr10: 95.493638	10.3969	32.5	Chr2: 78.100320	0.680661	22	0.000295301	0	0	1
ILM6860546	ILMN_6860546		66155	9500	Ufc1	ubiquitin-fold modifier conjugating enzyme 1	Chr1: 171.288916	10.8921	12.8	Chr2: 93.321195	0.680358	22	0.000298118	0.237267	-0.421828	0.0318374
ILM610288	ILMN_610288		14738	3868	Gpr12	G-protein coupled receptor 12	Chr5: 146.582525	6.55862	20.4	Chr9: 51.713125	0.6803	22	0.000298665	0.362184	-0.148065	0.470386
ILM5910017	ILMN_5910017		384246		Ubce7ip1	ubiquitin conjugating enzyme 7 interacting protein 1	Chr5: 143.015707	7.26063	12.6	Chr2: 9.829662	0.680146	22	0.000300107	0	0	1
ILM4280100	ILMN_4280100		73680	12506	2410081M15Rik	RIKEN cDNA 2410081M15 gene	Chr4: 129.354111	6.7541	23.4	Chr2: 83.413222	0.679303	22	0.000308119	0	-0.0352755	0.864163
ILM4560100	ILMN_4560100		329908		Usp24	ubiquitin specific protease 24	Chr4: 106.441115	9.75651	9.7	Chr2: 7.696420	0.678746	22	0.000313509	0	0.143554	0.484163
ILM102370156	ILMN_102370156		241556	24122	Tspan18	tetraspanin 18	Chr2: 93.311482	7.58483	47.6	Chr2: 93.321195	-0.678736	22	0.000313604	0	-0.0204339	0.921076
ILM3800039	ILMN_3800039		53381	4672	Prdx4	peroxiredoxin 4	ChrX: 155.328467	11.8746	12.5	Chr4: 101.430243	0.678695	22	0.000314009	0.350638	0.178879	0.381937
ILM6550056	ILMN_6550056		18412	31202	Sqstm1	sequestosome 1 (p62 autophagy receptor, familial Paget disease of bone)	Chr11: 50.200666	10.907	16.6	Chr19: 3.337223	-0.678694	22	0.000314021	0.343698	-0.510524	0.00770184
ILM1570154	ILMN_1570154		66182		Arfl4	ADP-ribosylation factor 4-like	Chr11: 101.482642	8.27016	10.8	Chr2: 94.537781	-0.678298	22	0.000317909	0	0	1
ILM2900433	ILMN_2900433		59043	32417	Wsb2	WD repeat and SOCS box-containing 2	Chr5: 117.378253	9.30283	16.6	Chr2: 78.100320	0.678074	22	0.000320121	0.231077	-0.633773	0.000508692
ILM5420050	ILMN_5420050		14852	68226	Gspt1	G1 to S phase transition 1	Chr16: 11.220434	11.5527	20.1	Chr2: 82.047080	0.678048	22	0.000320379	0.480692	0.167982	0.412063
ILM5360064	ILMN_5360064		258815	73986	Olfr1218	olfactory receptor 1218	Chr2: 89.054511	6.69628	14.1	Chr2: 83.413222	-0.677978	22	0.000321076	0	-0.101981	0.620089
ILM3450021	ILMN_3450021		77056	57112	Tmco4	transmembrane and coiled-coil domains 4	Chr4: 139.058507	6.67554	16.2	Chr2: 94.030822	0.677603	22	0.000324834	0	0.1915	0.348681
ILM6350181	ILMN_6350181		319398		D330005C11Rik	RIKEN cDNA D330005C11 gene	Chr5: 142.112342	6.41865	10	Chr2: 32.614941	0.677267	22	0.000328227	0	-0.153535	0.453957
ILM106200440	ILMN_106200440		22295	11142	Cdh23	cadherin 23 (otocadherin)	Chr10: 60.696298	6.47669	17.2	Chr2: 83.413222	-0.677256	22	0.000328341	0.234642	0.0353883	0.863733
ILM104120167	ILMN_104120167		791392		ENSMUSG00000054493	predicted gene, ENSMUSG00000054493	Chr1: 14.758222	6.54229	11.5	Chr2: 83.413222	0.677253	22	0.000328367	0	0.334149	0.0952394
ILM3290114	ILMN_3290114		170826	15776	Ppargc1b	peroxisome proliferative activated receptor, gamma, coactivator 1 beta	Chr18: 61.298351	6.80474	12.8	Chr2: 83.413222	0.676925	22	0.000331713	0.285374	-0.305192	0.129499
ILM6550079	ILMN_6550079		66894	48490	Wwp2	WW domain containing E3 ubiquitin protein ligase 2	Chr8: 107.540667	8.04061	9.7	Chr13: 20.437691	-0.67683	22	0.000332678	0.399679	0.496936	0.00980574
ILM6220156	ILMN_6220156		270166	4851	Clpx	caseinolytic peptidase X (E.coli)	Chr9: 65.329936	11.032	21	Chr9: 62.264541	-0.6767	22	0.000334018	0.412478	-0.321891	0.108797
ILM3290711	ILMN_3290711		67921	12212	Ube2f	ubiquitin-conjugating enzyme E2F (putative)	Chr1: 91.254314	9.91073	15.1	Chr2: 88.346298	-0.676588	22	0.00033517	0.247347	0.267306	0.186789
ILM1850059	ILMN_1850059		56494	37907	Gosr2	golgi SNAP receptor complex member 2	Chr11: 103.677785	8.3878	16.4	Chr2: 76.018672	-0.676274	22	0.000338432	0.298964	0.382925	0.0535028
ILM100110139	ILMN_100110139		17160	7411	Man2b2	mannosidase 2, alpha B2	Chr5: 36.808939	6.76728	14.3	Chr2: 82.106116	-0.676072	22	0.00034054	0.350175	0.0675547	0.74299
ILM102480484	ILMN_102480484		78428	41788	Wibg	within bgcn homolog (Drosophila)	Chr10: 128.766375	7.47346	12.3	Chr1: 55.127478	0.675865	22	0.000342709	0.41352	0.668781	0.00018769
ILM101450239	ILMN_101450239		68750	2218	Rreb1	ras responsive element binding protein 1	Chr13: 37.951658	8.44469	11	Chr2: 83.413222	0.67574	22	0.000344028	0.370062	0.0833029	0.685788
ILM102690059	ILMN_102690059		114641	100538	Rpl31	ribosomal protein L31	Chr1: 39.424994	14.1016	11.7	Chr8: 95.762383	0.675729	22	0.000344144	0.253498	0.38751	0.0504725
ILM5360333	ILMN_5360333		66537	41077	Pomp	proteasome maturation protein	Chr5: 147.875543	12.5442	13.7	Chr2: 78.100320	0.675708	22	0.000344372	0.368585	-0.0432381	0.833881
ILM6510279	ILMN_6510279		18209	74567	Ntn2l	netrin 2-like (chicken)	Chr17: 24.206308	7.76047	12.5	Chr2: 92.415016	-0.675651	22	0.000344966	0.186467	-0.300848	0.135324
ILM1240008	ILMN_1240008		545428		2610301F02Rik	RIKEN cDNA 2610301F02 gene	Chr2: 77.039486	6.30414	10.8	Chr11: 65.756786	0.675475	22	0.000346835	0.332282	-0.34038	0.0888526
ILM4280487	ILMN_4280487		17153	7827	Mal	myelin and lymphocyte protein, T-cell differentiation protein	Chr2: 127.640240	6.78443	10.5	Chr2: 7.696420	0.675341	22	0.000348262	0.356242	-0.42344	0.0311214
ILM103140056	ILMN_103140056		18041	5463	Nfs1	nitrogen fixation gene 1 (S. cerevisiae)	Chr2: 156.142071	7.20676	16	Chr1: 55.127478	0.675232	22	0.000349436	0.402833	-0.39949	0.0431869
ILM4760364	ILMN_4760364		269400	13168	Rtel1	regulator of telomere elongation helicase 1	Chr2: 181.322825	6.62944	12.9	Chr2: 88.346298	0.675224	22	0.000349516	0.266688	0.565009	0.0026344
ILM106860102	ILMN_106860102		240509		LOC240509	similar to centromere autoantigen B	Chr19: 5.892810	6.79566	14.6	Chr2: 83.413222	0.675032	22	0.000351575	0	0	1
ILM4730450	ILMN_4730450		74610	5203	Abcb8	ATP-binding cassette, sub-family B (MDR/TAP), member 8	Chr5: 24.408751	7.41249	12	Chr2: 78.100320	0.674986	22	0.00035207	0.175676	-0.460068	0.0180366
ILM101780239	ILMN_101780239		26425	1857	Nubp1	nucleotide binding protein 1	Chr16: 10.420387	7.09965	16.7	Chr4: 101.430243	0.67484	22	0.000353643	0.372082	0.531901	0.00516237
ILM6900059	ILMN_6900059		80284	87074	BC003266	cDNA sequence BC003266	Chr4: 127.247582	9.24523	13.1	Chr2: 157.995222	0.674831	22	0.000353746	0	-0.233299	0.25138
ILM100050717	ILMN_100050717		74081	8879	Cep350	centrosomal protein 350	Chr1: 155.587630	7.38699	16.1	Chr2: 93.321195	0.674586	22	0.0003564	0	0.0509513	0.804765
ILM6380750	ILMN_6380750		217869	49610	Eif5	eukaryotic translation initiation factor 5	Chr12: 111.543182	11.6154	12.6	Chr4: 101.430243	-0.674432	22	0.000358084	0	0.0987236	0.631362
ILM102060546	ILMN_102060546		385627		LOC385627	similar to Lipogenin	Chr16: 33.380257	7.06021	19.9	Chr1: 72.688732	0.673874	22	0.000364231	0	-0.193878	0.342612
ILM103060026	ILMN_103060026		71643	34708	4930422G04Rik	RIKEN cDNA 4930422G04 gene	Chr3: 127.595934	7.0806	13.1	Chr2: 92.415016	0.673804	22	0.000365001	0	0.587719	0.00159296
ILM5220524	ILMN_5220524		227697	8940	Dolk	dolichol kinase	Chr2: 30.284446	8.46737	14.9	Chr2: 83.413222	0.673793	22	0.000365129	0	-0.329597	0.100117
ILM4570671	ILMN_4570671		51944	12198	D2Ertd750e	DNA segment, Chr 2, ERATO Doi 750, expressed	Chr2: 118.817874	6.50374	13.9	Chr5: 150.597426	0.673722	22	0.000365919	0	0.530983	0.00525463
ILM2030097	ILMN_2030097		60599	11065	Trp53inp1	transformation related protein 53 inducible nuclear protein 1	Chr4: 11.173799	10.0047	13.1	ChrX: 24.000000	-0.673287	22	0.000370782	0.358676	0.694429	8.29517e-05
ILM4540097	ILMN_4540097		319526		F730015K02Rik	RIKEN cDNA F730015K02 gene	Chr9: 64.839039	7.9494	10.9	Chr2: 14.395051	-0.673008	22	0.000373932	0	0.699178	7.06678e-05
ILM105690452	ILMN_105690452		381739		LOC381739	LOC381739	Chr5: 148.993411	8.25565	11.7	Chr4: 101.430243	0.672838	22	0.000375868	0	-0.0263519	0.898321
ILM2970022	ILMN_2970022		12729	990	Clns1a	chloride channel, nucleotide-sensitive, 1A	Chr7: 97.718527	10.5004	18.5	Chr2: 78.100320	0.672444	22	0.000380384	0.438533	0.453484	0.0199783
ILM4760471	ILMN_4760471		54199	2948	Ccrl2	chemokine (C-C motif) receptor-like 2	Chr9: 111.055133	9.52318	10	Chr2: 93.321195	-0.672165	22	0.0003836	0.401274	0.20556	0.313734
ILM360010	ILMN_360010		233887	27098	Zfp553	zinc finger protein 553	Chr7: 127.237305	7.39782	15.3	Chr17: 72.249523	0.671581	22	0.000390424	0	-0.0235939	0.908917
ILM6100164	ILMN_6100164		170731	8915	Mfn2	mitofusin 2 (mitochondrial outer membrane large GTPase)	Chr4: 147.902938	6.41251	11.3	Chr2: 23.766163	0.671432	22	0.000392172	0.381616	-0.407273	0.0389175
ILM4050152	ILMN_4050152		14683	55534	Gnas	GNAS complex (imprinted)	Chr2: 174.330304	8.84044	17.8	Chr7: 111.707135	-0.670811	22	0.00039957	0.242785	-0.320254	0.11071
ILM3940670	ILMN_3940670		76482	8341	C18orf8	human chromosome 18 open reading frame 8 (macrophage inhibitory cytokine 1, colon cancer-associated protein)	Chr18: 12.189325	12.3235	20.1	Chr2: 93.321195	-0.670807	22	0.000399614	0	0	1
ILM105570433	ILMN_105570433		319491		1110029I05Rik	RIKEN cDNA 1110029I05 gene	Chr9: 96.323373	12.5616	19.3	Chr19: 3.337223	-0.670584	22	0.000402302	0	0.504447	0.00859052
ILM104560600	ILMN_104560600		77469		C030034E14Rik	RIKEN cDNA C030034E14 gene	ChrX: 103.016436	6.65956	13.7	Chr2: 78.100320	-0.670249	22	0.000406359	0	0	1
ILM3360017	ILMN_3360017		56792	8103	Stap1	signal transducing adaptor family member 1	Chr5: 86.077996	7.7023	12.4	Chr1: 45.598788	-0.670146	22	0.000407612	0.442635	0.64156	0.000411849
ILM104150040	ILMN_104150040		78874		B230201I24Rik	RIKEN cDNA B230201I24 gene	Chr7: 25.650531	6.54545	15.4	Chr17: 81.622061	0.669977	22	0.000409679	0	0	1
ILM2650292	ILMN_2650292		66084	5675	Rmnd1	required for meiotic nuclear division 1	Chr10: 4.403894	7.47816	14.2	Chr2: 92.415016	0.669658	22	0.000413611	0	-0.272322	0.17834
ILM100510113	ILMN_100510113		236576	4265	Spry3	sprouty homolog 3 (Drosophila)	ChrUn: 1.000000	6.73151	14.8	Chr4: 104.166427	-0.669462	22	0.000416043	0.250024	-0.313392	0.119003
ILM2030450	ILMN_2030450		68420	23814	Ankrd13a	ankyrin repeat domain 13a	Chr5: 114.805564	10.9202	17	Chr2: 93.321195	0.669418	22	0.000416582	0	0.529319	0.00542532
ILM1240026	ILMN_1240026		67636	44219	Lyrm5	LYR motif containing 5	Chr6: 145.216874	6.50644	15	Chr2: 9.829662	0.669279	22	0.000418321	0	-0.409859	0.0375757
ILM104280035	ILMN_104280035		232785		A230106D06Rik	RIKEN cDNA A230106D06 gene	Chr6: 47.948010	6.57114	16.4	Chr2: 88.346298	0.669265	22	0.00041849	0	0.201456	0.323705
ILM104670528	ILMN_104670528		83922	10284	Tsga14	testis specific gene A14	Chr6: 30.679391	6.90371	19.6	Chr2: 82.047080	0.669242	22	0.00041878	0.15009	0.256634	0.205675
ILM105220368	ILMN_105220368		72347		2210011G09Rik	RIKEN cDNA 2210011G09 gene	Chr2: 80.634380	7.58334	18	Chr2: 79.343444	0.668773	22	0.000424674	0	-0.392865	0.0471051
ILM102900647	ILMN_102900647		216456	40861	Gls2	glutaminase 2 (liver, mitochondrial)	Chr10: 128.209596	7.01383	17.2	Chr2: 79.343444	0.668088	22	0.000433402	0.36528	-0.101741	0.620915
ILM104120021	ILMN_104120021		73094	13001	Sgip1	SH3-domain GRB2-like (endophilin) interacting protein 1	Chr16: 74.779036	6.48677	12.8	Chr7: 111.707135	-0.667992	22	0.000434645	0.450055	-0.209875	0.30346
ILM4850647	ILMN_4850647		58181	10286	Il20	interleukin 20	Chr1: 130.907213	6.4958	11.1	Chr2: 88.346298	-0.667949	22	0.000435198	0.338695	0.209814	0.303603
ILM100780685	ILMN_100780685		20918	130538	Eif1	eukaryotic translation initiation factor 1	Chr11: 100.320666	13.7301	13.2	Chr13: 7.000000	-0.667943	22	0.000435279	0	0.00887285	0.965687
ILM780750	ILMN_780750		14130	2974	Fcgr2b	Fc receptor, IgG, low affinity IIb	Chr1: 170.961036	8.03458	19.8	Chr9: 40.213083	-0.667849	22	0.000436486	0.234978	0.340036	0.0891965
ILM104010440	ILMN_104010440		20935	44153	Surf6	surfeit gene 6	Chr2: 26.888662	6.98736	18.7	Chr2: 82.106116	0.667433	22	0.000441905	0.474949	0.360125	0.0707375
ILM102510333	ILMN_102510333		106894	44229	A630042L21Rik	RIKEN cDNA A630042L21 gene	Chr18: 61.149500	7.11068	13.9	Chr2: 9.829662	0.666968	22	0.000448013	0	0.021224	0.918034
ILM7000398	ILMN_7000398		28080	1283	Atp5o	ATP synthase, H+ transporting, mitochondrial F1 complex, O subunit	Chr16: 91.925568	13.3755	16.8	Chr1: 92.373273	0.666737	22	0.000451086	0	-0.25932	0.200805
ILM101230725	ILMN_101230725		74204	12544	Xpo6	exportin 6	Chr7: 126.118701	7.20873	11.3	Chr2: 83.413222	0.666722	22	0.000451282	0	0.430052	0.0283187
ILM105910438	ILMN_105910438		110350	14468	Dync2h1	dynein cytoplasmic 2 heavy chain 1	Chr9: 6.929508	7.30393	12.8	Chr2: 9.829662	0.6665	22	0.000454246	0.218017	-0.198864	0.330099
ILM2690253	ILMN_2690253		18458	37638	Pabpc1	poly A binding protein, cytoplasmic 1	Chr15: 36.608496	8.96521	12	Chr2: 9.829662	-0.666442	22	0.000455027	0.375191	0.51862	0.00663873
ILM2810605	ILMN_2810605		14151	113	Fech	ferrochelatase	Chr18: 64.464102	11.2676	15.6	Chr2: 9.829662	-0.666297	22	0.000456973	0.35933	0.183799	0.368762
ILM2760100	ILMN_2760100		56535	2691	Pex3	peroxisomal biogenesis factor 3	Chr10: 13.527750	7.67009	13.4	Chr2: 82.047080	0.665881	22	0.000462589	0.379001	-0.158101	0.44048
ILM3450142	ILMN_3450142		93897	21411	Fzd10	frizzled class receptor 10	Chr5: 128.602989	6.63249	17.4	Chr2: 93.321195	0.665815	22	0.000463488	0.336166	-0.11654	0.570748
ILM4780026	ILMN_4780026		66989	12063	Kctd20	potassium channel tetramerisation domain containing 20	Chr17: 28.968280	8.36093	7.9	Chr19: 48.574400	-0.665732	22	0.000464629	0	0.639101	0.000440531
ILM2470411	ILMN_2470411		574082		Defb49	beta-defensin 49	Chr1: 18.205318	6.79551	17	Chr2: 9.829662	-0.665266	22	0.000471027	0	0.326967	0.10302
ILM4200433	ILMN_4200433		102607	8846	Snx19	sorting nexin 19	Chr9: 30.462295	7.20291	14.2	Chr11: 107.964395	0.66508	22	0.000473595	0.332276	-0.541931	0.00424057
ILM5390278	ILMN_5390278		66526	11984	Tdeanc2	transcription elongation factor A (SII) N-terminal and central domain containing 2	Chr4: 107.139165	7.90042	65.3	Chr4: 105.248708	0.664497	22	0.000481736	0	0	1
ILM102100736	ILMN_102100736		30050	8131	Fbxw2	F-box and WD-40 domain protein 2	Chr2: 34.804929	8.33922	11	Chr4: 50.868199	-0.664415	22	0.000482894	0.421481	0.251573	0.21507
ILM130487	ILMN_130487		104183	74931	Chi3l4	chitinase 3-like 4	Chr3: 106.206031	8.67543	16	Chr2: 82.106116	-0.664323	22	0.000484189	0.335712	0.627913	0.000594112
ILM105080114	ILMN_105080114		12355	3759	Nr1i3	nuclear receptor subfamily 1, group I, member 3	Chr1: 171.219222	9.0887	17.9	Chr2: 78.100320	0.663794	22	0.000491713	0.212044	-0.27996	0.165991
ILM1230161	ILMN_1230161		66337	84685	1700025K23Rik	RIKEN cDNA 1700025K23 gene	Chr10: 39.118867	6.603	14.7	Chr1: 73.418156	0.663266	22	0.000499326	0	-0.308263	0.125492
ILM3840722	ILMN_3840722		212503	72096	Paox	polyamine oxidase (exo-N4-amino)	Chr7: 140.132456	7.1644	12.9	Chr2: 82.106116	0.663228	22	0.000499879	0.341756	0.180352	0.377964
ILM100770300	ILMN_100770300		78455	8918	Helz	helicase with zinc finger domain	Chr11: 107.687208	7.36093	14.9	Chr2: 7.696420	0.663073	22	0.000502143	0.41254	0.28819	0.153374
ILM5690685	ILMN_5690685		114641	100538	Rpl31	ribosomal protein L31 -verified: good probe	Chr1: 39.371789	10.7229	22.4	Chr2: 78.100320	0.663063	22	0.000502278	0.253498	0.38751	0.0504725
ILM100940538	ILMN_100940538		268373	115610	Ppia	peptidylprolyl isomerase A (cyclophilin A)	Chr11: 51.913078	14.0938	24.5	Chr2: 78.100320	0.663021	22	0.000502891	0.415454	0.350582	0.0791007
ILM103360121	ILMN_103360121		77265		9430002A10Rik	RIKEN cDNA 9430002A10 gene	Chr8: 88.174893	7.11995	14	Chr9: 45.693319	0.662841	22	0.000505529	0	-0.313134	0.119324
ILM2650180	ILMN_2650180		18458	37638	Pabpc1	poly A binding protein, cytoplasmic 1	Chr15: 36.608458	9.79415	13.1	Chr2: 9.829662	-0.662793	22	0.000506228	0.375191	0.51862	0.00663873
ILM106110592	ILMN_106110592		237890	19082	Slfn14	schlafen family member 14	Chr11: 83.276170	8.99979	11.1	Chr4: 101.430243	-0.662633	22	0.000508589	0	0.685569	0.000110988
ILM6290097	ILMN_6290097		74754	8850	Dhcr24	24-dehydrocholesterol reductase	Chr4: 106.588881	7.08806	15.8	Chr2: 83.413222	0.662558	22	0.000509696	0.348871	-0.0535608	0.79497
ILM3780215	ILMN_3780215		15495	15495	Slc10a4	hydroxy-delta-5-steroid dehydrogenase, 3 beta- and steroid delta-isomerase 4	Chr3: 98.552601	6.37004	19.7	Chr1: 88.137883	-0.662533	22	0.000510059	0.345819	-0.189182	0.354656
ILM100450341	ILMN_100450341		67746		4930577N17Rik	RIKEN cDNA 4930577N17 gene	Chr3: 51.278007	7.43801	12.8	Chr2: 93.321195	0.662449	22	0.00051131	0	0.204639	0.315954
ILM3120364	ILMN_3120364		230233	2699	Ikbkap	inhibitor of kappa light polypeptide enhancer in B-cells, kinase complex-associated protein	Chr4: 56.751073	8.03138	11.3	Chr13: 20.407700	0.662185	22	0.00051523	0.403034	0.21169	0.2992
ILM4280575	ILMN_4280575		68033	45672	Cox19	COX19 cytochrome c oxidase assembly homolog (S. cerevisiae)	Chr5: 139.338099	10.0388	15.7	Chr1: 92.373273	0.662125	22	0.000516119	0	-0.317746	0.113691
ILM70066	ILMN_70066		18844	56426	Plxna1	plexin A1	Chr6: 89.319063	6.327	16.5	Chr17: 3.223874	0.662051	22	0.000517228	0.379607	-0.155708	0.447517
ILM104070181	ILMN_104070181				MJ-1000-76_241	MJ-1000-76_241 (Illumina MJDC Stanford Doped Control Probe)	ChrZ: 1.000000	6.63839	10.2	Chr2: 23.766163	0.661147	22	0.000530896	0	0.294286	0.144478
ILM2510348	ILMN_2510348		57267	3591	Apba3	amyloid beta (A4) precursor protein-binding, family A, member 3	Chr10: 81.272847	8.02627	13.1	Chr2: 78.100320	0.660754	22	0.000536925	0.375057	-0.43591	0.026009
ILM2510093	ILMN_2510093		16539	22465	Kcns2	K+ voltage-gated channel, subfamily S, 2	Chr15: 34.841964	6.399	13.2	Chr1: 70.759517	-0.660415	22	0.000542183	0.203035	-0.370333	0.0625599
ILM1690021	ILMN_1690021		68347	16917	0610011F06Rik	RIKEN cDNA 0610011F06 gene	Chr17: 25.876492	9.51589	10.6	Chr1: 92.373273	0.660301	22	0.000543965	0	-0.429782	0.0284292
ILM100780059	ILMN_100780059		330665		D130074M14Rik	RIKEN D130074M14Rik	Chr7: 137.383049	8.65011	21.2	Chr2: 82.106116	-0.660248	22	0.000544793	0	0.285053	0.1581
ILM100510711	ILMN_100510711		78687		0610025J13Rik	RIKEN cDNA 0610025J13 gene	Chr4: 98.331397	6.63396	10.9	Chr9: 45.693319	-0.660237	22	0.000544961	0	-0.254196	0.210165
ILM1340427	ILMN_1340427		68631	9322	Cryl1	crystallin, lambda 1	Chr14: 57.275125	9.98038	11.6	Chr2: 78.100320	0.659961	22	0.000549291	0.334735	-0.0603924	0.769473
ILM104050739	ILMN_104050739		73122	3141	Tgfbrap1	transforming growth factor, beta receptor associated protein 1	Chr1: 43.074650	6.67045	13.7	Chr2: 7.696420	0.659592	22	0.000555124	0.311416	-0.0494172	0.810537
ILM102630113	ILMN_102630113		384730		LOC384730	similar to NADP-dependent malic enzyme, mitochondrial precursor (NADP-ME) (Malic enzyme 3)	Chr7: 89.729846	6.60061	10.2	Chr3: 102.111029	-0.659581	22	0.00055529	0	0	1
ILM3190037	ILMN_3190037		12721	6545	Coro1a	coronin, actin binding protein 1A	Chr7: 126.702041	9.84558	12.5	Chr2: 92.415016	-0.659498	22	0.000556606	0.529002	0.889526	1.22804e-09
ILM6770717	ILMN_6770717		17105	80675	Lyzs	lysozyme	Chr10: 117.282105	11.6546	14.7	Chr2: 79.343444	-0.659434	22	0.000557635	0.266526	0.543088	0.00414385
ILM5860725	ILMN_5860725		118451	99837	Mrps2	mitochondrial ribosomal protein S2	Chr2: 28.470755	7.33622	24.6	Chr2: 78.100320	0.659143	22	0.00056228	0	-0.284535	0.158891
ILM106980706	ILMN_106980706				scl0002389.1_120	scl0002389.1_120	Chr12: 71.133818	6.59482	12.3	Chr2: 92.415016	-0.659119	22	0.000562673	0	0	1
ILM3440047	ILMN_3440047		67013	12070	Oma1	OMA1 homolog, zinc metallopeptidase (S. cerevisiae)	Chr4: 103.366161	9.01887	13.1	Chr2: 82.106116	0.659116	22	0.000562724	0.292168	0.122592	0.550767
ILM102030041	ILMN_102030041		320267	45954	Fubp3	far upstream element (FUSE) binding protein 3	Chr2: 31.617318	9.74951	16.9	Chr2: 78.100320	0.65876	22	0.00056846	0.287636	-0.108277	0.598537
ILM3850286	ILMN_3850286		71623	110737	Krtap5-2	keratin associated protein 5-2	Chr7: 142.174807	6.38485	20.8	Chr2: 92.415016	-0.658636	22	0.000570469	0	0.388582	0.0497836
ILM3830022	ILMN_3830022		24050	99740	Sept3	septin 3 (neuronal-specific)	Chr15: 82.291749	6.49634	12	Chr1: 88.137883	-0.658567	22	0.000571597	0.386117	-0.165328	0.419594
ILM4210707	ILMN_4210707		24030	6848	Mrps12	mitochondrial ribosomal protein S12	Chr7: 28.739674	11.3489	21.9	Chr2: 82.047080	0.658449	22	0.000573516	0.422794	-0.372056	0.0612549
ILM1660095	ILMN_1660095		16597	21417	Klf12	Kruppel-like factor 12	Chr14: 99.870960	6.73167	12.6	Chr2: 88.346298	-0.658421	22	0.000573984	0.367921	-0.264357	0.191884
ILM6590170	ILMN_6590170		233103	8795	KIAA0355	KIAA0355 protein	Chr7: 34.237098	9.45647	14.5	Chr4: 101.430243	-0.65833	22	0.000575463	0	0	1
ILM4120592	ILMN_4120592		20199	2224	S100a5	S100 calcium binding protein A5	Chr3: 90.611562	6.32804	15.1	Chr2: 83.413222	-0.65821	22	0.000577432	0	-0.0214948	0.916992
ILM2850600	ILMN_2850600		17766	1839	Nudt1	nudix (nucleoside diphosphate linked moiety X)-type motif 1	Chr5: 140.337733	10.1229	14.5	Chr2: 79.343444	0.657967	22	0.00058143	0.233645	0.210646	0.301646
ILM2510706	ILMN_2510706		108645	8323	Mat2b	methionine adenosyltransferase II, beta	Chr11: 40.692546	8.14164	12.3	Chr11: 107.964395	-0.657888	22	0.000582742	0.332467	-0.0484921	0.814023
ILM2340050	ILMN_2340050		230393	9842	Focad	focadhesin	Chr4: 88.410832	9.7999	12.9	Chr2: 93.321195	0.657815	22	0.000583941	0	0	1
ILM1230100	ILMN_1230100		22122	2484	Tsta3	tissue specific transplantation antigen P35B	Chr15: 75.924702	10.5807	12.1	Chr2: 76.018672	0.657789	22	0.000584384	0.474026	-0.110283	0.591738
ILM6550358	ILMN_6550358		14528	132	Gch1	GTP cyclohydrolase 1 (BH4 tetrahydrobiopterin biosynthesis, dopa-responsive dystonia and hyperphenylalaninemia)	Chr14: 47.154160	10.6634	10.5	Chr2: 78.100320	-0.657407	22	0.000590736	0.297622	0.424131	0.0308184
ILM4760152	ILMN_4760152		102022	119893	Ces6	carboxylesterase 6	Chr8: 104.741560	6.69167	11.7	Chr19: 48.574400	-0.656908	22	0.000599145	0.244813	-0.176891	0.387338
ILM103850408	ILMN_103850408		78651	38271	Lsm6	LSM6 homolog, U6 small nuclear RNA associated (S. cerevisiae)	Chr8: 78.808112	11.9423	18.8	Chr1: 78.932505	0.656892	22	0.00059942	0	0.0829505	0.687052
ILM1170377	ILMN_1170377		105653	8847	Phyhip	phytanoyl-CoA hydroxylase interacting protein	Chr14: 70.468462	7.48185	17.8	Chr2: 93.321195	0.656883	22	0.000599577	0.319341	-0.117431	0.567786
ILM6620131	ILMN_6620131		19341	101538	Rab4a	RAB4A, member RAS oncogene family	Chr8: 123.834947	7.8819	11	Chr2: 93.321195	0.656417	22	0.000607506	0.473522	-0.692465	8.8559e-05
ILM6370390	ILMN_6370390		13638	3635	Efna3	ephrin A3	Chr3: 89.314895	7.51761	12.8	Chr2: 14.395051	-0.656194	22	0.000611348	0.268405	-0.166235	0.417011
ILM100870193	ILMN_100870193		78393		2610318M16Rik	RIKEN cDNA 2610318M16 gene	Chr14: 8.368410	6.35824	14	Chr6: 23.242013	0.65586	22	0.000617116	0	-0.222277	0.275106
ILM2230717	ILMN_2230717		11433	37499	Acp5	acid phosphatase 5, tartrate resistant	Chr9: 22.126852	7.63114	15.9	Chr2: 9.829662	0.655846	22	0.000617374	0.39884	0.55723	0.00310461
ILM730112	ILMN_730112		74360	8790	Cep57	centrosomal protein 57	Chr9: 13.808466	9.92572	10.6	Chr2: 157.995222	-0.655842	22	0.000617445	0.400486	0.223949	0.271419
ILM5290440	ILMN_5290440		320099		BC106179	cDNA sequence BC106179	Chr16: 23.221553	6.3502	14.3	Chr4: 105.248708	0.655754	22	0.000618959	0	0.752495	9.23992e-06
ILM5420093	ILMN_5420093		74407	12860	Ttc25	tetratricopeptide repeat domain 25	Chr11: 100.571628	6.56591	11.1	Chr19: 10.708414	0.655678	22	0.000620289	0	0.085735	0.677094
ILM4150136	ILMN_4150136		66915	82250	Myeov2	myeloma overexpressed 2	Chr1: 92.637270	11.5409	12.9	Chr2: 78.100320	0.655577	22	0.000622051	0	-0.324128	0.106222
ILM106760010	ILMN_106760010		11834	7629	Aqr	aquarius	Chr2: 114.153179	6.52541	15.8	Chr2: 14.395051	0.655206	22	0.000628576	0.348609	0.472664	0.0147519
ILM103830465	ILMN_103830465		225497	86702	Gm93	gene model 93, (NCBI)	Chr18: 50.282118	6.70385	9.6	Chr17: 81.622061	-0.655187	22	0.000628915	0.420787	-0.0691464	0.737142
ILM102970348	ILMN_102970348				1110062G22Rik	RIKEN 1110062G22Rik	ChrX: 37.163944	6.54564	12.6	Chr2: 88.346298	0.654701	22	0.000637538	0	0.621713	0.000697812
ILM4540722	ILMN_4540722		74277	8105	Chic2	cysteine-rich hydrophobic domain 2	Chr5: 75.027109	10.6482	15.8	Chr7: 111.707135	-0.654553	22	0.000640188	0.351062	0.370524	0.0624146
ILM100070338	ILMN_100070338		243737		LOC243737	similar to Kruppel-like factor 14, BTE-binding protein 5	Chr6: 30.957828	6.67124	10.1	Chr1: 171.193042	-0.654313	22	0.000644505	0	0.528907	0.00546834
ILM2340750	ILMN_2340750		215512	12775	5730593F17Rik	RIKEN cDNA 5730593F17 gene	Chr11: 95.381591	13.2183	14.3	Chr5: 90.012727	-0.65397	22	0.000650707	0	0.833288	1.2642e-07
ILM3870110	ILMN_3870110		54152	38094	Dnalc4	dynein, axonemal, light chain 4	Chr15: 79.761472	6.43169	16.6	Chr2: 82.047080	-0.653283	22	0.000663285	0	0.383312	0.0532417
ILM450301	ILMN_450301		56812	4902	Dnajb10	DnaJ (Hsp40) homolog, subfamily B, member 10	Chr1: 75.245578	13.1626	16.7	Chr2: 93.321195	-0.65319	22	0.00066501	0.176783	-0.309422	0.124004
ILM2480184	ILMN_2480184		19182	2097	Psmc3	proteasome (prosome, macropain) 26S subunit, ATPase 3	Chr2: 91.059052	12.0099	15	Chr2: 83.413222	0.652907	22	0.000670272	0.405414	-0.0197583	0.923678
ILM5900082	ILMN_5900082		100561	26432	Slc15a4	solute carrier family 15, member 4	Chr5: 127.596189	7.11287	13.4	Chr2: 82.047080	0.65289	22	0.000670576	0.309713	0.179678	0.379781
ILM770008	ILMN_770008		80517	10756	Herpud2	HERPUD family member 2	Chr9: 25.133214	7.73237	13	Chr2: 7.696420	-0.652702	22	0.0006741	0	-0.25144	0.21532
ILM101660333	ILMN_101660333		74392	15610	Specc1l	SPECC1-like	Chr10: 75.245409	6.5458	13.1	Chr19: 7.273188	0.652317	22	0.000681336	0.539553	0.0842656	0.682342
ILM770014	ILMN_770014		18102	56418	Nme1	expressed in non-metastatic cells 1, protein	Chr11: 93.959259	12.725	18.6	Chr2: 78.100320	0.652236	22	0.000682865	0.420542	0.104903	0.610047
ILM106590301	ILMN_106590301		52421		D4Ertd681e	DNA segment, Chr 4, ERATO Doi 681, expressed	Chr4: 97.893816	7.76332	9.6	Chr7: 111.707135	0.652198	22	0.000683585	0	-0.279563	0.166618
ILM105670451	ILMN_105670451		16865	38244	Lgtn	ligatin	Chr1: 131.158551	6.92381	12.7	Chr2: 9.829662	0.652181	22	0.000683905	0.173041	-0.0359831	0.861464
ILM103990128	ILMN_103990128		225523	27415	Ccdc100	coiled-coil domain containing 100	Chr18: 53.685816	6.62717	20.5	Chr17: 76.161954	0.652088	22	0.000685667	0.344352	0.370706	0.0622755
ILM4280687	ILMN_4280687		67138	70768	Herc5	hect domain and RLD 5	Chr6: 57.618617	6.65284	12.7	Chr13: 7.000000	-0.651964	22	0.000688033	0.290481	0.254481	0.209637
ILM2900347	ILMN_2900347		102462	6120	Imp3	IMP3, U3 small nucleolar ribonucleoprotein, homolog (yeast)	Chr9: 56.938030	11.6193	23.4	Chr2: 78.100320	0.651959	22	0.000688122	0.488737	0.177917	0.384545
ILM104060020	ILMN_104060020		19896	117965	Rpl10a	ribosomal protein L10A	Chr17: 28.329039	13.4006	10.9	Chr9: 31.156625	0.651889	22	0.000689468	0.394704	0.433022	0.0271277
ILM100460369	ILMN_100460369		211948	14272	E430028B21Rik	RIKEN cDNA E430028B21 gene	Chr14: 26.670976	6.54958	11.5	Chr2: 157.995222	-0.651539	22	0.000696172	0	0.165829	0.418166
ILM6510672	ILMN_6510672		81003	1251	Trim23	tripartite motif protein 23	Chr13: 104.201417	7.74363	13.7	Chr2: 7.696420	-0.651517	22	0.000696589	0.288289	-0.218912	0.282626
ILM4760253	ILMN_4760253		17993	1866	Ndufs4	NADH dehydrogenase (ubiquinone) Fe-S protein 4	Chr13: 114.351470	11.3273	19.1	Chr1: 92.373273	0.651372	22	0.000699387	0.290773	-0.358805	0.0718516
ILM104610008	ILMN_104610008		383260		Gm1257	gene model 1257, (NCBI)	Chr17: 56.846308	6.83841	14.8	Chr4: 107.548653	0.651182	22	0.000703067	0	0	1
ILM1170088	ILMN_1170088		99375	81724	Cul4a	cullin 4A	Chr8: 13.106213	8.82182	14.7	Chr2: 88.346298	-0.651087	22	0.000704904	0.336111	-0.0273056	0.894661
ILM102510168	ILMN_102510168		108934	122114	BC024659	cDNA sequence BC024659	Chr13: 41.272713	7.73656	13.9	Chr2: 92.415016	0.650975	22	0.000707086	0	-0.173266	0.397294
ILM1050162	ILMN_1050162		237898	13066	Usp32	ubiquitin specific peptidase 32	Chr11: 84.988376	8.2298	10.2	Chr2: 157.995222	-0.650907	22	0.000708421	0.310464	0.196432	0.336169
ILM106840154	ILMN_106840154		12355	3759	Nr1i3	nuclear receptor subfamily 1, group I, member 3	Chr1: 171.219290	9.74033	13.2	Chr9: 62.264541	0.65068	22	0.000712855	0.212044	-0.27996	0.165991
ILM5550136	ILMN_5550136		19664	7511	Rbpj	recombination signal binding protein for immunoglobulin kappa J region	Chr5: 53.590431	6.58283	11.5	Chr4: 107.548653	0.65066	22	0.00071326	0.3063	0.171971	0.400885
ILM5390180	ILMN_5390180		66256	2369	Ssr2	signal sequence receptor, beta	Chr3: 88.588202	11.5705	16.5	Chr2: 78.100320	0.650508	22	0.000716245	0.228479	-0.0472869	0.818568
ILM2480053	ILMN_2480053		218832	5124	Polr3a	polymerase (RNA) III (DNA directed) polypeptide A	Chr14: 24.449083	7.3144	14.9	Chr2: 83.413222	0.650471	22	0.000716973	0.355953	0.289221	0.151844
ILM6980687	ILMN_6980687		26390	69109	Mapkbp1	mitogen activated protein kinase binding protein 1	Chr2: 120.025109	6.52701	13.2	Chr6: 122.825904	-0.650468	22	0.00071704	0.247314	-0.214184	0.293409
ILM6130605	ILMN_6130605		14056	37926	Ezh2	enhancer of zeste 2 (polycomb repressive complex 2 member)	Chr6: 47.558217	10.8995	13.1	Chr2: 72.401799	-0.650443	22	0.000717521	0.28551	0.594649	0.00135621
ILM5340575	ILMN_5340575		69955	4788	Fars2	phenylalanine-tRNA synthetase 2 (mitochondrial)	Chr13: 36.537517	10.5573	20.4	Chr13: 25.000000	0.650394	22	0.000718484	0	-0.395027	0.0457969
ILM3800603	ILMN_3800603		353499	16971	Tmc4	transmembrane channel-like gene family 4	Chr7: 3.667114	6.85818	14.4	Chr2: 93.321195	0.650163	22	0.000723072	0	-0.247358	0.223112
ILM3940338	ILMN_3940338		76467	56555	Msrb2	methionine sulfoxide reductase B2	Chr2: 19.394379	7.79608	9.8	Chr16: 84.999050	0.649529	22	0.000735766	0.318109	-0.257744	0.203653
ILM1240593	ILMN_1240593		76908		1110048D14Rik	RIKEN cDNA 1110048D14 gene	Chr5: 29.230059	6.79563	16.9	Chr2: 94.537781	0.649452	22	0.000737312	0	0	1
ILM430215	ILMN_430215		19385	21600	Ranbp1	RAN binding protein 1	Chr16: 18.240095	12.8622	14.6	Chr2: 78.100320	0.649373	22	0.000738909	0.530124	0.619621	0.00073619
ILM101240288	ILMN_101240288		236866		Olfr1326-ps1	olfactory receptor 1326, pseudogene 1	ChrX: 74.571109	6.40893	12.3	Chr2: 83.413222	0.649355	22	0.000739271	0	0.327966	0.10191
ILM4010458	ILMN_4010458		51960	12710	Kctd18	potassium channel tetramerisation domain containing 18	Chr1: 57.965474	8.00145	12.6	Chr8: 94.374289	-0.649214	22	0.000742133	0	-0.286815	0.155434
ILM5270609	ILMN_5270609		242705	48264	E2f2	E2F transcription factor 2	Chr4: 136.194511	14.3051	14	Chr1: 92.373273	-0.648922	22	0.000748074	0.355861	0.868146	9.15054e-09
ILM1850195	ILMN_1850195		26893	4977	Cops6	COP9 (constitutive photomorphogenic) homolog, subunit 6 (Arabidopsis thaliana)	Chr5: 138.163528	11.1576	13.4	Chr4: 101.430243	0.648913	22	0.000748261	0.219571	-0.595061	0.00134316
ILM5390114	ILMN_5390114		14105	87811	Srsf10	serine/arginine-rich splicing factor 10	Chr4: 135.869149	8.6417	11.3	Chr11: 33.490349	-0.648883	22	0.000748889	0.426343	0	1
ILM5890440	ILMN_5890440		56176	32444	Pigp	phosphatidylinositol glycan anchor biosynthesis, class P	Chr16: 94.367566	9.05868	10.5	Chr1: 73.418156	0.64869	22	0.000752839	0.399983	-0.323187	0.1073
ILM6200725	ILMN_6200725		73739	12514	Cby1	chibby homolog 1 (Drosophila)	Chr15: 79.667009	6.7893	21.5	Chr2: 82.106116	0.6486	22	0.0007547	0.355495	-0.00563674	0.978198
ILM4200735	ILMN_4200735		12226	37521	Btg1	B-cell translocation gene 1, anti-proliferative	Chr10: 96.618286	8.54896	10.7	Chr11: 107.964395	-0.648504	22	0.000756675	0.408165	0.756217	7.86812e-06
ILM3520132	ILMN_3520132		33529		Mad	Max dimerization protein	Chr6: 86.650859	8.19739	15.9	Chr2: 93.321195	-0.648062	22	0.000765845	0	0.299064	0.137771
ILM2120725	ILMN_2120725		270152	17708	Amica1	adhesion molecule, interacts with CXADR antigen 1	Chr9: 45.050671	8.23194	17.7	Chr2: 83.413222	-0.647769	22	0.000771985	0.487118	0.569795	0.00237643
ILM50577	ILMN_50577		67941	69197	Rps27l	ribosomal protein S27-like	Chr9: 66.947609	13.146	16.9	Chr2: 79.343444	0.647726	22	0.000772872	0	0.118104	0.565551
ILM3710053	ILMN_3710053		14356	8142	Fxc1	fractured callus expressed transcript 1	Chr7: 105.641149	9.78694	12.5	Chr2: 72.401799	0.647726	22	0.000772873	0.389434	0.375991	0.0583542
ILM4200180	ILMN_4200180		319513	11241	A930025D01Rik	RIKEN cDNA A930025D01 gene	Chr2: 130.418288	7.0962	14.9	Chr19: 3.337223	0.647359	22	0.00078063	0	0.0195435	0.924505
ILM103780739	ILMN_103780739		383934		LOC383934	similar to eukaryotic translation initiation factor 3 subunit 10, putative	Chr3: 151.612440	6.7311	9.4	Chr9: 72.152200	-0.647262	22	0.000782687	0	0	1
ILM3990091	ILMN_3990091		56737	5930	Alg2	asparagine-linked glycosylation 2 homolog (yeast, alpha-1,3-mannosyltransferase)	Chr4: 47.470034	8.72915	18	Chr2: 78.100320	0.64723	22	0.000783364	0.359936	-0.36255	0.0687241
ILM106620452	ILMN_106620452		114715	24919	Spred1	sprouty protein with EVH-1 domain 1, related sequence	Chr2: 117.182070	8.08211	15.8	Chr5: 103.116820	0.647061	22	0.000786959	0.520156	-0.202196	0.321891
ILM100130097	ILMN_100130097		18710	2690	Pik3r3	phosphatidylinositol 3 kinase, regulatory subunit, polypeptide 3 (p55)	Chr4: 116.303002	7.09951	14.7	Chr19: 44.191429	0.646888	22	0.000790663	0.27491	-0.357848	0.072668
ILM105550722	ILMN_105550722		69549	19923	2310009B15Rik	RIKEN cDNA 2310009B15 gene	Chr1: 138.853600	9.54146	16.5	Chr9: 62.264541	0.646851	22	0.000791466	0	-0.114233	0.578448
ILM4050441	ILMN_4050441		67397	4963	Erp29	endoplasmic reticulum protein ERp29	Chr5: 121.444792	12.8383	13.6	Chr2: 78.100320	0.646299	22	0.000803364	0.427199	0.414267	0.0353735
ILM100060273	ILMN_100060273		381925	38751	Ppapdc1a	phosphatidic acid phosphatase type 2 domain containing 1A	Chr7: 129.391260	7.05254	12.5	Chr2: 9.829662	-0.64626	22	0.000804219	0	-0.165931	0.417875
ILM5220152	ILMN_5220152		94061	41355	Mrpl1	mitochondrial ribosomal protein L1	Chr5: 96.264199	9.85486	15.6	Chr2: 78.100320	0.64621	22	0.000805313	0	-0.182851	0.371281
ILM1770079	ILMN_1770079		14768	4417	Lancl1	LanC (bacterial lantibiotic synthetase component C)-like 1	Chr1: 67.000572	6.98792	12	Chr1: 66.636909	0.646193	22	0.000805669	0.374876	-0.177039	0.386933
ILM2630047	ILMN_2630047		75758	12622	9130401M01Rik	RIKEN cDNA 9130401M01 gene	Chr15: 58.017996	7.82257	10.4	Chr2: 92.415016	-0.645807	22	0.000814112	0	0.0318839	0.877121
ILM2850050	ILMN_2850050		60421		Hrmt1l2	heterogeneous nuclear ribonucleoproteins methyltransferase-like 2 (S. cerevisiae)	Chr7: 44.976893	11.8444	16.2	Chr2: 78.100320	0.645609	22	0.000818486	0	0	1
ILM100670685	ILMN_100670685		74754	8850	Dhcr24	24-dehydrocholesterol reductase	Chr4: 106.586780	7.03764	15.7	Chr4: 101.430243	0.645602	22	0.000818644	0.348871	-0.0535608	0.79497
ILM101240601	ILMN_101240601		14756	1152	Gpld1	glycosylphosphatidylinositol specific phospholipase D1	Chr13: 24.987623	8.70938	12.1	Chr2: 157.995222	0.64524	22	0.000826657	0.42375	-0.148531	0.468977
ILM106040273	ILMN_106040273		226439		Ascl5	achaete-scute complex homolog 5 (Drosophila)	Chr1: 136.051005	6.71864	20.7	Chr1: 127.154464	0.645219	22	0.000827131	0	0.336007	0.0933
ILM102480458	ILMN_102480458		319651	10858	Usp37	ubiquitin specific peptidase 37	Chr1: 74.437625	9.63235	16.6	Chr2: 72.401799	-0.645145	22	0.000828777	0	0.381608	0.0543994
ILM106550750	ILMN_106550750		76670	17048	Ttc18	tetratricopeptide repeat domain 18	Chr14: 20.425059	6.50627	24.3	Chr13: 7.000000	-0.644781	22	0.000836917	0	-0.117914	0.566182
ILM3170364	ILMN_3170364		14607	3043	Gip	gastric inhibitory polypeptide	Chr11: 96.028685	7.25243	11.2	ChrX: 24.000000	-0.644579	22	0.000841481	0.252805	-0.169762	0.407054
ILM104610017	ILMN_104610017		17716	5011	mt-Nd1	NADH dehydrogenase 1, mitochondrial (ubiquinone, complex 1)	ChrM: 0.003387	15.4389	20.4	Chr2: 79.343444	0.64427	22	0.000848491	0	0.175822	0.390258
ILM6660438	ILMN_6660438		99152	8359	Anapc2	anaphase promoting complex subunit 2	Chr2: 25.285517	10.6985	11.1	Chr4: 101.430243	0.644148	22	0.000851251	0.221365	-0.278512	0.168285
ILM540138	ILMN_540138		77034	12668	2510039O18Rik	RIKEN cDNA 2510039O18 gene	Chr4: 147.946814	8.64359	13.4	Chr8: 94.374289	0.644132	22	0.000851625	0	0.201152	0.324449
ILM1050672	ILMN_1050672		74754	8850	Dhcr24	24-dehydrocholesterol reductase	Chr4: 106.084653	6.74776	10.2	Chr2: 92.415016	0.644079	22	0.000852838	0.348871	-0.0535608	0.79497
ILM100780008	ILMN_100780008		214900		Gm544	gene model 544, (NCBI)	ChrUn: 1.000000	6.68112	10.3	Chr1: 92.373273	-0.643917	22	0.000856541	0	0	1
ILM6110280	ILMN_6110280		215627	65127	Zbtb8	zinc finger and BTB domain containing 8	Chr4: 129.426533	6.46095	15.6	Chr2: 82.106116	0.64384	22	0.000858302	0	-0.360096	0.0707616
ILM610441	ILMN_610441		64658	11207	Mrps25	mitochondrial ribosomal protein S25	Chr6: 92.175732	8.2778	14.3	Chr2: 78.100320	0.643811	22	0.00085897	0.182041	-0.327251	0.102703
ILM4480408	ILMN_4480408		12812	3413	Coil	coilin	Chr11: 88.991218	7.2595	16.7	Chr2: 83.413222	0.643763	22	0.000860087	0.403814	0.0116693	0.954882
ILM780039	ILMN_780039		26572	2710	Cops3	COP9 (constitutive photomorphogenic) homolog, subunit 3 (Arabidopsis thaliana)	Chr11: 59.817973	12.0734	11.7	Chr2: 78.100320	0.643444	22	0.000867445	0.317692	0.189435	0.354001
ILM580280	ILMN_580280		270106	100958	Rpl13	ribosomal protein L13	Chr8: 123.103288	15.0822	10.6	Chr2: 9.829662	0.643437	22	0.000867613	0	0.430831	0.0280023
ILM105420047	ILMN_105420047		791284		ENSMUSG00000066092	predicted gene, ENSMUSG00000066092	Chr7: 144.425502	6.51329	10.5	Chr7: 117.164563	0.643285	22	0.000871137	0	-0.0619348	0.763747
ILM105900138	ILMN_105900138		77039		Hif1an	RIKEN cDNA 2310046M24 gene	Chr19: 44.575944	8.65707	14.2	Chr2: 7.696420	0.642941	22	0.000879179	0	0.0762688	0.711152
ILM840672	ILMN_840672		218341	18282	Rfesd	Rieske (Fe-S) domain containing	Chr13: 76.007989	10.9947	12.4	Chr19: 4.845967	0.642865	22	0.000880959	0.284031	0.132435	0.518973
ILM1740142	ILMN_1740142		75406	11535	Ndufs7	NADH dehydrogenase (ubiquinone) Fe-S protein 7	Chr10: 80.256649	11.4016	11.1	Chr1: 92.373273	0.642863	22	0.000880992	0.275131	-0.245419	0.226879
ILM102340181	ILMN_102340181		15168	22453	Hcn3	hyperpolarization-activated, cyclic nucleotide-gated K+ 3	Chr3: 89.146397	7.0636	15.5	Chr2: 93.321195	0.642589	22	0.000887458	0.228747	-0.130784	0.524244
ILM360348	ILMN_360348		11972	3444	Atp6v0d1	ATPase, H+ transporting, lysosomal 38kDa, V0 subunit d1	Chr8: 105.530842	10.0554	13.4	Chr11: 107.964395	-0.642539	22	0.000888629	0.339963	-0.098383	0.632545
ILM100460156	ILMN_100460156		80707	56334	Wwox	WW domain-containing oxidoreductase	Chr8: 114.453483	7.79784	11.6	Chr4: 96.896949	-0.642447	22	0.000890812	0.387482	-0.335486	0.0938411
ILM50019	ILMN_50019		228608	69268	Smox	spermine oxidase	Chr2: 131.524905	13.0664	14.8	Chr2: 93.321195	-0.642365	22	0.000892754	0.379449	0.255764	0.20727
ILM1570364	ILMN_1570364		68052	38660	Rps13	ribosomal protein S13	Chr7: 116.332949	13.5167	14	Chr2: 79.343444	0.64229	22	0.000894543	0	0.61172	0.000898092
ILM104850670	ILMN_104850670		12421	7659	Rb1cc1	RB1-inducible coiled-coil 1	Chr1: 6.248737	9.07362	12.1	Chr2: 79.343444	-0.642183	22	0.000897081	0	-0.0131048	0.949338
ILM770528	ILMN_770528		76469		Cmya5	cardiomyopathy associated 5	Chr13: 93.041412	6.62184	10.2	Chr7: 81.535217	0.642061	22	0.000900012	0.377422	-0.00593586	0.977041
ILM6900142	ILMN_6900142		70380	87046	Mospd1	motile sperm domain containing 1	ChrX: 53.370421	8.37717	12.2	Chr2: 72.401799	-0.641815	22	0.000905908	0.451464	0.0597553	0.771841
ILM5080711	ILMN_5080711		224022	20883	Slc7a4	solute carrier family 7 (cationic amino acid transporter, y+ system), member 4	Chr16: 17.573103	7.35895	15.4	Chr2: 79.343444	0.641812	22	0.000905968	0	-0.39106	0.0482199
ILM2570184	ILMN_2570184		66117	41627	1110001J03Rik	RIKEN cDNA 1110001J03 gene	Chr6: 38.539347	11.598	11.9	Chr1: 93.251503	0.64161	22	0.000910835	0	-0.390608	0.0485018
ILM360100	ILMN_360100		140494	39904	Atp6v0a4	ATPase, H+ transporting, lysosomal V0 subunit A4	Chr6: 38.048750	6.9677	12	Chr2: 92.415016	-0.641464	22	0.000914368	0.290565	-0.241243	0.235133
ILM102570497	ILMN_102570497		64898	8769	Lpin2	lipin 2	Chr17: 71.239985	10.1799	10.8	Chr2: 78.100320	-0.641193	22	0.000920948	0.327144	0.123285	0.548499
ILM104810309	ILMN_104810309		66067	32209	Gtpbp8	GTP-binding protein 8 (putative)	Chr16: 44.741050	7.00525	13.1	Chr1: 173.633577	-0.641043	22	0.000924617	0	-0.198272	0.33157
ILM3440112	ILMN_3440112		75210	11897	Prr3	proline-rich polypeptide 3	Chr17: 35.972924	6.95967	14.4	ChrX: 9.334336	0.640953	22	0.000926824	0	0.299751	0.136824
ILM104590079	ILMN_104590079		226442	8270	Zfp281	zinc finger protein 281	Chr1: 136.629839	7.87057	14.6	Chr2: 83.413222	0.640921	22	0.000927602	0.360642	0.370916	0.0621161
ILM130731	ILMN_130731		20498	21056	Slc12a4	solute carrier family 12, member 4	Chr8: 105.943890	7.20461	12.6	Chr2: 9.829662	0.64086	22	0.000929105	0.370316	0.000613272	0.997628
ILM4850138	ILMN_4850138		66505	4828	Zmynd11	zinc finger, MYND domain containing 11	Chr13: 9.735395	6.59089	15.4	Chr4: 105.248708	0.640856	22	0.000929212	0.405	-0.154933	0.44981
ILM6110010	ILMN_6110010		22598	40785	Slc6a18	solute carrier family 6 (neurotransmitter transporter), member 18	Chr13: 73.664069	6.46359	11	Chr13: 7.000000	0.64067	22	0.000933796	0.162461	-0.198841	0.330155
ILM106590504	ILMN_106590504		74706		4930507D05Rik	RIKEN cDNA 4930507D05 gene	Chr10: 62.450956	6.41342	12.5	Chr9: 51.713125	0.640551	22	0.000936724	0	0.0410963	0.842005
ILM100730739	ILMN_100730739		76263	41075	Gstk1	glutathione S-transferase kappa 1	Chr6: 42.250369	7.80499	13.9	Chr4: 101.430243	0.64	22	0.000950426	0.311564	-0.481024	0.0128573
ILM3170603	ILMN_3170603		116477		Prkwnk1	protein kinase, lysine deficient 1	Chr6: 120.037618	7.90673	9.6	Chr3: 53.053282	-0.639745	22	0.000956838	0	0	1
ILM130050	ILMN_130050		319767	70969	Atp10b	ATPase, Class V, type 10B	Chr11: 43.159325	6.75481	9.7	Chr2: 79.343444	-0.63964	22	0.000959477	0	-0.264468	0.19169
ILM2690440	ILMN_2690440		71817	4469	Tmem50a	transmembrane protein 50A	Chr4: 134.903670	11.9224	14.5	Chr1: 73.418156	-0.63963	22	0.000959733	0.458002	0.29034	0.150194
ILM6130161	ILMN_6130161		55949	1480	Eef1b2	eukaryotic translation elongation factor 1 beta 2	Chr1: 63.178494	13.229	14.3	Chr2: 78.100320	0.63912	22	0.000972676	0.298611	0.379197	0.0560703
ILM3290408	ILMN_3290408		56294	2121	Ptpn9	protein tyrosine phosphatase, non-receptor type 9	Chr9: 57.062371	6.65375	17.7	Chr13: 7.000000	0.63895	22	0.000977028	0.335797	-0.135176	0.510283
ILM100770091	ILMN_100770091		237361	83555	EG237361	predicted gene, EG237361	Chr10: 61.309888	11.779	11.2	Chr2: 78.100320	0.638885	22	0.000978696	0	0.137253	0.503742
ILM6650279	ILMN_6650279		67041	377	Oxct1	3-oxoacid CoA transferase 1	Chr15: 4.101146	9.1623	16.6	Chr2: 78.100320	0.638714	22	0.000983104	0.311017	-0.263444	0.19348
ILM6900026	ILMN_6900026		14236	31078	Foxn2	forkhead box N2	Chr17: 88.477881	6.89724	12.4	Chr2: 14.395051	0.63869	22	0.000983702	0	0.816617	3.62051e-07
ILM102360161	ILMN_102360161				E330025B05Rik	hypothetical protein	Chr9: 78.448045	6.93008	12.7	Chr2: 93.321195	0.638411	22	0.000990921	0	-0.0603354	0.769684
ILM6130427	ILMN_6130427		77577	45648	Spns3	spinster homolog 3 (Drosophila)	Chr11: 72.498190	8.04305	19.8	Chr4: 105.248708	-0.638408	22	0.000990999	0	0.558219	0.00304115
ILM106520441	ILMN_106520441				TV-a950_TM_specific	TV-a950_TM_specific (Illumina control probe)	ChrZ: 1.000000	7.15008	23.7	Chr1: 88.137883	-0.638378	22	0.000991786	0	0	1
ILM460736	ILMN_460736		17999	88807	Nedd4	neural precursor cell expressed, developmentally down-regulted gene 4	Chr9: 72.749353	7.56614	13.5	Chr2: 79.343444	0.638284	22	0.00099423	0.364565	-0.348867	0.080681
ILM5420377	ILMN_5420377		20088	105748	Rps24	ribosomal protein S24	Chr14: 24.496012	9.18282	19.8	Chr2: 78.100320	0.638241	22	0.000995342	0.476963	0.582396	0.00179818
ILM102260019	ILMN_102260019		73541		1700102N10Rik	RIKEN cDNA 1700102N10 gene	Chr4: 119.294970	6.49173	11	Chr2: 88.346298	0.638215	22	0.000996015	0	0	1
ILM101240035	ILMN_101240035		226551	32212	Suco	SUN domain containing ossification factor	Chr1: 161.818041	9.15119	13	Chr11: 101.599021	-0.638211	22	0.000996123	0	0	1
ILM430242	ILMN_430242		216551	8581	1110067D22Rik	RIKEN cDNA 1110067D22 gene	Chr11: 20.823914	6.7981	20	Chr9: 62.264541	0.638105	22	0.000998883	0	-0.276306	0.171822
ILM6660368	ILMN_6660368		327762	6124	Dna2l	DNA2 DNA replication helicase 2-like (yeast)	Chr10: 62.973839	6.40736	12.4	Chr4: 132.381106	0.638086	22	0.000999374	0.194453	0.396899	0.0446871
ILM6370301	ILMN_6370301		238057	32177	Gdf7	growth differentiation factor 7	Chr12: 8.297957	6.84296	19	Chr4: 104.166427	-0.637918	22	0.00100377	0.343113	0.117216	0.568499
ILM2100184	ILMN_2100184		231413	20482	Grsf1	G-rich RNA sequence binding factor 1	Chr5: 88.659674	9.55765	15.2	Chr2: 79.343444	0.637875	22	0.00100491	0.281081	-0.401139	0.0422527
ILM2360301	ILMN_2360301		234309	57181	Cbr4	carbonyl reductase 4	Chr8: 61.503093	8.03164	15.3	Chr2: 78.100320	0.637646	22	0.00101093	0	-0.511334	0.00758936
ILM105700438	ILMN_105700438		246102	65275	Rttn	rotatin	Chr18: 89.012093	7.16834	12.4	Chr1: 55.127478	0.637591	22	0.00101237	0	0.605569	0.00104467
ILM3830632	ILMN_3830632		72057	10112	Phf10	PHD finger protein 10	Chr17: 14.945055	13.1049	12.6	Chr2: 93.321195	0.637585	22	0.00101253	0	0.609382	0.000951565
ILM2690471	ILMN_2690471		16427	1670	Itih4	inter alpha-trypsin inhibitor, heavy chain 4	Chr14: 30.901757	6.54553	12.8	Chr2: 44.401772	0.637458	22	0.0010159	0.450834	-0.0277478	0.892965
ILM4480358	ILMN_4480358		78825	56741	5830417C01Rik	RIKEN cDNA 5830417C01 gene	Chr1: 178.250798	6.5988	25.6	Chr2: 82.047080	0.637194	22	0.00102292	0.388416	0.0664251	0.747149
ILM780048	ILMN_780048		78240	15634	Cst11	cystatin 11	Chr2: 148.770399	7.23215	17.1	Chr2: 92.415016	-0.637169	22	0.00102358	0.304918	-0.182498	0.372221
ILM101770541	ILMN_101770541		20893	2722	Bhlhe40	basic helix-loop-helix family, member e40 (cytokine response gene 8)	Chr6: 108.666303	7.73756	22.2	Chr10: 103.562216	-0.637131	22	0.0010246	0.32904	-0.488002	0.0114345
ILM6290458	ILMN_6290458		103213	15885	Traf3ip2	Traf3 interacting protein 2	Chr10: 39.613074	6.47546	10.2	Chr2: 88.346298	0.636827	22	0.00103272	0.39162	-0.0403384	0.844884
ILM780102	ILMN_780102		56503	9787	Ankrd49	ankyrin repeat domain 49	Chr9: 14.780324	9.96699	14.3	Chr2: 79.343444	0.636775	22	0.00103412	0.372715	0.303205	0.132141
ILM5570504	ILMN_5570504		140780	34134	Bmp2k	BMP2 inducible kinase	Chr5: 97.090749	8.36202	27.4	Chr5: 93.725625	-0.636656	22	0.00103732	0.382108	0.377188	0.0574929
ILM510368	ILMN_510368		114896	24990	Afg3l1	AFG3(ATPase family gene 3)-like 1 (yeast)	Chr8: 123.501945	10.2005	12.5	Chr2: 157.995222	0.636491	22	0.00104177	0.214572	-0.0694339	0.736087
ILM106220315	ILMN_106220315		320104		B130065D12Rik	RIKEN cDNA B130065D12 gene	Chr19: 41.972488	6.63527	14.1	Chr19: 3.337223	-0.636067	22	0.00105329	0	0	1
ILM4920411	ILMN_4920411		14151	113	Fech	ferrochelatase	Chr18: 64.470742	10.5538	15.8	Chr2: 7.696420	-0.635961	22	0.00105621	0.35933	0.183799	0.368762
ILM6770309	ILMN_6770309		20409	8227	Ostf1	osteoclast stimulating factor 1	Chr19: 18.586555	10.0535	11.9	Chr1: 70.759517	-0.635813	22	0.00106026	0.494874	0.37681	0.057764
ILM4540133	ILMN_4540133		69339	49871	Ccdc54	coiled-coil domain containing 54	Chr16: 50.590001	6.57481	12.8	Chr2: 93.321195	0.635565	22	0.00106709	0	-0.0797569	0.698535
ILM5270156	ILMN_5270156		70380	87046	Mospd1	motile sperm domain containing 1	ChrX: 53.370427	8.24723	10.9	Chr8: 95.762383	-0.635464	22	0.00106988	0.451464	0.0597553	0.771841
ILM102510673	ILMN_102510673		74318	15859	Hopx	HOP homeobox	ChrUn: 1.000000	6.84569	13	Chr16: 23.467604	-0.63524	22	0.00107609	0.394138	-0.164208	0.422793
ILM2650193	ILMN_2650193		244329	32586	Mcph1	microcephaly, primary autosomal recessive 1	Chr8: 18.688997	7.7303	14.4	Chr2: 7.696420	-0.635169	22	0.00107805	0.335478	0.601979	0.00113944
ILM3830154	ILMN_3830154		14319	74295	Fth1	ferritin heavy chain 1	Chr19: 9.982804	14.7691	11.6	Chr7: 111.707135	-0.634887	22	0.00108593	0.373675	0.162621	0.427353
ILM104210113	ILMN_104210113		69988		2010205J10Rik	RIKEN cDNA 2010205J10 gene	Chr8: 86.064171	6.7545	18.1	Chr2: 94.030822	0.634611	22	0.0010937	0	0	1
ILM106200152	ILMN_106200152		230259	89123	E130308A19Rik	RIKEN cDNA E130308A19 gene	Chr4: 59.752961	8.46604	14	Chr1: 73.418156	0.634553	22	0.00109534	0	0.0914287	0.656897
ILM104540524	ILMN_104540524		66596		Gtf3a	general transcription factor III A	Chr5: 146.955216	8.03399	12.8	Chr2: 83.413222	0.634409	22	0.00109939	0.443251	0.262362	0.195383
ILM6040731	ILMN_6040731		18096	4495	Nkx6-1	NK6 transcription factor related, locus 1 (Drosophila)	Chr5: 101.659325	6.32154	10.8	Chr1: 70.759517	-0.634399	22	0.00109967	0.336878	-0.102191	0.619365
ILM2850465	ILMN_2850465		269966	113214	Nup98	nucleoporin 98	Chr7: 102.134739	8.43225	12.3	Chr2: 88.346298	-0.634107	22	0.00110797	0.396183	0.117999	0.5659
ILM4480059	ILMN_4480059		20397	2897	Sgpl1	sphingosine phosphate lyase 1	Chr10: 61.099066	8.02771	7.8	Chr2: 41.625955	0.633988	22	0.00111137	0.331214	0.249462	0.219074
ILM5550008	ILMN_5550008		21788	4579	Tfpi	tissue factor pathway inhibitor	Chr2: 84.432952	6.67207	15.8	Chr2: 83.413222	0.633937	22	0.00111283	0.315202	0.293383	0.145773
ILM1990411	ILMN_1990411		68273	9806	Pomgnt1	protein O-linked mannose beta1,2-N-acetylglucosaminyltransferase	Chr4: 116.159396	7.05029	11.6	Chr7: 3.619131	0.633784	22	0.00111719	0.2754	-0.52849	0.0055121
ILM2940100	ILMN_2940100		67851	41137	C6org203	human chromosome 6 open reading frame 203	Chr10: 43.525266	10.4274	18.9	Chr2: 82.047080	0.633569	22	0.00112338	0	-0.376477	0.0580033
ILM103990735	ILMN_103990735		26450	4816	Rbbp9	retinoblastoma binding protein 9	Chr2: 144.542420	7.09375	23.9	Chr2: 82.106116	0.633565	22	0.00112349	0.29066	-0.409655	0.0376799
ILM103120253	ILMN_103120253		170439	11456	Elovl6	ELOVL family member 6, elongation of long chain fatty acids (yeast)	Chr3: 129.634841	6.65127	9.5	Chr4: 16.430885	0.633493	22	0.00112557	0.29756	-0.263415	0.19353
ILM3870278	ILMN_3870278		217011	5494	Nle1	notchless homolog 1 (Drosophila)	Chr11: 82.900877	7.56026	14.4	Chr2: 83.413222	0.633412	22	0.00112793	0.458793	0.224565	0.270068
ILM7050707	ILMN_7050707		76633	49975	C10orf11	leucine-rich repeat-containing protein C10orf11	Chr14: 23.055982	6.75539	20.2	Chr4: 104.166427	-0.633225	22	0.00113334	0	0	1
ILM6130500	ILMN_6130500		80912	22830	Pum1	pumilio 1 (Drosophila)	Chr4: 130.781196	8.68548	10.6	Chr4: 109.169766	-0.633037	22	0.00113882	0.435636	-0.0547302	0.79059
ILM3360131	ILMN_3360131		270685	56706	Mthfd1l	methylenetetrahydrofolate dehydrogenase (NADP+ dependent) 1-like	Chr10: 4.155750	10.5264	14.3	Chr2: 78.100320	0.632846	22	0.00114438	0.332832	0	1
ILM870100	ILMN_870100		83925	8556	Trps1	trichorhinophalangeal syndrome I (human)	Chr15: 50.659293	7.46085	21.9	Chr2: 92.415016	-0.632484	22	0.00115502	0.330443	0.21143	0.299808
ILM510044	ILMN_510044		11737	21269	Anp32a	acidic (leucine-rich) nuclear phosphoprotein 32 family, member A	Chr9: 62.377623	8.97571	15.1	Chr17: 79.160685	0.632378	22	0.00115815	0.501882	0.122721	0.550342
ILM5720347	ILMN_5720347		67808	12192	1200015A19Rik	RIKEN cDNA 1200015A19 gene	Chr4: 154.157906	12.3838	14.1	Chr13: 7.000000	-0.632316	22	0.00116	0.306034	-0.300494	0.135807
ILM2970167	ILMN_2970167		231999	32284	Plekha8	pleckstrin homology domain containing family A 8, phosphoinositide binding-specific 8	Chr6: 54.640976	7.6285	12	Chr2: 157.995222	0.632115	22	0.00116596	0.280929	-0.496734	0.00984028
ILM3850114	ILMN_3850114		74741	8873	5730419I09Rik	RIKEN cDNA 5730419I09 gene	Chr6: 143.011312	9.51628	22.5	Chr2: 78.100320	-0.632062	22	0.00116755	0.120778	0.480929	0.0128777
ILM2810435	ILMN_2810435		18173	73884	Slc11a1	solute carrier family 11 (proton-coupled divalent metal ion transporters), member 1	Chr1: 74.268493	7.38937	11.5	Chr2: 79.343444	-0.632034	22	0.00116839	0.199761	0.718547	3.55748e-05
ILM2340551	ILMN_2340551		68011	37730	Snrpg	small nuclear ribonucleoprotein polypeptide G	Chr6: 86.376553	13.6808	14	Chr1: 73.418156	0.631951	22	0.00117084	0	0.707512	5.2947e-05
ILM6590215	ILMN_6590215		50905	10287	Il17rb	interleukin 17 receptor B	Chr14: 29.996306	6.89154	13.9	Chr11: 33.490349	-0.631893	22	0.00117257	0.353308	0.230952	0.256316
ILM1340154	ILMN_1340154		72925	9920	March1	membrane-associated ring finger (C3HC4) 1	Chr8: 66.469907	6.93585	15.1	Chr1: 55.127478	-0.631857	22	0.00117367	0.185228	0.501379	0.00907067
ILM4780204	ILMN_4780204		66194	56130	Pycrl	pyrroline-5-carboxylate reductase-like	Chr15: 75.916786	9.41719	11.4	Chr2: 157.995222	0.631784	22	0.00117584	0	-0.295739	0.142415
ILM107100632	ILMN_107100632		382527		LOC382527	similar to sperm antigen HCMOGT-1	Chr11: 62.042940	8.63051	11.3	Chr2: 9.829662	-0.631686	22	0.00117878	0	0.37192	0.0613572
ILM101450082	ILMN_101450082		105185		D130076G13Rik	RIKEN cDNA D130076G13 gene	Chr13: 93.155709	6.58035	19	Chr2: 88.346298	0.631591	22	0.00118163	0	0	1
ILM4760576	ILMN_4760576		230751	71010	1810007P19Rik	RIKEN cDNA 1810007P19 gene	Chr4: 126.088456	6.56649	14.9	Chr17: 76.161954	0.631586	22	0.00118179	0.301716	-0.140147	0.494702
ILM3360039	ILMN_3360039		14057	41494	Sfxn1	sideroflexin 1 (flexed tail, tricarboxylate carrier protein, iron homeostasis)	Chr13: 54.106692	11.9222	16.5	Chr2: 78.100320	0.631584	22	0.00118184	0.370046	0.0636257	0.757484
ILM4730132	ILMN_4730132		226442	8270	Zfp281	zinc finger protein 281	Chr1: 136.627926	8.46245	11	Chr7: 6.011490	0.6309	22	0.00120259	0.360642	0.370916	0.0621161
ILM1990348	ILMN_1990348		13602	3438	Sparcl1	SPARC-like 1 (mast9, hevin)	Chr5: 104.079449	6.76971	12.1	Chr2: 156.631489	0.630674	22	0.00120948	0.367772	-0.208091	0.307681
ILM5910368	ILMN_5910368		56292	2608	Naa10	N(alpha)-acetyltransferase 10, NatA catalytic subunit (Ogden syndrome)	ChrX: 73.916889	11.6551	19	Chr2: 78.100320	0.63066	22	0.00120992	0.373714	0	1
ILM5360136	ILMN_5360136		14371	2619	Fzd9	frizzled homolog 9 (Drosophila)	Chr5: 135.249241	6.50194	13.9	Chr1: 70.759517	0.630648	22	0.00121028	0.341389	-0.0989108	0.630712
ILM103140451	ILMN_103140451		26920		Cep110	centrosomal protein 110	Chr2: 35.178453	6.63796	13	Chr2: 78.100320	0.630217	22	0.00122357	0.415356	0.749625	1.04394e-05
ILM101190711	ILMN_101190711		71517	10659	9030624J02Rik	RIKEN cDNA 9030624J02 gene	Chr7: 118.840645	9.76822	38.2	Chr7: 117.164563	0.63004	22	0.00122908	0	0.226204	0.266494
ILM106220484	ILMN_106220484		67382	81801	Brd3	bromodomain containing 3	Chr2: 27.445692	10.0973	12.9	Chr1: 62.609193	0.629971	22	0.00123122	0.396307	0.523395	0.00607168
ILM1400273	ILMN_1400273		17173	3789	Ascl2	achaete-scute complex homolog-like 2 (Drosophila)	Chr7: 142.968101	6.72909	9.9	Chr17: 81.622061	-0.629926	22	0.00123262	0.335727	-0.115935	0.572762
ILM6900041	ILMN_6900041		69064	19598	C10orf125	fucose mutarotase	Chr7: 140.099497	6.91846	24.5	Chr9: 68.403735	0.6297	22	0.00123968	0.437666	-0.552956	0.00339221
ILM110541	ILMN_110541		23849	996	Klf6	Kruppel-like factor 6	Chr13: 5.867712	10.7286	13.7	Chr11: 33.490349	-0.629665	22	0.00124076	0.388341	0.18051	0.37754
ILM104150066	ILMN_104150066		13612	21166	Edil3	EGF-like repeats and discoidin I-like domains 3	Chr13: 89.095797	6.60642	12.3	Chr7: 118.922251	-0.629457	22	0.00124729	0.502113	0.0985632	0.631919
ILM6960497	ILMN_6960497		69329	18713	1700003M02Rik	RIKEN cDNA 1700003M02 gene	Chr4: 34.956084	7.1618	12	ChrX: 24.000000	-0.62944	22	0.00124785	0	-0.0512301	0.803717
ILM3170600	ILMN_3170600		110446	6	Acat1	acetyl-Coenzyme A acetyltransferase 1	Chr9: 53.580650	6.87249	13.2	Chr2: 92.415016	0.629368	22	0.00125012	0.273911	-0.319443	0.111669
ILM1940072	ILMN_1940072		69692	5431	Hddc2	HD domain containing 2	Chr10: 31.326065	7.22647	13.2	Chr2: 83.413222	0.629257	22	0.00125361	0	0.000203504	0.999213
ILM7100100	ILMN_7100100		27406	22784	Abcf3	ATP-binding cassette, sub-family F (GCN20), member 3	Chr16: 20.560552	9.25397	9	Chr2: 7.696420	0.629222	22	0.00125471	0.32509	-0.348901	0.080649
ILM101780014	ILMN_101780014		224161		LOC224161	similar to eukaryotic translation initiation factor 4A1, initiation factor eIF-4A long form	Chr16: 48.104828	6.67558	16.5	Chr9: 31.156625	0.629177	22	0.00125615	0	-0.232725	0.252582
ILM102900397	ILMN_102900397		76036		5830431N17Rik	RIKEN cDNA 5830431N17 gene	Chr18: 36.672363	7.07748	17.3	Chr13: 25.000000	0.628919	22	0.00126433	0	0	1
ILM105860095	ILMN_105860095		77945	10679	Rpgrip1	retinitis pigmentosa GTPase regulator interacting protein 1	Chr14: 52.141218	7.46073	10.3	Chr15: 102.320887	-0.628736	22	0.00127018	0.302243	0.0464593	0.821693
ILM102760053	ILMN_102760053		277360	10821	Prex1	phosphatidylinositol-3,4,5-trisphosphate-dependent Rac exchange factor 1	Chr2: 166.602848	6.57421	15.2	Chr2: 82.106116	0.628736	22	0.00127018	0.462393	0	1
ILM5080750	ILMN_5080750		19653	82510	Rbm4	RNA binding motif protein 4	Chr19: 4.792753	8.07713	10.2	Chr11: 107.964395	-0.628698	22	0.00127139	0.425273	0.272002	0.17887
ILM4210053	ILMN_4210053		347722	56689	Agap1	ArfGAP with GTPase domain, ankyrin repeat and PH domain 1	Chr1: 89.889884	9.45828	15.4	Chr1: 73.418156	0.628691	22	0.00127161	0.518685	0	1
ILM3520315	ILMN_3520315		28081	13135	D11Wsu99e	DNA segment, Chr 11, Wayne State University 99, expressed	Chr11: 113.662224	8.81085	9.3	Chr2: 83.413222	-0.62867	22	0.0012723	0	-0.0425944	0.836321
ILM6130156	ILMN_6130156		272589	16120	Tbcel	tubulin folding cofactor E-like	Chr9: 42.412447	13.1447	10.4	Chr4: 101.430243	-0.62865	22	0.00127292	0	0.243541	0.230566
ILM130079	ILMN_130079		66237	41518	Atp6v1g2	ATPase, H+ transporting, lysosomal V1 subunit G2	Chr17: 35.238668	6.78321	9	Chr4: 109.169766	0.628599	22	0.00127455	0	-0.212207	0.297993
ILM7100133	ILMN_7100133		76178	82943	Coa5	cytochrome C oxidase assembly factor 5 (mitochondrial complex IV deficiency)	Chr1: 37.420334	6.67041	16.5	Chr2: 88.346298	-0.628541	22	0.00127643	0	0	1
ILM100110193	ILMN_100110193		244867	18938	Arhgap20	Rho GTPase activating protein 20	Chr9: 51.838870	6.58054	10.8	Chr4: 104.166427	-0.628455	22	0.00127919	0.476363	-0.280894	0.164524
ILM3130451	ILMN_3130451		26451	115477	Rpl27a	ribosomal protein L27a	Chr7: 109.522114	15.4343	12.2	Chr2: 93.321195	0.6284	22	0.00128096	0.396326	0.384266	0.0526021
ILM1170068	ILMN_1170068		214917	11398	C16orf24	human chromosome 16 open reading frame 24, membrane protein LOC65990	Chr17: 25.790540	11.721	10.9	Chr4: 101.430243	0.628354	22	0.00128242	0	-0.137667	0.502444
ILM102450609	ILMN_102450609		224805	56897	Aars2	alanyl-tRNA synthetase 2, mitochondrial (putative)	Chr17: 45.520585	6.95092	9.1	Chr4: 109.169766	0.628275	22	0.00128499	0	0.0438098	0.831715
ILM4070369	ILMN_4070369		320201		4930412M03Rik	RIKEN cDNA 4930412M03 gene	Chr11: 60.112395	6.65591	11.2	Chr18: 38.655153	0.628265	22	0.00128531	0	-0.0836513	0.684541
ILM7050446	ILMN_7050446		67515	8226	Ttc33	tetratricopeptide repeat domain 33	Chr15: 5.208391	7.24421	9.6	Chr11: 107.964395	-0.628157	22	0.00128878	0	-0.479387	0.0132116
ILM100520577	ILMN_100520577		109880	3197	Braf	Braf transforming gene, serine/threonine protein kinase	Chr6: 39.611248	8.34423	10.8	ChrX: 42.981911	0.62789	22	0.00129745	0.352523	0.262791	0.194628
ILM3130048	ILMN_3130048		59002	9857	Wdr8	WD repeat domain 8	Chr16: 95.992765	6.86811	12.6	Chr2: 13.436216	0.627866	22	0.00129824	0.322864	-0.121276	0.555083
ILM101450068	ILMN_101450068		70829	10393	Ccdc93	coiled-coil domain containing 93	Chr1: 121.501386	7.00901	15.5	Chr2: 79.343444	0.627863	22	0.00129834	0	0.142926	0.486098
ILM4810358	ILMN_4810358		29813	8479	Zfp385	zinc finger protein 385	Chr15: 103.315993	7.08797	9.7	Chr7: 111.707135	-0.627821	22	0.0012997	0.38956	-0.135626	0.508863
ILM100670091	ILMN_100670091		20481	31124	Ski	Sloan-Kettering viral oncogene homolog	Chr4: 155.154485	7.05011	19.2	Chr2: 82.047080	0.62775	22	0.00130203	0.40051	0.0443723	0.829585
ILM4670452	ILMN_4670452		70083	11432	Metrn	meteorin, glial cell differentiation regulator	Chr17: 25.794931	9.9738	12.4	Chr2: 157.995222	0.627619	22	0.00130631	0.344318	0.174788	0.393096
ILM103170446	ILMN_103170446		382737		LOC382737	similar to RIKEN cDNA 1810010A06	Chr13: 21.495202	9.89669	14.7	Chr2: 9.829662	-0.627454	22	0.00131172	0	-0.223265	0.272924
ILM100510450	ILMN_100510450		207181	49388	Rbms3	RNA binding motif, single stranded interacting protein	Chr9: 116.678501	6.59044	8.4	Chr2: 88.346298	-0.627375	22	0.00131429	0	0.0395595	0.847845
ILM104560722	ILMN_104560722		27225	10702	Ddx24	DEAD (Asp-Glu-Ala-Asp) box polypeptide 24	Chr12: 103.409381	6.73917	14.4	Chr2: 83.413222	0.627241	22	0.00131874	0.409729	-0.0877791	0.669817
ILM102120086	ILMN_102120086		75614		2610019E17Rik	RIKEN cDNA 2610019E17 gene	Chr17: 24.528656	9.62055	17.2	Chr2: 78.100320	0.627156	22	0.00132153	0	0.344113	0.0851851
ILM103170494	ILMN_103170494		244683		6720426O10Rik	RIKEN cDNA 6720426O10 gene	Chr9: 10.144132	6.57088	14.5	Chr17: 83.262662	-0.626789	22	0.0013337	0	-0.317873	0.113538
ILM104560500	ILMN_104560500		277692		LOC277692	similar to 40S RIBOSOMAL PROTEIN S19	Chr4: 147.821982	12.9958	19.3	Chr1: 93.251503	0.626607	22	0.00133977	0	0	1
ILM3850398	ILMN_3850398		106707	12424	Rpusd1	RNA pseudouridylate synthase domain containing 1	Chr17: 25.731050	6.85861	17.7	Chr2: 82.106116	0.626554	22	0.00134156	0	-0.100782	0.624228
ILM104120594	ILMN_104120594		70319		2600006K01Rik	RIKEN cDNA 2600006K01 gene	Chr2: 29.869048	10.3774	17	Chr2: 93.321195	-0.626414	22	0.00134622	0	0.497659	0.0096828
ILM5720546	ILMN_5720546		215653	22840	Rassf2	Ras association (RalGDS/AF-6) domain family 2	Chr2: 131.993235	7.69707	17.1	Chr2: 79.343444	-0.626384	22	0.00134724	0.418714	0.723033	3.01048e-05
ILM103290563	ILMN_103290563		67949	49862	Mki67ip	Mki67 (FHA domain) interacting nucleolar phosphoprotein	Chr1: 118.333666	8.01015	13.4	Chr1: 93.251503	0.626295	22	0.00135024	0.407145	0.560826	0.00287908
ILM1340039	ILMN_1340039		22608	88707	Ybx1	Y box protein 1	Chr6: 37.686183	13.8107	13.2	Chr2: 83.413222	0.62614	22	0.00135544	0.437498	0.228253	0.26207
ILM730671	ILMN_730671		70601	5256	Ecd	ecdysoneless homolog (Drosophila)	Chr14: 20.320688	10.2569	19.3	Chr2: 76.018672	0.626036	22	0.00135897	0.340731	0.239374	0.238892
ILM5690168	ILMN_5690168		11515	868	Adcy9	adenylate cyclase 9	Chr16: 4.287887	7.08424	14.2	Chr4: 132.381106	0.626006	22	0.00135998	0.380448	-0.354695	0.0754083
ILM100870750	ILMN_100870750		72567	8832	Bclaf1	BCL2-associated transcription factor 1	Chr10: 20.342523	7.62477	9.7	Chr19: 35.618002	0.625951	22	0.00136185	0.256647	0.436378	0.0258312
ILM3130093	ILMN_3130093		72057	10112	Phf10	PHD finger protein 10	Chr17: 14.945043	12.7936	14.9	Chr2: 93.321195	0.625942	22	0.00136215	0	0.609382	0.000951565
ILM106550373	ILMN_106550373		320368		A730063M14Rik	RIKEN cDNA A730063M14 gene	Chr10: 127.071030	9.13415	16.1	Chr2: 78.100320	0.625941	22	0.00136221	0	-0.12929	0.529034
ILM5290129	ILMN_5290129		22129	2487	Ttc3	tetratricopeptide repeat domain 3	Chr16: 94.439271	7.0236	12.2	ChrX: 9.334336	0.625903	22	0.00136349	0.42905	-0.218319	0.283965
ILM101780441	ILMN_101780441		19296		Pvt1	plasmacytoma variant translocation 1	Chr15: 62.242449	6.77156	15	Chr2: 83.413222	0.625856	22	0.00136507	0.314354	0.0649819	0.752472
ILM4810373	ILMN_4810373		232157	10076	Mobkl1b	MOB1, Mps One Binder kinase activator-like 1B (yeast)	Chr6: 83.342552	9.71128	13.3	Chr2: 72.401799	-0.62564	22	0.00137241	0.260226	0.520981	0.00635295
ILM130092	ILMN_130092		21854	116835	Timm17a	translocase of inner mitochondrial membrane 17a	Chr1: 135.301568	10.844	20.6	Chr2: 79.343444	0.625499	22	0.00137726	0.393235	-0.439363	0.0247205
ILM106040037	ILMN_106040037		320205		A830051L15Rik	RIKEN cDNA A830051L15 gene	Chr11: 22.222824	6.64301	19	Chr2: 92.415016	-0.625429	22	0.00137965	0	0	1
ILM5570605	ILMN_5570605		66734	12021	Map1lc3a	microtubule-associated protein 1 light chain 3 alpha (autophagy-related protein LC3 A)	Chr2: 155.276467	7.76226	17.7	Chr4: 104.166427	0.625424	22	0.0013798	0.320141	-0.609402	0.000951101
ILM6520026	ILMN_6520026		69035	9582	Zdhhc3	zinc finger, DHHC domain containing 3	Chr9: 123.074231	8.31028	13.7	Chr2: 78.100320	0.625415	22	0.00138013	0.325662	0.196743	0.335388
ILM101500707	ILMN_101500707		319636		Fsd1l	fibronectin type III and SPRY domain containing 1-like	Chr4: 53.659508	6.81511	13.1	Chr4: 132.381106	-0.625354	22	0.00138223	0	0.0767524	0.709398
ILM105420040	ILMN_105420040		243617		LOC243617	similar to ribosomal protein L27a, ribosomal protein L29 homolog	Chr6: 116.195709	6.85829	14.8	Chr9: 71.404472	0.625292	22	0.00138435	0	0.00781388	0.96978
ILM2030347	ILMN_2030347		22193	4636	Ube2e3	ubiquitin-conjugating enzyme E2E 3	Chr2: 78.870495	9.66426	12.9	Chr17: 72.249523	-0.625264	22	0.0013853	0.412968	-0.236092	0.245586
ILM3940465	ILMN_3940465		243433		EG243433	predicted gene, EG243433	Chr6: 68.036856	8.32262	10.6	Chr3: 102.111029	-0.625171	22	0.00138851	0	0.522328	0.00619464
ILM3390136	ILMN_3390136		68115	11565	9430016H08Rik	RIKEN cDNA 9430016H08 gene	Chr1: 57.413310	9.49604	28.3	Chr1: 78.932505	0.625115	22	0.00139044	0	-0.280296	0.165463
ILM6650270	ILMN_6650270		12490	1343	Cd34	CD34 antigen	Chr1: 194.961136	7.28568	14	Chr2: 93.321195	-0.625068	22	0.00139204	0.455807	-0.086603	0.674
ILM3870619	ILMN_3870619		384422		Igk-V8	immunoglobulin kappa chain variable 8 (V8)	Chr6: 70.216996	7.71982	10.4	Chr7: 81.535217	-0.624984	22	0.00139494	0	0.511351	0.00758712
ILM1500152	ILMN_1500152		15587	7776	Hyal2	hyaluronoglucosaminidase 2	Chr9: 107.572683	10.0797	11.2	Chr4: 104.166427	0.624912	22	0.00139744	0.438844	-0.191253	0.349314
ILM870162	ILMN_870162		66125	41825	Sf3b5	splicing factor 3b, subunit 5	Chr10: 13.009049	11.8048	11.2	Chr10: 9.057829	0.624604	22	0.00140815	0	0.563304	0.0027319
ILM1770156	ILMN_1770156		13877	3274	Erh	enhancer of rudimentary homolog (Drosophila)	Chr12: 80.634055	13.3408	13.4	Chr2: 93.321195	0.624547	22	0.00141012	0.506414	0.625537	0.000632159
ILM2760017	ILMN_2760017		66437	41099	Fis1	fission 1 (mitochondrial outer membrane) homolog (yeast)	Chr5: 136.965955	11.6292	16.4	Chr2: 88.346298	-0.624494	22	0.00141197	0.33864	0.00373577	0.98555
ILM870403	ILMN_870403		66047	11910	Mrpl54	mitochondrial ribosomal protein L54	Chr10: 81.264879	10.549	15.8	Chr2: 78.100320	0.624303	22	0.00141867	0	-0.279401	0.166875
ILM6400520	ILMN_6400520		216767	56664	Mrpl22	mitochondrial ribosomal protein L22	Chr11: 58.176145	10.6844	18.7	Chr2: 78.100320	0.624202	22	0.00142221	0	-0.258885	0.201587
ILM2650458	ILMN_2650458		233065	15555	Alkbh6	alkB, alkylation repair homolog 6 (E. coli)	Chr7: 30.314073	7.01878	15.5	ChrX: 24.000000	0.623826	22	0.00143547	0	-0.373309	0.0603196
ILM520047	ILMN_520047		66400	11964	Alkbh7	alkB, alkylation repair homolog 7 (E. coli)	Chr17: 56.999063	9.56788	16.9	Chr2: 76.018672	0.623647	22	0.00144183	0.218019	-0.573842	0.00217549
ILM101500551	ILMN_101500551		209510		Gm224	gene model 224, (NCBI)	Chr10: 23.941158	7.58277	13	Chr2: 78.100320	-0.623491	22	0.0014474	0	0	1
ILM1850348	ILMN_1850348		63864		Hadh2	hydroxyacyl-Coenzyme A dehydrogenase type II	ChrX: 152.004361	10.2983	12.7	Chr2: 93.321195	0.623444	22	0.00144906	0	0	1
ILM3360037	ILMN_3360037		67842	41678	2610027L16Rik	RIKEN cDNA 2610027L16 gene	Chr14: 55.753727	9.85402	11.8	Chr2: 76.018672	0.623258	22	0.00145571	0	0.34688	0.0825411
ILM106860180	ILMN_106860180		244808		LOC244808	similar to olfactory receptor MOR167-4	Chr9: 38.623166	6.50631	13.9	Chr5: 81.256634	-0.623117	22	0.00146078	0	0	1
ILM2630070	ILMN_2630070		18420	7874	Otp	orthopedia homolog (Drosophila)	Chr13: 94.883341	6.65459	11	Chr9: 45.693319	0.623088	22	0.00146181	0.240659	0.195759	0.337859
ILM6040066	ILMN_6040066		319719	27937	4732471D19Rik	RIKEN cDNA 4732471D19 gene	Chr13: 54.550943	6.59245	10.6	Chr7: 111.707135	0.622791	22	0.00147254	0	-0.0956126	0.642204
ILM2320348	ILMN_2320348		18018	32336	Nfatc1	nuclear factor of activated T-cells, cytoplasmic, calcineurin-dependent 1	Chr18: 80.649414	6.88379	11.9	Chr9: 83.778825	-0.622493	22	0.00148336	0.294626	0.627479	0.000600908
ILM2350722	ILMN_2350722		18002	4485	Nedd8	neural precursor cell expressed, developmentally down-regulated gene 8	Chr14: 53.996920	11.6141	12.7	Chr2: 157.995222	0.622421	22	0.00148599	0.449064	-0.140749	0.492831
ILM510576	ILMN_510576		246703	70948	Apoa1bp	apolipoprotein A-I binding protein (NAD(P)H-hydrate epimerase precursor)	Chr3: 88.056536	8.52936	10.8	Chr2: 78.100320	0.622406	22	0.00148653	0.283948	-0.549379	0.00364999
ILM510500	ILMN_510500		353287	18755	Mrcl	mannose receptor-like precursor	Chr8: 111.060847	6.63657	10.4	Chr3: 98.283044	0.622373	22	0.00148773	0.266562	-0.0800489	0.697482
ILM106620458	ILMN_106620458		19165	386	Psen2	presenilin 2	Chr1: 180.232890	6.53464	17.2	Chr7: 118.922251	-0.62233	22	0.00148928	0.292991	0.0998559	0.627434
ILM5220019	ILMN_5220019		67836	12194	1500041N16Rik	RIKEN cDNA 1500041N16 gene	Chr8: 85.075135	10.5209	10.5	Chr15: 93.454108	0.62219	22	0.00149441	0.270405	0.38565	0.0516853
ILM103990497	ILMN_103990497		239652	17548	Zfp641	zinc finger protein 641	Chr15: 98.285736	6.9065	10.5	Chr5: 99.299507	0.622171	22	0.0014951	0	-0.458579	0.0184616
ILM5690184	ILMN_5690184		76206	85287	Gpr165	G protein-coupled receptor 165	ChrX: 96.715111	7.08564	14.2	Chr2: 9.829662	-0.622111	22	0.00149732	0.234556	0.0269207	0.896138
ILM104810142	ILMN_104810142		18477	99789	Prdx1	peroxiredoxin 1	Chr4: 48.206352	10.7741	17	Chr2: 78.100320	0.622062	22	0.00149912	0.354637	-0.160831	0.432524
ILM130091	ILMN_130091		98267	31231	Stk17b	serine/threonine kinase 17b (apoptosis-inducing)	Chr1: 53.643371	10.1626	11.7	Chr2: 94.030822	-0.622054	22	0.0014994	0.417042	0.810265	5.26017e-07
ILM103610292	ILMN_103610292		385792		LOC385792	similar to RIKEN cDNA 2610524H06 gene	Chr16: 21.745924	7.49124	18.1	Chr3: 74.704013	0.622045	22	0.00149974	0	-0.0685805	0.73922
ILM3190463	ILMN_3190463		171250	110880	V1rh7	vomeronasal 1 receptor, H7	Chr13: 22.620277	6.56651	11.1	Chr18: 76.660819	-0.621962	22	0.00150278	0	0.0523749	0.799418
ILM5360706	ILMN_5360706		69191	55994	Pdia2	protein disulfide isomerase associated 2	Chr17: 26.196032	11.7053	10.8	Chr2: 93.321195	0.621946	22	0.00150337	0.357504	0.360003	0.07084
ILM3130121	ILMN_3130121		320292	14860	Rasgef1b	RasGEF domain family, member 1B	Chr5: 99.217836	8.80499	17	Chr2: 82.047080	-0.621797	22	0.00150887	0.458745	-0.332551	0.0969307
ILM1990056	ILMN_1990056		12652	976	Chga	chromogranin A	Chr12: 102.562982	6.76254	10.7	Chr1: 92.373273	0.621654	22	0.00151418	0.380244	-0.262107	0.195835
ILM4780113	ILMN_4780113		67680	2255	Sdhb	succinate dehydrogenase complex, subunit B, iron sulfur (Ip)	Chr4: 140.973707	10.5118	20.3	Chr2: 78.100320	0.621405	22	0.00152341	0.330476	-0.29312	0.146151
ILM4230110	ILMN_4230110		108073	20233	Grm7	glutamate receptor, metabotropic 7	Chr6: 111.497028	6.9045	10.1	Chr19: 3.337223	-0.621395	22	0.00152378	0.209021	-0.321183	0.109622
ILM5220273	ILMN_5220273		13448	1057	Dok1	docking protein 1	Chr6: 83.032553	9.51361	17.5	Chr3: 98.283044	-0.621281	22	0.00152805	0.516042	0.343261	0.0860118
ILM3140168	ILMN_3140168		59002	9857	Wdr8	WD repeat domain 8	Chr16: 95.992765	7.04123	18.7	Chr2: 88.346298	0.621159	22	0.00153259	0.322864	-0.121276	0.555083
ILM2470091	ILMN_2470091		211798	13100	Mfsd9	major facilitator superfamily domain containing 9	Chr1: 40.772209	7.10842	14.5	Chr2: 82.106116	0.621123	22	0.00153393	0	-0.268681	0.184446
ILM7000451	ILMN_7000451		14874	7747	Gstz1	glutathione transferase zeta 1 (maleylacetoacetate isomerase)	Chr12: 87.164267	9.14185	13.5	Chr2: 157.995222	0.620841	22	0.00154455	0.303638	-0.36336	0.0680614
ILM5720184	ILMN_5720184		619290		A230072I06Rik	RIKEN cDNA A230072I06 gene	Chr8: 12.280552	7.22146	12.8	Chr2: 9.829662	-0.620781	22	0.00154678	0	0	1
ILM4210324	ILMN_4210324		26445	2088	Psmb2	proteasome (prosome, macropain) subunit, beta type 2	Chr4: 126.709573	12.0014	16.4	Chr2: 78.100320	0.62057	22	0.00155475	0	0.181696	0.374362
ILM4070082	ILMN_4070082		11898	6899	Ass1	argininosuccinate synthetase 1	Chr2: 31.476930	7.54113	18.1	Chr9: 45.693319	-0.620534	22	0.00155613	0.344267	-0.183627	0.36922
ILM1990463	ILMN_1990463		71983	12431	Tmco6	transmembrane and coiled-coil domains 6	Chr18: 36.741073	9.76629	13.9	Chr5: 99.299507	-0.620231	22	0.00156765	0	0.277158	0.17045
ILM105720121	ILMN_105720121		383612		LOC383612	LOC383612	Chr1: 166.517449	6.72101	11.6	Chr1: 72.688732	-0.620121	22	0.00157183	0	-0.0665973	0.746514
ILM102850075	ILMN_102850075		228608	69268	Smox	spermine oxidase	Chr2: 131.524270	9.59685	11.2	Chr19: 48.574400	-0.620076	22	0.00157357	0.379449	0.255764	0.20727
ILM5570692	ILMN_5570692		67291	34992	Ccdc137	coiled-coil domain containing 137	Chr11: 120.458157	6.86247	22.6	Chr2: 83.413222	0.619933	22	0.00157903	0	0.245709	0.226312
ILM360736	ILMN_360736		67308	6747	Mrpl46	mitochondrial ribosomal protein L46	Chr7: 78.775520	10.7745	13.8	Chr1: 92.373273	0.619913	22	0.00157982	0.262739	-0.288735	0.152564
ILM6290592	ILMN_6290592		110893	62645	Slc8a3	solute carrier family 8 (sodium/calcium exchanger), member 3	Chr12: 81.199505	7.46928	8.1	ChrX: 9.334336	-0.619723	22	0.00158711	0.283584	-0.257164	0.204707
ILM100840538	ILMN_100840538		21814	2436	Tgfbr3	transforming growth factor, beta receptor III	Chr5: 107.106896	7.97999	8.5	Chr2: 78.100320	0.619685	22	0.00158859	0.374993	-0.0158447	0.938764
ILM6840647	ILMN_6840647		21389	3389	Tbx6	T-box 6	Chr7: 126.785463	10.0691	14.5	Chr1: 92.373273	-0.619662	22	0.00158949	0.373654	0.887561	1.50151e-09
ILM106110129	ILMN_106110129		71621		4833404L02Rik	RIKEN cDNA 4833404L02 gene	Chr7: 17.059155	6.53474	15.9	Chr9: 40.213083	-0.61966	22	0.00158956	0	0	1
ILM50040	ILMN_50040		26562	8064	Ncdn	neurochondrin	Chr4: 126.743993	6.74743	14	Chr2: 83.413222	0.619644	22	0.00159018	0.509091	-0.210704	0.301509
ILM101940692	ILMN_101940692		386131		LOC386131	similar to RIKEN cDNA 9030605E16	Chr16: 65.475901	7.07287	12.5	Chr17: 76.161954	-0.619625	22	0.00159091	0	-0.052695	0.798217
ILM4850706	ILMN_4850706		67997	12222	Ddx59	DEAD (Asp-Glu-Ala-Asp) box polypeptide 59	Chr1: 136.440051	6.59812	8.9	Chr1: 73.418156	-0.619426	22	0.00159862	0.340953	0.27105	0.180457
ILM5560598	ILMN_5560598		17763	82921	Mtcp1	mature T-cell proliferation 1	ChrX: 74.418469	7.71743	13.3	Chr2: 9.829662	-0.619277	22	0.0016044	0.366265	0.202014	0.322338
ILM1230136	ILMN_1230136		77929	15501	Yipf6	Yip1 domain family, member 6	ChrX: 98.942813	7.36866	18.2	Chr2: 82.047080	0.619219	22	0.00160662	0.222925	-0.379956	0.0555401
ILM5080368	ILMN_5080368		14870	122186	Gstp1	glutathione S-transferase, pi 1	Chr19: 4.040526	11.9754	9.2	Chr2: 78.100320	0.619214	22	0.00160684	0.320778	-0.298189	0.138981
ILM1450022	ILMN_1450022		66162	67895	Bola2	bolA-like 2 (E. coli)	Chr7: 126.696023	10.8467	11.2	Chr2: 157.995222	0.619116	22	0.00161066	0.432605	0.324878	0.105369
ILM4810100	ILMN_4810100		67608	57048	Narf	nuclear prelamin A recognition factor	Chr11: 121.255758	10.6771	12.7	Chr12: 26.307604	-0.619109	22	0.00161093	0	0.358203	0.072365
ILM1450075	ILMN_1450075		383228		XM_128511.3	RIKEN cDNA 0610011F06	Chr17: 25.875987	9.18207	11.3	Chr2: 157.995222	0.619075	22	0.00161224	0	0	1
ILM7000176	ILMN_7000176		104871	10189	Spata7	spermatogenesis associated 7	Chr12: 98.669593	7.03628	18.6	Chr2: 93.321195	0.619024	22	0.00161427	0.12425	-0.365103	0.0666526
ILM4070142	ILMN_4070142		19935	7922	Mrpl23	mitochondrial ribosomal protein L23	Chr7: 142.540654	11.2623	17.1	Chr2: 78.100320	0.618807	22	0.00162274	0.245747	0.089967	0.66206
ILM102680102	ILMN_102680102				scl0001774.1_2	scl0001774.1_2	Chr16: 11.894883	6.63444	12.9	Chr10: 80.452285	-0.618738	22	0.00162546	0	0	1
ILM102640100	ILMN_102640100		73204		3110056K07Rik	RIKEN cDNA 3110056K07 gene	Chr12: 70.991853	6.57302	8.5	Chr2: 92.415016	-0.618693	22	0.00162722	0	0	1
ILM5270093	ILMN_5270093		12520	20915	Cd81	CD 81 antigen	Chr7: 143.067817	12.6658	15.2	Chr4: 96.896949	0.618682	22	0.00162767	0.545932	-0.326447	0.103601
ILM4730446	ILMN_4730446		77592		4931406H21Rik	RIKEN cDNA 4931406H21 gene	Chr14: 25.590593	6.68152	13.8	Chr1: 70.759517	-0.618427	22	0.00163773	0	-0.143232	0.485154
ILM360020	ILMN_360020		66049	11605	Rogdi	rogdi homolog (Drosophila)	Chr16: 5.008976	8.0504	16.9	Chr9: 62.264541	-0.618424	22	0.00163784	0	-0.0357065	0.862519
ILM102470044	ILMN_102470044		26451	115477	Rpl27a	ribosomal protein L27a	Chr7: 116.664041	13.0371	19.6	Chr2: 93.321195	0.618403	22	0.00163869	0.396326	0.384266	0.0526021
ILM4560082	ILMN_4560082		76958		2210418O10Rik	RIKEN cDNA 2210418O10 gene	Chr2: 177.313228	6.46454	14.3	Chr3: 19.495216	-0.618224	22	0.00164577	0	-0.534337	0.0049242
ILM104760451	ILMN_104760451		381046		LOC381046	similar to ribosomal protein	Chr16: 36.209606	13.5591	10.8	Chr2: 78.100320	0.618127	22	0.00164963	0	0.473057	0.0146581
ILM100610280	ILMN_100610280		70551	32796	Tmtc4	transmembrane and tetratricopeptide repeat containing 4	Chr14: 122.919815	6.24298	16.1	Chr2: 88.346298	-0.617925	22	0.00165767	0	-0.480225	0.0130293
ILM102570673	ILMN_102570673		27410	37437	Abca3	ATP-binding cassette, sub-family A (ABC1), member 3 (lipid organization and formation of lamellar bodies)	Chr17: 24.410111	12.0621	10.7	Chr2: 92.415016	0.617886	22	0.00165923	0.313768	-0.058289	0.7773
ILM4070711	ILMN_4070711		22228	2516	Ucp2	uncoupling protein 2 (mitochondrial, proton carrier)	Chr7: 100.498780	13.8625	11.6	Chr2: 83.413222	-0.617751	22	0.00166466	0.272974	0.816525	3.64037e-07
ILM3870050	ILMN_3870050		296370		Ppgb	protective protein for beta-galactosidase	Chr2: 164.834343	7.9636	12.3	Chr2: 7.696420	-0.617677	22	0.00166762	0	0	1
ILM2970647	ILMN_2970647		14268	1533	Fn1	fibronectin 1	Chr1: 71.593175	7.00137	20.9	Chr2: 79.343444	-0.617649	22	0.00166875	0.355424	-0.0351124	0.864785
ILM6520121	ILMN_6520121		54638	8515	Ccdc22	coiled-coil domain containing 22	ChrX: 7.593855	11.0662	10.6	Chr2: 93.321195	0.617552	22	0.00167263	0	0	1
ILM103800750	ILMN_103800750		384597		LOC384597	similar to ADP-ribosylation factor-like 2	Chr19: 6.137295	7.25859	13.5	Chr19: 3.337223	0.617326	22	0.00168174	0	-0.499492	0.00937698
ILM6270093	ILMN_6270093		632778	86877	EG632778	predicted gene, EG632778	Chr7: 24.538539	7.53197	13.2	Chr2: 88.346298	-0.617202	22	0.00168678	0	-0.196935	0.334907
ILM3390167	ILMN_3390167		109901	20454	Ela1	elastase 1, pancreatic	Chr15: 100.674632	10.7003	14.4	Chr19: 61.221468	0.617089	22	0.00169137	0.364713	0.0521033	0.800437
ILM105910671	ILMN_105910671		433256	69208	Acsl5	acyl-CoA synthetase long-chain family member 5	Chr19: 55.296450	12.2815	18.4	Chr2: 93.321195	0.617007	22	0.00169469	0.264592	0.286554	0.155827
ILM102630494	ILMN_102630494		383607		Gm1922	gene model 1922, (NCBI)	Chr1: 98.092731	6.57564	19.3	Chr2: 82.106116	-0.61697	22	0.00169622	0	0	1
ILM104280672	ILMN_104280672		75243		4930549C15Rik	RIKEN cDNA 4930549C15 gene	Chr12: 26.371372	6.56337	9.6	Chr2: 94.537781	-0.616899	22	0.0016991	0	0	1
ILM4200112	ILMN_4200112		16373	7385	Irx3	Iroquois related homeobox 3	Chr8: 91.798926	6.43189	12	Chr2: 93.321195	0.616809	22	0.00170278	0.376964	-0.173537	0.396545
ILM3870273	ILMN_3870273		68193	763	Rpl24	ribosomal protein L24	Chr16: 55.969551	14.7902	15.7	Chr2: 79.343444	0.616793	22	0.00170342	0.329372	0.425203	0.030353
ILM100610519	ILMN_100610519		68037		2900093K20Rik	RIKEN cDNA 2900093K20 gene	Chr2: 163.420030	7.1275	11.5	Chr2: 83.413222	0.616767	22	0.00170451	0	0.0206227	0.920349
ILM6900347	ILMN_6900347		22367	2541	Vrk1	vaccinia related kinase 1	Chr12: 106.071573	7.36478	15.6	Chr2: 82.047080	0.61676	22	0.0017048	0.370736	0.921106	2.554e-11
ILM110195	ILMN_110195		26451	115477	Rpl27a	ribosomal protein L27a	Chr7: 109.522156	11.7901	15.5	Chr2: 78.100320	0.616718	22	0.00170649	0.396326	0.384266	0.0526021
ILM1780537	ILMN_1780537		108124	2839	Napa	N-ethylmaleimide sensitive fusion protein attachment protein alpha	Chr7: 16.107554	9.75217	12.7	Chr13: 7.000000	-0.61671	22	0.00170683	0.357237	-0.301713	0.134149
ILM105050253	ILMN_105050253		243469		Igk	immunoglobulin kappa chain complex	Chr6: 68.670785	6.65982	9	ChrX: 42.981911	-0.616707	22	0.00170696	0.292171	0.513875	0.00724561
ILM6940390	ILMN_6940390		106759	8605	Ticam1	toll-like receptor adaptor molecule 1	Chr17: 56.270124	6.64649	13.8	Chr17: 3.223874	0.616603	22	0.00171122	0.275252	-0.114544	0.577405
ILM630239	ILMN_630239		380684	40755	Nefh	neurofilament, heavy polypeptide	Chr11: 4.939036	6.93327	19.9	Chr2: 83.413222	0.616432	22	0.00171825	0.286515	0.0177792	0.931304
ILM6590592	ILMN_6590592		16151	2698	Ikbkg	inhibitor of kappaB kinase gamma	ChrX: 74.448675	8.10535	10.7	Chr2: 83.413222	-0.616267	22	0.00172505	0.345247	0.0173637	0.932906
ILM106770519	ILMN_106770519		320272		9330162B11Rik	RIKEN cDNA 9330162B11 gene	Chr1: 188.007266	6.83981	9.8	Chr11: 111.500000	0.616187	22	0.00172835	0	0	1
ILM1690082	ILMN_1690082		16049		Igh-V	immunoglobulin heavy chain variable region	Chr12: 114.140834	8.02167	8.9	Chr2: 9.829662	-0.616031	22	0.00173482	0.335224	0.454977	0.0195236
ILM106550132	ILMN_106550132		76589	18319	Unc5cl	unc-5 homolog C (C. elegans)-like	Chr17: 48.308238	7.29812	15.2	Chr9: 71.404472	-0.615776	22	0.00174545	0.31893	0.653909	0.000291102
ILM105080047	ILMN_105080047		70021	122217	Nt5dc2	5'-nucleotidase domain containing 2	Chr14: 31.139058	10.8847	17.7	Chr2: 78.100320	0.615749	22	0.00174658	0	0.259729	0.200069
ILM540059	ILMN_540059		26889	10340	Cln8	ceroid-lipofuscinosis, neuronal 8	Chr8: 14.900235	8.20523	16.6	Chr2: 83.413222	-0.615746	22	0.0017467	0.240773	0.0622055	0.762744
ILM3710576	ILMN_3710576		214552	51110	Cep164	centrosomal protein 164	Chr9: 45.767120	8.79725	16.1	Chr9: 45.693319	0.615664	22	0.0017501	0.218512	0.222845	0.27385
ILM3120687	ILMN_3120687		66700	6368	Vps24	vacuolar protein sorting 24 (yeast)	Chr6: 71.581223	10.3275	12.9	Chr19: 4.845967	-0.615449	22	0.00175912	0.366819	-0.115111	0.575511
ILM104610551	ILMN_104610551		320604	77607	C13orf38	human chromosome 13, open reading frame 38	Chr3: 55.129389	6.87623	12.5	Chr1: 66.636909	-0.615428	22	0.00176002	0	0	1
ILM106380138	ILMN_106380138		217057	5330	Ptrh2	peptidyl-tRNA hydrolase 2	Chr11: 86.692203	8.97392	8.9	Chr2: 82.047080	0.615229	22	0.00176838	0.531489	0.0997623	0.627758
ILM4070286	ILMN_4070286		66437	41099	Fis1	fission 1 (mitochondrial outer membrane) homolog (yeast)	Chr5: 136.963065	11.7475	12.5	Chr15: 93.454108	-0.615124	22	0.0017728	0.33864	0.00373577	0.98555
ILM2970427	ILMN_2970427		104382	10572	Barhl2	BarH-like 2	Chr5: 106.453222	7.39258	10.1	Chr2: 83.413222	-0.61481	22	0.00178612	0.364648	-0.324304	0.106021
ILM3800687	ILMN_3800687		97820	10720	Kiaa1191	brain-derived rescue factor p33-monooxygenase	Chr13: 54.551989	8.29287	12.9	Chr19: 3.337223	-0.614668	22	0.00179218	0.306079	0	1
ILM940239	ILMN_940239		22145	68496	Tuba4a	tubulin, alpha 4A	Chr1: 75.215075	9.40018	12.1	Chr17: 76.161954	-0.61446	22	0.00180107	0.258671	0	1
ILM2360458	ILMN_2360458		19777	2813	Uri1	URI1, prefoldin-like chaperone	Chr7: 37.961309	7.84722	10.4	Chr2: 83.413222	0.614432	22	0.00180229	0.430943	0	1
ILM1400441	ILMN_1400441		71750	8954	R3hdm2	R3H domain containing 2	Chr10: 127.499220	6.7225	18.8	Chr2: 94.537781	0.614287	22	0.0018085	0	-0.0463966	0.82193
ILM105720168	ILMN_105720168		73451	66274	Zfp763	zinc finger protein 763	Chr17: 33.017214	7.27609	24.9	Chr2: 83.413222	0.61415	22	0.00181438	0	0	1
ILM100670563	ILMN_100670563		76742	12797	Snx27	sorting nexin family member 27	Chr3: 94.497755	9.11813	16.1	Chr2: 94.537781	0.614108	22	0.00181622	0.407533	-0.01518	0.941328
ILM6940102	ILMN_6940102		12531	41451	Cdc25b	cell division cycle 25 homolog B (S. pombe)	Chr2: 131.198364	10.4949	12.8	Chr2: 83.413222	-0.614072	22	0.00181774	0.289814	0.841131	7.4008e-08
ILM104010070	ILMN_104010070		224137		LOC224137	similar to ribosomal protein	Chr16: 36.209695	11.3955	9.4	Chr2: 93.321195	0.613933	22	0.00182377	0	0.31779	0.113638
ILM1850041	ILMN_1850041		67515	8226	Ttc33	tetratricopeptide repeat domain 33	Chr15: 5.212055	7.06796	14.9	Chr11: 107.964395	-0.613925	22	0.00182411	0	-0.479387	0.0132116
ILM7050064	ILMN_7050064		68634	12275	Tm2d3	TM2 domain containing 3	Chr7: 65.693876	6.83786	17.4	Chr19: 3.337223	0.613828	22	0.00182834	0	-0.514099	0.00721607
ILM104560170	ILMN_104560170		69094	9881	Tmem160	transmembrane protein 160	Chr7: 16.455333	10.4298	11.2	Chr9: 115.524788	0.613762	22	0.0018312	0	0.0542728	0.792303
ILM105670136	ILMN_105670136		14683	55534	Gnas	GNAS complex (imprinted)	Chr2: 173.784084	7.32279	11.7	Chr1: 45.598788	0.613697	22	0.00183401	0.242785	-0.320254	0.11071
ILM5890112	ILMN_5890112		12036	81684	Bcat2	branched chain aminotransferase 2, mitochondrial	Chr7: 45.589371	8.67232	14.1	Chr2: 82.047080	0.613659	22	0.00183568	0.278277	-0.0489895	0.812148
ILM2350168	ILMN_2350168		109333	2054	Pkn2	protein kinase N2	Chr3: 142.793712	10.8558	12.7	ChrX: 9.334336	-0.61342	22	0.00184608	0.326107	0.372165	0.061173
ILM106370184	ILMN_106370184				scl0003663.1_128	scl0003663.1_128	Chr13: 112.684193	6.4313	15.2	Chr9: 62.264541	0.613098	22	0.00186022	0	0	1
ILM730592	ILMN_730592		12061	570	Bdkrb1	bradykinin receptor, beta 1	Chr12: 105.604921	6.65859	12.7	Chr9: 51.713125	0.613049	22	0.00186237	0.218736	0.0475155	0.817706
ILM100390043	ILMN_100390043		14433	107053	Gapdh	glyceraldehyde-3-phosphate dehydrogenase (Chr 6 at 125.16 Mb)	Chr6: 125.161937	12.7851	11.3	Chr2: 78.100320	0.613038	22	0.00186287	0.396302	-0.179895	0.379196
ILM50039	ILMN_50039		68563	17810	Dpm3	dolichyl-phosphate mannosyltransferase polypeptide 3	Chr3: 89.266922	10.0394	11.5	Chr2: 82.106116	0.612974	22	0.00186566	0.317509	0.102174	0.619424
ILM104210039	ILMN_104210039		77856		D730048J04Rik	RIKEN cDNA D730048J04 gene	Chr17: 43.534357	6.52315	10.8	Chr2: 93.321195	0.612943	22	0.00186705	0	0	1
ILM104570484	ILMN_104570484		242748	25712	Ptchd2	patched domain containing 2	Chr4: 148.240998	6.54376	9.6	Chr13: 7.000000	-0.612789	22	0.00187385	0.337253	-0.235069	0.247699
ILM103940736	ILMN_103940736		75398	32711	Mrpl32	mitochondrial ribosomal protein L32	Chr13: 14.340560	6.69977	14.8	Chr4: 101.430243	-0.61273	22	0.00187648	0	0.185862	0.363318
ILM380041	ILMN_380041		76866	11757	Morn1	MORN repeat containing 1	Chr4: 155.145269	6.86233	15.9	Chr4: 109.169766	0.612717	22	0.00187704	0	-0.204159	0.317116
ILM102320504	ILMN_102320504		320648		B630006K09Rik	RIKEN cDNA B630006K09 gene	Chr6: 41.570028	6.42302	13.1	Chr2: 82.106116	-0.612713	22	0.00187723	0	0	1
ILM2680112	ILMN_2680112		13448	1057	Dok1	docking protein 1	Chr6: 83.032356	9.51691	21.1	Chr3: 102.111029	-0.612703	22	0.00187764	0.516042	0.343261	0.0860118
ILM5390239	ILMN_5390239		240174	75175	Thada	thyroid adenoma associated	Chr17: 84.191655	7.53332	16.2	Chr17: 83.262662	0.612616	22	0.0018815	0.320613	0.0127233	0.950811
ILM101770458	ILMN_101770458		70260		2010110I21Rik	RIKEN cDNA 2010110I21 gene	Chr17: 79.875785	6.6448	14.2	Chr2: 98.186955	-0.612553	22	0.00188433	0	0	1
ILM60519	ILMN_60519		269399		6720461J16Rik	RIKEN cDNA 6720461J16 gene	Chr2: 180.658312	6.92365	14.9	Chr2: 94.030822	0.612486	22	0.00188731	0	0	1
ILM780133	ILMN_780133		108946	9182	Zzz3	zinc finger, ZZ domain containing 3	Chr3: 152.422672	6.88682	13.8	Chr2: 94.537781	0.612351	22	0.00189331	0	-0.363103	0.0682714
ILM104070725	ILMN_104070725		330050	51828	Fam185a	family with sequence similarity 185, member A	Chr5: 21.481779	8.15713	16.3	Chr2: 93.321195	0.612243	22	0.00189816	0	0	1
ILM5420176	ILMN_5420176		74760	40880	Rab3il1	RAB3A interacting protein (rabin3)-like 1	Chr19: 10.035005	11.2747	13.8	Chr2: 78.100320	-0.612222	22	0.00189909	0	0.248896	0.220155
ILM3520180	ILMN_3520180		72020	10114	Zfp654	zinc finger protein 654	Chr16: 64.783057	7.14724	12.8	Chr2: 82.047080	0.612126	22	0.0019034	0	0.0368655	0.8581
ILM4670110	ILMN_4670110		22758	86980	Zscan12	zinc finger and SCAN domain containing 12	Chr13: 21.369708	8.08763	8.4	Chr13: 7.000000	0.612124	22	0.00190348	0.369783	-0.154287	0.451723
ILM106110458	ILMN_106110458		70354	18923	3110001I20Rik	RIKEN cDNA 3110001I20 gene	Chr2: 125.737565	6.57801	12.4	Chr7: 119.176160	-0.612056	22	0.00190656	0	-0.0763282	0.710936
ILM110692	ILMN_110692		24230		Bzrp	benzodiazepine receptor, peripheral	Chr15: 83.571473	12.0987	17.1	Chr9: 68.403735	-0.611978	22	0.00191003	0	0	1
ILM6980750	ILMN_6980750		106597		AI461933	expressed sequence AI461933	Chr17: 85.984690	6.47018	19.8	Chr2: 58.009356	0.611885	22	0.00191423	0	0	1
ILM106770039	ILMN_106770039		68971	13754	1500001M20Rik	RIKEN cDNA 1500001M20 gene	Chr6: 115.012231	9.08257	14.4	Chr2: 78.100320	0.611792	22	0.00191843	0	0.394252	0.0462622
ILM1940463	ILMN_1940463		68077	44130	Gltscr2	glioma tumor suppressor candidate region gene 2	Chr7: 15.938361	9.51735	9.5	Chr8: 80.868085	0.611631	22	0.00192572	0.305106	0.573463	0.00219366
ILM2120452	ILMN_2120452		226162	9143	Dpcd	deleted in primary ciliary dyskinesia	Chr19: 45.577038	8.8178	15.7	Chr2: 82.047080	0.61149	22	0.00193209	0.232633	0	1
ILM3290368	ILMN_3290368		29876	8490	Clic4	chloride intracellular channel 4 (mitochondrial)	Chr4: 135.216385	8.45288	11.8	Chr17: 71.994124	-0.611377	22	0.00193723	0.39805	0.361755	0.0693796
ILM102970008	ILMN_102970008		28018	10430	Ubfd1	ubiquitin family domain containing 1	Chr7: 122.081862	8.30275	13.1	Chr5: 90.012727	0.611066	22	0.00195145	0	-0.0198776	0.923218
ILM106660736	ILMN_106660736		380975	105259	Higd1c	HIG1 domain family, member 1C	Chr15: 100.374973	6.95728	9	Chr5: 4.468199	0.61101	22	0.00195401	0	-0.159005	0.437838
ILM2630095	ILMN_2630095		212996	49707	Wbscr17	Williams-Beuren syndrome chromosome region 17 homolog (human)	Chr5: 130.875133	6.66156	14.4	Chr6: 122.825904	0.610986	22	0.00195511	0.449393	-0.229259	0.259915
ILM100670026	ILMN_100670026		70316	80336	Ndufab1	NADH dehydrogenase (ubiquinone) 1, alpha/beta subcomplex, 1	Chr7: 122.090876	11.8501	14.7	Chr2: 78.100320	0.610936	22	0.00195742	0	-0.380957	0.0548466
ILM2340242	ILMN_2340242		68652	9019	Map3k7ip2	mitogen-activated protein kinase kinase kinase 7 interacting protein 2	Chr10: 7.906298	10.9546	17.1	Chr2: 82.047080	-0.610837	22	0.00196198	0.346884	0.180937	0.376395
ILM3140100	ILMN_3140100		56095	5451	Ftsj3	FtsJ homolog 3 (E. coli)	Chr11: 106.249452	8.49209	18	Chr2: 78.100320	0.610782	22	0.00196449	0	0.37183	0.0614247
ILM6760053	ILMN_6760053		11974	2931	Atp6v0e	ATPase, H+ transporting, lysosomal V0 subunit E	Chr17: 26.699245	11.8133	12.8	Chr4: 121.044402	0.610777	22	0.00196472	0.319338	0.23031	0.257676
ILM4280441	ILMN_4280441		14073	68184	Faah	fatty acid amide hydrolase (cannabinoid anandamide degradation)	Chr4: 115.997916	7.0361	9.7	Chr4: 6.889944	-0.610711	22	0.00196774	0.22571	0.03102	0.880427
ILM106860280	ILMN_106860280		14083	7314	Ptk2	PTK2 protein tyrosine kinase 2	Chr15: 73.392381	6.49757	14.4	Chr4: 105.248708	-0.610598	22	0.00197296	0.417043	-0.527939	0.0055704
ILM104200156	ILMN_104200156		268980	2380	Strn	striatin, calmodulin binding protein	Chr17: 78.650238	7.3747	14.4	ChrX: 24.000000	0.610528	22	0.0019762	0.46994	0.278973	0.167553
ILM104920450	ILMN_104920450		74991		4930500H12Rik	RIKEN cDNA 4930500H12 gene	Chr16: 73.203848	6.60812	14.7	Chr5: 103.116820	0.610422	22	0.00198113	0	0	1
ILM3840609	ILMN_3840609		73862	87632	4930415F15Rik	RIKEN cDNA 4930415F15 gene	Chr11: 11.514991	6.843	15.4	Chr4: 101.430243	0.610382	22	0.00198299	0.260485	0.0218051	0.915798
ILM103120603	ILMN_103120603				9626962_211_rc-S	Moloney murine sarcoma virus (Illumina control probe)	Chr17: 34.999787	8.69171	14.2	Chr1: 93.251503	-0.610219	22	0.00199054	0	0	1
ILM100050014	ILMN_100050014		77867		D730045B01Rik	RIKEN cDNA D730045B01 gene	Chr5: 151.365924	6.58658	9.7	Chr1: 88.137883	-0.610178	22	0.00199245	0	-0.248959	0.220033
ILM60148	ILMN_60148		27260	8447	Plek2	pleckstrin 2	Chr12: 78.889139	10.2385	11.9	Chr19: 48.574400	-0.610037	22	0.00199903	0.640054	-0.024562	0.905196
ILM6940176	ILMN_6940176		66119	81910	Tomm6	translocase of outer mitochondrial membrane 6	Chr17: 47.687008	7.74846	13	Chr2: 78.100320	0.609949	22	0.00200318	0	0	1
ILM670132	ILMN_670132		20084	109622	Rps18	ribosomal protein S18	Chr17: 33.954300	6.94967	16.5	Chr4: 124.385897	0.609936	22	0.00200375	0.428747	0.395236	0.0456715
ILM106020040	ILMN_106020040		78655	37845	Eif3j1	eukaryotic translation initiation factor 3, subunit J1	Chr18: 43.477577	10.8722	12.5	Chr2: 88.346298	-0.609844	22	0.00200808	0.453097	0	1
ILM100110551	ILMN_100110551		382097	30850	Gm1123	gene model 1123, (NCBI)	Chr9: 99.016020	6.46523	12.5	Chr4: 107.548653	-0.609666	22	0.00201645	0.299188	-0.0865192	0.674299
ILM380092	ILMN_380092		12695	72199	Inadl	InaD-like tight junction channel-interacting multiple PDZ domain protein	Chr4: 98.719055	6.47366	23.9	Chr8: 94.374289	0.609559	22	0.00202151	0.284899	-0.242263	0.233099
ILM103870047	ILMN_103870047				A630050L08Rik	FLJ20716 HEP19742 homolog	ChrX: 38.196740	6.93177	10.4	Chr11: 22.916002	0.609521	22	0.00202331	0	0	1
ILM3360093	ILMN_3360093		66356	49729	2310008H09Rik	RIKEN cDNA 2310008H09 gene	Chr7: 118.845799	8.73334	14.5	Chr2: 78.100320	0.609498	22	0.00202436	0	-0.154671	0.450585
ILM1400541	ILMN_1400541		16418	7135	Eif6	eukaryotic translation initiation factor 6	Chr2: 155.685683	10.9391	12.2	Chr2: 78.100320	0.60941	22	0.00202854	0.531425	-0.00843489	0.96738
ILM106400047	ILMN_106400047		70297	45639	Gcc2	GRIP and coiled-coil domain containing 2	Chr10: 58.256817	6.86094	17	Chr2: 94.030822	0.609243	22	0.00203643	0	-0.256395	0.206111
ILM6420035	ILMN_6420035		71538	8217	Fbxo9	f-box protein 9	Chr9: 78.081948	12.3647	14.8	Chr4: 101.430243	-0.609234	22	0.00203687	0.247802	0.094125	0.647413
ILM6660520	ILMN_6660520		56629	1052	Dnase2b	deoxyribonuclease II beta	Chr3: 146.593470	6.594	14.4	Chr4: 132.539038	-0.609202	22	0.0020384	0.414962	-0.119422	0.561191
ILM6840121	ILMN_6840121		18104	695	Nqo1	NAD(P)H dehydrogenase, quinone 1	Chr8: 107.391077	8.70727	15.7	Chr11: 107.964395	-0.609026	22	0.00204675	0.266797	-0.256929	0.205137
ILM5720619	ILMN_5720619		83962	23529	Btbd1	BTB (POZ) domain containing 1	Chr7: 81.792332	9.05892	17.4	Chr1: 78.932505	0.608995	22	0.00204822	0.445612	-0.311451	0.121429
ILM1500280	ILMN_1500280		236539	39318	Phgdh	3-phosphoglycerate dehydrogenase	Chr3: 98.314226	7.0507	12.7	Chr19: 35.618002	0.608941	22	0.00205081	0.428024	-0.0690937	0.737335
ILM3140273	ILMN_3140273		23887	55802	Ggtla1	gamma-glutamyltransferase-like activity 1	Chr10: 75.616849	6.37867	11.7	Chr2: 82.106116	-0.608898	22	0.00205287	0.36397	0.195141	0.339418
ILM107050044	ILMN_107050044		73261	47480	C16orf90	human chromosome 16 open reading frame 90	Chr16: 3.906034	7.13148	13.9	ChrX: 9.334336	0.608802	22	0.00205747	0	0	1
ILM110136	ILMN_110136		52040	2033	Ppp1r10	protein phosphatase 1, regulatory subunit 10	Chr17: 35.929776	7.03406	16.2	Chr2: 92.415016	0.608758	22	0.00205956	0.410595	0.292884	0.146491
ILM4670022	ILMN_4670022		68009	113382	Defcr20	defensin related cryptdin 20	Chr8: 21.529217	6.61251	11.6	Chr2: 78.100320	-0.608545	22	0.0020698	0.333603	-0.0338374	0.869653
ILM106180040	ILMN_106180040		383785		LOC383785	similar to hypothetical protein HH114	Chr2: 115.705710	6.58765	11.8	Chr2: 94.030822	-0.608259	22	0.00208359	0	0.0754248	0.714216
ILM6760670	ILMN_6760670		76376	10669	Slc24a2	solute carrier family 24 (sodium/potassium/calcium exchanger), member 2	Chr4: 87.226882	6.45586	11.3	Chr2: 83.413222	0.608163	22	0.00208825	0.305465	-0.361363	0.069704
ILM103710020	ILMN_103710020		234086	19271	Erich1	glutamate-rich 1	Chr8: 14.030592	7.2576	9.1	Chr5: 107.072667	0.608158	22	0.00208851	0	0.15254	0.456925
ILM103390286	ILMN_103390286		66350	11328	Pla2g12a	phospholipase A2, group XIIA	Chr3: 129.895572	9.27196	11.8	Chr2: 157.995222	0.608129	22	0.00208988	0.357075	-0.221903	0.275937
ILM3800707	ILMN_3800707		68839	27876	Ankrd46	ankyrin repeat domain 46	Chr15: 36.477881	7.25859	14.8	Chr2: 92.415016	0.607928	22	0.00209964	0	-0.140029	0.49507
ILM1570619	ILMN_1570619		50505		Ercc4	excision repair cross-complementing rodent repair deficiency, complementation group 4	Chr16: 13.148547	8.10453	13.4	Chr2: 82.047080	0.607886	22	0.00210168	0.231494	0.12115	0.555496
ILM2510398	ILMN_2510398		26462	4701	Txnrd2	thioredoxin reductase 2	Chr16: 18.478889	12.2865	10.9	Chr2: 156.631489	-0.607661	22	0.00211271	0.334485	0.053645	0.794655
ILM6760333	ILMN_6760333		378462	45667	Morn2	MORN repeat containing 2	Chr17: 80.295541	7.28138	13.8	Chr1: 66.636909	0.60763	22	0.00211421	0.293409	-0.289563	0.151338
ILM101990368	ILMN_101990368		74182	10478	Gpcpd1	glycerophosphocholine phosphodiesterase GDE1	Chr2: 132.558623	8.77377	11.5	Chr5: 4.468199	-0.607613	22	0.00211506	0.301596	0	1
ILM4540136	ILMN_4540136		380924	4684	Olfm4	olfactomedin 4	Chr14: 78.356019	7.42997	12.2	Chr19: 48.327925	-0.607348	22	0.00212805	0.376428	0.274536	0.174697
ILM60619	ILMN_60619		67445		C1qtnf4	C1q and tumor necrosis factor related protein 4	Chr2: 90.890086	7.2671	18.1	Chr2: 92.415016	0.607241	22	0.00213333	0.202236	-0.426899	0.0296288
ILM1230670	ILMN_1230670		212528	5632	Trmt1	TRM1 tRNA methyltransferase 1	Chr15: 85.896855	7.29243	20.1	Chr2: 82.106116	0.607144	22	0.00213812	0	0.0443352	0.829726
ILM102450025	ILMN_102450025		18933	7896	Prrx1	paired related homeobox 1	Chr1: 163.252988	8.50386	13.8	Chr2: 83.413222	-0.606994	22	0.00214555	0.368818	-0.214064	0.293686
ILM103170176	ILMN_103170176		230249	6056	Kiaa0368	proteasome-associated protein ECM29 homolog	Chr4: 58.819391	7.17712	15.1	Chr2: 88.346298	0.606767	22	0.00215681	0.363066	0	1
ILM670767	ILMN_670767		17524	1826	Mpp1	membrane protein, palmitoylated	ChrX: 74.119361	11.737	12.8	Chr4: 101.430243	-0.606742	22	0.00215804	0.518619	0.468963	0.0156612
ILM5910064	ILMN_5910064		20818	6332	Srprb	signal recognition particle receptor, B subunit	Chr9: 103.188170	7.15801	13.7	Chr2: 83.413222	0.606665	22	0.00216192	0.340678	-0.485811	0.0118664
ILM106450039	ILMN_106450039		69372	6108	Mocs3	molybdenum cofactor synthesis 3	Chr2: 168.231974	7.04551	13.1	Chr2: 83.413222	0.606503	22	0.00217	0	-0.172722	0.398799
ILM580102	ILMN_580102		15432	7369	Hoxd12	homeo box D12	Chr2: 74.675620	6.56565	10.5	Chr19: 44.191429	0.606361	22	0.00217713	0.346028	0.0689848	0.737735
ILM100870292	ILMN_100870292		383295	41097	Ypel5	yippee-like 5 (Drosophila)	Chr17: 72.848721	10.7943	14	Chr19: 3.337223	-0.606347	22	0.00217781	0	-0.0723721	0.725334
ILM5900524	ILMN_5900524		76477	8357	Pcolce2	procollagen C-endopeptidase enhancer 2	Chr9: 95.695050	6.51681	14.9	Chr9: 69.858535	0.606344	22	0.00217797	0.239661	0.146874	0.474005
ILM105570605	ILMN_105570605		234814	11245	Mthfsd	methenyltetrahydrofolate synthetase domain containing	Chr8: 121.105609	6.81897	11.1	Chr4: 101.430243	0.606303	22	0.00218004	0	-0.00441709	0.982914
ILM4810647	ILMN_4810647		71699	23052	Slc41a3	solute carrier family 41, member 3	Chr6: 90.646210	7.57683	16.1	Chr2: 83.413222	0.606242	22	0.0021831	0	-0.107105	0.602526
ILM3190661	ILMN_3190661		11843	55593	Arf4	ADP-ribosylation factor 4	Chr14: 25.490179	7.03018	15.3	Chr1: 55.127478	-0.606208	22	0.0021848	0.405687	0.0638021	0.756832
ILM6940577	ILMN_6940577		22379	69101	Fmnl3	formin-like 3	Chr15: 99.317397	8.21677	21.1	Chr9: 62.264541	-0.606119	22	0.0021893	0.488923	0.584281	0.00172303
ILM3840025	ILMN_3840025		67988	10381	Tmx3	thioredoxin-related transmembrane protein 3	Chr18: 90.540339	6.37563	10.3	Chr11: 111.500000	0.606091	22	0.00219069	0.254858	0	1
ILM101090348	ILMN_101090348		70123		2210013O21Rik	RIKEN cDNA 2210013O21 gene	ChrX: 153.741189	9.4965	16.2	Chr2: 78.100320	0.605878	22	0.00220148	0	0.041253	0.841411
ILM3840369	ILMN_3840369		29870	8489	Gtse1	G two S phase expressed protein 1	Chr15: 85.876283	6.77368	13.2	Chr2: 94.030822	-0.605866	22	0.00220205	0.321587	0.713763	4.23626e-05
ILM106400139	ILMN_106400139		12388	1017	Ctnnd1	catenin (cadherin associated protein), delta 1	Chr2: 84.601022	8.83968	14.7	Chr5: 150.597426	0.60558	22	0.00221659	0.524159	-0.52771	0.00559488
ILM6940450	ILMN_6940450		228731	41526	Nkx2-4	NK2 transcription factor related, locus 4 (Drosophila)	Chr2: 147.083876	6.40096	11.7	Chr2: 82.106116	0.605521	22	0.00221963	0	-0.188249	0.357076
ILM106510088	ILMN_106510088		56321	40811	Aatf	apoptosis antagonizing transcription factor	Chr11: 84.467096	7.21509	9.9	Chr19: 4.845967	0.605332	22	0.00222924	0.351709	0.122518	0.551009
ILM106860706	ILMN_106860706				C130048M12Rik	RIKEN C130048M12Rik	Chr7: 67.284814	6.65664	15.3	Chr1: 62.609193	-0.605292	22	0.0022313	0	-0.0599419	0.771147
ILM2190132	ILMN_2190132		72722	41042	2810405J04Rik	RIKEN cDNA 2810405J04 gene	Chr17: 75.537208	10.2304	12.9	Chr2: 78.100320	0.605225	22	0.00223472	0	-0.052017	0.800761
ILM2650403	ILMN_2650403		66048	11911	Tmem93	transmembrane protein 93	Chr19: 36.455930	11.1119	9.6	Chr8: 80.868085	-0.605119	22	0.00224016	0	-0.136068	0.50747
ILM6770411	ILMN_6770411		57837	4167	Eral1	Era (G-protein)-like 1 (E. coli)	Chr11: 78.073716	8.54509	7.7	Chr14: 24.000000	0.605071	22	0.00224265	0	-0.298185	0.138987
ILM103190348	ILMN_103190348		73392		1700056N10Rik	RIKEN cDNA 1700056N10 gene	Chr16: 17.048801	7.21865	12.5	Chr2: 88.346298	0.604984	22	0.00224712	0	0	1
ILM2260541	ILMN_2260541		213760	15481	Prepl	prolyl endopeptidase-like	Chr17: 85.063514	6.93435	21.9	Chr2: 93.321195	0.604923	22	0.0022503	0.42232	-0.416313	0.0343873
ILM3800156	ILMN_3800156		15574	37932	Hus1	Hus1 homolog (S. pombe)	Chr11: 8.993250	9.56975	15.4	Chr2: 78.100320	0.60491	22	0.00225094	0.309978	0.241624	0.234372
ILM101230519	ILMN_101230519		73379	12499	Dcbld2	discoidin, CUB and LCCL domain containing 2	Chr16: 58.469198	6.86847	15.4	Chr3: 102.111029	0.604859	22	0.00225358	0.325265	-0.256737	0.205487
ILM104200047	ILMN_104200047		74685	25894	4930451C15Rik	RIKEN cDNA 4930451C15 gene	Chr16: 17.208974	6.49382	13.3	Chr4: 101.430243	-0.604744	22	0.00225952	0	-0.105672	0.607416
ILM6660053	ILMN_6660053		233865	45841	Kiaa0556	KIAA0556 retinitis pigmentosa candidate gene	Chr7: 125.874670	8.40622	9.5	Chr10: 80.452285	0.60474	22	0.00225973	0	-0.273086	0.177077
ILM5860341	ILMN_5860341		23881	40792	G3bp2	GTPase activating protein (SH3 domain) binding protein 2	Chr5: 92.054749	10.5837	11.8	Chr5: 90.012727	-0.604624	22	0.00226574	0.292778	-0.10462	0.611017
ILM6900400	ILMN_6900400		224045	2903	Eif2b5	eukaryotic translation initiation factor 2B, subunit 5 epsilon	Chr16: 20.509028	10.3459	16.5	Chr2: 157.995222	0.604527	22	0.0022708	0.33864	0.0372195	0.856751
ILM101340047	ILMN_101340047		104645		AW536289	expressed sequence AW536289	Chr11: 63.886118	6.58075	10.4	Chr9: 31.156625	-0.60451	22	0.00227164	0	0	1
ILM4480181	ILMN_4480181		105835	9249	Sgsm3	small G protein signaling modulator 3	Chr15: 81.011953	9.73933	17.3	Chr2: 78.100320	0.604488	22	0.0022728	0.405201	-0.358866	0.0717997
ILM380215	ILMN_380215		71949	23634	Cers5	ceramide synthase 5	Chr15: 99.735885	8.14971	19.1	Chr2: 92.415016	-0.604129	22	0.00229153	0.356932	0	1
ILM100520398	ILMN_100520398		77719		6030458A19Rik	RIKEN cDNA 6030458A19 gene	Chr14: 33.421329	6.60546	11.7	Chr17: 3.223874	-0.60411	22	0.00229256	0	0	1
ILM106350601	ILMN_106350601		12367	37912	Casp3	caspase 3	Chr8: 46.634627	6.79954	12.4	Chr2: 88.346298	0.603734	22	0.00231231	0.215882	0.608105	0.000981922
ILM100450504	ILMN_100450504		329695		Iqgap3	hypothetical protein D030034H08	Chr3: 88.087354	7.78285	8.2	Chr19: 7.273188	-0.603686	22	0.00231482	0	0.624792	0.000644503
ILM4540600	ILMN_4540600		12567	55429	Cdk4	cyclin-dependent kinase 4	Chr10: 127.067153	8.62491	18.4	Chr2: 78.100320	0.603616	22	0.00231852	0.278272	0.319039	0.112147
ILM6450358	ILMN_6450358		13518	85087	Dst	dystonin	Chr1: 34.193173	6.95659	12.3	Chr9: 51.713125	-0.603564	22	0.00232127	0.359943	-0.27576	0.172705
ILM104010239	ILMN_104010239		385673		LOC385673	similar to RIKEN cDNA 5330426L24	Chr16: 3.799773	6.67307	10.5	ChrX: 164.513167	0.60344	22	0.00232787	0	0.194972	0.339845
ILM1770133	ILMN_1770133		19045	105262	Ppp1ca	protein phosphatase 1, catalytic subunit, alpha isoform	Chr19: 4.195306	12.0344	14.9	Chr2: 9.829662	0.603396	22	0.00233017	0.39536	0.432745	0.0272372
ILM101770398	ILMN_101770398		231571	11733	Rpap2	RNA polymerase II associated protein 2	Chr5: 107.661574	8.71124	29.9	Chr5: 103.116820	0.603385	22	0.00233077	0	-0.173947	0.395413
ILM4050546	ILMN_4050546		258231	79417	Olfr1471	olfactory receptor 1471	Chr19: 13.445601	6.6382	18.7	Chr7: 117.164563	0.603147	22	0.00234343	0	-0.243025	0.231587
ILM6860091	ILMN_6860091		214290	51941	Zcchc6	zinc finger, CCHC domain containing 6	Chr13: 59.784789	11.713	20.4	Chr9: 51.713125	-0.603118	22	0.00234501	0	0.64055	0.000423424
ILM6420088	ILMN_6420088		56280	9536	Mrpl37	mitochondrial ribosomal protein L37	Chr4: 107.056031	10.6291	12.7	Chr2: 78.100320	0.603005	22	0.00235101	0	-0.166078	0.417457
ILM101230278	ILMN_101230278		12344	7253	Capza3	capping protein (actin filament) muscle Z-line, alpha 3	Chr6: 140.023283	6.73493	11.3	Chr2: 88.346298	0.602959	22	0.00235351	0.367157	-0.0526789	0.798277
ILM101940736	ILMN_101940736		384751		LOC384751	similar to Shank2E	Chr7: 144.129062	6.97283	11.2	Chr7: 111.707135	-0.602917	22	0.00235573	0	0.371567	0.0616231
ILM380685	ILMN_380685		74760	40880	Rab3il1	RAB3A interacting protein (rabin3)-like 1	Chr19: 10.028304	9.18818	14.5	Chr13: 7.000000	-0.602702	22	0.00236728	0	0.248896	0.220155
ILM6200133	ILMN_6200133		12226	37521	Btg1	B-cell translocation gene 1, anti-proliferative	Chr10: 96.617373	8.89583	13.7	Chr11: 107.964395	-0.602611	22	0.00237222	0.408165	0.756217	7.86812e-06
ILM106040577	ILMN_106040577		333797		LOC333797	similar to KIAA1285 protein	Chr6: 48.025247	6.62826	11.9	Chr5: 107.072667	0.60238	22	0.00238467	0	0	1
ILM4670288	ILMN_4670288		16504	3650	Kcnc3	potassium voltage gated channel, Shaw-related subfamily, member 3	Chr7: 44.596088	7.45624	12.1	Chr1: 70.759517	-0.60213	22	0.00239825	0.22192	-0.457422	0.0187975
ILM4060079	ILMN_4060079		94063	9872	Mrpl16	mitochondrial ribosomal protein L16	Chr19: 11.774556	9.9954	16	Chr2: 157.995222	0.602114	22	0.0023991	0	-0.147895	0.470902
ILM1230333	ILMN_1230333		360013	7977	Myo18a	myosin XVIIIa	Chr11: 77.865834	8.6725	11.7	Chr2: 78.100320	0.601983	22	0.00240622	0.504844	-0.0601655	0.770316
ILM4560195	ILMN_4560195		57320	38295	Park7	Parkinson disease (autosomal recessive, early onset) 7	Chr4: 150.897166	12.4743	13.7	Chr2: 78.100320	0.601981	22	0.00240636	0.253063	-0.11919	0.561956
ILM4200066	ILMN_4200066		78797	7144	Ndor1	NADPH dependent diflavin oxidoreductase 1	Chr2: 25.245028	7.70318	14.4	Chr2: 9.829662	0.601867	22	0.00241255	0	0.143779	0.483473
ILM380168	ILMN_380168		106039	39250	Gga1	golgi associated, gamma adaptin ear containing, ARF binding protein 1	Chr15: 78.894293	7.52453	11.5	Chr2: 9.829662	0.601448	22	0.00243558	0.302675	-0.000818953	0.996832
ILM7000594	ILMN_7000594		14450	637	Gart	phosphoribosylglycinamide formyltransferase	Chr16: 91.621639	9.58745	8.4	Chr6: 89.010567	0.601438	22	0.00243609	0.43683	0.490307	0.010994
ILM102650609	ILMN_102650609		74012	55701	Rap2b	RAP2B, member of RAS oncogene family	Chr3: 61.362347	7.06226	11.3	Chr1: 70.759517	-0.601426	22	0.00243676	0.518884	0.391803	0.0477585
ILM102510577	ILMN_102510577		20336	40654	Exoc4	exocyst complex component 4	Chr6: 33.319127	7.69019	19.7	Chr1: 78.932505	0.601392	22	0.00243864	0.278009	0.0466617	0.820929
ILM2100497	ILMN_2100497		71336	5482	Rbks	ribokinase	Chr5: 31.624492	9.84024	11.1	Chr4: 104.166427	0.601368	22	0.00243999	0.374886	0.0942816	0.646864
ILM540520	ILMN_540520		67553	11693	Gstcd	glutathione S-transferase C-terminal domain containing	Chr3: 132.982167	6.89601	10.4	Chr2: 82.106116	0.601099	22	0.00245484	0	0.0909464	0.658599
ILM6520400	ILMN_6520400		210711	11749	1110007A13Rik	RIKEN cDNA 1110007A13 gene	Chr7: 128.696584	9.22198	14.9	Chr2: 157.995222	0.601002	22	0.00246021	0	0.368419	0.0640348
ILM2900520	ILMN_2900520		14081	37561	Acsl1	acyl-CoA synthetase long-chain family member 1	Chr8: 46.534777	10.875	17.4	Chr19: 3.337223	-0.600973	22	0.00246186	0.320698	-0.325577	0.104579
ILM2680133	ILMN_2680133		67586	12159	Ubxd5	UBX domain containing 5	Chr4: 134.109583	6.55893	15.4	Chr5: 81.256634	-0.600966	22	0.00246225	0.567172	0.164585	0.421716
ILM100520706	ILMN_100520706		73443		1700052I12Rik	RIKEN cDNA 1700052I12 gene	Chr1: 59.533171	6.72065	19.6	Chr4: 101.430243	-0.600901	22	0.00246585	0	0	1
ILM4120736	ILMN_4120736		70439	69430	Taf15	TAF15 RNA polymerase II, TATA box binding protein (TBP)-associated factor	Chr11: 83.506475	10.9869	12.9	Chr11: 111.500000	-0.600804	22	0.00247124	0.375006	0.629111	0.000575709
ILM4610687	ILMN_4610687		66495	37630	Ndufb3	NADH dehydrogenase (ubiquinone) 1 beta subcomplex 3	Chr1: 58.591191	10.9922	13.4	Chr2: 82.047080	0.600662	22	0.00247917	0	-0.266774	0.187701
ILM6960128	ILMN_6960128		11798	901	Birc4	baculoviral IAP repeat-containing 4	ChrX: 40.996920	7.27518	10.6	Chr2: 14.395051	-0.600574	22	0.00248414	0.393681	-0.0565926	0.783628
ILM1690167	ILMN_1690167		21898	41317	Tlr4	toll-like receptor 4	Chr4: 66.834009	6.52815	12.9	Chr2: 83.413222	-0.600511	22	0.00248762	0.189327	0.295236	0.143127
ILM3120730	ILMN_3120730				Drbp1	developmentally regulated RNA binding protein 1	Chr2: 76.343255	8.47258	41.9	Chr2: 76.018672	-0.600401	22	0.00249383	0	0	1
ILM106940026	ILMN_106940026		66209	10928	Inip	INTS3 and NABP interacting protein (sensor of ssDNA subunit C)	Chr4: 59.753096	9.23341	12.5	Chr2: 94.030822	0.600343	22	0.0024971	0	0	1
ILM106590315	ILMN_106590315		329711		A430090J22	hypothetical protein A430090J22	Chr3: 94.368633	8.09594	11.8	Chr2: 83.413222	-0.600256	22	0.00250199	0	0.533924	0.00496393
ILM5390369	ILMN_5390369		71729	2195	Rgs12	regulator of G-protein signaling 12	Chr5: 35.033129	10.0279	11.3	Chr2: 9.829662	0.60022	22	0.002504	0.44137	0.468521	0.0157728
ILM1170687	ILMN_1170687		56791	3112	Ube2l6	ubiquitin-conjugating enzyme E2L 6	Chr2: 84.809362	11.7841	11.5	Chr2: 83.413222	-0.60016	22	0.0025074	0.287827	0.469553	0.0155133
ILM106040064	ILMN_106040064		107568	21385	Wwp1	WW domain containing E3 ubiquitin protein ligase 1 (protein trafficking)	Chr4: 19.608656	7.42716	14.5	Chr2: 93.321195	0.600096	22	0.00251101	0.377534	0.391545	0.047918
ILM1170692	ILMN_1170692		71780	6222	Isyna1	myo-inositol 1-phosphate synthase A1	Chr8: 70.596853	7.26514	12.9	Chr2: 82.047080	0.599974	22	0.00251789	0.370401	0.0251968	0.902757
ILM60500	ILMN_60500		66520		2610001J05Rik	RIKEN cDNA 2610001J05 gene	Chr6: 13.869948	6.64162	13.7	Chr1: 92.373273	0.59977	22	0.00252946	0	-0.319709	0.111354
ILM1170400	ILMN_1170400		18770	37286	Pklr	pyruvate kinase liver and red blood cell	Chr3: 89.136166	6.53643	14.2	Chr9: 31.156625	0.599672	22	0.00253503	0.322863	0.00676735	0.973826
ILM3060735	ILMN_3060735		258329	110495	Olfr135	olfactory receptor 135	Chr17: 38.209117	7.65173	9.9	Chr2: 83.413222	-0.599557	22	0.00254162	0	-0.334801	0.094555
ILM106980538	ILMN_106980538		320470		A330004A13Rik	RIKEN cDNA A330004A13 gene	Chr1: 176.772849	6.77898	14.1	Chr8: 87.261759	-0.599427	22	0.00254902	0	0	1
ILM106660647	ILMN_106660647		234863		6030466F02Rik	RIKEN cDNA 6030466F02 gene	Chr8: 123.739681	6.67696	9	Chr9: 45.693319	-0.599391	22	0.00255111	0	0.0210109	0.918854
ILM105050022	ILMN_105050022		74933	88247	4930469G21Rik	RIKEN cDNA 4930469G21 gene	Chr1: 161.156869	6.79331	20.1	Chr2: 76.018672	-0.599328	22	0.00255471	0	0	1
ILM1170392	ILMN_1170392		59003	4298	Maea	macrophage erythroblast attacher	Chr5: 33.337012	8.00616	16.3	Chr11: 107.964395	-0.599325	22	0.0025549	0.442445	-0.514229	0.00719881
ILM6620435	ILMN_6620435		12662	334	Chm	choroidermia	ChrX: 113.041626	6.45063	9.3	Chr2: 79.343444	-0.599233	22	0.00256016	0.182408	-0.279016	0.167484
ILM103800484	ILMN_103800484		381561		LOC381561	similar to ribosomal protein L31	Chr4: 137.395386	14.9006	13.9	Chr8: 95.762383	0.599196	22	0.00256231	0	0.534879	0.00487249
ILM103940609	ILMN_103940609		75088		4930505G20Rik	RIKEN cDNA 4930505G20 gene	Chr14: 115.396568	6.49389	12.9	Chr6: 90.017712	-0.599162	22	0.00256427	0	0	1
ILM4050037	ILMN_4050037		231510	13099	A230097K15Rik	RIKEN cDNA A230097K15 gene	Chr5: 100.883379	6.72415	13.6	Chr1: 73.418156	-0.599151	22	0.00256488	0.208343	-0.216419	0.28828
ILM4010181	ILMN_4010181		26381	55581	Esrrg	estrogen-related receptor gamma	Chr1: 188.211152	6.62412	12.4	Chr2: 82.047080	-0.599096	22	0.00256806	0.356554	-0.533806	0.00497532
ILM1050372	ILMN_1050372		81909	4935	Zfpl1	zinc finger like protein 1	Chr19: 6.081003	7.14684	14.9	Chr16: 23.467604	0.598865	22	0.00258139	0.469342	-0.301988	0.133777
ILM105550400	ILMN_105550400				scl0002867.1_8	scl0002867.1_8	Chr4: 91.311586	6.68424	8.3	Chr3: 19.495216	0.598852	22	0.00258214	0	0	1
ILM2120215	ILMN_2120215		67139	11429	Mis12	MIS12 homolog (yeast)	Chr11: 71.027070	7.0411	12.5	Chr1: 107.486168	0.598822	22	0.00258385	0	0.515021	0.00709495
ILM3290332	ILMN_3290332		67287	10627	Parp6	poly (ADP-ribose) polymerase family, member 6	Chr9: 59.650171	7.48146	11.3	Chr12: 44.907989	0.598747	22	0.00258817	0	0.00758954	0.970647
ILM103190279	ILMN_103190279		381844		LOC381844	similar to hypothetical protein FLJ35105	Chr7: 11.612755	7.53906	9.5	Chr4: 67.182024	-0.598694	22	0.00259129	0	0.347817	0.0816595
ILM6370538	ILMN_6370538		76795	28106	Tbc1d9b	TBC1 domain family, member 9B	Chr11: 50.172326	8.06599	14.3	Chr10: 3.180582	0.598692	22	0.0025914	0	-0.277824	0.169383
ILM5130452	ILMN_5130452		20972	3456	Syngr1	synaptogyrin 1	Chr15: 80.119077	6.8838	13	ChrX: 24.000000	0.598682	22	0.00259194	0.34667	-0.0357165	0.862481
ILM4200347	ILMN_4200347		19153	76542	Prx	periaxin	Chr7: 27.519829	6.50911	14.1	Chr2: 83.413222	0.598641	22	0.00259437	0.329837	-0.00793833	0.969299
ILM106450056	ILMN_106450056		234135	56960	Whsc1l1	Wolf-Hirschhorn syndrome candidate 1-like 1 (human)	Chr8: 25.596971	9.12823	10.9	Chr2: 78.100320	-0.598291	22	0.00261471	0.311593	0.465461	0.0165636
ILM101660541	ILMN_101660541		320460	27945	A830006F12Rik	RIKEN cDNA A830006F12 gene	Chr1: 70.882311	6.55966	11.1	Chr4: 124.385897	0.598269	22	0.00261603	0.379355	0.151051	0.461381
ILM6350551	ILMN_6350551		16210	5490	Impact	imprinted and ancient	Chr18: 12.992598	7.64743	12.9	Chr2: 92.415016	0.598243	22	0.00261755	0.36215	-0.120647	0.557151
ILM102190184	ILMN_102190184		219189	44881	Kiaa0564	KIAA0564 putative ATP-binding protein	Chr14: 79.064959	6.85169	21.8	Chr2: 83.413222	0.597826	22	0.00264205	0	0	1
ILM106380270	ILMN_106380270		14895		Gtl4	gene trap locus 4	Chr6: 120.738161	6.5451	11.4	Chr9: 45.693319	0.597663	22	0.00265167	0	0.275434	0.173234
ILM5570433	ILMN_5570433		66138	5486	Wbscr22	Williams Beuren syndrome chromosome region 22	Chr5: 135.053208	10.2083	20.4	Chr2: 76.018672	0.597597	22	0.00265556	0	0.304523	0.130384
ILM102120195	ILMN_102120195		230234	56788	BC026590	cDNA sequence BC026590	Chr4: 56.809520	8.11455	14.6	Chr2: 78.100320	0.597564	22	0.00265752	0.433675	0.195414	0.338729
ILM100540242	ILMN_100540242		385905		Gm5406	predicted gene 5406, similar to proteasome alpha7/C8 subunit	Chr16: 45.412032	12.3789	14.8	Chr2: 78.100320	0.597338	22	0.00267092	0	-0.00596546	0.976927
ILM103990377	ILMN_103990377		14421	1133	B4galnt1	beta-1,4-N-acetyl-galactosaminyl transferase 1	Chr10: 127.168201	6.83255	12.7	Chr2: 79.343444	0.597256	22	0.00267582	0.275717	0.310707	0.122369
ILM106380440	ILMN_106380440		381829		LOC381829	LOC381829	Chr6: 146.888648	6.51481	13.9	Chr2: 88.346298	0.597159	22	0.0026816	0	-0.319014	0.112177
ILM5130068	ILMN_5130068		13984		Esx1	extraembryonic, spermatogenesis, homeobox 1	ChrX: 135.927324	7.21684	9.6	Chr2: 88.346298	-0.597153	22	0.00268195	0.42794	0.30276	0.132737
ILM3290068	ILMN_3290068		224703	9539	March2	membrane-associated ring finger (C3HC4) 2	Chr17: 33.692055	13.164	12	Chr2: 83.413222	-0.596986	22	0.00269194	0.216983	0.426142	0.0299504
ILM6650603	ILMN_6650603		21926	496	Tnf	tumor necrosis factor	Chr17: 35.199772	6.54501	12.9	Chr10: 103.562216	-0.596963	22	0.0026933	0.19454	0.887415	1.52385e-09
ILM101660079	ILMN_101660079		384338		LOC384338	similar to protein phosphatase 1, regulatory (inhibitor) 5 subunit 14B	Chr5: 9.260946	6.88569	12.3	ChrX: 9.334336	0.596911	22	0.00269643	0	0.261729	0.196503
ILM6180022	ILMN_6180022		73513		1700081L16Rik	RIKEN cDNA 1700081L16 gene	Chr8: 93.502272	7.34425	10.3	Chr2: 9.829662	-0.596904	22	0.00269686	0	0	1
ILM6450156	ILMN_6450156		380752	2481	Tssc1	tumor suppressing subtransferable candidate 1	Chr12: 28.867418	9.26897	16.6	Chr12: 25.480968	-0.596884	22	0.00269802	0.210271	0.458578	0.0184617
ILM106020112	ILMN_106020112		71720	49422	Osbpl3	oxysterol binding protein-like 3	Chr6: 50.259494	6.79851	12.8	Chr8: 95.762383	0.596756	22	0.00270574	0.240372	-0.104631	0.610977
ILM4760056	ILMN_4760056		27411	5183	Slc14a2	solute carrier family 14 (urea transporter), member 2	Chr18: 78.146274	6.80407	17	Chr2: 92.415016	0.59668	22	0.0027103	0.264758	-0.172389	0.399724
ILM102810044	ILMN_102810044		434402	49583	EG434402	predicted gene, EG434402	Chr9: 48.495887	10.3207	11.1	Chr19: 56.480843	0.596673	22	0.00271072	0	-0.261064	0.197684
ILM104560082	ILMN_104560082		216164	82309	Dos	downstream of Stk11 (protein Dos)	Chr10: 80.130673	6.92041	13.6	Chr2: 88.346298	0.596641	22	0.00271268	0	-0.236669	0.2444
ILM6400095	ILMN_6400095		21371	3388	Tbca	tubulin cofactor a	Chr13: 94.837139	11.8847	16.6	Chr1: 73.418156	0.596604	22	0.00271491	0.559206	-0.195889	0.337532
ILM2510164	ILMN_2510164		100434	11137	Slc44a1	solute carrier family 44, member 1 (choline transporter-like protein 1)	Chr4: 53.622251	6.81864	11.2	Chr9: 71.404472	0.596582	22	0.00271619	0.293868	-0.404394	0.0404556
ILM5130575	ILMN_5130575		94089	14113	Trim7	tripartite motif protein 7	Chr11: 48.840565	6.61146	12	Chr13: 7.000000	0.596447	22	0.00272434	0.330329	0.118621	0.56384
ILM3290364	ILMN_3290364		24060	38181	Slc35a1	solute carrier family 35 (CMP-sialic acid transporter), member 1	Chr4: 34.663429	8.51415	11.3	Chr7: 111.707135	0.596325	22	0.00273176	0.378972	-0.186358	0.362015
ILM1990446	ILMN_1990446		17067	113718	Ly6c1	lymphocyte antigen 6 complex, locus C1	Chr15: 75.045515	10.5697	13.7	Chr2: 79.343444	-0.596323	22	0.00273187	0.397497	0.429561	0.0285194
ILM101410022	ILMN_101410022		226849	55961	Ppp2r5a	protein phosphatase 2, regulatory subunit B (B56), alpha isoform	Chr1: 191.352935	9.27774	19.9	Chr2: 76.018672	-0.596289	22	0.00273395	0.344738	0.337933	0.0913211
ILM102260450	ILMN_102260450		269355		LOC269355	similar to ribosomal protein L27a, ribosomal protein L29 homolog	Chr2: 130.385189	11.0072	10.4	Chr2: 94.030822	0.596271	22	0.00273504	0	-0.0986759	0.631527
ILM100670035	ILMN_100670035		78558	12697	Htra3	HtrA serine peptidase 3	Chr5: 35.678673	6.42307	14.5	Chr2: 79.343444	0.596258	22	0.00273582	0.392911	-0.0752177	0.714968
ILM5570494	ILMN_5570494		11745	68445	Anxa3	annexin A3 (lipocortin III)	Chr5: 96.845659	9.26583	18.8	Chr2: 79.343444	-0.596143	22	0.0027428	0.282431	0.182973	0.370955
ILM2810019	ILMN_2810019		66412	41636	Arrdc4	arrestin domain containing 4	Chr7: 68.742597	7.17909	13.1	Chr2: 78.100320	0.596101	22	0.00274537	0.296406	-0.254458	0.209679
ILM101770332	ILMN_101770332		245668		LOC245668	similar to Ubiquitin carboxyl-terminal hydrolase 22 (Ubiquitin thiolesterase 22) (Ubiquitin-specific processing protease 22) (Deubiquitinating enzyme 22)	ChrX: 153.009102	7.16347	17.3	Chr7: 117.559409	0.595995	22	0.00275179	0	-0.209455	0.30445
ILM103990170	ILMN_103990170		381029		2310030D15Rik	RIKEN 2310030D15Rik	Chr16: 3.913422	6.63648	17.4	Chr2: 78.100320	0.595974	22	0.00275309	0	0.566238	0.00256595
ILM2940671	ILMN_2940671		67843	12195	Slc35a4	solute carrier family 35, member A4	Chr18: 36.683631	10.3685	10.8	Chr11: 101.599021	0.595882	22	0.00275872	0	0.198793	0.330275
ILM3520133	ILMN_3520133		67675	9305	Cuta	cutA divalent cation tolerance homolog (E. coli)	Chr17: 26.937994	10.6695	19.5	Chr2: 78.100320	0.595836	22	0.00276151	0.313884	-0.0903693	0.660638
ILM100520170	ILMN_100520170		228852	9194	Ppp1r16b	protein phosphatase 1, regulatory (inhibitor) subunit 16B	Chr2: 158.758904	6.77558	16.3	Chr2: 25.649555	0.595836	22	0.00276153	0.396684	0.614165	0.000844989
ILM2190097	ILMN_2190097		30937	22823	Lmcd1	LIM and cysteine-rich domains 1	Chr6: 112.305074	7.43742	11.6	Chr2: 157.995222	0.595777	22	0.00276514	0.383158	-0.117571	0.567321
ILM100520500	ILMN_100520500		664702		A530088E08Rik	RIKEN cDNA A530088E08 gene	Chr17: 32.404623	7.10814	19.6	Chr4: 101.430243	-0.595753	22	0.00276657	0	0.849953	3.91179e-08
ILM1410390	ILMN_1410390		66989	12063	Kctd20	potassium channel tetramerisation domain containing 20	Chr17: 28.967655	10.1906	18.9	Chr2: 94.030822	-0.595682	22	0.00277093	0	0.639101	0.000440531
ILM103120161	ILMN_103120161		242805	28427	E230028L10Rik	RIKEN cDNA E230028L10 gene	Chr4: 155.792108	6.44021	10.7	Chr10: 14.438092	-0.595578	22	0.0027773	0	0.0507839	0.805395
ILM5390451	ILMN_5390451		56045	9160	Samhd1	SAM domain and HD domain, 1	Chr2: 157.099425	6.54368	19	Chr17: 76.161954	0.5954	22	0.00278828	0.425861	0.769913	4.24756e-06
ILM101690044	ILMN_101690044		13363	22431	Dhh	desert hedgehog	Chr15: 98.891480	6.50191	13.1	Chr3: 53.053282	0.595328	22	0.00279275	0.336619	-0.118744	0.563432
ILM106660463	ILMN_106660463		16410	20510	Itgav	integrin, alpha V (vitronectin receptor, alpha polypeptide, antigen CD51)	Chr2: 83.756434	6.69117	12.7	Chr6: 144.053714	0.595303	22	0.0027943	0.430204	-0.389439	0.0492381
ILM104760332	ILMN_104760332		212965		BC024386	cDNA sequence BC023486	Chr7: 140.907581	6.4832	14	Chr2: 82.106116	-0.595302	22	0.00279433	0	0	1
ILM670402	ILMN_670402		79555	11551	BC005537	cDNA sequence BC005537	Chr13: 24.812737	10.3583	10.6	Chr2: 82.106116	-0.595129	22	0.00280501	0	0.140849	0.492522
ILM105860731	ILMN_105860731		102462	6120	Imp3	IMP3, U3 small nucleolar ribonucleoprotein, homolog (yeast)	Chr9: 56.938186	12.0258	18.3	Chr2: 78.100320	0.595061	22	0.00280925	0.488737	0.177917	0.384545
ILM102570500	ILMN_102570500		24059	38077	Slco2a1	solute carrier organic anion transporter family, member 2a1	Chr9: 103.088071	6.74771	10.2	Chr9: 72.152200	-0.594782	22	0.00282658	0.261555	0.201024	0.324764
ILM103290673	ILMN_103290673		72752		2810438F06Rik	RIKEN cDNA 2810438F06 gene	Chr11: 105.140929	9.71621	17.3	Chr2: 78.100320	0.594726	22	0.00283009	0	0.471066	0.0151391
ILM103610551	ILMN_103610551		19946	766	Rpl30	ribosomal protein L30	Chr15: 34.442679	13.809	13.8	Chr2: 79.343444	0.594499	22	0.00284427	0.39994	0.341855	0.0873895
ILM4780047	ILMN_4780047		66366	5289	Ergic3	ERGIC and golgi 3	Chr2: 156.017646	9.33339	8.9	Chr7: 3.619131	0.594332	22	0.00285475	0.218425	-0.308169	0.125613
ILM106450020	ILMN_106450020		56248	21744	Ak3	adenylate kinase 3	Chr19: 28.993572	6.70553	19.5	Chr1: 70.759517	0.594286	22	0.00285765	0.326246	-0.244887	0.22792
ILM3840324	ILMN_3840324		17113	31086	M6pr	mannose-6-phosphate receptor, cation dependent	Chr6: 122.317493	11.4495	12.8	Chr2: 78.100320	0.59421	22	0.00286245	0.370249	0.275552	0.173042
ILM104050273	ILMN_104050273		381745		LOC381745	similar to Seizure 6-like protein precursor	Chr5: 112.436364	6.79817	15.4	Chr2: 25.852660	-0.594123	22	0.00286791	0	0	1
ILM104730347	ILMN_104730347		225468		EG225468	predicted gene, EG225468	Chr18: 46.355162	7.51264	10.1	Chr2: 78.100320	0.594096	22	0.00286966	0	-0.24236	0.232907
ILM102360129	ILMN_102360129		320368		A730063M14Rik	RIKEN cDNA A730063M14 gene	Chr10: 127.071033	9.31002	11.8	Chr2: 103.450499	0.594095	22	0.00286968	0	-0.12929	0.529034
ILM100940725	ILMN_100940725		381751		LOC381751	LOC381751	Chr6: 5.317402	6.46209	14.6	Chr8: 80.868085	0.59406	22	0.00287192	0	-0.0969023	0.6377
ILM870022	ILMN_870022		52633	6520	Nit2	nitrilase family, member 2	Chr16: 57.160086	7.63037	17.2	Chr2: 78.100320	0.594037	22	0.00287334	0.461957	-0.309278	0.124188
ILM104060484	ILMN_104060484		66701	19128	Spryd4	SPRY domain-containing 4	Chr10: 128.210111	9.19128	15.5	Chr2: 78.100320	0.594001	22	0.00287566	0	-0.218242	0.284138
ILM580091	ILMN_580091		17929	31196	Myom1	myomesin 1	Chr17: 71.126318	6.50305	13.3	Chr19: 3.337223	0.593973	22	0.00287739	0.607401	-0.0639217	0.75639
ILM50338	ILMN_50338		234663	4474	Dync1li2	dynein, cytoplasmic 1 light intermediate chain 2	Chr8: 104.784746	8.47498	11.1	Chr8: 80.868085	-0.593901	22	0.00288196	0.425323	-0.422647	0.0314719
ILM3140239	ILMN_3140239		13999		Etohi	ethanol induced 1 complex region member	Chr2: 175.791001	6.40607	15.5	Chr9: 45.693319	-0.593893	22	0.00288245	0	0.167813	0.41254
ILM101780139	ILMN_101780139		76742	12797	Snx27	sorting nexin family member 27	Chr3: 94.501293	8.62548	13.4	Chr3: 74.704013	0.593871	22	0.0028839	0.407533	-0.01518	0.941328
ILM2320008	ILMN_2320008		99375	81724	Cul4a	cullin 4A	Chr8: 13.136202	8.23592	16.4	Chr11: 107.964395	-0.593766	22	0.00289057	0.336111	-0.0273056	0.894661
ILM105420167	ILMN_105420167		227397		LOC227397	similar to testis-specific transporter TST-2	Chr1: 97.522546	7.66775	10.5	Chr1: 70.759517	-0.59364	22	0.00289855	0	0.286709	0.155593
ILM5670484	ILMN_5670484		243078	27549	Srd5a2l2	steroid 5 alpha-reductase 2-like 2	Chr5: 83.278485	6.56319	13.3	Chr17: 81.622061	0.593287	22	0.00292112	0	-0.0345606	0.866892
ILM106860411	ILMN_106860411		544717	87608	C12orf73	human chromosome 12 open reading frame 73 protein	Chr10: 86.689828	7.46675	16.2	Chr1: 73.418156	0.593285	22	0.00292123	0	0	1
ILM5700519	ILMN_5700519		223665	17079	C030006K11Rik	RIKEN cDNA C030006K11 gene	Chr15: 76.721798	6.9622	13.3	Chr2: 82.047080	0.593221	22	0.00292532	0	-0.330872	0.0987325
ILM3390372	ILMN_3390372		70456	31675	Brp44	brain protein 44	Chr1: 165.461362	11.5031	13.7	Chr15: 102.320887	-0.593156	22	0.00292949	0.26631	-0.160502	0.43348
ILM460735	ILMN_460735		227695	6704	D2Wsu81e	DNA segment, Chr 2, Wayne State University 81, expressed	Chr2: 30.173865	6.94447	23.3	Chr2: 79.343444	0.593121	22	0.00293175	0.337799	-0.230327	0.25764
ILM104590020	ILMN_104590020		23900	8024	Hcst	hematopoietic cell signal transducer	Chr7: 30.417738	9.06744	12.9	Chr2: 79.343444	-0.593055	22	0.00293597	0.415317	0.905605	2.02552e-10
ILM4850026	ILMN_4850026		78330	10885	Ndufv3	NADH dehydrogenase (ubiquinone) flavoprotein 3, 10kDa	Chr17: 31.531200	11.7354	12.2	Chr2: 157.995222	0.592899	22	0.00294607	0	-0.271343	0.179967
ILM6770452	ILMN_6770452		22289	7586	Kdm6a	lysine (K)-specific demethylase 6A	ChrX: 18.278708	11.6162	14.1	Chr2: 78.100320	-0.592781	22	0.00295365	0.364616	0.438435	0.0250618
ILM6510152	ILMN_6510152		18632	2852	Pex11b	peroxisomal biogenesis factor 11b	Chr3: 96.644599	9.50544	11	Chr3: 102.111029	0.592755	22	0.00295537	0.41586	-0.49925	0.00941693
ILM1050647	ILMN_1050647		207704	122791	Gtpbp10	GTP-binding protein 10 (putative)	Chr5: 5.538546	6.74276	15.8	Chr3: 102.111029	0.592748	22	0.0029558	0	-0.567196	0.00251371
ILM1450546	ILMN_1450546		68975	3152	Med27	mediator complex subunit 27	Chr2: 29.524553	9.15208	11.4	Chr2: 157.995222	0.592723	22	0.00295741	0	0.179683	0.379765
ILM1450019	ILMN_1450019		30059	40845	Timm10	translocase of inner mitochondrial membrane 10 homolog (yeast)	Chr12: 71.132020	7.41475	11	Chr2: 78.100320	0.592348	22	0.0029818	0.368915	-0.231587	0.254975
ILM3800324	ILMN_3800324		14548	7729	Mrps33	mitochondrial ribosomal protein S33	Chr3: 37.620133	11.2581	20.4	Chr2: 78.100320	0.592343	22	0.00298207	0	-0.0807163	0.695078
ILM4610242	ILMN_4610242		268756	6566	Gulo	gulonolactone (L-) oxidase (ascorbic acid biosynthesis, non-functional in humans, scurvy)	Chr14: 65.987342	6.51963	11.8	Chr2: 11.785864	-0.592286	22	0.00298584	0.29228	-0.203338	0.319109
ILM2630575	ILMN_2630575		268490	6114	Lsm12	LSM12 homolog (S. cerevisiae)	Chr11: 102.185159	10.1818	13.8	Chr2: 25.649555	-0.592279	22	0.0029863	0	-0.311218	0.121723
ILM6420546	ILMN_6420546		317757	41257	Gimap5	GTPase, IMAP family member 5	Chr6: 48.746353	7.4377	11.5	Chr2: 92.415016	-0.592269	22	0.00298693	0.380904	0.634608	0.000497438
ILM430047	ILMN_430047		20303	48153	Ccl4	chemokine (C-C motif) ligand 4	Chr11: 83.664583	9.35656	9.5	Chr7: 111.707135	-0.592265	22	0.00298718	0.333589	0.60706	0.00100738
ILM5220435	ILMN_5220435		19982	88264	Rpl36a	ribosomal protein L36a	ChrX: 134.587986	14.5229	15.8	Chr2: 79.343444	0.592236	22	0.00298909	0	0.393368	0.0467981
ILM60372	ILMN_60372		68046	12230	2700062C07Rik	RIKEN cDNA 2700062C07 gene	Chr18: 24.477387	8.91117	12.9	Chr2: 116.722033	0.592159	22	0.00299412	0	-0.00455633	0.982376
ILM106020092	ILMN_106020092		224048		LOC224048	similar to proteasome beta 3 subunit, proteasome (prosome, macropain) subunit, beta type, 3	Chr16: 21.897008	12.2669	11.7	Chr2: 78.100320	0.592106	22	0.00299755	0	0.176638	0.388027
ILM100360735	ILMN_100360735		319420		D930021L15Rik	RIKEN cDNA D930021L15 gene	Chr11: 24.167466	6.66977	15.4	Chr9: 71.404472	-0.592082	22	0.00299915	0	0	1
ILM105570471	ILMN_105570471				U07661	U07661 sequence	Chr6: 41.119153	7.71983	12.5	Chr4: 101.430243	-0.592066	22	0.0030002	0	0.638636	0.000446147
ILM2350538	ILMN_2350538		66625	32802	Sfrs18	splicing factor, arginine/serine-rich 18	Chr4: 21.874596	9.66469	11.2	Chr3: 155.782707	-0.592034	22	0.0030023	0	0.400591	0.042561
ILM780091	ILMN_780091		19734	2196	Rgs16	regulator of G-protein signaling 16	Chr1: 153.745240	6.82844	22.7	Chr1: 62.609193	-0.592022	22	0.0030031	0.453874	-0.223555	0.272284
ILM102940136	ILMN_102940136				9629812_603_rc-S	murine hepatitis virus (Illumina control probe)	ChrZ: 1.000000	6.55074	14.8	Chr8: 94.374289	-0.592018	22	0.00300336	0	0	1
ILM103180682	ILMN_103180682		104183	74931	Chi3l4	chitinase 3-like 4	Chr3: 106.624126	10.4375	16.4	Chr2: 82.106116	-0.591989	22	0.00300522	0.335712	0.627913	0.000594112
ILM6900091	ILMN_6900091		77574	8815	Tcaf1	TRPM8 channel-associated factor	Chr6: 42.670020	6.83352	12.5	Chr1: 73.418156	0.591947	22	0.00300801	0	0	1
ILM5130148	ILMN_5130148		12580	966	Cdkn2c	cyclin-dependent kinase inhibitor 2C (p18, inhibits CDK4)	Chr4: 109.490604	8.52317	10.8	Chr2: 83.413222	-0.591797	22	0.00301787	0.281394	0.466707	0.0162379
ILM6380181	ILMN_6380181		19899	756	Rpl18	ribosomal protein L18	Chr6: 128.329392	13.6382	9.1	Chr2: 76.018672	0.591758	22	0.00302045	0.34015	0.303528	0.131708
ILM105720576	ILMN_105720576		13361	56470	Dhfr	dihydrofolate reductase	Chr13: 92.388911	8.62076	10.9	Chr1: 73.418156	0.591746	22	0.00302119	0.473335	0.191697	0.348175
ILM105130735	ILMN_105130735		64898	8769	Lpin2	lipin 2	Chr17: 71.229819	7.01916	12.6	Chr19: 48.574400	-0.591617	22	0.00302973	0.327144	0.123285	0.548499
ILM3310612	ILMN_3310612				Heca	headcase homolog	Chr10: 17.870974	7.51947	11.1	ChrX: 42.981911	-0.591398	22	0.00304425	0	-0.0423379	0.837294
ILM4920537	ILMN_4920537		239706	16619	Mettl22	cDNA sequence BC024814	Chr16: 8.487394	8.02412	14.4	Chr2: 78.100320	0.591373	22	0.00304587	0	0	1
ILM840465	ILMN_840465		74919	9896	4930471M23Rik	RIKEN cDNA 4930471M23 gene	Chr5: 30.659431	7.17012	14.1	Chr12: 48.965551	0.59135	22	0.0030474	0.256669	-0.249011	0.219935
ILM5700086	ILMN_5700086		68917	13072	Hint2	histidine triad nucleotide binding protein 2	Chr4: 43.654249	11.2131	15.9	Chr19: 48.373874	0.59123	22	0.0030554	0.260739	-0.410749	0.0371224
ILM6040411	ILMN_6040411		75710	34993	Rbm12	RNA binding motif protein 12	Chr2: 156.096672	6.41282	10.8	Chr10: 122.968582	0.591202	22	0.00305725	0	0.690961	9.30778e-05
ILM105360047	ILMN_105360047		76142	12805	Ppp1r14c	protein phosphatase 1, regulatory (inhibitor) subunit 14c	Chr10: 3.369123	6.79352	9.3	Chr19: 52.202029	-0.59114	22	0.00306134	0.299212	-0.0941749	0.647238
ILM106370048	ILMN_106370048		72900	10884	Ndufv2	NADH dehydrogenase (ubiquinone) flavoprotein 2	Chr17: 66.080809	10.383	13.8	Chr1: 73.418156	0.591123	22	0.00306249	0.316108	-0.339639	0.0895951
ILM6840400	ILMN_6840400		28295	3416	D10Jhu81e	DNA segment, Chr 10, Johns Hopkins University 81 expressed	Chr10: 78.162081	11.6331	15.1	Chr3: 102.111029	0.590804	22	0.00308382	0	-0.343202	0.0860692
ILM2760671	ILMN_2760671		20191	37423	Ryr2	ryanodine receptor 2, cardiac	Chr13: 11.556605	6.58985	10.7	Chr8: 121.000000	0.590722	22	0.0030893	0.160261	-0.211386	0.299912
ILM3710193	ILMN_3710193		78248	9589	Armcx1	armadillo repeat containing, X-linked 1	ChrX: 134.721592	6.8705	11.1	ChrX: 47.328644	0.590708	22	0.00309024	0	-0.12041	0.557933
ILM104280373	ILMN_104280373		219049		LOC219049	similar to proteasome alpha7/C8 subunit	Chr14: 52.369160	12.047	13.5	Chr8: 95.762383	0.590622	22	0.00309604	0	0.14342	0.484577
ILM100610497	ILMN_100610497		11538	7617	Adnp	activity-dependent neuroprotective protein	Chr2: 168.181108	11.2177	14.4	Chr19: 56.607633	0.59057	22	0.00309955	0.31767	0.339766	0.0894671
ILM3940722	ILMN_3940722		75560	38779	Ep400	E1A binding protein p400	Chr5: 110.664558	11.707	15.3	Chr2: 78.100320	-0.590376	22	0.0031126	0.433929	0.645818	0.000366034
ILM3990193	ILMN_3990193		56389	2381	Stx5a	syntaxin 5A	Chr19: 8.755065	8.74716	12.1	Chr2: 78.100320	-0.590249	22	0.0031212	0.252533	0.216249	0.288668
ILM780136	ILMN_780136		214489	52829	C16orf91	human chromosome 16, open reading frame 91, protein CCSMST1	Chr17: 25.185383	10.6757	14.6	Chr2: 78.100320	0.590233	22	0.00312229	0	0	1
ILM101770576	ILMN_101770576		319842		B230306G18Rik	RIKEN cDNA B230306G18 gene	Chr12: 98.630263	6.8209	13.6	Chr9: 68.403735	-0.590228	22	0.00312259	0	0	1
ILM5130450	ILMN_5130450		230514	10582	Leprot	leptin receptor overlapping transcript	Chr4: 101.659067	11.2148	12.1	Chr4: 101.430243	0.590226	22	0.00312276	0.373092	0.134996	0.510851
ILM6200088	ILMN_6200088		70122	37933	Mllt3	myeloid/lymphoid or mixed lineage-leukemia translocation to 3 homolog (Drosophila)	Chr4: 87.806246	9.08993	10	Chr10: 27.579570	-0.590179	22	0.00312592	0.325091	-0.102759	0.61741
ILM1580180	ILMN_1580180		97287	11203	Mtmr14	myotubularin related protein 14	Chr6: 113.253744	8.24271	14	Chr17: 76.161954	-0.590007	22	0.00313758	0.258699	0.688161	0.000102031
ILM70435	ILMN_70435		71090		4933411G06Rik	RIKEN cDNA 4933411G06 gene	Chr10: 51.756515	6.62783	9.4	Chr3: 39.285982	-0.589985	22	0.0031391	0	-0.0694795	0.73592
ILM104570239	ILMN_104570239		74370		Rptor	regulatory-associated protein of mTOR	Chr11: 119.894696	6.83981	15.8	Chr17: 81.622061	-0.589777	22	0.00315327	0.324951	0	1
ILM6760193	ILMN_6760193		14400	20221	Gabrb1	gamma-aminobutyric acid (GABA) A receptor, subunit beta 1	Chr5: 72.136914	6.56816	14.9	Chr2: 94.537781	0.589699	22	0.0031586	0.310262	0.272328	0.178329
ILM1990113	ILMN_1990113		244418	18256	D8Ertd82e	DNA segment, Chr 8, ERATO Doi 82, expressed	Chr8: 36.147400	6.67036	8.3	Chr2: 92.415016	-0.589599	22	0.00316541	0.443414	0.0242282	0.906479
ILM3190619	ILMN_3190619		19725	30980	Rfx2	regulatory factor X, 2 (influences HLA class II expression)	Chr17: 56.776057	12.0994	13.5	Chr2: 78.100320	-0.589535	22	0.00316984	0.392955	0.42081	0.0322962
ILM770010	ILMN_770010		66634	12001	Mcm8	minichromosome maintenance deficient 8 (S. cerevisiae)	Chr2: 132.843627	7.20947	10.5	Chr12: 48.965551	-0.589471	22	0.0031742	0.203348	0.158837	0.438328
ILM6290471	ILMN_6290471		55943	37973	Stx8	syntaxin 8	Chr11: 68.011374	9.23569	17.8	Chr1: 93.251503	0.589308	22	0.00318543	0.254446	-0.203242	0.319343
ILM105050156	ILMN_105050156		329421	51393	Myo3b	myosin IIIB	Chr2: 70.428464	6.58567	9.2	Chr7: 129.035694	0.589249	22	0.00318947	0.437105	-0.0623804	0.762095
ILM104590452	ILMN_104590452		68971	13754	1500001M20Rik	RIKEN cDNA 1500001M20 gene	Chr6: 115.004417	10.3148	16.5	Chr2: 78.100320	0.589208	22	0.00319233	0	0.394252	0.0462622
ILM1660035	ILMN_1660035		59022	2809	Edf1	endothelial differentiation-related factor 1 transcriptional coactivator	Chr2: 25.562012	13.0213	10.4	Chr1: 88.137883	0.589157	22	0.00319583	0.35236	-0.196581	0.335795
ILM3800097	ILMN_3800097		74600	32475	Mrpl47	mitochondrial ribosomal protein L47	Chr3: 32.730089	9.48954	15.6	Chr2: 83.413222	0.589055	22	0.0032029	0.324468	-0.217553	0.2857
ILM101240494	ILMN_101240494		66352	31187	Blzf1	basic leucine zipper nuclear factor 1	Chr1: 166.126558	6.37392	20.9	Chr2: 32.614941	0.589049	22	0.0032033	0.501218	-0.206541	0.311379
ILM2510341	ILMN_2510341		66656	23404	Eef1d	eukaryotic translation elongation factor 1 delta (guanine nucleotide exchange protein)	Chr15: 75.900705	11.5765	12.7	Chr11: 107.964395	-0.588943	22	0.00321062	0.439632	0.316654	0.115006
ILM7040367	ILMN_7040367		20317	1965	Serpinf1	serine (or cysteine) peptidase inhibitor, clade F, member 1	Chr11: 75.412779	8.35631	13.7	Chr12: 102.420291	-0.588876	22	0.0032153	0.331853	-0.0857832	0.676922
ILM106520300	ILMN_106520300		224908	51921	Gm546	gene model 546, (NCBI)	Chr17: 56.771821	6.55018	17.7	Chr2: 35.013636	0.588803	22	0.00322033	0	-0.0457799	0.824261
ILM3130056	ILMN_3130056		103694	5308	Tmed4	transmembrane emp24 protein transport domain containing 4	Chr11: 6.270764	8.09131	14.5	Chr2: 82.047080	0.588801	22	0.00322052	0.255825	-0.536115	0.00475635
ILM104920484	ILMN_104920484				scl000181.1_61	scl000181.1_61	Chr7: 25.718167	6.67214	15.2	Chr4: 104.166427	-0.588796	22	0.00322086	0	0	1
ILM3190541	ILMN_3190541		243270	13060	Gpr81	G protein-coupled receptor 81	Chr5: 123.877198	6.50096	10.2	Chr2: 7.696420	-0.588788	22	0.00322141	0.32622	-0.0985424	0.631991
ILM5290427	ILMN_5290427		228026	20576	Pdk1	pyruvate dehydrogenase kinase, isoenzyme 1	Chr2: 71.901432	9.23804	16.3	Chr2: 93.321195	0.588744	22	0.00322445	0.28501	0.23481	0.248234
ILM1820678	ILMN_1820678		619323		F730021E23Rik	RIKEN cDNA F730021E23 gene	Chr10: 20.519361	7.29103	11.3	Chr2: 9.829662	-0.588679	22	0.00322897	0	0	1
ILM4920095	ILMN_4920095		59024	68441	Med12	mediator of RNA polymerase II transcription, subunit 12 homolog (yeast)	ChrX: 101.297222	11.8543	14.4	Chr2: 78.100320	-0.588654	22	0.00323074	0.434932	0.755035	8.28264e-06
ILM430619	ILMN_430619		258654	17331	Olfr1135	olfactory receptor 1135	Chr2: 87.671516	6.87571	11.7	Chr5: 99.299507	-0.588453	22	0.00324472	0	-0.0722841	0.725655
ILM5080592	ILMN_5080592		68294	871	0610009O03Rik	RIKEN cDNA 0610009O03 gene	Chr5: 34.634630	6.98577	8.2	Chr2: 157.995222	0.58845	22	0.00324494	0.220676	0.476072	0.0139537
ILM106590750	ILMN_106590750				MJ-6000-169_5004	MJ-6000-169_5004 (Illumina MJDC Stanford Doped Control Probe)	ChrZ: 1.000000	6.57743	10.3	Chr3: 23.439163	0.588353	22	0.00325173	0	0	1
ILM106980685	ILMN_106980685		67486	38184	Polr3g	polymerase (RNA) III (DNA directed) polypeptide G	Chr13: 81.674237	6.72042	12.3	Chr2: 83.413222	0.588324	22	0.00325374	0.399839	-0.123449	0.547962
ILM4120746	ILMN_4120746		51798	1069	Ech1	enoyl coenzyme A hydratase 1, peroxisomal	Chr7: 28.832073	10.7062	8.2	Chr16: 85.087204	0.588185	22	0.00326348	0.447814	-0.271667	0.179428
ILM3710632	ILMN_3710632		76485	32720	Glt8d1	glycosyltransferase 8 domain containing 1	Chr14: 31.011787	9.34864	12.8	Chr9: 71.404472	0.588145	22	0.00326629	0	-0.118231	0.565131
ILM1190280	ILMN_1190280		17999	88807	Nedd4	neural precursor cell expressed, developmentally down-regulted gene 4	Chr9: 72.712176	6.15914	14	Chr17: 3.223874	0.588	22	0.00327655	0.364565	-0.348867	0.080681
ILM105700176	ILMN_105700176		20817	101663	Srpk2	serine/arginine-rich protein specific kinase 2	Chr5: 23.544694	6.90762	10.7	Chr19: 48.574400	-0.587992	22	0.00327712	0.335152	-0.0993531	0.629177
ILM870041	ILMN_870041		223691	9380	Eif3eip	eukaryotic translation initiation factor 3, subunit E interacting protein	Chr15: 79.089876	11.8349	15.3	Chr2: 157.995222	0.587978	22	0.0032781	0.316939	0.298299	0.13883
ILM102650133	ILMN_102650133		19072	2042	Prep	prolyl endopeptidase	Chr10: 45.066493	7.57452	19.4	Chr13: 26.807486	0.587959	22	0.00327941	0.412073	0.541689	0.00426102
ILM102470156	ILMN_102470156		70247	2100	Psmd1	proteasome (prosome, macropain) 26S subunit, non-ATPase, 1	Chr1: 86.128238	12.9468	14.3	Chr8: 95.762383	0.587728	22	0.00329577	0.335452	-0.0750721	0.715497
ILM102060131	ILMN_102060131		65247	9390	Asb1	ankyrin repeat and SOCS box-containing protein 1	Chr1: 91.555033	10.6993	13.6	Chr15: 102.320887	-0.587618	22	0.00330356	0	0.373016	0.0605372
ILM4610056	ILMN_4610056		270190	20936	Ephb1	Eph receptor B1	Chr9: 101.922293	6.94086	11.2	Chr15: 93.454108	0.587451	22	0.00331541	0.304643	-0.451962	0.0204506
ILM5890068	ILMN_5890068		68241	12251	9530058B02Rik	RIKEN cDNA 9530058B02 gene	Chr17: 25.864599	7.02336	16	Chr4: 105.248708	0.58743	22	0.0033169	0	-0.463699	0.0170335
ILM106620138	ILMN_106620138		228715	121710	Gm561	gene model 561, (NCBI)	Chr2: 144.595190	8.98493	17.1	Chr2: 78.100320	0.587401	22	0.00331896	0	-0.366606	0.0654564
ILM5570377	ILMN_5570377		242705	48264	E2f2	E2F transcription factor 2	Chr4: 136.186924	9.35243	17.7	Chr13: 20.407700	-0.587326	22	0.0033243	0.355861	0.868146	9.15054e-09
ILM102480364	ILMN_102480364		109263	8243	Rlf	rearranged L-myc fusion sequence	Chr4: 121.146631	8.35412	10.2	Chr2: 73.295052	-0.58729	22	0.00332689	0	0.645598	0.00036829
ILM105910673	ILMN_105910673		432839	40975	Gprin2	G protein regulated inducer of neurite outgrowth 2	Chr14: 34.186116	6.58631	11.6	Chr19: 56.607633	0.587187	22	0.00333421	0	-0.0933451	0.650151
ILM130687	ILMN_130687		18551	22495	Pcsk4	proprotein convertase subtilisin/kexin type 4	Chr10: 80.321386	7.06731	13.4	Chr2: 102.764753	0.58694	22	0.00335194	0.278995	-0.205368	0.314198
ILM2760273	ILMN_2760273		224742	849	Abcf1	ATP-binding cassette, sub-family F (GCN20), member 1	Chr17: 35.957066	11.5076	10.9	Chr2: 93.321195	0.586749	22	0.00336564	0	0.274757	0.174336
ILM104210452	ILMN_104210452		237250	69393	Gm221	gene model 221, (NCBI)	Chr10: 4.558629	6.75857	11.2	Chr8: 94.374289	-0.586648	22	0.00337297	0	0.16528	0.41973
ILM1230497	ILMN_1230497		192159	4706	Prpf8	pre-mRNA processing factor 8	Chr11: 75.509139	10.797	13.8	Chr2: 7.696420	0.586627	22	0.00337444	0.40044	0.576133	0.00206831
ILM101400204	ILMN_101400204		76794		2410133F24Rik	RIKEN cDNA 2410133F24 gene	Chr9: 57.130578	6.74116	18.3	Chr2: 79.343444	0.586568	22	0.00337873	0	0	1
ILM5900059	ILMN_5900059		14923	665	Guk1	guanylate kinase 1	Chr11: 59.183976	11.1188	9.9	Chr4: 104.166427	0.586534	22	0.00338115	0.401699	-0.722057	3.12265e-05
ILM5700142	ILMN_5700142		22121	111053	Rpl13a	ribosomal protein L13a	Chr7: 45.125799	11.8724	12.2	Chr2: 78.100320	0.586518	22	0.00338232	0.305388	0.456649	0.0190245
ILM5390152	ILMN_5390152		11837	105693	Gm8730	predicted gene Gm8730	Chr5: 115.563659	9.67685	13.3	Chr2: 78.100320	0.586372	22	0.00339287	0.312543	0	1
ILM5910403	ILMN_5910403		66101	38172	Ppih	psepeptidyl-prolyl cis-trans isomerase H	Chr4: 119.311404	10.3822	15.9	Chr2: 78.100320	0.586261	22	0.00340094	0	0.711967	4.5192e-05
ILM2370408	ILMN_2370408		98404	11459	C2orf49	ashwin, chromosome 2 open reading frame 49	Chr1: 43.115730	8.55065	18.5	Chr2: 82.047080	0.586208	22	0.00340481	0	0	1
ILM6020114	ILMN_6020114		78781	10585	Zc3hav1	zinc finger CCCH type, antiviral 1	Chr6: 38.315724	11.2926	12.8	Chr4: 101.430243	-0.586127	22	0.00341069	0.392731	0.642572	0.000400536
ILM101240019	ILMN_101240019		236794	55971	Slc9a6	solute carrier family 9 (sodium/hydrogen exchanger), isoform 6	ChrX: 56.663475	7.03744	10	Chr1: 70.759517	0.586094	22	0.00341315	0.297802	-0.073871	0.719868
ILM4480402	ILMN_4480402		66892	41652	Eif4e3	eukaryotic translation initiation factor 4E member 3	Chr6: 99.625423	8.60199	14.8	Chr2: 92.415016	-0.586027	22	0.00341797	0.394498	0.310729	0.122341
ILM5860066	ILMN_5860066		20085	37416	Rps19	ribosomal protein S19	Chr7: 24.884752	6.84237	15.8	Chr2: 83.413222	0.585957	22	0.00342312	0.441756	0.438057	0.0252016
ILM3990129	ILMN_3990129		65098	10372	Zfand6	zinc finger, AN1-type domain 6	Chr7: 84.615407	11.9029	10.6	Chr19: 48.327925	-0.585948	22	0.00342375	0.476747	0.0219842	0.915108
ILM100510021	ILMN_100510021		68292	7387	Stt3b	STT3, subunit of the oligosaccharyltransferase complex, homolog B (S. cerevisiae)	Chr9: 115.253870	8.1967	14.8	Chr4: 40.731591	-0.585804	22	0.00343428	0.346872	-0.00878806	0.966015
ILM2360735	ILMN_2360735		70060	12517	Spata3	spermatogenesis associated 3	Chr1: 86.024571	6.60866	14	Chr2: 83.413222	-0.585719	22	0.00344056	0.367276	-0.121309	0.554974
ILM5910059	ILMN_5910059		17827	37623	Mtx1	metaxin 1	Chr3: 89.209154	10.8687	21.2	Chr2: 78.100320	0.585647	22	0.00344581	0.436451	-0.0653013	0.751293
ILM107100072	ILMN_107100072		21788	4579	Tfpi	tissue factor pathway inhibitor	Chr2: 84.438172	6.58984	10.8	Chr19: 48.327925	-0.58562	22	0.00344779	0.315202	0.293383	0.145773
ILM780112	ILMN_780112		16978	48301	Lrrfip1	leucine rich repeat (in FLII) interacting protein 1	Chr1: 91.128437	7.34652	13.1	Chr2: 79.343444	-0.585591	22	0.00344992	0.477108	0.121148	0.555505
ILM101190563	ILMN_101190563		106628	99728	Trip10	thyroid hormone receptor interactor 10	Chr17: 57.256922	6.54141	15.6	Chr13: 7.000000	-0.585533	22	0.00345421	0.560083	-0.274839	0.174202
ILM104670373	ILMN_104670373		14412	9592	Slc6a13	solute carrier family 6 (neurotransmitter transporter, GABA), member 13	Chr6: 121.224008	6.6303	12.4	Chr2: 92.415016	-0.58548	22	0.0034581	0.171801	-0.0416735	0.839815
ILM510341	ILMN_510341		66421	11968	C1orf52	human chromosome 1 open reading frame 52 (polyA RNA-binding protein, BCL10-associated gene protein)	Chr3: 145.943946	7.1088	12	Chr2: 92.415016	0.58544	22	0.00346107	0	0.0863653	0.674847
ILM102970092	ILMN_102970092		235216		LOC235216	similar to olfactory receptor MOR165-3	Chr9: 38.594922	6.38641	9.2	Chr5: 81.480553	-0.585402	22	0.00346384	0	0	1
ILM3780204	ILMN_3780204		76954	3951	St5	suppression of tumorigenicity 5	Chr7: 109.524097	11.8984	12.5	Chr2: 157.995222	-0.585343	22	0.00346823	0.222736	0.00813775	0.968528
ILM2100154	ILMN_2100154		21991	311	Tpi1	triosephosphate isomerase 1	Chr6: 124.810740	11.5132	11.6	Chr2: 157.995222	0.5853	22	0.00347139	0.321594	-0.593817	0.00138293
ILM5390338	ILMN_5390338		19769	56003	Rit1	Ras-like without CAAX 1	Chr3: 88.729546	11.1274	11.3	Chr2: 93.321195	-0.585244	22	0.00347554	0.46364	-0.00834894	0.967712
ILM4780427	ILMN_4780427		110796	4227	Tshz1	teashirt zinc finger family member 1	Chr18: 84.012594	9.77354	12.7	Chr6: 89.010567	0.585238	22	0.003476	0.330844	-0.208558	0.306574
ILM3060452	ILMN_3060452		210973	17122	Kbtbd2	kelch repeat and BTB (POZ) domain containing 2	Chr6: 56.777973	10.6544	9.9	Chr2: 178.717318	-0.585173	22	0.00348077	0	0.579723	0.00190951
ILM130113	ILMN_130113		69702	32289	Ndufaf1	NADH dehydrogenase (ubiquinone) 1 alpha subcomplex, assembly factor 1	Chr2: 119.655516	10.1875	11.5	Chr2: 78.100320	0.585121	22	0.00348465	0.365534	-0.247631	0.222585
ILM780520	ILMN_780520		14296	3999	Frat1	frequently rearranged in advanced T-cell lymphomas	Chr19: 41.832081	7.09782	14.1	Chr2: 83.413222	0.585048	22	0.00349008	0.359805	-0.00574974	0.977761
ILM2360438	ILMN_2360438		66911	12053	Nudt16l1	nudix (nucleoside diphosphate linked moiety X)-type motif 16-like 1	Chr16: 4.940894	9.33896	10.1	Chr3: 53.053282	0.584987	22	0.00349461	0.660866	0.225846	0.267271
ILM70706	ILMN_70706		319239	45515	Npsr1	neuropeptide S receptor 1	Chr9: 24.313955	6.58272	14.8	Chr2: 88.346298	-0.584973	22	0.00349561	0.266035	-0.217539	0.285732
ILM5860114	ILMN_5860114		70511	45719	5730409G15Rik	RIKEN cDNA 5730409G15 gene	Chr16: 5.248634	7.06406	11.2	Chr2: 79.343444	0.584906	22	0.00350059	0	-0.416478	0.0343087
ILM101090075	ILMN_101090075		68393	105237	Mogat1	monoacylglycerol O-acyltransferase 1	Chr1: 78.620042	6.26521	9.6	Chr2: 9.829662	0.584897	22	0.00350126	0.236186	-0.222329	0.274991
ILM104920047	ILMN_104920047		319724		B230327D02Rik	RIKEN cDNA B230327D02 gene	Chr12: 83.912096	6.83216	10.1	Chr2: 83.413222	-0.584838	22	0.00350569	0	0	1
ILM2850446	ILMN_2850446		76193		6330562C20Rik	RIKEN cDNA 6330562C20 gene	Chr3: 95.311510	8.99254	13.7	Chr2: 78.100320	0.584817	22	0.00350728	0	-0.106783	0.603622
ILM107050647	ILMN_107050647		234360		LOC234360	similar to hypothetical protein FLJ20445	Chr9: 99.947291	9.64198	9.7	Chr10: 3.180582	-0.584666	22	0.00351851	0	-0.0819969	0.690473
ILM4810273	ILMN_4810273		215257	49595	Il1f9	interleukin 1 family, member 9	Chr2: 24.192758	6.81182	12.4	Chr4: 96.896949	-0.584596	22	0.00352376	0.317536	0.122436	0.551276
ILM6290010	ILMN_6290010		68292	7387	Stt3b	STT3, subunit of the oligosaccharyltransferase complex, homolog B (S. cerevisiae)	Chr9: 115.242657	12.4585	11.1	Chr2: 116.722033	0.584536	22	0.00352828	0.346872	-0.00878806	0.966015
ILM6840168	ILMN_6840168		258457	44985	Olfr108	olfactory receptor 108	Chr17: 37.445574	6.43747	20.5	Chr9: 31.156625	-0.584533	22	0.00352847	0	0.652353	0.000304371
ILM2630053	ILMN_2630053		53417	9646	Hif3a	hypoxia inducible factor 3, alpha subunit	Chr7: 17.035783	8.23096	13.1	Chr2: 7.696420	-0.58452	22	0.00352946	0.278836	-0.0729765	0.723129
ILM4230670	ILMN_4230670		53886	55793	Cdkl2	cyclin-dependent kinase-like 2 (CDC2-related kinase)	Chr5: 92.008990	6.81634	13.4	Chr11: 69.562972	-0.584456	22	0.00353426	0.21108	-0.511656	0.0075451
ILM1660600	ILMN_1660600		12349	37256	Car2	carbonic anhydrase 2	Chr3: 14.895035	13.9957	14.8	Chr11: 107.964395	-0.584417	22	0.00353718	0.286419	0.160112	0.434613
ILM3800358	ILMN_3800358		74016	12524	Phf19	PHD finger protein 19 (polycomb repressive complex 2 regulator)	Chr2: 34.894079	7.12073	16.3	Chr2: 78.100320	0.584299	22	0.00354604	0.265074	0.444611	0.0228619
ILM100110019	ILMN_100110019		272382	79220	Spib	Spi-B transcription factor (Spi-1/PU.1 related)	Chr7: 44.528196	7.17246	9.6	Chr2: 76.018672	-0.584246	22	0.00355004	0.40172	0.775656	3.2392e-06
ILM670471	ILMN_670471		107999	8157	Gtpbp6	GTP binding protein 6 (putative)	Chr5: 110.104034	7.89156	10.2	Chr2: 76.018672	0.584157	22	0.00355674	0.265244	0.20971	0.303849
ILM101230039	ILMN_101230039		383060		LOC383060	similar to protease	Chr15: 9.227779	6.6934	12.4	Chr13: 7.000000	-0.584144	22	0.00355768	0	0.274095	0.175418
ILM5550592	ILMN_5550592		19921	68105	Rpl19	ribosomal protein L19	Chr11: 98.030402	15.3431	15.2	ChrX: 9.334336	0.58403	22	0.00356634	0.406281	0.15777	0.441449
ILM102350112	ILMN_102350112		20358	32426	Sema6a	sema domain, transmembrane domain (TM), and cytoplasmic domain, (semaphorin) 6A	Chr18: 47.275928	6.9862	13	Chr2: 94.030822	0.583963	22	0.00357137	0.406544	-0.261388	0.197109
ILM100070092	ILMN_100070092		270037		LOC270037	similar to ribosomal protein L27a, ribosomal protein L29 homolog	Chr8: 32.477189	13.032	10.3	Chr2: 93.321195	0.583841	22	0.00358059	0	0	1
ILM1850162	ILMN_1850162		207227	18173	Stxbp5l	Syntaxin binding protein 5-like	Chr16: 37.139910	6.30674	9.4	Chr1: 78.932505	-0.583838	22	0.00358082	0.359432	-0.226222	0.266455
ILM106350427	ILMN_106350427		69129	12298	Pex11c	peroxisomal biogenesis factor 11c	Chr8: 3.457605	6.34658	12.9	Chr5: 41.945350	0.583783	22	0.00358501	0.285236	-0.34138	0.0878586
ILM105290047	ILMN_105290047		67939	12215	2010316F05Rik	RIKEN cDNA 2010316F05 gene	Chr11: 29.505799	7.03372	10.5	Chr2: 88.346298	0.583758	22	0.00358693	0	0.203537	0.318625
ILM6480521	ILMN_6480521		13649	74545	Egfr	epidermal growth factor receptor	Chr11: 16.913814	6.91113	16.6	Chr2: 14.395051	-0.583593	22	0.00359944	0.228448	-0.281247	0.163972
ILM3840010	ILMN_3840010		236904	17703	Klhl15	kelch-like 15 (Drosophila)	ChrX: 94.253023	7.58556	9.9	Chr2: 88.346298	0.583502	22	0.00360643	0	0.289092	0.152033
ILM101090170	ILMN_101090170		243469		Igk	immunoglobulin kappa chain complex	Chr6: 69.334861	6.53973	11	Chr2: 157.995222	0.583429	22	0.003612	0.292171	0.513875	0.00724561
ILM2060059	ILMN_2060059		330216	45596	BC038925	cDNA sequence BC038925	Chr5: 138.195217	7.36811	14.7	Chr11: 35.687788	0.58323	22	0.00362722	0	-0.0413168	0.841169
ILM6860026	ILMN_6860026		67105	32211	1700034H14Rik	RIKEN cDNA 1700034H14 gene	Chr18: 84.947560	9.81323	15.9	Chr2: 78.100320	0.583202	22	0.00362938	0	0.00919481	0.964442
ILM7000746	ILMN_7000746		27410	37437	Abca3	ATP-binding cassette, sub-family A (ABC1), member 3 (lipid organization and formation of lamellar bodies)	Chr17: 24.409279	7.5443	10.3	Chr11: 64.680151	0.5832	22	0.00362949	0.313768	-0.058289	0.7773
ILM104670452	ILMN_104670452		213760	15481	Prepl	prolyl endopeptidase-like	Chr17: 85.062400	7.41368	11.4	Chr2: 94.030822	0.583196	22	0.00362979	0.42232	-0.416313	0.0343873
ILM104920397	ILMN_104920397		233184		LOC233184	similar to Apopolysialoglycoprotein precursor (PSGP)	Chr13: 68.037913	6.83238	15.4	Chr7: 81.535217	-0.583115	22	0.00363603	0	0.254902	0.208858
ILM6660273	ILMN_6660273		319455	16081	Pld5	phospholipase D family, member 5	Chr1: 176.139986	6.64536	10.7	Chr2: 83.413222	-0.583032	22	0.00364241	0	0.492184	0.010646
ILM106900402	ILMN_106900402		66083	38743	Setd6	SET domain containing 6	Chr8: 95.718699	9.10777	11.3	Chr2: 78.100320	0.583019	22	0.00364338	0.29392	-0.0371111	0.857164
ILM5290273	ILMN_5290273		93896	3132	Glp2r	glucagon-like peptide 2 receptor	Chr11: 67.706452	6.17638	10.9	Chr9: 73.520597	-0.583014	22	0.00364383	0.250979	-0.106607	0.604224
ILM101400725	ILMN_101400725		101490	8962	Inpp5f	inositol polyphosphate-5-phosphatase F	Chr7: 128.677297	6.58614	10.4	Chr4: 101.430243	0.582813	22	0.00365927	0.23924	-0.126591	0.537742
ILM4590138	ILMN_4590138		64898	8769	Lpin2	lipin 2	Chr17: 71.248009	10.5814	14.6	Chr2: 93.321195	-0.582729	22	0.00366578	0.327144	0.123285	0.548499
ILM1980672	ILMN_1980672		11740	68194	Slc25a5	solute carrier family 25 (mitochondrial carrier, adenine nucleotide translocator), member 5	ChrX: 36.798534	13.5647	21.2	Chr2: 78.100320	0.582692	22	0.0036686	0.35953	0.0747032	0.716839
ILM100050546	ILMN_100050546		26451	115477	Rpl27a	ribosomal protein L27a	Chr7: 109.519918	12.0684	8.3	Chr2: 92.415016	0.582647	22	0.00367215	0.396326	0.384266	0.0526021
ILM1770039	ILMN_1770039		19183	5940	Psmc3ip	proteasome (prosome, macropain) 26S subunit, ATPase 3, interacting protein	Chr11: 101.092243	10.6549	10.4	Chr1: 93.251503	0.582642	22	0.00367247	0.408485	0.395702	0.0453944
ILM4610121	ILMN_4610121		71176	14131	Fbxo24	F-box protein 24	Chr5: 137.618760	6.62592	10.2	Chr2: 93.321195	-0.582525	22	0.00368155	0	-0.108943	0.596277
ILM5290315	ILMN_5290315		71592	32346	Pogk	pogo transposable element with KRAB domain	Chr1: 166.397871	6.40738	14.7	Chr19: 48.574400	-0.582307	22	0.0036985	0	-0.432353	0.0273924
ILM5390347	ILMN_5390347		404331	45076	Olfr1252	olfactory receptor 1252	Chr2: 89.721449	6.36833	9.2	Chr2: 14.395051	-0.582164	22	0.00370967	0	0.381061	0.0547751
ILM102630465	ILMN_102630465		69750		2410021H03Rik	RIKEN cDNA 2410021H03 gene	Chr17: 69.276039	6.61125	11.3	Chr4: 104.166427	-0.58216	22	0.00370997	0	0	1
ILM770152	ILMN_770152		66108	3666	Ndufa9	NADH dehydrogenase (ubiquinone) 1 alpha subcomplex, 9	Chr6: 126.827552	11.1843	12.4	Chr2: 78.100320	0.582109	22	0.00371398	0.291434	-0.342473	0.086782
ILM106450019	ILMN_106450019		214290	51941	Zcchc6	zinc finger, CCHC domain containing 6	Chr13: 59.820429	10.6352	12.3	Chr19: 3.337223	-0.582104	22	0.00371439	0	0.64055	0.000423424
ILM102970609	ILMN_102970609		18192		Nsccn1	non-selective cation channel 1	Chr7: 127.783078	7.09735	12.9	Chr2: 82.106116	0.582071	22	0.0037169	0	0.121664	0.553808
ILM100580008	ILMN_100580008		70898		4921525B02Rik	RIKEN cDNA 4921525B02 gene	Chr14: 103.693290	6.78355	12.7	Chr7: 119.176160	-0.581995	22	0.00372289	0	0	1
ILM2320114	ILMN_2320114		28042	100935	D5Wsu178e	DNA segment, Chr 5, Wayne State University 178, expressed	Chr5: 30.268469	8.01605	16.2	Chr2: 83.413222	0.581926	22	0.00372828	0	-0.0463654	0.822048
ILM102030440	ILMN_102030440		66621		2610312F07Rik	RIKEN cDNA 2610312F07 gene	Chr19: 41.932487	7.01326	14.3	Chr2: 88.346298	0.581868	22	0.00373287	0	0	1
ILM6040609	ILMN_6040609		67236	12103	Cinp	cyclin-dependent kinase 2-interacting protein	Chr12: 110.873326	9.95027	13.4	Chr2: 78.100320	0.581827	22	0.00373609	0	0	1
ILM100430110	ILMN_100430110		209239	32523	Gan	giant axonal neuropathy	Chr8: 117.204406	8.91282	21.6	Chr12: 48.965551	-0.58172	22	0.00374449	0.32132	-0.0891892	0.664814
ILM4280440	ILMN_4280440		230917	35319	D4Ertd429e	DNA segment, Chr 4, ERATO Doi 429, expressed	Chr4: 149.724962	7.07673	11.7	Chr4: 124.385897	0.581546	22	0.00375822	0.254503	-0.169525	0.407718
ILM1990368	ILMN_1990368		233863	31040	Gtf3c1	general transcription factor III C 1	Chr7: 125.641146	9.69424	16.4	Chr1: 124.541277	0.581473	22	0.00376397	0.414144	-0.1255	0.541281
ILM105390093	ILMN_105390093		234668		LOC234668	similar to Carboxylesterase 2	Chr8: 104.762929	6.45155	9.7	Chr17: 86.758069	-0.581435	22	0.00376697	0	-0.0473975	0.818151
ILM104070390	ILMN_104070390		229503	9332	BC023814	cDNA sequence BC023814	Chr3: 87.922783	8.6767	10.7	Chr4: 101.430243	-0.581305	22	0.00377722	0	-0.101673	0.62115
ILM100940026	ILMN_100940026		20444	5047	St3gal2	ST3 beta-galactoside alpha-2,3-sialyltransferase 2	Chr8: 110.972324	11.9925	19.5	Chr2: 78.100320	-0.581285	22	0.0037788	0.290786	0.147479	0.472165
ILM2370195	ILMN_2370195		66629	56942	Golph3	golgi phosphoprotein 3	Chr15: 12.350228	6.42038	9.1	Chr11: 65.756786	-0.581055	22	0.00379711	0.309274	0.186741	0.361012
ILM1740609	ILMN_1740609		104112	854	Acly	ATP citrate lyase	Chr11: 100.476492	10.9747	17	Chr2: 78.100320	0.581048	22	0.00379762	0.31767	-0.00301086	0.988353
ILM102370132	ILMN_102370132		76080	41562	5830472M02Rik	RIKEN cDNA 5830472M02 gene	Chr2: 163.618712	7.42071	10.2	Chr12: 102.420291	0.581042	22	0.00379811	0	0.400158	0.0428066
ILM106760047	ILMN_106760047		104009	37690	Qsox1	quiescin Q6 sulfhydryl oxidase 1	Chr1: 155.778281	9.02129	11	Chr5: 103.116820	0.580982	22	0.00380287	0.424996	-0.227238	0.264256
ILM2570647	ILMN_2570647		34632		Dnmt2	DNA methyltransferase 2	Chr2: 13.510301	6.95084	11.2	Chr2: 35.013636	0.580951	22	0.00380538	0	0	1
ILM2690273	ILMN_2690273		16049		Igh-V	immunoglobulin heavy chain variable region	Chr12: 115.335362	8.29933	12.9	Chr11: 111.500000	-0.580845	22	0.00381383	0.335224	0.454977	0.0195236
ILM104920064	ILMN_104920064		791301		ENSMUSG00000069334	predicted gene, ENSMUSG00000069334	Chr18: 78.968176	8.27703	12.4	ChrX: 24.000000	-0.58081	22	0.00381666	0	0.0619126	0.76383
ILM102690551	ILMN_102690551		74913		4930472D12Rik	RIKEN cDNA 4930472D12 gene	Chr12: 69.841792	6.72269	11.3	Chr12: 104.393980	-0.580797	22	0.00381768	0	0	1
ILM105390484	ILMN_105390484		385089		LOC385089	similar to RIKEN cDNA E130304F04 gene	Chr13: 1.000000	6.84171	17.5	Chr8: 94.374289	-0.580461	22	0.0038446	0	-0.240599	0.236424
ILM100780746	ILMN_100780746		433731		A630049I22Rik	AF-9 PROTEIN homolog	Chr4: 88.011651	6.56849	17.7	Chr5: 41.945350	0.580251	22	0.0038615	0	0	1
ILM104210138	ILMN_104210138				D630048A15Rik	RIKEN D630048A15Rik	Chr2: 29.513769	6.59431	16.8	Chr2: 82.047080	0.580207	22	0.00386511	0	0	1
ILM6770082	ILMN_6770082		69024	12294	Snx15	sorting nexin 15	Chr19: 6.120665	9.24811	13.7	Chr2: 83.413222	-0.580153	22	0.00386948	0	0.36533	0.0664711
ILM1050053	ILMN_1050053		77782	32727	Polq	polymerase (DNA directed), theta	Chr16: 37.094804	6.65392	11.6	Chr2: 25.852660	-0.580145	22	0.00387007	0.3023	-0.349879	0.0797456
ILM4880300	ILMN_4880300		64657	10028	Mrps10	mitochondrial ribosomal protein S10	Chr17: 46.704719	9.39811	12.9	Chr2: 78.100320	0.580052	22	0.00387759	0	-0.402723	0.0413706
ILM510039	ILMN_510039		108687	10075	Edem2	ER degradation enhancer, mannosidase alpha-like 2	Chr2: 155.713348	7.19807	11.4	Chr2: 82.106116	0.580035	22	0.00387899	0.166606	0.126816	0.537013
ILM103780451	ILMN_103780451		385532		LOC385532	similar to hypothetical protein A230097C02	Chr16: 43.765371	6.343	12.1	Chr4: 132.381106	-0.579887	22	0.00389098	0	-0.147424	0.472332
ILM106400685	ILMN_106400685		17258	4080	Mef2a	myocyte enhancer factor 2A	Chr7: 67.233496	7.83808	13.4	Chr5: 99.299507	0.579882	22	0.00389139	0.369842	-0.0679366	0.741585
ILM100580563	ILMN_100580563		14799	20226	Gria1	glutamate receptor, ionotropic, AMPA1 (alpha 1)	Chr11: 57.329829	6.56878	14.2	Chr5: 103.116820	0.57965	22	0.00391029	0.196834	-0.220887	0.278197
ILM3170082	ILMN_3170082		20926	40661	Supt6h	suppressor of Ty 6 homolog (S. cerevisiae)	Chr11: 78.207036	11.5187	13.8	Chr2: 7.696420	0.579624	22	0.00391241	0.360361	0.200692	0.325582
ILM6220021	ILMN_6220021		67184	41083	Ndufa13	NADH dehydrogenase (ubiquinone) 1 alpha subcomplex, 13	Chr8: 69.894186	13.2429	14.1	Chr2: 82.106116	0.579608	22	0.00391375	0.481798	-0.290135	0.150494
ILM103990725	ILMN_103990725		382339		LOC382339	similar to RIKEN cDNA 2610524H06 gene	Chr5: 148.676692	7.38491	14	Chr2: 94.537781	0.579592	22	0.00391506	0	0.194924	0.339964
ILM4060551	ILMN_4060551		278255	104322	BC049702	cDNA sequence BC049702	ChrX: 19.480665	6.73662	14.9	Chr11: 23.028397	-0.579576	22	0.0039163	0	0.0905371	0.660045
ILM6590020	ILMN_6590020		74610	5203	Abcb8	ATP-binding cassette, sub-family B (MDR/TAP), member 8	Chr5: 24.409554	7.43016	12.5	Chr2: 9.829662	0.579522	22	0.0039207	0.175676	-0.460068	0.0180366
ILM610768	ILMN_610768		76302	10676	Pcnp	PEST proteolytic signal containing nuclear protein	Chr6: 48.504398	8.64662	18.6	Chr2: 7.696420	-0.57951	22	0.0039217	0.491312	-0.197495	0.333508
ILM106550167	ILMN_106550167		414089	74287	Gja6	gap junction membrane channel protein alpha 6	ChrX: 160.902247	6.58649	19.5	Chr2: 79.343444	0.579505	22	0.0039221	0.385346	-0.0472421	0.818737
ILM6900279	ILMN_6900279		22142	68498	Tuba1a	tubulin, alpha 1A	Chr15: 98.949937	6.62883	16	Chr17: 83.262662	0.57939	22	0.0039315	0.438968	-0.0126228	0.951199
ILM6650671	ILMN_6650671		19302	269	Pxmp3	peroxisomal membrane protein 3	Chr3: 5.560725	9.48498	15.1	Chr1: 78.932505	0.579378	22	0.00393249	0.303825	-0.37173	0.0615
ILM104590398	ILMN_104590398		218832	5124	Polr3a	polymerase (RNA) III (DNA directed) polypeptide A	Chr14: 24.438761	6.83987	13.4	Chr13: 7.000000	0.579366	22	0.00393353	0.355953	0.289221	0.151844
ILM105420463	ILMN_105420463				9627020_126_rc-S	polyomavirus sp. (Illumina control probe)	ChrZ: 1.000000	6.50839	12.5	Chr4: 108.564497	-0.579363	22	0.00393376	0	0	1
ILM2190347	ILMN_2190347		25130		Epim	epimorphin	Chr5: 128.987765	8.65674	12.3	Chr11: 107.964395	-0.579191	22	0.00394783	0	-0.01963	0.924172
ILM1660538	ILMN_1660538		54636	48498	Wdr45	WD repeat domain 45	ChrX: 7.727988	10.1031	11.1	Chr2: 78.100320	-0.579167	22	0.00394987	0	-0.10062	0.62479
ILM100730500	ILMN_100730500		78800		ENSMUST00000162121	non-coding ENSMUST00000162121	Chr17: 90.866918	6.63435	11.6	Chr9: 40.213083	0.579086	22	0.00395648	0	0	1
ILM100610687	ILMN_100610687				AK047572.1	AK047572.1	Chr10: 30.613295	6.77658	12.8	Chr8: 94.374289	0.579078	22	0.00395713	0	0	1
ILM4480026	ILMN_4480026		380616		AW538212	expressed sequence AW538212	Chr5: 72.552678	6.6119	12.5	Chr5: 69.357018	0.578911	22	0.00397091	0	-0.0586821	0.775835
ILM106400609	ILMN_106400609		330126		C730043O17	XM_489021	Chr5: 92.591183	6.45537	13.4	Chr1: 93.251503	0.578828	22	0.00397775	0	0	1
ILM104150315	ILMN_104150315		320604	77607	C13orf38	human chromosome 13, open reading frame 38	Chr3: 55.173317	6.81375	12.5	Chr1: 127.154464	0.578757	22	0.0039837	0	0	1
ILM100510647	ILMN_100510647		74648	81892	S100pbp	S100P binding protein	Chr4: 129.148076	10.1985	15.5	Chr4: 104.166427	0.578661	22	0.00399164	0	0.447688	0.0218259
ILM3870446	ILMN_3870446		67101	87029	C6orf226	human chromosome 6 open reading frame 226 protein	Chr17: 46.773332	10.506	13.5	Chr2: 78.100320	0.578514	22	0.00400387	0	0	1
ILM1850075	ILMN_1850075		71801	11620	Plekhf2	pleckstrin homology domain containing, family F (with FYVE domain) member 2	Chr4: 10.990200	9.68117	12.7	Chr11: 101.599021	-0.578496	22	0.00400533	0.322516	0.490799	0.0109019
ILM1500541	ILMN_1500541		72399	4926	Brap	BRCA1 associated protein	Chr5: 121.685531	8.44564	14.2	Chr13: 7.000000	-0.578482	22	0.00400648	0.502727	-0.17379	0.395845
ILM102450040	ILMN_102450040		66521	41082	Rwdd1	RWD domain containing 1	Chr10: 34.020149	6.57276	14.2	Chr2: 79.343444	0.578257	22	0.00402528	0.414141	-0.139307	0.497317
ILM101190086	ILMN_101190086		69786	41096	Tprkb	Tp53rk binding protein	Chr6: 85.919951	6.51284	12.9	Chr2: 41.625955	0.57815	22	0.00403418	0.217297	-0.396735	0.0447838
ILM3060010	ILMN_3060010		73336	85697	1700036D21Rik	RIKEN cDNA 1700036D21 gene	Chr9: 110.824393	7.13315	10.8	Chr2: 83.413222	-0.578137	22	0.00403525	0.262098	-0.0267295	0.896872
ILM5130465	ILMN_5130465		320727	48430	Ipo8	importin 8	Chr6: 148.771029	8.78577	11.5	Chr2: 78.100320	0.578004	22	0.00404643	0.330062	-0.177443	0.385833
ILM102230358	ILMN_102230358		22214	103894	Ube2h	ubiquitin-conjugating enzyme E2H	Chr6: 30.211648	9.56261	13.1	Chr19: 3.337223	-0.577927	22	0.00405287	0.287697	0.335088	0.0942556
ILM580438	ILMN_580438		67917	13214	Zcchc3	zinc finger, CCHC domain containing 3	Chr2: 152.413018	8.70364	14.6	Chr4: 101.430243	0.577919	22	0.00405356	0	-0.114926	0.576128
ILM102360253	ILMN_102360253		109225	10922	Ms4a7	membrane-spanning 4-domains, subfamily A, member 7	Chr19: 11.301858	6.73024	11.5	Chr9: 62.264541	0.577913	22	0.00405403	0	0.507025	0.00820347
ILM5890377	ILMN_5890377		56327	1260	Arl2	ADP-ribosylation factor-like 2	Chr19: 6.134680	9.33623	15.8	Chr1: 93.251503	0.577878	22	0.00405697	0.473764	-0.467091	0.0161386
ILM102510563	ILMN_102510563		192167	56690	Nlgn1	neuroligin 1	Chr3: 26.132019	6.57375	14.8	Chr2: 94.030822	-0.577824	22	0.00406157	0.337231	0.137327	0.503511
ILM540402	ILMN_540402		14934		Gypa	glycophorin A	Chr8: 80.510344	15.1313	14.2	Chr2: 93.321195	-0.577654	22	0.00407586	0.435472	0.702417	6.324e-05
ILM106020600	ILMN_106020600		382790		LOC382790	putative expressed pseudogene of Hnrpk mapping to Chr 13 at 91.7 Mb (heterogeneous nuclear ribonucleoprotein K maps on Chr 13 at 58.4 Mb)	Chr13: 91.262403	13.2966	16.8	Chr2: 93.321195	0.577641	22	0.00407693	0	0.392618	0.0472564
ILM780301	ILMN_780301		74645		4930431B09Rik	RIKEN cDNA 4930431B09 gene	Chr3: 100.471758	12.2767	11.7	Chr15: 102.320887	-0.57763	22	0.00407792	0	0.206192	0.312217
ILM106900044	ILMN_106900044		77310		C030010B13Rik	RIKEN cDNA C030010B13 gene	Chr2: 173.580511	7.15776	14.3	Chr2: 92.415016	0.577496	22	0.00408925	0	0.220648	0.27873
ILM107000671	ILMN_107000671		216152	11769	BC005764	cDNA sequence BC005764	Chr10: 79.864273	11.3919	15.2	Chr9: 31.156625	0.577458	22	0.00409247	0	-0.230053	0.258224
ILM5220070	ILMN_5220070		14378	41423	G6pc2	glucose-6-phosphatase, catalytic, 2	Chr2: 69.227184	6.70686	10.9	Chr3: 19.495216	-0.577374	22	0.00409954	0.336089	-0.140332	0.494127
ILM6980551	ILMN_6980551		11993	7239	Aup1	ancient ubiquitous protein 1	Chr6: 83.054912	9.90124	13.6	Chr3: 102.111029	-0.57723	22	0.00411179	0.338356	0.227798	0.263049
ILM1240528	ILMN_1240528		66968	41654	2310076L09Rik	RIKEN cDNA 2310076L09 gene	Chr17: 56.112916	6.73798	9.4	ChrX: 115.523745	-0.577087	22	0.00412394	0.277711	-0.298527	0.138512
ILM2970594	ILMN_2970594		27371	2958	Sh2d2a	SH2 domain protein 2A	Chr3: 87.852688	8.45764	12.3	Chr4: 104.166427	-0.577087	22	0.00412396	0.503686	0.812454	4.63197e-07
ILM2640040	ILMN_2640040		20444	5047	St3gal2	ST3 beta-galactoside alpha-2,3-sialyltransferase 2	Chr8: 110.969211	8.31773	18	Chr7: 111.707135	-0.577075	22	0.00412499	0.290786	0.147479	0.472165
ILM2340411	ILMN_2340411		170472	31232	Recql5	RecQ protein-like 5	Chr11: 115.892776	7.79976	7.8	Chr2: 88.346298	0.577034	22	0.00412842	0.34216	0.505537	0.00842505
ILM100070204	ILMN_100070204		70930	41210	Nol8	nucleolar protein 8	Chr13: 49.678734	8.86469	13.5	Chr2: 78.100320	0.577007	22	0.00413076	0	0.184414	0.367134
ILM104760082	ILMN_104760082				Pramel5	preferentially expressed antigen in melanoma like 5	Chr4: 143.783307	7.1984	14.8	Chr2: 88.346298	-0.576989	22	0.00413233	0	0.287307	0.154695
ILM6510242	ILMN_6510242		27366	7150	Txnl4a	thioredoxin-like 4A	Chr18: 80.222252	9.93532	18.3	Chr2: 79.343444	0.576974	22	0.00413358	0.424031	0.278072	0.168987
ILM3940541	ILMN_3940541		56190	79543	Rbm38	RNA binding motif protein 38	Chr2: 173.022846	10.1763	12.3	Chr13: 20.437691	-0.576811	22	0.0041475	0.349021	0.593455	0.0013947
ILM2100025	ILMN_2100025		212679	6009	Mars2	methionine-tRNA synthetase 2 (mitochondrial)	Chr1: 55.238973	7.62625	18.1	Chr2: 82.047080	0.5768	22	0.00414842	0.294087	0.220206	0.279718
ILM1740452	ILMN_1740452		73431		1700052K11Rik	RIKEN cDNA 1700052K11 gene	Chr11: 105.180077	7.79678	13.8	Chr11: 107.964395	0.576761	22	0.00415179	0	-0.088942	0.66569
ILM2970092	ILMN_2970092		77739	64642	Adamtsl1	ADAMTS-like 1	Chr4: 86.234217	7.00015	13	Chr2: 83.413222	-0.576739	22	0.00415368	0.435873	-0.275182	0.173644
ILM100460112	ILMN_100460112		76563	6699	Qrsl1	glutaminyl-tRNA synthase (glutamine-hydrolyzing)-like 1	Chr9: 108.515878	11.2077	14.2	Chr2: 93.321195	0.576684	22	0.00415837	0.260526	0.0577746	0.779217
ILM2350075	ILMN_2350075		14571	352	Gpd2	glycerol phosphate dehydrogenase 2, mitochondrial	Chr2: 57.367393	8.63493	9	Chr2: 157.995222	0.576656	22	0.00416077	0.256756	-0.113449	0.581075
ILM105080242	ILMN_105080242		78615		9530034E10Rik	RIKEN cDNA 9530034E10 gene	Chr4: 117.993611	6.9461	20	Chr2: 23.766163	-0.576579	22	0.00416743	0	0	1
ILM6180427	ILMN_6180427		214459	20898	Fnbp1l	formin binding protein 1-like	Chr3: 122.538935	7.5145	12.9	Chr12: 102.420291	-0.576475	22	0.00417639	0.451347	-0.37282	0.0606835
ILM2900537	ILMN_2900537		239405	18235	Rspo2	R-spondin 2 homolog (Xenopus laevis)	Chr15: 43.020859	6.81208	14.9	Chr7: 118.922251	-0.576472	22	0.00417661	0.368611	0.376289	0.0581388
ILM6590035	ILMN_6590035		63985	37882	Gmfb	glia maturation factor, beta	Chr14: 46.808381	6.75692	11.7	Chr1: 70.759517	-0.576433	22	0.00417995	0.36483	0.104145	0.612646
ILM2370605	ILMN_2370605		210376	9148	Mtmr9	myotubularin related protein 9	Chr14: 63.523837	8.25142	11.4	Chr4: 101.430243	0.576415	22	0.00418154	0.298282	0.280276	0.165495
ILM102970692	ILMN_102970692				436215_134_rc-S	hantaan virus (Illumina control probe)	ChrZ: 1.000000	6.37717	17.1	Chr2: 79.343444	0.576409	22	0.00418204	0	0	1
ILM1990400	ILMN_1990400		68763		1110038B12Rik	RIKEN cDNA 1110038B12 gene	Chr17: 34.952390	10.3803	15.5	Chr2: 78.100320	0.576334	22	0.00418847	0	0.121249	0.555173
ILM103610301	ILMN_103610301		384131		2510008P16Rik	HEAT SHOCK FACTOR BINDING PROTEIN 1 homolog	Chr8: 119.344497	7.60682	13.6	Chr8: 95.762383	0.576239	22	0.00419672	0	-0.555134	0.00324298
ILM7040176	ILMN_7040176		258511	27191	Olfr523	olfactory receptor 523	Chr7: 140.176881	6.7297	12.9	Chr2: 9.829662	-0.576212	22	0.00419907	0	0.00976851	0.962225
ILM103830440	ILMN_103830440		223526		LOC223526	similar to eukaryotic translation initiation factor 2, subunit 1 (alpha )	Chr15: 44.283230	6.53963	17.5	Chr2: 94.537781	0.57616	22	0.00420356	0	0	1
ILM100780438	ILMN_100780438		240613	19046	Kiaa2026	human KIAA2026 protein with typical chromatin-associated bromodomain	Chr19: 29.714435	7.37289	15	Chr2: 83.413222	0.576143	22	0.00420504	0	0	1
ILM101570309	ILMN_101570309		11856	7630	Arhgap6	Rho GTPase activating protein 6	ChrX: 169.295041	6.68884	13.4	Chr4: 105.248708	0.576124	22	0.0042067	0.32456	0.0825935	0.688332
ILM4120333	ILMN_4120333		68146	18820	Arl13b	ADP-ribosylation factor-like 13B	Chr16: 62.827245	6.41701	11.8	Chr1: 60.644128	-0.576088	22	0.00420979	0.406934	-0.143168	0.485352
ILM5340722	ILMN_5340722		14548	7729	Mrps33	mitochondrial ribosomal protein S33	Chr6: 39.805388	10.1996	19.1	Chr2: 78.100320	0.576075	22	0.00421091	0	-0.0807163	0.695078
ILM5050725	ILMN_5050725		20923		Supt4h2	suppressor of Ty 4 homolog 2 (S. cerevisiae)	Chr11: 87.742822	12.636	11.7	Chr2: 14.395051	-0.576062	22	0.004212	0	0.647498	0.000349223
ILM104200520	ILMN_104200520		68339	18903	Ccdc88c	coiled-coil domain containing 88C	Chr12: 100.912736	8.86899	14	Chr3: 102.111029	-0.576025	22	0.00421525	0.389676	0.803172	7.85599e-07
ILM2900605	ILMN_2900605		68270	12256	Lrrc50	leucine rich repeat containing 50	Chr8: 119.597761	6.66493	14.8	Chr2: 79.343444	0.57602	22	0.00421568	0.172024	0.589694	0.00152211
ILM103190064	ILMN_103190064		94253	9004	Hecw1	HECT, C2 and WW domain containing E3 ubiquitin protein ligase 1	Chr13: 14.228476	6.49501	8.2	Chr4: 107.548653	0.57599	22	0.00421832	0.148751	-0.207798	0.308378
ILM6110605	ILMN_6110605		110454	113718	Ly6a	lymphocyte antigen 6 complex, locus A (Sca1 hematopoietic cell subclass marker)	Chr15: 74.994985	8.22218	19.1	Chr7: 111.707135	-0.575964	22	0.00422052	0.3649	0.0791705	0.700651
ILM101780408	ILMN_101780408		73180		3110040E10Rik	RIKEN cDNA 3110040E10 gene	Chr7: 131.352184	6.54068	9.3	Chr11: 111.500000	0.575771	22	0.00423732	0	0	1
ILM106550168	ILMN_106550168		50754	117451	Fbxw7	F-box and WD-40 domain protein 7, archipelago homolog (Drosophila)	Chr3: 84.903727	7.03396	12.2	Chr2: 7.696420	0.575761	22	0.00423819	0.341554	-0.0938491	0.648381
ILM105270180	ILMN_105270180		66075	9851	Chchd3	coiled-coil-helix-coiled-coil-helix domain containing 3	Chr6: 32.851956	6.70821	9.5	Chr1: 73.418156	-0.575713	22	0.00424239	0.357676	0.21041	0.3022
ILM100540692	ILMN_100540692		319650		A430108G06Rik	RIKEN cDNA A430108G06 gene	Chr11: 53.564884	6.42924	15.7	Chr2: 82.106116	-0.575655	22	0.00424744	0	0	1
ILM104730333	ILMN_104730333		74501		5530400K22Rik	RIKEN cDNA 5530400K22 gene	Chr16: 44.227047	9.83122	10.4	Chr8: 94.374289	0.575592	22	0.00425298	0	0.0290944	0.887802
ILM3610075	ILMN_3610075		19933	128048	Rpl21	ribosomal protein L21	Chr5: 146.836585	7.21937	22.1	Chr5: 146.723550	0.575438	22	0.00426642	0.165892	0.380714	0.0550144
ILM6020746	ILMN_6020746		328370	5343	Rft1	RFT1 homolog (S. cerevisiae)	Chr14: 30.664330	6.89642	12.6	Chr1: 78.932505	-0.575419	22	0.00426807	0	-0.310544	0.122575
ILM106550112	ILMN_106550112		26412	3370	Map4k2	mitogen activated protein kinase kinase kinase kinase 2	Chr19: 6.355036	8.67893	19.5	Chr19: 4.845967	-0.575389	22	0.00427069	0.420616	0.649579	0.000329334
ILM3780270	ILMN_3780270		19046	37659	Ppp1cb	protein phosphatase 1, catalytic subunit, beta isoform	Chr5: 32.487598	9.75855	14.6	Chr2: 7.696420	-0.57538	22	0.00427149	0.297352	-0.208316	0.307148
ILM106840026	ILMN_106840026		212712	32249	Satb2	special AT-rich sequence binding protein 2	Chr1: 56.849952	6.68472	9.7	Chr5: 81.480553	-0.575289	22	0.00427953	0.415905	-0.193494	0.343589
ILM1580452	ILMN_1580452		12048	7639	Bcl2l1	Bcl2-like 1	Chr2: 152.781728	10.5324	12.2	Chr2: 83.413222	-0.575247	22	0.0042832	0.267443	0.0897497	0.662829
ILM1190494	ILMN_1190494		14766	4156	Gpr56	G protein-coupled receptor 56	Chr8: 95.014070	6.23722	15.3	Chr6: 123.700298	-0.575207	22	0.00428671	0.51396	-0.191026	0.349898
ILM3120577	ILMN_3120577		216766	9155	Gemin5	gem (nuclear organelle) associated protein 5	Chr11: 58.121479	6.98142	13.7	Chr2: 83.413222	0.575194	22	0.00428788	0	0.311559	0.121293
ILM1740484	ILMN_1740484		30937	22823	Lmcd1	LIM and cysteine-rich domains 1	Chr6: 112.329879	7.07451	13.6	Chr2: 79.343444	0.575165	22	0.00429042	0.383158	-0.117571	0.567321
ILM105360692	ILMN_105360692		69211		2310081J21Rik	RIKEN cDNA 2310081J21 gene	Chr13: 50.679539	7.6741	17.4	Chr2: 9.829662	0.575123	22	0.00429409	0	0.164927	0.420739
ILM5080066	ILMN_5080066		22294	40902	Uxt	ubiquitously expressed transcript	ChrX: 20.951959	11.208	14.1	Chr1: 93.251503	0.574971	22	0.00430753	0.446828	0.0278791	0.892461
ILM6110341	ILMN_6110341		24030	6848	Mrps12	mitochondrial ribosomal protein S12	Chr7: 28.739810	10.89	14.2	Chr19: 10.708414	0.574845	22	0.00431864	0.422794	-0.372056	0.0612549
ILM510433	ILMN_510433		338474		Hspa5bp1	heat shock 70kDa protein 5 binding protein 1	Chr19: 10.857861	6.63427	14.8	Chr2: 93.321195	-0.574823	22	0.00432054	0	0	1
ILM4540692	ILMN_4540692		22592	37265	Ercc5	excision repair cross-complementing rodent repair deficiency, complementation group 5	Chr1: 44.175864	7.18882	14.5	Chr2: 93.321195	0.574809	22	0.00432181	0.316826	-0.0803555	0.696377
ILM101050500	ILMN_101050500		227723	106649	Prrc2b	proline-rich coiled-coil 2B	Chr2: 32.229282	6.595	8.4	Chr19: 3.337223	0.574729	22	0.00432889	0	0	1
ILM6760692	ILMN_6760692		59040	56803	Rhot1	ras homolog gene family, member T1	Chr11: 80.266549	9.73466	14.6	Chr2: 78.100320	0.574692	22	0.00433223	0.317821	-0.307175	0.126902
ILM5340138	ILMN_5340138		70556	57076	Slc25a33	solute carrier family 25, member 33	Chr4: 149.749051	6.67816	9.3	Chr2: 82.106116	0.574683	22	0.00433298	0.311116	-0.589941	0.00151344
ILM6400725	ILMN_6400725		66958	9317	Txndc14	thioredoxin domain containing 14	Chr2: 84.671520	7.11599	19.9	Chr2: 92.415016	0.574505	22	0.00434883	0	-0.545559	0.00394348
ILM540672	ILMN_540672		94047	12893	Cecr6	cat eye syndrome chromosome region, candidate 6 homolog (human)	Chr6: 120.489095	6.43275	14.7	Chr2: 82.047080	0.574396	22	0.00435851	0.298009	0.0146974	0.943191
ILM105720064	ILMN_105720064				TRGV5	TRGV5_AF037352_T_cell_receptor_gamma_variable_5_279	Chr13: 19.178440	6.56873	16.1	Chr6: 23.242013	-0.574387	22	0.00435933	0	0.126402	0.538354
ILM106200164	ILMN_106200164		99890	10024	Prmt6	protein arginine N-methyltransferase 6	Chr3: 110.249048	7.02787	14.3	Chr2: 82.047080	0.574375	22	0.00436041	0.282911	0.0370401	0.857435
ILM3190594	ILMN_3190594		268390	72214	Ahsa2	AHA1, activator of heat shock protein ATPase homolog 2 (yeast)	Chr11: 23.488838	7.38019	10.1	Chr2: 9.829662	0.574188	22	0.00437712	0	-0.016691	0.9355
ILM2120021	ILMN_2120021		140742	8697	Sesn1	sestrin 1	Chr10: 41.908184	12.0918	13.4	Chr2: 79.343444	-0.574158	22	0.00437979	0.273447	0.262109	0.19583
ILM1240377	ILMN_1240377		260299	17063	Cadm4	cell adhesion molecule 4	Chr7: 24.504079	6.94497	12.3	Chr2: 157.995222	0.574132	22	0.00438214	0.440398	0	1
ILM2190040	ILMN_2190040		217342	11113	Ube2o	ubiquitin-conjugating enzyme E2O	Chr11: 116.538064	14.7464	10.6	Chr4: 101.430243	-0.574102	22	0.00438477	0.344865	0.520305	0.00643367
ILM100840132	ILMN_100840132		270106	100958	Rpl13	ribosomal protein L13	Chr8: 90.045583	14.1546	11.7	Chr2: 93.321195	0.574054	22	0.00438913	0	0.430831	0.0280023
ILM1240086	ILMN_1240086		68758	5961	Abhd11	abhydrolase domain containing 11	Chr5: 135.011958	8.41185	15	Chr2: 78.100320	0.573912	22	0.0044019	0.140347	-0.422787	0.0314097
ILM102900500	ILMN_102900500		241877	78106	Slc10a5	solute carrier family 10 (sodium/bile acid cotransporter family), member 5	Chr3: 10.334412	6.66211	9.4	Chr17: 81.622061	0.573858	22	0.00440672	0.228072	0.00142638	0.994482
ILM3610167	ILMN_3610167		192174	16059	Rwdd4a	RWD domain containing 4A	Chr8: 47.552697	6.85521	17.8	Chr2: 79.343444	0.57374	22	0.0044173	0.514875	0.0810532	0.693866
ILM107040044	ILMN_107040044		67158	38341	Sft2d3	SFT2 domain containing 3	Chr18: 31.911408	6.86903	13.7	Chr2: 134.519309	0.573503	22	0.00443877	0	0.0893664	0.664186
ILM2760095	ILMN_2760095		51811	9630	Clec4f	C-type lectin domain family 4, member f	Chr6: 83.645054	7.05067	11.5	Chr12: 102.420291	-0.573495	22	0.00443948	0.28403	-0.0860956	0.675808
ILM770102	ILMN_770102		27027	10650	Tspan32	tetraspanin 32	Chr7: 143.019237	10.7088	13.9	Chr11: 106.666300	0.573353	22	0.00445238	0.446061	0.937434	1.72151e-12
ILM102850050	ILMN_102850050		78267	45463	Klhdc8b	kelch domain containing 8B	Chr9: 108.448120	7.15797	23.2	Chr4: 104.166427	0.573309	22	0.00445632	0	-0.413413	0.035792
ILM3840372	ILMN_3840372		245622	17156	BC031748	cDNA sequence BC031748	ChrX: 137.077245	6.59962	10.6	Chr19: 48.574400	0.573141	22	0.0044716	0	-0.43101	0.0279302
ILM70184	ILMN_70184		22110	22522	Tspyl1	testis-specific protein, Y-encoded-like 1	Chr10: 34.283412	7.29577	10.4	Chr3: 155.541974	-0.573106	22	0.00447484	0.25365	-0.345607	0.0837492
ILM100430315	ILMN_100430315		226561		LOC226548	similar to CGI-78 protein	Chr1: 161.725731	8.04632	8.5	Chr2: 7.696420	0.572998	22	0.00448466	0	-0.034182	0.868337
ILM4570707	ILMN_4570707		320203		C130071C03Rik	LOC645323 non-coding RNA with high CNS expression	Chr13: 83.741910	6.47292	13	Chr2: 94.030822	0.572984	22	0.00448589	0	-0.224464	0.270288
ILM2370500	ILMN_2370500		16009	500	Igfbp3	insulin-like growth factor binding protein 3	Chr11: 7.209472	6.53473	20.3	Chr2: 93.321195	0.572917	22	0.00449207	0.301798	0.0512863	0.803506
ILM2060138	ILMN_2060138		27367	747	Rpl3	ribosomal protein L3	Chr15: 80.078037	14.8505	13.9	Chr2: 157.995222	0.572911	22	0.00449263	0.439225	0.384482	0.0524582
ILM102060112	ILMN_102060112		385917		LOC385917	similar to KIAA2018 protein	Chr16: 44.215088	6.76354	9.1	Chr2: 9.829662	0.572872	22	0.00449615	0	0	1
ILM6450139	ILMN_6450139		18016	2180	Nf2	neurofibromatosis 2	Chr11: 4.718562	6.84671	9.6	Chr2: 82.106116	-0.572851	22	0.00449811	0.51372	-0.244677	0.22833
ILM3170280	ILMN_3170280		69878	2328	Snrpf	small nuclear ribonucleoprotein polypeptide F	Chr10: 93.588087	12.4261	11	Chr2: 78.100320	0.572839	22	0.00449917	0	0.599203	0.00121773
ILM3800619	ILMN_3800619		67892	65283	Coa6	Coa6 cytochrome c oxidase assembly factor 6	Chr8: 126.425067	9.62488	13.5	Chr2: 78.100320	0.572839	22	0.00449923	0	0	1
ILM1410438	ILMN_1410438		104184	330	Blmh	bleomycin hydrolase	Chr11: 76.987010	9.09845	15.1	Chr2: 157.995222	0.572768	22	0.00450572	0.257512	0.0102797	0.96025
ILM5890300	ILMN_5890300		67808	12192	1200015A19Rik	RIKEN cDNA 1200015A19 gene	Chr4: 154.160182	8.82927	8.3	Chr13: 3.150000	-0.572708	22	0.00451117	0.306034	-0.300494	0.135807
ILM100630647	ILMN_100630647		330053		4933427G23Rik	RIKEN cDNA 4933427G23 gene	Chr9: 56.938022	10.6208	14.2	Chr2: 78.100320	0.572618	22	0.00451945	0	0.258221	0.202787
ILM4730270	ILMN_4730270		50529	9321	Mrps7	mitchondrial ribosomal protein S7	Chr11: 115.606956	9.66676	14.2	Chr1: 78.932505	0.572616	22	0.0045196	0.233869	-0.1197	0.560274
ILM2650026	ILMN_2650026		15312	3643	Hmgn1	high mobility group nucleosomal binding domain 1	Chr16: 96.121758	12.2543	18.1	Chr2: 78.100320	0.572599	22	0.00452122	0.42093	0.0929772	0.651444
ILM103130037	ILMN_103130037		73649	69387	Cybrd1	cytochrome b reductase 1 (dietary iron absorption)	Chr2: 71.141398	6.96782	12.9	Chr17: 83.262662	-0.572501	22	0.00453024	0.186311	0.124298	0.545193
ILM2340717	ILMN_2340717		69719	1412	Cad	carbamoyl-phosphate synthetase 2, aspartate transcarbamylase, and dihydroorotase	Chr5: 31.077917	8.2137	9.7	Chr2: 157.995222	0.572452	22	0.00453471	0.435851	0.0577557	0.779288
ILM102510463	ILMN_102510463		67534	8764	Ttll4	tubulin tyrosine ligase-like family, member 4	Chr1: 74.701377	8.34119	12.1	Chr1: 55.127478	0.572406	22	0.00453895	0	0.289756	0.151053
ILM104780592	ILMN_104780592		19933	128048	Rpl21	ribosomal protein L21	Chr5: 146.836958	8.09401	29.2	Chr5: 146.723550	0.572355	22	0.00454362	0.165892	0.380714	0.0550144
ILM380008	ILMN_380008		28106	10425	Mydgf	myeloid derived growth factor	Chr17: 56.176746	8.88072	17.1	Chr2: 76.018672	0.572313	22	0.00454752	0.234987	0	1
ILM106520348	ILMN_106520348		381808		LOC381808	similar to 60S ribosomal protein L15	Chr6: 122.698710	12.7668	12.6	Chr2: 93.321195	0.572044	22	0.00457246	0	0.394708	0.0459879
ILM106370692	ILMN_106370692		66311	84642	2610036L11Rik	RIKEN cDNA 2610036L11 gene	Chr10: 30.200386	11.4894	17.8	Chr1: 93.251503	0.571721	22	0.00460249	0.391948	0.582849	0.00177985
ILM100870722	ILMN_100870722		404634	10246	H2afy2	H2A histone family, member Y2	ChrUn: 1.000000	6.36045	11.4	Chr2: 83.413222	0.571718	22	0.00460272	0.307356	0.139565	0.496514
ILM3990068	ILMN_3990068		29864	32195	Rnf11	ring finger protein 11	Chr4: 109.452919	12.1712	11.5	Chr19: 29.981175	-0.571553	22	0.00461813	0.444947	-0.35871	0.0719325
ILM3830603	ILMN_3830603		54351	10291	Rai12	retinoic acid induced 12	Chr11: 69.969146	9.88621	12.4	Chr2: 78.100320	0.571491	22	0.00462392	0.47165	-0.0520983	0.800456
ILM106040369	ILMN_106040369		320114		5930430O07Rik	RIKEN cDNA 5930430O07 gene	Chr13: 28.860871	6.395	6.1	Chr13: 7.000000	-0.571449	22	0.00462786	0	0	1
ILM104050039	ILMN_104050039		231713	6891	C330023M02Rik	RIKEN cDNA C330023M02 gene	Chr5: 121.440668	7.02771	12.9	Chr2: 79.343444	0.571372	22	0.00463515	0	0.0993066	0.629338
ILM102340435	ILMN_102340435				A130002I06Rik	RIKEN A130002I06Rik	Chr10: 12.952599	6.67272	12.7	Chr2: 92.415016	0.571371	22	0.00463521	0	0.710552	4.75379e-05
ILM4120148	ILMN_4120148		27397	32526	Mrpl17	mitochondrial ribosomal protein L17	Chr7: 105.809706	11.8867	15.3	Chr2: 78.100320	0.571292	22	0.00464266	0	-0.281135	0.164146
ILM102940112	ILMN_102940112		330437		D330041F21Rik	RIKEN D330041F21Rik	Chr6: 137.579196	6.4	13.5	Chr5: 99.299507	-0.57117	22	0.00465407	0	-0.0157851	0.938994
ILM4730095	ILMN_4730095		108841	121782	Rdh13	retinol dehydrogenase 13 (all-trans and 9-cis)	Chr7: 4.425999	6.63133	12.4	Chr18: 74.727226	-0.571151	22	0.00465591	0.219486	-0.103951	0.613311
ILM103140551	ILMN_103140551		212679	6009	Mars2	methionine-tRNA synthetase 2 (mitochondrial)	Chr1: 55.239459	7.27246	10.7	Chr12: 102.420291	0.570888	22	0.00468066	0.294087	0.220206	0.279718
ILM101740050	ILMN_101740050		319984	13034	Jph4	junctophilin 4	Chr14: 55.111705	6.48496	10.2	Chr2: 72.401799	-0.570858	22	0.00468351	0.274838	-0.303396	0.131885
ILM5890072	ILMN_5890072		435766	41084	Tnni3k	TNNI3 interacting kinase	Chr3: 155.037407	6.37547	12.5	Chr19: 48.327925	-0.570731	22	0.0046956	0.273855	-0.0639521	0.756277
ILM5220592	ILMN_5220592		19941	113207	Rpl26	ribosomal protein L26	Chr11: 68.902348	13.8083	14.5	Chr2: 93.321195	0.570682	22	0.00470024	0.375979	0.326101	0.103989
ILM2100215	ILMN_2100215		67371	12121	Gtf3c6	general transcription factor IIIC, polypeptide 6, alpha	Chr10: 40.251188	8.52118	11.9	Chr2: 78.100320	0.570675	22	0.00470083	0	-0.266061	0.188928
ILM101980736	ILMN_101980736		382004		LOC382004	similar to ribosomal protein L31	Chr19: 30.160722	14.3076	12.4	Chr1: 93.251503	0.57062	22	0.00470614	0	0.5746	0.0021395
ILM2510064	ILMN_2510064		229725	9032	Clcc1	chloride channel CLIC-like 1	Chr3: 108.677748	6.88864	14.7	Chr2: 82.106116	0.570614	22	0.00470665	0	0.0568748	0.782574
ILM730500	ILMN_730500		12445	20419	Ccnd3	cyclin D3	Chr17: 47.599326	7.62012	9.8	Chr1: 62.609193	0.570606	22	0.00470745	0.35767	0.771574	3.9305e-06
ILM2450408	ILMN_2450408		15945	1203	Cxcl10	chemokine (C-X-C motif) ligand 10	Chr5: 92.346909	6.44199	12.7	Chr9: 3.400000	0.570593	22	0.00470869	0.234045	0.589828	0.00151742
ILM4730253	ILMN_4730253		68045	9355	C14orf166	CLE7 homolog (UPF0568 protein)	Chr14: 19.811944	12.4169	17.2	Chr2: 78.100320	0.57048	22	0.00471941	0	0	1
ILM4920452	ILMN_4920452		66449	41100	Magmas	mitochondria-associated protein involved in granulocyte-macrophage colony-stimulating factor signal transduction	Chr16: 4.616538	8.28511	8.8	Chr6: 89.010567	0.570445	22	0.00472275	0.439762	-0.448203	0.0216562
ILM106620014	ILMN_106620014		207181	49388	Rbms3	RNA binding motif, single stranded interacting protein	Chr9: 116.894129	6.5178	13.7	Chr4: 105.248708	0.570424	22	0.00472478	0	0.0395595	0.847845
ILM6860059	ILMN_6860059		233276	14172	Tubgcp5	tubulin, gamma complex associated protein 5	Chr7: 55.818762	6.57407	11	Chr13: 7.000000	-0.570384	22	0.00472855	0	0.214103	0.293597
ILM104570215	ILMN_104570215		12190	41	Brca2	breast cancer 2	Chr5: 150.522964	6.6727	14.6	Chr2: 93.321195	0.570371	22	0.00472975	0.290552	0.532504	0.00510251
ILM106620450	ILMN_106620450		243469		Igk	immunoglobulin kappa chain complex	Chr6: 69.051449	6.54184	16.6	Chr9: 40.213083	0.570345	22	0.00473228	0.292171	0.513875	0.00724561
ILM4590605	ILMN_4590605		15288	158	Hmbs	hydroxymethylbilane synthase	Chr9: 44.337370	14.3115	12.7	Chr2: 178.717318	-0.570344	22	0.00473241	0.379476	0.41939	0.0329453
ILM5340324	ILMN_5340324		218333	18902	Kiaa0947	uncharacterized protein KIAA0947 with high CNS expression	Chr13: 70.592608	6.63054	15.3	Chr9: 51.713125	0.570323	22	0.00473438	0	0	1
ILM5900577	ILMN_5900577		19275	48142	Ptprn	protein tyrosine phosphatase, receptor type, N	Chr1: 75.247186	6.79821	11.6	Chr1: 72.503279	0.570243	22	0.00474204	0.358562	-0.291981	0.147797
ILM50239	ILMN_50239		24111	4939	Uts2	urotensin 2	Chr4: 151.001735	6.83416	13.7	Chr19: 3.337223	-0.570175	22	0.00474852	0.257173	0.146896	0.473937
ILM4480368	ILMN_4480368		52575	9858	Rg9mtd1	RNA (guanine-9-) methyltransferase domain containing 1	Chr16: 56.034020	8.05252	10.2	Chr13: 7.000000	0.570128	22	0.00475302	0	0.340149	0.0890838
ILM3450079	ILMN_3450079		56412	10518	Noa1	nitric oxide associated 1	Chr5: 77.299659	7.48544	13.7	Chr2: 79.343444	0.569902	22	0.0047747	0.385779	0	1
ILM102970338	ILMN_102970338		319462		A730095J18Rik	RIKEN cDNA A730095J18 gene	Chr1: 69.534711	6.65779	11.6	Chr2: 18.263847	0.569892	22	0.00477565	0	0	1
ILM1400711	ILMN_1400711		74559	23672	Elovl7	ELOVL family member 7, elongation of long chain fatty acids (yeast)	Chr13: 108.284646	6.2863	9.3	Chr9: 45.693319	0.56982	22	0.00478261	0	-0.314002	0.118249
ILM102680707	ILMN_102680707		385492		LOC385492	similar to P38IP protein	ChrX: 93.916735	6.53742	9.9	Chr2: 92.415016	-0.569817	22	0.00478283	0	0.029444	0.886462
ILM2340246	ILMN_2340246		619303	121713	4930567H17Rik	RIKEN cDNA 4930567H17 gene	ChrX: 69.553231	7.13239	14	Chr7: 111.707135	-0.569806	22	0.00478393	0	0	1
ILM5130128	ILMN_5130128		252908	110880	V1ri8	vomeronasal 1 receptor, I8	Chr13: 22.144534	6.77731	13.5	Chr13: 25.000000	0.569748	22	0.00478947	0	-0.243076	0.231486
ILM4850577	ILMN_4850577		17133	7825	Maff	v-maf musculoaponeurotic fibrosarcoma oncogene family, protein F (avian)	Chr15: 79.358595	8.04573	8.7	Chr2: 9.829662	-0.569697	22	0.00479441	0.371064	-0.209512	0.304316
ILM3120170	ILMN_3120170		73991	9302	Spg3a	spastic paraplegia 3A homolog (human)	Chr12: 69.963952	6.40305	9.8	Chr2: 118.881032	-0.569693	22	0.00479478	0.360544	-0.140141	0.49472
ILM3940619	ILMN_3940619		74244	4662	Atg7	autophagy-related 7 (yeast)	Chr6: 114.859706	7.30107	9.9	Chr2: 5.653007	0.569649	22	0.0047991	0.265011	-0.0318883	0.877104
ILM5270497	ILMN_5270497		194738	52370	Rhox11	reproductive homeobox 11	ChrX: 38.084657	6.26105	16.3	Chr19: 4.845967	0.569617	22	0.00480216	0	-0.0668818	0.745466
ILM102810446	ILMN_102810446		217316	20985	Slc16a5	solute carrier family 16 (monocarboxylic acid transporters), member 5	Chr11: 115.474152	7.49098	10	Chr12: 99.580026	-0.569609	22	0.00480294	0	0.27559	0.172981
ILM110215	ILMN_110215		66419	6768	Mrpl11	mitochondrial ribosomal protein L11	Chr19: 4.963352	8.78141	15	Chr2: 79.343444	0.569603	22	0.00480352	0	-0.589326	0.0015351
ILM105050601	ILMN_105050601		72975		2900063K03Rik	RIKEN cDNA 2900063K03 gene	Chr5: 103.203021	6.83562	14.5	Chr2: 32.614941	-0.569571	22	0.00480661	0	0	1
ILM3800047	ILMN_3800047		108014	20819	Sfrs9	splicing factor, arginine/serine rich 9	Chr5: 115.332734	11.6555	10.6	Chr4: 101.430243	0.569556	22	0.00480802	0.379054	0.586293	0.00164586
ILM2450113	ILMN_2450113		17306	7421	Sypl2	synaptophysin-like 2	Chr3: 108.212306	6.78497	11.1	Chr13: 7.000000	-0.569551	22	0.00480854	0.248693	-0.139858	0.495603
ILM3990121	ILMN_3990121		22388	6628	Wdr1	WD repeat domain 1	Chr5: 38.527822	8.94354	13	Chr2: 94.537781	-0.569419	22	0.00482131	0.465466	0.234113	0.249682
ILM104570451	ILMN_104570451		241715		LOC241715	similar to Chloride channel, nucleotide-sensitive, 1A	Chr2: 149.356789	6.59207	10.4	Chr2: 82.106116	-0.569401	22	0.00482302	0	0.0833666	0.68556
ILM107050377	ILMN_107050377		12355	3759	Nr1i3	nuclear receptor subfamily 1, group I, member 3	Chr1: 171.218603	6.60694	11.1	Chr2: 79.343444	0.569365	22	0.00482652	0.212044	-0.27996	0.165991
ILM101940132	ILMN_101940132		384721		LOC384721	similar to expressed sequence AI987692	Chr7: 91.112725	6.50403	17.7	Chr4: 121.044402	-0.56936	22	0.004827	0	-0.275138	0.173716
ILM6980722	ILMN_6980722		66328	11947	1700010M22Rik	RIKEN cDNA 1700010M22 gene	Chr2: 144.824356	6.40056	13.5	Chr2: 92.415016	0.569351	22	0.00482784	0	-0.0506022	0.806078
ILM4670484	ILMN_4670484		100383	32386	Bsdc1	BSD domain containing 1	Chr4: 129.488142	13.6663	14.4	Chr1: 88.137883	-0.569182	22	0.00484427	0	0.338478	0.0907675
ILM4570438	ILMN_4570438		114565	10799	Zfp295	zinc finger protein 295	Chr16: 97.949799	6.85471	12	Chr2: 82.106116	0.569099	22	0.00485236	0	-0.210365	0.302306
ILM101050133	ILMN_101050133		381243		LOC381243	similar to Insulin degrading enzyme	Chr19: 37.290636	6.41287	9.8	Chr13: 7.000000	0.568984	22	0.00486354	0	0	1
ILM106400538	ILMN_106400538		65020	11298	Zfp110	zinc finger protein 110	Chr7: 12.850460	8.90813	12.9	Chr4: 104.166427	0.568893	22	0.00487252	0.415809	0.0821923	0.689772
ILM3940603	ILMN_3940603		67160	20363	Eef1g	elongation factor 1-gamma (aminoacyl tRNAs delivery)	Chr19: 8.978117	14.7162	12.4	Chr2: 78.100320	0.568809	22	0.00488066	0	0.22196	0.27581
ILM104730672	ILMN_104730672		381889		LOC381889	LOC381889	Chr7: 60.080513	6.83936	11.4	ChrX: 161.585623	0.568787	22	0.00488282	0	0	1
ILM3610181	ILMN_3610181		16469	2762	Jrk	jerky	Chr15: 74.702781	7.45317	12.8	Chr2: 125.440550	-0.56875	22	0.00488649	0.372483	-0.262386	0.19534
ILM100270546	ILMN_100270546		10465		Ppih	peptidylprolyl isomerase H	Chr11: 102.124046	9.1875	12.2	Chr2: 103.450499	0.568716	22	0.00488979	0	0.711967	4.5192e-05
ILM4730128	ILMN_4730128		66471	41519	Anp32e	acidic (leucine-rich) nuclear phosphoprotein 32 family, member E	Chr3: 95.946845	11.6114	15.2	Chr2: 5.653007	-0.568693	22	0.00489206	0.468102	0.497924	0.00963815
ILM107050070	ILMN_107050070		319460		A130094D17Rik	RIKEN cDNA A130094D17 gene	Chr2: 151.040622	6.57324	15.3	Chr4: 104.166427	-0.568676	22	0.00489371	0	0	1
ILM102940019	ILMN_102940019		399510	38199	Map4k5	mitogen-activated protein kinase kinase kinase kinase 5	Chr3: 88.552253	7.10911	15.8	Chr2: 83.413222	0.568669	22	0.00489437	0.248775	0.284326	0.159211
ILM1660278	ILMN_1660278		223770	111029	Brd1	bromodomain containing 1	Chr15: 88.687538	10.5385	11.4	Chr2: 79.343444	-0.568662	22	0.00489505	0	0.513037	0.00735753
ILM100780390	ILMN_100780390		381395		LOC381395	LOC381395	Chr2: 153.417786	6.40494	11.9	Chr4: 101.430243	0.5685	22	0.00491098	0	0	1
ILM4730471	ILMN_4730471		218035	69165	Vps41	vacuolar protein sorting 41 (yeast)	Chr13: 18.866211	7.33503	14.7	Chr2: 157.995222	0.568444	22	0.00491649	0.293312	-0.524264	0.00597291
ILM105570435	ILMN_105570435		171195	76460	V1rc22	vomeronasal 1 receptor, C22	Chr6: 58.364538	6.59081	14.5	Chr9: 35.635460	-0.568291	22	0.00493155	0	0.310707	0.122369
ILM1940167	ILMN_1940167		76890	6272	Memo1	mediator of cell motility 1	Chr17: 74.200755	6.2842	15.4	Chr2: 24.675851	-0.568277	22	0.00493296	0.456815	-0.00789005	0.969486
ILM102030079	ILMN_102030079		384723		LOC384723	similar to olfactory receptor MOR251-2	Chr7: 140.322854	6.60604	13.2	Chr7: 117.164563	-0.568201	22	0.00494052	0	0	1
ILM101190341	ILMN_101190341		72093		2010320M18Rik	RIKEN cDNA 2010320M18 gene	Chr8: 70.777337	8.61926	9	Chr5: 103.116820	0.56816	22	0.0049445	0	-0.374274	0.0596062
ILM101780019	ILMN_101780019		328426		Gm810	gene model 810, (NCBI)	Chr14: 62.463810	6.47904	13.7	Chr17: 83.262662	0.568136	22	0.0049469	0	0	1
ILM770132	ILMN_770132		68497	8885	Kiaa0317	human KIAA0317 protein with HECT and filamin/ABP2 domains	Chr12: 84.918296	12.1346	15.3	Chr2: 78.100320	-0.56811	22	0.00494945	0	0	1
ILM1500301	ILMN_1500301		224762	17137	Trim31	tripartite motif-containing 31	Chr17: 36.909882	6.54847	13.4	Chr19: 7.273188	0.568026	22	0.0049578	0.402421	-0.0745591	0.717363
ILM4590438	ILMN_4590438		72685	8865	Dnajc6	DnaJ (Hsp40) homolog, subfamily C, member 6	Chr4: 101.642559	9.45075	12	Chr2: 78.100320	0.567916	22	0.0049687	0.234355	0.138216	0.500726
ILM130195	ILMN_130195		72404	56839	Wdr44	WD repeat domain 44	ChrX: 23.756931	7.64063	10.6	Chr2: 9.829662	0.567881	22	0.00497224	0.368512	0.483192	0.0124004
ILM103780400	ILMN_103780400				scl0004052.1_76	scl0004052.1_76	Chr5: 135.150084	6.9757	15	Chr13: 7.000000	-0.567876	22	0.00497272	0	0	1
ILM5890114	ILMN_5890114		16552	7796	Kif12	kinesin family member 12	Chr4: 63.165868	7.5463	13.2	Chr2: 9.829662	-0.567793	22	0.00498091	0.262458	-0.188939	0.355285
ILM104570497	ILMN_104570497		70208	3552	Med23	mediator complex subunit 23	Chr10: 24.913348	10.2039	11.9	Chr1: 72.503279	0.567647	22	0.00499554	0.510449	0.278678	0.168021
ILM3360075	ILMN_3360075		26447	5209	Poli	polymerase (DNA directed), iota	Chr18: 70.508875	8.68379	16.2	Chr18: 74.736175	0.567616	22	0.00499859	0.303519	0.407966	0.0385541
ILM3290056	ILMN_3290056		66431	49831	1810049H13Rik	RIKEN cDNA 1810049H13 gene	Chr11: 120.456902	8.38762	14.3	Chr1: 92.373273	0.567566	22	0.00500358	0	-0.453443	0.019991
ILM2640154	ILMN_2640154		18300	16354	Oit1	oncoprotein induced transcript 1	Chr14: 8.349217	6.68862	7.3	ChrX: 80.055932	-0.567509	22	0.00500922	0.31754	-0.232446	0.253166
ILM102480358	ILMN_102480358		77043		4632433K11Rik	RIKEN cDNA 4632433K11 gene	Chr7: 5.034553	6.71554	19.2	Chr2: 83.413222	0.567356	22	0.0050246	0	-0.238383	0.240899
ILM2100717	ILMN_2100717		17874	1849	Myd88	myeloid differentiation primary response gene 88 (TLR signaling)	Chr9: 119.336037	7.57932	9.6	Chr13: 7.000000	0.567331	22	0.00502706	0.201838	0.445689	0.0224943
ILM2190592	ILMN_2190592		229543	11309	Ints3	integrator complex subunit 3	Chr3: 90.394097	7.01808	13.8	Chr1: 92.373273	0.567311	22	0.00502911	0	0.0289227	0.88846
ILM5080113	ILMN_5080113		77673		Defb41	defensin beta 41	Chr1: 18.251217	6.80413	18	Chr8: 94.374289	-0.567173	22	0.00504292	0.323779	-0.119577	0.560679
ILM2450079	ILMN_2450079		74116	41532	Pi16	peptidase inhibitor 16	Chr17: 29.328777	8.20381	22.7	Chr1: 70.080595	-0.567158	22	0.00504451	0.230954	0.0471826	0.818962
ILM100730647	ILMN_100730647		107746	50501	Rapgef1	Rap guanine nucleotide exchange factor (GEF) 1	Chr2: 29.740265	12.1004	12.7	Chr2: 93.321195	0.567056	22	0.00505475	0.591309	0.229606	0.259176
ILM104920358	ILMN_104920358		193798		LOC193798	similar to ribosomal protein	Chr17: 56.239087	13.9839	10.6	Chr9: 31.156625	0.567028	22	0.00505751	0	0.468509	0.0157759
ILM460722	ILMN_460722		67529	9222	Fgfr1op2	FGFR1 oncogene partner 2	Chr6: 146.577953	9.6162	10.6	Chr6: 144.053714	-0.566928	22	0.00506766	0.411484	0.472366	0.0148235
ILM110164	ILMN_110164		21833	37747	Thra	thyroid hormone receptor alpha	Chr11: 98.764344	8.06774	10	Chr9: 31.156625	0.566923	22	0.00506809	0.236438	-0.474468	0.014325
ILM460576	ILMN_460576		16431	31269	Itm2a	integral membrane protein 2A	ChrX: 107.399589	6.97597	8.3	ChrX: 24.000000	-0.566843	22	0.00507624	0.413232	0.00650702	0.974833
ILM1230440	ILMN_1230440		71715	6406	Dhx35	DEAH (Asp-Glu-Ala-His) box polypeptide 35	Chr2: 158.857592	6.45241	17.6	Chr2: 73.295052	0.566657	22	0.00509509	0	-0.0757079	0.713187
ILM105890215	ILMN_105890215		14265	1531	Fmr1	fragile X mental retardation syndrome 1, RNA binding protein	ChrX: 68.706376	6.45926	17	Chr19: 52.202029	0.56662	22	0.00509877	0.198742	0.293912	0.145014
ILM106510082	ILMN_106510082		319290		A430091L06Rik	RIKEN cDNA A430091L06 gene	Chr4: 116.628121	6.94373	16.5	Chr4: 109.169766	0.566505	22	0.00511044	0	0	1
ILM1690427	ILMN_1690427		76000		5033430I15Rik	RIKEN cDNA 5033430I15 gene	Chr13: 45.966288	7.13656	12.2	ChrX: 9.334336	0.566367	22	0.00512446	0	-0.468044	0.0158941
ILM105080053	ILMN_105080053		70387	18361	Ttc9c	tetratricopeptide repeat domain 9C	Chr19: 8.815870	8.43022	12.9	Chr6: 89.010567	-0.566261	22	0.00513531	0	0.518674	0.00663202
ILM105700450	ILMN_105700450		93698		Narg3	NMDA receptor-regulated gene 3	Chr4: 11.261676	6.49342	10.6	Chr19: 7.273188	-0.566128	22	0.00514889	0	0	1
ILM4480022	ILMN_4480022		58523	6019	Elp2	elongation protein 2 homolog (S. cerevisiae)	Chr18: 24.638520	9.40564	9.1	Chr2: 78.100320	0.566057	22	0.00515612	0.479392	0.175716	0.39055
ILM3940504	ILMN_3940504		12896	77	Cpt2	carnitine palmitoyltransferase 2	Chr4: 107.904022	9.94533	14.4	Chr3: 102.111029	0.566048	22	0.00515711	0.304282	-0.362516	0.0687519
ILM100540341	ILMN_100540341		75597	18372	Ndufaf2	NADH dehydrogenase (ubiquinone) 1 alpha subcomplex, assembly factor 2	Chr13: 108.052625	9.89998	9.5	Chr5: 83.628884	0.566029	22	0.00515902	0.378467	0	1
ILM104120333	ILMN_104120333		100633		B130019G13Rik	RIKEN cDNA B130019G13 gene	Chr5: 142.867197	7.65379	11.2	Chr2: 11.785864	0.566029	22	0.00515905	0	-0.122501	0.551062
ILM4560093	ILMN_4560093		69653		Arhgap27	Rho GTPase activating protein 27	Chr11: 103.331840	6.89727	28.3	Chr17: 81.622061	-0.566012	22	0.00516076	0	0.274398	0.174923
ILM101450358	ILMN_101450358		330182		B930055O11Rik	hypothetical protein	Chr5: 118.501548	6.94077	17	Chr2: 78.100320	-0.565981	22	0.00516392	0	-0.257754	0.203634
ILM105860441	ILMN_105860441		330217	11633	Gal3st4	galactose-3-O-sulfotransferase 4	Chr5: 138.266259	6.42923	11.9	Chr2: 82.106116	0.565896	22	0.00517269	0	-0.205048	0.314969
ILM6020142	ILMN_6020142		208198	32365	Btbd2	BTB (POZ) domain containing 2	Chr10: 80.642958	7.20776	10.1	Chr19: 3.337223	0.565796	22	0.00518296	0.420098	-0.546976	0.00383238
ILM105900592	ILMN_105900592		320462		B930098A02Rik	RIKEN cDNA B930098A02 gene	Chr5: 75.001289	6.8251	8.1	Chr9: 83.778825	0.565761	22	0.00518658	0	0	1
ILM6100465	ILMN_6100465		50798	3996	Gne	glucosamine	Chr4: 44.037107	8.21284	13.1	Chr11: 20.802485	0.565748	22	0.00518789	0.349726	-0.299571	0.137072
ILM3710315	ILMN_3710315		21853	31206	Timeless	timeless homolog (Drosophila)	Chr10: 128.252675	6.60326	14.3	Chr11: 33.490349	0.56565	22	0.00519796	0.345197	0.862281	1.49461e-08
ILM101660601	ILMN_101660601		270035		Letm2	leucine zipper-EF-hand containing transmembrane protein 2	Chr8: 25.580340	7.99196	13.8	Chr4: 101.430243	-0.565604	22	0.00520274	0	-0.0844355	0.681734
ILM380309	ILMN_380309		14287	6997	Fpgs	folylpolyglutamyl synthetase	Chr2: 32.686830	6.94756	14.9	Chr2: 76.018672	0.565603	22	0.00520284	0.409803	-0.0888031	0.666182
ILM3940672	ILMN_3940672		69535	28494	2310004N24Rik	RIKEN cDNA 2310004N24 gene	Chr11: 116.214948	9.10447	18.5	Chr2: 73.295052	0.565512	22	0.00521224	0	0.141269	0.49122
ILM940372	ILMN_940372		270091	23090	Lrrc36	leucine rich repeat containing 36	Chr8: 105.463928	7.46839	13.8	Chr12: 102.420291	0.565477	22	0.00521585	0.227039	0.0111145	0.957025
ILM105420324	ILMN_105420324		69562	135707	Cdk13	cyclin-dependent kinase 13	Chr13: 17.716470	9.02128	25.6	Chr13: 8.804094	0.565409	22	0.00522281	0.190659	0	1
ILM2230594	ILMN_2230594		224630	930	Bnip1	BCL2/adenovirus E1B interacting protein 1, NIP1	Chr17: 26.790983	8.88236	7.2	Chr4: 101.430243	0.565386	22	0.00522522	0	-0.439326	0.0247341
ILM6770072	ILMN_6770072		268379	27991	Abca13	ATP-binding cassette, sub-family A (ABC1), member 13	Chr11: 9.223847	6.56939	13.3	Chr2: 88.346298	-0.565357	22	0.00522828	0.315385	0.329357	0.10038
ILM6400079	ILMN_6400079		14385	37482	Slc37a4	solute carrier family 37 (glucose-6-phosphate transporter), member 4	Chr9: 44.402874	7.21519	11.2	Chr17: 79.093402	0.565335	22	0.00523052	0.298756	-0.266287	0.188539
ILM6650079	ILMN_6650079		16568	38266	Kif3a	kinesin family member 3A	Chr11: 53.601625	7.20407	19.4	Chr2: 82.047080	0.565317	22	0.00523238	0.307596	-0.323548	0.106886
ILM3450736	ILMN_3450736		56644	49606	Clec7a	C-type lectin domain family 7, member a	Chr6: 129.465471	7.47445	20.1	Chr2: 31.822657	-0.565281	22	0.00523611	0.282215	0.774003	3.50483e-06
ILM6660603	ILMN_6660603		75062	4949	Sf3a3	splicing factor 3a, subunit 3	Chr4: 124.732235	11.4009	13.6	Chr2: 79.343444	0.565264	22	0.00523785	0	0.63821	0.000451343
ILM4570356	ILMN_4570356		17142	23188	Magea6	melanoma antigen, family A, 6	ChrX: 153.830316	6.95702	12.7	Chr2: 9.829662	-0.565082	22	0.00525676	0	0.123525	0.547713
ILM102570022	ILMN_102570022		76563	6699	Qrsl1	glutaminyl-tRNA synthase (glutamine-hydrolyzing)-like 1	Chr9: 108.514966	11.445	13.2	Chr2: 93.321195	0.5649	22	0.00527575	0.260526	0.0577746	0.779217
ILM3520292	ILMN_3520292		67290	12109	3110040N11Rik	RIKEN cDNA 3110040N11 gene	Chr7: 81.783053	8.85184	14.3	Chr2: 78.100320	0.564772	22	0.00528904	0	-0.125639	0.540829
ILM103390563	ILMN_103390563		69204		2610014N07Rik	RIKEN cDNA 2610014N07 gene	Chr8: 119.946988	6.97977	15.7	Chr2: 78.100320	0.56459	22	0.00530812	0	0	1
ILM101340670	ILMN_101340670		73628		1700125G02Rik	RIKEN cDNA 1700125G02 gene	Chr4: 124.890910	6.50986	7.6	Chr8: 118.380694	-0.564543	22	0.00531309	0	0	1
ILM106100546	ILMN_106100546		18222	2775	Numb	numb gene homolog (Drosophila)	Chr12: 83.794350	9.46381	9.9	Chr10: 3.180582	0.564501	22	0.00531748	0.473234	-0.0942681	0.646911
ILM2630215	ILMN_2630215		65246	22857	Xpo7	exportin 7	Chr14: 70.669342	10.6998	10.5	Chr15: 102.320887	-0.564432	22	0.00532471	0.414908	-0.315711	0.116152
ILM6940075	ILMN_6940075		16579	7799	Kifap3	kinesin-associated protein 3	Chr1: 163.916789	6.61117	18.2	Chr9: 62.264541	0.564425	22	0.00532549	0.342602	-0.362651	0.0686413
ILM100840064	ILMN_100840064		66278	82612	C4orf52	human chromosome 4 open reading frame 52	Chr5: 53.278032	9.50376	14.3	Chr9: 116.536254	0.564401	22	0.00532801	0	0	1
ILM3440707	ILMN_3440707		78795	11847	Armc9	armadillo repeat containing 9	Chr1: 86.277739	6.93221	12.7	Chr19: 48.327925	0.564346	22	0.00533376	0	-0.0626083	0.761251
ILM2450114	ILMN_2450114		54646	16330	Ppp1r3f	protein phosphatase 1, regulatory (inhibitor) subunit 3F	ChrX: 7.559079	7.4825	14	Chr12: 26.149357	-0.56434	22	0.00533435	0.264025	-0.236656	0.244427
ILM102690368	ILMN_102690368		12325	15596	Camk2g	calcium/calmodulin-dependent protein kinase II gamma	Chr14: 20.754701	7.72516	17.8	Chr17: 81.622061	0.564327	22	0.00533576	0.373407	-0.150356	0.463469
ILM101090195	ILMN_101090195		12651	88718	Chkb	choline kinase beta	Chr15: 89.426471	10.5234	12.6	Chr9: 68.403735	-0.564293	22	0.00533935	0.350506	0.241725	0.23417
ILM101850750	ILMN_101850750		72482	12465	Acbd6	acyl-Coenzyme A binding domain containing 6	Chr1: 155.275957	9.61168	8.5	Chr2: 9.829662	0.564164	22	0.00535293	0	-0.114016	0.579173
ILM4230551	ILMN_4230551		228033	1276	Atp5g3	ATP synthase, H+ transporting, mitochondrial F0 complex, subunit c (subunit 9), isoform 3	Chr2: 73.908607	13.8091	17.7	Chr2: 78.100320	0.56412	22	0.0053576	0.211378	-0.109119	0.595679
ILM100780600	ILMN_100780600		386612	11533	Thoc6	THO complex 6 homolog (Drosophila)	Chr17: 23.668814	8.85648	12.8	Chr19: 3.337223	0.563909	22	0.00537991	0	0.655416	0.000278735
ILM540358	ILMN_540358		14651	3890	Hagh	hydroxyacyl glutathione hydrolase	Chr17: 24.863695	13.4907	17.3	Chr4: 101.430243	-0.563909	22	0.00537991	0.308984	-0.118694	0.563598
ILM103450176	ILMN_103450176		75764	11434	Giyd2	GIY-YIG domain containing 2	Chr7: 126.689504	8.42596	11.3	Chr11: 111.500000	0.563902	22	0.0053807	0	-0.2051	0.314842
ILM4010494	ILMN_4010494		70408	4722	Polr3f	polymerase (RNA) III (DNA directed) polypeptide F	Chr2: 144.535005	7.37408	17.7	Chr2: 78.100320	-0.563896	22	0.00538135	0.340365	0.032331	0.875411
ILM3520452	ILMN_3520452		66152	40876	Uqcr10	ubiquinol-cytochrome c reductase, complex III subunit X	Chr11: 4.702048	13.3906	21.9	Chr1: 93.251503	0.563888	22	0.00538218	0	-0.332934	0.096523
ILM101230446	ILMN_101230446		19043	2027	Ppm1b	protein phosphatase 1B, magnesium dependent, beta isoform	Chr17: 85.023750	10.0814	31	Chr17: 83.262662	0.563861	22	0.00538496	0.423155	-0.243897	0.229865
ILM104760195	ILMN_104760195		319511		A730077B16Rik	RIKEN cDNA A730077B16 gene	Chr9: 43.995492	6.74993	14.6	Chr19: 3.337223	-0.563849	22	0.0053863	0	0	1
ILM1410086	ILMN_1410086		66153	11927	Fbxo36	F-box protein 36	Chr1: 84.900170	7.03006	11	Chr2: 92.415016	0.563684	22	0.00540378	0	-0.353186	0.0767479
ILM2350041	ILMN_2350041		17258	4080	Mef2a	myocyte enhancer factor 2A	Chr7: 67.234491	7.4103	11.1	Chr13: 39.342992	-0.563665	22	0.00540582	0.369842	-0.0679366	0.741585
ILM50600	ILMN_50600		209357	1160	Gtf2h3	general transcription factor IIH, polypeptide 3	Chr5: 124.596692	10.0294	14.2	Chr2: 78.100320	0.563651	22	0.0054073	0.247208	0.225264	0.26854
ILM5900615	ILMN_5900615		71904	12420	Paqr7	progestin and adipoQ receptor family member VII	Chr4: 134.224703	7.60898	11.1	Chr2: 88.346298	-0.563552	22	0.00541785	0.375007	-0.0785542	0.702876
ILM6380593	ILMN_6380593		211006	15031	Sepsecs	Sep (O-phosphoserine) tRNA:Sec (selenocysteine) tRNA synthase	Chr5: 52.643675	7.12771	18.7	Chr2: 94.537781	0.563501	22	0.00542331	0.433192	-0.146301	0.475751
ILM2100142	ILMN_2100142		53611	39963	Vti1a	vesicle transport through interaction with t-SNAREs homolog 1A (yeast)	Chr19: 55.623850	9.22306	23.3	Chr19: 48.373874	0.56342	22	0.00543191	0.365978	0.115472	0.574306
ILM5700239	ILMN_5700239		66246	6395	Osgep	O-sialoglycoprotein endopeptidase	Chr14: 50.915733	10.1629	10.7	Chr5: 103.116820	0.563403	22	0.00543373	0.354512	0.0261764	0.898995
ILM1240438	ILMN_1240438		50849	40990	Rnf10	ring finger protein 10	Chr5: 115.056923	11.5128	11.5	Chr4: 101.430243	-0.563316	22	0.00544307	0.435745	0.326394	0.10366
ILM6520746	ILMN_6520746		99412	3300	Golga2	golgi autoantigen, golgin subfamily a, 2	Chr2: 32.292106	9.59014	11.2	Chr2: 78.100320	-0.56327	22	0.00544799	0.387935	-0.0472772	0.818605
ILM1450324	ILMN_1450324		16408	1666	Itgal	integrin alpha L	Chr7: 127.330187	7.70229	13.5	ChrX: 9.334336	-0.56326	22	0.00544905	0.465636	0.881857	2.6375e-09
ILM101190133	ILMN_101190133		77541		D730048A03Rik	RIKEN cDNA D730048A03 gene	Chr12: 78.610178	6.42205	9.3	Chr2: 76.018672	-0.563247	22	0.00545045	0	0	1
ILM105570465	ILMN_105570465		386181		LOC386181	similar to IgE-binding protein	Chr16: 69.963917	7.11034	13.3	Chr2: 83.413222	-0.563237	22	0.00545154	0	0.327896	0.101987
ILM2900044	ILMN_2900044		67657	12171	Rabl3	RAB, member of RAS oncogene family-like 3	Chr16: 37.572098	9.49668	9.7	Chr1: 78.932505	0.56318	22	0.00545767	0	-0.132185	0.519772
ILM70750	ILMN_70750		19193	40640	Pipox	pipecolic acid oxidase	Chr11: 77.881102	6.61183	12.9	Chr19: 52.202029	0.563136	22	0.00546241	0.305501	-0.238636	0.240385
ILM6940750	ILMN_6940750		17188	1787	Maz	MYC-associated zinc finger protein (purine-binding transcription factor)	Chr7: 127.022358	7.26181	12.1	Chr8: 94.374289	0.563034	22	0.00547328	0.457016	0.603157	0.00110755
ILM2650347	ILMN_2650347		102442	55933	Dennd4a	DENN/MADD domain containing 4A	Chr9: 64.919292	12.525	14.4	Chr2: 145.281646	-0.562903	22	0.00548746	0	0.578408	0.00196642
ILM3360167	ILMN_3360167		27424		Klra16	killer cell lectin-like receptor, subfamily A, member 16	Chr6: 130.340948	6.96568	17.1	Chr12: 26.307604	-0.56284	22	0.00549425	0.309279	0.124677	0.543958
ILM1340471	ILMN_1340471		56209	41149	Mir16	membrane interacting protein of RGS16	Chr7: 118.689030	10.2169	10.6	Chr2: 9.829662	0.562838	22	0.00549442	0.381013	-0.552474	0.003426
ILM6900369	ILMN_6900369		66233	41311	Dmap1	DNA methyltransferase 1-associated protein 1	Chr4: 117.675026	9.38359	12.5	Chr1: 88.137883	0.562803	22	0.00549824	0.383068	0.119471	0.561029
ILM104070100	ILMN_104070100		112407	32531	Egln3	EGL nine homolog 3 (C. elegans)	Chr12: 54.201497	7.69853	10.2	Chr2: 94.030822	-0.562797	22	0.00549889	0.267358	-0.235807	0.246174
ILM105550746	ILMN_105550746		328436		E030037F02	hypothetical protein E030037F02	Chr14: 67.500998	6.97254	9.7	Chr11: 111.500000	-0.562781	22	0.00550052	0	0	1
ILM4850546	ILMN_4850546		218506	41006	Mrps27	mitochondrial ribosomal protein S27	Chr13: 99.415193	7.46313	16.9	Chr13: 97.781219	0.562751	22	0.00550385	0	-0.452379	0.0203204
ILM102630592	ILMN_102630592		320936		E430024P14Rik	RIKEN cDNA E430024P14 gene	Chr17: 7.930708	6.53911	12.3	Chr17: 76.161954	-0.562716	22	0.00550763	0	-0.312409	0.120228
ILM5340019	ILMN_5340019		69527	32565	Mrps9	mitochondrial ribosomal protein S9	Chr1: 42.905487	10.2158	13	Chr2: 157.995222	0.562701	22	0.00550923	0.236943	-0.0340412	0.868875
ILM101240458	ILMN_101240458		224997	31258	Dlgap1	discs, large (Drosophila) homolog-associated protein 1	Chr17: 70.080949	6.65363	13.8	Chr4: 104.166427	-0.562646	22	0.00551518	0.325665	-0.436977	0.0256051
ILM101400400	ILMN_101400400		108812	51399	Als2cr12	amyotrophic lateral sclerosis 2 (juvenile) chromosome region, candidate 12 (human)	Chr1: 58.669553	6.598	10.3	Chr11: 107.964395	-0.562601	22	0.00552007	0.258865	-0.0688998	0.738047
ILM105270369	ILMN_105270369		353342		Peg13	paternally expressed 13	Chr15: 72.805668	7.11927	12.1	Chr2: 83.413222	0.562583	22	0.005522	0.17483	-0.259834	0.199881
ILM6770278	ILMN_6770278		58244	115622	Stx6	syntaxin 6	Chr1: 155.202596	7.11076	11.3	Chr13: 3.150000	0.562565	22	0.00552392	0.276927	0.123265	0.548563
ILM101740368	ILMN_101740368		382200		LOC382200	LOC382200	Chr17: 6.689129	6.48135	10	ChrX: 47.328644	-0.562509	22	0.00553002	0	0.0186907	0.927791
ILM106420053	ILMN_106420053				9627521_4963_rc-S	variola virus (Illumina control probe)	ChrZ: 1.000000	6.59302	14.7	Chr13: 7.000000	0.562387	22	0.00554325	0	0	1
ILM4210239	ILMN_4210239		67824	41388	Nmral1	NmrA-like family domain containing 1	Chr16: 4.711483	11.2023	14.7	Chr19: 3.337223	0.562386	22	0.0055433	0	0.67628	0.000149042
ILM1990072	ILMN_1990072		67390	10033	Rnmtl1	RNA methyltransferase like 1	Chr11: 76.250263	7.31008	11.8	Chr2: 157.995222	0.562298	22	0.00555288	0.249393	-0.330947	0.0986515
ILM1340484	ILMN_1340484		11886	10504	Asah1	N-acylsphingosine amidohydrolase 1	Chr8: 41.349567	6.60515	8.2	Chr2: 83.413222	-0.562282	22	0.00555468	0.412588	-0.113719	0.580169
ILM101990537	ILMN_101990537		75250		4930554D03Rik	RIKEN cDNA 4930554D03 gene	Chr2: 9.830492	6.65316	9.1	Chr5: 81.256634	0.56226	22	0.00555709	0	0	1
ILM6980008	ILMN_6980008		170763		Zfp87	zinc finger protein 87	Chr13: 67.516379	6.94448	17.2	Chr4: 107.548653	0.562216	22	0.00556186	0.372362	0.661449	0.000233726
ILM430452	ILMN_430452		235339	6814	Dlat	dihydrolipoamide S-acetyltransferase (E2 component of pyruvate dehydrogenase complex)	Chr9: 50.634970	7.39336	13.4	Chr19: 7.273188	0.562205	22	0.005563	0.424098	-0.446702	0.0221534
ILM670364	ILMN_670364		14528	132	Gch1	GTP cyclohydrolase 1 (BH4 tetrahydrobiopterin biosynthesis, dopa-responsive dystonia and hyperphenylalaninemia)	Chr14: 47.155702	14.145	14.5	Chr2: 157.995222	-0.5622	22	0.00556356	0.297622	0.424131	0.0308184
ILM104070364	ILMN_104070364		68053	23587	3110003A22Rik	RIKEN cDNA 3110003A22 gene	Chr4: 6.219157	7.72161	11.8	Chr2: 9.829662	0.56216	22	0.00556793	0.288151	0.189047	0.355006
ILM2450619	ILMN_2450619		54709	2786	Eif3i	eukaryotic translation initiation factor 3, subunit I	Chr4: 129.595278	11.86	20.5	Chr4: 132.381106	0.561979	22	0.00558767	0.365948	0.186975	0.360401
ILM104570164	ILMN_104570164		236579		LOC236579	similar to 40S ribosomal protein S7 (S8)	Chr8: 69.541031	6.77964	14.6	Chr2: 78.100320	0.56197	22	0.0055887	0	0.032432	0.875025
ILM3870280	ILMN_3870280		17454	10365	Mov10	Moloney leukemia virus 10	Chr3: 104.817951	6.43103	13	Chr2: 157.995222	0.561944	22	0.00559151	0.405488	0.199685	0.328065
ILM106220711	ILMN_106220711		76972		Scarna16	small Cajal body-specific RNA 16	Chr11: 117.077099	7.17485	11.6	Chr2: 5.653007	0.561887	22	0.00559779	0	0	1
ILM1400026	ILMN_1400026		30933	25260	Tor2a	torsin family 2, member A	Chr2: 32.761862	7.72882	11.9	Chr17: 81.622061	0.561841	22	0.00560278	0.318367	0.143087	0.4856
ILM104280632	ILMN_104280632		19015	4544	Ppard	peroxisome proliferator activator receptor delta	Chr17: 28.301322	8.41044	14.9	Chr13: 7.000000	0.561835	22	0.00560349	0.251107	-0.09203	0.654778
ILM2340332	ILMN_2340332		12994	3818	Csn3	casein kappa	Chr5: 87.932433	6.85165	11.6	Chr5: 99.299507	-0.561834	22	0.00560351	0.42436	-0.0475307	0.817649
ILM110044	ILMN_110044		224763	120812	EG224763	predicted gene, EG224763	Chr17: 47.446615	6.78661	10.9	Chr2: 83.413222	0.561816	22	0.00560559	0	0.0181673	0.929808
ILM106840739	ILMN_106840739		192119	13251	Dicer1	dicer 1, ribonuclease type 3 (miRNA processing helicase)	Chr12: 104.687910	7.71338	12.5	Chr12: 102.420291	0.561725	22	0.00561557	0.243396	0.291189	0.14895
ILM5340546	ILMN_5340546		16597	21417	Klf12	Kruppel-like factor 12	Chr14: 99.874501	6.56137	14.5	Chr4: 101.430243	-0.561674	22	0.00562114	0.367921	-0.264357	0.191884
ILM102690471	ILMN_102690471		77288		9430021M05Rik	RIKEN cDNA 9430021M05 gene	Chr2: 162.667041	6.53349	10.7	Chr3: 154.323441	-0.561625	22	0.00562652	0	-0.200585	0.325844
ILM1660138	ILMN_1660138		107528	10856	Magee1	melanoma antigen, family E, 1	ChrX: 105.123805	7.41861	17.1	Chr2: 79.343444	0.561572	22	0.00563234	0.26766	-0.211819	0.298899
ILM106420685	ILMN_106420685		73274	11292	Gpbp1	GC-rich promoter binding protein 1	Chr13: 111.440785	8.54008	16	Chr2: 7.696420	-0.56156	22	0.00563363	0	0.151353	0.460475
ILM105360110	ILMN_105360110		70118	33447	2810002G02Rik	RIKEN cDNA 2810002G02 gene	Chr5: 112.337992	7.07293	15.1	Chr2: 78.100320	0.561542	22	0.00563563	0.219531	-0.0236926	0.908538
ILM5080600	ILMN_5080600		12974	56073	Cs	citrate synthase	Chr10: 128.362070	11.0373	11.3	Chr2: 93.321195	0.561294	22	0.00566304	0.232394	-0.169615	0.407466
ILM105690097	ILMN_105690097				Fip1l1-rev	reverse complement of FIP1 like 1	Chr5: 74.595852	7.1858	10.3	Chr2: 88.346298	0.561285	22	0.005664	0	0	1
ILM2640102	ILMN_2640102		382137	19813	D630004A14Rik	RIKEN cDNA D630004A14 gene	Chr9: 50.772538	7.15205	19.5	Chr2: 94.537781	0.561274	22	0.00566519	0	0.12106	0.555794
ILM4120273	ILMN_4120273		16186	172	Il2rg	interleukin 2 receptor, gamma chain (common gamma chain, X-linked severe combined immunodeficiency)	ChrX: 101.264855	7.62087	12	Chr18: 3.284197	-0.561245	22	0.00566839	0.222172	0.852701	3.18056e-08
ILM103830452	ILMN_103830452		78194		4930546K05Rik	RIKEN cDNA 4930546K05 gene	Chr9: 42.205636	6.62291	10.3	Chr2: 32.614941	0.561214	22	0.00567188	0	0.130289	0.52583
ILM6220161	ILMN_6220161		14433	107053	Gapdh	glyceraldehyde-3-phosphate dehydrogenase (Chr 6 at 125.16 Mb)	Chr6: 125.162231	13.3771	13	Chr2: 157.995222	0.561204	22	0.00567296	0.396302	-0.179895	0.379196
ILM3130364	ILMN_3130364		231672	17731	Fbxw8	F-box and WD-40 domain protein 8	Chr5: 118.065014	7.73027	11.9	Chr5: 108.213560	0.561164	22	0.00567739	0.328229	-0.33744	0.0918243
ILM104560736	ILMN_104560736		14783	3882	Grb10	growth factor receptor bound protein 10	Chr11: 11.967505	6.94915	10.3	Chr5: 150.597426	0.561149	22	0.00567899	0.387051	-0.231823	0.254478
ILM3710170	ILMN_3710170		258845		Olfr1161	olfactory receptor 1161	Chr2: 88.025382	6.84881	15.3	Chr4: 101.430243	-0.561133	22	0.00568082	0	-0.0291614	0.887545
ILM105860593	ILMN_105860593		382409		LOC382409	similar to keratin D	Chr10: 99.988806	6.57506	10.7	Chr2: 88.346298	-0.561131	22	0.005681	0	0	1
ILM101240129	ILMN_101240129		16194	474	Il6ra	interleukin 6 receptor, alpha	Chr3: 89.869651	6.45153	14.7	Chr2: 32.614941	-0.561078	22	0.00568689	0.381635	0.410939	0.0370261
ILM7050746	ILMN_7050746		72461	55867	Prcp	prolylcarboxypeptidase (angiotensinase C)	Chr7: 92.933843	11.9178	11.5	Chr2: 9.829662	0.56103	22	0.00569226	0.250846	0.524798	0.00591297
ILM102940082	ILMN_102940082		71065		4933407O12Rik	RIKEN cDNA 4933407O12 gene	Chr17: 80.063942	6.553	17.7	Chr7: 111.707135	0.561022	22	0.00569308	0	0	1
ILM450593	ILMN_450593		258927	105166	Olfr481	olfactory receptor 481	Chr7: 108.081416	6.71817	9.4	Chr2: 33.606958	-0.560971	22	0.00569876	0	0.0677872	0.742135
ILM103190706	ILMN_103190706		381201	16299	Gm962	gene model 962, (NCBI)	Chr19: 5.571076	8.12879	34.8	Chr19: 4.845967	0.560878	22	0.00570911	0	0.534324	0.00492547
ILM130168	ILMN_130168		243911	35249	Kirrel2	kin of IRRE like 2 (Drosophila)	Chr7: 30.447795	6.48618	7.8	Chr2: 93.321195	-0.560816	22	0.00571601	0.389972	-0.1462	0.476059
ILM101980288	ILMN_101980288		246694	35333	Hps5	Hermansky-Pudlak syndrome 5 homolog (human)	Chr7: 46.760497	7.0932	13.3	Chr1: 57.825370	0.560793	22	0.00571864	0.134213	0.287023	0.155121
ILM100510601	ILMN_100510601		442799		9330154J02Rik	RIKEN cDNA 9330154J02 gene	Chr9: 85.721218	8.56998	11	Chr15: 102.360421	-0.560769	22	0.0057213	0	0.0246504	0.904856
ILM103140068	ILMN_103140068		75553	32605	Zc3h14	zinc finger CCCH type containing 14	Chr12: 98.432910	6.50406	20.2	Chr9: 45.693319	-0.560718	22	0.00572691	0.411574	0.0915896	0.65633
ILM4230047	ILMN_4230047		69684	6821	Aarsd1	alanyl-tRNA synthetase domain containing 1	Chr11: 101.406850	11.0288	9	Chr2: 82.106116	0.560685	22	0.00573065	0.348634	-0.25132	0.215547
ILM4210731	ILMN_4210731		66208	8352	Nenf	neuron derived neurotrophic factor	Chr1: 191.306799	12.1584	13.8	Chr9: 71.404472	0.56059	22	0.00574123	0.322969	-0.375996	0.0583507
ILM580093	ILMN_580093		20103	783	Rps5	ribosomal protein S5	Chr7: 12.926417	15.1983	12.4	Chr2: 5.653007	0.560483	22	0.00575317	0.477173	0.402247	0.0416339
ILM5050110	ILMN_5050110		12566	74409	Cdk2	cyclin-dependent kinase 2	Chr10: 128.698969	9.39616	9.2	Chr13: 7.000000	-0.560393	22	0.00576329	0.25291	0.758982	6.96991e-06
ILM5340673	ILMN_5340673		20617	293	Snca	synuclein, alpha	Chr6: 60.711596	13.8027	10.9	Chr15: 102.320887	-0.560315	22	0.00577201	0.188206	0.314049	0.118191
ILM5220348	ILMN_5220348		212427		A730008H23Rik	RIKEN cDNA A730008H23 gene	Chr1: 88.264922	8.82712	11.3	Chr3: 53.053282	-0.56019	22	0.00578616	0	0	1
ILM6840451	ILMN_6840451		74295		1700092C17Rik	RIKEN cDNA 1700092C17 gene	Chr2: 22.761941	6.64968	16.7	Chr2: 94.030822	0.560181	22	0.00578709	0	-0.0466654	0.820915
ILM105080484	ILMN_105080484		69000		1500041O16Rik	RIKEN cDNA 1500041O16 gene	Chr10: 81.399272	7.52516	14.2	Chr19: 35.573941	0.560105	22	0.00579564	0	0	1
ILM2340292	ILMN_2340292		67865	37710	Rgs10	regulator of G-protein signalling 10	Chr7: 128.373633	10.2145	11.1	Chr2: 78.100320	0.560079	22	0.00579862	0.346972	0.797787	1.0541e-06
ILM7100750	ILMN_7100750		269261		Rpl12	ribosomal protein L12	Chr2: 32.963016	12.8502	15.1	Chr2: 93.321195	0.560053	22	0.00580155	0.24822	0.515506	0.00703205
ILM103390091	ILMN_103390091		30945	8501	Rnf19	ring finger protein (C3HC4 type) 19	Chr15: 36.282957	7.54748	10.8	Chr2: 157.995222	-0.55999	22	0.00580869	0.229368	0.378953	0.0562418
ILM6420487	ILMN_6420487		71041	12378	Pcgf6	polycomb group ring finger 6	Chr19: 47.034002	8.7397	15.4	Chr2: 79.343444	0.559987	22	0.00580893	0.369039	-0.111719	0.58689
ILM3990446	ILMN_3990446		12751	335	Tpp1	tripeptidyl peptidase I	Chr7: 105.745102	9.33996	13.1	Chr10: 27.579570	0.559849	22	0.0058246	0.311022	-0.0947675	0.645161
ILM102470133	ILMN_102470133		70097	69182	Sash1	SAM and SH3 domain containing 1	Chr10: 8.813837	6.54986	11.6	Chr1: 72.503279	-0.559799	22	0.00583028	0.312765	-0.234685	0.248493
ILM105720072	ILMN_105720072		383369		LOC383369	similar to hypothetical protein FLJ23360	Chr17: 25.230384	6.56288	10.2	Chr4: 109.169766	-0.559785	22	0.00583177	0	0.424168	0.0308021
ILM2680279	ILMN_2680279		234686	40860	Fhod1	formin homology 2 domain containing 1	Chr8: 105.329340	8.35629	12.9	Chr2: 93.321195	-0.559778	22	0.00583256	0.707509	0.563895	0.00269773
ILM4730026	ILMN_4730026		16452	21033	Jak2	Janus kinase 2	Chr19: 29.252449	6.99972	9.6	Chr7: 111.707135	-0.559763	22	0.00583427	0.243745	0.405928	0.03963
ILM580433	ILMN_580433		77582	11510	Mboat7	membrane bound O-acyltransferase domain containing 7	Chr7: 3.678048	7.44056	15.2	Chr11: 65.756786	-0.55965	22	0.00584707	0.342608	0	1
ILM107050047	ILMN_107050047		67159		2610301N02Rik	RIKEN cDNA 2610301N02 gene	Chr11: 51.995461	9.0501	13	Chr1: 78.932505	-0.559559	22	0.00585741	0	0	1
ILM2640035	ILMN_2640035		74132	14036	Rnf6	ring finger protein (C3H2C3 type) 6	Chr5: 146.210147	11.0405	13.4	Chr2: 94.030822	-0.55951	22	0.00586299	0.437825	0.0862161	0.675378
ILM2940722	ILMN_2940722		11832	48000	Aqp7	aquaporin 7	Chr4: 41.033537	6.87856	11.5	Chr2: 88.346298	-0.559442	22	0.00587071	0.253489	-0.19627	0.336576
ILM1190687	ILMN_1190687		22095	315	Tshr	thyroid stimulating hormone receptor	Chr12: 91.539135	6.41708	10.9	Chr1: 171.193042	0.559429	22	0.00587219	0.333819	-0.0105908	0.959048
ILM2810286	ILMN_2810286		19364	2156	Rad51d	RAD51 paralog D	Chr11: 82.879192	6.7957	11.7	Chr2: 92.415016	0.559421	22	0.00587311	0.335408	0	1
ILM107100215	ILMN_107100215		67300	3572	Cltc	clathrin, heavy polypeptide (Hc)	Chr11: 86.694550	9.26744	18.4	Chr8: 94.374289	0.559396	22	0.00587604	0.508688	0.0367424	0.858569
ILM102680082	ILMN_102680082		71710	12559	Lrrcc1	leucine rich repeat and coiled-coil domain containing 1	Chr3: 14.568061	7.55374	15.5	Chr1: 70.080595	0.559382	22	0.00587757	0	-0.0862834	0.675139
ILM106400315	ILMN_106400315		384188		LOC384188	similar to calcium-independent alpha-latrotoxin receptor homolog 3, lectomedin-3	Chr5: 81.766159	6.47387	9.1	Chr17: 79.093402	0.559368	22	0.00587918	0	0	1
ILM3130019	ILMN_3130019		20849	20679	Stat4	signal transducer and activator of transcription 4	Chr1: 52.105682	7.79836	13.2	Chr8: 94.374289	-0.559243	22	0.00589343	0.285188	0.534434	0.0049149
ILM3140253	ILMN_3140253		240880	10706	Scyl3	SCY1-like 3 (S. cerevisiae)	Chr1: 163.954878	7.55805	10	ChrX: 24.000000	0.559207	22	0.00589755	0	0.567573	0.00249335
ILM102370301	ILMN_102370301		75342		4930556J24Rik	RIKEN cDNA 4930556J24 gene	Chr11: 3.937734	6.50057	9.2	Chr9: 105.774381	-0.559198	22	0.00589853	0	0.322156	0.10849
ILM1570594	ILMN_1570594		24066	8042	Spry4	sprouty homolog 4 (Drosophila)	Chr18: 38.586619	6.57151	10.4	Chr19: 48.574400	0.559144	22	0.00590477	0.39314	-0.291356	0.148707
ILM1660458	ILMN_1660458		277333		EG277333	predicted gene, EG277333	Chr1: 180.327022	7.60388	22.1	Chr17: 81.622061	0.559131	22	0.00590627	0	-0.197305	0.333982
ILM105360292	ILMN_105360292		78218		4930573I07Rik	RIKEN cDNA 4930573I07 gene	Chr5: 128.516140	6.51479	13.5	Chr18: 75.696880	-0.559104	22	0.00590935	0	0	1
ILM5340528	ILMN_5340528		68349	3346	Ndufs3	NADH dehydrogenase (ubiquinone) Fe-S protein 3	Chr2: 90.898678	11.1337	9.7	Chr2: 93.321195	0.559096	22	0.00591023	0.201247	-0.442248	0.023684
ILM106450286	ILMN_106450286		217935	23067	Wdr60	WD repeat domain 60	Chr12: 116.207588	7.30976	11.1	Chr2: 92.415016	0.559031	22	0.00591765	0	-0.323011	0.107502
ILM100580465	ILMN_100580465		74713		4930519E07Rik	RIKEN cDNA 4930519E07 gene	Chr5: 41.282823	6.40653	13.5	Chr5: 81.480553	-0.559023	22	0.00591866	0	0	1
ILM106550358	ILMN_106550358		12345	3620	Capzb	capping protein (actin filament) muscle Z-line, beta	Chr4: 139.239281	6.6039	12.2	Chr4: 132.381106	-0.559021	22	0.00591881	0.513882	0.146686	0.474579
ILM2480722	ILMN_2480722		20619	37857	Snap23	synaptosomal-associated protein 23	Chr2: 120.596667	8.65114	18.3	Chr2: 116.722033	-0.558936	22	0.00592854	0.332061	0.297525	0.139906
ILM520278	ILMN_520278		382646		LOC382646	similar to Ig delta chain C region, membrane-bound form - mouse	Chr12: 113.415587	7.64182	12.9	Chr11: 111.500000	-0.55892	22	0.00593041	0	0	1
ILM102030022	ILMN_102030022		66421	11968	C1orf52	human chromosome 1 open reading frame 52 (polyA RNA-binding protein, BCL10-associated gene protein)	Chr3: 145.938618	8.00823	15.8	Chr2: 78.100320	-0.558869	22	0.00593633	0	0.0863653	0.674847
ILM1230181	ILMN_1230181		544696	51889	D630037F22Rik	RIKEN cDNA D630037F22 gene	ChrUn: 1.000000	7.01735	11.4	Chr2: 9.829662	-0.558854	22	0.005938	0.339187	-0.252514	0.213301
ILM7000112	ILMN_7000112		23837	4611	Cfdp1	craniofacial development protein 1	Chr8: 111.779269	10.8892	12.4	Chr2: 78.100320	0.558816	22	0.0059424	0.479099	0.214495	0.292692
ILM2190142	ILMN_2190142		231583	32539	Slc26a1	solute carrier family 26 (sulfate transporter), member 1	Chr5: 108.670027	7.81887	17.5	Chr3: 98.283044	0.558803	22	0.00594385	0.239026	-0.165167	0.420054
ILM3710441	ILMN_3710441		66387	41633	Nudt8	nudix (nucleoside diphosphate linked moiety X)-type motif 8	Chr19: 4.001903	7.5646	8.8	ChrX: 24.000000	0.558795	22	0.00594476	0.303318	-0.317056	0.11452
ILM6940164	ILMN_6940164		67899	12207	2010110K16Rik	RIKEN cDNA 2010110K16 gene	Chr9: 118.065171	10.4347	18.1	Chr3: 102.111029	0.558602	22	0.00596699	0	-0.0836314	0.684611
ILM100050152	ILMN_100050152				3300002P13Rik	similarity to Nap5	Chr7: 15.841480	6.54728	10.6	Chr2: 78.100320	-0.558451	22	0.00598442	0	-0.0227912	0.912004
ILM103610487	ILMN_103610487		77475		C030037F17Rik	RIKEN cDNA C030037F17 gene	Chr8: 14.745370	6.5778	12.5	Chr3: 98.283044	-0.558391	22	0.00599141	0	0	1
ILM2350092	ILMN_2350092				2010100O12Rik	RIKEN cDNA 2010100O12 gene	Chr2: 156.010267	11.258	14	Chr2: 78.100320	0.558383	22	0.00599237	0	-0.310381	0.122782
ILM2120619	ILMN_2120619		58185	10969	Rsad2	radical S-adenosyl methionine domain containing 2	Chr12: 26.442945	14.7442	14.5	Chr2: 94.030822	-0.558371	22	0.00599373	0.356969	0.56667	0.00254226
ILM1660398	ILMN_1660398		26898	74991	Ctsj	cathepsin J	Chr13: 61.000309	6.647	8.4	Chr4: 104.166427	-0.558368	22	0.00599411	0.403384	0.531745	0.00517796
ILM105890037	ILMN_105890037		52705	5114	Krr1	KRR1, small subunit (SSU) processome component, homolog (yeast)	Chr10: 111.987974	7.12087	19	Chr2: 94.537781	0.558361	22	0.00599487	0	-0.0548591	0.790108
ILM102760551	ILMN_102760551		78151		4930404H24Rik	RIKEN cDNA 4930404H24 gene	Chr2: 153.493679	6.3709	12.8	Chr5: 93.725625	-0.55835	22	0.00599613	0	0	1
ILM6590333	ILMN_6590333		66054	10085	Cndp2	CNDP dipeptidase 2 (metallopeptidase M20 family)	Chr18: 84.667789	8.09418	8.2	Chr4: 101.430243	-0.558331	22	0.00599833	0.399963	-0.167365	0.413806
ILM780022	ILMN_780022		70423	22716	Tspan15	tetraspanin 15	Chr10: 62.187792	7.24098	13.6	Chr9: 31.156625	0.558317	22	0.00599992	0	-0.254687	0.209256
ILM103140372	ILMN_103140372		72611	12473	Zfp655	zinc finger protein 655	Chr5: 145.235330	6.83153	11	Chr2: 14.395051	-0.558281	22	0.00600416	0	0.01387	0.946384
ILM2340377	ILMN_2340377		21915	6285	Dtymk	deoxythymidylate kinase	Chr1: 93.800621	11.0598	9.7	Chr2: 93.321195	0.558076	22	0.00602793	0.413159	0.491269	0.0108146
ILM520402	ILMN_520402		19172	2090	Psmb4	proteasome (prosome, macropain) subunit, beta type 4	Chr3: 94.884939	13.2094	10.5	ChrX: 9.334336	0.55807	22	0.0060286	0.341559	0.0226143	0.912684
ILM2120039	ILMN_2120039		65111		Dap3	death associated protein 3	Chr3: 88.923722	12.3466	7	ChrX: 9.334336	0.558057	22	0.00603016	0.422981	0.296889	0.140796
ILM3130619	ILMN_3130619		217124	32787	Ppp1r9b	protein phosphatase 1, regulatory subunit 9B	Chr11: 95.006583	11.1055	8.4	Chr4: 101.430243	0.557995	22	0.00603733	0.390002	0.522603	0.00616278
ILM6770400	ILMN_6770400		223691	9380	Eif3eip	eukaryotic translation initiation factor 3, subunit E interacting protein	Chr15: 79.093358	12.3871	13.8	ChrX: 9.334336	0.557634	22	0.00607955	0.316939	0.298299	0.13883
ILM2470113	ILMN_2470113		20698	39748	Sphk1	sphingosine kinase 1	Chr11: 116.536586	12.2429	19.2	Chr2: 93.321195	0.557565	22	0.00608764	0.209211	0.520054	0.00646395
ILM5420292	ILMN_5420292		22185	89014	U2af2	U2 small nuclear ribonucleoprotein auxiliary factor (U2AF) 2	Chr7: 5.069261	7.00508	15.7	Chr2: 82.106116	-0.557443	22	0.00610201	0.384812	0.720794	3.27333e-05
ILM5420086	ILMN_5420086		72083	12612	2410018G20Rik	RIKEN cDNA 2410018G20 gene	Chr16: 15.848478	9.64318	8.4	Chr2: 93.321195	0.557418	22	0.00610487	0	-0.076351	0.710853
ILM105900731	ILMN_105900731		67974	12219	Ccny	cyclin Y	Chr18: 9.312527	7.31145	13.5	Chr2: 79.343444	0.557275	22	0.00612167	0.35246	-0.43003	0.0283278
ILM2650537	ILMN_2650537		27057	38052	Ncoa4	nuclear receptor coactivator 4	Chr14: 32.170754	9.74904	12.4	Chr2: 9.829662	-0.557216	22	0.00612867	0.327002	-0.0334116	0.87128
ILM1980019	ILMN_1980019		231327	68272	Ppat	phosphoribosyl pyrophosphate amidotransferase	Chr5: 76.915128	8.56615	9.7	Chr2: 78.100320	0.557201	22	0.00613041	0	0.310865	0.122168
ILM3710148	ILMN_3710148		54632	5372	Ftsj1	FtsJ homolog 1 (E. coli)	ChrX: 8.240488	8.42061	13.5	ChrX: 9.334336	0.55719	22	0.00613177	0.03689	0.116445	0.571062
ILM104570180	ILMN_104570180		234214	33484	Sorbs2	sorbin and SH3 domain containing 2	Chr8: 45.776028	6.56524	13.5	Chr6: 64.816254	-0.557147	22	0.00613682	0	-0.55564	0.0032091
ILM6380195	ILMN_6380195		22218	2514	Sumo1	small ubiquitin-like modifier 1 (SMT3 suppressor of mif two 3 homolog 1)	Chr1: 59.639460	12.8558	14.1	Chr2: 82.047080	0.557146	22	0.00613695	0.374898	0.313271	0.119153
ILM6400450	ILMN_6400450		320659		A630031M04Rik	RIKEN cDNA A630031M04 gene	Chr4: 127.569577	7.01579	11.2	ChrX: 37.500000	-0.55711	22	0.00614118	0	-0.245526	0.226669
ILM106400025	ILMN_106400025				4732431J01Rik	RIKEN 4732431J01Rik	Chr7: 121.056195	6.68763	14.2	Chr2: 7.696420	0.556956	22	0.00615942	0	0	1
ILM106860088	ILMN_106860088		70316	80336	Ndufab1	NADH dehydrogenase (ubiquinone) 1, alpha/beta subcomplex, 1	Chr7: 122.090912	11.923	13.9	Chr5: 103.116820	0.556909	22	0.00616492	0	-0.380957	0.0548466
ILM100050167	ILMN_100050167		330133		A830083F22	hypothetical protein A830083F22	Chr5: 99.731684	6.5617	11.6	Chr19: 35.618002	0.556836	22	0.00617359	0	-0.279302	0.167031
ILM520059	ILMN_520059		23984	4852	Pde10a	phosphodiesterase 10A	Chr17: 8.982153	7.41277	13.3	Chr4: 96.896949	-0.556786	22	0.00617951	0.279763	0.110607	0.590644
ILM103170403	ILMN_103170403				9230103K20Rik	RIKEN 9230103K20Rik	Chr9: 59.472623	7.18447	10.7	Chr2: 82.106116	0.556725	22	0.00618685	0	0	1
ILM5420484	ILMN_5420484		12048	7639	Bcl2l1	Bcl2-like 1	Chr2: 152.829562	9.54926	12.6	Chr15: 102.320887	-0.556692	22	0.00619075	0.267443	0.0897497	0.662829
ILM2030324	ILMN_2030324		14345	1538	Fut4	fucosyltransferase 4	Chr9: 14.748695	6.59642	10.3	Chr12: 26.307604	-0.556689	22	0.00619102	0.260891	0.186399	0.361908
ILM6770739	ILMN_6770739		12050	2989	Bcl2l2	Bcl2-like 2	Chr14: 54.887950	8.13004	7.7	Chr1: 73.418156	0.556687	22	0.00619125	0.356493	-0.662145	0.000228963
ILM105690368	ILMN_105690368		83997	31428	Slmap	sarcolemma associated protein	Chr14: 26.465581	6.91859	11.7	Chr2: 88.346298	0.556622	22	0.0061991	0.421415	-0.302905	0.132542
ILM1990075	ILMN_1990075		71849		1700024G10Rik	RIKEN cDNA 1700024G10 gene	Chr1: 36.564370	6.74939	13.1	Chr2: 76.018672	0.556576	22	0.00620447	0	-0.117831	0.566457
ILM6900435	ILMN_6900435		257635	44224	Sdsl	serine dehydratase-like	Chr5: 120.458383	9.42959	9.8	Chr2: 93.321195	0.556482	22	0.00621567	0	-0.160304	0.434056
ILM50114	ILMN_50114		11428	1657	Aco1	aconitase 1	Chr4: 40.197870	6.94165	10.3	Chr2: 94.030822	0.556455	22	0.006219	0.314907	-0.244684	0.228317
ILM106180142	ILMN_106180142		269994	78152	Gsg1l	GSG1-like	Chr7: 125.878497	6.54757	9.3	ChrX: 71.441039	-0.556455	22	0.006219	0	-0.291379	0.148674
ILM70059	ILMN_70059		14272	1534	Fnta	farnesyltransferase, CAAX box, alpha	Chr8: 25.999088	10.1187	16.5	Chr2: 78.100320	0.55634	22	0.00623266	0.251648	-0.306367	0.127955
ILM1090619	ILMN_1090619		66192	4387	Lage3	L antigen family, member 3	ChrX: 74.352883	9.89081	11.2	Chr1: 73.418156	0.55632	22	0.00623503	0.246614	0.028135	0.89148
ILM5080541	ILMN_5080541		102580	6756	Alg9	asparagine-linked glycosylation 9 homolog (yeast, alpha 1,2 mannosyltransferase)	Chr9: 50.842891	8.78476	47.9	Chr9: 45.693319	0.556271	22	0.00624092	0	-0.325174	0.105034
ILM3520504	ILMN_3520504		14479	101542	Usp15	ubiquitin specific peptidase 15	Chr10: 123.153074	7.69451	12.3	Chr10: 122.968582	-0.55622	22	0.00624702	0.402121	-0.0029571	0.988561
ILM100060440	ILMN_100060440		67556	6274	Pigm	phosphatidylinositol glycan anchor biosynthesis, class M	Chr1: 172.375154	6.49669	11	Chr17: 76.161954	-0.556216	22	0.00624748	0	0.0350607	0.864983
ILM7050348	ILMN_7050348		67978	11729	4432405B04Rik	RIKEN cDNA 4432405B04 gene	Chr5: 124.627181	6.73098	11.3	Chr19: 48.574400	0.556213	22	0.00624788	0	-0.355531	0.0746745
ILM102340411	ILMN_102340411		78658	41021	Ncapd3	non-SMC condensin II complex, subunit D3	Chr9: 27.051869	10.0157	21.6	Chr2: 78.100320	-0.556122	22	0.00625873	0	0.701754	6.47019e-05
ILM4760059	ILMN_4760059		22333	107244	Vdac1	voltage-dependent anion channel 1	Chr11: 52.389223	12.7538	12.1	Chr2: 157.995222	0.556032	22	0.0062696	0.38204	-0.250107	0.217845
ILM102480168	ILMN_102480168		66364		2310009A05Rik	RIKEN cDNA 2310009A05 gene	Chr9: 73.042490	10.4642	14.9	Chr2: 145.281646	0.555963	22	0.00627786	0	0.0031084	0.987976
ILM6760164	ILMN_6760164		213464	3709	Rbbp5	retinoblastoma binding protein 5	Chr1: 132.504651	6.76606	10.3	Chr4: 105.248708	0.555956	22	0.00627876	0.283645	0.472729	0.0147365
ILM100840403	ILMN_100840403		18326		Olfr28	olfactory receptor 28	ChrUn: 1.000000	6.51938	13.8	Chr10: 103.562216	-0.555947	22	0.00627976	0	0	1
ILM3060026	ILMN_3060026		243469		Igk	immunoglobulin kappa chain complex	Chr6: 69.185119	9.18549	8.8	Chr8: 121.000000	-0.555848	22	0.00629168	0.292171	0.513875	0.00724561
ILM106200102	ILMN_106200102		385561		LOC385561	similar to RIKEN cDNA 1700029H17	ChrY: 1.000000	7.04666	14	Chr5: 131.541036	-0.555783	22	0.0062996	0	0	1
ILM102260551	ILMN_102260551		381629	15412	Apr3	apoptosis-related protein 3 (human chromosome 2 open reading frame 28)	Chr5: 31.054524	10.72	20.3	Chr17: 79.093402	0.555751	22	0.00630339	0	0	1
ILM105390064	ILMN_105390064		381694	14978	B3galtl	beta 1,3-galactosyltransferase-like	Chr5: 149.754182	6.98032	11.2	Chr4: 101.430243	0.555698	22	0.00630979	0.356307	0.130645	0.52469
ILM100460605	ILMN_100460605		385360		LOC385360	similar to MOV10-like 1	ChrX: 56.226459	6.65495	13.6	ChrX: 24.000000	-0.555671	22	0.00631306	0	-0.051164	0.803966
ILM102690131	ILMN_102690131		385334		LOC385334	similar to GL004 protein	ChrX: 19.112831	6.77051	11	Chr1: 45.598788	-0.555562	22	0.00632624	0	-0.021654	0.916379
ILM103140546	ILMN_103140546		14758	56966	Gpm6b	glycoprotein m6b	ChrX: 166.372978	6.48402	9.1	Chr7: 26.134324	-0.555552	22	0.00632742	0.345386	-0.224151	0.270975
ILM2480037	ILMN_2480037		13846	20939	Ephb4	Eph receptor B4	Chr5: 137.374282	6.40913	12.4	Chr13: 7.000000	-0.555496	22	0.00633426	0.300466	-0.170316	0.4055
ILM100430519	ILMN_100430519		13726	91	Emd	emerin	ChrX: 47.450524	11.988	15.7	Chr2: 82.106116	-0.55546	22	0.00633855	0.332666	0.0254149	0.901919
ILM6550091	ILMN_6550091		209497	12985	Rian	transmembrane protein 164	ChrX: 142.832549	7.42627	8.9	Chr19: 35.573941	0.555427	22	0.00634262	0	0	1
ILM102190138	ILMN_102190138		327755		C130031L21Rik	hypothetical protein	Chr10: 56.154244	6.65944	18.7	Chr7: 119.176160	-0.555413	22	0.00634427	0	0	1
ILM3990332	ILMN_3990332		13405	20856	Dmd	dystrophin, muscular dystrophy	ChrX: 82.949071	6.46032	12.1	Chr4: 18.549080	-0.555397	22	0.00634622	0.212788	-0.346598	0.0828075
ILM6900152	ILMN_6900152		67723		4932415G12Rik	RIKEN cDNA 4932415G12 gene	Chr10: 94.674028	8.61591	12.3	Chr19: 48.574400	0.555309	22	0.00635689	0	0.00576233	0.977712
ILM1170347	ILMN_1170347		54607	3120	Socs6	suppressor of cytokine signaling 6	Chr18: 88.868949	6.55674	16.4	Chr13: 20.407700	0.55526	22	0.00636292	0.407284	-0.0172694	0.933269
ILM4760619	ILMN_4760619		233908	3639	Fus	fusion, derived from t(12;16) malignant liposarcoma (human)	Chr7: 127.979911	10.2167	11.4	Chr17: 72.249523	-0.555251	22	0.00636399	0.369176	0.572209	0.00225476
ILM106110292	ILMN_106110292		208936	65241	Adamts18	a disintegrin-like and metallopeptidase (reprolysin type) with thrombospondin type 1 motif, 18	Chr8: 113.844738	6.64289	12.5	Chr12: 48.965551	-0.555232	22	0.0063663	0.362838	-0.190474	0.351317
ILM4810286	ILMN_4810286		268741	8889	Tox4	TOX high mobility group box family member 4	Chr14: 52.293728	9.14085	9	Chr2: 169.897347	-0.555096	22	0.00638286	0	0.51741	0.00678923
ILM5860524	ILMN_5860524		66928	12054	3110001D03Rik	RIKEN cDNA 3110001D03 gene	Chr4: 75.277612	10.8963	16.4	Chr2: 78.100320	0.55503	22	0.00639094	0	0.323753	0.106651
ILM101770270	ILMN_101770270		319927		9630050P21Rik	RIKEN cDNA 9630050P21 gene	Chr12: 73.988735	6.77942	19.2	Chr4: 121.044402	0.555004	22	0.00639403	0	0	1
ILM6980347	ILMN_6980347		68727	6569	Dus1l	tRNA-dihydrouridine synthase 1-like	Chr11: 120.789306	10.7008	13	Chr2: 93.321195	0.554971	22	0.00639803	0	0.185152	0.365186
ILM5080161	ILMN_5080161		13001	55572	Csnk2b	casein kinase 2, beta polypeptide	Chr17: 35.116208	6.9554	12.4	Chr2: 88.346298	-0.554953	22	0.0064003	0.452071	-0.277069	0.170593
ILM2230619	ILMN_2230619		14840	7745	Gsg1	germ cell-specific gene 1	Chr6: 135.242081	7.04741	11.7	Chr2: 93.321195	-0.554887	22	0.0064084	0.288171	-0.118529	0.564143
ILM101400563	ILMN_101400563		13079	68063	Cyp21a1	cytochrome P450, family 21, subfamily a, polypeptide 1 (steroid 21-hydroxylase, cortisol and aldosterone synthesis, human CYP21A2)	Chr17: 34.719554	6.61314	9.4	Chr2: 156.631489	-0.55486	22	0.00641171	0.329356	-0.134144	0.513548
ILM102690731	ILMN_102690731		71301		4930593A02Rik	RIKEN cDNA 4930593A02 gene	Chr3: 58.788455	6.76541	11.2	Chr1: 124.541277	-0.554792	22	0.00641996	0	0.0692191	0.736875
ILM103710014	ILMN_103710014		433771	55024	2310028O11Rik	RIKEN cDNA 2310028O11 gene	Chr4: 139.101993	7.18042	16.6	Chr12: 26.307604	0.554699	22	0.00643133	0	-0.223495	0.272416
ILM6860369	ILMN_6860369		14025	11284	Bcl11a	B-cell CLL/lymphoma 11A (zinc finger protein)	Chr11: 24.173049	10.2106	14.5	Chr2: 157.995222	0.554687	22	0.00643286	0.423932	0.532947	0.0050589
ILM102370446	ILMN_102370446		381637		LOC381637	similar to RIKEN cDNA 2700055K07	Chr8: 105.496161	6.52771	11	Chr5: 21.748772	-0.554571	22	0.00644713	0	0.157672	0.441737
ILM7040301	ILMN_7040301		67238	57041	2810453I06Rik	RIKEN cDNA 2810453I06 gene	Chr5: 143.551478	11.6581	12.3	Chr15: 102.320887	-0.554455	22	0.00646142	0.349891	0.374477	0.0594573
ILM2650332	ILMN_2650332		74105	22860	Gga2	golgi associated, gamma adaptin ear containing, ARF binding protein 2	Chr7: 121.988860	10.7228	12.6	Chr2: 149.665875	0.554442	22	0.00646293	0.281271	0.229723	0.258925
ILM103990164	ILMN_103990164		53333	101105	Tomm40	translocase of outer mitochondrial membrane 40 homolog (yeast)	Chr7: 19.703318	7.37755	11.4	ChrX: 24.000000	0.554412	22	0.00646664	0.348131	-0.313675	0.118652
ILM5690176	ILMN_5690176		17523	55450	Mpo	myeloperoxidase	Chr11: 87.799953	9.06481	13.8	Chr2: 92.415016	-0.554401	22	0.00646801	0.329429	0.851493	3.48516e-08
ILM100670520	ILMN_100670520		226178	9839	C10orf26	outcome predictor in acute leukemia 1, human chromosome 10 open reading frame 26	Chr19: 46.657286	10.1512	15	Chr13: 7.000000	0.554324	22	0.00647748	0	0	1
ILM105570497	ILMN_105570497		78213		4930563M20Rik	RIKEN cDNA 4930563M20 gene	Chr8: 116.801137	6.94812	13.1	Chr3: 102.111029	-0.554266	22	0.00648465	0	0	1
ILM101400471	ILMN_101400471		66060	41866	C5orf32	human chromosome 5 open reading frame 32	Chr18: 36.402569	6.63579	12.5	Chr8: 102.849132	0.554255	22	0.006486	0	-0.230619	0.257022
ILM4230270	ILMN_4230270		14630	1557	Gclm	glutamate-cysteine ligase, modifier subunit (glutathione synthesis)	Chr3: 122.266575	13.122	14.1	Chr4: 104.166427	-0.554205	22	0.00649219	0.2579	0.0907077	0.659442
ILM102190735	ILMN_102190735		226982	5291	Eif5b	eukaryotic translation initiation factor 5B	Chr1: 38.019241	11.7768	10.2	Chr2: 165.782727	0.554138	22	0.00650045	0	0.301871	0.133935
ILM4070348	ILMN_4070348		58234	75163	Shank3	SH3/ankyrin domain gene 3	Chr15: 89.559909	6.92718	10.8	Chr2: 82.047080	0.554114	22	0.00650343	0.291604	-0.00347929	0.986542
ILM6760711	ILMN_6760711		228019	11706	Mettl8	methyltransferase like 8	Chr2: 70.964894	8.33062	14.4	Chr2: 78.100320	0.554102	22	0.00650494	0.380862	0.717764	3.66155e-05
ILM102650364	ILMN_102650364		70923		4921513D11Rik	RIKEN cDNA 4921513D11 gene	Chr17: 79.627951	6.63219	15	Chr9: 40.213083	-0.554051	22	0.00651121	0	0.00963894	0.962726
ILM106520463	ILMN_106520463		75593		2410003K15Rik	RIKEN cDNA 2410003K15 gene	Chr6: 49.082863	9.4004	13.9	Chr1: 73.418156	0.553985	22	0.0065194	0	-0.189821	0.353003
ILM1170497	ILMN_1170497		331537	16553	E230019M04Rik	RIKEN cDNA E230019M04 gene	ChrX: 140.106736	6.31637	12.4	Chr4: 105.248708	0.553969	22	0.00652148	0	-0.00625033	0.975825
ILM670746	ILMN_670746		15925	3645	Ide	insulin degrading enzyme	Chr19: 37.270770	9.05329	17.7	Chr2: 79.343444	0.553852	22	0.00653598	0.31945	-0.221083	0.27776
ILM101770037	ILMN_101770037		28574		TRBV13	T cell receptor beta variable 13	Chr6: 41.116335	6.61366	10.7	Chr8: 94.374289	-0.553834	22	0.00653813	0	0	1
ILM5390670	ILMN_5390670		216821	2879	Tmem11	transmembrane protein 11	Chr11: 60.864545	11.1583	14.5	Chr2: 134.519309	0.553826	22	0.0065392	0	-0.0586509	0.775951
ILM4590278	ILMN_4590278		68671	2143	Pcyt2	phosphate cytidylyltransferase 2, ethanolamine	Chr11: 120.611638	8.8693	11.8	Chr5: 146.723550	-0.553701	22	0.0065547	0.359577	-0.399431	0.0432206
ILM106110072	ILMN_106110072		14349	12061	Fv1	Friend virus susceptibility 1	Chr4: 147.870208	11.2418	17.4	Chr8: 94.374289	-0.553592	22	0.00656826	0.333448	0.363058	0.0683084
ILM5420040	ILMN_5420040		75510	65040	1700023D19Rik	RIKEN cDNA 1700023D19 gene	Chr7: 44.719756	7.73005	10.7	Chr2: 83.413222	-0.553518	22	0.00657753	0	-0.0736485	0.720678
ILM105130722	ILMN_105130722		270258		LOC270258	similar to pregnancy-specific glycoprotein 28	Chr7: 18.482625	7.0535	13.7	Chr4: 20.033032	-0.553489	22	0.00658119	0	0	1
ILM104730110	ILMN_104730110		216156	32573	Wdr13	WD repeat-containing protein 18	Chr10: 79.968817	7.12392	10.6	Chr2: 83.413222	0.553457	22	0.00658515	0	-0.188178	0.357261
ILM100460577	ILMN_100460577		226844	56661	Flvcr1	feline leukemia virus subgroup C receptor-related protein 1 (major facilitator superfamily domain containing 7B)	Chr1: 191.029576	6.62132	15.6	Chr2: 136.127956	-0.553403	22	0.00659197	0.286032	0	1
ILM104590504	ILMN_104590504		76071	121714	Jakmip1	janus kinase and microtubule interacting protein 1	Chr5: 36.617884	6.99892	9.3	Chr4: 101.430243	-0.553325	22	0.00660173	0.349292	0.377979	0.0569298
ILM3140102	ILMN_3140102		18053	1877	Ngfr	nerve growth factor receptor (TNFR superfamily, member 16)	Chr11: 95.570957	6.43221	12.5	Chr14: 49.789692	-0.553297	22	0.00660524	0.232778	-0.235838	0.246109
ILM106590253	ILMN_106590253		386085		LOC386085	similar to Gag polyprotein	Chr5: 17.314660	7.08212	9.1	Chr10: 102.375390	0.553262	22	0.00660964	0	-0.00893437	0.965449
ILM2230707	ILMN_2230707		108052	9285	Slc14a1	solute carrier family 14 (urea transporter), member 1	Chr18: 78.102376	9.92011	10.3	Chr2: 178.717318	-0.553148	22	0.00662396	0.269743	0.434996	0.026359
ILM6130280	ILMN_6130280		66591	11990	Mad2l1bp	MAD2L1 binding protein	Chr17: 46.147710	10.2756	12.1	Chr17: 81.622061	-0.553052	22	0.00663594	0.233174	0.457664	0.0187267
ILM105550095	ILMN_105550095		14545	40713	Gdap1	ganglioside-induced differentiation-associated-protein 1	Chr1: 17.161049	6.60061	8.8	Chr7: 111.707135	-0.553019	22	0.00664012	0.241413	-0.328562	0.101252
ILM4200037	ILMN_4200037		26412	3370	Map4k2	mitogen activated protein kinase kinase kinase kinase 2	Chr19: 6.352850	7.99274	19.1	Chr19: 7.273188	-0.553016	22	0.00664052	0.420616	0.649579	0.000329334
ILM105390451	ILMN_105390451		75823		4930525F21Rik	RIKEN cDNA 4930525F21 gene	Chr2: 126.003403	6.37586	14.3	Chr1: 93.251503	-0.552993	22	0.00664339	0	0.221045	0.277845
ILM102320064	ILMN_102320064		68127		B230217C12Rik	RIKEN B230217C12 (downstream Lasp1 gene)	Chr11: 97.843614	6.50367	10.8	Chr1: 70.759517	0.552985	22	0.00664445	0	-0.148564	0.468876
ILM100730156	ILMN_100730156				A130098D12Rik	RIKEN A130098D12Rik	Chr4: 59.750137	6.64639	10.9	Chr6: 52.384616	0.55294	22	0.00665007	0	0	1
ILM5050647	ILMN_5050647		64540	2453	Tspan4	tetraspanin 4	Chr7: 141.493153	7.01553	9.9	Chr2: 83.413222	0.552873	22	0.00665854	0.536683	-0.0234186	0.909591
ILM105720600	ILMN_105720600				9430079O09Rik	RAD26L HYPOTHETICAL PROTEIN, ALTERNATIVELY SPLICED PRODUCT, SIMILAR TO (AF217319) PUTATIVE REPAIR AND RECOMBINATION HELICASE RAD26L homolog	Chr13: 63.853668	7.85765	9.2	Chr1: 73.418156	0.552699	22	0.0066805	0	0	1
ILM101230215	ILMN_101230215		67618	9130	Aasdhppt	aminoadipate-semialdehyde dehydrogenase-phosphopantetheinyl transferase	Chr9: 4.308732	6.668	15.3	Chr1: 70.759517	0.552676	22	0.00668346	0	-0.0260164	0.899609
ILM6350162	ILMN_6350162		17222	7414	Anapc1	anaphase promoting complex subunit 1	Chr2: 128.612859	11.1807	8	Chr4: 101.430243	0.552644	22	0.00668743	0.250147	0.045244	0.826287
ILM100520750	ILMN_100520750				9930005E07Rik	RIKEN 9930005E07Rik	Chr13: 29.036149	6.71855	9.8	Chr12: 48.965551	-0.552578	22	0.00669585	0	-0.159338	0.436865
ILM1050014	ILMN_1050014		74302	23662	Mtmr3	myotubularin related protein 3	Chr11: 4.482651	9.96663	9.7	Chr4: 101.430243	-0.552527	22	0.00670228	0	0.407475	0.0388113
ILM580050	ILMN_580050		23996	4744	Psmc4	proteasome (prosome, macropain) 26S subunit, ATPase, 4	Chr7: 28.048903	7.16176	11.7	Chr2: 94.537781	0.552445	22	0.00671265	0.300008	0.18072	0.376977
ILM2850170	ILMN_2850170		23825	2866	Banf1	barrier to autointegration factor 1	Chr19: 5.364842	11.4576	10.7	Chr12: 26.149357	0.552426	22	0.00671509	0.41708	0.501198	0.00909969
ILM2690148	ILMN_2690148		67854	12199	Slco6b1	solute carrier organic anion transporter family, member 6b1	Chr1: 96.906220	6.39941	8.7	Chr17: 83.427876	-0.552129	22	0.00675296	0	0.298826	0.138099
ILM940609	ILMN_940609		54151	32791	Cyhr1	cysteine and histidine rich 1	Chr15: 76.645790	9.36796	8.7	Chr2: 94.030822	0.552069	22	0.00676062	0.31247	-0.57176	0.00227696
ILM60102	ILMN_60102		18588	1955	Pde6g	phosphodiesterase 6G, cGMP-specific, rod, gamma	Chr11: 120.447736	6.74357	15.8	Chr13: 8.804094	-0.552051	22	0.00676289	0.358281	-0.252406	0.213504
ILM2690546	ILMN_2690546		68705	37884	Gtf2f2	general transcription factor IIF, polypeptide 2	Chr14: 75.897416	10.4409	14.2	Chr2: 78.100320	0.551999	22	0.00676953	0.37872	0.208411	0.306922
ILM102190092	ILMN_102190092		18750	55679	Prkca	protein kinase C, alpha	Chr11: 107.933514	8.12625	10.6	Chr4: 104.166427	-0.551913	22	0.0067806	0.234468	0.0435983	0.832516
ILM2690519	ILMN_2690519		68479	7151	Phf5a	PHD finger protein 5A	Chr15: 81.865352	13.1241	14.9	Chr1: 88.137883	0.551802	22	0.00679476	0.399833	0.60638	0.00102423
ILM3120050	ILMN_3120050		230082	41505	Nol6	nucleolar protein family 6 (RNA-associated)	Chr4: 41.114490	9.00925	16.7	Chr2: 78.100320	0.551728	22	0.00680432	0.425747	0.106723	0.603826
ILM7100113	ILMN_7100113		68066	69200	Slc25a39	solute carrier family 25, member 39, mitochondrial carrier CGI-69 protein	Chr11: 102.403200	14.3078	11.9	Chr15: 102.320887	-0.551593	22	0.00682166	0	-0.183458	0.369667
ILM6760142	ILMN_6760142		217430	16454	Pqlc3	PQ loop repeat containing	Chr12: 16.993460	8.10746	7.7	Chr10: 103.562216	-0.551419	22	0.00684402	0	0.539109	0.00448457
ILM102190072	ILMN_102190072		73616		1700125F08Rik	RIKEN cDNA 1700125F08 gene	Chr10: 60.928499	6.85699	13.9	Chr1: 171.193042	-0.551412	22	0.00684498	0.362704	-0.0138554	0.946441
ILM101570494	ILMN_101570494		72508		Rps6kb1	ribosomal protein S6 kinase, polypeptide 1	Chr11: 86.505728	6.83666	12.4	Chr2: 14.395051	0.551378	22	0.00684929	0.296881	-0.0484772	0.814079
ILM6380707	ILMN_6380707		77980	84710	Sbf1	SET binding factor 1	Chr15: 89.288487	7.57386	16.3	Chr2: 14.395051	0.551233	22	0.0068681	0.272044	0.551451	0.00349869
ILM6590731	ILMN_6590731		67455	23571	Klhl13	kelch-like 13 (Drosophila)	ChrX: 23.219350	6.66461	12.8	Chr9: 3.400000	-0.551194	22	0.00687316	0	-0.14247	0.487504
ILM3450685	ILMN_3450685		19212	7495	Pter	phosphotriesterase related	Chr2: 13.001329	6.98796	17.2	Chr2: 79.343444	0.551166	22	0.00687679	0.254958	-0.363023	0.0683369
ILM105700131	ILMN_105700131		214897	48692	Csnk1g1	casein kinase 1, gamma 1	Chr9: 66.044895	7.67076	10	ChrX: 24.000000	0.551104	22	0.00688481	0.161864	0.380066	0.0554631
ILM3800008	ILMN_3800008		258550	105879	Olfr869	olfactory receptor 869	Chr9: 20.083626	6.86436	13.1	Chr12: 102.420291	-0.551079	22	0.006888	0	0.311866	0.120908
ILM105550156	ILMN_105550156		320589		9530020O07Rik	RIKEN cDNA 9530020O07 gene	Chr16: 29.809660	6.908	12	Chr12: 48.965551	-0.550873	22	0.00691479	0	-0.368704	0.0638132
ILM105700403	ILMN_105700403		270423		LOC270423	similar to MAX protein isoform a, myc-associated factor X, helix-loop-helix zipper protein	Chr7: 11.201476	6.73896	13.5	Chr6: 123.700298	-0.550819	22	0.00692175	0	-0.18734	0.359445
ILM580148	ILMN_580148		319171	69326	Hist1h2ao	histone cluster 1, H2ao	Chr13: 21.833085	15.5749	11.3	Chr9: 51.713125	-0.550774	22	0.00692766	0	0.678381	0.000139555
ILM4560736	ILMN_4560736		71130	65986	Sh2d6	SH2 domain-containing protein 6	Chr6: 72.515555	6.69658	14	Chr4: 104.166427	-0.550641	22	0.00694496	0	-0.115479	0.574284
ILM105360112	ILMN_105360112		67993	44188	Nudt12	nudix (nucleoside diphosphate linked moiety X)-type motif 12 (peroxisomal NADH pyrophosphatase, nucleotides and nucleotide ratios)	Chr17: 59.000145	6.69909	13.8	Chr9: 62.264541	0.550628	22	0.00694673	0.31324	-0.427495	0.0293774
ILM105390551	ILMN_105390551		77041	12670	Arsk	arylsulfatase K	Chr13: 75.978136	6.41871	14.3	Chr4: 132.446929	-0.550619	22	0.00694784	0	-0.0152544	0.941041
ILM106350408	ILMN_106350408		105404		BB123696	expressed sequence BB123696	Chr13: 52.729388	6.28326	14	Chr17: 3.223874	0.550558	22	0.00695587	0	0	1
ILM2680180	ILMN_2680180		66193	10678	1110049F12Rik	RIKEN cDNA 1110049F12 gene	Chr4: 135.977152	8.75912	9.8	Chr15: 93.454108	-0.550527	22	0.00695993	0	0.0611511	0.766655
ILM101940154	ILMN_101940154		233726	4659	Ipo7	importin 7	Chr7: 110.034149	7.56641	15.4	Chr2: 9.829662	0.550497	22	0.0069638	0.375687	0.742742	1.38992e-05
ILM5130133	ILMN_5130133		26398	48159	Map2k4	mitogen activated protein kinase kinase 4	Chr11: 65.688311	9.46608	13.9	Chr9: 68.403735	0.550454	22	0.00696951	0.385743	-0.0934828	0.649667
ILM1230309	ILMN_1230309		70257	122218	C14orf2	6.8 kDa mitochondrial proteolipid, C14orf2 protein	Chr12: 111.961476	12.5071	11.3	Chr3: 98.283044	0.550269	22	0.00699372	0	-0.188837	0.355551
ILM6420739	ILMN_6420739		56086	55707	Set	SET nuclear oncogene	Chr3: 51.520754	6.97796	10.8	Chr10: 103.562216	-0.550233	22	0.00699844	0.422065	0.582328	0.00180092
ILM5270082	ILMN_5270082		13667	5976	Eif2b4	eukaryotic translation initiation factor 2B, subunit 4 delta	Chr5: 31.187680	11.0635	12.8	Chr4: 104.166427	0.55023	22	0.0069988	0.417778	0.0145029	0.943941
ILM106510050	ILMN_106510050		218341	18282	Rfesd	Rieske (Fe-S) domain containing	Chr13: 76.002021	6.95454	16.7	Chr9: 40.213083	0.550193	22	0.00700371	0.284031	0.132435	0.518973
ILM6590138	ILMN_6590138		258753	27254	Olfr678	olfactory receptor 678	Chr7: 105.070082	6.69205	11.8	Chr2: 93.321195	-0.550178	22	0.00700568	0	0.194852	0.340147
ILM5290121	ILMN_5290121		97440	13250	B3gnt9	UDP-GlcNAc:betaGal beta-1,3-N-acetylglucosaminyltransferase 9	Chr8: 105.252850	6.8425	10.2	Chr2: 92.415016	0.55001	22	0.00702774	0	0	1
ILM2680519	ILMN_2680519		22121	111053	Rpl13a	ribosomal protein L13a	Chr7: 45.125797	12.3134	13.1	Chr2: 78.100320	0.549947	22	0.00703611	0.305388	0.456649	0.0190245
ILM6660215	ILMN_6660215		233071	76448	Snx26	sorting nexin 26	Chr7: 30.522228	6.89661	21.2	Chr4: 101.430243	0.549876	22	0.00704546	0.299938	0.221425	0.276998
ILM5420471	ILMN_5420471		78795	11847	Armc9	armadillo repeat containing 9	Chr1: 86.277501	6.90043	12.8	ChrX: 9.334336	0.549829	22	0.00705175	0	-0.0626083	0.761251
ILM100940619	ILMN_100940619		260315	56688	Nav3	neuron navigator 3	Chr10: 109.682751	6.37966	8.1	Chr1: 161.981980	-0.549807	22	0.0070546	0.458207	-0.168186	0.411486
ILM5720193	ILMN_5720193		16019		Igh-6	immunoglobulin heavy chain 6 (heavy chain of IgM)	Chr12: 113.421228	11.5538	9.2	Chr8: 118.380694	-0.549769	22	0.0070596	0.21107	0.795769	1.17429e-06
ILM1340619	ILMN_1340619		20832	4573	Ssr4	signal sequence receptor, delta	ChrX: 73.790754	12.0414	12.5	Chr11: 107.964395	0.549724	22	0.00706556	0.340316	0.0748167	0.716426
ILM3710440	ILMN_3710440		333182	16948	Cox6b2	cytochrome c oxidase subunit VIb polypeptide 2	Chr7: 30.623412	13.142	14	Chr1: 88.137883	0.549662	22	0.00707386	0.243352	0.408335	0.0383619
ILM6860021	ILMN_6860021		69747	15565	2410012H22Rik	RIKEN cDNA 2410012H22 gene	Chr11: 62.267528	7.95963	11	ChrX: 9.334336	0.549571	22	0.00708586	0	-0.496281	0.00991812
ILM105130279	ILMN_105130279		380747		LOC380747	similar to 60S ribosomal protein L15	Chr9: 22.185707	15.2745	15.4	Chr19: 3.337223	0.549529	22	0.0070915	0	0.432698	0.0272556
ILM106130368	ILMN_106130368		73674	32771	Wdr75	WD repeat domain 75	Chr1: 45.822471	7.70341	12.4	Chr2: 93.321195	0.549516	22	0.00709313	0	0.382894	0.0535236
ILM106770288	ILMN_106770288		320380		A230071A22Rik	RIKEN cDNA A230071A22 gene	Chr6: 35.122026	6.58551	7.7	Chr2: 94.030822	0.54941	22	0.00710722	0	0	1
ILM104060114	ILMN_104060114		240776	16121	Kcnt2	potassium channel, subfamily T, member 2	Chr1: 140.370063	7.27642	14.6	Chr7: 111.674828	-0.549405	22	0.00710796	0.0567245	-0.0634771	0.758034
ILM5270070	ILMN_5270070		399510	38199	Map4k5	mitogen-activated protein kinase kinase kinase kinase 5	Chr12: 69.804004	7.49131	9.4	Chr2: 157.995222	-0.549305	22	0.00712123	0.248775	0.284326	0.159211
ILM6660670	ILMN_6660670		56371	9444	Fzr1	fizzy/cell division cycle 20 related 1 (Drosophila)	Chr10: 81.368169	12.3525	16.1	Chr3: 102.111029	-0.549288	22	0.00712349	0.250193	0.61602	0.000806531
ILM2940592	ILMN_2940592		52504	49760	Cenpo	centromere protein O	Chr12: 4.213552	10.1498	13.9	Chr4: 101.430243	0.549225	22	0.00713192	0	0.0262622	0.898666
ILM104560377	ILMN_104560377		383483		LOC383483	similar to RIKEN cDNA 2610524H06 (near Pxn)	Chr5: 115.499001	7.90575	17.6	Chr3: 74.704013	0.549135	22	0.00714389	0	-0.00634752	0.975449
ILM5890537	ILMN_5890537		74043	9922	Pex26	peroxisome biogenesis factor 26	Chr6: 121.195822	6.91442	12.8	Chr2: 73.295052	0.549025	22	0.00715867	0.318491	-0.261013	0.197775
ILM106100021	ILMN_106100021		67881	5846	1810034K20Rik	RIKEN cDNA 1810034K20 gene	Chr14: 55.660111	7.34555	14.9	Chr2: 88.346298	0.548963	22	0.00716697	0.416474	0.230737	0.256771
ILM4280739	ILMN_4280739		235344	22875	Snf1lk2	SNF1-like kinase 2	Chr9: 50.892908	8.71833	25.3	Chr9: 3.400000	0.548943	22	0.00716968	0.318625	0.0630429	0.759641
ILM2450687	ILMN_2450687		232023	12772	AW146242	expressed sequence AW146242	Chr6: 57.752683	12.3518	12.1	Chr1: 88.137883	-0.548913	22	0.00717357	0	0.152634	0.456642
ILM103800400	ILMN_103800400		14680	68222	Gnal	guanine nucleotide binding protein, alpha stimulating, olfactory type	Chr18: 67.213533	6.6142	9.6	Chr2: 92.415016	0.548845	22	0.00718279	0.318033	-0.31662	0.115048
ILM840341	ILMN_840341		19951	38347	Rpl32	ribosomal protein L32	Chr6: 115.805596	14.1868	8.4	Chr19: 52.202029	0.548772	22	0.00719253	0.493937	0	1
ILM5690161	ILMN_5690161		228836	8935	Dlgap4	discs, large homolog-associated protein 4 (Drosophila)	Chr2: 156.762772	6.68666	14.8	Chr6: 123.700298	0.548694	22	0.0072031	0.123513	-0.22035	0.279396
ILM101230079	ILMN_101230079		319539		C130031E09Rik	RIKEN cDNA C130031E09 gene	Chr5: 29.789001	6.61187	10.6	Chr2: 83.413222	0.54854	22	0.00722373	0	0	1
ILM4780487	ILMN_4780487		258720	115493	Olfr516	olfactory receptor 516	Chr7: 108.845675	6.3361	11.6	Chr7: 68.539279	-0.548455	22	0.00723524	0	0.234033	0.249849
ILM3990372	ILMN_3990372		230972	82484	Arhgef16	Rho guanine nucleotide exchange factor (GEF) 16	Chr4: 154.278799	6.58246	11	Chr3: 42.559253	-0.548394	22	0.00724355	0	-0.172359	0.399807
ILM100520021	ILMN_100520021		236212		LOC236212	similar to hypothetical protein D430014M15	Chr17: 19.611884	6.78093	15.2	Chr6: 40.799296	0.548354	22	0.00724891	0	0.065711	0.749781
ILM1940059	ILMN_1940059		26896	22082	Med14	mediator complex subunit 14	ChrX: 12.744739	6.97059	14.4	Chr2: 79.343444	0.548198	22	0.00727004	0.305864	-0.222189	0.275302
ILM101740010	ILMN_101740010		280487		LOC280487	pol polyprotein	Chr18: 21.409737	10.1172	31.3	Chr13: 54.879085	-0.548041	22	0.00729128	0	0.14566	0.477706
ILM106220324	ILMN_106220324		18726	115113	Pira3	paired-Ig-like receptor A3	Chr7: 3.908676	8.23179	22.1	Chr1: 127.154464	-0.548038	22	0.00729175	0	0.766565	4.95726e-06
ILM6900687	ILMN_6900687		68196	37494	Hsbp1	heat shock factor binding protein 1	Chr8: 119.348479	9.15812	12.7	Chr13: 51.479103	0.547981	22	0.00729941	0.235347	-0.604913	0.00106145
ILM5890041	ILMN_5890041		23850	10661	Pappa2	pappalysin 2	Chr1: 165.774721	10.4678	17.9	Chr1: 127.154464	-0.547949	22	0.00730382	0.40514	-0.0512502	0.803642
ILM103940487	ILMN_103940487		270234		LOC270234	similar to 60S ribosomal protein L23a	Chr7: 33.102453	6.57392	8.5	Chr19: 61.040795	-0.547911	22	0.00730893	0	0.282323	0.162297
ILM106040400	ILMN_106040400		333224		LOC333224	similar to retinoblastoma-binding protein 6 isoform 2, proliferation potential-related protein, RB-binding Q-protein 1	Chr7: 83.490904	6.75488	10.4	Chr6: 55.124351	-0.547833	22	0.00731966	0	0.145872	0.477059
ILM6040050	ILMN_6040050		243469		Igk	immunoglobulin kappa chain complex	Chr6: 69.400096	8.05655	8.9	Chr7: 118.922251	-0.547763	22	0.0073292	0.292171	0.513875	0.00724561
ILM102900347	ILMN_102900347		330963		EG330963	predicted gene, EG330963	Chr9: 65.488484	6.45127	12.6	Chr4: 107.548653	0.54773	22	0.00733365	0	0	1
ILM105420605	ILMN_105420605		382114		D830035M03Rik	RIKEN cDNA D830035M03 gene	Chr9: 120.490874	7.10338	11.1	Chr17: 86.758069	0.547709	22	0.0073365	0	-0.242835	0.231963
ILM5670671	ILMN_5670671		385291		LOC385291	similar to immunoglobulin light chain variable region	Chr6: 69.631917	8.1465	6.9	Chr7: 81.535217	-0.547649	22	0.00734473	0	0.51908	0.00658221
ILM2690008	ILMN_2690008		229474	18920	6330505N24Rik	RIKEN cDNA 6330505N24 gene	Chr3: 84.444163	13.4292	12.5	Chr3: 102.111029	-0.547628	22	0.00734758	0	0.18883	0.355567
ILM3610048	ILMN_3610048		21607		Tcrb-V8.2	T-cell receptor beta, variable 8.2	Chr6: 41.546725	9.01917	9.1	Chr2: 79.343444	-0.547605	22	0.00735075	0	0.820356	2.88639e-07
ILM6550280	ILMN_6550280		66085	2783	Eif3f	eukaryotic translation initiation factor 3, subunit F	Chr7: 108.941607	14.2261	11.1	Chr2: 157.995222	0.547548	22	0.00735849	0.314382	0.393975	0.0464298
ILM4070280	ILMN_4070280		22152	68503	Tubb3	tubulin, beta 3 (pan neuronal marker)	Chr8: 123.421623	7.90755	11.7	Chr4: 101.430243	-0.547476	22	0.00736832	0.314061	-0.131461	0.522081
ILM105390026	ILMN_105390026		381933	86822	6430531B16Rik	RIKEN cDNA 6430531B16 gene	Chr7: 139.978832	6.70248	11.9	Chr13: 7.000000	-0.547445	22	0.00737265	0	-0.0207788	0.919748
ILM1740092	ILMN_1740092		67427	37417	Rps20	ribosomal protein S20 (40S ribosomal protein)	Chr4: 3.834494	15.4163	12.8	Chr2: 82.047080	0.547443	22	0.00737291	0	0.218467	0.283629
ILM6350142	ILMN_6350142		329872	27049	Frem1	Fras1 related extracellular matrix protein 1	Chr4: 82.938479	6.36282	11.4	Chr2: 79.343444	0.547409	22	0.00737753	0.420381	-0.0542266	0.792476
ILM101090035	ILMN_101090035		278244		LOC278244	similar to RNP particle component	ChrX: 37.991847	6.33062	10.5	Chr5: 53.039935	0.547404	22	0.00737824	0	0.292495	0.147053
ILM4070242	ILMN_4070242				Igk	IGKV4-57_AJ231221_Ig_kappa_variable_4-57_15	Chr6: 69.396986	8.62559	7.2	Chr8: 121.000000	-0.547375	22	0.00738225	0	0.513875	0.00724561
ILM104850095	ILMN_104850095		78445		C330013E15Rik	RIKEN cDNA C330013E15 gene	Chr15: 100.614453	7.74011	13.7	Chr2: 94.030822	0.547364	22	0.00738381	0	-0.378735	0.0563949
ILM2650280	ILMN_2650280		360201		Speer4e	spermatogenesis associated glutamate (E)-rich protein 4e	Chr5: 14.933656	6.40868	12.2	Chr2: 14.395051	-0.547352	22	0.00738542	0	0.216223	0.288727
ILM1450603	ILMN_1450603		319263	14180	Pcmtd1	protein-L-isoaspartate (D-aspartate) O-methyltransferase domain containing 1	Chr1: 7.170725	7.42147	15.2	Chr17: 81.622061	-0.547243	22	0.00740031	0	-0.424778	0.030537
ILM105080687	ILMN_105080687		328049		C130090J04	hypothetical protein C130090J04	Chr2: 5.554255	6.86746	14.5	Chr10: 3.180582	0.547214	22	0.00740439	0	0	1
ILM6590400	ILMN_6590400		18301	7458	Fxyd5	FXYD domain-containing ion transport regulator 5	Chr7: 31.037858	8.56423	10.8	Chr1: 72.503279	-0.547145	22	0.00741378	0.383865	0.807719	6.08603e-07
ILM540020	ILMN_540020		12908	598	Crat	carnitine acetyltransferase	Chr2: 30.402328	10.7238	15.4	Chr4: 101.430243	-0.547102	22	0.00741979	0.366452	-0.169275	0.40842
ILM101170433	ILMN_101170433		170791	33614	Rbm39	RNA binding motif protein 39	Chr2: 155.965472	6.66594	10.4	Chr1: 73.418156	0.54709	22	0.0074214	0.233117	0.25126	0.21566
ILM5080594	ILMN_5080594		217325	3323	Llgl2	lethal giant larvae homolog 2 (Drosophila)	Chr11: 115.855636	7.59993	10.8	Chr4: 101.430243	0.547033	22	0.00742932	0.616054	-0.216998	0.286961
ILM102510066	ILMN_102510066		77430		9430081H08Rik	RIKEN cDNA 9430081H08 gene	Chr9: 44.378998	7.54147	8.5	Chr12: 102.420291	0.546964	22	0.00743881	0	0.175292	0.39171
ILM1230504	ILMN_1230504		67615	3210	Ube2r2	ubiquitin-conjugating enzyme E2R 2	Chr4: 41.193057	7.51682	10.4	Chr4: 101.430243	-0.546785	22	0.00746354	0.27017	-0.131764	0.521113
ILM103800632	ILMN_103800632		328820		Gpr116	G protein-coupled receptor 116	Chr17: 43.451076	7.02232	9.6	Chr1: 73.418156	-0.54677	22	0.00746563	0	0.0176739	0.93171
ILM870092	ILMN_870092		56787	10571	Ascl3	achaete-scute complex homolog-like 3 (Drosophila)	Chr7: 19.357103	8.09867	13.9	Chr2: 78.100320	0.546701	22	0.00747518	0.273145	-0.0171596	0.933693
ILM3460674	ILMN_3460674		67205	6349	Utp11l	UTP11-like, U3 small nucleolar ribonucleoprotein, (yeast)	Chr4: 124.504837	10.1312	11.5	Chr2: 76.018672	0.546582	22	0.00749165	0	0.35333	0.0766189
ILM5910482	ILMN_5910482		73813	9791	4930403C10Rik	RIKEN cDNA 4930403C10 gene	Chr7: 45.592839	7.80516	12.2	Chr7: 132.257029	-0.546527	22	0.00749941	0	0.0147763	0.942886
ILM4780050	ILMN_4780050		11982	56461	Atp10a	ATPase, class V, type 10A	Chr7: 58.828710	6.98941	14.9	Chr2: 78.100320	-0.546525	22	0.00749962	0.177366	0.203581	0.318519
ILM4850162	ILMN_4850162		268373	115610	Ppia	peptidylprolyl isomerase A (cyclophilin A)	Chr11: 6.419205	14.0728	18.6	Chr2: 78.100320	0.54641	22	0.00751558	0.415454	0.350582	0.0791007
ILM101050059	ILMN_101050059		386560		LOC386560	similar to Ten-m1	ChrX: 42.725469	6.36528	12.9	Chr2: 94.030822	0.546363	22	0.00752221	0	0.169848	0.406811
ILM1780324	ILMN_1780324		80906	86999	Kcnip2	Kv channel-interacting protein 2	Chr19: 45.797117	6.48805	12.2	Chr12: 79.968530	-0.546339	22	0.0075255	0.270556	-0.154276	0.451755
ILM2190184	ILMN_2190184		227644	2321	Snapc4	small nuclear RNA activating complex, polypeptide 4	Chr2: 26.363639	8.14591	10.2	ChrX: 24.000000	0.546336	22	0.00752592	0	0.0141287	0.945385
ILM2810451	ILMN_2810451		17966	7438	Nbr1	neighbor of Brca1 gene 1 (autophagy receptor)	Chr11: 101.576340	7.7163	11.1	Chr3: 155.782707	-0.546324	22	0.00752758	0.439137	-0.332279	0.0972215
ILM101450162	ILMN_101450162		67350		1700084E18Rik	RIKEN cDNA 1700084E18 gene	Chr2: 30.237320	6.83431	19.5	ChrX: 24.000000	0.54631	22	0.00752962	0	-0.0824421	0.688875
ILM107000398	ILMN_107000398		226829		C130080N23Rik	RIKEN cDNA C130080N23 gene	Chr1: 189.875027	6.90161	11.1	Chr11: 20.802485	-0.546251	22	0.00753784	0	0	1
ILM3170440	ILMN_3170440		11690	1231	Alox5ap	arachidonate 5-lipoxygenase activating protein	Chr5: 149.287609	10.3489	16.8	Chr9: 62.264541	-0.546213	22	0.00754309	0.324523	0.669668	0.000182704
ILM3120093	ILMN_3120093		83997	31428	Slmap	sarcolemma associated protein	Chr14: 26.413401	9.62502	10.3	Chr2: 93.321195	0.546137	22	0.00755371	0.421415	-0.302905	0.132542
ILM102120253	ILMN_102120253		330428	27407	D630042F21Rik	RIKEN cDNA D630042F21 gene	Chr6: 129.518621	6.62239	13.7	Chr2: 82.106116	-0.546068	22	0.0075633	0	-0.092807	0.652043
ILM3290014	ILMN_3290014		22129	2487	Ttc3	tetratricopeptide repeat domain 3	Chr16: 94.469031	9.19963	10.1	Chr2: 157.995222	0.546024	22	0.00756952	0.42905	-0.218319	0.283965
ILM5420722	ILMN_5420722		226151	23077	Fam178a	family with sequence similarity 178, member A	Chr19: 44.983140	9.78104	12.4	Chr12: 102.420291	0.546014	22	0.00757097	0	0.268067	0.18549
ILM103990072	ILMN_103990072		240879	28168	Gm207	gene model 207, (NCBI)	Chr1: 163.656949	6.4737	15.9	Chr7: 118.922251	-0.545906	22	0.00758609	0	0.110645	0.590516
ILM1940022	ILMN_1940022		171207	20403	Arhgap4	Rho GTPase activating protein 4	ChrX: 73.894639	9.21729	17.8	Chr9: 40.213083	-0.54585	22	0.00759389	0.532891	0.900613	3.66133e-10
ILM460670	ILMN_460670		229363	68367	Gmps	guanine monphosphate synthetase	Chr3: 64.014287	7.95232	9.3	Chr7: 111.707135	0.545769	22	0.00760528	0	0.219725	0.280798
ILM3130014	ILMN_3130014		26889	10340	Cln8	ceroid-lipofuscinosis, neuronal 8	Chr8: 14.897214	11.9368	19.5	Chr8: 9.530463	-0.545764	22	0.00760598	0.240773	0.0622055	0.762744
ILM4070500	ILMN_4070500		14297	47908	Fxn	frataxin (Friedreich ataxia mitochondrial iron transport matrix protein)	Chr19: 24.261678	8.45655	15.7	Chr1: 78.940498	0.545719	22	0.00761226	0.324971	0.323095	0.107406
ILM106590450	ILMN_106590450		382641		LOC382641	similar to KIAA2019 protein	Chr12: 112.781319	6.99998	13.6	Chr9: 3.400000	-0.545631	22	0.00762465	0	-0.00479734	0.981444
ILM2640706	ILMN_2640706		66603	37827	Sip1	survivor of motor neuron protein interacting protein 1	Chr12: 59.027880	8.1357	12.7	Chr17: 81.622061	0.545616	22	0.00762678	0.202555	0.432733	0.027242
ILM103940711	ILMN_103940711		208922	40992	Cpeb3	cytoplasmic polyadenylation element binding protein 3	Chr19: 37.021950	10.5425	17.1	Chr2: 157.995222	-0.54552	22	0.0076403	0.41787	-0.512944	0.00737
ILM100060047	ILMN_100060047		77264	3723	Zfp142	zinc finger protein 142	Chr1: 74.566911	6.95064	10.5	Chr2: 88.346298	0.545511	22	0.00764161	0	0.540512	0.00436185
ILM1170204	ILMN_1170204		68836	12286	Mrpl52	mitochondrial ribosomal protein L52	Chr14: 54.429670	9.88191	9.1	Chr2: 78.100320	0.545468	22	0.00764769	0	0.210981	0.30086
ILM101090717	ILMN_101090717		70227	88409	Zfp619	zinc finger protein 619	Chr7: 39.540056	6.43756	18.2	Chr1: 92.373273	-0.54538	22	0.0076601	0	0.157841	0.441242
ILM1780039	ILMN_1780039		21923	55636	Tnc	tenascin C	Chr4: 64.000820	6.36754	11.4	Chr13: 7.000000	-0.545333	22	0.00766675	0.249227	0.322819	0.107724
ILM104070450	ILMN_104070450				LOC226574	polymorphic repetitive element, chromosome 14 at approximately 40 Mb	Chr12: 39.489577	15.0301	8.3	Chr2: 157.995222	0.545317	22	0.00766901	0	0.523988	0.0060042
ILM6200176	ILMN_6200176		70021	122217	Nt5dc2	5'-nucleotidase domain containing 2	Chr14: 31.138138	9.36792	12.8	Chr2: 78.100320	0.545273	22	0.00767527	0	0.259729	0.200069
ILM104010133	ILMN_104010133		68011	37730	Snrpg	small nuclear ribonucleoprotein polypeptide G	Chr6: 86.371807	7.16764	13.9	ChrX: 24.000000	0.545257	22	0.00767756	0	0.707512	5.2947e-05
ILM3800722	ILMN_3800722		231293	5474	C130090K23Rik	RIKEN cDNA C130090K23 gene	Chr5: 73.329356	7.01629	10.4	Chr7: 111.707135	-0.545129	22	0.00769568	0.308327	-0.391076	0.0482096
ILM102470070	ILMN_102470070		12013	916	Bach1	BTB and CNC homology 1	Chr16: 87.733145	6.64218	8.1	Chr6: 90.017712	-0.545121	22	0.00769688	0.372852	0.172815	0.398541
ILM6370452	ILMN_6370452		73736		Fcf1	FCF1 small subunit (SSU) processome component homolog (S. cerevisiae)	Chr4: 69.692459	11.712	15.8	Chr2: 78.100320	0.545019	22	0.00771137	0	0.409734	0.0376396
ILM107000452	ILMN_107000452		53610	7212	Nono	non-POU-domain-containing, octamer binding protein	ChrX: 20.688242	6.76634	11.7	Chr1: 66.636909	-0.54479	22	0.00774394	0.472532	0.566488	0.00255221
ILM101410280	ILMN_101410280		18640	88554	Pfkfb2	6-phosphofructo-2-kinase/fructose-2,6-biphosphatase 2	Chr1: 130.670231	6.68838	14.6	Chr19: 61.040795	0.544769	22	0.00774691	0.299951	-0.47301	0.0146694
ILM106590047	ILMN_106590047		98910	6879	Usp6nl	USP6 N-terminal like	Chr2: 6.443626	10.5668	13.4	Chr2: 7.696420	0.544764	22	0.00774769	0.678289	-0.109945	0.592882
ILM2630520	ILMN_2630520		68966	44286	Ngdn	neuroguidin, EIF4E binding protein	Chr14: 55.023997	11.4681	11.5	Chr3: 102.111029	0.544666	22	0.00776164	0.304038	0.680897	0.000128897
ILM2450601	ILMN_2450601		30059	40845	Timm10	translocase of inner mitochondrial membrane 10 homolog (yeast)	Chr2: 84.829926	9.83282	12	Chr2: 83.413222	0.544652	22	0.0077637	0.368915	-0.231587	0.254975
ILM3840731	ILMN_3840731		13660	81678	Ehd1	EH-domain containing 1	Chr19: 6.299845	9.67656	9.1	Chr17: 83.427876	0.544645	22	0.00776461	0.551823	0.160118	0.434596
ILM101230746	ILMN_101230746		72882		2900022L05Rik	RIKEN cDNA 2900022L05 gene	Chr11: 69.545463	6.60821	11.7	Chr9: 40.213083	-0.544616	22	0.00776878	0	0	1
ILM6770750	ILMN_6770750		19218	105703	Ptger3	prostaglandin E receptor 3 (subtype EP3)	Chr3: 157.644319	7.05866	9.2	Chr11: 107.964395	0.544605	22	0.00777039	0.262996	0.133846	0.514492
ILM105050088	ILMN_105050088		67339		1700066J03Rik	RIKEN cDNA 1700066J03, non-coding	Chr13: 58.148826	7.01049	15.3	ChrX: 9.334336	0.544563	22	0.00777631	0	0	1
ILM106940068	ILMN_106940068		74268	10683	Aven	apoptosis, caspase activation inhibitor	Chr2: 112.631122	9.29118	17.3	Chr2: 78.100320	0.544527	22	0.00778158	0.370053	0.00301959	0.98832
ILM103800064	ILMN_103800064		432945		EG432945	predicted gene, EG432945	Chr15: 40.511650	6.49074	19.8	Chr2: 72.401799	0.544525	22	0.00778184	0	-0.162729	0.427042
ILM6290487	ILMN_6290487		258871	74050	Olfr898	olfactory receptor 898	Chr9: 38.349865	7.69007	16.6	Chr11: 33.490349	-0.544435	22	0.0077947	0	-0.307876	0.125992
ILM6200075	ILMN_6200075		66957	41653	Serpinb11	serine (or cysteine) peptidase inhibitor, clade B (ovalbumin), member 11	Chr1: 107.380360	6.4136	11.1	Chr9: 94.904747	-0.544418	22	0.00779713	0.386495	-0.166634	0.415878
ILM6200377	ILMN_6200377		12585	7262	Cdr2	cerebellar degeneration-related 2	Chr7: 120.957154	13.7893	10	Chr19: 3.337223	-0.544405	22	0.00779899	0.303852	0.288779	0.152498
ILM1990288	ILMN_1990288		243469		Igk	immunoglobulin kappa chain complex	Chr6: 69.305098	8.66781	8.4	Chr7: 117.559409	-0.544404	22	0.00779913	0.292171	0.513875	0.00724561
ILM580286	ILMN_580286		19822	37711	Rnf4	ring finger protein 4	Chr5: 34.352484	9.50261	12.3	Chr13: 7.000000	-0.544335	22	0.00780908	0.42714	-0.061427	0.765631
ILM4810687	ILMN_4810687		19353	69035	Rac1	RAS-related C3 botulinum substrate 1	Chr5: 143.506063	8.55638	17.5	Chr2: 79.343444	-0.544329	22	0.00780996	0.314752	-0.206405	0.311706
ILM101940551	ILMN_101940551				9626965_138_rc-S	mouse mammary tumor virus LTR insert (Illumina control probe)	Chr6: 68.247020	6.71196	13	Chr3: 102.111029	-0.544284	22	0.0078164	0	0	1
ILM104920402	ILMN_104920402		74909		4930467J12Rik	RIKEN cDNA 4930467J12 gene	Chr13: 114.586732	6.90994	12.1	Chr1: 170.949421	-0.544164	22	0.00783359	0	0	1
ILM2940441	ILMN_2940441				Cpe	carboxypeptidase E	Chr8: 64.963261	7.31046	11.2	Chr6: 123.700298	-0.544163	22	0.00783374	0	-0.51765	0.00675913
ILM3850102	ILMN_3850102		19044	262	Ppox	protoporphyrinogen oxidase	Chr1: 171.279872	10.0332	13.3	Chr2: 78.100320	-0.544144	22	0.00783657	0.422186	0.565858	0.00258694
ILM5910066	ILMN_5910066		229214	18865	Gpr103	G protein-coupled receptor 103	Chr3: 36.180111	6.57419	15	Chr19: 4.845967	0.544106	22	0.00784206	0.330618	0.0190699	0.92633
ILM106900576	ILMN_106900576		433646		1700061I17Rik	RIKEN cDNA 1700061I17	Chr3: 117.061120	6.87523	11.6	Chr9: 72.152200	0.543973	22	0.00786124	0	-0.0443565	0.829645
ILM6400390	ILMN_6400390		53608	3435	Map3k6	mitogen-activated protein kinase kinase kinase 6	Chr4: 133.252839	7.01737	13.3	Chr2: 83.413222	0.543922	22	0.00786856	0.321459	-0.187928	0.357913
ILM7100463	ILMN_7100463		99543	10613	Olfml3	olfactomedin-like 3	Chr3: 103.735555	6.84715	14.5	Chr2: 14.395051	-0.54392	22	0.0078688	0.357838	0.0705403	0.732032
ILM430577	ILMN_430577		17454	10365	Mov10	Moloney leukemia virus 10	Chr3: 104.795141	7.32019	14	Chr7: 117.164563	0.543874	22	0.00787547	0.405488	0.199685	0.328065
ILM670082	ILMN_670082		19358	48322	Rad23a	RAD23a homolog (S. cerevisiae)	Chr8: 84.837713	11.697	20	Chr8: 80.868085	-0.543831	22	0.00788172	0.323661	-0.172595	0.399152
ILM3170402	ILMN_3170402		12626	74521	Cetn3	centrin 3	Chr13: 81.796707	12.0691	17.3	Chr1: 78.940498	0.543774	22	0.00788997	0.395738	0.367384	0.0648431
ILM6660601	ILMN_6660601		24074	11768	Taf7	TAF7 RNA polymerase II, TATA box binding protein (TBP)-associated factor	Chr18: 37.641473	6.8054	13.7	Chr2: 169.897347	-0.543764	22	0.00789149	0.488053	0.439655	0.0246141
ILM102190021	ILMN_102190021		320609	66198	Fam40b	family with sequence similarity 40, member B (homolog of yeast FAR11 protein 2)	Chr6: 29.959422	7.15713	11.7	Chr2: 88.346298	0.543754	22	0.00789287	0	0	1
ILM6550035	ILMN_6550035		68202	3664	Ndufa5	NADH dehydrogenase (ubiquinone) 1 alpha subcomplex, 5	Chr6: 24.527272	11.9186	9.6	Chr1: 92.373273	0.54374	22	0.00789489	0.397326	-0.487849	0.0114642
ILM5220142	ILMN_5220142		98383		AI481316	expressed sequence AI481316	Chr1: 167.222920	11.1522	11.8	Chr2: 78.100320	0.543599	22	0.00791537	0	0.477071	0.0137266
ILM3170088	ILMN_3170088		23908	8025	Hs2st1	heparan sulfate 2-O-sulfotransferase 1	Chr3: 144.431370	7.22246	12.6	Chr4: 101.430243	0.543578	22	0.00791837	0.369741	-0.202153	0.321997
ILM103130722	ILMN_103130722		76611		1700071A11Rik	RIKEN cDNA 1700071A11 gene	Chr9: 55.148727	7.13067	10.2	ChrX: 24.000000	0.543548	22	0.00792272	0	-0.185972	0.36303
ILM104760601	ILMN_104760601		382585		LOC382585	similar to RIKEN cDNA 2510010F15	Chr12: 36.090849	9.50271	9.8	Chr2: 9.829662	-0.543424	22	0.00794076	0	0.03019	0.883604
ILM102650520	ILMN_102650520		70603	8156	Mutyh	mutY homolog (E. coli)	Chr4: 116.819359	6.94741	22.9	Chr4: 121.044402	0.543335	22	0.00795369	0.198143	0.536606	0.00471079
ILM104560601	ILMN_104560601		72614	12474	Pih1d2	PIH1 domain containing 2	Chr9: 50.622243	6.42976	8.4	Chr12: 75.331224	0.543326	22	0.00795511	0	0.0624642	0.761785
ILM104850204	ILMN_104850204		68949		1500012F01Rik	SNORD-host RNA Zfas1 (mammary gland)	Chr2: 167.065771	12.3698	9.9	Chr2: 78.100320	0.543273	22	0.00796273	0.294999	0.326947	0.103042
ILM2120164	ILMN_2120164		100764	12585	1110008J03Rik	RIKEN cDNA 1110008J03 gene	Chr5: 120.609325	7.14386	10.8	Chr2: 82.106116	0.543211	22	0.00797191	0	-0.654145	0.000289131
ILM106110112	ILMN_106110112		73013		2900054D09Rik	RIKEN cDNA 2900054D09 gene	Chr10: 70.027190	6.72043	8.2	Chr5: 90.012727	0.5432	22	0.00797342	0	0	1
ILM5340180	ILMN_5340180		30963	69153	Ptpla	protein tyrosine phosphatase-like (proline instead of catalytic arginine), member A (3-hydroxyacyl-CoA dehydrates 1)	Chr2: 162.899168	9.48333	17.6	Chr2: 78.100320	0.543095	22	0.00798882	0.327956	-0.152204	0.457928
ILM102230546	ILMN_102230546				SV40_small_t_Ag	Small t specific_166 (Illumina control probe)	ChrZ: 1.000000	6.34666	10.1	Chr5: 4.468199	-0.543071	22	0.00799236	0	0	1
ILM6400088	ILMN_6400088		239318		Plcxd3	phosphatidylinositol-specific phospholipase C, X domain containing 3	Chr15: 4.520185	8.7297	11.3	Chr4: 101.430243	-0.543058	22	0.00799418	0.166448	-0.25465	0.209325
ILM101580128	ILMN_101580128		83671	12854	Sytl2	synaptotagmin-like 2 (exophilin-4)	Chr7: 90.387424	6.58476	13.2	Chr18: 46.275839	-0.543004	22	0.00800217	0.388055	-0.148568	0.468864
ILM104570575	ILMN_104570575		384008		LOC384008	similar to Fbxl10 protein	Chr4: 40.913124	6.69335	10.6	Chr2: 83.413222	0.542994	22	0.00800365	0	-0.000267682	0.998965
ILM3850100	ILMN_3850100		21916	20701	Tmod1	tropomodulin 1	Chr4: 46.114364	11.1702	13.6	Chr2: 157.995222	-0.542955	22	0.00800935	0.456765	-0.0165785	0.935934
ILM100450647	ILMN_100450647		68517		1110019N06Rik	RIKEN cDNA 1110019N06 gene	Chr14: 62.372269	7.2629	10.9	Chr2: 9.829662	0.542927	22	0.00801345	0	0	1
ILM103120435	ILMN_103120435		228829	9507	Phf20	PHD finger protein 20	Chr2: 156.287834	7.74681	17.2	Chr7: 48.977065	0.542852	22	0.00802445	0.184703	0.144985	0.479772
ILM103780368	ILMN_103780368		76605		1700042O13Rik	RIKEN cDNA 1700042O13 gene	Chr3: 8.746663	6.45691	10.3	Chr2: 35.013636	0.542794	22	0.00803292	0	0	1
ILM104590102	ILMN_104590102		12728	73872	Clcn5	chloride channel 5	ChrX: 7.160189	6.62529	10.1	Chr9: 73.520597	0.542745	22	0.00804022	0.316223	-0.0257552	0.900612
ILM1580722	ILMN_1580722		278180	48515	Vsig4	V-set and immunoglobulin domain containing 4	ChrX: 96.247421	6.71108	12.5	Chr4: 109.169766	0.542705	22	0.00804606	0.368433	0.0253588	0.902135
ILM2450053	ILMN_2450053		214189	5088	Scgn	secretagogin, EF-hand calcium binding protein	Chr13: 23.989775	6.5974	10.8	Chr7: 26.134324	-0.542655	22	0.00805336	0.26419	-0.256111	0.206632
ILM780079	ILMN_780079		19895	6943	Rpia	ribose 5-phosphate isomerase A	Chr6: 70.765963	11.5229	10.7	Chr4: 101.430243	0.54263	22	0.00805714	0.303892	0.679469	0.000134854
ILM104570369	ILMN_104570369		78757	34317	Rictor	RPTOR independent companion of MTOR, complex 2	Chr15: 6.760394	6.92036	14.4	Chr1: 43.215598	-0.54262	22	0.0080586	0.328689	0	1
ILM730603	ILMN_730603		114896	24990	Afg3l1	AFG3(ATPase family gene 3)-like 1 (yeast)	Chr8: 123.501845	9.85993	11.5	Chr2: 157.995222	0.542609	22	0.00806014	0.214572	-0.0694339	0.736087
ILM6380450	ILMN_6380450		73341	3561	Arhgef6	Rac/Cdc42 guanine nucleotide exchange factor (GEF) 6	ChrX: 57.231707	8.8089	13.2	Chr4: 101.430243	-0.542574	22	0.00806539	0.389235	0.620858	0.000713285
ILM240739	ILMN_240739		229615	4447	Pias3	protein inhibitor of activated STAT 3	Chr3: 96.983201	7.36468	14.9	Chr16: 27.360729	-0.54249	22	0.00807777	0.458295	-0.00925175	0.964222
ILM105390487	ILMN_105390487		15159	3897	Hccs	holocytochrome c synthetase	ChrX: 169.250474	6.56082	11	Chr1: 70.759517	-0.542456	22	0.0080827	0.294711	0.0510257	0.804485
ILM104590041	ILMN_104590041		380771		LOC380771	similar to ribosomal protein L35a	Chr12: 85.662511	7.13001	10.3	Chr1: 70.759517	0.54226	22	0.0081118	0	0.336561	0.092728
ILM4280114	ILMN_4280114		12866	36082	Cox7a2	cytochrome c oxidase, subunit VIIa 2	Chr9: 79.755381	9.37851	9.7	Chr6: 90.017712	0.54223	22	0.00811612	0.35856	-0.266444	0.188268
ILM105700072	ILMN_105700072		246179	31402	Fcmd	Fukuyama type congenital muscular dystrophy homolog (human)	Chr4: 53.765392	7.09596	16.4	Chr2: 94.030822	0.542228	22	0.00811655	0.294558	-0.727593	2.53224e-05
ILM2450725	ILMN_2450725		71989	32794	Rpusd4	RNA pseudouridylate synthase domain containing 4	Chr9: 35.275672	9.04956	20	Chr2: 82.047080	0.542203	22	0.00812024	0	0.283906	0.159854
ILM100070100	ILMN_100070100		384553		LOC384553	similar to OBOX4	Chr7: 15.591470	6.78763	8.4	Chr13: 112.636263	0.542157	22	0.00812701	0	0.187742	0.358397
ILM2030500	ILMN_2030500		105278	8109	Ccrk	cell cycle related kinase	Chr13: 64.437407	6.5947	10.1	Chr2: 83.413222	0.542146	22	0.00812863	0.373493	0.0616421	0.764833
ILM100730341	ILMN_100730341		22718	115746	Zfp60	zinc finger protein 60	Chr7: 27.750336	6.54903	10.6	Chr10: 80.452285	-0.542088	22	0.00813721	0.375693	-0.275458	0.173196
ILM6770433	ILMN_6770433		68565	32391	Mrps18a	mitochondrial ribosomal protein S18A	Chr17: 46.128695	9.74168	13.3	Chr1: 78.932505	0.542065	22	0.00814065	0	-0.366735	0.065354
ILM102900086	ILMN_102900086		67556	6274	Pigm	phosphatidylinositol glycan anchor biosynthesis, class M	Chr1: 172.376326	7.13484	9.5	Chr19: 44.191429	0.542058	22	0.00814164	0	0.0350607	0.864983
ILM380577	ILMN_380577		297522		Sec13l1	SEC13-like 1 (S. cerevisiae)	Chr6: 113.728176	12.0433	19.3	ChrX: 24.000000	0.542028	22	0.0081462	0	0	1
ILM6860086	ILMN_6860086		234728	10144	BC025546	cDNA sequence BC025546	Chr8: 110.224093	7.81755	13.5	Chr2: 82.047080	0.54202	22	0.00814742	0	0.0602816	0.769884
ILM2680332	ILMN_2680332		55942	8365	Sertad1	SERTA domain containing 1	Chr7: 27.489958	9.53039	10.6	Chr2: 94.030822	-0.542008	22	0.00814919	0.293545	0.113115	0.582196
ILM2630397	ILMN_2630397		216227	13584	Slc17a8	solute carrier family 17 (sodium-dependent inorganic phosphate cotransporter), member 8	Chr10: 89.574246	6.48684	10.1	Chr8: 117.545014	-0.541935	22	0.00816002	0.233661	-0.165318	0.419621
ILM5080091	ILMN_5080091		109113	17001	Uhrf2	ubiquitin-like, containing PHD and RING finger domains 2	Chr19: 30.089270	8.14114	13.2	Chr3: 155.541974	-0.541865	22	0.00817045	0.318783	0.39476	0.0459568
ILM5910577	ILMN_5910577		56697	32452	Akap10	A kinase (PRKA) anchor protein 10	Chr11: 61.871608	6.64992	9.1	Chr2: 82.106116	0.541829	22	0.00817578	0.433982	0.25091	0.216321
ILM2470114	ILMN_2470114		18770	37286	Pklr	pyruvate kinase liver and red blood cell	Chr3: 89.145536	8.30795	11.7	Chr8: 95.762383	0.541823	22	0.00817666	0.322863	0.00676735	0.973826
ILM4810037	ILMN_4810037		12043	527	Bcl2	B-cell leukemia/lymphoma 2	Chr1: 106.712234	8.46219	10.9	Chr9: 7.785297	-0.541799	22	0.00818027	0.254373	0.510143	0.00775518
ILM100840066	ILMN_100840066		76109		5830460E08Rik	RIKEN cDNA 5830460E08 gene	Chr7: 75.613133	6.39745	11.5	ChrX: 9.334336	0.541778	22	0.00818333	0	0	1
ILM940121	ILMN_940121		110954	122289	Rpl10	ribosomal protein 10	ChrX: 74.272737	14.066	12.7	Chr2: 93.321195	0.541766	22	0.00818515	0.441242	0.230221	0.257865
ILM450280	ILMN_450280		319475	23493	Zfp672	zinc finger protein 672	Chr11: 58.315217	10.0732	13.4	Chr4: 107.548653	0.541734	22	0.00819001	0	-0.195127	0.339452
ILM102940014	ILMN_102940014		399510	38199	Map4k5	mitogen-activated protein kinase kinase kinase kinase 5	Chr3: 88.552895	9.41345	16.1	Chr1: 93.251503	0.541648	22	0.00820285	0.248775	0.284326	0.159211
ILM1340239	ILMN_1340239		13587	40596	Ear2	eosinophil-associated, ribonuclease A family, member 2	Chr14: 43.875317	10.6098	10.7	Chr2: 88.346298	-0.541611	22	0.0082083	0.482886	0.785409	2.007e-06
ILM104560452	ILMN_104560452		385251		LOC385251	similar to Cleavage and polyadenylation specificity factor, 73 kDa subunit (CPSF 73 kDa subunit)	Chr12: 21.310872	6.75454	13.7	Chr15: 83.114394	-0.541594	22	0.00821087	0	0.29911	0.137707
ILM107050368	ILMN_107050368		75951		4930578M01Rik	RIKEN cDNA 4930578M01 gene	Chr15: 98.989035	6.82083	14.2	Chr15: 83.114394	-0.541575	22	0.00821372	0	0	1
ILM101780670	ILMN_101780670		75233		4930532M18Rik	RIKEN cDNA 4930532M18 gene	Chr1: 154.270283	6.41638	16	ChrX: 9.334336	-0.541544	22	0.00821842	0	0.0276447	0.89336
ILM106290025	ILMN_106290025		73320		1700047F07Rik	RIKEN cDNA 1700047F07 gene	Chr4: 107.715245	6.40145	15	Chr5: 30.834663	-0.541531	22	0.00822025	0	0	1
ILM940044	ILMN_940044		69192	2658	Dhx16	DEAH (Asp-Glu-Ala-His) box polypeptide 16	Chr17: 35.892495	7.05635	10	Chr3: 23.439163	0.541521	22	0.00822185	0.0720106	0.600847	0.00117083
ILM2970278	ILMN_2970278		94232	41346	Ubqln4	ubiquilin 4	Chr3: 88.569347	9.00152	7.9	Chr7: 3.619131	0.541406	22	0.00823907	0.290576	-0.317968	0.113425
ILM6130541	ILMN_6130541		56758	23186	Mbnl1	muscleblind-like 1 (Drosophila)	Chr3: 60.501324	7.96088	10.3	Chr2: 88.346298	-0.541381	22	0.00824272	0.305458	0.464972	0.0166929
ILM3520014	ILMN_3520014		72667	10139	Zfp444	zinc finger protein 444	Chr7: 6.189765	6.36217	12.7	Chr12: 99.580026	0.5413	22	0.00825494	0	-0.342219	0.0870308
ILM104610538	ILMN_104610538		21632		Tcrg-V1	T-cell receptor gamma, variable 1	ChrUn: 1.000000	6.62129	10.9	Chr2: 83.413222	-0.541201	22	0.00826984	0.461865	0	1
ILM102120452	ILMN_102120452		74274		1700067C04Rik	RIKEN cDNA 1700067C04 gene	Chr2: 172.468632	6.89777	13.4	Chr5: 146.723550	0.541169	22	0.00827462	0	0	1
ILM6200452	ILMN_6200452		109162		2810036E22Rik	RIKEN cDNA 2810036E22 gene	Chr18: 52.490638	6.98957	16.4	Chr2: 94.537781	0.540972	22	0.00830427	0	0	1
ILM5360152	ILMN_5360152		22340	2535	Vegfb	vascular endothelial growth factor B	Chr19: 6.982683	9.98553	14.3	Chr9: 118.000000	0.540895	22	0.00831594	0.276403	-0.276577	0.171385
ILM100580121	ILMN_100580121		67553	11693	Gstcd	glutathione S-transferase C-terminal domain containing	Chr3: 133.082174	6.98872	13.8	Chr2: 157.995222	0.540887	22	0.00831716	0	0.0909464	0.658599
ILM2450364	ILMN_2450364		21956	68050	Tnnt2	troponin T2, cardiac	Chr1: 135.852143	6.93082	10.8	Chr1: 139.521090	-0.54087	22	0.00831972	0.279955	0	1
ILM105690242	ILMN_105690242		17847		Usp34	ubiquitin specific peptidase 34	Chr11: 23.455993	6.59639	13.6	Chr3: 155.782707	0.540719	22	0.00834262	0.277503	-0.264277	0.192023
ILM540500	ILMN_540500		67630	41670	Samd8	sterile alpha motif domain containing 8	Chr14: 21.783710	6.58874	17.5	Chr2: 82.106116	0.540655	22	0.00835237	0.215638	-0.180485	0.377609
ILM5570725	ILMN_5570725		109272	1846	Mybpc1	myosin binding protein C, slow-type	Chr10: 88.518494	6.43361	12.5	Chr2: 155.235028	0.540568	22	0.00836547	0.278873	0	1
ILM3830707	ILMN_3830707		19334	10782	Rab22a	RAB22A, member RAS oncogene family	Chr2: 173.704402	7.83424	9.7	Chr19: 35.618002	0.540391	22	0.00839246	0.442908	0.135199	0.510209
ILM100940504	ILMN_100940504		381693		4930434E21Rik	RIKEN cDNA 4930434E21 gene	Chr5: 149.606318	6.41462	16.5	Chr13: 8.804094	0.540318	22	0.00840352	0	0.183477	0.369617
ILM103830706	ILMN_103830706		54216	36101	Pcdh7	protocadherin 7	Chr5: 58.201551	6.60987	10.5	Chr1: 93.673177	0.540307	22	0.00840522	0.384597	0.023787	0.908175
ILM106550563	ILMN_106550563		17685	210	Msh2	mutS homolog 2 (DNA mismatch repair)	Chr17: 87.679328	7.49562	11.1	Chr2: 9.829662	0.540173	22	0.00842573	0.195293	0.589369	0.00153357
ILM110072	ILMN_110072		107701	22334	Sf3b4	splicing factor 3b, subunit 4	Chr3: 96.177129	11.2039	9	Chr2: 78.100320	0.540147	22	0.00842961	0.297352	0.411018	0.0369865
ILM460519	ILMN_460519		54196	3412	Pabpn1	polyadenylate-binding protein 2	Chr14: 54.896971	12.4516	18.8	Chr2: 70.613187	0.540104	22	0.00843624	0.342956	0.286828	0.155413
ILM103850528	ILMN_103850528		230234	56788	BC026590	cDNA sequence BC026590	Chr4: 56.807707	6.85906	14.2	Chr2: 78.100320	0.54008	22	0.00843986	0.433675	0.195414	0.338729
ILM104210450	ILMN_104210450		382564		LOC382564	similar to adhesion molecule AMICA	Chr12: 6.006339	7.42737	14.4	Chr4: 104.166427	-0.539993	22	0.00845318	0	0	1
ILM100360711	ILMN_100360711		21418	2421	Tcfap2a	transcription factor AP-2, alpha	Chr13: 40.715771	6.7804	11.9	Chr19: 35.573941	-0.539951	22	0.00845959	0.419863	-0.173252	0.397332
ILM105550685	ILMN_105550685				F830002E14Rik	RIKEN F830002E14Rik	Chr9: 3.025545	8.44624	14.7	Chr2: 79.343444	-0.539941	22	0.00846119	0	0	1
ILM2630079	ILMN_2630079		236930	44945	Ercc6l	excision repair cross-complementing rodent repair deficiency complementation group 6 - like	ChrX: 102.143155	7.23535	11.4	Chr16: 27.062879	-0.539901	22	0.00846725	0.320815	0.861266	1.62339e-08
ILM103830022	ILMN_103830022		269642	19546	Nat8l	N-acetyltransferase 8-like	Chr5: 34.005658	6.82923	11.2	Chr1: 35.935430	-0.53984	22	0.00847666	0.33272	0.0141314	0.945375
ILM104570168	ILMN_104570168		75731	5666	5133401N09Rik	RIKEN cDNA 5133401N09 gene	Chr13: 58.164454	6.83747	11.2	Chr2: 83.413222	0.539692	22	0.00849941	0	0.188065	0.357555
ILM2100324	ILMN_2100324		71452	12393	Ankrd40	ankyrin repeat domain 40	Chr11: 94.339747	8.01779	12.5	Chr4: 101.430243	0.53967	22	0.0085028	0	-0.11147	0.587731
ILM4050358	ILMN_4050358		22619	8001	Siae	sialic acid acetylesterase	Chr9: 37.647923	7.17275	11.7	Chr1: 88.137883	0.539653	22	0.00850536	0.464372	0.238338	0.24099
ILM5290019	ILMN_5290019		11951	38017	Atp5g1	ATP synthase, H+ transporting, mitochondrial F0 complex, subunit c1 (subunit 9)	Chr11: 96.073542	12.3611	10.1	Chr2: 78.100320	0.539598	22	0.0085139	0.271924	-0.305802	0.128695
ILM7150743	ILMN_7150743		101568	9509	Vrk3	vaccinia related kinase 3	Chr7: 44.645485	10.4916	11.9	Chr17: 79.160685	-0.539519	22	0.00852604	0.467915	0.23466	0.248546
ILM50129	ILMN_50129		212127	13463	Proser1	proline and serine-rich protein 1	Chr3: 53.481405	8.48826	12.3	Chr10: 3.180582	0.539472	22	0.00853335	0	0	1
ILM104540215	ILMN_104540215		65945	8814	Clstn1	calsyntenin 1	Chr4: 149.648467	6.72895	15.7	Chr5: 76.145896	0.539448	22	0.0085371	0.338675	-0.417057	0.0340338
ILM2320671	ILMN_2320671		98403	9188	Zfp451	zinc finger protein 451	Chr1: 33.761839	8.15634	14.4	Chr16: 27.062879	0.539301	22	0.00855978	0.272575	0.604746	0.00106577
ILM1410368	ILMN_1410368		64658	11207	Mrps25	mitochondrial ribosomal protein S25	Chr6: 92.178751	8.05121	10.3	Chr2: 78.100320	0.539289	22	0.00856156	0.182041	-0.327251	0.102703
ILM103710497	ILMN_103710497		233220		LOC233220	similar to MrgA6 G protein-coupled receptor	Chr7: 47.235596	6.47975	10.2	Chr2: 14.395051	-0.539248	22	0.00856791	0	0	1
ILM4280097	ILMN_4280097		26886	32519	Cenph	centromere protein H	Chr13: 100.759921	10.2006	11.1	Chr2: 94.030822	0.539245	22	0.00856836	0.420481	0.818123	3.30661e-07
ILM5130292	ILMN_5130292		108121	14345	U2af1	U2 small nuclear ribonucleoprotein auxiliary factor (U2AF) 1	Chr17: 3.044278	10.6125	15.2	Chr2: 79.343444	0.539237	22	0.00856973	0.332582	0.605951	0.00103502
ILM6660372	ILMN_6660372		234700	18397	Nrn1l	neuritin 1-like	Chr8: 105.894906	6.75296	11.2	Chr2: 9.829662	0.539224	22	0.0085717	0.326227	-0.182827	0.371345
ILM6980619	ILMN_6980619		66942	6697	Ddx18	DEAD (Asp-Glu-Ala-Asp) box polypeptide 18	Chr1: 121.555219	10.0248	16	Chr2: 78.100320	0.539198	22	0.00857576	0	0.523785	0.00602719
ILM2230390	ILMN_2230390		14702	40715	Gng2	guanine nucleotide binding protein (G protein), gamma 2 subunit	Chr14: 19.875558	8.1858	9.6	Chr1: 73.418156	-0.539087	22	0.00859285	0.402851	0.399137	0.0433887
ILM1770102	ILMN_1770102		72519	23117	Tmem55a	transmembrane protein 55A	Chr4: 14.914939	9.24419	11.5	Chr9: 68.403735	0.539068	22	0.00859593	0	-0.329726	0.0999772
ILM2940300	ILMN_2940300		16882	32109	Lig3	ligase III, DNA, ATP-dependent	Chr11: 82.801946	7.9935	10.3	Chr2: 93.321195	0.539031	22	0.00860166	0.305862	-0.149567	0.465845
ILM106510403	ILMN_106510403		12565	9450	Cdh9	cadherin 9	Chr15: 16.855976	6.5616	14.8	Chr2: 88.346298	0.538911	22	0.00862023	0.176471	0.0106653	0.95876
ILM3360142	ILMN_3360142		16818	3911	Lck	lymphocyte protein tyrosine kinase	Chr4: 129.548666	9.45646	17.8	Chr4: 129.572170	-0.538856	22	0.00862881	0.359935	0.807306	6.23052e-07
ILM5270278	ILMN_5270278		23871	3837	Ets1	E26 avian leukemia oncogene 1, 5' domain	Chr9: 32.752838	6.74606	18	Chr9: 31.156625	-0.538766	22	0.00864288	0.385434	0.775861	3.20753e-06
ILM1980369	ILMN_1980369		78929	6337	Polr3h	polymerase (RNA) III (DNA directed) polypeptide H	Chr15: 81.916103	9.27118	12.8	Chr2: 78.100320	0.538715	22	0.00865086	0	0.0384757	0.851968
ILM1500288	ILMN_1500288		15980	4041	Ifngr2	interferon gamma receptor 2	Chr16: 91.563774	8.80608	14.9	Chr1: 73.418156	-0.538699	22	0.00865326	0.355294	0.453413	0.02
ILM6660484	ILMN_6660484		70495	38097	Atp6ap2	ATPase, H+ transporting, lysosomal accessory protein 2	ChrX: 12.605184	8.21446	9.2	Chr4: 6.889944	-0.538672	22	0.00865754	0.375839	0.0158227	0.938849
ILM2120390	ILMN_2120390		69161	41466	Manbal	mannosidase, beta A, lysosomal-like	Chr2: 157.396662	10.4186	13.3	Chr2: 82.047080	0.538669	22	0.00865799	0	0.114892	0.576242
ILM100520093	ILMN_100520093		320179		B230216C01Rik	RIKEN cDNA B230216C01 gene	Chr2: 67.658086	6.79559	8	Chr7: 111.707135	-0.538661	22	0.00865919	0	0	1
ILM102060253	ILMN_102060253		71796		1110067B18Rik	RIKEN cDNA 1110067B18 gene	Chr5: 53.269097	7.65723	13.4	Chr4: 132.619876	0.53865	22	0.00866092	0	0.318556	0.112721
ILM3130037	ILMN_3130037		72947	75268	Agxt2l2	alanine-glyoxylate aminotransferase 2-like 2	Chr11: 51.593928	7.38213	11.6	Chr5: 107.072667	0.538624	22	0.00866498	0	-0.125934	0.53987
ILM101090064	ILMN_101090064		104799	41464	AI413782	expressed sequence AI413782	Chr12: 87.208731	6.47829	9.1	Chr2: 88.346298	0.538519	22	0.00868149	0.247408	-0.39213	0.0475567
ILM4280541	ILMN_4280541		239099	10828	Homez	homeodomain leucine zipper-encoding gene	Chr14: 54.855839	7.4781	11.6	Chr2: 9.829662	-0.53851	22	0.00868291	0.333949	0.0301616	0.883713
ILM102350739	ILMN_102350739		20845	297	Star	steroidogenic acute regulatory protein	Chr8: 25.812608	6.66546	15.2	Chr19: 3.337223	0.538464	22	0.00868999	0.293639	-0.121092	0.555688
ILM1340041	ILMN_1340041		56736	6573	Rnf14	ring finger protein 14	Chr18: 38.313292	7.78554	15.3	Chr18: 35.812661	-0.53837	22	0.00870473	0.421586	-0.148762	0.468277
ILM106980332	ILMN_106980332		231713	6891	C330023M02Rik	RIKEN cDNA C330023M02 gene	Chr5: 121.439979	8.35838	13	Chr2: 78.100320	0.538351	22	0.00870768	0	0.0993066	0.629338
ILM1230110	ILMN_1230110		14155	7714	Fem1b	feminization 1 homolog b (C. elegans)	Chr9: 62.792144	9.93582	13.5	Chr19: 3.337223	0.538292	22	0.008717	0.351362	0.247472	0.222892
ILM110102	ILMN_110102		50722	56674	Dkkl1	dickkopf-like 1	Chr7: 45.210354	7.09575	21.6	Chr2: 102.764753	0.538289	22	0.00871749	0.372565	-0.00647276	0.974965
ILM105860438	ILMN_105860438		71215		4933436F18Rik	RIKEN cDNA 4933436F18 gene	Chr12: 83.119541	6.57788	10.6	Chr9: 115.524788	-0.538276	22	0.00871956	0	0	1
ILM6350170	ILMN_6350170		24465		Hprt	hypoxanthine guanine phosphoribosyl transferase	ChrX: 53.021265	11.4219	14.7	Chr2: 79.343444	0.538192	22	0.00873279	0	0	1
ILM104150139	ILMN_104150139		105663	17691	Thtpa	thiamine triphosphatase	Chr14: 55.098868	8.55551	9.1	Chr2: 78.100320	0.538174	22	0.00873554	0.494142	-0.600281	0.00118679
ILM105550100	ILMN_105550100		74968		4930465M20Rik	RIKEN cDNA 4930465M20 gene	Chr12: 107.723997	6.54449	14	Chr2: 82.047080	-0.53809	22	0.00874877	0	0	1
ILM104670100	ILMN_104670100		13713	3833	Elk3	member of ETS oncogene family	Chr10: 93.248464	6.45435	12.8	Chr10: 80.452285	-0.538048	22	0.00875536	0.510516	0.173351	0.39706
ILM100380167	ILMN_100380167				3830429L09Rik	hypothetical ADP-ribosylation structure containing protein	Chr15: 76.241208	7.10662	12.9	Chr6: 52.384616	0.537998	22	0.00876333	0	-0.0856867	0.677266
ILM5900523	ILMN_5900523		229541	28281	Dennd4b	DENN/MADD domain containing 4B	Chr3: 90.561918	7.80293	10.8	Chr7: 111.707135	-0.537966	22	0.00876838	0.401735	0.386041	0.0514282
ILM6370368	ILMN_6370368		12424	583	Cck	cholecystokinin	Chr9: 121.490040	6.59372	11.3	Chr13: 37.309272	0.537953	22	0.00877033	0.249448	-0.234769	0.24832
ILM2970050	ILMN_2970050		67332	3078	Snrpd3	small nuclear ribonucleoprotein D3 polypeptide 18kDa	Chr10: 75.532206	12.4044	13.4	Chr9: 68.403735	0.537945	22	0.00877161	0.29782	0.560699	0.00288674
ILM105290082	ILMN_105290082		77924		A430102A20Rik	RIKEN cDNA A430102A20 gene	Chr11: 120.933506	6.38122	16	Chr6: 123.700298	0.53789	22	0.00878032	0	0	1
ILM102510026	ILMN_102510026		380831		Gm1572	gene model 1572, (NCBI)	Chr13: 15.440326	6.84476	11	Chr2: 78.100320	0.537887	22	0.00878076	0	0	1
ILM106770471	ILMN_106770471		67785		Zmym4	zinc finger, MYM-type 4	Chr4: 126.862436	8.29627	12.4	Chr4: 28.322409	0.537829	22	0.00879001	0	-0.342065	0.0871832
ILM106380242	ILMN_106380242		99951		A230104O07Rik	RIKEN cDNA A230104O07 gene	Chr3: 51.258692	6.38859	15	Chr13: 8.804094	0.537715	22	0.00880797	0	0	1
ILM104730647	ILMN_104730647		64898	8769	Lpin2	lipin 2	Chr17: 71.249477	11.0026	12.5	Chr2: 76.018672	-0.537685	22	0.00881283	0.327144	0.123285	0.548499
ILM3440369	ILMN_3440369		19701	20151	Ren1	renin 1 structural	Chr1: 133.360089	7.1986	11.7	Chr1: 88.137883	-0.537682	22	0.00881322	0.271225	-0.277774	0.169463
ILM101990390	ILMN_101990390		80876	74574	Ifitm2	interferon induced transmembrane protein 2	Chr7: 140.954883	11.2312	11.9	Chr2: 78.100320	0.53768	22	0.00881352	0.392069	0.0206412	0.920278
ILM6480601	ILMN_6480601		100155	79783	AI481877	expressed sequence AI481877	ChrUn: 1.000000	7.10475	8.4	Chr2: 9.829662	-0.537617	22	0.00882357	0	0	1
ILM104120050	ILMN_104120050		434377	103820	Zfp560	zinc finger protein 560	Chr9: 20.385044	7.83194	12	Chr4: 101.430243	0.537614	22	0.00882397	0	-0.40599	0.0395968
ILM5690528	ILMN_5690528		17427	40628	Mns1	meiosis-specific nuclear structural protein 1	Chr9: 72.458476	12.4466	33.2	Chr9: 72.152200	0.537573	22	0.00883058	0.249642	0.640456	0.000424516
ILM2190280	ILMN_2190280		70951	23356	Spata1	spermatogenesis associated 1	Chr3: 146.457241	6.54744	13	Chr13: 3.150000	-0.537557	22	0.00883311	0	-0.0833127	0.685753
ILM102760706	ILMN_102760706		230883	28426	Aadacl3	arylacetamide deacetylase-like 3	Chr4: 144.455839	6.79719	8.3	Chr7: 111.707135	-0.537519	22	0.00883908	0	0.0591607	0.774054
ILM4480603	ILMN_4480603		11932	36075	Atp1b2	ATPase, Na+/K+ transporting, beta 2 polypeptide	Chr11: 69.599991	8.76524	8.2	Chr1: 73.418156	0.537364	22	0.00886378	0.465151	-0.238804	0.240045
ILM100630707	ILMN_100630707		209558	3683	Enpp3	ectonucleotide pyrophosphatase/phosphodiesterase 3	Chr10: 24.773625	6.89349	11.3	Chr2: 94.030822	0.537343	22	0.00886705	0.35242	-0.342406	0.0868477
ILM101980671	ILMN_101980671		71675	19038	Kiaa1841	KIAA1841 protein	Chr11: 23.573831	7.7209	9.9	Chr2: 78.100320	0.537245	22	0.00888275	0	0	1
ILM102120408	ILMN_102120408		67523		1700094J05Rik	RIKEN cDNA 1700094J05 gene	Chr10: 76.401414	6.84733	9.7	Chr17: 72.249523	0.537243	22	0.00888308	0	0	1
ILM106650093	ILMN_106650093				LOC381760	similar to single-stranded DNA binding protein 1; Single-stranded DNA-binding protein	Chr6: 40.456421	10.8396	17.2	Chr2: 78.100320	0.537185	22	0.00889227	0	0	1
ILM2650008	ILMN_2650008		66292	45365	Mrps21	mitochondrial ribosomal protein S21	Chr3: 95.870505	11.5523	17.4	Chr1: 78.940498	0.537177	22	0.00889357	0	-0.194921	0.339972
ILM450671	ILMN_450671		106042	17686	Prickle1	prickle like 1 (Drosophila)	Chr15: 93.499214	7.07236	11.9	ChrX: 24.000000	0.537156	22	0.00889681	0.406347	0.021038	0.91875
ILM104540722	ILMN_104540722		68421	10156	Lmbrd1	LMBR1 domain containing 1	Chr1: 24.766197	7.0023	12	Chr12: 102.420291	0.537132	22	0.0089007	0.35388	0.145181	0.479172
ILM102320292	ILMN_102320292		66456		2810001G20Rik	RIKEN cDNA 2810001G20 gene	Chr11: 64.082890	8.11817	12.7	Chr19: 10.708414	0.537124	22	0.00890201	0	0.157287	0.442866
ILM7040324	ILMN_7040324		320655	5484	Perld1	per1-like domain containing 1	Chr11: 98.388940	7.41116	14.2	ChrX: 9.334336	0.537087	22	0.00890785	0.401846	-0.200087	0.327073
ILM1850408	ILMN_1850408		12696	980	Cirbp	cold inducible RNA binding protein	Chr10: 80.171368	7.71414	11.4	Chr12: 26.307604	0.53708	22	0.00890895	0.364805	-0.180417	0.377789
ILM5270039	ILMN_5270039		76626	62199	Msi2	musashi RNA-binding protein 2	Chr11: 88.344591	8.27583	13.5	Chr11: 83.586335	0.536991	22	0.00892322	0.396522	0.182852	0.371277
ILM4050114	ILMN_4050114		19294	86092	Pvrl2	poliovirus receptor-related 2	Chr7: 19.716852	6.78871	12.5	Chr17: 79.160685	-0.536985	22	0.00892414	0.55591	-0.323519	0.106919
ILM6510594	ILMN_6510594		50775		Krtap5-4	keratin associated protein 5-4	Chr7: 142.156973	7.29938	19.7	Chr11: 35.687788	-0.536958	22	0.00892846	0.285448	-0.200308	0.326527
ILM106520075	ILMN_106520075		71751	37958	Map3k13	mitogen-activated protein kinase kinase kinase 13	Chr16: 21.805751	6.8351	11.5	Chr12: 9.748445	0.536804	22	0.00895315	0.258952	0.118244	0.565089
ILM6510139	ILMN_6510139		216505	14166	Pik3ip1	phosphoinositide-3-kinase interacting protein 1	Chr11: 3.342285	7.565	14.3	Chr4: 104.166427	-0.536779	22	0.00895717	0.318323	0.117038	0.569091
ILM104570438	ILMN_104570438		11829	37507	Aqp4	aquaporin 4 (kidney basolateral resorption, astrocyte expressed, neuromyelitis optica)	Chr18: 15.403139	6.80826	12	Chr7: 66.068226	-0.536752	22	0.0089616	0.197484	-0.273333	0.176669
ILM6370358	ILMN_6370358		258327	27128	Olfr958	olfactory receptor 958	Chr9: 39.550063	6.82888	12.6	Chr2: 78.100320	-0.536704	22	0.00896929	0	0.127597	0.53449
ILM100540288	ILMN_100540288		71902	10202	Cand1	cullin associated and neddylation disassociated 1	Chr10: 119.202874	10.7872	11.3	Chr5: 83.628884	0.536615	22	0.00898362	0.427265	0.202706	0.320647
ILM102630358	ILMN_102630358		52838	36864	D2Bwg1335e	DNA segment, Chr 2, Brigham &amp; Women's Genetics 1335 expressed	Chr2: 26.348143	6.97028	16.4	Chr2: 78.100320	0.536593	22	0.0089871	0	-0.28396	0.159771
ILM101410465	ILMN_101410465		16049		Igh-V	immunoglobulin heavy chain variable region	ChrUn: 1.000000	7.32446	7.1	Chr7: 81.535217	-0.536555	22	0.00899326	0.335224	0.454977	0.0195236
ILM100540717	ILMN_100540717		74782	41826	Glt8d2	glycosyltransferase 8 domain containing 2	Chr10: 82.652867	6.62657	10.5	Chr2: 78.100320	-0.53646	22	0.00900856	0	0.0831463	0.686349
ILM4570576	ILMN_4570576		110109	6817	Nol1	nucleolar protein 1	Chr6: 125.144488	7.96066	13.9	Chr2: 134.519309	0.536422	22	0.00901466	0.446789	0.457429	0.0187953
ILM100130086	ILMN_100130086		228061	2716	Agps	alkylglycerone phosphate synthase	Chr2: 75.700627	9.35833	12.1	Chr2: 83.413222	-0.536368	22	0.00902347	0.330789	0.0794059	0.699801
ILM5080369	ILMN_5080369		258678	17343	Olfr1441	olfactory receptor 1441	Chr19: 12.423102	7.20748	10.1	Chr4: 155.894026	-0.5363	22	0.00903431	0	0.383111	0.053377
ILM6510736	ILMN_6510736		14626	69069	Gk2	glycerol kinase 2	Chr5: 97.455294	7.32273	11.4	Chr1: 88.137883	-0.536275	22	0.00903837	0	-0.0588712	0.775131
ILM670079	ILMN_670079		17387	21040	Mmp14	matrix metallopeptidase 14 (membrane-inserted)	Chr14: 54.441080	8.65514	12.4	Chr2: 93.321195	0.536244	22	0.00904338	0.354815	0.232665	0.252707
ILM630037	ILMN_630037		70225	41717	Ppil3	peptidylprolyl isomerase (cyclophilin)-like 3	Chr1: 58.431094	9.44361	11.4	Chr9: 123.942645	0.536122	22	0.00906326	0	0.455908	0.0192444
ILM101580435	ILMN_101580435		78792		4930432F04Rik	RIKEN cDNA 4930432F04 gene	Chr5: 139.369700	6.68248	8.7	Chr4: 109.169766	-0.536089	22	0.0090686	0	0	1
ILM106370286	ILMN_106370286		67207	40945	Lsm1	LSM1 homolog, U6 small nuclear RNA associated (S. cerevisiae)	Chr8: 25.797487	6.7322	10.8	Chr6: 123.700298	0.536087	22	0.00906883	0.310354	0.103699	0.614177
ILM1570075	ILMN_1570075		107569	9534	Nt5c3	5'-nucleotidase, cytosolic III	Chr6: 56.882757	13.8205	12.9	Chr1: 88.137883	-0.536055	22	0.00907402	0.456866	0.332518	0.0969664
ILM360168	ILMN_360168		13390	22558	Dlx1	distal-less homeobox 1	Chr2: 71.533580	6.70791	13.6	Chr2: 76.018672	0.536015	22	0.0090805	0.301327	-0.160545	0.433356
ILM103610692	ILMN_103610692		109299	66992	C330006A16Rik	RIKEN cDNA C330006A16 gene	Chr2: 26.136899	11.4616	8.2	Chr2: 94.030822	0.535958	22	0.0090898	0	-0.0685414	0.739363
ILM2370671	ILMN_2370671		19324	36154	Rab1	RAB1, member RAS oncogene family	Chr11: 20.226592	10.0842	14.3	Chr12: 26.307604	-0.535937	22	0.00909323	0.528527	0.07759	0.706364
ILM104200170	ILMN_104200170		68695	12279	Hddc3	HD domain containing 3	Chr7: 80.345524	6.78916	14.5	Chr9: 51.713125	0.535902	22	0.00909892	0	0.0038975	0.984924
ILM1410619	ILMN_1410619		66812	11049	Ppcdc	phosphopantothenoylcysteine decarboxylase	Chr9: 57.413982	9.11275	18.3	Chr2: 41.625955	0.535885	22	0.00910158	0	0.421121	0.0321555
ILM104560092	ILMN_104560092		382423	115930	4921506J03Rik	RIKEN cDNA 4921506J03 gene	Chr10: 112.928709	7.10952	16	Chr2: 78.100320	0.5358	22	0.00911551	0	-0.108698	0.597106
ILM1850609	ILMN_1850609		140580	56685	Elmo1	engulfment and cell motility 1, ced-12 homolog (C. elegans)	Chr13: 20.473187	6.30095	13.3	Chr13: 3.150000	0.53577	22	0.00912036	0.577822	0.448091	0.0216929
ILM103390524	ILMN_103390524		385719		LOC385719	similar to RIKEN cDNA 1810036I24	Chr16: 10.431232	6.48806	12.5	Chr7: 117.559409	0.535718	22	0.00912889	0	0	1
ILM102630037	ILMN_102630037		77793		A930001D20Rik	RIKEN cDNA A930001D20 gene	Chr18: 82.868220	6.93706	10.2	Chr19: 56.607633	-0.535705	22	0.00913102	0	0	1
ILM102900619	ILMN_102900619		56194	6377	Prpf40a	PRP40 pre-mRNA processing factor 40 homolog A (yeast)	Chr2: 53.135012	6.80049	24.7	Chr2: 44.401772	0.535625	22	0.00914397	0.453531	0.734879	1.9071e-05
ILM102450286	ILMN_102450286		320061		9530079D04Rik	RIKEN cDNA 9530079D04 gene	Chr17: 17.834550	6.44729	11.8	Chr1: 93.251503	0.535584	22	0.00915073	0	0	1
ILM105050369	ILMN_105050369		75816		4930466I24Rik	RIKEN cDNA 4930466I24 gene	Chr6: 92.012792	6.69733	18.1	Chr5: 93.725625	-0.535417	22	0.00917797	0	0	1
ILM103520114	ILMN_103520114		231891		LOC231891	similar to hypothetical protein FLJ32468	Chr5: 145.290917	6.50925	18	Chr13: 7.000000	0.53537	22	0.00918567	0	0	1
ILM102810022	ILMN_102810022		237954	86710	Lrrc37a	leucine rich repeat containing 37A	Chr11: 103.450934	6.66663	11.2	Chr11: 107.964395	-0.535344	22	0.00919	0	-0.0282101	0.891192
ILM104120066	ILMN_104120066				B330002M01Rik	RIKEN B330002M01Rik	Chr12: 75.937951	6.73405	11.1	Chr7: 111.707135	0.535314	22	0.0091949	0	0	1
ILM3940427	ILMN_3940427		55943	37973	Stx8	syntaxin 8	Chr11: 68.203783	10.1185	13.2	Chr2: 79.343444	0.535242	22	0.00920666	0.254446	-0.203242	0.319343
ILM3450113	ILMN_3450113		18720	93492	Pip5k1a	phosphatidylinositol-4-phosphate 5-kinase, type 1 alpha	Chr3: 95.059666	11.6267	14.8	Chr2: 78.100320	-0.535228	22	0.00920892	0.540335	0.320204	0.11077
[truncated: 13,647 more rows]
