# Supplementary material for: A Cross-Species Systems Genetics Analysis Links APBB1IP as a Candidate for Schizophrenia and Prepulse Inhibition
Source: Front Behav Neurosci. 2019 Dec 10;13:266. doi: 10.3389/fnbeh.2019.00266 (PMC6914690; doi:10.3389/fnbeh.2019.00266)
Supplement: FIGURE S1 — Enriched Directed Acyclic Graph (DAG) taken from Webgestalt (Zhang et al., 2005; Wang et al., 2013, 2017) showing enriched Gene Ontology (GO) Biological Process (BP) categories for genes coexpressing with APBB1IP in human whole blood, taken from GTEXv5. Categories shown in red are enriched in the input dataset, whereas uncolored categories are non-enriched parent-categories. Each box lists the name of the GO category, the number of genes in that category and the significance of enrichment (p-value). [file Data_Sheet_1.ZIP › SupplementaryFiles/Supplementary_Table_2.txt]

Pathway ID	Name of pathway	Number of Genes	FDR
R-HSA-168249	Innate Immune System	400	0.00E+00
R-HSA-6798695	Neutrophil degranulation	225	0.00E+00
R-HSA-199991	Membrane Trafficking	166	3.68E-11
R-HSA-5653656	Vesicle-mediated transport	171	1.87E-10
R-HSA-168898	Toll-Like Receptors Cascades	58	2.26E-09
R-HSA-2029480	Fcgamma receptor (FCGR) dependent phagocytosis	39	9.65E-09
R-HSA-2029482	Regulation of actin dynamics for phagocytic cup formation	31	2.32E-08
R-HSA-1280218	Adaptive Immune System	192	9.08E-08
R-HSA-166016	Toll Like Receptor 4 (TLR4) Cascade	48	9.20E-08
R-HSA-166054	Activated TLR4 signalling	44	1.44E-07
