# Supplementary material for: A Cross-Species Systems Genetics Analysis Links APBB1IP as a Candidate for Schizophrenia and Prepulse Inhibition
Source: Front Behav Neurosci. 2019 Dec 10;13:266. doi: 10.3389/fnbeh.2019.00266 (PMC6914690; doi:10.3389/fnbeh.2019.00266)
Supplement: FIGURE S1 — Enriched Directed Acyclic Graph (DAG) taken from Webgestalt (Zhang et al., 2005; Wang et al., 2013, 2017) showing enriched Gene Ontology (GO) Biological Process (BP) categories for genes coexpressing with APBB1IP in human whole blood, taken from GTEXv5. Categories shown in red are enriched in the input dataset, whereas uncolored categories are non-enriched parent-categories. Each box lists the name of the GO category, the number of genes in that category and the significance of enrichment (p-value). [file Data_Sheet_1.ZIP › SupplementaryFiles/Supplementary_Table_4.csv]

						21 pcw	21 pcw	21 pcw	21 pcw	21 pcw	21 pcw	21 pcw	21 pcw	15 pcw	15 pcw	21 pcw	21 pcw	21 pcw	21 pcw	21 pcw	21 pcw	21 pcw	21 pcw	16 pcw	16 pcw	21 pcw	21 pcw	15 pcw	16 pcw	21 pcw	21 pcw	21 pcw	21 pcw	21 pcw	15 pcw	21 pcw	21 pcw	21 pcw	21 pcw	21 pcw	16 pcw	21 pcw	21 pcw	21 pcw	21 pcw	21 pcw	15 pcw	16 pcw	21 pcw
id	name	gene-id	gene-symbol	entrez-id	chromosome	SG in frontal polar cortex	SG in frontal polar cortex	SG in dorsolateral prefrontal cortex	SG in ventrolateral prefrontal cortex	SG in posterior frontal cortex (motor cortex)	SG in primary somatosensory cortex	SG in dorsomedial parietal cortex (area 7m)	SG in primary auditory cortex	SG in midlateral temporal cortex	SG in inferolateral temporal cortex	SG in midinferior temporal cortex	SG in medial temporal-occipital cortex	SG in lateral temporal-occipital cortex	SG in temporal polar cortex	SG in primary visual cortex	SG in midlateral extrastriate cortex (area 19)	SG in dysgranular insular cortex	SG in granular insular cortex	SG in rostral perirhinal cortex	SG in caudal perirhinal cortex	SG in rostral entorhinal cortex	SG in caudal entorhinal cortex	MZ in frontal polar cortex	MZ in frontal polar cortex	MZ in frontal polar cortex	MZ in frontal polar cortex	MZ in dorsomedial frontal cortex	MZ in dorsolateral prefrontal cortex	MZ in dorsolateral prefrontal cortex	MZ in ventrolateral prefrontal cortex	MZ in ventrolateral prefrontal cortex	MZ in ventrolateral prefrontal cortex	MZ in orbital frontal cortex	MZ in orbital frontal cortex	MZ in posteror frontal cortex (motor cortex)	MZ in primary somatosensory cortex	MZ in primary somatosensory cortex	MZ in primary somatosensory cortex	MZ in dorsomedial parietal cortex	MZ in posterodorsal (superior) parietal cortex	MZ in posterodorsal (superior) parietal cortex	MZ in posteroventral (inferior) parietal cortex	MZ in posteroventral (inferior) parietal cortex	MZ in posteroventral (inferior) parietal cortex
1042852	A_23_P401700	33809	APBB1IP	54518	10	0.2802	0.3626	0.0746	-0.1412	-0.1749	0.2182	0.5832	0.2447	1.7993	1.2241	0.8606	0.4449	0.0577	1.2808	0.6173	0.6115	0.7637	0.3948	0.9487	1.5256	0.4831	0.3691	1.1485	0.0789	-0.8181	-1.1089	0.0547	-0.972	0.2892	1.5073	-0.5648	0.2037	-1.5816	0.297	0.5588	1.0973	-0.4207	0.004	0.1544	0.0882	0.1561	1.1705	1.1653	-0.2875
1042853	A_23_P12549	33809	APBB1IP	54518	10	0.3853	0.3701	0.4014	0.6528	0.6483	0.571	0.7011	0.5822	1.6543	1.6058	0.8031	0.419	0.3009	1.4665	0.1108	0.794	0.9169	0.852	0.7487	0.8279	0.6373	0.6663	1.2567	0.0856	-0.6417	-1.75	-2.1249	-0.2994	-0.3041	1.1676	0.1544	-0.3514	-0.4033	0.0129	0.4477	0.9737	-0.1527	0.5603	0.6455	0.3738	0.7618	0.6889	0.7832	-0.2225
1042854	A_24_P232365	33809	APBB1IP	54518	10	0.3123	-1.2337	0.1899	0.424	0.8875	0.7304	0.7799	0.4812	1.488	1.2788	0.93	-1.0635	-0.7644	1.4424	-0.3256	0.9518	1.1129	1.2358	-0.2349	0.379	0.5648	0.7812	1.3015	-0.0231	-1.1341	-0.6769	-0.9604	-0.5225	1.5034	0.8523	-0.146	-0.5429	-2.1521	0.5238	0.598	0.3266	0.132	0.6523	-0.0318	0.7457	-0.2089	0.6001	0.6018	-0.5372
[truncated: 1,159 more columns]
