# Supplementary material for: A Cross-Species Systems Genetics Analysis Links APBB1IP as a Candidate for Schizophrenia and Prepulse Inhibition
Source: Front Behav Neurosci. 2019 Dec 10;13:266. doi: 10.3389/fnbeh.2019.00266 (PMC6914690; doi:10.3389/fnbeh.2019.00266)
Supplement: FIGURE S1 — Enriched Directed Acyclic Graph (DAG) taken from Webgestalt (Zhang et al., 2005; Wang et al., 2013, 2017) showing enriched Gene Ontology (GO) Biological Process (BP) categories for genes coexpressing with APBB1IP in human whole blood, taken from GTEXv5. Categories shown in red are enriched in the input dataset, whereas uncolored categories are non-enriched parent-categories. Each box lists the name of the GO category, the number of genes in that category and the significance of enrichment (p-value). [file Data_Sheet_1.ZIP › SupplementaryFiles/Supplementary_Table_5.xls]

## Sheet: Sheet1
Citations: Please see http://www.genenetwork.org/reference.html
Trait : GTEXv5 Human Brain Cerebellum RefSeq (Sep15) RPKM log2 : ENSG00000077420
Database : GTEXv5 Human Brain Cerebellum RefSeq (Sep15) RPKM log2
Date : December 03, 2018
Time : 21:16 GMT
Status of data ownership: Possibly unpublished data; please see http://www.genenetwork.org/statusandContact.html for details on sources, ownership, and usage of these data.
Record	Gene ID	Homologene ID	Symbol	Description	Location (Chr: Mb)	Mean Expr	Max LRS	Max LRS Location (Chr: Mb)	Sample r	N Cases	Sample p(r)	Lit Corr	Tissue r	Tissue p(r)
ENSG00000077420	54518	32434	APBB1IP	amyloid beta (A4) precursor protein-binding, 2C family B, 2C member 1 interacting protein	Chr10: 26.438203	0.445067	--	--	0.999999	138	0	1	1	1
ENSG00000182578	1436	3817	CSF1R	colony stimulating factor 1 receptor	Chr5: 150.053291	1.20313	--	--	0.836029	138	0	0.37332	0.58704	0.00161795
ENSG00000165025.10	6850	2390	SYK	spleen tyrosine kinase	Chr9: 93.564069	0.273492	--	--	0.832406	138	0	0.381916	0.75604	7.92914e-06
ENSG00000121933	140	550	ADORA3	adenosine A3 receptor	Chr1: 111.483348	0.410426	--	--	0.827878	138	0	0.273057	0.360842	0.0701371
ENSG00000104972.10	10859	88463	LILRB1	leukocyte immunoglobulin-like receptor, subfamily B (with TM and ITIM domains), member 1	Chr19: 55.128612	0.243375	--	--	0.827589	138	0	0	0	1
ENSG00000204472	199	1226	AIF1	allograft inflammatory factor 1	Chr6: 31.615184	1.3792	--	--	0.824911	138	0	0.426035	0.495824	0.0099972
ENSG00000137841.7	5330	20957	PLCB2	phospholipase C, beta 2	Chr15: 40.576457	0.794851	--	--	0.816712	138	0	0.361746	0.919276	3.33071e-11
ENSG00000006747.10	85477	36296	SCIN	scinderin	Chr7: 12.610203	0.24898	--	--	0.806677	138	0	0.45709	0.0300224	0.884246
ENSG00000146192	221472	8438	FGD2	FYVE, 2C RhoGEF and PH domain containing 2	Chr6: 37.005646	0.497708	--	--	0.802216	138	0	0.322924	0.688779	9.99929e-05
ENSG00000123338.8	3071	3901	NCKAP1L	NCK-associated protein 1-like	Chr12: 54.891495	0.337745	--	--	0.800799	138	0	0.453663	0.92135	2.46407e-11
ENSG00000125730	718	68031	C3	complement component 3	Chr19: 6.677704	1.63806	--	--	0.79632	138	0	0.204058	0.376906	0.0576947
ENSG00000100055	27128	22750	CYTH4	cytohesin 4	Chr22: 37.282027	0.537423	--	--	0.795967	138	0	0	0	1
ENSG00000160255	3689	20092	ITGB2	integrin, 2C beta 2 (complement component 3 receptor 3 and 4 subunit)	Chr21: 44.885953	0.648754	--	--	0.794707	138	0	0.398075	0.875739	4.67812e-09
ENSG00000095303.10	5742	743	PTGS1	prostaglandin-endoperoxide synthase 1 (prostaglandin G/H synthase and cyclooxygenase)	Chr9: 125.132824	0.31324	--	--	0.793146	138	0	0.184275	0.383507	0.0531107
ENSG00000059377	6916	55549	TBXAS1	thromboxane A synthase 1 (platelet)	Chr7: 139.777051	0.240363	--	--	0.788371	138	0	0.30158	0.655498	0.000278075
ENSG00000167613	3903	48097	LAIR1	leukocyte-associated immunoglobulin-like receptor 1	Chr19: 54.351384	0.405928	--	--	0.788215	138	0	0.537488	0.619491	0.000738628
ENSG00000134516	1794	37984	DOCK2	dedicator of cytokinesis 2	Chr5: 169.637247	0.200017	--	--	0.786876	138	0	0.544797	0.966608	1.11022e-15
ENSG00000162511	7805	4922	LAPTM5	lysosomal protein transmembrane 5	Chr1: 30.732469	1.38681	--	--	0.785051	138	0	0.44909	0.824207	2.27305e-07
ENSG00000011600	7305	7986	TYROBP	TYRO protein tyrosine kinase binding protein	Chr19: 35.904401	1.88558	--	--	0.782829	138	0	0.359458	0.779122	2.73994e-06
ENSG00000105122	64926	18901	RASAL3	RAS protein activator like 3	Chr19: 15.451624	0.373324	--	--	0.782551	138	0	0	0	1
ENSG00000143119	963	20152	CD53	CD53 molecule	Chr1: 110.873154	0.935644	--	--	0.779892	138	0	0.391818	0.885112	1.91926e-09
ENSG00000186818	11006	88468	LILRB4	leukocyte immunoglobulin-like receptor, 2C subfamily B (with TM and ITIM domains), 2C member 4	Chr19: 54.643889	0.203712	--	--	0.777269	138	0	0.426424	0.701226	6.58858e-05
ENSG00000185811.12	10320	55948	IKZF1	IKAROS family zinc finger 1 (Ikaros)	Chr7: 50.343720	0.0993076	--	--	0.775352	138	0	0.392158	0.938391	1.43796e-12
ENSG00000095970	54209	10352	TREM2	triggering receptor expressed on myeloid cells 2	Chr6: 41.158506	0.807004	--	--	0.774504	138	0	0.370767	0.0639368	0.756334
ENSG00000122122	54440	10362	SASH3	SAM and SH3 domain containing 3	ChrX: 129.779979	0.475965	--	--	0.772734	138	0	0.48739	0.941988	7.11653e-13
ENSG00000110934	51411	22965	BIN2	bridging integrator 2	Chr12: 51.281038	0.368409	--	--	0.772559	138	0	0	0	1
ENSG00000110324	3587	1196	IL10RA	interleukin 10 receptor, 2C alpha	Chr11: 117.986348	0.523992	--	--	0.772325	138	0	0.345969	0.849637	4.00481e-08
ENSG00000141506	23533	8627	PIK3R5	phosphoinositide-3-kinase, 2C regulatory subunit 5	Chr17: 8.878911	0.182797	--	--	0.771273	138	0	0.341286	0.418594	0.0333133
ENSG00000042980.8	10863	40705	ADAM28	ADAM metallopeptidase domain 28	Chr8: 24.151553	0.18828	--	--	0.767697	138	0	0.556427	-0.15217	0.45803
ENSG00000141968	7409	3961	VAV1	vav 1 guanine nucleotide exchange factor	Chr19: 6.772714	0.258583	--	--	0.763082	138	0	0.495538	0.951203	9.37028e-14
ENSG00000087253.7	54947	41201	LPCAT2	lysophosphatidylcholine acyltransferase 2	Chr16: 55.542910	0.358688	--	--	0.759651	138	0	0.307841	0.51031	0.0077317
ENSG00000140678.12	3687	55493	ITGAX	integrin, alpha X (complement component 3 receptor 4 subunit)	Chr16: 31.366455	1.11003	--	--	0.755695	138	0	0.369527	0.683312	0.000119344
ENSG00000180353.6	3059	38034	HCLS1	hematopoietic cell-specific Lyn substrate 1	Chr3: 121.350246	0.752607	--	--	0.753645	138	0	0.538267	0.900688	3.62972e-10
ENSG00000124813.16	860	68389	RUNX2	runt-related transcription factor 2	Chr6: 45.295894	0.114728	--	--	0.751046	138	0	0.218145	0.227606	0.263463
ENSG00000081237	5788	2126	PTPRC	protein tyrosine phosphatase, 2C receptor type, 2C C	Chr1: 198.638671	0.328537	--	--	0.744729	138	0	0.278918	0.867635	9.55893e-09
ENSG00000105383	945	88651	CD33	CD33 molecule	Chr19: 51.225064	0.171871	--	--	0.743355	138	0	0.407256	0.741241	1.47768e-05
ENSG00000186517	257106	18766	ARHGAP30	Rho GTPase activating protein 30	Chr1: 161.046946	0.471978	--	--	0.742559	138	0	0	0.959749	9.76996e-15
ENSG00000183160	338773	17145	TMEM119	transmembrane protein 119	Chr12: 108.589846	0.37291	--	--	0.740565	138	0	0.280055	0.129086	0.52969
ENSG00000128815	57705	83473	WDFY4	WDFY family member 4	Chr10: 48.684876	0.104012	--	--	0.740143	138	0	0	0	1
ENSG00000142347	4542	56276	MYO1F	myosin IF	Chr19: 8.520790	0.564151	--	--	0.737887	138	0	0.4601	0.838503	8.88243e-08
ENSG00000112799	9450	48274	LY86	lymphocyte antigen 86	Chr6: 6.588108	0.463937	--	--	0.73594	138	0	0.355993	0.659531	0.000247289
ENSG00000066294.10	8832	48249	CD84	CD84 molecule	Chr1: 160.510885	0.0969967	--	--	0.7326	138	0	0.464813	0.91646	4.95204e-11
ENSG00000138964	64098	11151	PARVG	parvin, 2C gamma	Chr22: 44.172956	0.475006	--	--	0.731129	138	0	0.63745	0.914481	6.49063e-11
ENSG00000139679	10161	55925	LPAR6	lysophosphatidic acid receptor 6	Chr13: 48.389567	1.03345	--	--	0.72678	138	0	0	0	1
ENSG00000239998.1	11027	68534	LILRA2	leukocyte immunoglobulin-like receptor, subfamily A (with TM domain), member 2	Chr19: 55.084387	0.179981	--	--	0.726743	138	0	0	0	1
ENSG00000066336.7	6688	2346	SPI1	spleen focus forming virus (SFFV) proviral integration oncogene spi1	Chr11: 47.376411	1.0433	--	--	0.72533	138	0	0.286627	0	1
ENSG00000172243.13	64581	49606	CLEC7A	C-type lectin domain family 7, member A	Chr12: 10.269376	0.456926	--	--	0.720529	138	0	0.282215	0.774003	3.50483e-06
ENSG00000198223	1438	48406	CSF2RA	colony stimulating factor 2 receptor, 2C alpha, 2C low-affinity (granulocyte-macrophage)	ChrX: 1.268800	0.215517	--	--	0.718918	138	0	0	0.559868	0.00293774
ENSG00000166927	58475	10922	MS4A7	membrane-spanning 4-domains, 2C subfamily A, 2C member 7	Chr11: 60.378482	0.368551	--	--	0.718703	138	0	0	0.507025	0.00820347
ENSG00000104894	951	20422	CD37	CD37 molecule	Chr19: 49.335171	0.622973	--	--	0.717931	138	0	0.51257	0.931602	4.86544e-12
ENSG00000159189.7	714	32020	C1QC	complement component 1, q subcomponent, C chain	Chr1: 22.970123	1.7624	--	--	0.716982	138	0	0.383658	0	1
ENSG00000010671	695	30953	BTK	Bruton agammaglobulinemia tyrosine kinase	ChrX: 101.349447	0.244559	--	--	0.714352	138	0	0.236372	0.848218	4.44819e-08
ENSG00000203747.5	2214	477	FCGR3A	Fc fragment of IgG, low affinity IIIa, receptor (CD16a)	Chr1: 161.511549	0.832977	--	--	0.713297	138	0	0.31273	0	1
ENSG00000167850.3	10871	74580	CD300C	CD300c molecule	Chr17: 72.537247	0.0935773	--	--	0.710095	138	0	0	0.477019	0.0137382
ENSG00000114013.11	942	10443	CD86	CD86 molecule	Chr3: 121.774213	0.169818	--	--	0.709125	138	0	0.226945	0.738407	1.65698e-05
ENSG00000196209	284759	82494	SIRPB2	signal-regulatory protein beta 2	Chr20: 1.470741	0.177513	--	--	0.708212	138	0	0	0	1
ENSG00000105967.11	22797	32148	TFEC	transcription factor EC	Chr7: 115.575202	0.0629976	--	--	0.707112	138	0	0.416153	0	1
ENSG00000107099	81704	52414	DOCK8	dedicator of cytokinesis 8	Chr9: 0.214854	0.196584	--	--	0.699212	138	0	0.439903	0.866994	1.00947e-08
ENSG00000155629	118788	12848	PIK3AP1	phosphoinositide-3-kinase adaptor protein 1	Chr10: 96.593312	0.193124	--	--	0.698121	138	0	0.378914	0.0932504	0.650484
ENSG00000019582.10	972	3209	CD74	CD74 molecule, major histocompatibility complex, class II invariant chain	Chr5: 149.781200	4.11674	--	--	0.697584	138	0	0.369237	0.57953	0.00191778
ENSG00000082074	2533	22664	FYB	FYN binding protein	Chr5: 39.105236	0.131377	--	--	0.695112	138	0	0.5982	0.947065	2.43361e-13
ENSG00000163823.3	1230	20344	CCR1	chemokine (C-C motif) receptor 1	Chr3: 46.243200	0.165276	--	--	0.694329	138	0	0.288366	0.249691	0.218637
ENSG00000132965.5	241	1231	ALOX5AP	arachidonate 5-lipoxygenase-activating protein	Chr13: 31.309645	0.805856	--	--	0.692858	138	0	0.324523	0.669668	0.000182704
ENSG00000105246	10148	4207	EBI3	Epstein-Barr virus induced 3	Chr19: 4.229498	0.240583	--	--	0.691808	138	0	0.310197	0.830455	1.52363e-07
ENSG00000175567	7351	2516	UCP2	uncoupling protein 2 (mitochondrial, 2C proton carrier)	Chr11: 73.974667	0.838356	--	--	0.690249	138	0	0.272974	0.816525	3.64037e-07
ENSG00000104974.6	11024		LILRA1	leukocyte immunoglobulin-like receptor, subfamily A (with TM domain), member 1	Chr19: 55.105047	0.119346	--	--	0.689258	138	0	0	0	1
ENSG00000171860.4	719	2992	C3AR1	complement component 3a receptor 1	Chr12: 8.210898	0.392684	--	--	0.689228	138	0	0.30662	0.15293	0.455761
ENSG00000173369.11	713	418	C1QB	complement component 1, q subcomponent, B chain	Chr1: 22.979255	1.93889	--	--	0.68527	138	0	0.334128	0.478805	0.0133395
ENSG00000158869.6	2207	3029	FCER1G	Fc fragment of IgE, high affinity I, receptor for; gamma polypeptide	Chr1: 161.185024	1.37279	--	--	0.684488	138	0	0.260692	0.726899	2.60038e-05
ENSG00000163219	9938	45507	ARHGAP25	Rho GTPase activating protein 25	Chr2: 68.679601	0.266514	--	--	0.678867	138	0	0.438462	0.867061	1.00373e-08
ENSG00000148908.10	6001	37710	RGS10	regulator of G-protein signaling 10	Chr10: 121.259340	0.929628	--	--	0.677394	138	0	0.346972	0.797787	1.0541e-06
ENSG00000155307.13	64092	11148	SAMSN1	SAM domain, SH3 domain and nuclear localization signals 1	Chr21: 15.857549	0.23786	--	--	0.677158	138	0	0.558624	0.856782	2.32094e-08
ENSG00000155926.9	6503	36206	SLA	Src-like-adaptor	Chr8: 134.048973	0.629649	--	--	0.674411	138	0	0.520934	0.822251	2.56798e-07
ENSG00000204287	3122	7751	HLA-DRA	major histocompatibility complex, 2C class II, 2C DR alpha	Chr6: 32.439842	2.68537	--	--	0.674099	138	0	0	0	1
ENSG00000089639	51291	9570	GMIP	GEM interacting protein	Chr19: 19.629476	0.591578	--	--	0.673084	138	0	0	0.88407	2.12714e-09
ENSG00000140030.4	8477	2675	GPR65	G protein-coupled receptor 65	Chr14: 88.471468	0.105494	--	--	0.672117	138	0	0.427353	0.870252	7.62898e-09
ENSG00000142512	89790	13228	SIGLEC10	sialic acid binding Ig-like lectin 10	Chr19: 51.410021	0.36813	--	--	0.671623	138	0	0.387642	0	1
ENSG00000173372	712	7249	C1QA	complement component 1, 2C q subcomponent, 2C A chain	Chr1: 22.636506	1.61137	--	--	0.670693	138	0	0.273084	0.443745	0.0231602
ENSG00000142583	6518	74459	SLC2A5	solute carrier family 2 (facilitated glucose/fructose transporter), 2C member 5	Chr1: 9.035107	0.721223	--	--	0.670217	138	0	0.257	-0.106012	0.606253
ENSG00000121281	113	866	ADCY7	adenylate cyclase 7	Chr16: 50.246137	0.189778	--	--	0.66895	138	0	0.412851	0.915385	5.7411e-11
ENSG00000247774.2			RP11-493L12.2	pseudogene RP11-493L12.2	Chr12: 47.599681	0.169295	--	--	0.66837	138	0	0	0	1
ENSG00000168995	27036	88828	SIGLEC7	sialic acid binding Ig-like lectin 7	Chr19: 51.142299	0.125823	--	--	0.666888	138	0	0	0	1
ENSG00000175489	126364	51663	LRRC25	leucine rich repeat containing 25	Chr19: 18.391144	0.221816	--	--	0.665051	138	0	0.351964	0.627748	0.0005967
ENSG00000118785	6696	20156	SPP1	secreted phosphoprotein 1	Chr4: 87.975650	3.78974	--	--	0.663397	138	0	0.260143	0.150747	0.462295
ENSG00000143226	2212	47936	FCGR2A	Fc fragment of IgG, 2C low affinity IIa, 2C receptor (CD32)	Chr1: 161.505430	0.476544	--	--	0.660823	138	0	0	0	1
ENSG00000151650	27287	49385	VENTX	VENT homeobox	Chr10: 133.237404	0.27791	--	--	0.660674	138	0	0	0	1
ENSG00000150337.9	2209	475	FCGR1A	Fc fragment of IgG, high affinity Ia, receptor (CD64)	Chr1: 149.755559	0.312614	--	--	0.660668	138	0	0.339487	0	1
ENSG00000163694.10	54502	36932	RBM47	RNA binding motif protein 47	Chr4: 40.425272	0.0889725	--	--	0.660057	138	0	0	0	1
ENSG00000121895.7	80008	49811	TMEM156	transmembrane protein 156	Chr4: 38.968365	0.130541	--	--	0.659437	138	0	0	0.0942585	0.646945
ENSG00000119535.13	1441	601	CSF3R	colony stimulating factor 3 receptor (granulocyte)	Chr1: 36.931644	0.950257	--	--	0.658634	138	0	0.409191	0.709675	4.90468e-05
ENSG00000143851.11	5778	15411	PTPN7	protein tyrosine phosphatase, non-receptor type 7	Chr1: 202.116141	0.12202	--	--	0.65814	138	0	0.36926	0.834298	1.18176e-07
ENSG00000110077.10	64231	83320	MS4A6A	membrane-spanning 4-domains, subfamily A, member 6A	Chr11: 59.939081	0.395557	--	--	0.657785	138	0	0	0	1
ENSG00000130775.11	9473	21009	THEMIS2	thymocyte selection associated family member 2	Chr1: 28.199055	0.574345	--	--	0.651648	138	0	0.342629	0	1
ENSG00000110876.8	6404	2261	SELPLG	selectin P ligand	Chr12: 109.015686	0.807016	--	--	0.646981	138	0	0.34247	0.946066	3.03313e-13
ENSG00000005844	3683	1666	ITGAL	integrin, 2C alpha L (antigen CD11A (p180), 2C lymphocyte function-associated antigen 1, 3B alpha polypeptide)	Chr16: 30.472658	0.364653	--	--	0.646657	138	0	0.465636	0.881857	2.6375e-09
ENSG00000129667	79651	11612	RHBDF2	rhomboid 5 homolog 2	Chr17: 76.470891	0.859811	--	--	0.645616	138	0	0.319016	0.416967	0.0340764
ENSG00000096996	3594	4042	IL12RB1	interleukin 12 receptor, 2C beta 1	Chr19: 18.058995	0.0708743	--	--	0.643126	138	0	0.378515	0.431916	0.0275664
ENSG00000155465	9056	88701	SLC7A7	solute carrier family 7 (amino acid transporter light chain, 2C y+L system), 2C member 7	Chr14: 22.773222	0.342044	--	--	0.638462	138	0	0.336127	0.180739	0.376926
ENSG00000169403.7	5724	20260	PTAFR	platelet-activating factor receptor	Chr1: 28.473677	0.260387	--	--	0.634508	138	0	0.286561	0.447797	0.0217899
ENSG00000116701	4688	374	NCF2	neutrophil cytosolic factor 2	Chr1: 183.555563	0.357361	--	--	0.632504	138	0	0.390907	0.697794	7.40707e-05
ENSG00000171051	2357	20466	FPR1	formyl peptide receptor 1	Chr19: 51.745172	0.441929	--	--	0.629814	138	0	0.386012	0.67168	0.00017182
ENSG00000115956.9	5341	2000	PLEK	pleckstrin	Chr2: 68.592305	0.671593	--	--	0.629514	138	0	0.488506	0.801309	8.70598e-07
ENSG00000111348.4	397	20318	ARHGDIB	Rho GDP dissociation inhibitor (GDI) beta	Chr12: 15.094951	1.79255	--	--	0.629147	138	0	0.574024	0.892536	8.95817e-10
ENSG00000244682.3	9103	89319	FCGR2C	Fc fragment of IgG, low affinity IIc, receptor for (CD32) (gene/pseudogene)	Chr1: 161.551129	0.0999168	--	--	0.626265	138	0	0	0	1
ENSG00000130958.7	11046	68119	SLC35D2	solute carrier family 35, member D2	Chr9: 99.082988	1.26342	--	--	0.624731	138	0	0	-0.0981036	0.633517
ENSG00000108798.4	51225	9505	ABI3	ABI family, member 3	Chr17: 47.293893	0.530396	--	--	0.623435	138	0	0.506163	0.733224	2.03556e-05
ENSG00000115919	8942	2925	KYNU	kynureninase	Chr2: 142.877498	0.0726971	--	--	0.623116	138	0	0.142162	0.278302	0.168619
ENSG00000204482	7940		LST1	leukocyte specific transcript 1	Chr6: 31.586124	0.343451	--	--	0.623083	138	0	0.472068	0.813202	4.43328e-07
ENSG00000118308.10	4033	4483	LRMP	lymphoid-restricted membrane protein	Chr12: 25.173936	0.208342	--	--	0.622974	138	0	0.350336	0.937449	1.71685e-12
ENSG00000128340.10	5880	55699	RAC2	ras-related C3 botulinum toxin substrate 2 (rho family, small GTP binding protein Rac2)	Chr22: 37.621301	0.478047	--	--	0.620977	138	0	0.493371	0.944429	4.30322e-13
ENSG00000134830	27202	49549	C5AR2	complement component 5a receptor 2	Chr19: 47.332147	0.135839	--	--	0.619756	138	0	0.296085	0	1
ENSG00000075884.8	55843	41271	ARHGAP15	Rho GTPase activating protein 15	Chr2: 143.848931	0.0746568	--	--	0.611413	138	2.22045e-16	0.362132	0.890888	1.06588e-09
ENSG00000115935	7456	86891	WIPF1	WAS/WASL interacting protein family, 2C member 1	Chr2: 174.559572	0.846567	--	--	0.610265	138	2.22045e-16	0.546616	0.732764	2.07264e-05
ENSG00000196664.4	51284	75060	TLR7	toll-like receptor 7	ChrX: 12.885202	0.0572406	--	--	0.609621	138	2.22045e-16	0.24172	0.787381	1.81644e-06
ENSG00000106952.3	944	950	TNFSF8	tumor necrosis factor (ligand) superfamily, member 8	Chr9: 117.656003	0.027622	--	--	0.608756	138	2.22045e-16	0	-0.00874324	0.966188
ENSG00000159216	861	1331	RUNX1	runt-related transcription factor 1	Chr21: 34.787801	0.166508	--	--	0.608239	138	2.22045e-16	0.250959	0.553216	0.00337411
ENSG00000157303	203328	11948	SUSD3	sushi domain containing 3	Chr9: 93.058688	0.433879	--	--	0.606803	138	2.22045e-16	0	-0.156028	0.446571
ENSG00000051523.6	1535	80	CYBA	cytochrome b-245, alpha polypeptide	Chr16: 88.709691	1.23976	--	--	0.606348	138	2.22045e-16	0.278189	0.57808	0.00198083
ENSG00000268802			CTD-2587H19.1	CTD-2587H19.1	--	0.0660187	--	--	0.602337	138	6.66134e-16	0	0	1
ENSG00000165168.6	1536	68054	CYBB	cytochrome b-245, beta polypeptide	ChrX: 37.639264	0.993349	--	--	0.599654	138	8.88178e-16	0.190297	0.532657	0.00508739
ENSG00000160791	1234	37325	CCR5	chemokine (C-C motif) receptor 5 (gene/pseudogene)	Chr3: 46.370854	0.0487367	--	--	0.599638	138	8.88178e-16	0.254911	0.229299	0.25983
ENSG00000254415	100049587	106520	SIGLEC14	sialic acid binding Ig-like lectin 14	Chr19: 51.642553	0.193385	--	--	0.599597	138	8.88178e-16	0	0	1
ENSG00000131042.9	10288		LILRB2	leukocyte immunoglobulin-like receptor, subfamily B (with TM and ITIM domains), member 2	Chr19: 54.777675	0.209991	--	--	0.599017	138	8.88178e-16	0	0	1
ENSG00000010327.6	23166	9035	STAB1	stabilin 1	Chr3: 52.529354	1.69219	--	--	0.598816	138	8.88178e-16	0	-0.0449571	0.827372
ENSG00000127507	30817	113735	EMR2	adhesion G protein-coupled receptor E2	Chr19: 14.732393	0.0920011	--	--	0.59797	138	1.11022e-15	0	0	1
ENSG00000169413.2	6039	4102	RNASE6	ribonuclease, RNase A family, k6	Chr14: 21.249210	0.458327	--	--	0.597154	138	1.33227e-15	0	0.787873	1.77146e-06
ENSG00000115165.5	9595	3167	CYTIP	cytohesin 1 interacting protein	Chr2: 158.271131	0.185532	--	--	0.594839	138	1.77636e-15	0.542253	0	1
ENSG00000102034.12	2000	31036	ELF4	E74-like factor 4 (ets domain transcription factor)	ChrX: 129.198849	0.295595	--	--	0.593705	138	1.9984e-15	0.410943	0.360834	0.0701437
ENSG00000006534.11	221	73890	ALDH3B1	aldehyde dehydrogenase 3 family, member B1	Chr11: 67.776048	0.492843	--	--	0.593682	138	1.9984e-15	0.341462	0.393199	0.0469013
ENSG00000271605	284021	23314	MILR1	mast cell immunoglobulin-like receptor 1	Chr17: 64.449037	0.0971153	--	--	0.59307	138	2.22045e-15	0.298981	0	1
ENSG00000136286.10	64005	27996	MYO1G	myosin IG	Chr7: 45.002261	0.35607	--	--	0.592678	138	2.44249e-15	0.520859	0.919553	3.20055e-11
ENSG00000188641.8	1806	85	DPYD	dihydropyrimidine dehydrogenase	Chr1: 97.543299	0.362035	--	--	0.591808	138	2.66454e-15	0.323384	-0.278404	0.168457
ENSG00000118640.6	8673	37846	VAMP8	vesicle-associated membrane protein 8	Chr2: 85.788685	1.29296	--	--	0.591595	138	2.88658e-15	0.333185	0.0399565	0.846336
ENSG00000090104	5996	2191	RGS1	regulator of G-protein signaling 1	Chr1: 192.575727	1.15992	--	--	0.58924	138	3.9968e-15	0.389553	0.584565	0.00171195
ENSG00000273112			RP11-25K21.6	processed transcript RP11-25K21.6	Chr1: 161.513176	0.486964	--	--	0.587662	138	4.88498e-15	0	0	1
ENSG00000105851.6	5294	68269	PIK3CG	phosphatidylinositol-4,5-bisphosphate 3-kinase, catalytic subunit gamma	Chr7: 106.505723	0.0269258	--	--	0.584491	138	7.54952e-15	0.31404	0.90575	1.99012e-10
ENSG00000255594.1			Z82188.1	Z82188.1	Chr22: 37.621304	0.660676	--	--	0.579835	138	1.44329e-14	0	0	1
ENSG00000174123.6	81793	12809	TLR10	toll-like receptor 10	Chr4: 38.773860	0.110714	--	--	0.579228	138	1.57652e-14	0	0	1
ENSG00000109861	1075	1373	CTSC	cathepsin C	Chr11: 88.293592	0.34191	--	--	0.578709	138	1.68754e-14	0.386572	0.449723	0.0211619
ENSG00000242574	3109	68231	HLA-DMB	major histocompatibility complex, 2C class II, 2C DM beta	Chr6: 32.934629	1.3424	--	--	0.577279	138	2.04281e-14	0.287592	0	1
ENSG00000130755	9535	37978	GMFG	glia maturation factor, 2C gamma	Chr19: 39.328353	0.837798	--	--	0.576349	138	2.33147e-14	0.597951	0.883873	2.1685e-09
ENSG00000231991	304		ANXA2P2	annexin A2 pseudogene 2	Chr9: 33.624274	1.3735	--	--	0.575081	138	2.75335e-14	0	0	1
ENSG00000130592.9	4046	1750	LSP1	lymphocyte-specific protein 1	Chr11: 1.874200	0.238233	--	--	0.574574	138	2.95319e-14	0.545548	0.722738	3.04398e-05
ENSG00000127084	89846	22925	FGD3	FYVE, 2C RhoGEF and PH domain containing 3	Chr9: 92.947451	0.263552	--	--	0.573639	138	3.33067e-14	0.397651	0.595787	0.0013204
ENSG00000197943.5	5336	55671	PLCG2	phospholipase C, gamma 2 (phosphatidylinositol-specific)	Chr16: 81.812863	0.415181	--	--	0.572965	138	3.66374e-14	0.456326	0.626104	0.000622897
ENSG00000131401.7	256236		NAPSB	napsin B aspartic peptidase, pseudogene	Chr19: 50.837053	0.580488	--	--	0.571522	138	4.41869e-14	0	0	1
ENSG00000233665			RP11-523O18.5	processed transcript RP11-523O18.5	Chr10: 48.976554	0.080255	--	--	0.570755	138	4.90719e-14	0	0	1
ENSG00000150782.7	3606	1200	IL18	interleukin 18 (interferon-gamma-inducing factor)	Chr11: 112.013974	0.513855	--	--	0.570494	138	5.06262e-14	0.221676	0.0795679	0.699217
ENSG00000164674	94120	12855	SYTL3	synaptotagmin-like 3	Chr6: 158.650014	0.26506	--	--	0.570011	138	5.41789e-14	0	-0.298829	0.138095
ENSG00000197471	6693	36108	SPN	sialophorin	Chr16: 29.662979	0.0674382	--	--	0.568668	138	6.4615e-14	0.454046	0.083835	0.683883
ENSG00000184060	55803	10179	ADAP2	ArfGAP with dual PH domains 2	Chr17: 30.906344	0.635509	--	--	0.568081	138	6.9722e-14	0.224016	0	1
ENSG00000155659	11326	48515	VSIG4	V-set and immunoglobulin domain containing 4	ChrX: 66.021738	0.653168	--	--	0.567555	138	7.4607e-14	0.368433	0.0253588	0.902135
ENSG00000151062	93589	26544	CACNA2D4	calcium channel, 2C voltage-dependent, 2C alpha 2/delta subunit 4	Chr12: 1.791957	0.068947	--	--	0.566749	138	8.28226e-14	0.165492	-0.192703	0.345602
ENSG00000170909.9	126014	77042	OSCAR	osteoclast associated, immunoglobulin-like receptor	Chr19: 54.597933	0.344596	--	--	0.566174	138	8.92619e-14	0.378551	0.351802	0.0779921
ENSG00000197405	728	20413	C5AR1	complement component 5a receptor 1	Chr19: 47.290023	0.491863	--	--	0.564526	138	1.10578e-13	0.276322	0.377244	0.0574531
ENSG00000135899	3431	82192	SP110	SP110 nuclear body protein	Chr2: 230.167293	0.781763	--	--	0.562837	138	1.37446e-13	0	0.515726	0.00700356
ENSG00000023892	50619	11103	DEF6	differentially expressed in FDCP 6 homolog	Chr6: 35.297852	1.05785	--	--	0.562672	138	1.40332e-13	0.515087	0.635432	0.000486555
ENSG00000073737	10170	26079	DHRS9	dehydrogenase/reductase (SDR family) member 9	Chr2: 169.064789	0.0859581	--	--	0.562052	138	1.51879e-13	0.229112	-0.100661	0.624648
ENSG00000161921.10	58191	49694	CXCL16	chemokine (C-X-C motif) ligand 16	Chr17: 4.638387	1.42515	--	--	0.560496	138	1.85185e-13	0.391698	0.194557	0.340893
ENSG00000015285.6	7454	30970	WAS	Wiskott-Aldrich syndrome	ChrX: 48.534985	1.16626	--	--	0.560387	138	1.87628e-13	0	0.93991	1.07425e-12
ENSG00000160219.7	139716	15417	GAB3	GRB2-associated binding protein 3	ChrX: 153.903529	0.519143	--	--	0.560254	138	1.90958e-13	0.479586	0.785013	2.04736e-06
ENSG00000197249.8	5265	20103	SERPINA1	serpin peptidase inhibitor, clade A (alpha-1 antiproteinase, antitrypsin), member 1	Chr14: 94.843084	0.653365	--	--	0.559905	138	1.99618e-13	0	0	1
ENSG00000173391.4	4973	1910	OLR1	oxidized low density lipoprotein (lectin-like) receptor 1	Chr12: 10.310902	0.449996	--	--	0.559749	138	2.03615e-13	0.323198	0.18361	0.369264
ENSG00000169508.6	1880	28066	GPR183	G protein-coupled receptor 183	Chr13: 99.946784	0.355468	--	--	0.559629	138	2.06724e-13	0.406016	0	1
ENSG00000157483.4	4643	55864	MYO1E	myosin IE	Chr15: 59.427113	0.815389	--	--	0.558075	138	2.51354e-13	0.439015	0.0014054	0.994563
ENSG00000110079.12	51338	103874	MS4A4A	membrane-spanning 4-domains, subfamily A, member 4A	Chr11: 60.048014	0.269872	--	--	0.557737	138	2.62457e-13	0	0	1
ENSG00000120280.5	80231	11856	CXorf21	chromosome X open reading frame 21	ChrX: 30.576941	0.0880732	--	--	0.557555	138	2.68452e-13	0	0	1
ENSG00000227066.1			RP3-340N1.2	pseudogene RP3-340N1.2	Chr1: 20.480831	0.0272276	--	--	0.557428	138	2.72671e-13	0	0	1
ENSG00000132205	84034	36483	EMILIN2	elastin microfibril interfacer 2	Chr18: 2.847030	0.37528	--	--	0.556759	138	2.96652e-13	0.354744	0.479558	0.0131743
ENSG00000105329	7040	540	TGFB1	transforming growth factor, 2C beta 1	Chr19: 41.301587	1.8872	--	--	0.556549	138	3.04423e-13	0.233688	0.789415	1.63706e-06
ENSG00000254129.1			CTD-2647L4.1	long intergenic non-coding RNA CTD-2647L4.1	Chr8: 28.968090	0.539576	--	--	0.556526	138	3.05311e-13	0	0	1
ENSG00000177105.9	391	68196	RHOG	ras homolog family member G	Chr11: 3.848208	2.83814	--	--	0.556169	138	3.193e-13	0.596978	0.820226	2.90938e-07
ENSG00000102699.5	143	114807	PARP4	poly (ADP-ribose) polymerase family, member 4	Chr13: 24.995064	1.08692	--	--	0.556027	138	3.25073e-13	0.249322	0.327009	0.102973
ENSG00000165140.5	2203	55467	FBP1	fructose-1,6-bisphosphatase 1	Chr9: 97.365415	0.361682	--	--	0.555756	138	3.36176e-13	0.36385	-0.204645	0.31594
ENSG00000165685.4	120939	27407	TMEM52B	transmembrane protein 52B	Chr12: 10.323141	0.0273192	--	--	0.554318	138	4.02123e-13	0	0	1
ENSG00000131080.10	60401	11033	EDA2R	ectodysplasin A2 receptor	ChrX: 65.815479	0.201734	--	--	0.553807	138	4.28324e-13	0.310227	-0.25322	0.211981
ENSG00000184730.6	55911	26695	APOBR	apolipoprotein B receptor	Chr16: 28.505970	0.482429	--	--	0.55323	138	4.60076e-13	0	0	1
ENSG00000152503.5	55521	10275	TRIM36	tripartite motif containing 36	Chr5: 114.460459	0.188868	--	--	0.553039	138	4.70957e-13	0.40985	-0.209975	0.303223
ENSG00000168329	1524	20350	CX3CR1	chemokine (C-X3-C motif) receptor 1	Chr3: 39.263494	0.42109	--	--	0.550955	138	6.08402e-13	0.227624	0.2375	0.2427
ENSG00000250771			RP11-153M7.3	transcribed unprocessed pseudogene	Chr4: 153.640168	0.0359514	--	--	0.549317	138	7.43183e-13	0	0	1
ENSG00000100365.10	4689	525	NCF4	neutrophil cytosolic factor 4, 40kDa	Chr22: 37.257030	0.605295	--	--	0.548641	138	8.0691e-13	0.339953	0.846834	4.92301e-08
ENSG00000112893.5	4124	1777	MAN2A1	mannosidase, alpha, class 2A, member 1	Chr5: 109.025067	0.546841	--	--	0.548365	138	8.34222e-13	0.432742	0.101396	0.622108
ENSG00000060982.10	586	20320	BCAT1	branched chain amino-acid transaminase 1, cytosolic	Chr12: 24.964295	0.626434	--	--	0.546443	138	1.05227e-12	0.374533	-0.163547	0.42469
ENSG00000168421	399	3180	RHOH	ras homolog family member H	Chr4: 40.191053	0.0195173	--	--	0.546381	138	1.06026e-12	0.55047	0.772574	3.74998e-06
ENSG00000174125.3	7096	20694	TLR1	toll-like receptor 1	Chr4: 38.792298	0.195985	--	--	0.546245	138	1.0778e-12	0	0.38343	0.0531623
ENSG00000018280.12	6556	73884	SLC11A1	solute carrier family 11 (proton-coupled divalent metal ion transporters), member 1	Chr2: 219.246752	0.911732	--	--	0.546192	138	1.08469e-12	0.199761	0.718547	3.55748e-05
ENSG00000159399	3099	37273	HK2	hexokinase 2	Chr2: 74.833981	0.495006	--	--	0.545568	138	1.16906e-12	0.330867	-0.129136	0.52953
ENSG00000196735	3117	7750	HLA-DQA1	major histocompatibility complex, 2C class II, 2C DQ alpha 1	Chr6: 32.628179	0.19746	--	--	0.544877	138	1.26987e-12	0.360919	0	1
ENSG00000240143.1			RP4-753P9.3	pseudogene RP4-753P9.3	ChrX: 128.928970	0.17968	--	--	0.543798	138	1.4444e-12	0	0	1
ENSG00000182718	302	20857	ANXA2	annexin A2	Chr15: 60.347134	1.92288	--	--	0.543482	138	1.49991e-12	0.452225	0.260188	0.199247
ENSG00000134207	148281	10301	SYT6	synaptotagmin VI	Chr1: 114.089291	0.126101	--	--	0.54268	138	1.64979e-12	0.301457	0.0292955	0.887031
ENSG00000119655.4	10577	4697	NPC2	Niemann-Pick disease, type C2	Chr14: 74.942895	2.54408	--	--	0.542375	138	1.71063e-12	0.29637	0.372957	0.0605814
ENSG00000112343	10475	48427	TRIM38	tripartite motif containing 38	Chr6: 25.962802	0.408509	--	--	0.541396	138	1.92069e-12	0	-0.0973809	0.636032
ENSG00000161911	340205	52257	TREML1	triggering receptor expressed on myeloid cells-like 1	Chr6: 41.149342	0.251591	--	--	0.541012	138	2.00973e-12	0.48585	0.691638	9.1019e-05
ENSG00000135047			CTSL	cathepsin L	Chr9: 87.725519	3.92176	--	--	0.540504	138	2.13363e-12	0	0.0177675	0.931349
ENSG00000176485.6	11145	5136	PLA2G16	phospholipase A2, group XVI	Chr11: 63.340667	3.15942	--	--	0.540399	138	2.16005e-12	0.394648	0.0985321	0.632027
ENSG00000213064	375035	27069	SFT2D2	SFT2 domain containing 2	Chr1: 168.225938	0.726622	--	--	0.539942	138	2.27951e-12	0	0.0467289	0.820675
ENSG00000075651.11	5337	116234	PLD1	phospholipase D1, phosphatidylcholine-specific	Chr3: 171.318195	0.517808	--	--	0.539505	138	2.39941e-12	0.436608	-0.172374	0.399766
ENSG00000137462.6	7097	20695	TLR2	toll-like receptor 2	Chr4: 154.622652	0.944399	--	--	0.539115	138	2.51155e-12	0.188873	0.486174	0.0117939
ENSG00000010610.5	920	513	CD4	CD4 molecule	Chr12: 6.896024	1.02743	--	--	0.539004	138	2.54463e-12	0.231602	0.643598	0.000389338
ENSG00000101194	63910	76562	SLC17A9	solute carrier family 17 (vesicular nucleotide transporter), 2C member 9	Chr20: 62.952647	0.479915	--	--	0.53758	138	3.00426e-12	0.318148	0	1
ENSG00000005059.11	55013	23056	CCDC109B	coiled-coil domain containing 109B	Chr4: 110.481361	0.27399	--	--	0.536974	138	3.22364e-12	0.247736	0.519161	0.00657228
ENSG00000105281	6510	21155	SLC1A5	solute carrier family 1 (neutral amino acid transporter), 2C member 5	Chr19: 46.774883	0.396309	--	--	0.536795	138	3.29159e-12	0.398643	-0.0283371	0.890705
ENSG00000126264	10870	8024	HCST	hematopoietic cell signal transducer	Chr19: 35.902480	1.1662	--	--	0.536609	138	3.36331e-12	0.415317	0.905605	2.02552e-10
ENSG00000120457	3762	20248	KCNJ5	potassium channel, 2C inwardly rectifying subfamily J, 2C member 5	Chr11: 128.891356	0.0680589	--	--	0.536408	138	3.44258e-12	0.264396	0.0425911	0.836334
ENSG00000166147	2200	30958	FBN1	fibrillin 1	Chr15: 48.408306	0.459729	--	--	0.53616	138	3.54294e-12	0.21568	-0.0212377	0.917981
ENSG00000197892.8	23303	9073	KIF13B	kinesin family member 13B	Chr8: 28.924796	1.77003	--	--	0.535722	138	3.7268e-12	0.186228	-0.153652	0.453609
ENSG00000028137	7133	829	TNFRSF1B	tumor necrosis factor receptor superfamily, 2C member 1B	Chr1: 12.167003	1.60166	--	--	0.534463	138	4.30922e-12	0.229409	0.614131	0.000845706
ENSG00000132429.5	64208	32540	POPDC3	popeye domain containing 3	Chr6: 105.606155	0.486396	--	--	0.533306	138	4.92117e-12	0	-0.0815089	0.692227
ENSG00000150681.5	64407	11281	RGS18	regulator of G-protein signaling 18	Chr1: 192.127587	0.05648	--	--	0.532486	138	5.40545e-12	0.433896	0.349419	0.0801693
ENSG00000095585	29760	32038	BLNK	B-cell linker	Chr10: 96.191702	0.320203	--	--	0.532152	138	5.61529e-12	0.384029	0.256851	0.205278
ENSG00000104903	4066	4078	LYL1	lymphoblastic leukemia associated hematopoiesis regulator 1	Chr19: 13.099033	0.737678	--	--	0.531112	138	6.32139e-12	0.404225	0.730106	2.29864e-05
ENSG00000028116	7444	55966	VRK2	vaccinia related kinase 2	Chr2: 57.907651	0.341153	--	--	0.531111	138	6.32183e-12	0.335845	0.755168	8.23503e-06
ENSG00000100300	706	574	TSPO	translocator protein (18kDa)	Chr22: 43.151514	2.3925	--	--	0.52984	138	7.30105e-12	0.418168	0.27406	0.175476
ENSG00000167895	147138	45126	TMC8	transmembrane channel-like 8	Chr17: 78.130770	0.760152	--	--	0.52946	138	7.62146e-12	0	0.702675	6.26801e-05
ENSG00000104783	3783	1696	KCNN4	potassium channel, 2C calcium activated intermediate/small conductance subfamily N alpha, 2C member 4	Chr19: 43.766533	0.336365	--	--	0.529295	138	7.7649e-12	0.279218	0.47026	0.0153375
ENSG00000135404	967	37526	CD63	CD63 molecule	Chr12: 55.725323	5.14	--	--	0.529225	138	7.82641e-12	0.51705	-0.126992	0.536443
ENSG00000177707.6	25945	9162	PVRL3	poliovirus receptor-related 3	Chr3: 110.788918	0.380771	--	--	0.528668	138	8.33311e-12	0	-0.354523	0.07556
ENSG00000253988.1			RP11-489O18.1	pseudogene RP11-489O18.1	Chr8: 139.075511	0.24216	--	--	0.528537	138	8.45746e-12	0	0	1
ENSG00000140749.7	10261	36189	IGSF6	immunoglobulin superfamily, member 6	Chr16: 21.652609	0.306054	--	--	0.528331	138	8.65552e-12	0.353337	0.684154	0.000116166
ENSG00000177575.8	9332	3131	CD163	CD163 molecule	Chr12: 7.623409	0.507483	--	--	0.527702	138	9.28879e-12	0.366049	0.313311	0.119104
ENSG00000184988	113277	16996	TMEM106A	transmembrane protein 106A	Chr17: 43.211835	0.250939	--	--	0.527684	138	9.30722e-12	0	0.0417019	0.839707
ENSG00000123146	976	8050	CD97	adhesion G protein-coupled receptor E5	Chr19: 14.380501	1.08486	--	--	0.52758	138	9.41736e-12	0.540038	0.555425	0.00322346
ENSG00000035862	7077	2444	TIMP2	TIMP metallopeptidase inhibitor 2	Chr17: 78.852977	3.60721	--	--	0.52752	138	9.48086e-12	0	0.0813457	0.692814
ENSG00000158517	653361	30964	NCF1	neutrophil cytosolic factor 1	Chr7: 74.773962	0.269844	--	--	0.526638	138	1.04643e-11	0.195801	0.775815	3.21468e-06
ENSG00000164111	308	20312	ANXA5	annexin A5	Chr4: 121.667955	4.66552	--	--	0.525609	138	1.17366e-11	0.449738	0.0761823	0.711465
ENSG00000013297	5010	4093	CLDN11	claudin 11	Chr3: 170.418865	2.45523	--	--	0.525508	138	1.1869e-11	0.329813	-0.329943	0.09974
ENSG00000267601			RP11-323N12.5	Ensembl antisense expressed sequence RP11-323N12.5	Chr17: 78.855478	3.53001	--	--	0.523542	138	1.47593e-11	0	0	1
ENSG00000154655	91133	114383	L3MBTL4	l(3)mbt-like 4	Chr18: 5.954706	0.149815	--	--	0.522862	138	1.59097e-11	0	0.035648	0.862742
ENSG00000187554.7	7100	20698	TLR5	toll-like receptor 5	Chr1: 223.282748	0.190383	--	--	0.522368	138	1.6799e-11	0.302497	0	1
ENSG00000224397.1			RP11-290F20.3	pseudogene RP11-290F20.3	Chr20: 48.884023	0.0827195	--	--	0.52228	138	1.69618e-11	0	0	1
ENSG00000135077.4	84868	87084	HAVCR2	hepatitis A virus cellular receptor 2	Chr5: 156.512843	1.20829	--	--	0.522044	138	1.74074e-11	0.329378	0.748649	1.08776e-05
ENSG00000163814.3	64866	11276	CDCP1	CUB domain containing protein 1	Chr3: 45.123770	0.0628111	--	--	0.521956	138	1.75764e-11	0.47372	-0.183063	0.370717
ENSG00000105697	57817	81623	HAMP	hepcidin antimicrobial peptide	Chr19: 35.280716	0.78762	--	--	0.520526	138	2.05564e-11	0.212023	0	1
ENSG00000255441.1			CTD-2616J11.2	long intergenic non-coding RNA CTD-2616J11.2	Chr19: 51.918978	0.156525	--	--	0.520356	138	2.09399e-11	0	0	1
ENSG00000067066	6672	90788	SP100	SP100 nuclear antigen	Chr2: 230.415942	0.6475	--	--	0.519773	138	2.23166e-11	0.4007	0.741836	1.44231e-05
ENSG00000026297	8635	31190	RNASET2	ribonuclease T2	Chr6: 166.929504	2.04661	--	--	0.519254	138	2.36131e-11	0	0	1
ENSG00000168961	3965	32078	LGALS9	lectin, 2C galactoside-binding, 2C soluble, 2C 9	Chr17: 27.629798	1.22007	--	--	0.518806	138	2.47891e-11	0.365915	0.480722	0.0129221
ENSG00000268758	326342		EMR4P	adhesion G protein-coupled receptor E4, 2C pseudogene	Chr19: 6.952500	0.0637723	--	--	0.518231	138	2.63851e-11	0.473203	0	1
ENSG00000174130	10333	21223	TLR6	toll-like receptor 6	Chr4: 38.823715	0.161307	--	--	0.517812	138	2.76081e-11	0.296987	0.655655	0.000276821
ENSG00000163191.5	6282	55916	S100A11	S100 calcium binding protein A11	Chr1: 152.004982	2.85083	--	--	0.517565	138	2.83547e-11	0	0.286664	0.15566
ENSG00000104970.6	90011		KIR3DX1	killer cell immunoglobulin-like receptor, three domains, X1	Chr19: 55.043909	0.0123268	--	--	0.517439	138	2.87439e-11	0	0	1
ENSG00000079819	2037	37478	EPB41L2	erythrocyte membrane protein band 4.1-like 2	Chr6: 130.839347	2.16212	--	--	0.516871	138	3.05607e-11	0.45476	0.164683	0.421434
ENSG00000125089	54436	10360	SH3TC1	SH3 domain and tetratricopeptide repeats 1	Chr4: 8.182072	0.511826	--	--	0.51637	138	3.22533e-11	0	0.0603742	0.76954
ENSG00000176170	8877	39748	SPHK1	sphingosine kinase 1	Chr17: 76.376584	0.450911	--	--	0.516286	138	3.2544e-11	0.209211	0.520054	0.00646395
ENSG00000134061.4	4064	4077	CD180	CD180 molecule	Chr5: 66.478103	0.0829205	--	--	0.516049	138	3.3386e-11	0.391232	0.704393	5.90559e-05
ENSG00000118257	8828	2875	NRP2	neuropilin 2	Chr2: 205.681990	0.544076	--	--	0.516037	138	3.34266e-11	0.243623	0.216271	0.288618
ENSG00000169385.2	6036	121614	RNASE2	ribonuclease, RNase A family, 2 (liver, eosinophil-derived neurotoxin)	Chr14: 21.423611	0.258557	--	--	0.515848	138	3.41149e-11	0	0	1
ENSG00000102024	5358	68250	PLS3	plastin 3	ChrX: 115.561174	2.38244	--	--	0.514807	138	3.8139e-11	0	-0.289101	0.15202
ENSG00000204103.2	9935	31315	MAFB	v-maf musculoaponeurotic fibrosarcoma oncogene homolog B (avian)	Chr20: 39.314488	0.65554	--	--	0.51396	138	4.17482e-11	0.435549	0.391299	0.0480708
ENSG00000110848.4	969	90963	CD69	CD69 molecule	Chr12: 9.905082	0.186373	--	--	0.513488	138	4.39007e-11	0.402021	0.901004	3.49925e-10
ENSG00000105366	27181	87865	SIGLEC8	sialic acid binding Ig-like lectin 8	Chr19: 51.450847	0.205147	--	--	0.513198	138	4.5278e-11	0	0	1
ENSG00000071991	28513	23286	CDH19	cadherin 19, 2C type 2	Chr18: 66.501083	0.227174	--	--	0.513058	138	4.59577e-11	0	-0.191231	0.349371
ENSG00000043462.7	3937	4065	LCP2	lymphocyte cytosolic protein 2 (SH2 domain containing leukocyte protein of 76kDa)	Chr5: 169.673241	0.457705	--	--	0.512857	138	4.69453e-11	0.477185	0.936844	1.92069e-12
ENSG00000130429	10095	4179	ARPC1B	actin related protein 42038 complex, 2C subunit 1B, 2C 41kDa	Chr7: 99.374249	1.60542	--	--	0.512793	138	4.72662e-11	0	0.563776	0.00270457
ENSG00000125257.9	10257	74563	ABCC4	ATP-binding cassette, sub-family C (CFTR/MRP), member 4	Chr13: 95.672083	0.171929	--	--	0.511238	138	5.5725e-11	0.243475	0.219676	0.280908
ENSG00000143178	9095	3779	TBX19	T-box 19	Chr1: 168.281040	0.25317	--	--	0.510959	138	5.73861e-11	0.386461	0.338904	0.0903361
ENSG00000197747.4	6281	2228	S100A10	S100 calcium binding protein A10	Chr1: 151.955391	2.34877	--	--	0.510463	138	6.04687e-11	0.343855	0.211366	0.299957
ENSG00000186431	2204	48064	FCAR	Fc fragment of IgA receptor	Chr19: 54.874248	0.0767275	--	--	0.510424	138	6.07177e-11	0	0	1
ENSG00000100181	387590		TPTEP1	transmembrane phosphatase with tensin homology pseudogene 1	Chr22: 16.601887	0.293116	--	--	0.51024	138	6.19051e-11	0	0	1
ENSG00000113319.7	5924	2169	RASGRF2	Ras protein-specific guanine nucleotide-releasing factor 2	Chr5: 80.256491	0.659092	--	--	0.509745	138	6.52038e-11	0.476693	0.260316	0.199018
ENSG00000160223.12	23308	49412	ICOSLG	inducible T-cell co-stimulator ligand	Chr21: 45.642874	0.986351	--	--	0.508772	138	7.22025e-11	0.321869	0	1
ENSG00000141524	11322	5258	TMC6	transmembrane channel-like 6	Chr17: 78.110458	1.62817	--	--	0.508451	138	7.46723e-11	0	0.55108	0.00352542
ENSG00000105355	10226	4247	PLIN3	perilipin 3	Chr19: 4.838341	2.02017	--	--	0.508336	138	7.55733e-11	0.224463	0	1
ENSG00000129757.8	1028	58	CDKN1C	cyclin-dependent kinase inhibitor 1C (p57, Kip2)	Chr11: 2.904443	1.76407	--	--	0.5069	138	8.77647e-11	0.29781	-0.289838	0.150932
ENSG00000113532	7903	4147	ST8SIA4	ST8 alpha-N-acetyl-neuraminide alpha-2, 2C8-sialyltransferase 4	Chr5: 100.806935	0.155955	--	--	0.506577	138	9.07543e-11	0	0.795728	1.17684e-06
ENSG00000171777	115727	15635	RASGRP4	RAS guanyl releasing protein 4	Chr19: 38.409051	0.226986	--	--	0.506561	138	9.09059e-11	0.444282	0.0434725	0.832993
ENSG00000162444	116362	32521	RBP7	retinol binding protein 7, 2C cellular	Chr1: 9.997206	0.962152	--	--	0.506035	138	9.60052e-11	0.342842	-0.219083	0.282241
ENSG00000080200.5	131544	28544	CRYBG3	beta-gamma crystallin domain containing 3	Chr3: 97.595819	0.628459	--	--	0.505811	138	9.82554e-11	0.351337	0	1
ENSG00000140379.7	597	2988	BCL2A1	BCL2-related protein A1	Chr15: 80.253231	0.309058	--	--	0.505679	138	9.96008e-11	0.42451	0	1
ENSG00000075223.9	10512	36201	SEMA3C	sema domain, immunoglobulin domain (Ig), short basic domain, secreted, (semaphorin) 3C	Chr7: 80.371854	0.379659	--	--	0.505374	138	1.0279e-10	0.352771	-0.282132	0.162593
ENSG00000167600	29785	75274	CYP2S1	cytochrome P450, 2C family 2, 2C subfamily S, 2C polypeptide 1	Chr19: 41.193049	0.0995949	--	--	0.50492	138	1.07725e-10	0.273109	-0.27423	0.175198
ENSG00000163377.10	151647	18561	FAM19A4	family with sequence similarity 19 (chemokine (C-C motif)-like), member A4	Chr3: 68.780917	0.203343	--	--	0.504872	138	1.08262e-10	0.157362	0	1
ENSG00000184574	57121	10696	LPAR5	lysophosphatidic acid receptor 5	Chr12: 6.618835	0.492225	--	--	0.504274	138	1.15138e-10	0.450472	0.124004	0.546151
ENSG00000110719	10312	4392	TCIRG1	T-cell, 2C immune regulator 1, 2C ATPase, 2C H+ transporting, 2C lysosomal V0 subunit A3	Chr11: 68.039016	2.0795	--	--	0.504111	138	1.17086e-10	0.397168	0.636706	0.000470112
ENSG00000239961	23547	69118	LILRA4	leukocyte immunoglobulin-like receptor, 2C subfamily A (with TM domain), 2C member 4	Chr19: 54.333185	0.09519	--	--	0.503658	138	1.22656e-10	0	0	1
ENSG00000173559	64859	57094	NABP1	nucleic acid binding protein 1	Chr2: 191.678068	0.226644	--	--	0.502515	138	1.379e-10	0.44904	0	1
ENSG00000101367.8	22919	56129	MAPRE1	microtubule-associated protein, RP/EB family, member 1	Chr20: 31.407699	3.35614	--	--	0.502162	138	1.42967e-10	0.499469	0.610407	0.000927802
ENSG00000104951	259307	22567	IL4I1	interleukin 4 induced 1	Chr19: 49.889654	0.220964	--	--	0.50187	138	1.47288e-10	0.460444	0.618688	0.000753878
ENSG00000182158	64764	18690	CREB3L2	cAMP responsive element binding protein 3-like 2	Chr7: 137.874979	0.922986	--	--	0.501329	138	1.55631e-10	0.370623	-0.148996	0.467569
ENSG00000112276.9	11149	48497	BVES	blood vessel epicardial substance	Chr6: 105.544697	0.420455	--	--	0.5002	138	1.74548e-10	0.512901	-0.194477	0.341096
ENSG00000203485	64423	82406	INF2	inverted formin, 2C FH2 and WH2 domain containing	Chr14: 104.689606	2.35448	--	--	0.500077	138	1.76739e-10	0	0.0456539	0.824737
ENSG00000254760.1			CTD-2616J11.3	long intergenic non-coding RNA CTD-2616J11.3	Chr19: 51.917552	0.227467	--	--	0.499728	138	1.83089e-10	0	0	1
ENSG00000141458	4864	228	NPC1	Niemann-Pick disease, 2C type C1	Chr18: 23.506184	2.1425	--	--	0.499674	138	1.84097e-10	0.212384	0.0416992	0.839717
ENSG00000174083	146850	46215	PIK3R6	phosphoinositide-3-kinase, regulatory subunit 6	Chr17: 0.005000	0.240611	--	--	0.499569	138	1.86052e-10	0.453197	0.49695	0.0098033
ENSG00000044115	1495	1433	CTNNA1	catenin (cadherin-associated protein), 2C alpha 1, 2C 102kDa	Chr5: 138.610967	3.90319	--	--	0.499464	138	1.88047e-10	0.582547	-0.264096	0.192339
ENSG00000268027			AC006129.2	long intergenic non-coding RNA AC006129.2	Chr19: 41.545192	0.0715338	--	--	0.499098	138	1.95137e-10	0	0	1
ENSG00000272268			FLJ30594	FLJ30594	--	1.36072	--	--	0.498682	138	2.03493e-10	0	0	1
ENSG00000248166.1			AC008984.2	long intergenic non-coding RNA AC008984.2	Chr19: 54.820182	0.0513153	--	--	0.498521	138	2.06815e-10	0	0	1
ENSG00000132256.14	85363	75345	TRIM5	tripartite motif containing 5	Chr11: 5.684425	0.470857	--	--	0.498434	138	2.08641e-10	0	0	1
ENSG00000175857.4	202309	51887	GAPT	GRB2-binding adaptor protein, transmembrane	Chr5: 57.787262	0.0488735	--	--	0.497758	138	2.23328e-10	0.496498	0	1
ENSG00000169504	25932	8490	CLIC4	chloride intracellular channel 4	Chr1: 24.745357	2.93288	--	--	0.496232	138	2.60224e-10	0.39805	0.361755	0.0693796
ENSG00000272558			U91328.21	Ensembl antisense expressed sequence U91328.21	Chr6: 25.983812	0.342363	--	--	0.494757	138	3.01399e-10	0	0	1
ENSG00000162711.12	114548	3600	NLRP3	NLR family, pyrin domain containing 3	Chr1: 247.579458	0.327781	--	--	0.494751	138	3.01585e-10	0.211285	0.21431	0.293119
ENSG00000158352	57477	26615	SHROOM4	shroom family member 4	ChrX: 50.591647	0.710856	--	--	0.49475	138	3.01632e-10	0.554766	-0.106038	0.606163
ENSG00000153113	831	7658	CAST	calpastatin	Chr5: 96.525267	1.95348	--	--	0.494732	138	3.02153e-10	0.388421	-0.132714	0.518087
ENSG00000172985.8	344558	77551	SH3RF3	SH3 domain containing ring finger 3	Chr2: 109.745804	0.341781	--	--	0.494704	138	3.03015e-10	0	0.0341894	0.868309
ENSG00000124731	54210	10243	TREM1	triggering receptor expressed on myeloid cells 1	Chr6: 41.267926	0.0837567	--	--	0.49465	138	3.04639e-10	0.344764	0.227365	0.263981
ENSG00000138600.5	84888	36411	SPPL2A	signal peptide peptidase like 2A	Chr15: 50.999506	1.3379	--	--	0.493896	138	3.28307e-10	0.410541	-0.116701	0.570212
ENSG00000105339.6	22898	28254	DENND3	DENN/MADD domain containing 3	Chr8: 142.127377	1.16947	--	--	0.493505	138	3.41248e-10	0.349782	0.341185	0.0880517
ENSG00000106948	80709	49947	AKNA	AT-hook transcription factor	Chr9: 114.334156	0.77072	--	--	0.493399	138	3.44857e-10	0.345045	0.876214	4.47938e-09
ENSG00000180448	23526	69120	HMHA1	histocompatibility (minor) HA-1	Chr19: 1.065923	0.607775	--	--	0.492983	138	3.59313e-10	0	0.951355	9.01501e-14
ENSG00000235568.2	150372	12528	NFAM1	NFAT activating protein with ITAM motif 1	Chr22: 42.776416	0.252945	--	--	0.492488	138	3.7731e-10	0.439539	0.703274	6.13941e-05
ENSG00000198771.6	92241	33475	RCSD1	RCSD domain containing 1	Chr1: 167.599330	0.472865	--	--	0.492466	138	3.78114e-10	0.314689	0.621539	0.00070094
ENSG00000197632.4	5055	20571	SERPINB2	serpin peptidase inhibitor, clade B (ovalbumin), member 2	Chr18: 61.538926	0.0109026	--	--	0.491976	138	3.96811e-10	0	0.159244	0.437139
ENSG00000163820.10	79443	11561	FYCO1	FYVE and coiled-coil domain containing 1	Chr3: 45.959396	0.761867	--	--	0.49194	138	3.98209e-10	0.188441	-0.210242	0.302596
ENSG00000186522	151011	27035	SEPT10	septin 10	Chr2: 109.542982	1.19165	--	--	0.491508	138	4.15498e-10	0	-0.0842845	0.682274
ENSG00000127074.10	6003	14774	RGS13	regulator of G-protein signaling 13	Chr1: 192.605275	0.00314663	--	--	0.491443	138	4.18164e-10	0.450415	0.278792	0.16784
ENSG00000137869	1588	30955	CYP19A1	cytochrome P450, 2C family 19, 2C subfamily A, 2C polypeptide 1	Chr15: 51.208057	0.0071539	--	--	0.491062	138	4.34089e-10	0.191525	-0.102162	0.619466
ENSG00000109099	5376	7482	PMP22	peripheral myelin protein 22	Chr17: 15.229777	3.84923	--	--	0.491042	138	4.3491e-10	0.240162	-0.17571	0.390565
ENSG00000189067.8	9516	37974	LITAF	lipopolysaccharide-induced TNF factor	Chr16: 11.641853	2.20443	--	--	0.490828	138	4.44141e-10	0.417329	0.122875	0.549839
ENSG00000171940	7764	4757	ZNF217	zinc finger protein 217	Chr20: 53.567065	0.317219	--	--	0.490394	138	4.63446e-10	0.416896	0	1
ENSG00000005893.11	3920	7809	LAMP2	lysosomal-associated membrane protein 2	ChrX: 119.561682	3.28863	--	--	0.490222	138	4.71267e-10	0.380803	0.0382606	0.852786
ENSG00000188389	5133	3681	PDCD1	programmed cell death 1	Chr2: 241.849881	0.0307143	--	--	0.489727	138	4.94609e-10	0.248505	-0.222054	0.275601
ENSG00000154447.10	57630	10988	SH3RF1	SH3 domain containing ring finger 1	Chr4: 170.015407	1.00909	--	--	0.489689	138	4.96473e-10	0	-0.232322	0.253426
ENSG00000101336.8	3055	20489	HCK	hemopoietic cell kinase	Chr20: 30.639991	1.04214	--	--	0.489143	138	5.23611e-10	0.482174	0.608242	0.000978622
ENSG00000171659	2857	36174	GPR34	G protein-coupled receptor 34	ChrX: 41.688973	0.368653	--	--	0.488641	138	5.49825e-10	0.419874	0.25544	0.207867
ENSG00000120708	7045	37294	TGFBI	transforming growth factor, 2C beta-induced, 2C 68kDa	Chr5: 136.028895	0.879425	--	--	0.488174	138	5.75341e-10	0	0.193367	0.343912
ENSG00000249138.1			RP11-701P16.1	pseudogene RP11-701P16.1	Chr4: 185.719450	0.113969	--	--	0.487508	138	6.13698e-10	0	0	1
ENSG00000204161	170371	78635	C10orf128	chromosome 10 open reading frame 128	Chr10: 49.154725	0.673737	--	--	0.487161	138	6.34641e-10	0	0	1
ENSG00000177119.11	196527	27888	ANO6	anoctamin 6	Chr12: 45.609770	1.08288	--	--	0.487143	138	6.35723e-10	0.355387	0	1
ENSG00000152213.3	115761	16319	ARL11	ADP-ribosylation factor-like 11	Chr13: 50.202435	0.0326456	--	--	0.486851	138	6.53908e-10	0	0.616668	0.000793464
ENSG00000152315.4	56659	69351	KCNK13	potassium channel, subfamily K, member 13	Chr14: 90.528109	0.101476	--	--	0.486527	138	6.74705e-10	0.229485	0.253743	0.211008
ENSG00000236963.1			RP4-749H3.1	pseudogene RP4-749H3.1	Chr1: 20.687072	0.0750684	--	--	0.485846	138	7.20452e-10	0	0	1
ENSG00000244482	79168	115650	LILRA6	leukocyte immunoglobulin-like receptor, 2C subfamily A (with TM domain), 2C member 6	Chr19: 54.216868	0.264476	--	--	0.485298	138	7.59398e-10	0	0	1
ENSG00000182557.3	201305	45648	SPNS3	spinster homolog 3	Chr17: 4.336983	0.121357	--	--	0.484541	138	8.16574e-10	0	0.558219	0.00304115
ENSG00000170776	11214	4903	AKAP13	A kinase (PRKA) anchor protein 13	Chr15: 85.380571	0.70535	--	--	0.484209	138	8.42971e-10	0.443889	-0.00248199	0.990399
ENSG00000160224	326	327	AIRE	autoimmune regulator	Chr21: 44.285838	0.0931686	--	--	0.484049	138	8.55973e-10	0.276694	0.501697	0.0090199
ENSG00000138119	26509	40882	MYOF	myoferlin	Chr10: 93.306429	0.725045	--	--	0.483973	138	8.62229e-10	0.374914	0	1
ENSG00000100292.12	3162	31075	HMOX1	heme oxygenase (decycling) 1	Chr22: 35.776354	1.17767	--	--	0.483769	138	8.79158e-10	0.184746	0.369668	0.0630694
ENSG00000118508.4	10981	38233	RAB32	RAB32, member RAS oncogene family	Chr6: 146.864829	1.18842	--	--	0.483613	138	8.92333e-10	0.364125	0.439545	0.024654
ENSG00000163106.6	27306	113741	HPGDS	hematopoietic prostaglandin D synthase	Chr4: 95.219686	0.129848	--	--	0.483583	138	8.94927e-10	0.277299	0	1
ENSG00000168918.9	3635	4046	INPP5D	inositol polyphosphate-5-phosphatase, 145kDa	Chr2: 233.924677	1.08893	--	--	0.483353	138	9.1481e-10	0.31301	0.79828	1.02653e-06
ENSG00000233429	100506311		HOTAIRM1	HOXA transcript antisense RNA, 2C myeloid-specific 1	Chr7: 27.095647	0.144024	--	--	0.482994	138	9.4659e-10	0	0	1
ENSG00000145685	10184	4222	LHFPL2	lipoma HMGIC fusion partner-like 2	Chr5: 78.485215	0.950689	--	--	0.48249	138	9.93078e-10	0	-0.168134	0.411633
ENSG00000166928.6	84689	13075	MS4A14	membrane-spanning 4-domains, subfamily A, member 14	Chr11: 60.165325	0.28369	--	--	0.481663	138	1.07423e-09	0.19352	0	1
ENSG00000250742.1			RP11-834C11.4	pseudogene RP11-834C11.4	Chr12: 54.519882	0.416824	--	--	0.481662	138	1.07431e-09	0	0	1
ENSG00000163629	5783	7909	PTPN13	protein tyrosine phosphatase, 2C non-receptor type 13 (APO-1/CD95 (Fas)-associated phosphatase)	Chr4: 86.594315	1.49338	--	--	0.481499	138	1.09108e-09	0.588807	-0.143708	0.48369
ENSG00000233280	131544	28544	CRYBG3	beta-gamma crystallin domain containing 3	Chr3: 94.910773	0.177672	--	--	0.481184	138	1.12409e-09	0.351337	0	1
ENSG00000264772	26781		SNORA67	small nucleolar RNA, H/ACA box 67	Chr17: 7.572706	2.3799	--	--	0.48101	138	1.14266e-09	0	0	1
ENSG00000165071.10	137835	51638	TMEM71	transmembrane protein 71	Chr8: 133.697253	0.153355	--	--	0.48058	138	1.19008e-09	0	0.803866	7.55905e-07
ENSG00000163565.14	3428	117707	IFI16	interferon, gamma-inducible protein 16	Chr1: 158.969758	2.01331	--	--	0.480302	138	1.22169e-09	0	0	1
ENSG00000261795.1			RP11-90P13.1	pseudogene RP11-90P13.1	Chr7: 0.161765	0.0526342	--	--	0.480236	138	1.22937e-09	0	0	1
ENSG00000147202	1730	68551	DIAPH2	diaphanous-related formin 2	ChrX: 96.684663	0.276781	--	--	0.480136	138	1.24105e-09	0.520786	0	1
ENSG00000130208	341	1244	APOC1	apolipoprotein C-I	Chr19: 44.914247	1.1846	--	--	0.479488	138	1.31905e-09	0.226189	-0.0993338	0.629244
ENSG00000124491	2162	20077	F13A1	coagulation factor XIII, 2C A1 polypeptide	Chr6: 6.144085	0.492828	--	--	0.479453	138	1.32338e-09	0.409262	0.443646	0.0231949
ENSG00000163563.7	4332	74438	MNDA	myeloid cell nuclear differentiation antigen	Chr1: 158.801107	0.489144	--	--	0.478805	138	1.40651e-09	0	0.616299	0.000800873
ENSG00000089327	53827	7458	FXYD5	FXYD domain containing ion transport regulator 5	Chr19: 35.154730	1.15152	--	--	0.47876	138	1.41241e-09	0.383865	0.807719	6.08603e-07
ENSG00000260336.1			RP11-395B7.7	pseudogene RP11-395B7.7	Chr7: 100.737328	1.50414	--	--	0.478759	138	1.41248e-09	0	0	1
ENSG00000198019	2210		FCGR1B	Fc fragment of IgG, 2C high affinity Ib, 2C receptor (CD64)	Chr1: 121.087345	0.247457	--	--	0.477679	138	1.56275e-09	0	0	1
ENSG00000233393.1			AP000688.29	pseudogene AP000688.29	Chr21: 37.477179	0.732777	--	--	0.476985	138	1.66734e-09	0	0	1
ENSG00000070882.8	26031	49422	OSBPL3	oxysterol binding protein-like 3	Chr7: 24.836158	0.315947	--	--	0.476791	138	1.69781e-09	0.240372	-0.104631	0.610977
ENSG00000071127	9948	6628	WDR1	WD repeat domain 1	Chr4: 10.074339	3.11432	--	--	0.476757	138	1.70316e-09	0.465466	0.234113	0.249682
ENSG00000135905	55619	45952	DOCK10	dedicator of cytokinesis 10	Chr2: 224.765090	1.1431	--	--	0.4761	138	1.81049e-09	0.387882	0.689222	9.85533e-05
ENSG00000204577.7	11025	121613	LILRB3	leukocyte immunoglobulin-like receptor, subfamily B (with TM and ITIM domains), member 3	Chr19: 54.723357	0.04841	--	--	0.475867	138	1.85007e-09	0.417759	0.754438	8.49944e-06
ENSG00000084093	5978	4099	REST	RE1-silencing transcription factor	Chr4: 56.907876	0.563524	--	--	0.475675	138	1.88331e-09	0	0.234458	0.248965
ENSG00000231999.2			RP5-1007M22.2	pseudogene RP5-1007M22.2	Chr1: 90.048800	0.39395	--	--	0.475482	138	1.91735e-09	0	0	1
ENSG00000180672.4			AC007362.1	long intergenic non-coding RNA AC007362.1	Chr2: 206.642540	0.449453	--	--	0.475339	138	1.94284e-09	0	0	1
ENSG00000139572.3	53831	41370	GPR84	G protein-coupled receptor 84	Chr12: 54.756229	0.205826	--	--	0.475238	138	1.96111e-09	0.410428	0.497037	0.00978837
ENSG00000197903.6	85236	113763	HIST1H2BK	histone cluster 1, H2bk	Chr6: 27.106073	1.60795	--	--	0.475133	138	1.98033e-09	0	0.21409	0.293626
ENSG00000080031	5794	37693	PTPRH	protein tyrosine phosphatase, 2C receptor type, 2C H	Chr19: 55.181248	0.275807	--	--	0.474995	138	2.00589e-09	0	-0.10767	0.6006
ENSG00000178401	79962	11777	DNAJC22	DnaJ (Hsp40) homolog, 2C subfamily C, 2C member 22	Chr12: 49.346917	0.099795	--	--	0.474985	138	2.0076e-09	0.286509	0	1
ENSG00000102158	84061	100678	MAGT1	magnesium transporter 1	ChrX: 77.826364	1.70618	--	--	0.474618	138	2.07704e-09	0.360163	0	1
ENSG00000160712.8	3570	474	IL6R	interleukin 6 receptor	Chr1: 154.377669	0.850448	--	--	0.474288	138	2.14115e-09	0.381635	0	1
ENSG00000134243.7	6272	117723	SORT1	sortilin 1	Chr1: 109.852192	3.33382	--	--	0.474021	138	2.19467e-09	0.313178	-0.137877	0.501788
ENSG00000267452			RP11-1018N14.5	long intergenic non-coding RNA RP11-1018N14.5	Chr17: 51.435427	0.0339569	--	--	0.473705	138	2.25944e-09	0	0	1
ENSG00000147454	51312	74739	SLC25A37	solute carrier family 25 (mitochondrial iron transporter), 2C member 37	Chr8: 23.528805	1.54335	--	--	0.473581	138	2.28547e-09	0	0.683188	0.000119819
ENSG00000101608	10627	68515	MYL12A	myosin, 2C light chain 12A, 2C regulatory, 2C non-sarcomeric	Chr18: 3.247481	3.45875	--	--	0.473072	138	2.39502e-09	0	0	1
ENSG00000133805	272	408	AMPD3	adenosine monophosphate deaminase 3	Chr11: 10.308313	1.25925	--	--	0.473049	138	2.39998e-09	0.357435	0.267091	0.187156
ENSG00000172578.7	89857	15603	KLHL6	kelch-like family member 6	Chr3: 183.205319	0.0879217	--	--	0.472946	138	2.42286e-09	0.392568	0.829734	1.59688e-07
ENSG00000073849.10	6480	2281	ST6GAL1	ST6 beta-galactosamide alpha-2,6-sialyltranferase 1	Chr3: 186.648274	1.24151	--	--	0.472754	138	2.46601e-09	0.443976	0.200123	0.326983
ENSG00000184584.8	340061	18868	TMEM173	transmembrane protein 173	Chr5: 138.855549	1.19858	--	--	0.472705	138	2.47705e-09	0	0.487059	0.0116186
ENSG00000196187.7	9725	101673	TMEM63A	transmembrane protein 63A	Chr1: 226.034735	1.59089	--	--	0.472646	138	2.49046e-09	0	0.194025	0.342239
ENSG00000243733.1			RP11-80H8.3	pseudogene RP11-80H8.3	Chr3: 142.830644	0.00123958	--	--	0.472267	138	2.57865e-09	0	0	1
ENSG00000266553			RN7SL356P	RNA, 2C 7SL, 2C cytoplasmic 356, 2C pseudogene	Chr14: 76.967518	0.0035053	--	--	0.472194	138	2.59598e-09	0	0	1
ENSG00000105971	858	942	CAV2	caveolin 2	Chr7: 116.287380	0.627213	--	--	0.472141	138	2.60841e-09	0.34138	-0.244636	0.228412
ENSG00000125538.7	3553	481	IL1B	interleukin 1, beta	Chr2: 113.587328	0.296943	--	--	0.472019	138	2.6378e-09	0.2249	0.718337	3.58507e-05
ENSG00000228649			AC005682.5	processed transcript AC005682.5	Chr7: 22.854178	0.0342411	--	--	0.471973	138	2.6489e-09	0	0	1
ENSG00000154640.10	10950	4953	BTG3	BTG family, member 3	Chr21: 18.965971	1.29623	--	--	0.471339	138	2.80691e-09	0.494454	-0.227187	0.264365
ENSG00000160883.6	3101	55633	HK3	hexokinase 3 (white cell)	Chr5: 176.308303	0.628249	--	--	0.470792	138	2.95065e-09	0	0.716297	3.8636e-05
ENSG00000153162	654	1300	BMP6	bone morphogenetic protein 6	Chr6: 7.726797	0.530403	--	--	0.470433	138	3.04889e-09	0.306753	0.0932802	0.650379
ENSG00000181631.6	53829	12543	P2RY13	purinergic receptor P2Y, G-protein coupled, 13	Chr3: 151.044100	0.310802	--	--	0.470391	138	3.06049e-09	0.302028	0.693403	8.58418e-05
ENSG00000124882.3	2069	1097	EREG	epiregulin	Chr4: 75.230860	0.0148333	--	--	0.469487	138	3.32257e-09	0.331256	0.246089	0.225572
ENSG00000259607.1			CTD-2647L4.5	long intergenic non-coding RNA CTD-2647L4.5	Chr8: 28.924796	2.48118	--	--	0.469415	138	3.34429e-09	0	0	1
ENSG00000090530.5	55214	10062	LEPREL1	leprecan-like 1	Chr3: 189.674517	0.231707	--	--	0.468749	138	3.55207e-09	0.413178	-0.158692	0.438751
ENSG00000182022	51363	8908	CHST15	carbohydrate (N-acetylgalactosamine 4-sulfate 6-O) sulfotransferase 15	Chr10: 124.007666	1.46704	--	--	0.468486	138	3.6378e-09	0.429305	0	1
ENSG00000072422	9886	8892	RHOBTB1	Rho-related BTB domain containing 1	Chr10: 60.869438	0.872571	--	--	0.468432	138	3.65564e-09	0	-0.180364	0.377933
ENSG00000171840.7	4815	9555	NINJ2	ninjurin 2	Chr12: 0.673462	0.902734	--	--	0.467486	138	3.98126e-09	0.395882	-0.234484	0.248911
ENSG00000158715.5	85414	23813	SLC45A3	solute carrier family 45, member 3	Chr1: 205.626979	1.24306	--	--	0.46741	138	4.00838e-09	0.353393	-0.0851011	0.679356
ENSG00000136732.10	2995	22993	GYPC	glycophorin C (Gerbich blood group)	Chr2: 127.413509	0.61607	--	--	0.466483	138	4.35688e-09	0	0.598408	0.00124097
ENSG00000133574	55303	75084	GIMAP4	GTPase, 2C IMAP family member 4	Chr7: 150.567277	1.28946	--	--	0.466266	138	4.4425e-09	0.393107	0.253056	0.212287
ENSG00000121210.11	23240	9057	KIAA0922	KIAA0922	Chr4: 154.387498	0.221663	--	--	0.465985	138	4.55596e-09	0.344729	0	1
ENSG00000140931.15	123920	11486	CMTM3	CKLF-like MARVEL transmembrane domain containing 3	Chr16: 66.637777	1.102	--	--	0.464429	138	5.23531e-09	0	0.164981	0.420583
ENSG00000072864.8	54820	32354	NDE1	nudE nuclear distribution E homolog 1 (A. nidulans)	Chr16: 15.737124	0.714274	--	--	0.464395	138	5.25132e-09	0.354871	0.731459	2.18102e-05
ENSG00000267379			CTC-548K16.5	Ensembl antisense expressed sequence CTC-548K16.5	Chr19: 14.402717	0.481514	--	--	0.464373	138	5.26136e-09	0	0	1
ENSG00000068793	23191	22628	CYFIP1	cytoplasmic FMR1 interacting protein 1	Chr15: 1.205386	2.69352	--	--	0.464225	138	5.33154e-09	0.398121	-0.306685	0.127539
ENSG00000147443	9046	2957	DOK2	docking protein 2, 2C 56kDa	Chr8: 21.908873	0.158289	--	--	0.463664	138	5.60416e-09	0.466283	0.865923	1.10508e-08
ENSG00000258227.2	23601	8302	CLEC5A	C-type lectin domain family 5, member A	Chr7: 141.635614	0.0783786	--	--	0.462873	138	6.01163e-09	0.371042	0.663883	0.000217453
ENSG00000115598.5	8808	2860	IL1RL2	interleukin 1 receptor-like 2	Chr2: 102.803433	0.0972172	--	--	0.462792	138	6.05473e-09	0.316382	0.0288347	0.888797
ENSG00000140368.8	9051	37867	PSTPIP1	proline-serine-threonine phosphatase interacting protein 1	Chr15: 77.285700	0.422063	--	--	0.462719	138	6.09405e-09	0.574051	0.782811	2.28538e-06
ENSG00000269378	100422691		ITGB1P1	integrin beta 1 pseudogene 1	Chr19: 14.621634	2.95427	--	--	0.46264	138	6.13678e-09	0	0	1
ENSG00000053918	3784	85014	KCNQ1	potassium channel, 2C voltage gated KQT-like subfamily Q, 2C member 1	Chr11: 2.444684	0.21362	--	--	0.462515	138	6.20517e-09	0.27808	-0.252133	0.214017
ENSG00000166710	567	2987	B2M	beta-2-microglobulin	Chr15: 44.711477	5.91647	--	--	0.462343	138	6.30048e-09	0.222215	0.188329	0.356869
ENSG00000130340	51429	49454	SNX9	sorting nexin 9	Chr6: 157.700387	2.98685	--	--	0.461946	138	6.52491e-09	0	-0.299747	0.13683
ENSG00000104267	760	37256	CA2	carbonic anhydrase II	Chr8: 85.463852	3.2308	--	--	0.461861	138	6.57422e-09	0.286419	0	1
ENSG00000181381.9	91351	52660	DDX60L	DEAD (Asp-Glu-Ala-Asp) box polypeptide 60-like	Chr4: 169.277886	0.357614	--	--	0.461774	138	6.62504e-09	0	0	1
ENSG00000131236	10487	74572	CAP1	CAP, 2C adenylate cyclase-associated protein 1 (yeast)	Chr1: 40.040233	4.46474	--	--	0.461718	138	6.6581e-09	0.61326	0.607188	0.00100423
ENSG00000270164			AC006129.4	long intergenic non-protein coding RNA 1480	Chr19: 41.535183	0.201213	--	--	0.461114	138	7.02215e-09	0	0	1
ENSG00000066322	64834	41322	ELOVL1	ELOVL fatty acid elongase 1	Chr1: 43.363397	3.68418	--	--	0.461061	138	7.05486e-09	0.393098	0.0297814	0.885169
ENSG00000232044			AC073479.1	long intergenic non-protein coding RNA 1105	Chr2: 5.932687	0.362672	--	--	0.460967	138	7.11359e-09	0	0	1
ENSG00000123700	3759	20249	KCNJ2	potassium channel, 2C inwardly rectifying subfamily J, 2C member 2	Chr17: 70.168673	0.424535	--	--	0.460622	138	7.33221e-09	0.340986	-0.214945	0.291656
ENSG00000129450	27180	88828	SIGLEC9	sialic acid binding Ig-like lectin 9	Chr19: 51.124908	0.318212	--	--	0.460507	138	7.4072e-09	0	0	1
ENSG00000123119.7	64168	11172	NECAB1	N-terminal EF-hand calcium binding protein 1	Chr8: 91.813919	0.265629	--	--	0.460125	138	7.65936e-09	0.248028	-0.278126	0.1689
ENSG00000172123	55106	83283	SLFN12	schlafen family member 12	Chr17: 35.411060	0.221432	--	--	0.459697	138	7.95238e-09	0.357754	0	1
ENSG00000204381	143903	18716	LAYN	layilin	Chr11: 111.540280	0.948601	--	--	0.459657	138	7.9805e-09	0.760503	0.337962	0.0912918
ENSG00000183822.2			CTA-833B7.2	long intergenic non-coding RNA CTA-833B7.2	Chr22: 37.243415	0.0289829	--	--	0.459147	138	8.34434e-09	0	0	1
ENSG00000147065	4478	1833	MSN	moesin	ChrX: 65.588377	3.34492	--	--	0.459054	138	8.41284e-09	0.505693	0.721602	3.17629e-05
ENSG00000158473.6	912	1337	CD1D	CD1d molecule	Chr1: 158.149737	0.0935373	--	--	0.458881	138	8.54084e-09	0.240805	0	1
ENSG00000078269.9	8871	117703	SYNJ2	synaptojanin 2	Chr6: 158.402888	1.68261	--	--	0.458691	138	8.68396e-09	0.392108	-0.309597	0.12378
ENSG00000170458.9	929	493	CD14	CD14 molecule	Chr5: 140.011313	2.85846	--	--	0.458594	138	8.75718e-09	0.250603	0.0430166	0.834721
ENSG00000106560.6	26157		GIMAP2	GTPase, IMAP family member 2	Chr7: 150.382788	0.644867	--	--	0.458514	138	8.81909e-09	0	0	1
ENSG00000114541.10	23150	14916	FRMD4B	FERM domain containing 4B	Chr3: 69.219141	0.694444	--	--	0.458231	138	9.03899e-09	0.46022	-0.0496564	0.809637
ENSG00000136938	10541	21286	ANP32B	acidic (leucine-rich) nuclear phosphoprotein 32 family, 2C member B	Chr9: 97.983361	4.74387	--	--	0.458144	138	9.10769e-09	0.42981	0.365973	0.0659578
ENSG00000103449	6299	2230	SALL1	spalt-like transcription factor 1	Chr16: 51.135975	1.07191	--	--	0.457931	138	9.278e-09	0.388589	-0.274546	0.174681
ENSG00000116815.11	965	48042	CD58	CD58 molecule	Chr1: 117.057157	0.749658	--	--	0.45776	138	9.41755e-09	0	0	1
ENSG00000112851.10	55914	41282	ERBB2IP	erbb2 interacting protein	Chr5: 65.222303	2.13831	--	--	0.457707	138	9.46095e-09	0.361272	0.209	0.305525
ENSG00000186340	7058	2438	THBS2	thrombospondin 2	Chr6: 169.215780	1.04656	--	--	0.45757	138	9.57458e-09	0.287916	0.0368597	0.858122
ENSG00000264235			RP13-270P17.1	Ensembl antisense expressed sequence RP13-270P17.1	Chr18: 3.255436	2.03051	--	--	0.45755	138	9.59132e-09	0	0	1
ENSG00000143382	54507	23141	ADAMTSL4	ADAMTS-like 4	Chr1: 150.549369	0.797057	--	--	0.457528	138	9.60942e-09	0.248311	-0.245978	0.225788
ENSG00000236739			RP11-370B11.1	chloride intracellular channel 4 pseudogene 1	Chr9: 22.747700	0.313021	--	--	0.457372	138	9.7408e-09	0	0	1
ENSG00000263343.1			RP11-388M20.7	pseudogene RP11-388M20.7	Chr16: 31.176969	0.00246519	--	--	0.457313	138	9.79066e-09	0	0	1
ENSG00000177820.5			AC004917.1	long intergenic non-coding RNA AC004917.1	Chr7: 106.300345	0.230042	--	--	0.457208	138	9.88047e-09	0	0	1
ENSG00000258449.1			RP11-713N11.4	pseudogene RP11-713N11.4	Chr12: 25.249802	0.102617	--	--	0.457142	138	9.93677e-09	0	0	1
ENSG00000119280.12	84886	13120	C1orf198	chromosome 1 open reading frame 198	Chr1: 230.972865	2.93575	--	--	0.457041	138	1.00241e-08	0	0	1
ENSG00000267484			CTC-518P12.6	Ensembl antisense expressed sequence CTC-518P12.6	Chr19: 4.838332	1.78466	--	--	0.456741	138	1.02885e-08	0	0	1
ENSG00000170275	10491	21280	CRTAP	cartilage associated protein	Chr3: 33.113979	3.21725	--	--	0.456645	138	1.03745e-08	0.34293	-0.0082871	0.967951
ENSG00000256482.1			RP11-625L16.3	pseudogene RP11-625L16.3	Chr12: 24.983355	0.0483496	--	--	0.45597	138	1.09986e-08	0	0	1
ENSG00000234961.1			RP11-124N14.3	pseudogene RP11-124N14.3	Chr10: 17.275324	3.65216	--	--	0.455655	138	1.13023e-08	0	0	1
ENSG00000196839.8	100	37249	ADA	adenosine deaminase	Chr20: 43.248163	0.744528	--	--	0.455591	138	1.13652e-08	0.384587	0.0403914	0.844683
ENSG00000189058.4	347	1246	APOD	apolipoprotein D	Chr3: 195.295573	5.25712	--	--	0.455456	138	1.14984e-08	0.316749	-0.23742	0.242862
ENSG00000197321	6840	25090	SVIL	supervillin	Chr10: 29.457338	1.09094	--	--	0.455238	138	1.17167e-08	0.470356	-0.149407	0.466329
ENSG00000164300	256987	65246	SERINC5	serine incorporator 5	Chr5: 80.111651	0.706032	--	--	0.455117	138	1.18393e-08	0	0.450557	0.0208947
ENSG00000163633.6	132989	51637	C4orf36	chromosome 4 open reading frame 36	Chr4: 87.797358	0.183048	--	--	0.454946	138	1.20143e-08	0	0	1
ENSG00000125845	650	926	BMP2	bone morphogenetic protein 2	Chr20: 6.767664	0.377887	--	--	0.454826	138	1.21399e-08	0.229122	-0.137059	0.504353
ENSG00000139263.7	121227	62452	LRIG3	leucine-rich repeats and immunoglobulin-like domains 3	Chr12: 59.265931	0.391963	--	--	0.454199	138	1.28127e-08	0.455718	-0.339389	0.0898461
ENSG00000142227	2014	1090	EMP3	epithelial membrane protein 3	Chr19: 48.321509	2.90572	--	--	0.453165	138	1.39994e-08	0.310889	0.460482	0.0179198
ENSG00000250072.1			CTC-529P8.1	long intergenic non-coding RNA CTC-529P8.1	Chr5: 148.442880	0.0269183	--	--	0.453011	138	1.41852e-08	0	0	1
ENSG00000267979			AC092964.2	Ensembl unmapped expressed sequence AC092964.2	--	0.0212632	--	--	0.452903	138	1.43171e-08	0	0	1
ENSG00000266171			RP11-769O8.1	Ensembl antisense expressed sequence RP11-769O8.1	Chr18: 0.735746	0.251399	--	--	0.452797	138	1.44481e-08	0	0	1
ENSG00000135373.8	26298	7301	EHF	ets homologous factor	Chr11: 34.642640	0.0452692	--	--	0.452507	138	1.48098e-08	0.452458	-0.00607659	0.976497
ENSG00000147010	30011	10971	SH3KBP1	SH3-domain kinase binding protein 1	ChrX: 19.533975	1.4519	--	--	0.452361	138	1.4996e-08	0.478694	0.700942	6.65327e-05
ENSG00000232539.1			AP000288.2	pseudogene AP000288.2	Chr21: 34.430135	0.0169331	--	--	0.4521	138	1.53332e-08	0	0	1
ENSG00000170891.6	54360	10254	CYTL1	cytokine-like 1	Chr4: 5.016313	0.371234	--	--	0.452042	138	1.54094e-08	0.297321	0.138242	0.500644
ENSG00000185215.4	7127	4583	TNFAIP2	tumor necrosis factor, alpha-induced protein 2	Chr14: 103.589779	1.62105	--	--	0.451737	138	1.58149e-08	0.501077	0.355282	0.0748925
ENSG00000228058.1			RP11-552D4.1	pseudogene RP11-552D4.1	Chr1: 230.138477	0.468258	--	--	0.451296	138	1.59891e-08	0	0	1
ENSG00000116574.4	58480	49663	RHOU	ras homolog family member U	Chr1: 228.870824	2.23858	--	--	0.451006	138	1.63865e-08	0	-0.274999	0.173941
ENSG00000167995.11	7439	37895	BEST1	bestrophin 1	Chr11: 61.717293	1.12125	--	--	0.450388	138	1.72672e-08	0.297419	-0.150185	0.463985
ENSG00000239713.3	60489		APOBEC3G	apolipoprotein B mRNA editing enzyme, catalytic polypeptide-like 3G	Chr22: 39.473010	0.56996	--	--	0.450302	138	1.73942e-08	0	0	1
ENSG00000214262	84832		ANKRD36BP1	ankyrin repeat domain 36B pseudogene 1	Chr1: 168.245565	0.240684	--	--	0.449177	138	1.91258e-08	0	0	1
ENSG00000172986.8	727936	16823	GXYLT2	glucoside xylosyltransferase 2	Chr3: 72.937224	0.163153	--	--	0.449124	138	1.92111e-08	0	0	1
ENSG00000136634.5	3586	478	IL10	interleukin 10	Chr1: 206.940947	0.0425608	--	--	0.44909	138	1.92668e-08	0.185036	0.252073	0.21413
ENSG00000135842.12	116496	62170	FAM129A	family with sequence similarity 129, member A	Chr1: 184.759858	0.458517	--	--	0.448846	138	1.96675e-08	0.338162	0	1
ENSG00000196083.5	3556	1643	IL1RAP	interleukin 1 receptor accessory protein	Chr3: 190.231840	0.245364	--	--	0.44874	138	1.98424e-08	0.436629	-0.149784	0.465192
ENSG00000026025	7431	2538	VIM	vimentin	Chr10: 17.228259	3.59515	--	--	0.448431	138	2.03647e-08	0.363431	0.170828	0.40407
ENSG00000065675	5588	21263	PRKCQ	protein kinase C, 2C theta	Chr10: 6.427143	0.625562	--	--	0.447976	138	2.11587e-08	0.388966	0.327161	0.102804
ENSG00000142798	3339	68473	HSPG2	heparan sulfate proteoglycan 2	Chr1: 21.822245	0.558482	--	--	0.447933	138	2.12339e-08	0.367088	-0.137216	0.503861
ENSG00000117091.5	962	1347	CD48	CD48 molecule	Chr1: 160.648536	0.09664	--	--	0.446999	138	2.29621e-08	0.479419	0.81828	3.27545e-07
ENSG00000141540	94015	41882	TTYH2	tweety family member 2	Chr17: 74.213514	2.83713	--	--	0.446682	138	2.35782e-08	0.380337	-0.288646	0.152696
ENSG00000121316	79887	11745	PLBD1	phospholipase B domain containing 1	Chr12: 14.503661	0.294756	--	--	0.446663	138	2.36155e-08	0	0	1
ENSG00000253276.1	168455	77589	CCDC71L	coiled-coil domain containing 71-like	Chr7: 106.297211	0.357098	--	--	0.446443	138	2.40543e-08	0	0	1
ENSG00000204314.6	80863	12743	PRRT1	proline-rich transmembrane protein 1	Chr6: 32.116136	6.11538	--	--	-0.446165	138	2.46171e-08	0	-0.0126029	0.951276
ENSG00000131724.6	3597	1198	IL13RA1	interleukin 13 receptor, alpha 1	ChrX: 117.861535	1.16466	--	--	0.446081	138	2.47905e-08	0.346783	-0.0623794	0.762099
ENSG00000133121	90627	64844	STARD13	StAR-related lipid transfer (START) domain containing 13	Chr13: 33.103135	1.04771	--	--	0.445909	138	2.51484e-08	0.549869	-0.289315	0.151704
ENSG00000259807.1			RP11-426C22.4	pseudogene RP11-426C22.4	Chr16: 29.229749	0.0764761	--	--	0.445749	138	2.54847e-08	0	0	1
ENSG00000170608	3171	3308	FOXA3	forkhead box A3	Chr19: 45.863989	0.0288796	--	--	0.4452	138	2.66749e-08	0.357827	-0.0766484	0.709775
ENSG00000007968.6	1870	48264	E2F2	E2F transcription factor 2	Chr1: 23.832922	0.0149734	--	--	0.445167	138	2.67479e-08	0.355861	0.868146	9.15054e-09
ENSG00000110057.3	81622	41325	UNC93B1	unc-93 homolog B1	Chr11: 67.758575	1.30955	--	--	0.445117	138	2.68605e-08	0.352793	0.683974	0.000116839
ENSG00000122591.7	84668	57175	FAM126A	family with sequence similarity 126, member A	Chr7: 22.980878	0.705321	--	--	0.445104	138	2.68893e-08	0.328862	0	1
ENSG00000197646.6	80380	10973	PDCD1LG2	programmed cell death 1 ligand 2	Chr9: 5.510545	0.0772702	--	--	0.444863	138	2.74334e-08	0.279468	0.719109	3.48449e-05
ENSG00000205413.3	54809	75072	SAMD9	sterile alpha motif domain containing 9	Chr7: 92.728829	0.242316	--	--	0.444789	138	2.76019e-08	0	0	1
ENSG00000162627.12	51375	22941	SNX7	sorting nexin 7	Chr1: 99.127236	0.93083	--	--	0.444651	138	2.79194e-08	0	-0.326343	0.103717
ENSG00000085265	2219	1518	FCN1	ficolin (collagen/fibrinogen domain containing) 1	Chr9: 134.905890	0.282011	--	--	0.444585	138	2.80716e-08	0.294869	0	1
ENSG00000101049.10	10110	8446	SGK2	serum/glucocorticoid regulated kinase 2	Chr20: 42.187608	0.847129	--	--	0.444577	138	2.80916e-08	0.255559	-0.236613	0.244514
ENSG00000170017.8	214	1229	ALCAM	activated leukocyte cell adhesion molecule	Chr3: 105.085753	1.77293	--	--	0.443994	138	2.94786e-08	0.478606	0.0046702	0.981936
ENSG00000169554	9839	8868	ZEB2	zinc finger E-box binding homeobox 2	Chr2: 144.384081	2.06315	--	--	0.443979	138	2.95167e-08	0.398815	0.0577076	0.779467
ENSG00000237844.1			AC092684.1	long intergenic non-coding RNA AC092684.1	Chr2: 164.606083	0.000769112	--	--	0.443416	138	3.09212e-08	0	0	1
ENSG00000229644.4	646309		NAMPTL	nicotinamide phosphoribosyltransferase-like	Chr10: 36.810649	1.25381	--	--	0.443206	138	3.14615e-08	0	0	1
ENSG00000125637	23550	8261	PSD4	pleckstrin and Sec7 domain containing 4	Chr2: 113.157325	0.209754	--	--	0.442495	138	3.33604e-08	0	0.737618	1.71026e-05
ENSG00000119686.5	55640	9840	FLVCR2	feline leukemia virus subgroup C cellular receptor family, member 2	Chr14: 76.071805	0.286873	--	--	0.442239	138	3.40702e-08	0.316396	-0.293931	0.144987
ENSG00000196154	6275	7924	S100A4	S100 calcium binding protein A4	Chr1: 153.543613	1.26126	--	--	0.442015	138	3.47019e-08	0.422395	0.383674	0.0529982
ENSG00000164318	133584	65044	EGFLAM	EGF-like, 2C fibronectin type III and laminin G domains	Chr5: 38.258409	0.302626	--	--	0.441955	138	3.48744e-08	0.338837	-0.213429	0.295156
ENSG00000115468	80303	41618	EFHD1	EF-hand domain family, 2C member D1	Chr2: 232.606057	2.98834	--	--	0.441824	138	3.52515e-08	0.330385	-0.292289	0.147351
ENSG00000149798.3	10435	4933	CDC42EP2	CDC42 effector protein (Rho GTPase binding) 2	Chr11: 65.082289	1.72136	--	--	0.441756	138	3.5447e-08	0.322911	0.0761278	0.711663
ENSG00000129538.9	6035	7919	RNASE1	ribonuclease, RNase A family, 1 (pancreatic)	Chr14: 21.269387	3.97203	--	--	0.441719	138	3.55539e-08	0.387331	0.0389874	0.850021
ENSG00000112769	3910	37604	LAMA4	laminin, 2C alpha 4	Chr6: 112.108760	1.58589	--	--	0.441514	138	3.61566e-08	0.478171	-0.0510591	0.80436
ENSG00000163513	7048	2435	TGFBR2	transforming growth factor, 2C beta receptor II (70/80kDa)	Chr3: 30.606502	1.72544	--	--	0.441474	138	3.62765e-08	0.247638	0.31351	0.118857
ENSG00000224298			AC069363.1	Ensembl unmapped expressed sequence AC069363.1	--	0.199938	--	--	0.441383	138	3.6548e-08	0	0	1
ENSG00000166473.12	114780	114866	PKD1L2	polycystic kidney disease 1-like 2	Chr16: 81.134480	0.0909188	--	--	0.441303	138	3.67876e-08	0.176747	-0.0852418	0.678853
ENSG00000166888	6778	2373	STAT6	signal transducer and activator of transcription 6, 2C interleukin-4 induced	Chr12: 57.095408	1.64238	--	--	0.441282	138	3.68506e-08	0	0.40694	0.0390931
ENSG00000136770.6	64215	7293	DNAJC1	DnaJ (Hsp40) homolog, subfamily C, member 1	Chr10: 22.045466	1.74707	--	--	0.441118	138	3.73485e-08	0.381566	0.188762	0.355746
ENSG00000218809.1			RP1-229K20.5	pseudogene RP1-229K20.5	Chr6: 41.237613	0.0161334	--	--	0.440431	138	3.95063e-08	0	0	1
ENSG00000104728.11	9639	22827	ARHGEF10	Rho guanine nucleotide exchange factor (GEF) 10	Chr8: 1.772142	2.0989	--	--	0.43997	138	4.10214e-08	0.280306	-0.331601	0.0979469
ENSG00000165959	79789	11683	CLMN	calmin (calponin-like, 2C transmembrane)	Chr14: 95.181940	1.51168	--	--	0.439775	138	4.16787e-08	0.42733	-0.451887	0.0204739
ENSG00000079102.12	862	3801	RUNX1T1	runt-related transcription factor 1; translocated to, 1 (cyclin D-related)	Chr8: 92.967203	3.58925	--	--	-0.439744	138	4.17844e-08	0.379895	-0.210966	0.300896
ENSG00000171621.9	80176	11832	SPSB1	splA/ryanodine receptor domain and SOCS box containing 1	Chr1: 9.352939	0.97231	--	--	0.439555	138	4.24342e-08	0.312918	-0.153168	0.455052
ENSG00000147459	80005	57016	DOCK5	dedicator of cytokinesis 5	Chr8: 25.184723	0.965289	--	--	0.439173	138	4.37712e-08	0.446149	0.112787	0.583296
ENSG00000213719.4	1192	20343	CLIC1	chloride intracellular channel 1	Chr6: 31.699994	2.24522	--	--	0.43891	138	4.47172e-08	0.408901	0.531918	0.00516063
ENSG00000233461.1			RP11-295G20.2	pseudogene RP11-295G20.2	Chr1: 231.658134	0.347606	--	--	0.438671	138	4.55934e-08	0	0	1
ENSG00000009790	80342	11885	TRAF3IP3	TRAF3 interacting protein 3	Chr1: 209.756032	0.400261	--	--	0.438562	138	4.59989e-08	0.315064	0.869408	8.20894e-09
ENSG00000090920	8857	68369	FCGBP	Fc fragment of IgG binding protein	Chr19: 36.800697	0.305117	--	--	0.438526	138	4.61348e-08	0	0.126403	0.538352
ENSG00000197146.2			AL133458.1	pseudogene AL133458.1	Chr6: 167.357853	0.855387	--	--	0.438459	138	4.63837e-08	0	0	1
ENSG00000100060	4242	1803	MFNG	MFNG O-fucosylpeptide 3-beta-N-acetylglucosaminyltransferase	Chr22: 37.469063	0.844746	--	--	0.438333	138	4.68622e-08	0.30084	0.579192	0.00193233
ENSG00000128052.8	3791	55639	KDR	kinase insert domain receptor (a type III receptor tyrosine kinase)	Chr4: 55.944644	0.780645	--	--	0.437692	138	4.9358e-08	0.24267	-0.0983959	0.6325
ENSG00000153250.13	5937	9640	RBMS1	RNA binding motif, single stranded interacting protein 1	Chr2: 161.128662	1.4515	--	--	0.437537	138	4.99791e-08	0.429661	-0.0754181	0.71424
ENSG00000229124	100507347		VIM-AS1	VIM antisense RNA 1	Chr10: 17.214239	2.69224	--	--	0.437234	138	5.12159e-08	0	0	1
ENSG00000156127.6	10538	4666	BATF	basic leucine zipper transcription factor, ATF-like	Chr14: 75.988768	0.0979048	--	--	0.437167	138	5.14963e-08	0.421247	0.700983	6.64396e-05
ENSG00000164161.5	64399	32469	HHIP	hedgehog interacting protein	Chr4: 145.567173	0.650705	--	--	0.436919	138	5.2534e-08	0.320286	-0.0141761	0.945203
ENSG00000073417.10	5151	1957	PDE8A	phosphodiesterase 8A	Chr15: 85.523671	1.97484	--	--	0.436864	138	5.27697e-08	0.451701	-0.280538	0.165082
ENSG00000169871.8	81844	12812	TRIM56	tripartite motif containing 56	Chr7: 100.728720	0.469852	--	--	0.436849	138	5.28321e-08	0	0.686737	0.00010687
ENSG00000076770.10	55796	23101	MBNL3	muscleblind-like splicing regulator 3	ChrX: 131.503345	0.054956	--	--	0.436825	138	5.29361e-08	0.318968	0.231031	0.256149
ENSG00000259863.1			AC133109.1	long intergenic non-coding RNA AC133109.1	Chr2: 109.743783	0.0719302	--	--	0.43673	138	5.33408e-08	0	0	1
ENSG00000268734			CTB-61M7.2	long intergenic non-coding RNA CTB-61M7.2	Chr19: 54.890673	0.110249	--	--	0.436531	138	5.42062e-08	0	0	1
ENSG00000223749			MIR503HG	MIR503 host gene	ChrX: 134.543337	0.179532	--	--	0.43602	138	5.64806e-08	0	0	1
ENSG00000081479	4036	20952	LRP2	low density lipoprotein receptor-related protein 2	Chr2: 169.127109	0.394594	--	--	0.435399	138	5.93685e-08	0.305293	-0.161798	0.429727
ENSG00000033327.8	9846	69067	GAB2	GRB2-associated binding protein 2	Chr11: 77.926343	2.523	--	--	0.435303	138	5.98243e-08	0.425489	-0.164194	0.422834
ENSG00000117298.10	1889	1068	ECE1	endothelin converting enzyme 1	Chr1: 21.543740	2.08475	--	--	0.435163	138	6.05021e-08	0.294332	-0.164766	0.421198
ENSG00000002549	51056	41072	LAP3	leucine aminopeptidase 3	Chr4: 17.577192	3.21611	--	--	0.435083	138	6.08919e-08	0.311143	-0.353552	0.0764211
ENSG00000070190.8	27071	32138	DAPP1	dual adaptor of phosphotyrosine and 3-phosphoinositides	Chr4: 100.737990	0.0710898	--	--	0.434606	138	6.32601e-08	0.490182	0.609364	0.000951978
ENSG00000139629	11226	5218	GALNT6	polypeptide N-acetylgalactosaminyltransferase 6	Chr12: 51.351247	0.424564	--	--	0.434323	138	6.47063e-08	0.43706	0.127184	0.535823
ENSG00000173193	54625	19697	PARP14	poly (ADP-ribose) polymerase family, 2C member 14	Chr3: 122.680618	1.23941	--	--	0.434075	138	6.60036e-08	0.398164	0.456094	0.0191891
ENSG00000105974.7	857	1330	CAV1	caveolin 1, caveolae protein, 22kDa	Chr7: 116.164839	1.20872	--	--	0.433301	138	7.02036e-08	0.232659	-0.141893	0.489288
ENSG00000150093	3688	22999	ITGB1	integrin, 2C beta 1 (fibronectin receptor, 2C beta polypeptide, 2C antigen CD29 includes MDF2, 2C MSK12)	Chr10: 32.900319	2.22916	--	--	0.433223	138	7.06414e-08	0.36146	-0.155061	0.44943
ENSG00000072694	2213	2974	FCGR2B	Fc fragment of IgG, 2C low affinity IIb, 2C receptor (CD32)	Chr1: 161.581311	0.135933	--	--	0.432845	138	7.27937e-08	0.234978	0.340036	0.0891965
ENSG00000075618	6624	48164	FSCN1	fascin actin-bundling protein 1	Chr7: 5.592823	3.69824	--	--	0.432462	138	7.50464e-08	0.581281	0.113724	0.580153
ENSG00000100368	1439	339	CSF2RB	colony stimulating factor 2 receptor, 2C beta, 2C low-affinity (granulocyte-macrophage)	Chr22: 36.913628	0.168129	--	--	0.43218	138	7.67415e-08	0.392262	0.686975	0.000106046
ENSG00000019169	8685	4928	MARCO	macrophage receptor with collagenous structure	Chr2: 118.942166	0.314507	--	--	0.43162	138	8.02207e-08	0.316236	0.366311	0.0656894
ENSG00000099308	23031	66191	MAST3	microtubule associated serine/threonine kinase 3	Chr19: 18.097793	1.4105	--	--	0.431493	138	8.10335e-08	0.315212	0.541777	0.00425359
ENSG00000134851	55858	5411	TMEM165	transmembrane protein 165	Chr4: 55.395957	3.07578	--	--	0.431054	138	8.3895e-08	0.264284	0.107692	0.600527
ENSG00000184500.10	5627	264	PROS1	protein S (alpha)	Chr3: 93.591881	0.831228	--	--	0.431047	138	8.39371e-08	0.424049	0.0415237	0.840383
ENSG00000228427.1			RP5-1091N2.9	pseudogene RP5-1091N2.9	ChrX: 70.403409	0.0447058	--	--	0.431038	138	8.39976e-08	0	0	1
ENSG00000253193	100132417		FCGR1C	Fc fragment of IgG, high affinity Ic, receptor (CD64), pseudogene	Chr1: 118.453001	0.207279	--	--	0.430789	138	8.56631e-08	0	0	1
ENSG00000267365	400617		KCNJ2-AS1	KCNJ2 antisense RNA 1 (head to head)	Chr17: 70.166961	0.22777	--	--	0.430444	138	8.80284e-08	0	0	1
ENSG00000241313.2	100128025		WWTR1-AS1	WWTR1 antisense RNA 1	Chr3: 149.374807	0.327249	--	--	0.430344	138	8.87241e-08	0	0	1
ENSG00000130948.5	3293	20089	HSD17B3	hydroxysteroid (17-beta) dehydrogenase 3	Chr9: 98.997588	0.704834	--	--	0.429872	138	9.20857e-08	0.29879	-0.0921966	0.654191
ENSG00000261644.1			RP11-327F22.2	pseudogene RP11-327F22.2	Chr16: 50.769624	0.143994	--	--	0.429531	138	9.4585e-08	0	0	1
ENSG00000140836	463	21366	ZFHX3	zinc finger homeobox 3	Chr16: 72.782885	0.351285	--	--	0.429523	138	9.4645e-08	0.405164	-0.31217	0.120526
ENSG00000241353.2	728970		PPP1R2P4	protein phosphatase 1, regulatory (inhibitor) subunit 2 pseudogene 4	Chr13: 46.917102	1.33694	--	--	0.429324	138	9.61347e-08	0	0	1
ENSG00000141338	10351	56029	ABCA8	ATP-binding cassette, 2C sub-family A (ABC1), 2C member 8	Chr17: 68.867292	1.33375	--	--	0.429296	138	9.63467e-08	0	0	1
ENSG00000203664.5	441932		OR2W5	olfactory receptor, family 2, subfamily W, member 5	Chr1: 247.654370	0.00135992	--	--	0.429129	138	9.76195e-08	0	0	1
ENSG00000070614	3340	20386	NDST1	N-deacetylase/N-sulfotransferase (heparan glucosaminyl) 1	Chr5: 150.485818	3.31625	--	--	0.428993	138	9.86623e-08	0.320582	-0.0451955	0.82647
ENSG00000203710	1378	55474	CR1	complement component (3b/4b) receptor 1 (Knops blood group)	Chr1: 207.496147	0.0332531	--	--	0.428747	138	1.0058e-07	0	0	1
ENSG00000154864	63895	86050	PIEZO2	piezo-type mechanosensitive ion channel component 2	Chr18: 10.666483	0.289542	--	--	0.428707	138	1.00896e-07	0	0	1
ENSG00000243064.4	150000		ABCC13	ATP-binding cassette, sub-family C (CFTR/MRP), member 13, pseudogene	Chr21: 15.608527	0.0020095	--	--	0.428598	138	1.01761e-07	0	0	1
ENSG00000110446	51296	69222	SLC15A3	solute carrier family 15 (oligopeptide transporter), 2C member 3	Chr11: 60.937083	1.24369	--	--	0.428224	138	1.04788e-07	0.220002	-0.423632	0.0310367
ENSG00000167994.7	5866	40880	RAB3IL1	RAB3A interacting protein (rabin3)-like 1	Chr11: 61.664773	1.17284	--	--	0.427888	138	1.07571e-07	0	0.248896	0.220155
ENSG00000226279.2			AC005682.7	long intergenic non-coding RNA AC005682.7	Chr7: 22.921512	0.007329	--	--	0.427467	138	1.11165e-07	0	0	1
ENSG00000184428	116447	43082	TOP1MT	topoisomerase (DNA) I, 2C mitochondrial	Chr8: 143.304384	0.430315	--	--	0.427431	138	1.11478e-07	0.316106	-0.556169	0.00317404
ENSG00000141447	114876	84746	OSBPL1A	oxysterol binding protein-like 1A	Chr18: 24.162044	1.81891	--	--	0.427333	138	1.12331e-07	0.37237	-0.535585	0.00480583
ENSG00000111817	29940	8354	DSE	dermatan sulfate epimerase	Chr6: 116.254173	0.968603	--	--	0.427227	138	1.13265e-07	0.343027	0.241717	0.234187
ENSG00000257335	8972	88555	MGAM	maltase-glucoamylase	Chr7: 141.907813	0.0643033	--	--	0.427179	138	1.1369e-07	0.319154	-0.00905454	0.964985
ENSG00000128283.6	11135	5128	CDC42EP1	CDC42 effector protein (Rho GTPase binding) 1	Chr22: 37.956454	2.77223	--	--	0.427166	138	1.13799e-07	0.479913	-0.207949	0.308019
ENSG00000115009.7	6364	3375	CCL20	chemokine (C-C motif) ligand 20	Chr2: 228.678558	0.103686	--	--	0.427097	138	1.14413e-07	0.390471	0.0371568	0.85699
ENSG00000159228.8	873	37524	CBR1	carbonyl reductase 1	Chr21: 37.442239	4.45741	--	--	0.426855	138	1.16588e-07	0.380397	-0.387444	0.0505148
ENSG00000271857			RP1-244F24.1	Ensembl antisense expressed sequence RP1-244F24.1	Chr6: 45.421079	0.129388	--	--	0.426304	138	1.21698e-07	0	0	1
ENSG00000147872.5	123	872	PLIN2	perilipin 2	Chr9: 19.108373	1.32809	--	--	0.42552	138	1.29318e-07	0	0	1
ENSG00000143545.4	5872	55698	RAB13	RAB13, member RAS oncogene family	Chr1: 153.954127	2.46484	--	--	0.425442	138	1.30109e-07	0.304941	-0.558434	0.00302751
ENSG00000018408.10	25937	9159	WWTR1	WW domain containing transcription regulator 1	Chr3: 149.235022	1.41707	--	--	0.425245	138	1.32104e-07	0.419796	-0.209746	0.303762
ENSG00000215417	407975		MIR17HG	miR-17-92 cluster host gene	Chr13: 91.347820	0.0570884	--	--	0.425152	138	1.33055e-07	0	0	1
ENSG00000065534	4638	14202	MYLK	myosin light chain kinase	Chr3: 123.610049	0.829894	--	--	0.425092	138	1.33677e-07	0.385697	-0.258039	0.203118
ENSG00000223552.1			RP11-24F11.2	pseudogene RP11-24F11.2	Chr3: 46.406446	0.0400003	--	--	0.425013	138	1.34489e-07	0	0	1
ENSG00000141431	80816	19371	ASXL3	additional sex combs like transcriptional regulator 3	Chr18: 33.578615	0.12118	--	--	0.424979	138	1.34851e-07	0	-0.208118	0.307619
ENSG00000204655.7	4340	110875	MOG	myelin oligodendrocyte glycoprotein	Chr6: 29.624758	3.51461	--	--	0.424435	138	1.40636e-07	0.372788	-0.163217	0.425636
ENSG00000104375.11	6788	48420	STK3	serine/threonine kinase 3	Chr8: 99.413631	0.517965	--	--	0.424176	138	1.43466e-07	0.485681	-0.282447	0.162105
ENSG00000102445	80183	57021	KIAA0226L	KIAA0226-like	Chr13: 46.342000	1.06353	--	--	0.423821	138	1.47447e-07	0	0	1
ENSG00000175505.9	23529	8299	CLCF1	cardiotrophin-like cytokine factor 1	Chr11: 67.131639	0.486316	--	--	0.423795	138	1.47741e-07	0.30642	0.380662	0.0550501
ENSG00000114850.2	6747	5154	SSR3	signal sequence receptor, gamma (translocon-associated protein gamma)	Chr3: 156.257929	3.24968	--	--	0.42329	138	1.53589e-07	0	-0.104343	0.611966
ENSG00000187912.7	388512	52618	CLEC17A	C-type lectin domain family 17, member A	Chr19: 14.693896	0.0570196	--	--	0.423249	138	1.54071e-07	0	0	1
ENSG00000117009.7	8564	2729	KMO	kynurenine 3-monooxygenase (kynurenine 3-hydroxylase)	Chr1: 241.695434	0.0106366	--	--	0.423015	138	1.56868e-07	0.327196	0.165867	0.418058
ENSG00000065361	2065	20457	ERBB3	erb-b2 receptor tyrosine kinase 3	Chr12: 56.079857	1.37007	--	--	0.422916	138	1.58064e-07	0.344495	-0.284543	0.158878
ENSG00000105976	4233	206	MET	MET proto-oncogene, 2C receptor tyrosine kinase	Chr7: 116.672390	0.169323	--	--	0.422559	138	1.62454e-07	0.286469	-0.393622	0.0466439
ENSG00000254887.1			CTC-378H22.1	long intergenic non-coding RNA CTC-378H22.1	Chr19: 42.636707	0.0549286	--	--	0.422465	138	1.63625e-07	0	0	1
ENSG00000141526	9123	37900	SLC16A3	solute carrier family 16 (monocarboxylate transporter), 2C member 3	Chr17: 82.228397	1.08377	--	--	0.42219	138	1.67104e-07	0.296361	-0.0225696	0.912856
ENSG00000010278	928	20420	CD9	CD9 molecule	Chr12: 6.199715	3.07561	--	--	0.422115	138	1.68069e-07	0.481432	-0.0686017	0.739142
ENSG00000129680.11	79649	18568	MAP7D3	MAP7 domain containing 3	ChrX: 135.295381	0.246858	--	--	0.421889	138	1.70994e-07	0	0	1
ENSG00000250362.1			AC008592.5	long intergenic non-coding RNA AC008592.5	Chr5: 95.197490	0.00724158	--	--	0.421645	138	1.74217e-07	0	0	1
ENSG00000080822	56650	10534	CLDND1	claudin domain containing 1	Chr3: 98.497912	4.71049	--	--	0.421441	138	1.76954e-07	0	-0.379992	0.0555146
ENSG00000164889.8	6522	100970	SLC4A2	solute carrier family 4, anion exchanger, member 2 (erythrocyte membrane protein band 3-like 1)	Chr7: 150.754297	2.46563	--	--	0.421387	138	1.77675e-07	0.313731	0.0709256	0.730622
ENSG00000162777.12	79961	11776	DENND2D	DENN/MADD domain containing 2D	Chr1: 111.729796	0.297745	--	--	0.421188	138	1.80392e-07	0	0.589283	0.00153663
ENSG00000104419	10397	55953	NDRG1	N-myc downstream regulated 1	Chr8: 133.237171	4.01251	--	--	0.421088	138	1.81774e-07	0.423055	-0.141808	0.489549
ENSG00000143570	27173	40906	SLC39A1	solute carrier family 39 (zinc transporter), 2C member 1	Chr1: 153.959099	3.41867	--	--	0.421031	138	1.82564e-07	0.390836	-0.0325984	0.874388
ENSG00000019991	3082	503	HGF	hepatocyte growth factor (hepapoietin A, 3B scatter factor)	Chr7: 81.699006	0.165885	--	--	0.420965	138	1.83482e-07	0.261648	0.23264	0.252758
ENSG00000000971	3075	20086	CFH	complement factor H	Chr1: 196.651878	1.42981	--	--	0.420833	138	1.85346e-07	0	-0.144737	0.480532
ENSG00000213445.4	6494	7940	SIPA1	signal-induced proliferation-associated 1	Chr11: 65.405568	1.61561	--	--	0.420701	138	1.87214e-07	0.56409	0.819302	3.07824e-07
ENSG00000129277	6351	48153	CCL4	chemokine (C-C motif) ligand 4	Chr17: 0.005000	0.279075	--	--	0.420636	138	1.88144e-07	0.333589	0.60706	0.00100738
ENSG00000073331	80216	11849	ALPK1	alpha-kinase 1	Chr4: 112.285509	0.4713	--	--	0.42039	138	1.91697e-07	0	-0.01453	0.943837
ENSG00000103381.7	55313	10142	CPPED1	calcineurin-like phosphoesterase domain containing 1	Chr16: 12.756919	1.1789	--	--	0.420287	138	1.93198e-07	0	0	1
ENSG00000135929.4	1593	36040	CYP27A1	cytochrome P450, family 27, subfamily A, polypeptide 1 (cerebrotendinous xanthomatosis)	Chr2: 219.646479	3.16704	--	--	0.420063	138	1.96519e-07	0.267219	-0.172607	0.399119
ENSG00000248208.1			RP11-153M7.1	pseudogene RP11-153M7.1	Chr4: 154.579724	0.0458134	--	--	0.419946	138	1.98267e-07	0	0	1
ENSG00000166401.9	5271	74445	SERPINB8	serpin peptidase inhibitor, clade B (ovalbumin), member 8	Chr18: 61.637159	0.623372	--	--	0.419397	138	2.06699e-07	0	0.0156025	0.939698
ENSG00000187116.9	353514	83297	LILRA5	leukocyte immunoglobulin-like receptor, subfamily A (with TM domain), member 5	Chr19: 54.818353	0.175116	--	--	0.418628	138	2.1908e-07	0	0	1
ENSG00000169247.7	79628	11596	SH3TC2	SH3 domain and tetratricopeptide repeats 2	Chr5: 148.303202	0.35107	--	--	0.418555	138	2.20289e-07	0.334231	0.017275	0.933248
ENSG00000262001.1			RP11-874J12.1	pseudogene RP11-874J12.1	Chr18: 3.602998	0.443938	--	--	0.418327	138	2.24118e-07	0	0	1
ENSG00000121966	7852	20739	CXCR4	chemokine (C-X-C motif) receptor 4	Chr2: 136.114349	1.2995	--	--	0.418313	138	2.24357e-07	0.246391	0.866492	1.05327e-08
ENSG00000140612.9	23478	55536	SEC11A	SEC11 homolog A	Chr15: 85.212775	3.50655	--	--	0.418163	138	2.26916e-07	0	0.109514	0.594339
ENSG00000148180	2934	147	GSN	gelsolin	Chr9: 121.207794	3.32964	--	--	0.418055	138	2.28775e-07	0.580193	-0.266286	0.18854
ENSG00000143418	29956	39581	CERS2	ceramide synthase 2	Chr1: 150.960583	4.53852	--	--	0.417727	138	2.34491e-07	0.337216	0	1
ENSG00000126803	3306	68564	HSPA2	heat shock 70kDa protein 2	Chr14: 64.535905	2.95866	--	--	0.417333	138	2.41545e-07	0.333455	-0.21245	0.297427
ENSG00000134668	90853	83439	SPOCD1	SPOC domain containing 1	Chr1: 31.790422	0.192669	--	--	0.417088	138	2.46039e-07	0	0	1
ENSG00000099250	8829	2876	NRP1	neuropilin 1	Chr10: 33.177492	0.376192	--	--	0.417054	138	2.4667e-07	0.267367	0.103193	0.615914
ENSG00000145287.6	51316	32328	PLAC8	placenta-specific 8	Chr4: 84.011201	0.0815912	--	--	0.41693	138	2.48979e-07	0.449432	0.486181	0.0117925
ENSG00000108179	10105	38696	PPIF	peptidylprolyl isomerase F	Chr10: 79.347469	3.70139	--	--	0.416926	138	2.49061e-07	0.310396	0.0419516	0.838759
ENSG00000124920.9	745	32167	MYRF	myelin regulatory factor	Chr11: 61.520121	2.9349	--	--	0.416874	138	2.50018e-07	0.310059	0	1
ENSG00000150867	5305	37995	PIP4K2A	phosphatidylinositol-5-phosphate 4-kinase, 2C type II, 2C alpha	Chr10: 22.534849	3.23337	--	--	0.416621	138	2.54829e-07	0.460376	0	1
ENSG00000269564			AC008753.4	long intergenic non-coding RNA AC008753.4	Chr19: 53.788782	0.00340265	--	--	0.416602	138	2.55182e-07	0	0	1
ENSG00000166130.10	121457	12138	IKBIP	IKBKB interacting protein	Chr12: 99.007183	0.227829	--	--	0.416564	138	2.55919e-07	0.222181	0	1
ENSG00000227671	100500849		MIR3916	microRNA 3916	Chr1: 247.189851	1.8571	--	--	0.416537	138	2.56439e-07	0	0	1
ENSG00000177675.4	283316	89238	CD163L1	CD163 molecule-like 1	Chr12: 7.499281	0.0912973	--	--	0.41647	138	2.57726e-07	0	0.490389	0.0109787
ENSG00000158813.13	1896	68180	EDA	ectodysplasin A	ChrX: 68.835911	0.37085	--	--	0.416347	138	2.6011e-07	0.286016	-0.131888	0.520717
ENSG00000259883.1			CTD-2382E5.4	long intergenic non-coding RNA CTD-2382E5.4	Chr15: 42.213615	0.0128629	--	--	0.416025	138	2.66459e-07	0	0	1
ENSG00000006075	6348	88430	CCL3	chemokine (C-C motif) ligand 3	Chr17: 0.005000	0.407928	--	--	0.415882	138	2.69322e-07	0.244823	0.528779	0.0054817
ENSG00000164283	11082	5107	ESM1	endothelial cell-specific molecule 1	Chr5: 54.977864	0.0374496	--	--	0.415878	138	2.69401e-07	0.357491	0.240452	0.236719
ENSG00000113732.4	8992	2931	ATP6V0E1	ATPase, H+ transporting, lysosomal 9kDa, V0 subunit e1	Chr5: 172.410760	3.71083	--	--	0.415702	138	2.72985e-07	0.319338	0	1
ENSG00000137076	7094	21267	TLN1	talin 1	Chr9: 35.696948	4.14138	--	--	0.415658	138	2.73881e-07	0.821271	0.288509	0.152899
ENSG00000174837	2015	1493	EMR1	adhesion G protein-coupled receptor E1	Chr19: 6.887566	0.0284011	--	--	0.415506	138	2.77004e-07	0.388995	0.672654	0.000166753
ENSG00000139278.5	11010	21357	GLIPR1	GLI pathogenesis-related 1	Chr12: 75.874460	0.379513	--	--	0.41529	138	2.81503e-07	0.334702	0.829673	1.60324e-07
ENSG00000173175.10	111	11213	ADCY5	adenylate cyclase 5	Chr3: 123.001143	2.09224	--	--	0.414576	138	2.96897e-07	0.295551	-0.34464	0.0846762
ENSG00000102265.7	7076	36321	TIMP1	TIMP metallopeptidase inhibitor 1	ChrX: 47.441712	3.67606	--	--	0.414554	138	2.97391e-07	0.281765	0.188497	0.356432
ENSG00000197992.2	283420	52106	CLEC9A	C-type lectin domain family 9, member A	Chr12: 10.183276	0.130444	--	--	0.414339	138	3.02195e-07	0.377358	0.775531	3.25874e-06
ENSG00000136689.14	3557	11163	IL1RN	interleukin 1 receptor antagonist	Chr2: 113.864791	0.191601	--	--	0.414169	138	3.06038e-07	0.280879	0.232317	0.253438
ENSG00000104537.12	312	20908	ANXA13	annexin A13	Chr8: 124.693034	0.0424985	--	--	0.414105	138	3.07498e-07	0	-0.162526	0.427627
ENSG00000120658.8	55068	56793	ENOX1	ecto-NOX disulfide-thiol exchanger 1	Chr13: 43.787654	0.831746	--	--	0.414083	138	3.07994e-07	0.262489	-0.29697	0.140683
ENSG00000088882	56265	10485	CPXM1	carboxypeptidase X (M14 family), 2C member 1	Chr20: 2.794069	0.286999	--	--	0.414072	138	3.08251e-07	0.385934	0.0212588	0.9179
ENSG00000108828	10493	36200	VAT1	vesicle amine transport 1	Chr17: 43.014605	3.47427	--	--	0.414014	138	3.09586e-07	0.332418	-0.113463	0.581029
ENSG00000171115.3	155038	69703	GIMAP8	GTPase, IMAP family member 8	Chr7: 150.147718	0.694136	--	--	0.413719	138	3.16432e-07	0.43804	0.693615	8.52383e-05
ENSG00000104870	2217	3030	FCGRT	Fc fragment of IgG, 2C receptor, 2C transporter, 2C alpha	Chr19: 49.506816	2.30469	--	--	0.413521	138	3.21122e-07	0.362526	0.000722544	0.997205
ENSG00000130147	23677	8726	SH3BP4	SH3-domain binding protein 4	Chr2: 234.951973	1.20575	--	--	0.413514	138	3.21298e-07	0.443701	0.15187	0.458926
ENSG00000222009.4	149478	89638	BTBD19	BTB (POZ) domain containing 19	Chr1: 45.274154	0.423261	--	--	0.413485	138	3.21979e-07	0	0	1
ENSG00000156049.6	9630	68386	GNA14	guanine nucleotide binding protein (G protein), alpha 14	Chr9: 80.037995	0.349536	--	--	0.413474	138	3.22235e-07	0.353704	-0.174256	0.394561
ENSG00000117090	6504	48162	SLAMF1	signaling lymphocytic activation molecule family member 1	Chr1: 160.608100	0.0154092	--	--	0.413342	138	3.25406e-07	0.394537	0.897126	5.43652e-10
ENSG00000112559	4188	21150	MDFI	MyoD family inhibitor	Chr6: 41.636882	0.449255	--	--	0.413134	138	3.30469e-07	0.359853	-0.165353	0.419522
ENSG00000163131	1520	20867	CTSS	cathepsin S	Chr1: 150.730196	0.700662	--	--	0.413046	138	3.3263e-07	0.292973	0.610253	0.000931337
ENSG00000183486	4600	74299	MX2	MX dynamin-like GTPase 2	Chr21: 41.361943	0.408245	--	--	0.412904	138	3.36154e-07	0.310812	0.427094	0.0295464
ENSG00000103187	23406	10898	COTL1	coactosin-like F-actin binding protein 1	Chr16: 84.565594	3.39587	--	--	0.412808	138	3.3854e-07	0.465614	0.655258	0.000280012
ENSG00000203875	387066		SNHG5	small nucleolar RNA host gene 5	Chr6: 85.660950	3.19305	--	--	0.412628	138	3.43092e-07	0	0	1
ENSG00000100600	5641	38075	LGMN	legumain	Chr14: 92.703807	3.10059	--	--	0.412492	138	3.46545e-07	0.388557	-0.226918	0.264947
ENSG00000166794.4	5479	726	PPIB	peptidylprolyl isomerase B (cyclophilin B)	Chr15: 64.452303	5.34103	--	--	0.412486	138	3.46697e-07	0.461468	0.107488	0.60122
ENSG00000136048.9	55332	41255	DRAM1	DNA-damage regulated autophagy modulator 1	Chr12: 102.271129	0.662272	--	--	0.412414	138	3.48543e-07	0.225876	0	1
ENSG00000091513.10	7018	68153	TF	transferrin	Chr3: 133.464800	4.61932	--	--	0.412225	138	3.53464e-07	0.321786	0	1
ENSG00000172197.9	154141	57467	MBOAT1	membrane bound O-acyltransferase domain containing 1	Chr6: 20.100935	0.422207	--	--	0.412072	138	3.57478e-07	0.336718	-0.17023	0.405741
ENSG00000042493	822	37523	CAPG	capping protein (actin filament), 2C gelsolin-like	Chr2: 85.394748	1.82318	--	--	0.412066	138	3.57632e-07	0.571382	0.300488	0.135815
ENSG00000235180.1			RP11-422P15.3	pseudogene RP11-422P15.3	Chr10: 128.102438	0.0680297	--	--	0.412032	138	3.5852e-07	0	0	1
ENSG00000185404.12	93349	56031	SP140L	SP140 nuclear body protein-like	Chr2: 231.191899	0.403671	--	--	0.411815	138	3.64301e-07	0	0	1
ENSG00000128652	3232	5034	HOXD3	homeobox D3	Chr2: 176.136612	0.0239731	--	--	0.411771	138	3.655e-07	0.373986	-0.18023	0.378294
ENSG00000177337	649446		DLGAP1-AS1	DLGAP1 antisense RNA 1	Chr18: 3.593732	0.6724	--	--	0.411771	138	3.65507e-07	0	0	1
ENSG00000122862.4	5552	2043	SRGN	serglycin	Chr10: 70.847862	3.32582	--	--	0.411756	138	3.65903e-07	0.434768	0.702642	6.27512e-05
ENSG00000166394.10	51700	6182	CYB5R2	cytochrome b5 reductase 2	Chr11: 7.686331	1.05306	--	--	0.411719	138	3.66901e-07	0.160992	-0.222041	0.27563
ENSG00000133800.4	10894	4868	LYVE1	lymphatic vessel endothelial hyaluronan receptor 1	Chr11: 10.578513	0.54523	--	--	0.411679	138	3.67977e-07	0.385524	-0.052644	0.798408
ENSG00000180259.5	149830		PRNT	prion protein (testis specific)	Chr20: 4.711928	0.00141046	--	--	0.411497	138	3.72956e-07	0	0	1
ENSG00000143479.11	8444	55762	DYRK3	dual-specificity tyrosine-(Y)-phosphorylation regulated kinase 3	Chr1: 206.808881	0.432639	--	--	0.411331	138	3.77543e-07	0.413359	0.222074	0.275556
ENSG00000066136	4802	7440	NFYC	nuclear transcription factor Y, 2C gamma	Chr1: 40.691570	3.84779	--	--	-0.411291	138	3.78659e-07	0.364318	0.2386	0.240459
ENSG00000100139.9	85377	24911	MICALL1	MICAL-like 1	Chr22: 38.301664	1.94728	--	--	0.411202	138	3.81144e-07	0	-0.196834	0.335161
ENSG00000169562.9	2705	137	GJB1	gap junction protein, beta 1, 32kDa	ChrX: 70.435044	1.74271	--	--	0.411059	138	3.85171e-07	0.207769	-0.232965	0.252077
ENSG00000234975	2497		FTH1P2	ferritin, 2C heavy polypeptide 1 pseudogene 2	Chr1: 228.687415	4.89987	--	--	0.410981	138	3.87382e-07	0	0	1
ENSG00000168899.4	10791	4833	VAMP5	vesicle-associated membrane protein 5	Chr2: 85.811531	3.20453	--	--	0.410948	138	3.88337e-07	0.320228	0.217174	0.28656
ENSG00000253210.1			RP11-809O17.1	pseudogene RP11-809O17.1	Chr8: 142.136143	0.0867478	--	--	0.410804	138	3.92454e-07	0	0	1
ENSG00000240065	5698	2094	PSMB9	proteasome (prosome, 2C macropain) subunit, 2C beta type, 2C 9	Chr6: 32.844136	1.79362	--	--	0.410377	138	4.04961e-07	0.292773	0.782151	2.36138e-06
ENSG00000111321	4055	1753	LTBR	lymphotoxin beta receptor (TNFR superfamily, 2C member 3)	Chr12: 6.375045	1.78855	--	--	0.410229	138	4.09373e-07	0.310523	-0.27854	0.16824
ENSG00000238258.1			RP11-342D11.2	pseudogene RP11-342D11.2	Chr10: 33.500205	0.349831	--	--	0.410082	138	4.13807e-07	0	0	1
ENSG00000077327	9576	8252	SPAG6	sperm associated antigen 6	Chr10: 22.345445	0.0384052	--	--	0.410079	138	4.13906e-07	0	-0.051736	0.801817
ENSG00000171643.9	170591	15633	S100Z	S100 calcium binding protein Z	Chr5: 76.145826	0.0188228	--	--	0.410063	138	4.144e-07	0	0.226646	0.265536
ENSG00000196975	307	68164	ANXA4	annexin A4	Chr2: 69.644425	1.40258	--	--	0.409859	138	4.20619e-07	0.402179	0.068379	0.73996
ENSG00000251257.1			CTD-2263F21.1	long intergenic non-coding RNA CTD-2263F21.1	Chr5: 38.461029	0.0271302	--	--	0.409794	138	4.22639e-07	0	0	1
ENSG00000105559	57664	10848	PLEKHA4	pleckstrin homology domain containing, 2C family A (phosphoinositide binding specific) member 4	Chr19: 48.837097	0.738242	--	--	0.40977	138	4.23393e-07	0	-0.15677	0.444387
ENSG00000258407.1			RP11-300J18.2	pseudogene RP11-300J18.2	Chr14: 88.477131	0.0249387	--	--	0.409695	138	4.25719e-07	0	0	1
ENSG00000133789.10	23075	7557	SWAP70	SWAP switching B-cell complex 70kDa subunit	Chr11: 9.685624	1.53781	--	--	0.409693	138	4.25759e-07	0.621462	0.597081	0.00128065
ENSG00000136653	83593	10296	RASSF5	Ras association (RalGDS/AF-6) domain family member 5	Chr1: 0.005000	1.07758	--	--	0.409654	138	4.2698e-07	0.623784	0.716874	3.78295e-05
ENSG00000130962.13	5638	734	PRRG1	proline rich Gla (G-carboxyglutamic acid) 1	ChrX: 37.245852	0.981422	--	--	0.409533	138	4.30798e-07	0	0	1
ENSG00000139083	2120	37560	ETV6	ets variant 6	Chr12: 11.649854	0.605632	--	--	0.409124	138	4.43848e-07	0.453326	0.100889	0.623859
ENSG00000225606.1			AC005281.2	long intergenic non-coding RNA AC005281.2	Chr7: 12.609751	0.019539	--	--	0.409048	138	4.46341e-07	0	0	1
ENSG00000168894.5	51255	9537	RNF181	ring finger protein 181	Chr2: 85.822848	4.27134	--	--	0.409004	138	4.47775e-07	0	-0.220233	0.279659
ENSG00000242337.1	100129696		TFP1	transferrin pseudogene 1	Chr3: 133.380842	1.6567	--	--	0.408621	138	4.60442e-07	0	0	1
ENSG00000241163			LINC00877	long intergenic non-protein coding RNA 877	Chr3: 72.035300	0.0640547	--	--	0.408613	138	4.60728e-07	0	0	1
ENSG00000226616.1	338637		OR52M2P	olfactory receptor, family 52, subfamily M, member 2 pseudogene	Chr11: 4.536196	0.00184456	--	--	0.40861	138	4.6081e-07	0	0	1
ENSG00000141497	84225	12995	ZMYND15	zinc finger, 2C MYND-type containing 15	Chr17: 4.740015	0.509933	--	--	0.408473	138	4.65458e-07	0	0.164563	0.421776
ENSG00000186417	342035	14529	GLDN	gliomedin	Chr15: 51.341629	1.12342	--	--	0.408368	138	4.69012e-07	0.377871	-0.155838	0.447132
ENSG00000249751.1	641700	86811	ECSCR	endothelial cell surface expressed chemotaxis and apoptosis regulator	Chr5: 138.784245	0.897291	--	--	0.408358	138	4.6936e-07	0.423354	0	1
ENSG00000230113.1			AC091177.1	long intergenic non-coding RNA AC091177.1	Chr17: 29.283298	0.263155	--	--	0.408296	138	4.71504e-07	0	0	1
ENSG00000179344	3119	1603	HLA-DQB1	major histocompatibility complex, 2C class II, 2C DQ beta 1	Chr6: 32.659467	0.55345	--	--	0.408284	138	4.71893e-07	0.227873	0	1
ENSG00000259307.1	100874186		PLCB2-AS1	PLCB2 antisense RNA 1	Chr15: 40.592871	0.0232297	--	--	0.408185	138	4.75316e-07	0	0	1
ENSG00000062716	81671	23686	VMP1	vacuole membrane protein 1	Chr17: 59.707192	3.31977	--	--	0.408019	138	4.81109e-07	0.261789	0	1
ENSG00000245293.2			RP11-286E11.1	pseudogene RP11-286E11.1	Chr4: 108.784635	0.286234	--	--	0.408014	138	4.81279e-07	0	0	1
ENSG00000135046.9	301	563	ANXA1	annexin A1	Chr9: 75.766673	1.40418	--	--	0.407917	138	4.84673e-07	0.360201	0.389978	0.0488975
ENSG00000008988.5	6224	37417	RPS20	ribosomal protein S20	Chr8: 56.979854	5.90439	--	--	0.407551	138	4.97746e-07	0	0.218467	0.283629
ENSG00000163840.5	151636	51375	DTX3L	deltex 3-like	Chr3: 122.284706	0.899277	--	--	0.407482	138	5.00236e-07	0	0.482213	0.012605
ENSG00000133216	2048	37925	EPHB2	EPH receptor B2	Chr1: 22.710839	0.690791	--	--	0.407392	138	5.03509e-07	0.299042	-0.156755	0.44443
ENSG00000177674	57085	7621	AGTRAP	angiotensin II receptor-associated protein	Chr1: 11.736084	1.34245	--	--	0.407356	138	5.0484e-07	0.27707	0.359735	0.0710648
ENSG00000155363	4343	10365	MOV10	Mov10 RISC complex RNA helicase	Chr1: 112.673141	1.65009	--	--	0.407342	138	5.05347e-07	0.405488	0.199685	0.328065
ENSG00000102032.8	5973	2184	RENBP	renin binding protein	ChrX: 153.200716	1.3966	--	--	0.407062	138	5.15727e-07	0.267682	0.143844	0.483273
ENSG00000008311.10	10157	4212	AASS	aminoadipate-semialdehyde synthase	Chr7: 121.716187	1.18462	--	--	0.407013	138	5.17556e-07	0.344019	-0.339658	0.0895759
ENSG00000254054			RP11-156K13.3	long intergenic non-coding RNA RP11-156K13.3	Chr8: 17.905756	0.0881722	--	--	0.406771	138	5.26709e-07	0	0	1
ENSG00000175538.6	10008	3994	KCNE3	potassium voltage-gated channel, Isk-related family, member 3	Chr11: 74.165886	0.27274	--	--	0.40674	138	5.27898e-07	0.272536	0.161989	0.429175
ENSG00000105609	10990	115648	LILRB5	leukocyte immunoglobulin-like receptor, 2C subfamily B (with TM and ITIM domains), 2C member 5	Chr19: 54.249431	0.166272	--	--	0.406705	138	5.29251e-07	0	0	1
ENSG00000201943.1	100033447		SNORD115-10	small nucleolar RNA, C/D box 115-10	Chr15: 25.432683	0.0122364	--	--	0.406498	138	5.37219e-07	0	0	1
ENSG00000270069			RP6-99M1.2	MIR222 host gene	ChrX: 45.745211	0.279862	--	--	0.406294	138	5.4522e-07	0	0	1
ENSG00000162645.8	2634	86912	GBP2	guanylate binding protein 2, interferon-inducible	Chr1: 89.571815	0.817277	--	--	0.406206	138	5.48678e-07	0.445855	0.277408	0.170048
ENSG00000138496	83666	12720	PARP9	poly (ADP-ribose) polymerase family, 2C member 9	Chr3: 122.527924	0.93048	--	--	0.406114	138	5.52369e-07	0	0.369051	0.063545
ENSG00000187908	1755	68990	DMBT1	deleted in malignant brain tumors 1	Chr10: 122.560665	0.0811717	--	--	0.405943	138	5.59198e-07	0	-0.0144467	0.944158
ENSG00000165175.11	58526	10936	MID1IP1	MID1 interacting protein 1	ChrX: 38.660685	3.51671	--	--	0.405899	138	5.61005e-07	0.430422	-0.436911	0.0256301
ENSG00000115594.7	3554	677	IL1R1	interleukin 1 receptor, type I	Chr2: 102.681004	0.975102	--	--	0.405884	138	5.61612e-07	0.228363	-0.158294	0.439916
ENSG00000232187.1	2500		FTH1P7	ferritin, heavy polypeptide 1 pseudogene 7	Chr13: 23.270162	4.26111	--	--	0.405761	138	5.66607e-07	0	0	1
ENSG00000204020	643418	66969	LIPN	lipase, 2C family member N	Chr10: 88.761406	0.0139962	--	--	0.405363	138	5.83132e-07	0	0.00261865	0.98987
ENSG00000152689.13	25780	15019	RASGRP3	RAS guanyl releasing protein 3 (calcium and DAG-regulated)	Chr2: 33.661391	0.798745	--	--	0.405271	138	5.86989e-07	0.419233	0.119844	0.559799
ENSG00000174600.9	1240	3004	CMKLR1	chemokine-like receptor 1	Chr12: 108.681821	0.333711	--	--	0.405154	138	5.91963e-07	0.425375	0.263211	0.193889
ENSG00000250125.1			RP11-707A18.1	pseudogene RP11-707A18.1	Chr4: 65.779999	0.0273893	--	--	0.40505	138	5.96397e-07	0	0	1
ENSG00000135363.7	4005	4072	LMO2	LIM domain only 2 (rhombotin-like 1)	Chr11: 33.880122	2.72702	--	--	0.404863	138	6.04506e-07	0.405906	0.429754	0.0284403
ENSG00000182885.12	222487	18129	GPR97	G protein-coupled receptor 97	Chr16: 57.702099	0.197153	--	--	0.404495	138	6.20694e-07	0.46705	0.670288	0.000179287
ENSG00000157227.8	4323	21040	MMP14	matrix metallopeptidase 14 (membrane-inserted)	Chr14: 23.305766	1.73565	--	--	0.404463	138	6.22104e-07	0.354815	0.232665	0.252707
ENSG00000259070.1			RP11-566K8.2	pseudogene RP11-566K8.2	Chr14: 39.218545	0.425648	--	--	0.404292	138	6.29794e-07	0	0	1
ENSG00000110002	4013	18222	VWA5A	von Willebrand factor A domain containing 5A	Chr11: 124.115362	0.663223	--	--	0.403983	138	6.43939e-07	0	0	1
ENSG00000176438	161176	17625	SYNE3	spectrin repeat containing, 2C nuclear envelope family member 3	Chr14: 95.407266	0.461095	--	--	0.403941	138	6.45856e-07	0.498129	0	1
ENSG00000003436.10	7035	4579	TFPI	tissue factor pathway inhibitor (lipoprotein-associated coagulation inhibitor)	Chr2: 188.328957	0.520933	--	--	0.403315	138	6.75464e-07	0.315202	0.293383	0.145773
ENSG00000196159.7	79633	14377	FAT4	FAT tumor suppressor homolog 4	Chr4: 126.237554	0.26978	--	--	0.403027	138	6.8952e-07	0.38242	0.0646519	0.753691
ENSG00000255111.1			RP11-163O19.8	pseudogene RP11-163O19.8	Chr11: 49.913814	0.000809696	--	--	0.402536	138	7.14127e-07	0	0	1
ENSG00000205595.3	727738	1252	AREGB	amphiregulin B	Chr4: 75.480629	0.00736219	--	--	0.402308	138	7.25875e-07	0	0	1
ENSG00000254829.1			RP11-7I15.3	pseudogene RP11-7I15.3	Chr11: 77.726761	2.55407	--	--	-0.402289	138	7.26824e-07	0	0	1
ENSG00000249772.1			CTD-2193P3.2	long intergenic non-coding RNA CTD-2193P3.2	Chr5: 80.409204	0.288298	--	--	0.402163	138	7.33375e-07	0	0	1
ENSG00000132274	10346	48399	TRIM22	tripartite motif containing 22	Chr11: 5.689689	1.44017	--	--	0.402089	138	7.37248e-07	0	0	1
ENSG00000114353	2771	55539	GNAI2	guanine nucleotide binding protein (G protein), 2C alpha inhibiting activity polypeptide 2	Chr3: 50.226292	4.34675	--	--	0.401988	138	7.42597e-07	0.324691	0.702452	6.31632e-05
ENSG00000160013	5739	7496	PTGIR	prostaglandin I2 (prostacyclin) receptor (IP)	Chr19: 46.620468	0.139671	--	--	0.401841	138	7.50428e-07	0.313332	0.662469	0.000226777
ENSG00000147231.9	55086	9962	CXorf57	chromosome X open reading frame 57	ChrX: 105.855160	0.507201	--	--	0.401731	138	7.56279e-07	0	0	1
ENSG00000164124.6	55314	41250	TMEM144	transmembrane protein 144	Chr4: 159.122756	1.50344	--	--	0.401224	138	7.84068e-07	0	-0.237556	0.242585
ENSG00000103966.5	30844	26430	EHD4	EH-domain containing 4	Chr15: 42.190950	1.47478	--	--	0.400845	138	8.05421e-07	0.451193	0.0847799	0.680503
ENSG00000133313	55748	10085	CNDP2	CNDP dipeptidase 2 (metallopeptidase M20 family)	Chr18: 74.495816	3.95665	--	--	0.400828	138	8.06376e-07	0.399963	-0.167365	0.413806
ENSG00000173786	1267	7672	CNP	2', 2C3'-cyclic nucleotide 3' phosphodiesterase	Chr17: 41.966741	4.2143	--	--	0.400553	138	8.2225e-07	0.344633	0.412517	0.0362353
ENSG00000178860.8	9242	3738	MSC	musculin	Chr8: 72.753784	0.246569	--	--	0.400458	138	8.27824e-07	0.390093	0.686861	0.000106441
ENSG00000090621	8761	37855	PABPC4	poly(A) binding protein, 2C cytoplasmic 4 (inducible form)	Chr1: 39.560816	4.28626	--	--	0.400446	138	8.28512e-07	0.410542	0.28294	0.161342
ENSG00000076944	6813	55530	STXBP2	syntaxin binding protein 2	Chr19: 7.636881	1.71557	--	--	0.400219	138	8.41934e-07	0.333448	0.369981	0.0628292
ENSG00000128595	813	936	CALU	calumenin	Chr7: 128.739292	3.02288	--	--	0.400005	138	8.54772e-07	0.301918	-0.110763	0.590115
ENSG00000162493.12	10630	4729	PDPN	podoplanin	Chr1: 13.909960	1.94573	--	--	0.399983	138	8.56095e-07	0.461475	-0.148643	0.468637
ENSG00000244509	27350		APOBEC3C	apolipoprotein B mRNA editing enzyme, 2C catalytic polypeptide-like 3C	Chr22: 39.014083	0.443672	--	--	0.399936	138	8.58947e-07	0	0	1
ENSG00000179144.4	168537	110774	GIMAP7	GTPase, IMAP family member 7	Chr7: 150.211918	1.64039	--	--	0.399461	138	8.88279e-07	0.370754	0.743358	1.35527e-05
ENSG00000179403.10	64856	11270	VWA1	von Willebrand factor A domain containing 1	Chr1: 1.370241	1.98527	--	--	0.399419	138	8.90875e-07	0.355287	-0.184178	0.367759
ENSG00000249180.1			CTC-506B8.1	long intergenic non-coding RNA CTC-506B8.1	Chr5: 96.076783	1.12267	--	--	0.399368	138	8.94134e-07	0	0	1
ENSG00000174021.6	2787	3861	GNG5	guanine nucleotide binding protein (G protein), gamma 5	Chr1: 84.964008	2.87726	--	--	0.399361	138	8.94582e-07	0	0.0987237	0.631361
ENSG00000134755	1824	8397	DSC2	desmocollin 2	Chr18: 31.058840	0.267541	--	--	0.399261	138	9.00886e-07	0.440386	0.0678373	0.741951
ENSG00000162367	6886	2400	TAL1	T-cell acute lymphocytic leukemia 1	Chr1: 47.216290	0.567774	--	--	0.399226	138	9.03124e-07	0.339761	0.702222	6.3666e-05
ENSG00000091527.11	55573	75069	CDV3	CDV3 homolog	Chr3: 133.292574	3.7935	--	--	0.39886	138	9.26687e-07	0.398469	0.442048	0.023755
ENSG00000222041	112597		LINC00152	long intergenic non-protein coding RNA 152	Chr2: 87.455368	0.146744	--	--	0.397717	138	1.0042e-06	0	0	1
ENSG00000174502.14	115019	14179	SLC26A9	solute carrier family 26, member 9	Chr1: 205.882176	0.149605	--	--	0.397694	138	1.00583e-06	0.221548	-0.110119	0.592294
ENSG00000101265	9770	22840	RASSF2	Ras association (RalGDS/AF-6) domain family member 2	Chr20: 4.780023	4.31071	--	--	0.397556	138	1.01562e-06	0.418714	0.723033	3.01048e-05
ENSG00000112419	9749	8816	PHACTR2	phosphatase and actin regulator 2	Chr6: 143.536845	0.3129	--	--	0.39704	138	1.05297e-06	0.42586	-0.0974053	0.635947
ENSG00000147168	3561	172	IL2RG	interleukin 2 receptor, 2C gamma	ChrX: 71.107404	0.431207	--	--	0.397003	138	1.05572e-06	0.222172	0.852701	3.18056e-08
ENSG00000123609.6	9111	3441	NMI	N-myc (and STAT) interactor	Chr2: 152.126979	0.685036	--	--	0.396986	138	1.05694e-06	0.382574	0.436185	0.0259045
ENSG00000090554	2323	48021	FLT3LG	fms-related tyrosine kinase 3 ligand	Chr19: 49.474207	0.647885	--	--	0.396931	138	1.06107e-06	0.283841	0	1
ENSG00000205744	79958	11773	DENND1C	DENN/MADD domain containing 1C	Chr19: 6.467207	0.475461	--	--	0.396838	138	1.06797e-06	0	0.948985	1.57874e-13
ENSG00000119729.6	23433	22704	RHOQ	ras homolog family member Q	Chr2: 46.769867	1.10779	--	--	0.396796	138	1.07107e-06	0.39114	-0.16839	0.410911
ENSG00000118292.4	79630	49773	C1orf54	chromosome 1 open reading frame 54	Chr1: 150.244687	2.51974	--	--	0.396632	138	1.08347e-06	0	0	1
ENSG00000259207	3690	55444	ITGB3	integrin, 2C beta 3 (platelet glycoprotein IIIa, 2C antigen CD61)	Chr17: 47.253846	0.230653	--	--	0.3965	138	1.09351e-06	0.399924	0.171482	0.402247
ENSG00000173077.10	50514	88845	DEC1	deleted in esophageal cancer 1	Chr9: 117.904097	0.00355312	--	--	0.396369	138	1.10349e-06	0	0	1
ENSG00000104324.11	10404	9401	CPQ	carboxypeptidase Q	Chr8: 97.657455	2.13068	--	--	0.396157	138	1.11999e-06	0.337608	0	1
ENSG00000130300	83483	10578	PLVAP	plasmalemma vesicle associated protein	Chr19: 17.351448	0.327757	--	--	0.395951	138	1.13614e-06	0.402432	0.101493	0.621771
ENSG00000110665.7	29125		C11orf21	chromosome 11 open reading frame 21	Chr11: 2.316875	0.126815	--	--	0.39577	138	1.15057e-06	0	0	1
ENSG00000257826.1			RP11-116N8.4	pseudogene RP11-116N8.4	Chr14: 36.530232	0.0322551	--	--	0.395736	138	1.15331e-06	0	0	1
ENSG00000223534.1			HLA-DQB1-AS1	HLA-DQB1-AS1	Chr6: 32.628132	0.205511	--	--	0.3957	138	1.15618e-06	0	0	1
ENSG00000205020	9560	47975	CCL4L1	chemokine (C-C motif) ligand 4-like 1	Chr17: 34.538467	0.0244574	--	--	0.395622	138	1.16254e-06	0	0	1
ENSG00000273341			RP5-899E9.1	long intergenic non-coding RNA RP5-899E9.1	Chr7: 77.416673	0.0181055	--	--	0.395563	138	1.16728e-06	0	0	1
ENSG00000138685	2247	1521	FGF2	fibroblast growth factor 2 (basic)	Chr4: 122.826708	0.5175	--	--	0.395496	138	1.17278e-06	0.216624	-0.251575	0.215067
ENSG00000144118	5899	20632	RALB	v-ral simian leukemia viral oncogene homolog B	Chr2: 120.240064	3.35142	--	--	0.395376	138	1.18256e-06	0.422683	0.276766	0.17108
ENSG00000184007	8073	20744	PTP4A2	protein tyrosine phosphatase type IVA, 2C member 2	Chr1: 31.906421	4.35734	--	--	0.39525	138	1.19301e-06	0	0.276152	0.172071
ENSG00000163171.6	10602	4708	CDC42EP3	CDC42 effector protein (Rho GTPase binding) 3	Chr2: 37.869032	0.63193	--	--	0.395237	138	1.19407e-06	0	0.390953	0.0482865
ENSG00000158714.6	56833	10589	SLAMF8	SLAM family member 8	Chr1: 159.796540	0.0518603	--	--	0.39522	138	1.19546e-06	0.413569	0.660798	0.00023825
ENSG00000127920	2791	3045	GNG11	guanine nucleotide binding protein (G protein), 2C gamma 11	Chr7: 93.921699	1.93167	--	--	0.395176	138	1.19915e-06	0	0.0615606	0.765135
ENSG00000269495			CTB-147C22.8	Ensembl antisense expressed sequence CTB-147C22.8	Chr19: 50.950185	1.44929	--	--	0.395134	138	1.20264e-06	0	0	1
ENSG00000167617.2	148170	10984	CDC42EP5	CDC42 effector protein (Rho GTPase binding) 5	Chr19: 54.976210	0.537986	--	--	0.394956	138	1.21761e-06	0	-0.23572	0.246353
ENSG00000196954	837	938	CASP4	caspase 4, 2C apoptosis-related cysteine peptidase	Chr11: 104.942866	1.01242	--	--	0.394924	138	1.22027e-06	0.322767	0.508782	0.00794823
ENSG00000182372.6	2055	10340	CLN8	ceroid-lipofuscinosis, neuronal 8 (epilepsy, progressive with mental retardation)	Chr8: 1.703944	2.03262	--	--	0.39491	138	1.22146e-06	0.240773	0.0622055	0.762744
ENSG00000135362.9	79899	11753	PRR5L	proline rich 5 like	Chr11: 36.317838	0.709085	--	--	0.394907	138	1.22178e-06	0	0	1
ENSG00000101916.11	51311	44054	TLR8	toll-like receptor 8	ChrX: 12.924739	0.027919	--	--	0.394836	138	1.22775e-06	0	0.258735	0.201857
ENSG00000261468.1			RP11-1024P17.1	pseudogene RP11-1024P17.1	Chr3: 30.739153	0.0997991	--	--	0.394828	138	1.2285e-06	0	0	1
ENSG00000134954	2113	3837	ETS1	v-ets avian erythroblastosis virus E26 oncogene homolog 1	Chr11: 128.458761	1.10176	--	--	0.394688	138	1.24042e-06	0.385434	0.775861	3.20753e-06
ENSG00000254545.1			RP11-84A19.3	pseudogene RP11-84A19.3	Chr1: 32.254731	0.125316	--	--	0.394554	138	1.25202e-06	0	0	1
ENSG00000125844	6238	68138	RRBP1	ribosome binding protein 1	Chr20: 17.613678	3.20081	--	--	0.394528	138	1.25429e-06	0	-0.0541575	0.792734
ENSG00000188153	1287	22422	COL4A5	collagen, 2C type IV, 2C alpha 5	ChrX: 108.439844	1.12251	--	--	0.394464	138	1.25983e-06	0.336821	-0.401649	0.0419667
ENSG00000170866.7	11026	74583	LILRA3	leukocyte immunoglobulin-like receptor, subfamily A (without TM domain), member 3	Chr19: 54.799854	0.0452211	--	--	0.394376	138	1.26757e-06	0	0	1
ENSG00000079308	7145	11219	TNS1	tensin 1	Chr2: 217.799789	2.38581	--	--	0.394149	138	1.28768e-06	0.65183	-0.290949	0.149301
ENSG00000250722.1	6414	3945	SEPP1	selenoprotein P, plasma, 1	Chr5: 42.804758	3.57639	--	--	0.394084	138	1.29348e-06	0.332562	-0.198937	0.329918
ENSG00000217555	51192	9663	CKLF	chemokine-like factor	Chr16: 66.552563	2.17146	--	--	0.394021	138	1.29911e-06	0.436975	0.261764	0.196442
ENSG00000065485.13	10954	4957	PDIA5	protein disulfide isomerase family A, member 5	Chr3: 122.785909	0.498907	--	--	0.393969	138	1.30385e-06	0.266997	-0.332922	0.0965365
ENSG00000151726	2180	37561	ACSL1	acyl-CoA synthetase long-chain family member 1	Chr4: 184.755595	3.28554	--	--	0.39395	138	1.30549e-06	0.320698	-0.325577	0.104579
ENSG00000104312.6	8767	37856	RIPK2	receptor-interacting serine-threonine kinase 2	Chr8: 90.769975	1.08384	--	--	0.393936	138	1.30675e-06	0.320404	0.145534	0.478092
ENSG00000161638.6	3678	20508	ITGA5	integrin, alpha 5 (fibronectin receptor, alpha polypeptide)	Chr12: 54.789045	1.31569	--	--	0.393842	138	1.31527e-06	0.578303	0.00872446	0.96626
ENSG00000151702	2313	55624	FLI1	Fli-1 proto-oncogene, 2C ETS transcription factor	Chr11: 128.686535	0.956655	--	--	0.39366	138	1.33199e-06	0.424858	0.710706	4.72786e-05
ENSG00000171488	84230	12997	LRRC8C	leucine rich repeat containing 8 family, 2C member C	Chr1: 89.633072	0.398364	--	--	0.393526	138	1.34437e-06	0.262329	0.680095	0.000132212
ENSG00000104518.6	79792	12299	GSDMD	gasdermin D	Chr8: 144.635377	1.65258	--	--	0.393362	138	1.35967e-06	0.331632	0.546977	0.00383227
ENSG00000113231.9	8622	2758	PDE8B	phosphodiesterase 8B	Chr5: 76.506274	1.17595	--	--	0.393282	138	1.36721e-06	0.28115	-0.209067	0.305367
ENSG00000115758	4953	1906	ODC1	ornithine decarboxylase 1	Chr2: 10.439968	3.55415	--	--	0.393268	138	1.36853e-06	0.344449	0.146692	0.47456
ENSG00000100146	6663	5055	SOX10	SRY (sex determining region Y)-box 10	Chr22: 37.970686	1.61661	--	--	0.39317	138	1.37778e-06	0.29688	-0.370815	0.0621926
ENSG00000171984	149840	51865	C20orf196	chromosome 20 open reading frame 196	Chr20: 5.750393	1.92814	--	--	-0.393159	138	1.37886e-06	0	0	1
ENSG00000205177.5	100131378		C11orf91	chromosome 11 open reading frame 91	Chr11: 33.721087	0.165716	--	--	0.393089	138	1.3855e-06	0	0	1
ENSG00000167664	126259	89154	TMIGD2	transmembrane and immunoglobulin domain containing 2	Chr19: 4.292232	0.136895	--	--	0.39308	138	1.38639e-06	0	0	1
ENSG00000269728			RP11-145M9.4	RP11-145M9.4	--	1.99598	--	--	0.392812	138	1.41229e-06	0	0	1
ENSG00000263858	100616147		MIR4769	microRNA 4769	ChrX: 47.587429	0.00530657	--	--	0.392538	138	1.43913e-06	0	0	1
ENSG00000112303.9	8875	48295	VNN2	vanin 2	Chr6: 133.065009	0.250638	--	--	0.392471	138	1.44586e-06	0	0	1
ENSG00000198142.3	65124	49723	SOWAHC	sosondowah ankyrin repeat domain family member C	Chr2: 110.371911	0.436157	--	--	0.392434	138	1.44949e-06	0	0	1
ENSG00000116478.7	3065	68426	HDAC1	histone deacetylase 1	Chr1: 32.757687	2.29038	--	--	0.392399	138	1.45302e-06	0.241839	0.37374	0.0600001
ENSG00000212479.1			U3	U3 small nuclear, pseudogene	Chr21: 30.552747	0.00207058	--	--	0.392092	138	1.48397e-06	0	0	1
ENSG00000136960	5168	4526	ENPP2	ectonucleotide pyrophosphatase/phosphodiesterase 2	Chr8: 119.557086	2.43314	--	--	0.391787	138	1.51538e-06	0.433707	-0.207355	0.309436
ENSG00000146425.6	6993	4754	DYNLT1	dynein, light chain, Tctex-type 1	Chr6: 159.057506	2.93875	--	--	0.391651	138	1.5296e-06	0	0	1
ENSG00000150760.8	1793	55575	DOCK1	dedicator of cytokinesis 1	Chr10: 128.593978	2.29117	--	--	0.391265	138	1.57062e-06	0.615318	-0.407253	0.0389282
ENSG00000087086	2512	79330	FTL	ferritin, light polypeptide	Chr19: 48.965301	8.91685	--	--	0.391242	138	1.57312e-06	0	0	1
ENSG00000148826.6	84504	18580	NKX6-2	NK6 homeobox 2	Chr10: 134.598297	2.69546	--	--	0.391231	138	1.5743e-06	0.331831	-0.0879111	0.669348
ENSG00000168734.9	11142	5133	PKIG	protein kinase (cAMP-dependent, catalytic) inhibitor gamma	Chr20: 43.160426	3.88369	--	--	0.391215	138	1.5761e-06	0.377948	0.00371245	0.98564
ENSG00000128591.11	2318	37481	FLNC	filamin C, gamma	Chr7: 128.470431	1.44497	--	--	0.391166	138	1.5814e-06	0.428065	-0.191389	0.348964
ENSG00000139410.10	113675	44224	SDSL	serine dehydratase-like	Chr12: 113.860042	1.14499	--	--	0.391051	138	1.59386e-06	0	-0.160304	0.434056
ENSG00000237499			RP11-356I2.4	Ensembl antisense expressed sequence RP11-356I2.4	Chr6: 137.823673	0.040786	--	--	0.390765	138	1.62539e-06	0	0	1
ENSG00000137331	8870	2894	IER3	immediate early response 3	Chr6: 30.743199	2.10666	--	--	0.390689	138	1.63385e-06	0.40206	-0.23898	0.239688
ENSG00000154493	118611	18998	C10orf90	chromosome 10 open reading frame 90	Chr10: 126.424997	0.454197	--	--	0.390447	138	1.66106e-06	0.278958	0	1
ENSG00000248810.1			RP11-362F19.1	pseudogene RP11-362F19.1	Chr4: 142.240604	0.0741026	--	--	0.390421	138	1.66402e-06	0	0	1
ENSG00000249859	5820		PVT1	Pvt1 oncogene (non-protein coding)	Chr8: 127.794533	0.0593905	--	--	0.390324	138	1.67511e-06	0	0.0649819	0.752472
ENSG00000169442.4	1043	88652	CD52	CD52 molecule	Chr1: 26.645019	0.25874	--	--	0.390291	138	1.6789e-06	0.44769	0.737662	1.70726e-05
ENSG00000228013.1			RP11-350G8.5	pseudogene RP11-350G8.5	Chr1: 154.374804	0.0435648	--	--	0.390283	138	1.67977e-06	0	0	1
ENSG00000184497.8	348013	18804	TMEM255B	transmembrane protein 255B	Chr13: 114.462216	0.420248	--	--	0.390283	138	1.67983e-06	0	0	1
ENSG00000011028	9902	4408	MRC2	mannose receptor, 2C C type 2	Chr17: 62.627401	0.905732	--	--	0.390216	138	1.68748e-06	0.463519	-0.149401	0.466348
ENSG00000102393	2717	90852	GLA	galactosidase, 2C alpha	ChrX: 101.397803	2.3904	--	--	0.390205	138	1.68879e-06	0.279805	-0.00492575	0.980947
ENSG00000182185	5890	50190	RAD51B	RAD51 paralog B	Chr14: 67.819779	0.122497	--	--	0.390089	138	1.70222e-06	0.354558	0	1
ENSG00000163251.3	7855	2590	FZD5	frizzled family receptor 5	Chr2: 208.627310	0.283635	--	--	0.390057	138	1.70596e-06	0.331894	-0.119773	0.560034
ENSG00000005243	51226	69215	COPZ2	coatomer protein complex, 2C subunit zeta 2	Chr17: 48.026167	1.28977	--	--	0.390054	138	1.70623e-06	0.369466	-0.109772	0.593466
ENSG00000181634	9966	3755	TNFSF15	tumor necrosis factor (ligand) superfamily, 2C member 15	Chr9: 114.784635	0.00900616	--	--	0.389871	138	1.72765e-06	0.400274	-0.0747044	0.716835
ENSG00000172005.6	4118	7827	MAL	mal, T-cell differentiation protein	Chr2: 95.691422	3.5757	--	--	0.389702	138	1.74773e-06	0.356242	-0.42344	0.0311214
ENSG00000110660	54733	36363	SLC35F2	solute carrier family 35, 2C member F2	Chr11: 107.790991	0.448453	--	--	0.389635	138	1.75575e-06	0	-0.231877	0.254362
ENSG00000179583	4261	207	CIITA	class II, 2C major histocompatibility complex, 2C transactivator	Chr16: 10.877198	0.276252	--	--	0.389558	138	1.76497e-06	0.357146	0.759761	6.73387e-06
ENSG00000251215.1			CTD-2317K6.1	long intergenic non-coding RNA CTD-2317K6.1	Chr5: 39.169312	0.00507046	--	--	0.389319	138	1.79389e-06	0	0	1
ENSG00000156804.3	114907	12182	FBXO32	F-box protein 32	Chr8: 124.510129	0.892559	--	--	0.389267	138	1.80023e-06	0.269401	-0.130655	0.524657
ENSG00000244062.1			RP11-404G16.2	pseudogene RP11-404G16.2	Chr3: 133.479144	0.29241	--	--	0.389161	138	1.81332e-06	0	0	1
ENSG00000264340			RP11-231E4.3	Ensembl antisense expressed sequence RP11-231E4.3	Chr18: 74.561381	0.820209	--	--	0.388744	138	1.86538e-06	0	0	1
ENSG00000231533.1			RP1-232L24.3	pseudogene RP1-232L24.3	Chr6: 80.130014	0.275486	--	--	0.388268	138	1.9267e-06	0	0	1
ENSG00000001036	2519	119	FUCA2	fucosidase, 2C alpha-L- 2, 2C plasma	Chr6: 143.494811	2.21541	--	--	0.388249	138	1.92913e-06	0.178271	0.166001	0.417676
ENSG00000125735	8740	2822	TNFSF14	tumor necrosis factor (ligand) superfamily, 2C member 14	Chr19: 6.661253	0.0574003	--	--	0.388082	138	1.95105e-06	0.370032	0.881432	2.74733e-09
ENSG00000169756.12	3987	68428	LIMS1	LIM and senescent cell antigen-like domains 1	Chr2: 109.150857	1.05765	--	--	0.388059	138	1.95408e-06	0.649183	0.356821	0.0735525
ENSG00000270107			CTD-2306M10.1	CTD-2306M10.1	--	0.0213823	--	--	0.388034	138	1.95745e-06	0	0	1
ENSG00000108448	147166		TRIM16L	tripartite motif containing 16-like	Chr17: 18.697998	1.23292	--	--	0.388021	138	1.95915e-06	0	0	1
ENSG00000100225.13	25793	8136	FBXO7	F-box protein 7	Chr22: 32.870663	4.39493	--	--	0.387854	138	1.98152e-06	0.142159	0.148383	0.469424
ENSG00000253645.1			CTD-2544N14.3	long intergenic non-coding RNA CTD-2544N14.3	Chr8: 38.827879	1.00786	--	--	0.387792	138	1.98973e-06	0	0	1
ENSG00000242808	347689		SOX2-OT	SOX2 overlapping transcript	Chr3: 180.989770	2.30447	--	--	0.387737	138	1.99727e-06	0	0	1
ENSG00000170271.6	10826	41863	FAXDC2	fatty acid hydroxylase domain containing 2	Chr5: 154.198051	2.89475	--	--	0.387671	138	2.00615e-06	0	0	1
ENSG00000115607.5	8807	2859	IL18RAP	interleukin 18 receptor accessory protein	Chr2: 103.035149	0.134816	--	--	0.387585	138	2.01789e-06	0.374207	0.0923462	0.653664
ENSG00000165633	196740	18707	VSTM4	V-set and transmembrane domain containing 4	Chr10: 49.014245	1.15337	--	--	0.387549	138	2.02283e-06	0	0	1
ENSG00000081923	5205	21151	ATP8B1	ATPase, 2C aminophospholipid transporter, 2C class I, 2C type 8B, 2C member 1	Chr18: 57.646426	0.216685	--	--	0.387532	138	2.02515e-06	0.22341	-0.24883	0.220282
ENSG00000108688	6354	4568	CCL7	chemokine (C-C motif) ligand 7	Chr17: 34.270221	0.00798328	--	--	0.387413	138	2.04144e-06	0.34305	-0.0668031	0.745756
ENSG00000255443.1			RP1-68D18.4	pseudogene RP1-68D18.4	Chr11: 35.231890	0.596049	--	--	0.387342	138	2.05125e-06	0	0	1
ENSG00000242861.1			RP11-285F7.2	pseudogene RP11-285F7.2	Chr1: 226.028584	1.95867	--	--	0.387182	138	2.07358e-06	0	0	1
ENSG00000169116.7	25849	41036	PARM1	prostate androgen-regulated mucin-like protein 1	Chr4: 75.858305	1.01954	--	--	0.386922	138	2.11023e-06	0.387785	0	1
ENSG00000114450.5	59345	69140	GNB4	guanine nucleotide binding protein (G protein), beta polypeptide 4	Chr3: 179.116990	0.758834	--	--	0.386906	138	2.11257e-06	0.229944	0.237228	0.243255
ENSG00000122223.8	51744	9493	CD244	CD244 molecule, natural killer cell receptor 2B4	Chr1: 160.799950	0.0322211	--	--	0.386793	138	2.12868e-06	0.450301	0.763769	5.62915e-06
ENSG00000185905.3	283897	18492	C16orf54	chromosome 16 open reading frame 54	Chr16: 29.753784	0.0397225	--	--	0.386538	138	2.1656e-06	0.271598	0	1
ENSG00000164303.6	133121	62657	ENPP6	ectonucleotide pyrophosphatase/phosphodiesterase 6	Chr4: 185.009859	0.551393	--	--	0.386455	138	2.17778e-06	0.309277	-0.0689931	0.737704
ENSG00000074219	8463	19662	TEAD2	TEA domain family member 2	Chr19: 49.340595	0.859822	--	--	0.386335	138	2.1954e-06	0.448683	-1.37208e-05	0.999947
ENSG00000176105	7525	55900	YES1	YES proto-oncogene 1, 2C Src family tyrosine kinase	Chr18: 0.721588	1.6845	--	--	0.386292	138	2.20178e-06	0	-0.0946445	0.645592
ENSG00000173198.4	10800	4837	CYSLTR1	cysteinyl leukotriene receptor 1	ChrX: 77.526961	0.0497826	--	--	0.386241	138	2.20946e-06	0.286495	0.00545208	0.978912
ENSG00000268812			RP1-102K2.8	Ensembl antisense expressed sequence RP1-102K2.8	Chr22: 30.246205	0.0562243	--	--	0.38623	138	2.21108e-06	0	0	1
ENSG00000238458.1			snoU13	Small nucleolar RNA U13	Chr6: 18.402182	0.261134	--	--	0.386078	138	2.23374e-06	0	0	1
ENSG00000272941			RP11-134L10.1	Ensembl antisense expressed sequence RP11-134L10.1	Chr7: 135.168403	1.28894	--	--	0.385739	138	2.2852e-06	0	0	1
ENSG00000178035	3615	48919	IMPDH2	IMP (inosine 5'-monophosphate) dehydrogenase 2	Chr3: 49.024325	4.9832	--	--	0.385555	138	2.31373e-06	0.443265	0.562981	0.00275066
ENSG00000156140.4	9508	8596	ADAMTS3	ADAM metallopeptidase with thrombospondin type 1 motif, 3	Chr4: 73.146686	0.0208303	--	--	0.3855	138	2.32219e-06	0	0.407271	0.0389187
ENSG00000179715.8	91523	16301	PCED1B	PC-esterase domain containing 1B	Chr12: 47.497896	0.334886	--	--	0.385347	138	2.34622e-06	0	0	1
ENSG00000121594.7	941	3804	CD80	CD80 molecule	Chr3: 119.246311	0.0415276	--	--	0.385025	138	2.39741e-06	0.232089	0.664842	0.000211322
ENSG00000184226.10	5101	10698	PCDH9	protocadherin 9	Chr13: 66.876967	2.13381	--	--	0.384932	138	2.41239e-06	0.324004	-0.258582	0.202134
ENSG00000172965			MIR4435-1HG	MIR4435-2 host gene	Chr2: 111.196350	0.149105	--	--	0.384783	138	2.43654e-06	0	0	1
ENSG00000248323.1			RP11-213H15.3	pseudogene RP11-213H15.3	Chr5: 90.598846	0.0232584	--	--	0.384731	138	2.44514e-06	0	0	1
ENSG00000263952			RP11-513M1.1	Ensembl antisense expressed sequence RP11-513M1.1	Chr18: 10.893617	0.00262336	--	--	0.384675	138	2.45431e-06	0	0	1
ENSG00000095587	7093	56545	TLL2	tolloid-like 2	Chr10: 96.364606	0.163739	--	--	0.384345	138	2.50909e-06	0.294035	0.350475	0.0791987
ENSG00000225963			AC009950.2	Ensembl antisense expressed sequence AC009950.2	Chr2: 230.121370	0.200027	--	--	0.384167	138	2.53905e-06	0	0	1
ENSG00000137573.9	23213	49408	SULF1	sulfatase 1	Chr8: 70.378859	0.773212	--	--	0.384164	138	2.53962e-06	0.352098	0.078508	0.703044
ENSG00000133321.6	5920	48290	RARRES3	retinoic acid receptor responder (tazarotene induced) 3	Chr11: 63.304281	1.60994	--	--	0.384026	138	2.56312e-06	0	0	1
ENSG00000172061.7	131578	26080	LRRC15	leucine rich repeat containing 15	Chr3: 194.075976	0.00617134	--	--	0.383972	138	2.57238e-06	0.423971	0.31815	0.113207
ENSG00000135926	64114	36404	TMBIM1	transmembrane BAX inhibitor motif containing 1	Chr2: 218.274192	3.66062	--	--	0.38397	138	2.5727e-06	0.265306	-0.0875692	0.670563
ENSG00000258858.1			RP11-982M15.5	pseudogene RP11-982M15.5	Chr14: 105.156428	0.007387	--	--	0.383863	138	2.59112e-06	0	0	1
ENSG00000225075.1			RP11-426L16.3	pseudogene RP11-426L16.3	Chr1: 113.236310	0.471019	--	--	0.3837	138	2.61941e-06	0	0	1
ENSG00000260945.1			RP11-916L7.1	pseudogene RP11-916L7.1	Chr16: 17.634188	0.000941036	--	--	0.383649	138	2.62849e-06	0	0	1
ENSG00000256615.1			RP11-59N23.3	pseudogene RP11-59N23.3	Chr12: 21.815247	0.00111988	--	--	0.383649	138	2.62849e-06	0	0	1
ENSG00000230848.1			RP11-379C10.1	pseudogene RP11-379C10.1	Chr9: 130.801414	0.0013384	--	--	0.383649	138	2.62849e-06	0	0	1
ENSG00000248699.1			CTD-2313D3.1	long intergenic non-coding RNA CTD-2313D3.1	Chr5: 15.450810	0.000477259	--	--	0.383649	138	2.62849e-06	0	0	1
ENSG00000251951.1			7SK	7SK small nuclear pseudogene, Chr 5 at 86.39842 Mb	Chr5: 86.398420	0.00201611	--	--	0.383649	138	2.62849e-06	0	0	1
ENSG00000251511.1			RP11-171N4.1	pseudogene RP11-171N4.1	Chr4: 157.507131	0.000532644	--	--	0.383649	138	2.62849e-06	0	0	1
ENSG00000238981.1			snoU13	Small nucleolar RNA U13	Chr15: 92.378609	0.00245578	--	--	0.383649	138	2.62849e-06	0	0	1
ENSG00000199921.1			U6	U6 small nuclear, pseudogene	Chr1: 77.218820	0.00228932	--	--	0.383649	138	2.62849e-06	0	0	1
ENSG00000244376			RN7SL636P	RNA, 2C 7SL, 2C cytoplasmic 636, 2C pseudogene	Chr20: 50.429190	0.000890087	--	--	0.383649	138	2.62849e-06	0	0	1
ENSG00000237743.2			XXyac-YM21GA2.6	XXyac-YM21GA2.6	Chr9: 90.441402	0.000618231	--	--	0.383649	138	2.62849e-06	0	0	1
ENSG00000207807.1	407052		MIR95	microRNA 95	Chr4: 8.007028	0.00290538	--	--	0.383649	138	2.62849e-06	0	0	1
ENSG00000266782	100500893		MIR3663	microRNA 3663	Chr10: 117.167678	0.00247833	--	--	0.383649	138	2.62849e-06	0	0	1
ENSG00000270394	100463500		MTRNR2L13	MT-RNR2-like 13	Chr4: 116.298876	0.000697257	--	--	0.383649	138	2.62849e-06	0	0	1
ENSG00000250393.1			RP11-480G3.1	pseudogene RP11-480G3.1	Chr4: 10.144991	0.00172662	--	--	0.383649	138	2.62849e-06	0	0	1
ENSG00000227391.1	139163		SALL1P1	sal-like 1 pseudogene 1	ChrX: 49.429447	0.000140499	--	--	0.383649	138	2.62849e-06	0	0	1
ENSG00000251876.1			AL035106.1	pseudogene AL035106.1	Chr20: 47.355867	0.0020623	--	--	0.383649	138	2.62849e-06	0	0	1
ENSG00000249547.1			RP11-453O5.1	pseudogene RP11-453O5.1	Chr4: 23.236248	0.000464667	--	--	0.383649	138	2.62849e-06	0	0	1
ENSG00000250346.1			CTC-327F10.3	long intergenic non-coding RNA CTC-327F10.3	Chr5: 147.301742	0.000427602	--	--	0.383649	138	2.62849e-06	0	0	1
ENSG00000250874.1			CTC-480C2.1	long intergenic non-coding RNA CTC-480C2.1	Chr5: 84.959050	0.000366913	--	--	0.383649	138	2.62849e-06	0	0	1
ENSG00000264625			RN7SL859P	RN7SL859P	--	0.000875674	--	--	0.383649	138	2.62849e-06	0	0	1
ENSG00000171999.6	119775		OR52P2P	olfactory receptor, family 52, subfamily P, member 2 pseudogene	Chr11: 4.452553	0.000553289	--	--	0.383649	138	2.62849e-06	0	0	1
ENSG00000237417.1			RP11-280G19.2	pseudogene RP11-280G19.2	Chr10: 94.966614	0.000296322	--	--	0.383649	138	2.62849e-06	0	0	1
ENSG00000237999			RP11-394D2.1	actin gamma 1 pseudogene 19	Chr9: 100.731240	0.000475262	--	--	0.383649	138	2.62849e-06	0	0	1
ENSG00000231931.1			AC024082.4	long intergenic non-coding RNA AC024082.4	Chr7: 137.744802	0.00108187	--	--	0.383649	138	2.62849e-06	0	0	1
ENSG00000199715.1			Y_RNA	small miscellaneous non-coding RNA ENSG00000199715.1	Chr6: 18.273396	0.00236963	--	--	0.383649	138	2.62849e-06	0	0	1
ENSG00000201846.1	100873431		RNA5SP166	RNA, 5S ribosomal pseudogene 166	Chr4: 149.479099	0.00236963	--	--	0.383649	138	2.62849e-06	0	0	1
ENSG00000258671			RP11-407N17.2	processed pseudogene RP11-407N17.2	Chr14: 39.211781	0.00108404	--	--	0.383649	138	2.62849e-06	0	0	1
ENSG00000222515.1			7SK	7SK small nuclear pseudogene, Chr 6 at 22.085773 Mb	Chr6: 22.085773	0.00135513	--	--	0.383649	138	2.62849e-06	0	0	1
ENSG00000254014.1			RP11-363E6.1	pseudogene RP11-363E6.1	Chr8: 82.156391	0.0013863	--	--	0.383649	138	2.62849e-06	0	0	1
ENSG00000213752.3			CTA-268H5.9	long intergenic non-coding RNA CTA-268H5.9	Chr22: 45.671480	0.00105866	--	--	0.383649	138	2.62849e-06	0	0	1
ENSG00000250523.1			RP11-756P10.1	pseudogene RP11-756P10.1	Chr4: 189.552078	0.000777725	--	--	0.383649	138	2.62849e-06	0	0	1
ENSG00000264592			RN7SL131P	RNA, 2C 7SL, 2C cytoplasmic 131, 2C pseudogene	Chr1: 36.191915	0.0027949	--	--	0.383649	138	2.62849e-06	0	0	1
ENSG00000207490.1			U6	U6 small nuclear, pseudogene	Chr6: 25.383827	0.0023288	--	--	0.383649	138	2.62849e-06	0	0	1
ENSG00000260883.1	100128384		VN1R65P	vomeronasal 1 receptor 65 pseudogene	Chr16: 31.565426	0.000650797	--	--	0.383649	138	2.62849e-06	0	0	1
ENSG00000265682	100422994		MIR4267	microRNA 4267	Chr2: 110.069961	0.00287438	--	--	0.383649	138	2.62849e-06	0	0	1
ENSG00000267657			CTB-186H2.2	CTB-186H2.2	--	0.000646179	--	--	0.383649	138	2.62849e-06	0	0	1
ENSG00000229949.1			AC005094.2	long intergenic non-coding RNA AC005094.2	Chr7: 21.440538	0.000712404	--	--	0.383649	138	2.62849e-06	0	0	1
ENSG00000212473.1			U1	U1 small nuclear, pseudogene	Chr8: 70.990141	0.0019437	--	--	0.383649	138	2.62849e-06	0	0	1
ENSG00000224658.1			RP11-631F7.1	pseudogene RP11-631F7.1	Chr6: 148.558721	0.00161345	--	--	0.383649	138	2.62849e-06	0	0	1
ENSG00000159186.4			AC007383.6	long intergenic non-coding RNA AC007383.6	Chr2: 207.100960	0.000418064	--	--	0.383649	138	2.62849e-06	0	0	1
ENSG00000196248.4	219873	17415	OR10S1	olfactory receptor, family 10, subfamily S, member 1	Chr11: 123.847368	0.000473164	--	--	0.383649	138	2.62849e-06	0	0	1
ENSG00000237332.1			RP5-878I13.1	pseudogene RP5-878I13.1	ChrX: 114.658576	0.000472364	--	--	0.383649	138	2.62849e-06	0	0	1
ENSG00000253049.1	677824		SNORA43	small nucleolar RNA, H/ACA box 43	Chr3: 3.144597	0.00234902	--	--	0.383649	138	2.62849e-06	0	0	1
ENSG00000226132.1			AL163953.1	pseudogene AL163953.1	Chr14: 54.079442	0.000766754	--	--	0.383649	138	2.62849e-06	0	0	1
ENSG00000221593.1			AC026150.2	long intergenic non-coding RNA AC026150.2	Chr15: 30.854013	0.00284407	--	--	0.383649	138	2.62849e-06	0	0	1
ENSG00000219135.1			RP11-129H15.3	pseudogene RP11-129H15.3	Chr6: 122.001118	0.00105658	--	--	0.383649	138	2.62849e-06	0	0	1
ENSG00000008282.3	6856	4915	SYPL1	synaptophysin-like 1	Chr7: 105.730949	3.21442	--	--	0.383624	138	2.63279e-06	0.390832	0	1
ENSG00000137831	55075	74297	UACA	uveal autoantigen with coiled-coil domains and ankyrin repeats	Chr15: 70.654554	1.27909	--	--	0.383523	138	2.65064e-06	0	-0.406516	0.0393175
ENSG00000248905.4	342184	122032	FMN1	formin 1	Chr15: 33.057747	0.0602076	--	--	0.383431	138	2.66684e-06	0.543265	-0.0434954	0.832906
ENSG00000138835	5998	32440	RGS3	regulator of G-protein signaling 3	Chr9: 113.444731	1.28277	--	--	0.383215	138	2.70547e-06	0.50148	0.0596597	0.772197
ENSG00000108700	6355	48362	CCL8	chemokine (C-C motif) ligand 8	Chr17: 34.319036	0.0710982	--	--	0.383195	138	2.7092e-06	0	0.0727382	0.723998
ENSG00000230710.1	100874127		LINC00332	long intergenic non-protein coding RNA 332	Chr13: 40.755946	0.00185289	--	--	0.382997	138	2.74515e-06	0	0	1
ENSG00000110841	8496	2685	PPFIBP1	PTPRF interacting protein, 2C binding protein 1 (liprin beta 1)	Chr12: 27.523431	1.08115	--	--	0.382928	138	2.75772e-06	0.461428	-0.302954	0.132477
ENSG00000240849.6	387521	33615	TMEM189	transmembrane protein 189	Chr20: 48.740274	3.01966	--	--	0.382867	138	2.76883e-06	0.417119	-0.214261	0.293232
ENSG00000137393.8	255488	27092	RNF144B	ring finger protein 144B	Chr6: 18.368779	1.10765	--	--	0.382573	138	2.82349e-06	0.292052	0	1
ENSG00000203615.2			AC069200.1	long intergenic non-coding RNA AC069200.1	Chr4: 56.277189	0.0206224	--	--	0.382292	138	2.87671e-06	0	0	1
ENSG00000226564.1	729009		FTH1P20	ferritin, heavy polypeptide 1 pseudogene 20	Chr2: 181.737594	2.23332	--	--	0.382259	138	2.88308e-06	0	0	1
ENSG00000166825.9	290	68163	ANPEP	alanyl (membrane) aminopeptidase	Chr15: 90.328120	0.626784	--	--	0.38224	138	2.88674e-06	0.473679	-0.236145	0.245476
ENSG00000205542.6	7114		TMSB4X	thymosin beta 4, X-linked	ChrX: 12.993227	7.48526	--	--	0.381967	138	2.93935e-06	0.495422	0.624347	0.000651989
ENSG00000011422	5329	48120	PLAUR	plasminogen activator, 2C urokinase receptor	Chr19: 43.646095	0.801018	--	--	0.3819	138	2.9525e-06	0.364431	0.621582	0.000700165
ENSG00000110080	6484	4572	ST3GAL4	ST3 beta-galactoside alpha-2, 2C3-sialyltransferase 4	Chr11: 126.355640	2.18103	--	--	0.381889	138	2.95468e-06	0.334843	-0.0385503	0.851684
ENSG00000059378	64761	11236	PARP12	poly (ADP-ribose) polymerase family, 2C member 12	Chr7: 140.023744	0.935525	--	--	0.381838	138	2.96471e-06	0.337092	-0.0722522	0.725772
ENSG00000133561	474344	11670	GIMAP6	GTPase, 2C IMAP family member 6	Chr7: 150.625375	1.11613	--	--	0.381704	138	2.99113e-06	0	0.585722	0.00166745
ENSG00000141934	8612	2752	PPAP2C	phosphatidic acid phosphatase type 2C	Chr19: 0.281040	1.81388	--	--	0.381568	138	3.01808e-06	0.37297	-0.42944	0.0285691
ENSG00000110852.4	9976	68443	CLEC2B	C-type lectin domain family 2, member B	Chr12: 10.005583	0.888586	--	--	0.381337	138	3.06471e-06	0	0	1
ENSG00000142102.11	80162	16023	ATHL1	ATH1, acid trehalase-like 1 (yeast)	Chr11: 0.289138	1.79856	--	--	0.381051	138	3.12303e-06	0	0.0447833	0.82803
ENSG00000272021			AC008592.8	long intergenic non-coding RNA AC008592.8	Chr5: 95.849309	0.122487	--	--	0.381029	138	3.12762e-06	0	0	1
ENSG00000251076.1			RP11-526F3.1	pseudogene RP11-526F3.1	Chr5: 111.563980	0.00401263	--	--	0.380866	138	3.16148e-06	0	0	1
ENSG00000116132.7	5396	7896	PRRX1	paired related homeobox 1	Chr1: 170.631869	1.15692	--	--	0.380402	138	3.25973e-06	0.368818	-0.214064	0.293686
ENSG00000134955.7	219855	41357	SLC37A2	solute carrier family 37 (glycerol-3-phosphate transporter), member 2	Chr11: 124.932963	0.353411	--	--	0.380347	138	3.27161e-06	0.287843	-0.00586707	0.977307
ENSG00000260248.1			RP11-143K11.1	pseudogene RP11-143K11.1	Chr17: 71.171622	4.385	--	--	-0.380294	138	3.28308e-06	0	0	1
ENSG00000255304.1	403252		OR4A46P	olfactory receptor, family 4, subfamily A, member 46 pseudogene	Chr11: 48.517900	0.000896182	--	--	0.380284	138	3.28527e-06	0	0	1
ENSG00000154380	55740	84623	ENAH	enabled homolog	Chr1: 225.486835	1.90888	--	--	0.380277	138	3.28677e-06	0.551239	0.161704	0.429998
ENSG00000128045.5	65997	74291	RASL11B	RAS-like, family 11, member B	Chr4: 53.728457	3.54331	--	--	-0.380219	138	3.29925e-06	0	-0.0526974	0.798208
ENSG00000176658	4642	45576	MYO1D	myosin ID	Chr17: 32.492522	1.79426	--	--	0.380147	138	3.31505e-06	0.396891	-0.163318	0.425347
ENSG00000272234			CTD-2325A15.5	Ensembl antisense expressed sequence CTD-2325A15.5	Chr5: 42.806394	2.6609	--	--	0.380075	138	3.33069e-06	0	0	1
ENSG00000253214.1			RP11-1149M10.2	pseudogene RP11-1149M10.2	Chr8: 82.066514	0.0161136	--	--	0.380064	138	3.33318e-06	0	0	1
ENSG00000116711	5321	32059	PLA2G4A	phospholipase A2, 2C group IVA (cytosolic, 2C calcium-dependent)	Chr1: 186.828953	0.498841	--	--	0.379874	138	3.37504e-06	0.224482	0.154278	0.451751
ENSG00000021355	1992	69399	SERPINB1	serpin peptidase inhibitor, 2C clade B (ovalbumin), 2C member 1	Chr6: 2.832332	2.38478	--	--	0.379704	138	3.41311e-06	0	0	1
ENSG00000107968	1326	3812	MAP3K8	mitogen-activated protein kinase kinase kinase 8	Chr10: 30.433937	0.677374	--	--	0.379691	138	3.41608e-06	0.351256	0.302302	0.133354
ENSG00000108679	3959	4067	LGALS3BP	lectin, 2C galactoside-binding, 2C soluble, 2C 3 binding protein	Chr17: 78.971238	3.47024	--	--	0.379606	138	3.43521e-06	0.441369	0.277757	0.169489
ENSG00000164741	10395	4442	DLC1	DLC1 Rho GTPase activating protein	Chr8: 13.083361	1.34227	--	--	0.378889	138	3.60068e-06	0.452695	-0.226856	0.265081
ENSG00000256594			RP11-705C15.2	transcribed unprocessed pseudogene	Chr12: 9.617284	0.147681	--	--	0.378502	138	3.69307e-06	0	0	1
ENSG00000136147	51131	87807	PHF11	PHD finger protein 11	Chr13: 49.495610	1.68717	--	--	0.378311	138	3.73947e-06	0	0.62777	0.000596342
ENSG00000169313	64805	11260	P2RY12	purinergic receptor P2Y, 2C G-protein coupled, 2C 12	Chr3: 151.337380	0.571511	--	--	0.378176	138	3.77278e-06	0.364479	0.493352	0.0104342
ENSG00000023909.5	2730	1557	GCLM	glutamate-cysteine ligase, modifier subunit	Chr1: 94.350761	1.80971	--	--	0.378162	138	3.77621e-06	0.2579	0.0907077	0.659442
ENSG00000107249	169792	34989	GLIS3	GLIS family zinc finger 3	Chr9: 3.824127	0.412348	--	--	0.377961	138	3.82611e-06	0.434749	-0.106784	0.60362
ENSG00000123213	57486	69315	NLN	neurolysin (metallopeptidase M3 family)	Chr5: 65.722196	0.873725	--	--	0.377873	138	3.84816e-06	0.408526	-0.343679	0.085605
ENSG00000167755	5653	68279	KLK6	kallikrein-related peptidase 6	Chr19: 50.958631	2.39276	--	--	0.377868	138	3.84952e-06	0.285	-0.0251783	0.902828
ENSG00000204264.4	5696	56499	PSMB8	proteasome (prosome, macropain) subunit, beta type, 8	Chr6: 32.808494	2.63354	--	--	0.377835	138	3.85779e-06	0.297176	0.582498	0.00179403
ENSG00000247287.2			RP11-902B17.1	pseudogene RP11-902B17.1	Chr14: 61.764882	0.0634643	--	--	0.377777	138	3.87252e-06	0	0	1
ENSG00000139567.8	94	20058	ACVRL1	activin A receptor type II-like 1	Chr12: 52.300692	1.51296	--	--	0.37775	138	3.87922e-06	0.25986	0.335812	0.0935019
ENSG00000184014.3	23258	14584	DENND5A	DENN/MADD domain containing 5A	Chr11: 9.160372	4.6032	--	--	0.377643	138	3.9065e-06	0.426877	0	1
ENSG00000261759.1			RP11-626G11.3	pseudogene RP11-626G11.3	Chr16: 19.131298	1.02958	--	--	0.3776	138	3.91731e-06	0	0	1
ENSG00000198001	51135	41109	IRAK4	interleukin-1 receptor-associated kinase 4	Chr12: 43.758944	1.2183	--	--	0.377405	138	3.96763e-06	0.342911	0.57585	0.0020813
ENSG00000183444	389537		OR7E38P	olfactory receptor, 2C family 7, 2C subfamily E, 2C member 38 pseudogene	Chr7: 97.966090	1.11915	--	--	0.377393	138	3.97075e-06	0	0	1
ENSG00000131386	117248	14286	GALNT15	polypeptide N-acetylgalactosaminyltransferase 15	Chr3: 16.174649	2.1173	--	--	0.37733	138	3.98706e-06	0	0	1
ENSG00000125810	22918	7823	CD93	CD93 molecule	Chr20: 23.079349	0.718782	--	--	0.377321	138	3.98927e-06	0.507676	0.262056	0.195924
ENSG00000149573	10205	7309	MPZL2	myelin protein zero-like 2	Chr11: 118.253403	0.740119	--	--	0.376893	138	4.10221e-06	0.465262	-0.348133	0.0813642
ENSG00000198829	56670	41865	SUCNR1	succinate receptor 1	Chr3: 151.873643	0.0104976	--	--	0.376767	138	4.13605e-06	0.321458	-0.115287	0.574924
ENSG00000115825.5	23683	2055	PRKD3	protein kinase D3	Chr2: 37.481347	0.97995	--	--	0.376601	138	4.18086e-06	0.454786	-0.140689	0.493017
ENSG00000153046	9425	3548	CDYL	chromodomain protein, 2C Y-like	Chr6: 4.706159	1.7626	--	--	0.376226	138	4.28393e-06	0.38361	0.266092	0.188875
ENSG00000012171.13	7869	20972	SEMA3B	sema domain, immunoglobulin domain (Ig), short basic domain, secreted, (semaphorin) 3B	Chr3: 50.304990	3.05044	--	--	0.37619	138	4.29388e-06	0.344058	-0.254369	0.209845
ENSG00000116717.7	1647	1449	GADD45A	growth arrest and DNA-damage-inducible, alpha	Chr1: 68.150744	2.16741	--	--	0.375953	138	4.36062e-06	0.359484	0.00170471	0.993406
ENSG00000103313	4210	32441	MEFV	Mediterranean fever	Chr16: 3.242028	0.0813006	--	--	0.37589	138	4.37835e-06	0.354892	0.794504	1.25572e-06
ENSG00000109272.3	5197	88665	PF4V1	platelet factor 4 variant 1	Chr4: 74.718906	0.0266055	--	--	0.375847	138	4.39061e-06	0	0	1
ENSG00000105835.7	10135	4201	NAMPT	nicotinamide phosphoribosyltransferase	Chr7: 105.888731	2.81248	--	--	0.375842	138	4.39209e-06	0.30383	0.147161	0.473133
ENSG00000273189			CTD-3148I10.15	processed transcript CTD-3148I10.15	Chr19: 49.474586	0.979345	--	--	0.375709	138	4.43001e-06	0	0	1
ENSG00000137801	7057	31142	THBS1	thrombospondin 1	Chr15: 39.581079	0.765018	--	--	0.375684	138	4.4373e-06	0	-0.0798933	0.698043
ENSG00000259279.1			CTD-2033D15.1	long intergenic non-coding RNA CTD-2033D15.1	Chr15: 39.885781	0.467434	--	--	0.375595	138	4.46283e-06	0	0	1
ENSG00000123610.3	7130	5162	TNFAIP6	tumor necrosis factor, alpha-induced protein 6	Chr2: 152.214106	0.179349	--	--	0.375458	138	4.50264e-06	0	0.287299	0.154706
ENSG00000119004	57404	18584	CYP20A1	cytochrome P450, 2C family 20, 2C subfamily A, 2C polypeptide 1	Chr2: 203.238449	0.820096	--	--	0.375436	138	4.50901e-06	0	-0.134889	0.511188
ENSG00000180660.6	4081	36183	MAB21L1	mab-21-like 1	Chr13: 36.047926	4.63526	--	--	-0.375354	138	4.5331e-06	0.307575	-0.0120504	0.95341
ENSG00000117115.8	11240	7214	PADI2	peptidyl arginine deiminase, type II	Chr1: 17.393256	2.73948	--	--	0.375284	138	4.55361e-06	0.374543	0.0568057	0.782832
ENSG00000158859	9507	36169	ADAMTS4	ADAM metallopeptidase with thrombospondin type 1 motif, 2C 4	Chr1: 161.184308	1.00274	--	--	0.375197	138	4.57946e-06	0.355861	-0.0967096	0.638372
ENSG00000230756.1	284988		RHOQP3	ras homolog family member Q pseudogene 3	Chr2: 130.970443	0.53916	--	--	0.375049	138	4.62359e-06	0	0	1
ENSG00000115414	2335	1533	FN1	fibronectin 1	Chr2: 215.360440	2.55228	--	--	0.374871	138	4.67693e-06	0.355424	-0.0351124	0.864785
ENSG00000140961.8	29948	16325	OSGIN1	oxidative stress induced growth inhibitor 1	Chr16: 83.981887	0.911567	--	--	0.374869	138	4.67759e-06	0	-0.356315	0.0739909
ENSG00000226479.3	79134		TMEM185B	transmembrane protein 185B	Chr2: 120.978854	1.63998	--	--	0.374784	138	4.70346e-06	0.315468	0.381485	0.0544833
ENSG00000177409	219285	7707	SAMD9L	sterile alpha motif domain containing 9-like	Chr7: 93.130055	0.808705	--	--	0.374776	138	4.70581e-06	0.340312	0.51266	0.00740834
ENSG00000133835	3295	358	HSD17B4	hydroxysteroid (17-beta) dehydrogenase 4	Chr5: 119.452443	4.47473	--	--	0.374775	138	4.70617e-06	0.329506	-0.310142	0.123086
ENSG00000049245.8	9341	3511	VAMP3	vesicle-associated membrane protein 3	Chr1: 7.831329	4.1786	--	--	0.374757	138	4.71155e-06	0.310946	0.108426	0.598029
ENSG00000071054	9448	7442	MAP4K4	mitogen-activated protein kinase kinase kinase kinase 4	Chr2: 101.696850	3.60259	--	--	0.374742	138	4.71605e-06	0.450814	0.376058	0.0583053
ENSG00000138135.5	9023	2942	CH25H	cholesterol 25-hydroxylase	Chr10: 90.965694	0.70952	--	--	0.374604	138	4.75828e-06	0.377338	0.0933307	0.650202
ENSG00000167004	2923	68454	PDIA3	protein disulfide isomerase family A, 2C member 3	Chr15: 43.746392	4.68285	--	--	0.374533	138	4.78027e-06	0.435889	-0.0640399	0.755952
ENSG00000197262	388372	47975	CCL4L2	chemokine (C-C motif) ligand 4-like 2	Chr17: 30.726424	0.157871	--	--	0.374291	138	4.8555e-06	0	0	1
ENSG00000205929.5	56245	49594	C21orf62	chromosome 21 open reading frame 62	Chr21: 34.162985	0.149441	--	--	0.373818	138	5.00556e-06	0	0	1
ENSG00000170584	134492	12094	NUDCD2	NudC domain containing 2	Chr5: 163.446526	2.55544	--	--	0.373714	138	5.03929e-06	0	0.41587	0.0345989
ENSG00000171388.9	8862	8498	APLN	apelin	ChrX: 128.779240	1.99903	--	--	0.373674	138	5.05242e-06	0.257889	0.261556	0.19681
ENSG00000151617	1909	1478	EDNRA	endothelin receptor type A	Chr4: 147.480917	0.500329	--	--	0.373566	138	5.08745e-06	0.200467	-0.0615718	0.765094
ENSG00000115325.9	1796	1057	DOK1	docking protein 1, 62kDa (downstream of tyrosine kinase 1)	Chr2: 74.776153	1.03605	--	--	0.373179	138	5.21558e-06	0.516042	0.343261	0.0860118
ENSG00000224669.1			RP11-561N12.1	pseudogene RP11-561N12.1	Chr7: 64.043111	0.0045799	--	--	0.373131	138	5.23163e-06	0	0	1
ENSG00000250061.1			RP11-541P9.3	pseudogene RP11-541P9.3	Chr5: 162.439271	0.00891009	--	--	0.37313	138	5.23205e-06	0	0	1
ENSG00000097007	25	3783	ABL1	ABL proto-oncogene 1, 2C non-receptor tyrosine kinase	Chr9: 130.713946	3.53855	--	--	0.372941	138	5.29602e-06	0.314605	0.215841	0.289601
ENSG00000256545.1			AL139819.1	pseudogene AL139819.1	Chr10: 102.121397	5.91842	--	--	0.372916	138	5.3044e-06	0	0	1
ENSG00000169427.2	51305	56758	KCNK9	potassium channel, subfamily K, member 9	Chr8: 140.613081	4.75419	--	--	-0.372915	138	5.30464e-06	0.24939	-0.0923265	0.653733
ENSG00000225011.4			RP11-810H18.1	pseudogene RP11-810H18.1	Chr1: 29.814705	0.00451115	--	--	0.37279	138	5.34732e-06	0	0	1
ENSG00000249855.1	100421796		EEF1A1P19	eukaryotic translation elongation factor 1 alpha 1 pseudogene 19	Chr5: 43.495175	3.59584	--	--	0.372777	138	5.35204e-06	0	0	1
ENSG00000229000.1	100418735		SEPT7P8	septin 7 pseudogene 8	Chr19: 54.275760	0.00418649	--	--	0.372724	138	5.3703e-06	0	0	1
ENSG00000150656	84735	57178	CNDP1	carnosine dipeptidase 1 (metallopeptidase M20 family)	Chr18: 74.534440	2.38075	--	--	0.372511	138	5.44389e-06	0.328355	-0.292828	0.146571
ENSG00000254003.1			CTB-167B5.1	pseudogene CTB-167B5.1	Chr7: 87.845975	2.72529	--	--	0.372459	138	5.46228e-06	0	0	1
ENSG00000255248.2			RP11-166D19.1	pseudogene RP11-166D19.1	Chr11: 121.899063	1.77492	--	--	0.372259	138	5.5325e-06	0	0	1
ENSG00000176659.5	284756		C20orf197	chromosome 20 open reading frame 197	Chr20: 58.630980	0.103288	--	--	0.372249	138	5.5361e-06	0	0	1
ENSG00000104856	5971	4747	RELB	v-rel avian reticuloendotheliosis viral oncogene homolog B	Chr19: 45.001430	0.801147	--	--	0.372187	138	5.55812e-06	0	0.427927	0.0291964
ENSG00000197506.6	64078	32533	SLC28A3	solute carrier family 28 (sodium-coupled nucleoside transporter), member 3	Chr9: 86.890372	0.0161802	--	--	0.372129	138	5.57866e-06	0.276261	-0.272781	0.17758
ENSG00000128394.12	200316	105867	APOBEC3F	apolipoprotein B mRNA editing enzyme, catalytic polypeptide-like 3F	Chr22: 39.438942	0.145287	--	--	0.372066	138	5.60135e-06	0.303567	0	1
ENSG00000256812.1	84290	57167	CAPNS2	calpain, small subunit 2	Chr16: 55.600584	0.0372218	--	--	0.372061	138	5.60324e-06	0	-0.0127959	0.950531
ENSG00000204936	57126	49628	CD177	CD177 molecule	Chr19: 43.353659	0.325325	--	--	0.372027	138	5.61528e-06	0	0.650289	0.000322777
ENSG00000153721	154043	18192	CNKSR3	CNKSR family member 3	Chr6: 154.159828	0.305592	--	--	0.372017	138	5.61884e-06	0.270266	-0.228496	0.261548
ENSG00000085063.10	966	56386	CD59	CD59 molecule, complement regulatory protein	Chr11: 33.724214	6.1688	--	--	0.371969	138	5.6363e-06	0.334361	0	1
ENSG00000176294.3	390429	17334	OR4N2	olfactory receptor, family 4, subfamily N, member 2	Chr14: 20.187174	0.00118752	--	--	0.371951	138	5.64274e-06	0	0	1
ENSG00000260682			7SK	RNA, 2C 7SK small nuclear pseudogene 176	Chr16: 81.961926	0.196819	--	--	0.371907	138	5.65848e-06	0	0	1
ENSG00000004399.8	23129	22866	PLXND1	plexin D1	Chr3: 129.274018	1.84832	--	--	0.371766	138	5.7099e-06	0.417676	0.545956	0.00391209
ENSG00000225216			AC007362.3	Ensembl antisense expressed sequence AC007362.3	Chr2: 205.756469	0.0710362	--	--	0.371733	138	5.72184e-06	0	0	1
ENSG00000178789	124599	18374	CD300LB	CD300 molecule-like family member b	Chr17: 74.521174	0.0235078	--	--	0.371638	138	5.75659e-06	0.431588	0.494793	0.0101775
ENSG00000128342.4	3976	1734	LIF	leukemia inhibitory factor	Chr22: 30.636436	0.325267	--	--	0.371547	138	5.79033e-06	0.254711	0.115274	0.574967
ENSG00000256492.1			AL118508.1	pseudogene AL118508.1	Chr20: 23.061083	0.52982	--	--	0.371444	138	5.82847e-06	0	0	1
ENSG00000011426.6	54443	41281	ANLN	anillin, actin binding protein	Chr7: 36.429780	2.01283	--	--	0.371438	138	5.8306e-06	0.494912	0.575131	0.00211461
ENSG00000139433	51228	41133	GLTP	glycolipid transfer protein	Chr12: 109.850943	3.37541	--	--	0.371429	138	5.83404e-06	0	0.233192	0.251603
ENSG00000138316.6	140766	16383	ADAMTS14	ADAM metallopeptidase with thrombospondin type 1 motif, 14	Chr10: 72.432559	0.513947	--	--	0.371422	138	5.83652e-06	0.346102	0	1
ENSG00000197380	147906	77340	DACT3	dishevelled-binding antagonist of beta-catenin 3	Chr19: 46.647612	2.38944	--	--	0.371405	138	5.84296e-06	0	-0.22766	0.263346
ENSG00000235033			RP11-61I13.3	Ensembl antisense expressed sequence RP11-61I13.3	Chr6: 39.881804	0.817178	--	--	0.371372	138	5.85517e-06	0	0	1
ENSG00000170745.7	3790	20518	KCNS3	potassium voltage-gated channel, delayed-rectifier, subfamily S, member 3	Chr2: 18.059114	0.446713	--	--	0.371115	138	5.95198e-06	0	0.27478	0.174299
ENSG00000240541.2	100874091		TM4SF1-AS1	TM4SF1 antisense RNA 1	Chr3: 149.095565	0.00810936	--	--	0.371078	138	5.96595e-06	0	0	1
ENSG00000180509.7	3753	185	KCNE1	potassium voltage-gated channel, Isk-related family, member 1	Chr21: 35.818988	0.0579841	--	--	0.370866	138	6.04729e-06	0.270171	-0.27924	0.16713
ENSG00000075420.8	64778	11244	FNDC3B	fibronectin type III domain containing 3B	Chr3: 171.757418	0.698448	--	--	0.370813	138	6.0676e-06	0.520114	-0.237789	0.242109
ENSG00000203808	154442		BVES-AS1	BVES antisense RNA 1	Chr6: 105.136308	0.0601666	--	--	0.370791	138	6.07625e-06	0	0	1
ENSG00000158710.10	8407	20789	TAGLN2	transgelin 2	Chr1: 159.887897	3.3978	--	--	0.370777	138	6.08157e-06	0.353551	0.360936	0.0700595
ENSG00000204592.5	3133	113594	HLA-E	major histocompatibility complex, class I, E	Chr6: 30.457244	5.28237	--	--	0.370728	138	6.10044e-06	0	0	1
ENSG00000227081.4			RP11-543P15.1	pseudogene RP11-543P15.1	Chr12: 3.320775	7.23972	--	--	0.370552	138	6.16915e-06	0	0	1
ENSG00000107438.4	9124	9643	PDLIM1	PDZ and LIM domain 1	Chr10: 96.997329	1.40089	--	--	0.370534	138	6.17638e-06	0.497985	0.229494	0.259414
ENSG00000070404	10272	4280	FSTL3	follistatin-like 3 (secreted glycoprotein)	Chr19: 0.676365	2.31569	--	--	0.370521	138	6.18154e-06	0.351347	-0.0574645	0.780374
ENSG00000066583	51015	9361	ISOC1	isochorismatase domain containing 1	Chr5: 129.094751	1.38719	--	--	0.370332	138	6.25617e-06	0.46212	-0.0448456	0.827794
ENSG00000105732	64763	11238	ZNF574	zinc finger protein 574	Chr19: 42.068477	2.97204	--	--	-0.370276	138	6.2787e-06	0	0	1
ENSG00000175482.4	57804	10909	POLD4	polymerase (DNA-directed), delta 4, accessory subunit	Chr11: 67.118248	2.76026	--	--	0.370138	138	6.3338e-06	0.385821	0.281192	0.164058
ENSG00000241158	100507082		ADAMTS9-AS1	ADAMTS9 antisense RNA 1	Chr3: 64.561322	0.107522	--	--	0.369978	138	6.39877e-06	0	0	1
ENSG00000255090.1			RP11-820L6.1	pseudogene RP11-820L6.1	Chr11: 122.026130	0.147183	--	--	0.369866	138	6.44426e-06	0	0	1
ENSG00000165458	3636	1204	INPPL1	inositol polyphosphate phosphatase-like 1	Chr11: 72.223701	2.77466	--	--	0.369585	138	6.55991e-06	0.349551	-0.410699	0.0371477
ENSG00000112306.7	6206	110750	RPS12	ribosomal protein S12	Chr6: 133.135580	8.26089	--	--	0.369377	138	6.64732e-06	0.216775	0.494031	0.0103126
ENSG00000238057	100303491		ZEB2-AS1	ZEB2 antisense RNA 1	Chr2: 144.518097	0.611181	--	--	0.369249	138	6.70115e-06	0	0	1
ENSG00000126353	1236	1387	CCR7	chemokine (C-C motif) receptor 7	Chr17: 40.553769	0.131169	--	--	0.36915	138	6.74358e-06	0.2543	0.727159	2.57465e-05
ENSG00000137752	834	7653	CASP1	caspase 1, 2C apoptosis-related cysteine peptidase	Chr11: 105.025443	0.817972	--	--	0.369065	138	6.77999e-06	0.233181	0.457673	0.0187242
ENSG00000100065.10	29775	8728	CARD10	caspase recruitment domain family, member 10	Chr22: 37.886400	0.590692	--	--	0.369037	138	6.79194e-06	0.387708	-0.0899506	0.662119
ENSG00000257337			RP11-983P16.4	Ensembl antisense expressed sequence RP11-983P16.4	Chr12: 53.014596	2.46646	--	--	0.369004	138	6.806e-06	0	0	1
ENSG00000141560	79672	11093	FN3KRP	fructosamine 3 kinase related protein	Chr17: 82.716683	4.07136	--	--	0.368959	138	6.82549e-06	0.33402	0	1
ENSG00000177469	284119	7499	PTRF	polymerase I and transcript release factor	Chr17: 42.402452	4.10342	--	--	0.368674	138	6.94944e-06	0.388894	-0.0727312	0.724023
ENSG00000221887.4	284293		HMSD	histocompatibility (minor) serpin domain containing	Chr18: 61.616535	0.371159	--	--	0.368587	138	6.98805e-06	0	0	1
ENSG00000145703	10788	101543	IQGAP2	IQ motif containing GTPase activating protein 2	Chr5: 76.403249	0.125324	--	--	0.36855	138	7.00426e-06	0.422799	-0.0385487	0.85169
ENSG00000166801.11	63901	49696	FAM111A	family with sequence similarity 111, member A	Chr11: 58.910556	1.03223	--	--	0.368431	138	7.05711e-06	0	0	1
ENSG00000253982.1			CTD-2336O2.1	long intergenic non-coding RNA CTD-2336O2.1	Chr8: 1.710156	2.43907	--	--	0.368396	138	7.07257e-06	0	0	1
ENSG00000255438			CTD-2653D5.1	Ensembl antisense expressed sequence CTD-2653D5.1	Chr20: 47.677901	0.530121	--	--	0.368378	138	7.08069e-06	0	0	1
ENSG00000256514.1			AP003419.11	pseudogene AP003419.11	Chr11: 67.119043	3.72801	--	--	0.368299	138	7.11602e-06	0	0	1
ENSG00000198848	1066	35606	CES1	carboxylesterase 1	Chr16: 55.802851	0.308162	--	--	0.368275	138	7.12668e-06	0.289258	-0.175314	0.39165
ENSG00000131355	84658	50009	EMR3	adhesion G protein-coupled receptor E3	Chr19: 14.619117	0.0138914	--	--	0.36826	138	7.13371e-06	0	0	1
ENSG00000140853	84166	88935	NLRC5	NLR family, 2C CARD domain containing 5	Chr16: 56.989485	0.608529	--	--	0.368221	138	7.15136e-06	0	0	1
ENSG00000131171.8	6451	2275	SH3BGRL	SH3 domain binding glutamic acid-rich protein like	ChrX: 80.457442	3.53778	--	--	0.368157	138	7.18031e-06	0	0.222688	0.274197
ENSG00000154027.14	26289	76103	AK5	adenylate kinase 5	Chr1: 77.747736	1.12872	--	--	0.368119	138	7.19747e-06	0.315029	-0.121687	0.553733
ENSG00000242539			AC007620.3	Ensembl antisense expressed sequence AC007620.3	Chr3: 179.396961	1.43388	--	--	0.368067	138	7.22077e-06	0	0	1
ENSG00000160691	6464	7934	SHC1	SHC (Src homology 2 domain containing) transforming protein 1	Chr1: 154.962298	3.46089	--	--	0.367966	138	7.26708e-06	0.292419	0.355181	0.0749814
ENSG00000166562	90701	8624	SEC11C	SEC11 homolog C	Chr18: 59.139477	4.09757	--	--	0.367941	138	7.27874e-06	0	0.356395	0.0739215
ENSG00000135605	100124696		TEC	tec protein tyrosine kinase	Chr4: 48.135783	0.0716083	--	--	0.36787	138	7.311e-06	0	0.556114	0.00317767
ENSG00000154721	58494	10929	JAM2	junctional adhesion molecule 2	Chr21: 25.639272	2.12978	--	--	0.367849	138	7.32078e-06	0.50377	-0.360614	0.0703276
ENSG00000173535	8794	48244	TNFRSF10C	tumor necrosis factor receptor superfamily, 2C member 10c, 2C decoy without an intracellular domain	Chr8: 23.084355	0.163349	--	--	0.367686	138	7.39665e-06	0	0	1
ENSG00000138646.4	51191	81848	HERC5	HECT and RLD domain containing E3 ubiquitin protein ligase 5	Chr4: 89.378268	0.591286	--	--	0.36767	138	7.40368e-06	0	0.254481	0.209637
ENSG00000169180.7	23214	12544	XPO6	exportin 6	Chr16: 28.109300	4.20693	--	--	0.367607	138	7.43314e-06	0	0.430052	0.0283187
ENSG00000196126.6	3123	85991	HLA-DRB1	major histocompatibility complex, class II, DR beta 1	Chr6: 32.546546	1.82074	--	--	0.367607	138	7.43321e-06	0.382566	0	1
ENSG00000168610	6774	7960	STAT3	signal transducer and activator of transcription 3 (acute-phase response factor)	Chr17: 42.313324	3.86282	--	--	0.367569	138	7.451e-06	0.234714	0.419526	0.0328826
ENSG00000237943	439949		PRKCQ-AS1	PRKCQ antisense RNA 1	Chr10: 6.580419	0.46554	--	--	0.367539	138	7.46533e-06	0	0	1
ENSG00000166016.4	25841	15904	ABTB2	ankyrin repeat and BTB (POZ) domain containing 2	Chr11: 34.172535	2.19625	--	--	0.367438	138	7.51264e-06	0.15519	0.0845204	0.681431
ENSG00000145246	57205	68636	ATP10D	ATPase, 2C class V, 2C type 10D	Chr4: 47.485288	0.996402	--	--	0.367094	138	7.67725e-06	0.300005	0.521888	0.006246
ENSG00000251194.2			RP1-68D18.2	pseudogene RP1-68D18.2	Chr11: 35.234097	0.0223881	--	--	0.367078	138	7.68475e-06	0	0	1
ENSG00000153317	50807	7684	ASAP1	ArfGAP with SH3 domain, 2C ankyrin repeat and PH domain 1	Chr8: 130.052104	2.27376	--	--	0.366994	138	7.72535e-06	0.658521	0.392543	0.0473026
ENSG00000087245.8	4313	3329	MMP2	matrix metallopeptidase 2 (gelatinase A, 72kDa gelatinase, 72kDa type IV collagenase)	Chr16: 55.423612	0.60274	--	--	0.366978	138	7.7331e-06	0.217405	0.196306	0.336485
ENSG00000129595	64097	8398	EPB41L4A	erythrocyte membrane protein band 4.1 like 4A	Chr5: 112.142441	0.329201	--	--	0.366935	138	7.75398e-06	0.383698	0	1
ENSG00000116991.6	57568	18956	SIPA1L2	signal-induced proliferation-associated 1 like 2	Chr1: 232.533711	1.23604	--	--	0.366911	138	7.76576e-06	0	-0.118664	0.563698
ENSG00000232504			AC105053.4	ST3GAL5 antisense RNA 1 (head to head)	Chr2: 85.889280	0.245637	--	--	0.366867	138	7.78744e-06	0	0	1
ENSG00000237949.1			RP11-456A18.1	pseudogene RP11-456A18.1	Chr10: 60.759386	4.57173	--	--	0.366809	138	7.81571e-06	0	0	1
ENSG00000137491	11309	21419	SLCO2B1	solute carrier organic anion transporter family, 2C member 2B1	Chr11: 75.100563	2.61544	--	--	0.366747	138	7.84609e-06	0	0.228387	0.261783
ENSG00000136868	1317	1399	SLC31A1	solute carrier family 31 (copper transporter), 2C member 1	Chr9: 113.221562	1.84713	--	--	0.366712	138	7.86328e-06	0.336059	-0.274985	0.173964
ENSG00000103569.5	366	41405	AQP9	aquaporin 9	Chr15: 58.438921	0.178967	--	--	0.366545	138	7.94625e-06	0.308399	0.182383	0.372526
ENSG00000169071	4920	55831	ROR2	receptor tyrosine kinase-like orphan receptor 2	Chr9: 91.563091	0.0468105	--	--	0.366535	138	7.95138e-06	0.415834	-0.0784968	0.703084
ENSG00000267879			CTB-147C22.9	Ensembl antisense expressed sequence CTB-147C22.9	Chr19: 50.968210	0.0210005	--	--	0.366396	138	8.02061e-06	0	0	1
ENSG00000142405	91662	16972	NLRP12	NLR family, 2C pyrin domain containing 12	Chr19: 53.793603	0.0254204	--	--	0.366324	138	8.05708e-06	0.280101	0.385568	0.0517391
ENSG00000136943.6	1515	76699	CTSL2	cathepsin L2	Chr9: 99.794940	0.147532	--	--	0.366296	138	8.07124e-06	0	0	1
ENSG00000163421.4	60675	9268	PROK2	prokineticin 2	Chr3: 71.820807	0.215868	--	--	0.366296	138	8.07149e-06	0.353636	0.12561	0.540922
ENSG00000158195.6	10163	86743	WASF2	WAS protein family, member 2	Chr1: 27.730730	3.37804	--	--	0.366272	138	8.08333e-06	0.505607	0.597007	0.00128289
ENSG00000073711.6	5523	20595	PPP2R3A	protein phosphatase 2, regulatory subunit B'', alpha	Chr3: 135.684515	0.87866	--	--	0.366193	138	8.12375e-06	0	-0.0424826	0.836745
ENSG00000105825.7	7980	38194	TFPI2	tissue factor pathway inhibitor 2	Chr7: 93.516573	0.191117	--	--	0.366179	138	8.13069e-06	0.423549	0.0996374	0.628191
ENSG00000261758.1			RP11-102M11.2	pseudogene RP11-102M11.2	Chr3: 136.471472	0.0608374	--	--	0.366149	138	8.14597e-06	0	0	1
ENSG00000234753.1			RP11-328M4.2	pseudogene RP11-328M4.2	Chr6: 41.462591	0.062598	--	--	0.366139	138	8.15099e-06	0	0	1
ENSG00000173083	10855	68528	HPSE	heparanase	Chr4: 83.292461	0.266098	--	--	0.365988	138	8.22867e-06	0.388532	0.286108	0.1565
ENSG00000133107.10	7223	22955	TRPC4	transient receptor potential cation channel, subfamily C, member 4	Chr13: 38.210773	0.247082	--	--	0.365671	138	8.39301e-06	0.250875	-0.223822	0.271697
ENSG00000225285.1			RP4-758J18.10	pseudogene RP4-758J18.10	Chr1: 1.365919	0.17025	--	--	0.365539	138	8.46256e-06	0	0	1
ENSG00000110628.9	5002	1918	SLC22A18	solute carrier family 22, member 18	Chr11: 2.923423	0.422151	--	--	0.365534	138	8.46517e-06	0.259516	-0.372705	0.0607689
ENSG00000221817			RP11-137L10.6	PPP3CB antisense RNA 1 (head to head)	Chr10: 73.495525	1.44899	--	--	0.365399	138	8.53712e-06	0	0	1
ENSG00000057704.6	57458	10792	TMCC3	transmembrane and coiled-coil domain family 3	Chr12: 94.960900	1.09566	--	--	0.365396	138	8.5386e-06	0	-0.334019	0.0953762
ENSG00000244414	3078	55632	CFHR1	complement factor H-related 1	Chr1: 196.819757	0.106132	--	--	0.365353	138	8.56171e-06	0	-0.0986169	0.631732
ENSG00000150510	220108	86241	FAM124A	family with sequence similarity 124A	Chr13: 51.222334	1.34635	--	--	0.365352	138	8.56203e-06	0	0	1
ENSG00000218574.1			RP1-256G22.1	pseudogene RP1-256G22.1	Chr6: 5.609460	0.00787546	--	--	0.365235	138	8.62517e-06	0	0	1
ENSG00000152977.5	7545	2562	ZIC1	Zic family member 1	Chr3: 147.127171	7.05482	--	--	-0.365154	138	8.66855e-06	0.348207	-0.154648	0.450652
ENSG00000120725	64374	32544	SIL1	SIL1 nucleotide exchange factor	Chr5: 138.946720	1.43209	--	--	0.365063	138	8.71822e-06	0.253044	-0.507272	0.0081672
ENSG00000184005	256435	7938	ST6GALNAC3	ST6 (alpha-N-acetyl-neuraminyl-2, 2C3-beta-galactosyl-1, 2C3)-N-acetylgalactosaminide alpha-2, 2C6-sialyltransferase 3	Chr1: 76.074719	0.74853	--	--	0.365054	138	8.72314e-06	0.236275	0.550825	0.00354384
ENSG00000099194	6319	74538	SCD	stearoyl-CoA desaturase (delta-9-desaturase)	Chr10: 100.347124	6.11123	--	--	0.365019	138	8.74209e-06	0	0	1
ENSG00000099139	5125	21244	PCSK5	proprotein convertase subtilisin/kexin type 5	Chr9: 75.890644	0.465302	--	--	0.364842	138	8.83895e-06	0.282299	-0.308085	0.125721
ENSG00000163734.4	2921	117695	CXCL3	chemokine (C-X-C motif) ligand 3	Chr4: 74.902306	0.16421	--	--	0.36482	138	8.85099e-06	0.325769	0.0964399	0.639313
ENSG00000186152.6	79167		LILRP1	leukocyte immunoglobulin-like receptor pseudogene 1	Chr19: 55.208383	0.00674012	--	--	0.364731	138	8.90045e-06	0	0	1
ENSG00000078725			BRINP1	bone morphogenetic protein/retinoic acid inducible neural-specific 1	Chr9: 119.153458	4.4045	--	--	-0.364693	138	8.92129e-06	0	0	1
ENSG00000121807.5	729230	537	CCR2	chemokine (C-C motif) receptor 2	Chr3: 46.395225	0.0209148	--	--	0.36468	138	8.92895e-06	0.198496	0.706539	5.47898e-05
ENSG00000101695	54941	32369	RNF125	ring finger protein 125, 2C E3 ubiquitin protein ligase	Chr18: 32.018372	0.256067	--	--	0.364676	138	8.93114e-06	0	0.282719	0.161683
ENSG00000166348	159195	90902	USP54	ubiquitin specific peptidase 54	Chr10: 73.497538	3.26849	--	--	0.364562	138	8.9946e-06	0	-0.370476	0.0624505
ENSG00000116774.7	56944	10613	OLFML3	olfactomedin-like 3	Chr1: 114.522063	0.761126	--	--	0.364562	138	8.99461e-06	0.357838	0.0705403	0.732032
ENSG00000224141.1			AL109763.2	pseudogene AL109763.2	Chr21: 19.933583	0.000607425	--	--	0.36456	138	8.99572e-06	0	0	1
ENSG00000183734.4	430	3789	ASCL2	achaete-scute complex homolog 2	Chr11: 2.289725	0.0559645	--	--	0.364396	138	9.08816e-06	0.335727	-0.115935	0.572762
ENSG00000166912	54893	9822	MTMR10	myotubularin related protein 10	Chr15: 30.938941	2.01316	--	--	0.363921	138	9.36018e-06	0	-0.227426	0.263851
ENSG00000162734.8	8682	7884	PEA15	phosphoprotein enriched in astrocytes 15	Chr1: 160.176923	7.58214	--	--	0.363841	138	9.40675e-06	0.48517	0	1
ENSG00000147592.4	51110	9349	LACTB2	lactamase, beta 2	Chr8: 71.547553	0.927112	--	--	0.363839	138	9.40833e-06	0.193896	0.142035	0.48885
ENSG00000236383	100874261		LINC00854	long intergenic non-protein coding RNA 854	Chr17: 43.216941	0.174103	--	--	0.363467	138	9.62812e-06	0	0	1
ENSG00000171049	2358	74395	FPR2	formyl peptide receptor 2	Chr19: 51.752026	0.0554907	--	--	0.36345	138	9.63817e-06	0	0	1
ENSG00000132561	4147	20538	MATN2	matrilin 2	Chr8: 97.868840	2.23666	--	--	0.363433	138	9.64831e-06	0.413226	-0.069717	0.735049
ENSG00000077522	88	31016	ACTN2	actinin, 2C alpha 2	Chr1: 236.686454	1.60085	--	--	0.363271	138	9.7456e-06	0.481089	0.0182976	0.929306
ENSG00000165029.11	19	21130	ABCA1	ATP-binding cassette, sub-family A (ABC1), member 1	Chr9: 107.543283	0.960799	--	--	0.363269	138	9.74705e-06	0.217322	0.378195	0.0567766
ENSG00000182957	221178	19482	SPATA13	spermatogenesis associated 13	Chr13: 23.979805	2.44549	--	--	0.363242	138	9.76313e-06	0	0.5701	0.00236075
ENSG00000108219	81619	23717	TSPAN14	tetraspanin 14	Chr10: 80.454166	1.40826	--	--	0.363199	138	9.78932e-06	0	0.2793	0.167034
ENSG00000012211.8	4007	4482	PRICKLE3	prickle homolog 3	ChrX: 49.033252	0.516162	--	--	0.363162	138	9.81171e-06	0	0	1
ENSG00000140092.10	10516	38170	FBLN5	fibulin 5	Chr14: 92.335756	0.753037	--	--	0.363051	138	9.87935e-06	0.355101	0.0646959	0.753528
ENSG00000182326	716	1314	C1S	complement component 1, 2C s subcomponent	Chr12: 6.988259	2.5158	--	--	0.362606	138	1.01554e-05	0	-0.268443	0.18485
ENSG00000249430.1			CTD-2231H16.1	long intergenic non-coding RNA CTD-2231H16.1	Chr5: 0.092266	0.0650512	--	--	0.362407	138	1.0281e-05	0	0	1
ENSG00000254572	401708		GLULP3	glutamate-ammonia ligase (glutamine synthetase) pseudogene 3	Chr11: 122.613444	0.00509167	--	--	0.362364	138	1.03083e-05	0	0	1
ENSG00000071242.7	6196	100680	RPS6KA2	ribosomal protein S6 kinase, 90kDa, polypeptide 2	Chr6: 166.822852	3.36097	--	--	0.362359	138	1.03112e-05	0	-0.137941	0.501588
ENSG00000077238	3566	7784	IL4R	interleukin 4 receptor	Chr16: 27.313668	1.90521	--	--	0.362238	138	1.03884e-05	0.258997	0	1
ENSG00000114757	51555	9562	PEX5L	peroxisomal biogenesis factor 5-like	Chr3: 179.794958	1.13285	--	--	0.362021	138	1.05286e-05	0.287052	0	1
ENSG00000065809	83641	75316	FAM107B	family with sequence similarity 107, 2C member B	Chr10: 14.518557	3.43498	--	--	0.361862	138	1.06327e-05	0	0	1
ENSG00000126266.2	2864	3876	FFAR1	free fatty acid receptor 1	Chr19: 35.842445	0.114451	--	--	0.361776	138	1.06891e-05	0.318262	0.0399487	0.846365
ENSG00000259771.1			RP11-429D19.1	pseudogene RP11-429D19.1	Chr15: 59.558919	0.00660389	--	--	0.361731	138	1.07185e-05	0	0	1
ENSG00000169085	254778	17666	C8orf46	chromosome 8 open reading frame 46	Chr8: 66.460003	2.14077	--	--	0.361472	138	1.08909e-05	0	-0.206058	0.312539
ENSG00000248223.1			CTD-2139B15.2	long intergenic non-coding RNA CTD-2139B15.2	Chr5: 17.354019	2.09577	--	--	0.361198	138	1.10766e-05	0	0	1
ENSG00000258798.1			RP11-895M11.3	pseudogene RP11-895M11.3	Chr14: 91.884610	0.00506129	--	--	0.360959	138	1.12405e-05	0	0	1
ENSG00000121207.7	9227	3483	LRAT	lecithin retinol acyltransferase (phosphatidylcholine--retinol O-acyltransferase)	Chr4: 155.548097	0.182736	--	--	0.36082	138	1.13368e-05	0.262863	-0.244548	0.228584
ENSG00000187098.10	4286	4892	MITF	microphthalmia-associated transcription factor	Chr3: 69.788586	0.447568	--	--	0.360165	138	1.18018e-05	0.224221	-0.105435	0.608228
ENSG00000120616.11	80314	32627	EPC1	enhancer of polycomb homolog 1	Chr10: 32.556679	3.74019	--	--	-0.360136	138	1.18225e-05	0.421458	0.472835	0.0147111
ENSG00000024422	30846	22825	EHD2	EH-domain containing 2	Chr19: 47.713343	2.51303	--	--	0.360064	138	1.18749e-05	0.422812	-0.049167	0.81148
ENSG00000122863.5	9469	3156	CHST3	carbohydrate (chondroitin 6) sulfotransferase 3	Chr10: 73.724123	1.77222	--	--	0.35997	138	1.19437e-05	0.309669	0.465838	0.0164645
ENSG00000249497.1			RP11-1079K10.5	pseudogene RP11-1079K10.5	Chr17: 47.535223	0.00142167	--	--	0.359929	138	1.19733e-05	0	0	1
ENSG00000092871	117584	12116	RFFL	ring finger and FYVE-like domain containing E3 ubiquitin protein ligase	Chr17: 35.005990	0.810563	--	--	0.35988	138	1.20093e-05	0	0.366378	0.0656364
ENSG00000271029			RP11-849F2.10	processed pseudogene RP11-849F2.10	Chr17: 8.296505	0.00714097	--	--	0.359876	138	1.20125e-05	0	0	1
ENSG00000043355	7546	5171	ZIC2	Zic family member 2	Chr13: 99.981772	6.69864	--	--	-0.359859	138	1.20246e-05	0.403878	-0.268967	0.183961
ENSG00000164106	11341	5269	SCRG1	stimulator of chondrogenesis 1	Chr4: 173.384701	2.36475	--	--	0.359781	138	1.20827e-05	0.211944	0.232659	0.252719
ENSG00000261602.1			CTD-2033A16.1	long intergenic non-coding RNA CTD-2033A16.1	Chr16: 69.743777	0.920887	--	--	0.359763	138	1.20959e-05	0	0	1
ENSG00000148248	6836	6052	SURF4	surfeit 4	Chr9: 133.361449	4.53366	--	--	0.359742	138	1.21115e-05	0.291332	0.00973526	0.962354
ENSG00000159403	715	1313	C1R	complement component 1, 2C r subcomponent	Chr12: 7.080209	2.12206	--	--	0.359727	138	1.21223e-05	0	0.417205	0.0339637
ENSG00000112679	56940	86039	DUSP22	dual specificity phosphatase 22	Chr6: 0.291630	2.46757	--	--	0.359717	138	1.21298e-05	0.362223	-0.270026	0.182174
ENSG00000228192			RP11-342M1.3	Ensembl antisense expressed sequence RP11-342M1.3	Chr1: 42.834681	0.373706	--	--	0.359559	138	1.22477e-05	0	0	1
ENSG00000254422.1			RP11-864G5.3	pseudogene RP11-864G5.3	Chr11: 102.100582	1.67833	--	--	0.359386	138	1.23775e-05	0	0	1
ENSG00000132688	10763	31391	NES	nestin	Chr1: 156.668763	3.57434	--	--	0.35936	138	1.23973e-05	0.31291	-0.16683	0.415321
ENSG00000144843.7	141	874	ADPRH	ADP-ribosylarginine hydrolase	Chr3: 119.298115	0.545449	--	--	0.359224	138	1.25007e-05	0.439975	0.294631	0.143987
ENSG00000137628	55601	23031	DDX60	DEAD (Asp-Glu-Ala-Asp) box polypeptide 60	Chr4: 168.216293	0.513172	--	--	0.359054	138	1.26314e-05	0	0	1
ENSG00000064012	841	7657	CASP8	caspase 8, 2C apoptosis-related cysteine peptidase	Chr2: 201.233443	0.323932	--	--	0.358967	138	1.26986e-05	0.333988	0.434029	0.0267335
ENSG00000272016			RP11-215G15.5	RP11-215G15.5	--	0.64092	--	--	0.358958	138	1.27056e-05	0	0	1
ENSG00000141753.5	3487	1192	IGFBP4	insulin-like growth factor binding protein 4	Chr17: 38.599702	3.42444	--	--	0.358931	138	1.27262e-05	0.37822	0.111958	0.586087
ENSG00000119681.7	4053	369	LTBP2	latent transforming growth factor beta binding protein 2	Chr14: 74.964873	1.15396	--	--	0.358914	138	1.27396e-05	0.307905	0.125723	0.540556
ENSG00000118503	7128	4582	TNFAIP3	tumor necrosis factor, 2C alpha-induced protein 3	Chr6: 137.867188	0.609671	--	--	0.358827	138	1.28076e-05	0	0.582236	0.00180466
ENSG00000254928.1			RP11-702H23.6	pseudogene RP11-702H23.6	Chr11: 74.166393	0.388775	--	--	0.358816	138	1.28163e-05	0	0	1
ENSG00000199751.1			Y_RNA	small miscellaneous non-coding RNA ENSG00000199751.1	ChrX: 70.710916	0.00358655	--	--	0.358684	138	1.29193e-05	0	0	1
ENSG00000169040.10	5370		PMCHL2	pro-melanin-concentrating hormone-like 2, pseudogene	Chr5: 70.671613	0.00208859	--	--	0.358573	138	1.30074e-05	0	0	1
ENSG00000165457	2350	627	FOLR2	folate receptor 2 (fetal)	Chr11: 72.216601	0.395384	--	--	0.358474	138	1.3086e-05	0.401326	-0.116349	0.571383
ENSG00000159176	1465	37874	CSRP1	cysteine and glycine-rich protein 1	Chr1: 201.483530	5.38546	--	--	0.358344	138	1.31899e-05	0.449257	0.0906311	0.659713
ENSG00000115350.7	56655	41339	POLE4	polymerase (DNA-directed), epsilon 4, accessory subunit	Chr2: 75.185619	2.24557	--	--	0.358072	138	1.34098e-05	0	0.177095	0.386782
ENSG00000109576.9	51166	56540	AADAT	aminoadipate aminotransferase	Chr4: 170.981373	0.662917	--	--	0.357907	138	1.35451e-05	0.224124	-0.207211	0.309777
ENSG00000163220.10	6280	2227	S100A9	S100 calcium binding protein A9	Chr1: 153.330330	3.03431	--	--	0.357901	138	1.35501e-05	0.276206	0.783688	2.18773e-06
ENSG00000187109	4673	4355	NAP1L1	nucleosome assembly protein 1-like 1	Chr12: 76.036587	4.88219	--	--	0.3579	138	1.35509e-05	0.399002	0.437703	0.0253333
ENSG00000163162.4	284996	18337	RNF149	ring finger protein 149	Chr2: 101.887681	2.97007	--	--	0.357865	138	1.35803e-05	0.381514	0.083545	0.684921
ENSG00000100122.5	1414	1423	CRYBB1	crystallin, beta B1	Chr22: 26.995242	0.0655198	--	--	0.357862	138	1.35823e-05	0.449459	-0.297342	0.140162
ENSG00000081377.12	8555	104197	CDC14B	cell division cycle 14B	Chr9: 99.258489	1.59547	--	--	0.357828	138	1.36104e-05	0.314264	-0.202409	0.321373
ENSG00000168952.11	29091	8579	STXBP6	syntaxin binding protein 6 (amisyn)	Chr14: 25.278862	0.537304	--	--	0.357699	138	1.37174e-05	0	0.14959	0.465776
ENSG00000211779.3	28688		TRAV5	T cell receptor alpha variable 5	Chr14: 22.217462	0.00758844	--	--	0.357669	138	1.37424e-05	0	0	1
ENSG00000231699.1			AC020550.7	long intergenic non-coding RNA AC020550.7	Chr2: 198.398527	0.0463903	--	--	0.357631	138	1.37745e-05	0	0	1
ENSG00000072110.9	87	55553	ACTN1	actinin, alpha 1	Chr14: 69.340860	3.04289	--	--	0.357613	138	1.37897e-05	0.696459	0.507722	0.00810148
ENSG00000250106.1	100874247		ANKRD33B-AS1	ANKRD33B antisense RNA 1	Chr5: 10.627372	0.00263533	--	--	0.357544	138	1.38473e-05	0	0	1
ENSG00000115318.7	84695	56591	LOXL3	lysyl oxidase-like 3	Chr2: 74.760855	0.884418	--	--	0.357077	138	1.42452e-05	0	0.108815	0.596711
ENSG00000256050.2			RP11-982M15.6	pseudogene RP11-982M15.6	Chr14: 105.147483	0.0732003	--	--	0.356904	138	1.43956e-05	0	0	1
ENSG00000172548.10	348938	92252	NIPAL4	NIPA-like domain containing 4	Chr5: 156.887027	0.417718	--	--	0.356779	138	1.4505e-05	0.30534	0	1
ENSG00000156508	1915	68181	EEF1A1	eukaryotic translation elongation factor 1 alpha 1	Chr6: 73.515750	7.02498	--	--	0.356751	138	1.45291e-05	0.462966	0.279851	0.166164
ENSG00000237781			RP11-54A4.2	Ensembl antisense expressed sequence RP11-54A4.2	Chr1: 150.548562	0.385705	--	--	0.356667	138	1.46036e-05	0	0	1
ENSG00000180340	2535	20377	FZD2	frizzled class receptor 2	Chr17: 44.557459	0.158205	--	--	0.356653	138	1.46156e-05	0.358663	-0.19397	0.342381
ENSG00000095380.10	54187	10343	NANS	N-acetylneuraminic acid synthase	Chr9: 100.819021	1.9319	--	--	0.356597	138	1.46651e-05	0.33556	0.232185	0.253714
ENSG00000113657.8	1809	20361	DPYSL3	dihydropyrimidinase-like 3	Chr5: 146.770374	3.07163	--	--	0.356567	138	1.46918e-05	0.347445	-0.231016	0.25618
ENSG00000133246	84106	12963	PRAM1	PML-RARA regulated adaptor molecule 1	Chr19: 8.490056	1.4279	--	--	0.356403	138	1.48382e-05	0.480462	0.627411	0.000601983
ENSG00000254838	387751		GVINP1	GTPase, 2C very large interferon inducible pseudogene 1	Chr11: 6.713536	0.0480676	--	--	0.356391	138	1.4849e-05	0	0	1
ENSG00000026508	960	508	CD44	CD44 molecule (Indian blood group)	Chr11: 35.138870	1.39406	--	--	0.356385	138	1.48545e-05	0.270773	0.414991	0.035022
ENSG00000267469			AC005944.2	Ensembl antisense expressed sequence AC005944.2	Chr19: 3.052910	8.58412	--	--	-0.35616	138	1.50575e-05	0	0	1
ENSG00000180730	387914	17078	SHISA2	shisa family member 2	Chr13: 26.044597	0.156123	--	--	0.356087	138	1.51247e-05	0.302707	-0.0390573	0.849755
ENSG00000128284.15	80833	122005	APOL3	apolipoprotein L, 3	Chr22: 36.536372	0.881016	--	--	0.35582	138	1.53706e-05	0	-0.289437	0.151524
ENSG00000126756.7	8409	40902	UXT	ubiquitously-expressed, prefoldin-like chaperone	ChrX: 47.511197	4.20465	--	--	0.35578	138	1.54077e-05	0.446828	0.0278791	0.892461
ENSG00000241811			RN7SL651P	RN7SL651P	--	0.0521217	--	--	0.355707	138	1.54757e-05	0	0	1
ENSG00000111424.6	7421	37297	VDR	vitamin D (1,25- dihydroxyvitamin D3) receptor	Chr12: 48.235320	0.154596	--	--	0.355613	138	1.55633e-05	0.221699	0.0219538	0.915225
ENSG00000077984.4	8530	37832	CST7	cystatin F (leukocystatin)	Chr20: 24.929866	0.568025	--	--	0.355571	138	1.56025e-05	0.374409	0.819248	3.0884e-07
ENSG00000118707	60436	32514	TGIF2	TGFB-induced factor homeobox 2	Chr20: 36.573488	0.773099	--	--	0.355499	138	1.56709e-05	0.341491	0.335922	0.0933883
ENSG00000112096	6648	530	SOD2	superoxide dismutase 2, 2C mitochondrial	Chr6: 159.669057	3.19535	--	--	0.355459	138	1.57087e-05	0.17557	-0.493753	0.0103622
ENSG00000131871	55829	10200	VIMP	VCP-interacting membrane selenoprotein	Chr15: 101.270817	3.11222	--	--	0.355401	138	1.57637e-05	0.320828	0	1
ENSG00000100336.13	80832		APOL4	apolipoprotein L, 4	Chr22: 36.585172	0.256708	--	--	0.355349	138	1.58129e-05	0	0	1
ENSG00000163386	100132406	41035	NBPF10	neuroblastoma breakpoint family, member 10	Chr1: 120.910582	1.4243	--	--	0.355155	138	1.59984e-05	0	0	1
ENSG00000256309.1			AC009469.1	long intergenic non-coding RNA AC009469.1	Chr2: 218.664514	3.78512	--	--	0.355108	138	1.60437e-05	0	0	1
ENSG00000251450.1			CTC-459I6.1	long intergenic non-coding RNA CTC-459I6.1	Chr5: 80.243516	0.0928273	--	--	0.35503	138	1.61189e-05	0	0	1
ENSG00000165617	51339	9613	DACT1	dishevelled-binding antagonist of beta-catenin 1	Chr14: 58.633967	3.66772	--	--	-0.354946	138	1.6201e-05	0.353607	-0.171262	0.402858
ENSG00000138356.9	316	68165	AOX1	aldehyde oxidase 1	Chr2: 201.450591	0.556522	--	--	0.354582	138	1.65596e-05	0.328023	-0.35469	0.0754131
ENSG00000113578.13	2246	625	FGF1	fibroblast growth factor 1 (acidic)	Chr5: 141.971743	4.27043	--	--	0.354514	138	1.66272e-05	0.397293	-0.40431	0.0405015
ENSG00000134222	84722	49603	PSRC1	proline/serine-rich coiled-coil 1	Chr1: 109.279556	2.82058	--	--	0.354208	138	1.69356e-05	0.420568	0.561515	0.00283746
ENSG00000185339.4	6948	303	TCN2	transcobalamin II	Chr22: 31.006222	2.39352	--	--	0.354157	138	1.69868e-05	0.269766	-0.18607	0.36277
ENSG00000123685.4	55509	41280	BATF3	basic leucine zipper transcription factor, ATF-like 3	Chr1: 212.859760	0.376883	--	--	0.354005	138	1.71424e-05	0.320406	0.575741	0.00208634
ENSG00000154783.6	152273	27798	FGD5	FYVE, RhoGEF and PH domain containing 5	Chr3: 14.860469	0.757847	--	--	0.353677	138	1.74822e-05	0.399314	-0.0815166	0.692199
ENSG00000143641	2590	3297	GALNT2	polypeptide N-acetylgalactosaminyltransferase 2	Chr1: 230.057990	2.84786	--	--	0.353605	138	1.75582e-05	0.197728	0.111415	0.587915
ENSG00000105695	4099	1771	MAG	myelin associated glycoprotein	Chr19: 35.292125	3.5192	--	--	0.353559	138	1.76067e-05	0.294962	-0.0528888	0.79749
ENSG00000213654.5	63940	11136	GPSM3	G-protein signaling modulator 3	Chr6: 32.158543	1.77632	--	--	0.353531	138	1.7636e-05	0.509568	0.87333	5.81465e-09
ENSG00000234851.3			RP11-3P17.3	pseudogene RP11-3P17.3	Chr3: 161.146915	7.57637	--	--	0.353484	138	1.76859e-05	0	0	1
ENSG00000006042	26022	9185	TMEM98	transmembrane protein 98	Chr17: 32.927910	2.22845	--	--	0.353471	138	1.76994e-05	0	-0.363366	0.0680568
ENSG00000258713	128653	50959	C20orf141	chromosome 20 open reading frame 141	Chr20: 2.814987	0.0153121	--	--	0.353385	138	1.77907e-05	0	0	1
ENSG00000150938.5	51232	9510	CRIM1	cysteine rich transmembrane BMP regulator 1 (chordin-like)	Chr2: 36.583069	2.51466	--	--	0.353379	138	1.77967e-05	0.376019	-0.370777	0.0622215
ENSG00000087302.4	51637	9355	C14orf166	chromosome 14 open reading frame 166	Chr14: 52.456193	5.15438	--	--	0.353287	138	1.7895e-05	0	0	1
ENSG00000067992.8	5165	55897	PDK3	pyruvate dehydrogenase kinase, isozyme 3	ChrX: 24.483338	0.642715	--	--	0.353282	138	1.79001e-05	0	0.164267	0.422625
ENSG00000248890.1			RP11-291L15.2	pseudogene RP11-291L15.2	Chr4: 145.564074	1.3745	--	--	0.353227	138	1.79594e-05	0	0	1
ENSG00000117245	57576	5883	KIF17	kinesin family member 17	Chr1: 20.664014	0.247712	--	--	0.353137	138	1.80559e-05	0.363716	-0.140815	0.492628
ENSG00000225062.1			AC021016.6	long intergenic non-coding RNA AC021016.6	Chr2: 219.231388	0.165435	--	--	0.353078	138	1.81197e-05	0	0	1
ENSG00000251470.1	100419423		ASNSP4	asparagine synthetase pseudogene 4	Chr8: 47.609252	0.00144063	--	--	0.352986	138	1.82195e-05	0	0	1
ENSG00000105352	1089	77561	CEACAM4	carcinoembryonic antigen-related cell adhesion molecule 4	Chr19: 41.618971	0.0653699	--	--	0.352941	138	1.82685e-05	0	0	1
ENSG00000102595	55757	56875	UGGT2	UDP-glucose glycoprotein glucosyltransferase 2	Chr13: 95.801580	0.721188	--	--	0.352936	138	1.82742e-05	0	0	1
ENSG00000118523.5	1490	1431	CTGF	connective tissue growth factor	Chr6: 132.269316	2.10904	--	--	0.352936	138	1.82747e-05	0.272472	-0.161164	0.431559
ENSG00000163430	11167	5144	FSTL1	follistatin-like 1	Chr3: 120.392293	1.91685	--	--	0.352868	138	1.83492e-05	0.330683	-0.165942	0.417843
ENSG00000185100	122622	111992	ADSSL1	adenylosuccinate synthase like 1	Chr14: 104.724186	0.951316	--	--	0.352746	138	1.84825e-05	0.48435	0.13665	0.505638
ENSG00000272273			XXbac-BPG252P9.10	Ensembl antisense expressed sequence XXbac-BPG252P9.10	Chr6: 30.742929	2.10771	--	--	0.352706	138	1.85271e-05	0	0	1
ENSG00000234028			AC062029.1	Ensembl antisense expressed sequence AC062029.1	Chr2: 88.627539	0.276587	--	--	0.352572	138	1.86758e-05	0	0	1
ENSG00000196639.6	3269	668	HRH1	histamine receptor H1	Chr3: 11.178779	0.0849258	--	--	0.352566	138	1.86827e-05	0.214443	-0.229505	0.259391
ENSG00000130202	5819	86092	PVRL2	poliovirus receptor-related 2 (herpesvirus entry mediator B)	Chr19: 44.846175	2.22761	--	--	0.352556	138	1.8693e-05	0.55591	-0.323519	0.106919
ENSG00000227115			RP11-267C16.1	long intergenic non-coding RNA RP11-267C16.1	Chr18: 51.346249	0.127432	--	--	0.352505	138	1.875e-05	0	0	1
ENSG00000120211.4	3641	88662	INSL4	insulin-like 4 (placenta)	Chr9: 5.231419	0.000610532	--	--	0.352472	138	1.87872e-05	0	0	1
ENSG00000225140.1			RP11-809C18.3	pseudogene RP11-809C18.3	Chr10: 0.674578	0.808408	--	--	0.352414	138	1.88526e-05	0	0	1
ENSG00000145623.8	9180	2972	OSMR	oncostatin M receptor	Chr5: 38.845960	1.01949	--	--	0.352333	138	1.89434e-05	0.361077	0.276583	0.171375
ENSG00000138640.10	10144	8922	FAM13A	family with sequence similarity 13, member A	Chr4: 89.647106	3.5841	--	--	-0.352307	138	1.8973e-05	0.40269	0	1
ENSG00000215039.2			LOC678655	LOC678655	Chr12: 6.548167	1.75389	--	--	0.352303	138	1.89774e-05	0	0	1
ENSG00000170571	133418	7743	EMB	embigin	Chr5: 50.396192	0.496811	--	--	0.35226	138	1.90263e-05	0.472469	0.379006	0.0562043
ENSG00000169895.5	94056	12078	SYAP1	synapse associated protein 1	ChrX: 16.737755	2.19258	--	--	0.352085	138	1.92247e-05	0	-0.261048	0.197713
ENSG00000136247.10	55146	10006	ZDHHC4	zinc finger, DHHC-type containing 4	Chr7: 6.617065	2.58077	--	--	0.35205	138	1.92653e-05	0	0.0189802	0.926675
ENSG00000119699.3	7043	2433	TGFB3	transforming growth factor, beta 3	Chr14: 76.424545	2.22489	--	--	0.351898	138	1.944e-05	0.330644	-0.246305	0.225153
ENSG00000197463.8	389903	88715	CSAG3	CSAG family, member 3	ChrX: 151.876743	0.00198369	--	--	0.351757	138	1.96039e-05	0	0	1
ENSG00000135269	26136	41051	TES	testin LIM domain protein	Chr7: 116.210493	0.424051	--	--	0.351743	138	1.96209e-05	0.47266	0.179211	0.38104
ENSG00000233827.1	339521	46105	FAM58BP	cyclin-related protein FAM58B	Chr1: 200.182656	0.00106092	--	--	0.3517	138	1.96704e-05	0	0	1
ENSG00000163297.12	118429	43236	ANTXR2	anthrax toxin receptor 2	Chr4: 80.822303	0.308537	--	--	0.351608	138	1.97788e-05	0.441673	0.14881	0.468133
ENSG00000213468.3			RP11-453F18__B.1	pseudogene RP11-453F18__B.1	ChrX: 130.836678	0.0633919	--	--	0.351295	138	2.01494e-05	0	0	1
ENSG00000143549	7170	81889	TPM3	tropomyosin 3	Chr1: 154.155304	4.08588	--	--	0.351254	138	2.01988e-05	0	0.420495	0.0324393
ENSG00000235385.1			GS1-600G8.5	pseudogene GS1-600G8.5	ChrX: 13.284167	0.00175758	--	--	0.351245	138	2.02099e-05	0	0	1
ENSG00000139117.9	144402	12049	CPNE8	copine VIII	Chr12: 39.040624	1.04331	--	--	0.351132	138	2.03452e-05	0.320736	-0.18989	0.352824
ENSG00000224795.1			AP003039.3	pseudogene AP003039.3	Chr11: 131.532025	0.725757	--	--	0.350983	138	2.05257e-05	0	0	1
ENSG00000082929.4	10141		C4orf6	chromosome 4 open reading frame 6	Chr4: 5.526296	0.00546008	--	--	0.350949	138	2.05676e-05	0	0	1
ENSG00000196562	55959	10313	SULF2	sulfatase 2	Chr20: 47.656348	2.57423	--	--	0.35079	138	2.07624e-05	0.341543	-0.187668	0.358592
ENSG00000106565	28959	8521	TMEM176B	transmembrane protein 176B	Chr7: 150.791285	2.05155	--	--	0.350743	138	2.082e-05	0.480471	-0.0213164	0.917678
ENSG00000162745	25903	18546	OLFML2B	olfactomedin-like 2B	Chr1: 161.983192	0.263641	--	--	0.350378	138	2.12743e-05	0.324952	0.211614	0.299378
ENSG00000136315.3			RP11-84C10.2	pseudogene RP11-84C10.2	Chr14: 21.387500	0.0448676	--	--	0.350304	138	2.1368e-05	0	0	1
ENSG00000101104	80336	77989	PABPC1L	poly(A) binding protein, 2C cytoplasmic 1-like	Chr20: 44.910062	1.09242	--	--	0.350274	138	2.14052e-05	0	0	1
ENSG00000268358			EPB41L4A-AS2	EPB41L4A-AS2	--	0.110874	--	--	0.350266	138	2.14157e-05	0	0	1
ENSG00000173706.8	57493	35276	HEG1	heart development protein with EGF-like domains 1	Chr3: 124.684554	1.47579	--	--	0.350053	138	2.16873e-05	0	0.330015	0.0996617
ENSG00000188010.8	729967		MORN2	MORN repeat containing 2	Chr2: 39.103103	3.18229	--	--	0.350016	138	2.17344e-05	0.293409	-0.289563	0.151338
ENSG00000047365	116984	9064	ARAP2	ArfGAP with RhoGAP domain, 2C ankyrin repeat and PH domain 2	Chr4: 35.948221	1.53322	--	--	0.350014	138	2.17375e-05	0.395531	0	1
ENSG00000264272			CTD-2514K5.4	Ensembl antisense expressed sequence CTD-2514K5.4	Chr17: 74.256896	3.44393	--	--	0.349968	138	2.17959e-05	0	0	1
ENSG00000165178.8	654817		NCF1C	neutrophil cytosolic factor 1C pseudogene	Chr7: 74.572445	0.133477	--	--	0.34995	138	2.18198e-05	0	0	1
ENSG00000140563.10	55784	69254	MCTP2	multiple C2 domains, transmembrane 2	Chr15: 94.774767	0.0397845	--	--	0.349945	138	2.18264e-05	0	-0.0393172	0.848766
ENSG00000119139	9414	3541	TJP2	tight junction protein 2	Chr9: 69.121264	3.66492	--	--	0.349915	138	2.18649e-05	0.406715	-0.399283	0.043305
ENSG00000226608.2	284764		FTLP3	ferritin, light polypeptide pseudogene 3	Chr20: 4.004552	2.92208	--	--	0.349843	138	2.19572e-05	0	0	1
ENSG00000197712	92689	12259	FAM114A1	family with sequence similarity 114, 2C member A1	Chr4: 38.867677	1.53666	--	--	0.349826	138	2.19795e-05	0.338976	0	1
ENSG00000173890.12	26996	8659	GPR160	G protein-coupled receptor 160	Chr3: 169.755717	0.0752106	--	--	0.349825	138	2.19804e-05	0	-0.0298622	0.88486
ENSG00000198851.5	916	586	CD3E	CD3e molecule, epsilon (CD3-TCR complex)	Chr11: 118.175260	0.124278	--	--	0.349771	138	2.20514e-05	0.380812	0.785444	2.00352e-06
ENSG00000168792	116236	12142	ABHD15	abhydrolase domain containing 15	Chr17: 29.560547	0.812521	--	--	0.349624	138	2.22433e-05	0.274798	0	1
ENSG00000242807.1	100271469		RPL26P31	ribosomal protein L26 pseudogene 31	Chr11: 92.785561	0.00498623	--	--	0.349598	138	2.22772e-05	0	0	1
ENSG00000188056	285852	65248	TREML4	triggering receptor expressed on myeloid cells-like 4	Chr6: 41.228324	0.00505271	--	--	0.349487	138	2.24232e-05	0	0.611499	0.000903027
ENSG00000105374	4818	4092	NKG7	natural killer cell granule protein 7	Chr19: 51.371606	0.516099	--	--	0.349455	138	2.2466e-05	0	0.91388	7.03766e-11
ENSG00000078900	7161	3960	TP73	tumor protein p73	Chr1: 3.652520	2.74729	--	--	-0.34939	138	2.25522e-05	0.346974	0	1
ENSG00000128274	53947	9690	A4GALT	alpha 1, 2C4-galactosyltransferase	Chr22: 42.692121	0.889238	--	--	0.349279	138	2.26997e-05	0.347941	-0.0212761	0.917833
ENSG00000174640.8	6578	38077	SLCO2A1	solute carrier organic anion transporter family, member 2A1	Chr3: 133.651540	0.425434	--	--	0.349247	138	2.27429e-05	0.261555	0.201024	0.324764
ENSG00000090013	645	573	BLVRB	biliverdin reductase B	Chr19: 40.447789	2.77103	--	--	0.349087	138	2.29577e-05	0	0.441585	0.0239192
ENSG00000120833	8835	2880	SOCS2	suppressor of cytokine signaling 2	Chr12: 93.569814	0.765068	--	--	0.349072	138	2.29783e-05	0.316709	-0.188097	0.357474
ENSG00000129226	968	955	CD68	CD68 molecule	Chr17: 7.579467	2.53769	--	--	0.349046	138	2.30138e-05	0.37474	0.657267	0.000264186
ENSG00000169908	4071	7409	TM4SF1	transmembrane 4 L six family member 1	Chr3: 149.369022	2.13815	--	--	0.349002	138	2.3074e-05	0.458844	0.10711	0.602509
ENSG00000245954.2			RP11-18H21.1	pseudogene RP11-18H21.1	Chr4: 153.021906	0.00953033	--	--	0.348988	138	2.3093e-05	0	0	1
ENSG00000064547	9170	3465	LPAR2	lysophosphatidic acid receptor 2	Chr19: 19.623668	0.800214	--	--	0.348963	138	2.31271e-05	0.400619	0	1
ENSG00000137575.7	6386	4110	SDCBP	syndecan binding protein (syntenin)	Chr8: 59.465483	4.43205	--	--	0.348809	138	2.33372e-05	0.558732	0.376275	0.0581492
ENSG00000171631.10	5031	14289	P2RY6	pyrimidinergic receptor P2Y, G-protein coupled, 6	Chr11: 72.975550	0.0666396	--	--	0.348788	138	2.33652e-05	0.320583	0.322093	0.108563
ENSG00000078098	2191	48282	FAP	fibroblast activation protein, 2C alpha	Chr2: 162.170684	0.0796147	--	--	0.348765	138	2.33979e-05	0.452528	0.2244	0.270428
ENSG00000153363.8	84791		LINC00467	long intergenic non-protein coding RNA 467	Chr1: 211.556145	0.618468	--	--	0.348741	138	2.34308e-05	0	0	1
ENSG00000170348.4	10972	4972	TMED10	transmembrane emp24-like trafficking protein 10 (yeast)	Chr14: 75.598173	4.32145	--	--	0.348574	138	2.36622e-05	0.300513	0.115325	0.574798
ENSG00000238215.1			RP11-167P22.5	pseudogene RP11-167P22.5	Chr10: 74.402769	0.000550236	--	--	0.34853	138	2.37221e-05	0	0	1
ENSG00000231427.1			RP11-436F9.1	pseudogene RP11-436F9.1	Chr7: 54.398390	0.169964	--	--	0.34846	138	2.38209e-05	0	0	1
ENSG00000237493			RP11-603J24.7	processed pseudogene RP11-603J24.7	Chr12: 55.980432	1.52788	--	--	0.348396	138	2.39104e-05	0	0	1
ENSG00000102359.5	27286	8704	SRPX2	sushi-repeat containing protein, X-linked 2	ChrX: 99.899215	0.235137	--	--	0.348293	138	2.40551e-05	0.383491	-0.0335043	0.870926
ENSG00000240567.1			RP11-3P17.4	pseudogene RP11-3P17.4	Chr3: 161.144215	2.37325	--	--	0.348218	138	2.41609e-05	0	0	1
ENSG00000117266	5129	1949	CDK18	cyclin-dependent kinase 18	Chr1: 205.504595	3.46092	--	--	0.348179	138	2.42162e-05	0.31971	0	1
ENSG00000232742.2	730041		RHOQP2	ras homolog family member Q pseudogene 2	Chr2: 132.218533	0.554146	--	--	0.348154	138	2.42529e-05	0	0	1
ENSG00000249740.1			CTD-2127H9.1	long intergenic non-coding RNA CTD-2127H9.1	Chr5: 38.736157	0.0529391	--	--	0.347967	138	2.45204e-05	0	0	1
ENSG00000162946	27185	10257	DISC1	disrupted in schizophrenia 1	Chr1: 231.626815	0.520305	--	--	0.347888	138	2.46339e-05	0.313388	-0.165524	0.419035
ENSG00000086205	2346	121694	FOLH1	folate hydrolase (prostate-specific membrane antigen) 1	Chr11: 49.146635	1.0912	--	--	0.347849	138	2.46901e-05	0	0.203585	0.318509
ENSG00000182636.4	4692	20559	NDN	necdin, melanoma antigen (MAGE) family member	Chr15: 23.930565	2.48103	--	--	0.347736	138	2.48543e-05	0.377479	-0.373823	0.059939
ENSG00000128383.8	200315	82288	APOBEC3A	apolipoprotein B mRNA editing enzyme, catalytic polypeptide-like 3A	Chr22: 39.348746	0.109469	--	--	0.347698	138	2.49092e-05	0	0	1
ENSG00000119326.10	8727	2815	CTNNAL1	catenin (cadherin-associated protein), alpha-like 1	Chr9: 111.704851	1.90924	--	--	0.347591	138	2.50657e-05	0.500934	-0.442091	0.0237395
ENSG00000140479.12	5046	20569	PCSK6	proprotein convertase subtilisin/kexin type 6	Chr15: 101.840818	2.46566	--	--	0.347575	138	2.50898e-05	0.336114	-0.120748	0.55682
ENSG00000169902	8460	2667	TPST1	tyrosylprotein sulfotransferase 1	Chr7: 66.205199	2.67071	--	--	0.34757	138	2.5097e-05	0.380715	-0.0912406	0.657561
ENSG00000132357	84674	13067	CARD6	caspase recruitment domain family, 2C member 6	Chr5: 40.841184	0.618457	--	--	0.347521	138	2.51684e-05	0.356205	0.502599	0.00887706
ENSG00000182319.5	157285	18256	SGK223	homolog of rat pragma of Rnd2	Chr8: 8.175258	5.07974	--	--	-0.347515	138	2.51775e-05	0	0	1
ENSG00000233086			RP11-375O18.2	long intergenic non-coding RNA RP11-375O18.2	Chr9: 79.505804	0.00260213	--	--	0.347465	138	2.52513e-05	0	0	1
ENSG00000260929.1			RP11-327F22.1	pseudogene RP11-327F22.1	Chr16: 50.774821	0.115443	--	--	0.347449	138	2.52754e-05	0	0	1
ENSG00000268525			CTB-59C6.3	Ensembl antisense expressed sequence CTB-59C6.3	Chr19: 42.078588	3.19794	--	--	-0.347337	138	2.54419e-05	0	0	1
ENSG00000255701.1			AC090953.1	long intergenic non-coding RNA AC090953.1	Chr3: 16.269421	2.44237	--	--	0.347244	138	2.55807e-05	0	0	1
ENSG00000162733	4921	68505	DDR2	discoidin domain receptor tyrosine kinase 2	Chr1: 162.631373	1.92638	--	--	0.34717	138	2.5691e-05	0.438776	-0.016966	0.934439
ENSG00000101096	4773	7861	NFATC2	nuclear factor of activated T-cells, 2C cytoplasmic, 2C calcineurin-dependent 2	Chr20: 51.386957	0.255986	--	--	0.347042	138	2.58844e-05	0.365682	0.39196	0.0476614
ENSG00000091436.12			AC013461.1	long intergenic non-coding RNA AC013461.1	Chr2: 173.940163	1.06128	--	--	0.34684	138	2.61911e-05	0	0	1
ENSG00000234741	60674		GAS5	growth arrest-specific 5 (non-protein coding)	Chr1: 173.863900	3.50686	--	--	0.34677	138	2.62981e-05	0	0.09117	0.65781
ENSG00000173200	165631	89180	PARP15	poly (ADP-ribose) polymerase family, 2C member 15	Chr3: 122.577602	0.0682503	--	--	0.346586	138	2.65829e-05	0	0	1
ENSG00000182487.8	654816		NCF1B	neutrophil cytosolic factor 1B pseudogene	Chr7: 72.634611	0.156007	--	--	0.346573	138	2.66026e-05	0	0	1
ENSG00000132109.8	6737	2365	TRIM21	tripartite motif containing 21	Chr11: 4.406127	1.08597	--	--	0.346564	138	2.66161e-05	0	-0.193737	0.342971
ENSG00000166086	83700	11338	JAM3	junctional adhesion molecule 3	Chr11: 134.068925	2.24314	--	--	0.346449	138	2.6796e-05	0.500319	-0.247983	0.221907
ENSG00000153071.10	1601	1026	DAB2	Dab, mitogen-responsive phosphoprotein, homolog 2	Chr5: 39.371780	2.49644	--	--	0.346371	138	2.69178e-05	0.587825	-0.236171	0.245423
ENSG00000221963	80830	49940	APOL6	apolipoprotein L, 2C 6	Chr22: 35.648395	0.556692	--	--	0.346348	138	2.69534e-05	0	-0.0775055	0.70667
ENSG00000258461.1			RP11-164J13.1	pseudogene RP11-164J13.1	Chr15: 42.640301	3.19609	--	--	0.34625	138	2.71087e-05	0	0	1
ENSG00000197256	25959	9163	KANK2	KN motif and ankyrin repeat domains 2	Chr19: 11.164267	1.97931	--	--	0.346148	138	2.72693e-05	0.266757	0	1
ENSG00000161896.6	117283	65257	IP6K3	inositol hexakisphosphate kinase 3	Chr6: 33.689444	0.564526	--	--	0.346134	138	2.72922e-05	0.0815133	0	1
ENSG00000113749.5	3274	40613	HRH2	histamine receptor H2	Chr5: 175.085033	0.108311	--	--	0.346102	138	2.73434e-05	0.245715	0.620694	0.000716279
ENSG00000254893			RP11-466P24.2	Ras-related protein Rap-1b-like protein	Chr5: 76.170093	2.21197	--	--	0.346075	138	2.73859e-05	0	0	1
ENSG00000102678.6	2254	1523	FGF9	fibroblast growth factor 9 (glia-activating factor)	Chr13: 22.245522	3.3878	--	--	-0.345664	138	2.80491e-05	0.403341	-0.560105	0.0029231
ENSG00000092529	825	52	CAPN3	calpain 3, 2C (p94)	Chr15: 42.359500	3.31225	--	--	0.34563	138	2.81034e-05	0.388894	0.213651	0.294641
ENSG00000237747.1			RP11-65B23.3	pseudogene RP11-65B23.3	Chr9: 90.356148	0.0033094	--	--	0.345518	138	2.82867e-05	0	0	1
ENSG00000152804.6	3087	31110	HHEX	hematopoietically expressed homeobox	Chr10: 94.447945	0.389916	--	--	0.345507	138	2.83054e-05	0.415958	0.317743	0.113695
ENSG00000251861.1	677681		SCARNA20	small Cajal body-specific RNA 20	Chr1: 204.697119	0.00403979	--	--	0.345436	138	2.84218e-05	0	0	1
ENSG00000131981	3958	37608	LGALS3	lectin, 2C galactoside-binding, 2C soluble, 2C 3	Chr14: 55.124110	4.06418	--	--	0.34523	138	2.87654e-05	0.269938	0.243945	0.22977
ENSG00000107338.8	6461	74458	SHB	Src homology 2 domain containing adaptor protein B	Chr9: 37.919131	1.18987	--	--	0.345024	138	2.911e-05	0	-0.186381	0.361955
ENSG00000169752.12	145957	12921	NRG4	neuregulin 4	Chr15: 76.228310	3.38241	--	--	-0.344923	138	2.92818e-05	0.329934	-0.0797313	0.698627
ENSG00000269553			U62631.5	sense intronic	Chr19: 35.330843	0.336316	--	--	0.344818	138	2.94608e-05	0	0	1
ENSG00000170006.7	201799	45569	TMEM154	transmembrane protein 154	Chr4: 153.539784	0.0550064	--	--	0.344683	138	2.96918e-05	0	0.505078	0.00849437
ENSG00000177426	7050	7574	TGIF1	TGFB-induced factor homeobox 1	Chr18: 3.411608	0.597946	--	--	0.344612	138	2.98133e-05	0.39333	0.0936891	0.648943
ENSG00000164574.11	55568	14924	GALNT10	UDP-N-acetyl-alpha-D-galactosamine:polypeptide N-acetylgalactosaminyltransferase 10 (GalNAc-T10)	Chr5: 153.570290	1.2238	--	--	0.34459	138	2.98524e-05	0.375235	0.165204	0.419947
ENSG00000073712.9	10979	4976	FERMT2	fermitin family member 2	Chr14: 53.323986	2.52766	--	--	0.344571	138	2.98845e-05	0.704071	-0.263718	0.192999
ENSG00000171522.5	5734	20261	PTGER4	prostaglandin E receptor 4 (subtype EP4)	Chr5: 40.679600	0.134698	--	--	0.344462	138	3.00746e-05	0.24	-0.360909	0.0700813
ENSG00000092010.10	5720	4560	PSME1	proteasome (prosome, macropain) activator subunit 1 (PA28 alpha)	Chr14: 24.605367	4.53237	--	--	0.344447	138	3.00993e-05	0.377354	0.431411	0.0277688
ENSG00000069702.6	7049	2436	TGFBR3	transforming growth factor, beta receptor III	Chr1: 92.145902	0.716241	--	--	0.344392	138	3.01969e-05	0.374993	-0.0158447	0.938764
ENSG00000110987.4	605	10869	BCL7A	B-cell CLL/lymphoma 7A	Chr12: 122.468606	4.07025	--	--	-0.344366	138	3.02414e-05	0	0.277197	0.170388
ENSG00000226496.1	284835		LINC00323	long intergenic non-protein coding RNA 323	Chr21: 42.513427	0.21179	--	--	0.344299	138	3.03598e-05	0	0	1
ENSG00000187775	8632	72102	DNAH17	dynein, 2C axonemal, 2C heavy chain 17	Chr17: 78.423697	0.321382	--	--	0.344127	138	3.06618e-05	0	0	1
ENSG00000255959.1			RP11-804A23.2	pseudogene RP11-804A23.2	Chr11: 60.603469	1.41451	--	--	0.343636	138	3.15455e-05	0	0	1
ENSG00000130584	140685	81908	ZBTB46	zinc finger and BTB domain containing 46	Chr20: 63.743666	4.43507	--	--	-0.343572	138	3.1662e-05	0	0.159864	0.435333
ENSG00000258352.1			RP11-23J18.1	pseudogene RP11-23J18.1	Chr12: 47.529281	0.0381549	--	--	0.343554	138	3.16948e-05	0	0	1
ENSG00000132842	8546	68125	AP3B1	adaptor-related protein complex 3, 2C beta 1 subunit	Chr5: 78.000525	1.79668	--	--	0.343501	138	3.17918e-05	0.356625	0.075197	0.715043
ENSG00000187800.9	375033	12492	PEAR1	platelet endothelial aggregation receptor 1	Chr1: 156.863490	1.18143	--	--	0.343266	138	3.22246e-05	0.463284	0.107951	0.599645
ENSG00000122641.9	3624	1653	INHBA	inhibin, beta A	Chr7: 41.724712	0.177962	--	--	0.343228	138	3.22964e-05	0.301836	-0.0359089	0.861747
ENSG00000213625.4	54741	10582	LEPROT	leptin receptor overlapping transcript	Chr1: 65.893465	2.62283	--	--	0.343223	138	3.23052e-05	0.373092	0.134996	0.510851
ENSG00000197081	3482	676	IGF2R	insulin-like growth factor 2 receptor	Chr6: 159.969099	2.41284	--	--	0.343188	138	3.23709e-05	0.307197	-0.265789	0.189397
ENSG00000151491	2059	3272	EPS8	epidermal growth factor receptor pathway substrate 8	Chr12: 15.620158	2.48857	--	--	0.343174	138	3.23957e-05	0.558138	-0.514365	0.00718085
ENSG00000236581	100874241		STARD13-AS	STARD13 antisense RNA	Chr13: 33.180401	0.0204822	--	--	0.343141	138	3.24585e-05	0	0	1
ENSG00000155368.12	1622	39086	DBI	diazepam binding inhibitor (GABA receptor modulator, acyl-CoA binding protein)	Chr2: 120.124497	6.08074	--	--	0.34312	138	3.24964e-05	0.347772	-0.436038	0.0259605
ENSG00000213853.5	2013	1089	EMP2	epithelial membrane protein 2	Chr16: 10.622279	1.69556	--	--	0.343088	138	3.25575e-05	0.479097	-0.0984595	0.632279
ENSG00000115590.9	7850	7783	IL1R2	interleukin 1 receptor, type II	Chr2: 102.608306	0.192172	--	--	0.343084	138	3.25642e-05	0.407179	0.317325	0.114197
ENSG00000000938	2268	3842	FGR	FGR proto-oncogene, 2C Src family tyrosine kinase	Chr1: 27.612064	1.30697	--	--	0.34295	138	3.28162e-05	0.498486	0.864132	1.28334e-08
ENSG00000071282.7	29995	22823	LMCD1	LIM and cysteine-rich domains 1	Chr3: 8.543393	2.17946	--	--	0.342949	138	3.28182e-05	0.383158	-0.117571	0.567321
ENSG00000226387	100505890		SORCS3-AS1	SORCS3 antisense RNA 1	Chr10: 104.664608	0.0112497	--	--	0.342885	138	3.29396e-05	0	0	1
ENSG00000177910	645961		SPATA31C2	SPATA31 subfamily C, 2C member 2	Chr9: 88.129458	0.00447176	--	--	0.342802	138	3.30975e-05	0	0	1
ENSG00000223773.2	401577		CD99P1	CD99 molecule pseudogene 1	ChrX: 2.527389	0.174219	--	--	0.342628	138	3.34301e-05	0	0	1
ENSG00000263237.1			RP11-429K17.1	pseudogene RP11-429K17.1	Chr16: 20.397279	0.00118185	--	--	0.342555	138	3.35707e-05	0	0	1
ENSG00000176749	8851	31200	CDK5R1	cyclin-dependent kinase 5, 2C regulatory subunit 1 (p35)	Chr17: 32.486619	5.22527	--	--	-0.3425	138	3.36776e-05	0.325893	0.266906	0.187474
ENSG00000196104.6	50859	9662	SPOCK3	sparc/osteonectin, cwcv and kazal-like domains proteoglycan (testican) 3	Chr4: 167.654535	2.97597	--	--	0.342368	138	3.39334e-05	0.27858	-0.225438	0.268161
ENSG00000163359	1293	37917	COL6A3	collagen, 2C type VI, 2C alpha 3	Chr2: 237.324003	0.268593	--	--	0.342293	138	3.40793e-05	0.44082	-0.0213737	0.917458
ENSG00000108950	54757	9719	FAM20A	family with sequence similarity 20, 2C member A	Chr17: 68.535113	0.29376	--	--	0.342272	138	3.41213e-05	0.330418	0	1
ENSG00000162373	79656	41574	BEND5	BEN domain containing 5	Chr1: 48.727523	1.48316	--	--	0.342257	138	3.415e-05	0	0	1
ENSG00000259178.1			CTD-2184D3.3	long intergenic non-coding RNA CTD-2184D3.3	Chr15: 52.374499	0.0016328	--	--	0.342246	138	3.41721e-05	0	0	1
ENSG00000245571.2			AP001258.4	pseudogene AP001258.4	Chr11: 58.897606	0.315121	--	--	0.342234	138	3.41953e-05	0	0	1
ENSG00000213722.4	23564	8510	DDAH2	dimethylarginine dimethylaminohydrolase 2	Chr6: 31.694815	3.35677	--	--	0.342157	138	3.4347e-05	0.329894	-0.0162176	0.937325
ENSG00000133878.4	78986	11421	DUSP26	dual specificity phosphatase 26 (putative)	Chr8: 33.448856	5.40339	--	--	-0.342061	138	3.4537e-05	0.377106	-0.281061	0.164264
ENSG00000156026	90550	9916	MCU	mitochondrial calcium uniporter	Chr10: 72.692131	4.2274	--	--	-0.34206	138	3.45382e-05	0.347586	0	1
ENSG00000160789	4000	41321	LMNA	lamin A/C	Chr1: 156.082573	3.42037	--	--	0.342048	138	3.45631e-05	0.211747	-0.0795213	0.699385
ENSG00000108821	1277	73874	COL1A1	collagen, 2C type I, 2C alpha 1	Chr17: 50.183289	0.858051	--	--	0.34204	138	3.45779e-05	0.224578	0.163323	0.425332
ENSG00000116117.13	117583	35389	PARD3B	par-3 partitioning defective 3 homolog B	Chr2: 205.410516	0.444421	--	--	0.342011	138	3.46372e-05	0.420178	-0.288311	0.153193
ENSG00000129673	15	31013	AANAT	aralkylamine N-acetyltransferase	Chr17: 76.453351	0.358531	--	--	0.341994	138	3.46707e-05	0.313948	0.252244	0.213808
ENSG00000188643	140576	12201	S100A16	S100 calcium binding protein A16	Chr1: 153.606886	3.95489	--	--	0.341976	138	3.47049e-05	0.367066	-0.313023	0.119462
ENSG00000269686			AC011755.1	Ensembl unmapped expressed sequence AC011755.1	--	0.0117019	--	--	0.341973	138	3.47119e-05	0	0	1
ENSG00000185652	4908	1896	NTF3	neurotrophin 3	Chr12: 5.432112	1.54719	--	--	-0.341732	138	3.51957e-05	0.218047	-0.166896	0.415133
ENSG00000157933.9	6497	31124	SKI	v-ski sarcoma viral oncogene homolog (avian)	Chr1: 2.160134	6.54654	--	--	-0.341654	138	3.5352e-05	0	0.0443723	0.829585
ENSG00000211568.1	100313777		MIR670	microRNA 670	Chr11: 43.581206	0.0349747	--	--	0.341653	138	3.53535e-05	0	0	1
ENSG00000123130.12	23597	8206	ACOT9	acyl-CoA thioesterase 9	ChrX: 23.720370	2.11022	--	--	0.341549	138	3.55663e-05	0.286924	-0.0253325	0.902236
ENSG00000039068	999	20917	CDH1	cadherin 1, 2C type 1, 2C E-cadherin (epithelial)	Chr16: 68.737225	0.239956	--	--	0.341485	138	3.56959e-05	0.288478	-0.195454	0.338628
ENSG00000176381.4	285800	52195	PRR18	proline rich 18	Chr6: 166.719168	1.69964	--	--	0.341426	138	3.58171e-05	0	-0.0671006	0.744661
ENSG00000198934.3	57692	10856	MAGEE1	melanoma antigen family E, 1	ChrX: 75.648046	4.0345	--	--	-0.341374	138	3.59248e-05	0.26766	-0.211819	0.298899
ENSG00000134297.6	51054		PLEKHA8P1	pleckstrin homology domain containing, family A member 8 pseudogene 1	Chr12: 45.566847	0.334504	--	--	0.34136	138	3.59536e-05	0	0	1
ENSG00000164010.9	114625	69257	ERMAP	erythroblast membrane-associated protein (Scianna blood group)	Chr1: 43.290107	0.960447	--	--	0.341342	138	3.59891e-05	0.427542	0.685651	0.000110696
ENSG00000256389.1			RP11-606D9.1	pseudogene RP11-606D9.1	Chr12: 17.742191	0.000993165	--	--	0.341313	138	3.60492e-05	0	0	1
ENSG00000237234			RP1-142L7.5	Ensembl antisense expressed sequence RP1-142L7.5	Chr6: 112.154765	0.343416	--	--	0.34111	138	3.64705e-05	0	0	1
ENSG00000217514.1			RP3-495O10.1	pseudogene RP3-495O10.1	Chr6: 163.784242	0.00609043	--	--	0.340982	138	3.67386e-05	0	0	1
ENSG00000110104	79080	41531	CCDC86	coiled-coil domain containing 86	Chr11: 60.842071	2.08671	--	--	0.340809	138	3.71042e-05	0.435454	0.193298	0.344087
ENSG00000260027	3217	55828	HOXB7	homeobox B7	Chr17: 48.607227	0.0220805	--	--	0.340796	138	3.71315e-05	0.368348	-0.161083	0.431794
ENSG00000115353	6869	20288	TACR1	tachykinin receptor 1	Chr2: 75.046463	0.0238166	--	--	0.340759	138	3.72088e-05	0.16941	-0.171549	0.40206
ENSG00000100342	8542		APOL1	apolipoprotein L, 2C 1	Chr22: 36.253010	1.15496	--	--	0.340656	138	3.74296e-05	0	0	1
ENSG00000173281.4	79660	11615	PPP1R3B	protein phosphatase 1, regulatory subunit 3B	Chr8: 8.993765	0.753745	--	--	0.34062	138	3.75052e-05	0.301457	0.0703279	0.73281
ENSG00000266283			RP11-627G18.1	Ensembl antisense expressed sequence RP11-627G18.1	Chr18: 22.200619	0.0659694	--	--	0.34062	138	3.75054e-05	0	0	1
ENSG00000232532.1			RP11-63K6.7	pseudogene RP11-63K6.7	Chr6: 90.629915	0.00565953	--	--	0.340605	138	3.75382e-05	0	0	1
ENSG00000086544	80271	11868	ITPKC	inositol-trisphosphate 3-kinase C	Chr19: 40.717103	2.74754	--	--	0.34058	138	3.75923e-05	0.298742	-0.18409	0.367992
ENSG00000110799.9	7450	466	VWF	von Willebrand factor	Chr12: 6.058040	2.38413	--	--	0.340552	138	3.7651e-05	0.27001	0.352601	0.0772715
ENSG00000136436	10241	31339	CALCOCO2	calcium binding and coiled-coil domain 2	Chr17: 48.830988	3.13505	--	--	0.340533	138	3.76917e-05	0.414708	-0.227894	0.262842
ENSG00000258733.1			CTD-2341M24.1	long intergenic non-coding RNA CTD-2341M24.1	Chr14: 86.401054	0.0561219	--	--	0.340499	138	3.77647e-05	0	0	1
ENSG00000152214	6014	2198	RIT2	Ras-like without CAAX 2	Chr18: 42.743227	4.92744	--	--	-0.340382	138	3.80182e-05	0.516177	-0.314674	0.117421
ENSG00000184588.13	5142	1953	PDE4B	phosphodiesterase 4B, cAMP-specific	Chr1: 66.258197	2.65844	--	--	0.340257	138	3.82898e-05	0.358695	0.518943	0.00659899
ENSG00000196411.5	2050	20939	EPHB4	EPH receptor B4	Chr7: 100.400187	1.16037	--	--	0.340226	138	3.83575e-05	0.300466	-0.170316	0.4055
ENSG00000236333	283392		TRHDE-AS1	TRHDE antisense RNA 1	Chr12: 72.253508	3.71888	--	--	-0.340154	138	3.85167e-05	0	0	1
ENSG00000046653.10	2824	56966	GPM6B	glycoprotein M6B	ChrX: 13.789150	5.79897	--	--	0.339882	138	3.91166e-05	0.345386	-0.224151	0.270975
ENSG00000183748.4			MRC1L1	MRC1L1	Chr10: 17.851362	0.0264036	--	--	0.339881	138	3.91185e-05	0	0	1
ENSG00000272908			RP11-121A8.1	long intergenic non-coding RNA RP11-121A8.1	Chr7: 38.326070	0.0151639	--	--	0.339843	138	3.9204e-05	0	0	1
ENSG00000164683	23462	7756	HEY1	hes-related family bHLH transcription factor with YRPW motif 1	Chr8: 79.764010	3.56371	--	--	-0.339758	138	3.93942e-05	0.342187	0.249402	0.219187
ENSG00000250786.1			CTD-2001E22.2	long intergenic non-coding RNA CTD-2001E22.2	Chr5: 9.546312	0.494883	--	--	0.339733	138	3.94501e-05	0	0	1
ENSG00000168884.10	79155	11515	TNIP2	TNFAIP3 interacting protein 2	Chr4: 2.743375	1.69681	--	--	0.339729	138	3.946e-05	0.40612	0.0311372	0.879978
ENSG00000187474	2359	40605	FPR3	formyl peptide receptor 3	Chr19: 51.795163	0.070305	--	--	0.339601	138	3.97474e-05	0	0	1
ENSG00000118407	27145	6700	FILIP1	filamin A interacting protein 1	Chr6: 75.291859	0.234255	--	--	0.339593	138	3.97667e-05	0.449057	-0.157856	0.441199
ENSG00000150687	11098	5191	PRSS23	protease, 2C serine, 2C 23	Chr11: 86.791059	0.875227	--	--	0.339592	138	3.9767e-05	0.234373	-0.280238	0.165554
ENSG00000104918	56729	10703	RETN	resistin	Chr19: 7.669044	0.0963481	--	--	0.339591	138	3.97712e-05	0.269969	-0.0971625	0.636793
ENSG00000148848	8038	74862	ADAM12	ADAM metallopeptidase domain 12	Chr10: 126.012381	0.390934	--	--	0.339472	138	4.00395e-05	0.455345	0.370794	0.0622085
ENSG00000234745	3106	110786	HLA-B	major histocompatibility complex, 2C class I, 2C B	Chr6: 31.353872	5.79218	--	--	0.339426	138	4.01445e-05	0	0	1
ENSG00000268873			RP11-138H11.1	Ensembl antisense expressed sequence RP11-138H11.1	Chr18: 34.737795	1.32826	--	--	0.339424	138	4.01495e-05	0	0	1
ENSG00000267895			SIGLEC19P	transcribed unprocessed pseudogene	Chr19: 51.143826	0.019167	--	--	0.339393	138	4.02207e-05	0	0	1
ENSG00000103089.4	79152	56284	FA2H	fatty acid 2-hydroxylase	Chr16: 74.746853	2.18042	--	--	0.339286	138	4.0465e-05	0.242583	-0.252496	0.213336
ENSG00000069275	64710	23377	NUCKS1	nuclear casein kinase and cyclin-dependent kinase substrate 1	Chr1: 205.712819	5.53747	--	--	0.339266	138	4.05108e-05	0.448613	0.379962	0.0555356
ENSG00000165424.6	219654	66746	ZCCHC24	zinc finger, CCHC domain containing 24	Chr10: 81.142081	3.90838	--	--	0.339181	138	4.07082e-05	0	0	1
ENSG00000143546.5	6279	2225	S100A8	S100 calcium binding protein A8	Chr1: 153.362508	1.80018	--	--	0.339126	138	4.08349e-05	0.272032	0.843925	6.07308e-08
ENSG00000198157.6	79366	47593	HMGN5	high mobility group nucleosome binding domain 5	ChrX: 80.369200	1.10862	--	--	0.339077	138	4.09477e-05	0.478152	0	1
ENSG00000255240.1			RP11-142C4.6	pseudogene RP11-142C4.6	Chr11: 58.701116	0.00625712	--	--	0.338993	138	4.11452e-05	0	0	1
ENSG00000116212.10	115353	12685	LRRC42	leucine rich repeat containing 42	Chr1: 54.413461	2.26646	--	--	0.338973	138	4.11907e-05	0	0.0901	0.66159
ENSG00000176771	344148	35542	NCKAP5	NCK-associated protein 5	Chr2: 132.671799	0.439042	--	--	0.33896	138	4.12203e-05	0	0	1
ENSG00000226363			AC009336.24	HAGLR opposite strand (non-protein coding)	Chr2: 176.177717	0.0859727	--	--	0.338847	138	4.14868e-05	0	0	1
ENSG00000168405	8418		CMAHP	cytidine monophospho-N-acetylneuraminic acid hydroxylase, 2C pseudogene	Chr6: 25.081068	0.737333	--	--	0.338827	138	4.15335e-05	0.397159	0	1
ENSG00000108830	8153	21123	RND2	Rho family GTPase 2	Chr17: 43.025241	4.25499	--	--	0.338757	138	4.16974e-05	0.525796	-0.549295	0.00365626
ENSG00000089157.11	6175	6517	RPLP0	ribosomal protein, large, P0	Chr12: 120.634489	6.70919	--	--	0.338707	138	4.1817e-05	0	0	1
ENSG00000111913.11	9750	9284	RIPOR2	RHO family interacting cell polarization regulator 2	Chr6: 24.804513	0.941582	--	--	0.338694	138	4.18467e-05	0.420433	0	1
ENSG00000257824.1			RP11-1049A21.2	pseudogene RP11-1049A21.2	Chr12: 54.936895	0.0693083	--	--	0.338611	138	4.20458e-05	0	0	1
ENSG00000183960.4	131096	14332	KCNH8	potassium voltage-gated channel, subfamily H (eag-related), member 8	Chr3: 19.189946	1.13125	--	--	0.33861	138	4.20467e-05	0.223923	0.234179	0.249545
ENSG00000108381.6	443	33	ASPA	aspartoacylase	Chr17: 3.375668	1.62527	--	--	0.338577	138	4.21251e-05	0.291368	-0.299826	0.136721
ENSG00000189159	51155	7364	HN1	hematological and neurological expressed 1	Chr17: 75.135248	4.86167	--	--	-0.338548	138	4.21954e-05	0.358555	0.550922	0.00353681
ENSG00000107317.7	5730	737	PTGDS	prostaglandin D2 synthase 21kDa (brain)	Chr9: 139.871956	8.02602	--	--	0.33854	138	4.22145e-05	0.309654	-0.36964	0.0630911
ENSG00000151327	283635	27852	FAM177A1	family with sequence similarity 177, 2C member A1	Chr14: 35.044907	2.41392	--	--	0.338313	138	4.27613e-05	0	0	1
ENSG00000067560.6	387	1257	RHOA	ras homolog family member A	Chr3: 49.396578	6.22146	--	--	0.338307	138	4.27747e-05	0.342691	0.291978	0.147802
ENSG00000259172.1			RP11-299G20.2	pseudogene RP11-299G20.2	Chr15: 101.835624	2.99209	--	--	0.338244	138	4.29282e-05	0	0	1
ENSG00000196923.9	9260	3980	PDLIM7	PDZ and LIM domain 7 (enigma)	Chr5: 176.910395	1.48904	--	--	0.338197	138	4.30425e-05	0.463096	0.0879616	0.669169
ENSG00000119922.7	3433	1187	IFIT2	interferon-induced protein with tetratricopeptide repeats 2	Chr10: 91.061712	1.82634	--	--	0.338151	138	4.31538e-05	0.333643	0.509915	0.00778719
ENSG00000112977.11	1611	3235	DAP	death-associated protein	Chr5: 10.679342	2.79811	--	--	0.338134	138	4.31947e-05	0.394232	0.0984412	0.632343
ENSG00000068079.3	3430	4040	IFI35	interferon-induced protein 35	Chr17: 41.158742	1.88673	--	--	0.33806	138	4.33781e-05	0.493965	0.155935	0.446848
ENSG00000238133.2	339751		MLK7-AS1	MLK7 antisense RNA 1	Chr2: 174.031174	0.122265	--	--	0.337928	138	4.37015e-05	0	0	1
ENSG00000055118	3757	201	KCNH2	potassium channel, 2C voltage gated eag related subfamily H, 2C member 2	Chr7: 150.944961	4.62335	--	--	-0.337914	138	4.37364e-05	0.256594	-0.211826	0.298884
ENSG00000070214	23446	11137	SLC44A1	solute carrier family 44 (choline transporter), 2C member 1	Chr9: 105.244622	2.67993	--	--	0.337891	138	4.37939e-05	0	-0.404394	0.0404556
ENSG00000186073.7	84529	32780	C15orf41	chromosome 15 open reading frame 41	Chr15: 36.871812	1.81073	--	--	-0.337873	138	4.38375e-05	0	0	1
ENSG00000248560.1			CTB-14A14.2	pseudogene CTB-14A14.2	Chr5: 180.541106	0.00059052	--	--	0.337834	138	4.39341e-05	0	0	1
ENSG00000198431	7296	55733	TXNRD1	thioredoxin reductase 1	Chr12: 104.215779	2.98367	--	--	0.337629	138	4.44469e-05	0.315213	0.0390762	0.849683
ENSG00000138061.7	1545	68035	CYP1B1	cytochrome P450, family 1, subfamily B, polypeptide 1	Chr2: 38.294652	0.710025	--	--	0.33761	138	4.44935e-05	0.241688	0.29839	0.138702
ENSG00000204219.5	6920	20684	TCEA3	transcription elongation factor A (SII), 3	Chr1: 23.707554	1.09667	--	--	0.337311	138	4.52513e-05	0.487737	-0.271022	0.180503
ENSG00000152580	285313	18712	IGSF10	immunoglobulin superfamily, 2C member 10	Chr3: 151.425384	0.0512123	--	--	0.337156	138	4.56488e-05	0.420366	0.0642205	0.755285
ENSG00000227253			RP11-166N17.1	Ensembl antisense expressed sequence RP11-166N17.1	Chr10: 32.266289	3.12835	--	--	-0.337078	138	4.58491e-05	0	0	1
ENSG00000235823.1	90271		LINC00263	long intergenic non-protein coding RNA 263	Chr10: 102.133372	1.67953	--	--	0.337031	138	4.59702e-05	0	0	1
ENSG00000116830	8458	37826	TTF2	transcription termination factor, 2C RNA polymerase II	Chr1: 117.060303	0.343266	--	--	0.336922	138	4.62533e-05	0.246741	0.732415	2.10111e-05
ENSG00000183578.5	388121	19480	TNFAIP8L3	tumor necrosis factor, alpha-induced protein 8-like 3	Chr15: 51.348795	0.583648	--	--	0.336904	138	4.63005e-05	0	-0.0378911	0.854193
ENSG00000256433.1			RP1-102E24.8	pseudogene RP1-102E24.8	Chr12: 6.503071	0.233193	--	--	0.336669	138	4.69161e-05	0	0	1
ENSG00000144847.8	152404	17613	IGSF11	immunoglobulin superfamily, member 11	Chr3: 118.619404	1.26703	--	--	0.336658	138	4.69459e-05	0.424812	-0.458545	0.0184714
ENSG00000167641	94274	12267	PPP1R14A	protein phosphatase 1, 2C regulatory (inhibitor) subunit 14A	Chr19: 38.251237	2.83273	--	--	0.33647	138	4.74435e-05	0.346415	-0.0172235	0.933446
ENSG00000198286.5	84433	13024	CARD11	caspase recruitment domain family, member 11	Chr7: 2.945775	0.50618	--	--	0.336457	138	4.74789e-05	0.430585	0.796535	1.12728e-06
ENSG00000140937	1009	1361	CDH11	cadherin 11, 2C type 2, 2C OB-cadherin (osteoblast)	Chr16: 64.943753	1.45187	--	--	0.336427	138	4.75593e-05	0.508889	-0.150169	0.464033
ENSG00000160683.4	643	1298	CXCR5	chemokine (C-X-C motif) receptor 5	Chr11: 118.754475	0.00606845	--	--	0.33634	138	4.77937e-05	0.33765	0.652533	0.00030281
ENSG00000261329.1			CTD-2049O4.1	long intergenic non-coding RNA CTD-2049O4.1	Chr16: 27.690261	0.673341	--	--	0.336274	138	4.79711e-05	0	0	1
ENSG00000184825.4	85235	119667	HIST1H2AH	histone cluster 1, H2ah	Chr6: 27.114861	0.010158	--	--	0.33619	138	4.81978e-05	0	0.706378	5.50997e-05
ENSG00000167996	2495	74295	FTH1	ferritin, 2C heavy polypeptide 1	Chr11: 61.959718	8.18957	--	--	0.335986	138	4.87528e-05	0.373675	0.162621	0.427353
ENSG00000164778.4	2020	55579	EN2	engrailed homeobox 2	Chr7: 155.250824	4.75757	--	--	-0.335938	138	4.88841e-05	0.282799	-0.169763	0.407052
ENSG00000158122	195827	7192	AAED1	AhpC/TSA antioxidant enzyme domain containing 1	Chr9: 96.639577	1.08257	--	--	0.335913	138	4.89531e-05	0.289239	0	1
ENSG00000068489	55771	10123	PRR11	proline rich 11	Chr17: 59.155499	0.17217	--	--	0.335901	138	4.89842e-05	0	0.77888	2.77253e-06
ENSG00000165757	57608	19370	JCAD	junctional cadherin 5 associated (alcoholism-associated)	Chr10: 30.012800	1.33823	--	--	0.335835	138	4.91664e-05	0	0	1
ENSG00000273138			GS1-293C5.1	Ensembl antisense expressed sequence GS1-293C5.1	Chr7: 95.416108	2.55083	--	--	0.335789	138	4.92935e-05	0	0	1
ENSG00000101665	4092	4314	SMAD7	SMAD family member 7	Chr18: 48.919853	3.91491	--	--	-0.33577	138	4.93455e-05	0.343604	0.103359	0.615346
ENSG00000085276.13	2122	21086	MECOM	MDS1 and EVI1 complex locus	Chr3: 168.801287	0.559724	--	--	0.335732	138	4.9451e-05	0.422133	0	1
ENSG00000241135.1			RP11-6F2.6	pseudogene RP11-6F2.6	Chr3: 156.807670	0.0401384	--	--	0.335645	138	4.96931e-05	0	0	1
ENSG00000231391.1			RP11-95K23.3	pseudogene RP11-95K23.3	Chr9: 41.313945	0.000373172	--	--	0.335633	138	4.97267e-05	0	0	1
ENSG00000164294.9	493869	88454	GPX8	glutathione peroxidase 8 (putative)	Chr5: 54.455946	0.148374	--	--	0.335604	138	4.9807e-05	0	0	1
ENSG00000100242.11	25777	9113	SUN2	Sad1 and UNC84 domain containing 2	Chr22: 39.134592	4.52162	--	--	0.335599	138	4.98207e-05	0.394229	0	1
ENSG00000100567.8	5684	2082	PSMA3	proteasome (prosome, macropain) subunit, alpha type, 3	Chr14: 58.711549	4.23663	--	--	0.335595	138	4.98328e-05	0.37951	0.237071	0.243577
ENSG00000237513.1			RP11-325F22.2	pseudogene RP11-325F22.2	Chr7: 104.581510	0.0229453	--	--	0.335443	138	5.02598e-05	0	0	1
ENSG00000196431.3	1413	1422	CRYBA4	crystallin, beta A4	Chr22: 27.017928	0.0349621	--	--	0.335426	138	5.03082e-05	0.31591	-0.280946	0.164443
ENSG00000124782	6239	2218	RREB1	ras responsive element binding protein 1	Chr6: 7.107597	0.579083	--	--	0.335415	138	5.03368e-05	0.370062	0.0833029	0.685788
ENSG00000157510.9	134265	18728	AFAP1L1	actin filament associated protein 1-like 1	Chr5: 148.651434	1.1653	--	--	0.335383	138	5.04286e-05	0	-0.158937	0.438035
ENSG00000176890	7298	834	TYMS	thymidylate synthetase	Chr18: 0.657604	1.43872	--	--	0.335327	138	5.05872e-05	0	0.661428	0.000233872
ENSG00000120594	84898	41666	PLXDC2	plexin domain containing 2	Chr10: 19.816239	0.965876	--	--	0.335326	138	5.05898e-05	0.455692	0.0747012	0.716846
ENSG00000122861	5328	55670	PLAU	plasminogen activator, 2C urokinase	Chr10: 73.909177	0.348036	--	--	0.33521	138	5.0919e-05	0.280887	-0.0786975	0.702359
ENSG00000177283.4	8325	40606	FZD8	frizzled family receptor 8	Chr10: 35.927177	0.400811	--	--	0.334831	138	5.20087e-05	0.345283	-0.427217	0.0294945
ENSG00000261779.1			RP11-69H7.3	pseudogene RP11-69H7.3	Chr15: 75.503642	0.578192	--	--	0.334797	138	5.21088e-05	0	0	1
ENSG00000096433	3710	1675	ITPR3	inositol 1, 2C4, 2C5-trisphosphate receptor, 2C type 3	Chr6: 33.620365	1.9935	--	--	0.334738	138	5.22807e-05	0.236545	0.264919	0.190905
ENSG00000119408	10783	49379	NEK6	NIMA-related kinase 6	Chr9: 124.257606	1.99222	--	--	0.334717	138	5.23412e-05	0.397214	-0.105563	0.607787
ENSG00000111846.11	2651	41535	GCNT2	glucosaminyl (N-acetyl) transferase 2, I-branching enzyme (I blood group)	Chr6: 10.492456	1.40089	--	--	-0.334635	138	5.25808e-05	0.431178	-0.00757377	0.970708
ENSG00000110777.7	5450	4543	POU2AF1	POU class 2 associating factor 1	Chr11: 111.222977	0.0554242	--	--	0.334632	138	5.25904e-05	0.442271	0.699025	7.10371e-05
ENSG00000092853	63967	11138	CLSPN	claspin	Chr1: 35.720218	0.0247481	--	--	0.334595	138	5.26981e-05	0.423238	0.821625	2.66953e-07
ENSG00000073756.7	5743	31000	PTGS2	prostaglandin-endoperoxide synthase 2 (prostaglandin G/H synthase and cyclooxygenase)	Chr1: 186.640923	0.357284	--	--	0.33458	138	5.27439e-05	0.197547	-0.0203553	0.921379
ENSG00000134250	4853	7865	NOTCH2	notch 2	Chr1: 119.911553	1.52913	--	--	0.334548	138	5.28393e-05	0.340735	0.0263169	0.898456
ENSG00000155366	389	90945	RHOC	ras homolog family member C	Chr1: 112.701106	3.75406	--	--	0.3345	138	5.29788e-05	0.479975	-0.388063	0.0501163
ENSG00000173253.10	10655	17111	DMRT2	doublesex and mab-3 related transcription factor 2	Chr9: 1.050354	0.249375	--	--	0.334387	138	5.33155e-05	0.292738	-0.10422	0.61239
ENSG00000139178	51279	9559	C1RL	complement component 1, 2C r subcomponent-like	Chr12: 7.089587	0.843842	--	--	0.3342	138	5.38742e-05	0.400763	-0.149062	0.467371
ENSG00000255521.1			RP4-607I7.1	pseudogene RP4-607I7.1	Chr11: 35.154202	0.100736	--	--	0.334168	138	5.39695e-05	0	0	1
ENSG00000219891.2	221584		ZSCAN12P1	zinc finger and SCAN domain containing 12 pseudogene 1	Chr6: 28.058932	0.419089	--	--	0.334167	138	5.39721e-05	0	0	1
ENSG00000182240	25825	22696	BACE2	beta-site APP-cleaving enzyme 2	Chr21: 41.167801	0.424584	--	--	0.33396	138	5.45983e-05	0.239523	-0.339852	0.0893808
ENSG00000215223.3	100422264		CYP51P3	cytochrome P450, family 51, pseudogene 3	Chr6: 148.799829	0.00791082	--	--	0.333936	138	5.46722e-05	0	0	1
ENSG00000166091.15	116173	16322	CMTM5	CKLF-like MARVEL transmembrane domain containing 5	Chr14: 23.846017	2.75484	--	--	0.333866	138	5.48858e-05	0	-0.247996	0.221883
ENSG00000176083	257101	52141	ZNF683	zinc finger protein 683	Chr1: 26.361634	0.0407022	--	--	0.333839	138	5.49694e-05	0	0	1
ENSG00000234814.3			RP11-14C22.4	pseudogene RP11-14C22.4	Chr10: 30.960495	0.0255906	--	--	0.333807	138	5.50661e-05	0	0	1
ENSG00000213977.3	30851	8749	TAX1BP3	Tax1 (human T-cell leukemia virus type I) binding protein 3	Chr17: 3.571782	2.20603	--	--	0.333689	138	5.54302e-05	0	0.0233499	0.909855
ENSG00000259630			CTD-2262B20.1	transcribed processed pseudogene	Chr15: 85.415228	0.0571859	--	--	0.333526	138	5.59324e-05	0	0	1
ENSG00000124126.9	57580	10821	PREX1	phosphatidylinositol-3,4,5-trisphosphate-dependent Rac exchange factor 1	Chr20: 47.240790	4.09276	--	--	0.33349	138	5.60466e-05	0.462393	0	1
ENSG00000265992	790952		ESRG	embryonic stem cell related (non-protein coding)	Chr3: 54.632122	0.0197882	--	--	0.33347	138	5.61095e-05	0	0	1
ENSG00000205517	57139	11363	RGL3	ral guanine nucleotide dissociation stimulator-like 3	Chr19: 11.384341	1.00184	--	--	0.333425	138	5.625e-05	0.544083	-0.289827	0.150947
ENSG00000111344.7	8437	3423	RASAL1	RAS protein activator like 1 (GAP1 like)	Chr12: 113.536624	0.625636	--	--	0.333187	138	5.69965e-05	0.490103	0.0235862	0.908947
ENSG00000135862	3915	1724	LAMC1	laminin, 2C gamma 1 (formerly LAMB2)	Chr1: 183.023460	2.64891	--	--	0.33318	138	5.70182e-05	0.455076	-0.149627	0.465665
ENSG00000162747.5	2215	88333	FCGR3B	Fc fragment of IgG, low affinity IIIb, receptor (CD16b)	Chr1: 161.592986	0.293265	--	--	0.333149	138	5.71184e-05	0	0	1
ENSG00000132514	10462	7836	CLEC10A	C-type lectin domain family 10, 2C member A	Chr17: 7.074537	0.0486164	--	--	0.333097	138	5.72816e-05	0	0	1
ENSG00000166923.6	26585	8022	GREM1	gremlin 1, DAN family BMP antagonist	Chr15: 33.022891	1.20477	--	--	0.333063	138	5.73903e-05	0.378085	0.02585	0.900248
ENSG00000265780			RP11-449L23.3	Ensembl antisense expressed sequence RP11-449L23.3	Chr17: 73.519846	0.00307365	--	--	0.332946	138	5.77649e-05	0	0	1
ENSG00000184009	71	74402	ACTG1	actin gamma 1	Chr17: 81.509971	7.82244	--	--	0.332836	138	5.81201e-05	0.610159	-0.0427616	0.835687
ENSG00000120889.8	8795	117702	TNFRSF10B	tumor necrosis factor receptor superfamily, member 10b	Chr8: 22.881701	0.830037	--	--	0.33282	138	5.81693e-05	0.376358	-0.405591	0.0398102
ENSG00000132840.5	23743	49496	BHMT2	betaine--homocysteine S-methyltransferase 2	Chr5: 78.365540	0.898635	--	--	0.33249	138	5.92437e-05	0.259808	-0.224496	0.270219
ENSG00000123560	5354	448	PLP1	proteolipid protein 1	ChrX: 103.773718	6.17395	--	--	0.332474	138	5.92951e-05	0.227658	-0.320731	0.110151
ENSG00000198844	22899	18345	ARHGEF15	Rho guanine nucleotide exchange factor (GEF) 15	Chr17: 8.310241	0.89106	--	--	0.332443	138	5.93995e-05	0.293288	-0.193184	0.344378
ENSG00000104131.8	8669	37845	EIF3J	eukaryotic translation initiation factor 3, subunit J	Chr15: 44.829255	3.19991	--	--	0.332323	138	5.97934e-05	0.453097	-0.383392	0.053188
ENSG00000135476.7	9700	32151	ESPL1	extra spindle pole bodies homolog 1	Chr12: 53.662083	0.0368173	--	--	0.332308	138	5.98439e-05	0.237973	0.676133	0.000149729
ENSG00000135912.6	9654	8764	TTLL4	tubulin tyrosine ligase-like family, member 4	Chr2: 219.575568	2.59105	--	--	0.332269	138	5.99737e-05	0	0.289756	0.151053
ENSG00000204282			TNRC6C-AS1	TNRC6C antisense RNA 1	Chr17: 78.107398	1.50026	--	--	0.332228	138	6.01097e-05	0	0	1
ENSG00000088280	55616	41190	ASAP3	ArfGAP with SH3 domain, 2C ankyrin repeat and PH domain 3	Chr1: 23.428563	1.59373	--	--	0.332144	138	6.03912e-05	0.520307	0	1
ENSG00000261054.1			RP11-6O2.4	pseudogene RP11-6O2.4	Chr15: 99.669037	2.29969	--	--	0.331976	138	6.09533e-05	0	0	1
ENSG00000134369	89796	10719	NAV1	neuron navigator 1	Chr1: 201.622885	1.60313	--	--	0.331891	138	6.12419e-05	0.410204	0.0764794	0.710388
ENSG00000117280.8	8934	20842	RAB7L1	RAB7, member RAS oncogene family-like 1	Chr1: 205.737114	2.17677	--	--	0.33179	138	6.1583e-05	0.12873	0.381566	0.0544283
ENSG00000228318.1			AP001610.5	pseudogene AP001610.5	Chr21: 42.813321	0.923906	--	--	0.331761	138	6.1684e-05	0	0	1
ENSG00000167543	90313	16293	TP53I13	tumor protein p53 inducible protein 13	Chr17: 29.566052	1.78268	--	--	0.331732	138	6.178e-05	0	0	1
ENSG00000181019.8	1728	695	NQO1	NAD(P)H dehydrogenase, quinone 1	Chr16: 69.740899	1.86403	--	--	0.331681	138	6.19565e-05	0.266797	-0.256929	0.205137
ENSG00000016602.8	22802	40808	CLCA4	chloride channel accessory 4	Chr1: 87.012761	0.427102	--	--	0.331614	138	6.2184e-05	0	-0.066863	0.745536
ENSG00000240767			RN7SL288P	RNA, 2C 7SL, 2C cytoplasmic 288, 2C pseudogene	Chr13: 46.169458	0.00196659	--	--	0.331611	138	6.21942e-05	0	0	1
ENSG00000047457.9	1356	75	CP	ceruloplasmin (ferroxidase)	Chr3: 148.883733	1.07281	--	--	0.331308	138	6.32426e-05	0.247173	-0.00731933	0.971692
ENSG00000233782.1	100873799		ZNF90P3	zinc finger protein 90 pseudogene 3	Chr7: 62.547448	0.000496149	--	--	0.331277	138	6.33526e-05	0	0	1
ENSG00000196924	2316	1119	FLNA	filamin A, 2C alpha	ChrX: 154.348524	4.54439	--	--	0.331218	138	6.35589e-05	0.594694	0.332471	0.0970163
ENSG00000258451.1			RP11-903H12.3	pseudogene RP11-903H12.3	Chr14: 21.167195	0.56246	--	--	0.331202	138	6.36153e-05	0	0	1
ENSG00000163577.3	56648	1490	EIF5A2	eukaryotic translation initiation factor 5A2	Chr3: 170.606204	0.693854	--	--	0.331068	138	6.40849e-05	0.387489	0.18544	0.364428
ENSG00000099260	54873	9804	PALMD	palmdelphin	Chr1: 99.645943	1.27732	--	--	0.331041	138	6.41822e-05	0.351655	-0.342785	0.0864767
ENSG00000198034.6	6191	90857	Rps4x	ribosomal protein S4, X-linked	ChrX: 71.475529	6.8469	--	--	0.330866	138	6.48032e-05	0.309649	0.362448	0.0688078
ENSG00000188917	79979	11782	TRMT2B	tRNA methyltransferase 2 homolog B	ChrX: 101.009346	0.995057	--	--	0.330796	138	6.50549e-05	0	0	1
ENSG00000185201	10581	74574	IFITM2	interferon induced transmembrane protein 2	Chr11: 0.307631	3.87293	--	--	0.330796	138	6.50551e-05	0	0.0206412	0.920278
ENSG00000198400.7	4914	1898	NTRK1	neurotrophic tyrosine kinase, receptor, type 1	Chr1: 156.785432	0.162341	--	--	0.330732	138	6.52832e-05	0.308729	-0.12372	0.547076
ENSG00000137955	5876	3371	RABGGTB	Rab geranylgeranyltransferase, 2C beta subunit	Chr1: 75.786197	3.94008	--	--	0.330692	138	6.54274e-05	0.452548	0.00700884	0.972892
ENSG00000215068.3			AC025171.1	long intergenic non-coding RNA AC025171.1	Chr5: 43.041677	0.223822	--	--	0.330623	138	6.56779e-05	0	0	1
ENSG00000102934.5	51090	9329	PLLP	plasmolipin	Chr16: 57.290004	3.6777	--	--	0.330464	138	6.62515e-05	0.388291	-0.388832	0.0496242
ENSG00000152818	7402	21398	UTRN	utrophin	Chr6: 144.285701	0.926053	--	--	0.330431	138	6.63718e-05	0.333078	0.401272	0.0421778
ENSG00000122694	152007	74720	GLIPR2	GLI pathogenesis-related 2	Chr9: 36.136536	2.55341	--	--	0.330335	138	6.67236e-05	0.427691	0.699916	6.89105e-05
ENSG00000251902.1			RNU6-51	RNU6-51	Chr13: 21.573506	0.00911646	--	--	0.330178	138	6.73028e-05	0	0	1
ENSG00000126878.8	83543	12863	AIF1L	allograft inflammatory factor 1-like	Chr9: 133.971863	4.06523	--	--	0.329982	138	6.80291e-05	0	0	1
ENSG00000259623.1			RP11-156E6.1	pseudogene RP11-156E6.1	Chr17: 40.004770	3.55916	--	--	-0.329956	138	6.81287e-05	0	0	1
ENSG00000182179.6	7318	2502	UBA7	ubiquitin-like modifier activating enzyme 7	Chr3: 49.842640	2.10755	--	--	0.329949	138	6.81528e-05	0.337281	0	1
ENSG00000250182	133283		EEF1A1P13	eukaryotic translation elongation factor 1 alpha 1 pseudogene 13	Chr5: 14.651941	3.83386	--	--	0.329944	138	6.81741e-05	0	0	1
ENSG00000106823.8	1842	1064	ECM2	extracellular matrix protein 2, female organ and adipocyte specific	Chr9: 95.256365	1.08444	--	--	0.329839	138	6.85658e-05	0	-0.094101	0.647497
ENSG00000151883	79668	11621	PARP8	poly (ADP-ribose) polymerase family, 2C member 8	Chr5: 50.665899	0.81097	--	--	0.329704	138	6.90748e-05	0	0.42201	0.0317558
ENSG00000132872	6860	7559	SYT4	synaptotagmin IV	Chr18: 43.267878	6.27324	--	--	-0.329613	138	6.94204e-05	0.273434	-0.322999	0.107516
ENSG00000227148.1			RP11-196D18.1	pseudogene RP11-196D18.1	Chr7: 62.505205	0.00108264	--	--	0.329565	138	6.96064e-05	0	0	1
ENSG00000262823.1			RP13-580F15.2	pseudogene RP13-580F15.2	Chr17: 4.385261	0.0636538	--	--	0.32954	138	6.97002e-05	0	0	1
ENSG00000230798.1			RP4-792G4.2	pseudogene RP4-792G4.2	Chr1: 63.786555	0.012441	--	--	0.329483	138	6.99177e-05	0	0	1
ENSG00000085117.7	3732	20512	CD82	CD82 molecule	Chr11: 44.585977	2.49597	--	--	0.329467	138	6.9978e-05	0.446418	0.292372	0.147231
ENSG00000114993.11	6242	7522	RTKN	rhotekin	Chr2: 74.652963	2.49508	--	--	0.329441	138	7.00772e-05	0.545616	-0.363057	0.0683088
ENSG00000250488.1			RP11-6C14.1	pseudogene RP11-6C14.1	Chr4: 160.587655	0.00115672	--	--	0.329381	138	7.031e-05	0	0	1
ENSG00000125753	7408	7592	VASP	vasodilator-stimulated phosphoprotein	Chr19: 45.506579	2.41362	--	--	0.329306	138	7.05999e-05	0.576136	0.0915339	0.656526
ENSG00000169429.6	3576	47937	IL8	interleukin 8	Chr4: 74.606223	0.55465	--	--	0.329286	138	7.06778e-05	0	0	1
ENSG00000160094	149076	77409	ZNF362	zinc finger protein 362	Chr1: 33.256545	4.10812	--	--	-0.329279	138	7.07037e-05	0	0	1
ENSG00000153029.10	3140	99707	MR1	major histocompatibility complex, class I-related	Chr1: 181.003067	0.455038	--	--	0.32916	138	7.11673e-05	0.419524	0.345478	0.0838725
ENSG00000132669.8	54453	32430	RIN2	Ras and Rab interactor 2	Chr20: 19.867165	1.50868	--	--	0.329112	138	7.1354e-05	0	-0.184443	0.367057
ENSG00000117899.6	23184	11347	MESDC2	mesoderm development candidate 2	Chr15: 81.244300	2.4772	--	--	0.329084	138	7.14626e-05	0.362147	0.177745	0.385011
ENSG00000237009.2	84850		GLIS3-AS1	GLIS3 antisense RNA 1	Chr9: 3.898642	0.145884	--	--	0.329082	138	7.14707e-05	0	0	1
ENSG00000185885	8519	74501	IFITM1	interferon induced transmembrane protein 1	Chr11: 0.313506	3.75155	--	--	0.328802	138	7.25712e-05	0.427087	0.222394	0.274847
ENSG00000272149			RP11-627J17.1	Ensembl antisense expressed sequence RP11-627J17.1	Chr3: 33.144104	2.38816	--	--	0.328738	138	7.28248e-05	0	0	1
ENSG00000122870.7	80114	12856	BICC1	bicaudal C homolog 1	Chr10: 60.272900	0.159363	--	--	0.328631	138	7.32548e-05	0.333719	-0.124968	0.543011
ENSG00000142623.8	29943	7881	PADI1	peptidyl arginine deiminase, type I	Chr1: 17.531621	0.0498602	--	--	0.32855	138	7.35799e-05	0.273374	-0.121154	0.555485
ENSG00000255026.1			RP11-326C3.2	pseudogene RP11-326C3.2	Chr11: 0.287305	0.140677	--	--	0.328491	138	7.38143e-05	0	0	1
ENSG00000234217	100133122		RBPJP7	RBPJ pseudogene 7	Chr9: 62.601226	0.000515719	--	--	0.328418	138	7.41097e-05	0	0	1
ENSG00000255649.1			RP11-502N13.2	pseudogene RP11-502N13.2	Chr12: 14.683085	0.00828342	--	--	0.32838	138	7.42643e-05	0	0	1
ENSG00000184232	220323	14334	OAF	OAF homolog	Chr11: 120.210767	0.95974	--	--	0.328255	138	7.4773e-05	0	-0.253157	0.212099
ENSG00000214413	92482		BBIP1	BBSome interacting protein 1	Chr10: 110.898730	2.3026	--	--	0.328243	138	7.48202e-05	0	0	1
ENSG00000118515.7	6446	48364	SGK1	serum/glucocorticoid regulated kinase 1	Chr6: 134.490384	2.79611	--	--	0.328142	138	7.5236e-05	0.255881	0	1
ENSG00000100097.7	3956	7399	LGALS1	lectin, galactoside-binding, soluble, 1	Chr22: 38.071615	5.42534	--	--	0.328077	138	7.54998e-05	0.338378	0.149566	0.465848
ENSG00000241345.1			RP4-630C24.3	pseudogene RP4-630C24.3	Chr7: 123.634676	0.171814	--	--	0.328072	138	7.55205e-05	0	0	1
ENSG00000255980.1			AP000439.1	pseudogene AP000439.1	Chr11: 69.240458	0.104204	--	--	0.328072	138	7.55221e-05	0	0	1
ENSG00000234531.2			RP11-288G11.3	pseudogene RP11-288G11.3	Chr10: 134.596683	1.36578	--	--	0.328006	138	7.57956e-05	0	0	1
ENSG00000129562	1603	1027	DAD1	defender against cell death 1	Chr14: 22.564905	5.34567	--	--	0.327829	138	7.65295e-05	0.461877	-0.263224	0.193866
ENSG00000183386.5	2275	37928	FHL3	four and a half LIM domains 3	Chr1: 38.462442	1.33586	--	--	0.327799	138	7.66515e-05	0.503214	-0.0775134	0.706641
ENSG00000230002	100874291		ALMS1-IT1	ALMS1 intronic transcript 1	Chr2: 73.456764	0.175615	--	--	0.327757	138	7.68289e-05	0	0	1
ENSG00000006210.6	6376	2251	CX3CL1	chemokine (C-X3-C motif) ligand 1	Chr16: 57.406370	2.28808	--	--	0.327739	138	7.69027e-05	0.296011	-0.39122	0.0481203
ENSG00000204054			LINC00963	long intergenic non-protein coding RNA 963	Chr9: 129.483451	1.05431	--	--	0.327715	138	7.70064e-05	0	0	1
ENSG00000144791.5	8994	8478	LIMD1	LIM domains containing 1	Chr3: 45.596886	0.832155	--	--	0.327613	138	7.74338e-05	0.505837	0.352864	0.0770362
ENSG00000166750	162394	18839	SLFN5	schlafen family member 5	Chr17: 35.243036	0.527026	--	--	0.327503	138	7.79e-05	0	0.222471	0.274677
ENSG00000235168.1			RP1-12G14.5	pseudogene RP1-12G14.5	Chr6: 149.882288	0.00339189	--	--	0.327473	138	7.80242e-05	0	0	1
ENSG00000261121.1			RP11-496D24.2	pseudogene RP11-496D24.2	Chr4: 24.661479	0.182293	--	--	0.327438	138	7.81747e-05	0	0	1
ENSG00000259351.1			RP11-111E14.1	pseudogene RP11-111E14.1	Chr15: 64.220473	0.0724361	--	--	0.327388	138	7.8388e-05	0	0	1
ENSG00000166949	4088	55937	SMAD3	SMAD family member 3	Chr15: 67.063763	1.7331	--	--	0.327323	138	7.86642e-05	0.254051	0.0229339	0.911455
ENSG00000224189.2	401022		HOXD-AS1	HOXD cluster antisense RNA 1	Chr2: 177.042060	0.414332	--	--	0.327278	138	7.88555e-05	0	0	1
ENSG00000185352.7	266722	89201	HS6ST3	heparan sulfate 6-O-sulfotransferase 3	Chr13: 96.743093	0.325692	--	--	0.327222	138	7.90974e-05	0.341556	0.13057	0.52493
ENSG00000157601.9	4599	1844	MX1	myxovirus (influenza virus) resistance 1, interferon-inducible protein p78	Chr21: 42.792231	1.92046	--	--	0.327104	138	7.96065e-05	0.365659	0.279888	0.166105
ENSG00000137965.6	10561	4683	IFI44	interferon-induced protein 44	Chr1: 79.115481	1.683	--	--	0.327024	138	7.99534e-05	0	-0.227254	0.264222
ENSG00000254703	100507392		FLI1-AS1	smooth muscle and endothelial cell enriched migration/differentiation-associated long non-coding RNA	Chr11: 128.691672	0.30184	--	--	0.326983	138	8.01306e-05	0	0	1
ENSG00000130045	158046	115640	NXNL2	nucleoredoxin-like 2	Chr9: 88.535101	0.170352	--	--	0.326947	138	8.02854e-05	0.334475	0	1
ENSG00000107798	3988	37277	LIPA	lipase A, 2C lysosomal acid, 2C cholesterol esterase	Chr10: 89.213569	2.80871	--	--	0.326887	138	8.05506e-05	0.329392	0.350258	0.0793981
ENSG00000224159.1	654503		HMGB1P9	high mobility group box 1 pseudogene 9	Chr2: 219.065157	0.00126903	--	--	0.326843	138	8.07397e-05	0	0	1
ENSG00000186466	375719		AQP7P1	aquaporin 7 pseudogene 1	Chr9: 63.317067	0.0635098	--	--	0.326786	138	8.09901e-05	0	0	1
ENSG00000106546.8	196	1224	AHR	aryl hydrocarbon receptor	Chr7: 17.338246	0.765665	--	--	0.326711	138	8.13223e-05	0.22392	0.00788696	0.969498
ENSG00000213970.3			RP11-264F23.1	pseudogene RP11-264F23.1	Chr12: 4.433538	0.0198531	--	--	0.326676	138	8.14756e-05	0	0	1
ENSG00000260673.1			RP4-529N6.2	pseudogene RP4-529N6.2	Chr6: 4.599521	0.00142502	--	--	0.326665	138	8.15242e-05	0	0	1
ENSG00000234964	728641		FABP5P7	fatty acid binding protein 5 pseudogene 7	Chr11: 59.781318	5.29748	--	--	0.326559	138	8.19966e-05	0	0	1
ENSG00000203804.3	574406		C1orf138	chromosome 1 open reading frame 138	Chr1: 150.533480	0.134196	--	--	0.326429	138	8.25723e-05	0	0	1
ENSG00000228559.1			RP3-340B19.3	pseudogene RP3-340B19.3	Chr6: 35.512409	0.00154946	--	--	0.326388	138	8.27582e-05	0	0	1
ENSG00000166598	7184	2476	HSP90B1	heat shock protein 90kDa beta (Grp94), 2C member 1	Chr12: 103.930107	5.79632	--	--	0.326343	138	8.29603e-05	0.41326	0.0221397	0.91451
ENSG00000152229	9050	69150	PSTPIP2	proline-serine-threonine phosphatase interacting protein 2	Chr18: 45.983536	0.353581	--	--	0.326272	138	8.32784e-05	0.480718	-0.155607	0.447815
ENSG00000227220.1			RP11-69I8.3	pseudogene RP11-69I8.3	Chr6: 132.272086	0.23977	--	--	0.326256	138	8.33533e-05	0	0	1
ENSG00000179456	10472	21276	ZBTB18	zinc finger and BTB domain containing 18	Chr1: 244.048939	7.2489	--	--	-0.326106	138	8.40295e-05	0.400498	0	1
ENSG00000232759.1			AC002480.3	long intergenic non-coding RNA AC002480.3	Chr7: 22.602956	0.0592658	--	--	0.326089	138	8.41066e-05	0	0	1
ENSG00000136869.13	7099	41317	TLR4	toll-like receptor 4	Chr9: 120.466610	1.2946	--	--	0.326049	138	8.42882e-05	0.189327	0.295236	0.143127
ENSG00000243661.1			U66061.42	U66061.42	Chr7: 142.486452	0.0014828	--	--	0.325578	138	8.64644e-05	0	0	1
ENSG00000185650	677	31276	ZFP36L1	ZFP36 ring finger protein-like 1	Chr14: 68.787660	2.99258	--	--	0.325566	138	8.6518e-05	0.415549	0.274368	0.174971
ENSG00000127311.5	92797	50463	HELB	helicase (DNA) B	Chr12: 66.696325	0.0551597	--	--	0.325537	138	8.66545e-05	0.328596	0.607381	0.000999487
ENSG00000161960	1973	103998	EIF4A1	eukaryotic translation initiation factor 4A1	Chr17: 7.572706	5.37385	--	--	0.325318	138	8.76872e-05	0.485309	0.173645	0.396246
ENSG00000143140.6	2702	3856	GJA5	gap junction protein, alpha 5, 40kDa	Chr1: 147.228332	0.409533	--	--	0.32528	138	8.78645e-05	0.233434	0.104511	0.611391
ENSG00000133687	83857	65299	TMTC1	transmembrane and tetratricopeptide repeat containing 1	Chr12: 29.500840	0.717697	--	--	0.325216	138	8.81675e-05	0	-0.170471	0.405069
ENSG00000168685.10	3575	1646	IL7R	interleukin 7 receptor	Chr5: 35.852797	0.0644205	--	--	0.3252	138	8.82434e-05	0.274189	0.908773	1.36751e-10
ENSG00000061656.5	6676	2343	SPAG4	sperm associated antigen 4	Chr20: 34.203814	0.507457	--	--	0.325145	138	8.85066e-05	0	-0.159856	0.435358
ENSG00000120690	1997	7303	ELF1	E74-like factor 1 (ets domain transcription factor)	Chr13: 40.931920	1.32459	--	--	0.325129	138	8.85848e-05	0.494584	0.699787	6.92145e-05
ENSG00000232310			RP11-557H15.4	long intergenic non-coding RNA RP11-557H15.4	Chr6: 134.525314	0.179648	--	--	0.324965	138	8.9372e-05	0	0	1
ENSG00000173597	27284	69169	SULT1B1	sulfotransferase family, 2C cytosolic, 2C 1B, 2C member 1	Chr4: 69.721162	0.108522	--	--	0.324769	138	9.03173e-05	0.332283	0.0779806	0.704951
ENSG00000237941.2	55539		KCNQ1DN	KCNQ1 downstream neighbor (non-protein coding)	Chr11: 2.891263	0.124219	--	--	0.324694	138	9.06854e-05	0	0	1
ENSG00000126860	2123	49234	EVI2A	ecotropic viral integration site 2A	Chr17: 31.317560	0.840021	--	--	0.324691	138	9.06966e-05	0.321581	0.616724	0.000792341
ENSG00000136240.5	11014	38236	KDELR2	KDEL (Lys-Asp-Glu-Leu) endoplasmic reticulum protein retention receptor 2	Chr7: 6.500712	4.30668	--	--	0.32458	138	9.12403e-05	0	-0.205837	0.313069
ENSG00000133106.10	94240	12630	EPSTI1	epithelial stromal interaction 1 (breast)	Chr13: 43.460524	0.4313	--	--	0.324571	138	9.1286e-05	0	0.733018	2.05205e-05
ENSG00000150907	2308	1527	FOXO1	forkhead box O1	Chr13: 40.555667	1.20176	--	--	0.324543	138	9.14219e-05	0.212062	0.0777405	0.705819
ENSG00000132854.14	163782	18244	KANK4	KN motif and ankyrin repeat domains 4	Chr1: 62.702651	0.138139	--	--	0.324428	138	9.19905e-05	0	-0.133568	0.515373
ENSG00000180694.9	169200	45636	TMEM64	transmembrane protein 64	Chr8: 91.634223	1.15576	--	--	0.32427	138	9.27736e-05	0	-0.391834	0.0477395
ENSG00000170759.10	3799	55829	KIF5B	kinesin family member 5B	Chr10: 32.297938	4.5265	--	--	0.324257	138	9.2841e-05	0.351455	-0.199218	0.329222
ENSG00000241155.1	100874246		ARHGAP31-AS1	ARHGAP31 antisense RNA 1	Chr3: 119.033140	0.0840517	--	--	0.324129	138	9.34814e-05	0	0	1
ENSG00000104341	55353	10182	LAPTM4B	lysosomal protein transmembrane 4 beta	Chr8: 97.775057	3.15062	--	--	0.32411	138	9.35747e-05	0.460028	-0.635608	0.00048425
ENSG00000179270	388939	19792	C2orf71	chromosome 2 open reading frame 71	Chr2: 29.060976	0.0193304	--	--	0.324104	138	9.3607e-05	0.243012	0	1
ENSG00000259658			RP11-89K11.1	long intergenic non-coding RNA RP11-89K11.1	Chr15: 101.737099	0.430658	--	--	0.324068	138	9.37891e-05	0	0	1
ENSG00000207935.1	406987		MIR204	microRNA 204	Chr9: 73.424891	0.0202692	--	--	0.324036	138	9.39513e-05	0	0	1
ENSG00000231609.1			AC009501.4	long intergenic non-coding RNA AC009501.4	Chr2: 63.271057	2.70125	--	--	-0.323964	138	9.43147e-05	0	0	1
ENSG00000181804	285195	69753	SLC9A9	solute carrier family 9, 2C subfamily A (NHE9, 2C cation proton antiporter 9), 2C member 9	Chr3: 143.265222	0.995264	--	--	0.32387	138	9.47905e-05	0	0.734117	1.96534e-05
ENSG00000228451.3	157489		SDAD1P1	SDA1 domain containing 1 pseudogene 1	Chr8: 26.236775	0.428746	--	--	0.323783	138	9.5231e-05	0	0	1
ENSG00000170525	5209	88708	PFKFB3	6-phosphofructo-2-kinase/fructose-2, 2C6-biphosphatase 3	Chr10: 6.144934	4.39153	--	--	0.32378	138	9.52473e-05	0.329863	-0.0557693	0.786704
ENSG00000225093.1			RP1-111B22.2	pseudogene RP1-111B22.2	Chr6: 108.325561	0.102482	--	--	0.323744	138	9.54317e-05	0	0	1
ENSG00000227630			RP4-781K5.8	long intergenic non-protein coding RNA 1132	Chr1: 234.724042	0.046724	--	--	0.323568	138	9.63377e-05	0	0	1
ENSG00000226808.1			RP11-168P8.2	pseudogene RP11-168P8.2	Chr10: 44.354859	0.1028	--	--	0.323527	138	9.65502e-05	0	0	1
ENSG00000163737.3	5196	87791	PF4	platelet factor 4	Chr4: 74.846794	0.0223479	--	--	0.323371	138	9.73612e-05	0.373987	0	1
ENSG00000186088	54103	45504	GSAP	gamma-secretase activating protein	Chr7: 77.310751	1.27742	--	--	0.323344	138	9.74991e-05	0.268127	0	1
ENSG00000250602.1			RP11-517I3.1	pseudogene RP11-517I3.1	Chr5: 125.769197	0.858436	--	--	0.323314	138	9.76546e-05	0	0	1
ENSG00000259357.1			RP11-316M1.12	pseudogene RP11-316M1.12	Chr1: 150.937736	4.58826	--	--	0.323208	138	9.8215e-05	0	0	1
ENSG00000189283.5	2272	21661	FHIT	fragile histidine triad	Chr3: 59.735036	0.733591	--	--	0.323077	138	9.89026e-05	0.351408	-0.175455	0.391264
ENSG00000112531.12	9444	11059	QKI	QKI, KH domain containing, RNA binding	Chr6: 163.835032	3.48366	--	--	0.323044	138	9.90798e-05	0.266696	0	1
ENSG00000224817.1			RP11-190J1.3	pseudogene RP11-190J1.3	Chr10: 103.464409	0.00714503	--	--	0.322997	138	9.93297e-05	0	0	1
ENSG00000256660.1	387837	19247	CLEC12B	C-type lectin domain family 12, member B	Chr12: 10.165384	0.0218559	--	--	0.322978	138	9.94275e-05	0	0.0707199	0.731375
ENSG00000157557.7	2114	3838	ETS2	v-ets erythroblastosis virus E26 oncogene homolog 2 (avian)	Chr21: 40.177231	2.99265	--	--	0.322944	138	9.96094e-05	0.415743	0.195812	0.337726
ENSG00000163453	3490	1193	IGFBP7	insulin-like growth factor binding protein 7	Chr4: 57.030773	4.01142	--	--	0.322797	138	0.000100395	0.409368	-0.0242314	0.906466
ENSG00000239275.1			RP4-675G8.2	pseudogene RP4-675G8.2	Chr1: 44.603514	0.00247611	--	--	0.322728	138	0.000100765	0	0	1
ENSG00000137693	10413	4452	YAP1	Yes-associated protein 1	Chr11: 102.110461	2.09431	--	--	0.322728	138	0.000100765	0	-0.436463	0.0257989
ENSG00000150347.10	84159	45872	ARID5B	AT rich interactive domain 5B (MRF1-like)	Chr10: 63.661059	1.16201	--	--	0.322695	138	0.000100945	0.346405	-0.175979	0.389828
ENSG00000251136			RP11-37B2.1	long intergenic non-coding RNA RP11-37B2.1	Chr8: 89.609409	0.375628	--	--	0.322686	138	0.000100991	0	0	1
ENSG00000166002.2	56935	10607	SMCO4	single-pass membrane protein with coiled-coil domains 4	Chr11: 93.211638	1.20135	--	--	0.322684	138	0.000101002	0.277473	0	1
ENSG00000178404			DDC8	CEP295 N-terminal like	Chr17: 78.870910	0.0281807	--	--	0.322648	138	0.000101197	0	-0.0520941	0.800472
ENSG00000261620.1	729564		HMGN2P41	high mobility group nucleosomal binding domain 2 pseudogene 41	Chr16: 35.037240	0.00093422	--	--	0.322331	138	0.000102927	0	0	1
ENSG00000230542.1	100359394		LINC00102	long intergenic non-protein coding RNA 102	ChrX: 2.531029	0.00625449	--	--	0.322203	138	0.000103632	0	0	1
ENSG00000259078	122888		PTBP1P	polypyrimidine tract binding protein 1 pseudogene	Chr14: 65.279267	0.012674	--	--	0.322184	138	0.000103738	0	0	1
ENSG00000170775.2	2861	3875	GPR37	G protein-coupled receptor 37 (endothelin receptor type B-like)	Chr7: 124.386051	1.90834	--	--	0.322161	138	0.000103864	0.306759	0.00906687	0.964937
ENSG00000243244.1	11037	122152	STON1	stonin 1	Chr2: 48.822367	2.27742	--	--	0.32216	138	0.000103868	0	0	1
ENSG00000148943.7	55327	22649	LIN7C	lin-7 homolog C	Chr11: 27.516123	3.81564	--	--	-0.322107	138	0.000104165	0.384366	0.0309851	0.88056
ENSG00000121690.5	91614	16386	DEPDC7	DEP domain containing 7	Chr11: 33.037410	0.312273	--	--	0.322105	138	0.000104172	0	0.243585	0.23048
ENSG00000134531.5	2012	1088	EMP1	epithelial membrane protein 1	Chr12: 13.349650	1.51912	--	--	0.322105	138	0.000104175	0.417907	0.0404102	0.844612
ENSG00000165929.8	123036	12560	TC2N	tandem C2 domains, nuclear	Chr14: 92.251506	0.0855692	--	--	0.322097	138	0.00010422	0.151363	0	1
ENSG00000135678	1368	35367	CPM	carboxypeptidase M	Chr12: 68.842197	0.594918	--	--	0.322012	138	0.000104692	0.374287	0.0664946	0.746893
ENSG00000007174	1770	20357	DNAH9	dynein, 2C axonemal, 2C heavy chain 9	Chr17: 11.598431	0.155755	--	--	0.321968	138	0.000104934	0.233395	0	1
ENSG00000130158	57572	83291	DOCK6	dedicator of cytokinesis 6	Chr19: 11.199295	1.58738	--	--	0.321887	138	0.000105391	0.381452	-0.1777	0.385135
ENSG00000204525	3107	110784	HLA-C	major histocompatibility complex, 2C class I, 2C C	Chr6: 31.268749	4.94071	--	--	0.321815	138	0.000105798	0	0	1
ENSG00000200131.1			7SK	7SK small nuclear pseudogene, Chr 9 at 109.442258 Mb	Chr9: 109.442258	0.00308528	--	--	0.321751	138	0.000106159	0	0	1
ENSG00000112936	730	489	C7	complement component 7	Chr5: 40.909252	0.84249	--	--	0.321729	138	0.000106283	0.288803	-0.0860131	0.676102
ENSG00000056972	10758	15885	TRAF3IP2	TRAF3 interacting protein 2	Chr6: 111.556454	1.16001	--	--	0.321717	138	0.000106347	0.39162	-0.0403384	0.844884
ENSG00000168065.11	55867	81863	SLC22A11	solute carrier family 22 (organic anion/urate transporter), member 11	Chr11: 64.323098	0.054761	--	--	0.321408	138	0.000108112	0	0	1
ENSG00000139767.4	84530	49869	SRRM4	serine/arginine repetitive matrix 4	Chr12: 119.419300	5.26029	--	--	-0.321358	138	0.000108398	0.317536	0	1
ENSG00000096696	1832	37922	DSP	desmoplakin	Chr6: 7.541575	0.638839	--	--	0.321104	138	0.00010987	0.422427	-0.178021	0.384263
ENSG00000172340	8801	2854	SUCLG2	succinate-CoA ligase, 2C GDP-forming, 2C beta subunit	Chr3: 67.360460	1.75656	--	--	0.321076	138	0.000110036	0.301603	-0.367243	0.0649539
ENSG00000230149.2			RP3-508I15.19	pseudogene RP3-508I15.19	Chr22: 39.134870	5.64503	--	--	0.321018	138	0.000110373	0	0	1
ENSG00000111885.5	4121	4316	MAN1A1	mannosidase, alpha, class 1A, member 1	Chr6: 119.498374	0.940902	--	--	0.320962	138	0.000110703	0.453423	0	1
ENSG00000243499.1	100271263		RPS6P21	ribosomal protein S6 pseudogene 21	Chr12: 132.152037	0.0117616	--	--	0.320905	138	0.000111042	0	0	1
ENSG00000204580	780	68212	DDR1	discoidin domain receptor tyrosine kinase 1	Chr6: 30.876421	3.63297	--	--	0.320904	138	0.000111045	0.426885	-0.330027	0.0996485
ENSG00000213401.4	4111	88720	MAGEA12	melanoma antigen family A, 12	ChrX: 151.899293	0.0852825	--	--	0.320883	138	0.000111168	0	0	1
ENSG00000066629	2009	20931	EML1	echinoderm microtubule associated protein like 1	Chr14: 99.737693	0.957385	--	--	0.320879	138	0.000111191	0	-0.384139	0.0526873
ENSG00000114446.4	55081	32383	IFT57	intraflagellar transport 57 homolog (Chlamydomonas)	Chr3: 107.879659	2.332	--	--	0.320793	138	0.0001117	0.329548	0.0634656	0.758077
ENSG00000126777.13	3895	7397	KTN1	kinectin 1 (kinesin receptor)	Chr14: 56.046925	4.44992	--	--	0.320791	138	0.000111711	0.433187	-0.0257801	0.900517
ENSG00000082641	4779	20685	NFE2L1	nuclear factor, 2C erythroid 2-like 1	Chr17: 48.048329	4.78424	--	--	0.32071	138	0.000112191	0.415743	-0.245526	0.22667
ENSG00000198719.7	28514	4104	DLL1	delta-like 1	Chr6: 170.591294	1.53326	--	--	0.320626	138	0.000112692	0	0.138601	0.499521
ENSG00000121039.5	157506	14061	RDH10	retinol dehydrogenase 10 (all-trans)	Chr8: 74.206847	0.954781	--	--	0.320525	138	0.000113301	0	-0.116861	0.569678
ENSG00000236439			RP11-175B9.3	processed pseudogene RP11-175B9.3	Chr1: 202.471864	5.06597	--	--	0.320443	138	0.000113796	0	0	1
ENSG00000184454.6	400746	27072	NCMAP	noncompact myelin associated protein	Chr1: 24.882602	0.0428744	--	--	0.320439	138	0.000113819	0.20117	0	1
ENSG00000243224.1			RP5-1157M23.2	pseudogene RP5-1157M23.2	Chr3: 52.273274	0.231513	--	--	0.320291	138	0.000114712	0	0	1
ENSG00000231537.1			RP11-1217F2.3	pseudogene RP11-1217F2.3	Chr7: 57.235587	0.0039489	--	--	0.320209	138	0.000115212	0	0	1
ENSG00000167618	3904	88663	LAIR2	leukocyte-associated immunoglobulin-like receptor 2	Chr19: 54.497879	0.00640297	--	--	0.32005	138	0.000116184	0	0	1
ENSG00000230633.1			RP11-37E23.5	pseudogene RP11-37E23.5	Chr13: 32.872291	3.96893	--	--	-0.320026	138	0.000116336	0	0	1
ENSG00000123349	5204	1972	PFDN5	prefoldin subunit 5	Chr12: 53.295291	7.24902	--	--	0.319919	138	0.000116992	0.481538	-0.264488	0.191655
ENSG00000253087.1			U6	U6 small nuclear, pseudogene	Chr3: 134.499369	0.0123009	--	--	0.319891	138	0.000117164	0	0	1
ENSG00000185634.7	399694	19567	SHC4	SHC (Src homology 2 domain containing) family, member 4	Chr15: 49.115932	0.720009	--	--	0.319866	138	0.000117321	0.442474	-0.355333	0.0748475
ENSG00000204356	7936	2178	NELFE	negative elongation factor complex member E	Chr6: 31.952087	4.31448	--	--	0.319787	138	0.000117813	0.36077	0	1
ENSG00000141622	494470	79757	RNF165	ring finger protein 165	Chr18: 46.326809	2.74796	--	--	-0.319623	138	0.000118835	0	-0.0913633	0.657128
ENSG00000187446.7			AC012652.1	long intergenic non-coding RNA AC012652.1	Chr15: 41.523037	3.71484	--	--	0.319441	138	0.000119987	0	0	1
ENSG00000105889.10	256227		STEAP1B	STEAP family member 1B	Chr7: 22.459063	0.111206	--	--	0.31917	138	0.000121711	0	0	1
ENSG00000244479.2			RP4-798C17.6	pseudogene RP4-798C17.6	Chr7: 143.948357	0.0469987	--	--	0.319149	138	0.000121845	0	0	1
ENSG00000180611.6	151963	18614	MB21D2	Mab-21 domain containing 2	Chr3: 192.514604	2.14517	--	--	-0.319099	138	0.000122171	0	0	1
ENSG00000113140.6	6678	31132	SPARC	secreted protein, acidic, cysteine-rich (osteonectin)	Chr5: 151.040657	6.81083	--	--	0.319063	138	0.000122399	0.307388	0.019597	0.924299
ENSG00000182500.7	84876	13117	ORAI1	ORAI calcium release-activated calcium modulator 1	Chr12: 122.064455	1.11417	--	--	0.319013	138	0.000122725	0.337034	0.23958	0.238475
ENSG00000007866	7005	81821	TEAD3	TEA domain family member 3	Chr6: 35.473597	0.88147	--	--	0.319003	138	0.000122786	0.431444	-0.148511	0.469037
ENSG00000232878.1	100873932		DPYD-AS1	DPYD antisense RNA 1	Chr1: 97.561479	0.0226871	--	--	0.318996	138	0.000122833	0	0	1
ENSG00000183876.8	340075	44428	ARSI	arylsulfatase family, member I	Chr5: 149.675906	0.130464	--	--	0.318995	138	0.000122839	0	0.358234	0.0723385
ENSG00000132744.3	91703	12401	ACY3	aspartoacylase (aminocyclase) 3	Chr11: 67.410026	0.4432	--	--	0.318926	138	0.000123289	0.421569	-0.33396	0.0954381
ENSG00000143891.12	130589	71795	GALM	galactose mutarotase (aldose 1-epimerase)	Chr2: 38.893052	0.721516	--	--	0.318925	138	0.000123294	0	-0.332629	0.0968475
ENSG00000259004.1			RP11-8L8.2	pseudogene RP11-8L8.2	Chr14: 101.587193	0.0197267	--	--	0.318918	138	0.000123338	0	0	1
ENSG00000056998	8908	48254	GYG2	glycogenin 2	ChrX: 2.828788	1.54855	--	--	0.318913	138	0.000123372	0	0	1
ENSG00000156735.6	9530	31270	BAG4	BCL2-associated athanogene 4	Chr8: 38.050206	3.38175	--	--	-0.318815	138	0.000124012	0.432006	-0.0795271	0.699364
ENSG00000230490			RP11-141M1.3	long intergenic non-coding RNA RP11-141M1.3	Chr13: 33.355206	0.0555523	--	--	0.318806	138	0.00012407	0	0	1
ENSG00000164484.7	114801	14175	TMEM200A	transmembrane protein 200A	Chr6: 130.686879	0.0700286	--	--	0.318715	138	0.000124663	0	0	1
ENSG00000240342.2	100130562		RPS2P5	ribosomal protein S2 pseudogene 5	Chr12: 118.683877	4.97164	--	--	0.318572	138	0.000125605	0	0	1
ENSG00000182057.4			Z83851.3	Z83851.3	Chr22: 42.665759	0.0450115	--	--	0.318557	138	0.000125706	0	0	1
ENSG00000135604.9	8676	2792	STX11	syntaxin 11	Chr6: 144.471663	0.254947	--	--	0.318541	138	0.000125814	0	0.712205	4.48073e-05
ENSG00000167306	4645	49481	MYO5B	myosin VB	Chr18: 49.822813	0.106568	--	--	0.318534	138	0.000125858	0.408365	-0.551746	0.0034776
ENSG00000226327			RP11-350G13.1	processed pseudogene RP11-350G13.1	Chr9: 88.324454	0.0034273	--	--	0.318359	138	0.000127025	0	0	1
ENSG00000114473.9	84223	32776	IQCG	IQ motif containing G	Chr3: 197.615946	1.52538	--	--	0.318275	138	0.000127585	0.280763	-0.0550073	0.789553
ENSG00000188938	158293		FAM120AOS	family with sequence similarity 120A opposite strand	Chr9: 93.446494	3.15585	--	--	0.318204	138	0.000128064	0	0	1
ENSG00000131378	23180	18745	RFTN1	raftlin, 2C lipid raft linker 1	Chr3: 16.313574	2.1159	--	--	0.318102	138	0.000128749	0.400462	0.688757	0.000100064
ENSG00000261409.1			RP6-24A23.7	pseudogene RP6-24A23.7	ChrX: 107.963179	0.0410943	--	--	0.318098	138	0.000128774	0	0	1
ENSG00000104412.3			TTC35	TTC35	Chr8: 109.455830	4.07236	--	--	0.317988	138	0.00012952	0	-0.148087	0.47032
ENSG00000188820.8	441168	25235	FAM26F	family with sequence similarity 26, member F	Chr6: 116.782533	0.409801	--	--	0.317981	138	0.000129567	0	0	1
ENSG00000234232			RP11-353N4.5	long intergenic non-coding RNA RP11-353N4.5	Chr1: 149.677498	0.0295153	--	--	0.317844	138	0.000130506	0	0	1
ENSG00000255587	401258		RAB44	RAB44, 2C member RAS oncogene family	Chr6: 36.697851	0.00845773	--	--	0.317832	138	0.000130584	0	0	1
ENSG00000100599	79890	11748	RIN3	Ras and Rab interactor 3	Chr14: 92.513774	0.747321	--	--	0.317632	138	0.000131965	0	0.793505	1.3236e-06
ENSG00000082512.10	7188	27079	TRAF5	TNF receptor-associated factor 5	Chr1: 211.499957	0.691897	--	--	0.31755	138	0.000132531	0	-0.19572	0.337958
ENSG00000197448.9	373156	41075	GSTK1	glutathione S-transferase kappa 1	Chr7: 142.941186	2.90377	--	--	0.317514	138	0.000132783	0.311564	-0.481024	0.0128573
ENSG00000183844.12	54097	10766	FAM3B	family with sequence similarity 3, member B	Chr21: 42.676139	0.0270153	--	--	0.317452	138	0.000133211	0.32949	0	1
ENSG00000249271.2			AC084854.4	long intergenic non-coding RNA AC084854.4	Chr15: 66.108640	0.00966907	--	--	0.317407	138	0.000133529	0	0	1
ENSG00000182253.10	23336	9081	SYNM	synemin, intermediate filament protein	Chr15: 99.638420	2.94041	--	--	0.317349	138	0.000133938	0.311439	0	1
ENSG00000248254.1			AC092597.3	long intergenic non-coding RNA AC092597.3	Chr4: 47.558748	0.416728	--	--	0.31696	138	0.000136689	0	0	1
ENSG00000046651	8481	2677	OFD1	oral-facial-digital syndrome 1	ChrX: 13.734745	3.12659	--	--	0.316809	138	0.000137777	0.290842	0.131002	0.523545
ENSG00000126749	10436	4617	EMG1	EMG1 N1-specific pseudouridine methyltransferase	Chr12: 6.970893	2.66546	--	--	0.316803	138	0.000137817	0	0.608354	0.000975931
ENSG00000198865.5	100129792	79247	CCDC152	coiled-coil domain containing 152	Chr5: 42.756903	0.323497	--	--	0.316423	138	0.000140575	0	0	1
ENSG00000261098.1			RP11-819C21.1	pseudogene RP11-819C21.1	Chr11: 107.182858	1.97809	--	--	-0.316229	138	0.000142009	0	0	1
ENSG00000013288.4	23324	7411	MAN2B2	mannosidase, alpha, class 2B, member 2	Chr4: 6.576902	1.56386	--	--	0.316176	138	0.000142405	0.350175	0.0675547	0.74299
ENSG00000186496	252884	51685	ZNF396	zinc finger protein 396	Chr18: 35.366697	0.208477	--	--	0.316105	138	0.000142934	0	0	1
ENSG00000150977.9	196383	12723	RILPL2	Rab interacting lysosomal protein-like 2	Chr12: 123.899936	2.01674	--	--	0.316065	138	0.000143229	0.468395	0	1
ENSG00000254827.1	5003	122153	SLC22A18AS	solute carrier family 22 (organic cation transporter), member 18 antisense	Chr11: 2.909010	0.051547	--	--	0.31606	138	0.000143267	0	0	1
ENSG00000147251	139818	70950	DOCK11	dedicator of cytokinesis 11	ChrX: 118.495898	0.57854	--	--	0.315985	138	0.000143825	0.45116	0.778999	2.75648e-06
ENSG00000010704	3077	88330	HFE	hemochromatosis	Chr6: 26.087281	0.287448	--	--	0.315962	138	0.000143999	0.215178	0.185971	0.363031
ENSG00000179796.7	116135	14190	LRRC3B	leucine rich repeat containing 3B	Chr3: 26.664297	3.11033	--	--	-0.315914	138	0.000144361	0	-0.203821	0.317936
ENSG00000228754.1			RP11-534L6.3	pseudogene RP11-534L6.3	Chr10: 49.953590	0.00212732	--	--	0.315862	138	0.000144753	0	0	1
ENSG00000234389.1			AC007278.3	long intergenic non-coding RNA AC007278.3	Chr2: 103.055173	0.0492479	--	--	0.315821	138	0.000145062	0	0	1
ENSG00000177406.4			RP11-218M22.1	pseudogene RP11-218M22.1	Chr12: 0.740057	0.899832	--	--	0.315794	138	0.000145262	0	0	1
ENSG00000259423.1			RP11-265N7.2	pseudogene RP11-265N7.2	Chr15: 39.459940	0.00403771	--	--	0.315787	138	0.000145321	0	0	1
ENSG00000257764			RP11-1143G9.4	Ensembl antisense expressed sequence RP11-1143G9.4	Chr12: 69.353493	0.878123	--	--	0.315632	138	0.000146499	0	0	1
ENSG00000128573	93986	33482	FOXP2	forkhead box P2	Chr7: 114.086327	0.125141	--	--	0.315596	138	0.000146772	0.3501	-0.399941	0.0429298
ENSG00000228817	100874322		BACH1-IT2	BACH1 intronic transcript 2	Chr21: 29.370497	0.0160829	--	--	0.315579	138	0.000146899	0	0	1
ENSG00000242512			RP11-416O18.1	long intergenic non-protein coding RNA 1206	Chr3: 181.952343	0.00319897	--	--	0.315551	138	0.000147112	0	0	1
ENSG00000201564.1			7SK	7SK small nuclear pseudogene, Chr 11 at 9.702471 Mb	Chr11: 9.702471	0.00569906	--	--	0.315527	138	0.0001473	0	0	1
ENSG00000139832.3	55647	9856	RAB20	RAB20, member RAS oncogene family	Chr13: 111.175417	0.859775	--	--	0.315406	138	0.000148228	0.388205	-0.2222	0.275277
ENSG00000146376	93663	14135	ARHGAP18	Rho GTPase activating protein 18	Chr6: 129.576132	0.639681	--	--	0.315402	138	0.000148255	0	0.119476	0.561014
ENSG00000163638.9	56999	18821	ADAMTS9	ADAM metallopeptidase with thrombospondin type 1 motif, 9	Chr3: 64.501489	0.763453	--	--	0.315397	138	0.000148296	0	0.104271	0.612215
ENSG00000108518.7	5216	3684	PFN1	profilin 1	Chr17: 4.848947	5.92798	--	--	0.315381	138	0.00014842	0.504822	0.555475	0.00322009
ENSG00000254901	729991	47492	MEF2BNB	MEF2B neighbor	Chr19: 19.176903	1.15905	--	--	0.315378	138	0.00014844	0	0	1
ENSG00000124019.9	79843	65263	FAM124B	family with sequence similarity 124B	Chr2: 225.243415	0.200851	--	--	0.315377	138	0.000148449	0.346665	0	1
ENSG00000136867.6	1318	37536	SLC31A2	solute carrier family 31 (copper transporters), member 2	Chr9: 115.913222	0.657642	--	--	0.315245	138	0.000149469	0.295493	-0.0497071	0.809446
ENSG00000108405.3	5023	1921	P2RX1	purinergic receptor P2X, ligand-gated ion channel, 1	Chr17: 3.799886	0.221846	--	--	0.315243	138	0.000149491	0.286263	0.434716	0.026467
ENSG00000270560			APOOP1	apolipoprotein O pseudogene 1	Chr5: 156.924119	0.0027148	--	--	0.315216	138	0.000149696	0	0	1
ENSG00000071205.7	79658	12695	ARHGAP10	Rho GTPase activating protein 10	Chr4: 148.653214	0.830333	--	--	0.315063	138	0.000150889	0.522093	-0.262465	0.195202
ENSG00000105854	5445	385	PON2	paraoxonase 2	Chr7: 95.404863	4.7561	--	--	0.314887	138	0.000152276	0.264041	-0.0541153	0.792893
ENSG00000133256.8	5158	237	PDE6B	phosphodiesterase 6B, cGMP-specific, rod, beta	Chr4: 0.619373	1.43014	--	--	0.31477	138	0.000153202	0.162465	-0.217688	0.285393
ENSG00000182704	25987	41045	TSKU	tsukushi, 2C small leucine rich proteoglycan	Chr11: 76.782251	0.600588	--	--	0.314736	138	0.000153473	0.250519	-0.19882	0.330209
ENSG00000169594	646	31048	BNC1	basonuclin 1	Chr15: 83.255903	0.0186839	--	--	0.314628	138	0.000154336	0.367202	-0.0831408	0.686369
ENSG00000137500.5	60492	23328	CCDC90B	coiled-coil domain containing 90B	Chr11: 82.976907	1.87546	--	--	0.314581	138	0.00015471	0	-0.467387	0.0160622
ENSG00000262768.1			RP11-353N14.1	pseudogene RP11-353N14.1	Chr17: 77.774397	0.010615	--	--	0.314562	138	0.000154862	0	0	1
ENSG00000239557.1			RP11-168J18.6	pseudogene RP11-168J18.6	Chr3: 52.407668	0.450961	--	--	0.314559	138	0.000154887	0	0	1
ENSG00000136518	86	55811	ACTL6A	actin-like 6A	Chr3: 179.562880	1.84528	--	--	0.3145	138	0.000155361	0.452868	0.537784	0.00460321
ENSG00000118946.7	27253	8700	PCDH17	protocadherin 17	Chr13: 58.205944	1.35238	--	--	0.314492	138	0.000155432	0.414546	-0.208924	0.305705
ENSG00000173598.9	11163	41726	NUDT4	nudix (nucleoside diphosphate linked moiety X)-type motif 4	Chr12: 93.771659	3.03876	--	--	0.314467	138	0.000155628	0	-0.343585	0.0856964
ENSG00000259375.1			RP11-815J21.2	pseudogene RP11-815J21.2	Chr15: 86.122277	0.104982	--	--	0.314412	138	0.000156071	0	0	1
ENSG00000172322	160364	51378	CLEC12A	C-type lectin domain family 12, 2C member A	Chr12: 9.951316	0.0391164	--	--	0.314325	138	0.000156778	0.402344	0.450265	0.0209878
ENSG00000259407.1			RP11-158M2.3	pseudogene RP11-158M2.3	Chr15: 86.287340	1.13039	--	--	0.31432	138	0.000156817	0	0	1
ENSG00000224329	100874059		LINC00297	long intergenic non-protein coding RNA 297	Chr13: 29.872613	0.0017261	--	--	0.314292	138	0.000157045	0	0	1
ENSG00000141404	2774	68222	GNAL	guanine nucleotide binding protein (G protein), 2C alpha activating activity polypeptide, 2C olfactory type	Chr18: 11.688956	0.467729	--	--	0.314284	138	0.000157114	0.318033	-0.31662	0.115048
ENSG00000232283.1			RP11-240L7.4	pseudogene RP11-240L7.4	Chr9: 99.008744	0.455402	--	--	0.314261	138	0.000157299	0	0	1
ENSG00000253636.1			RP11-531A24.5	pseudogene RP11-531A24.5	Chr8: 73.964413	3.48704	--	--	-0.314216	138	0.000157662	0	0	1
ENSG00000152518.5	678	5027	ZFP36L2	ZFP36 ring finger protein-like 2	Chr2: 43.449541	2.74711	--	--	0.314198	138	0.000157812	0.385337	0.155752	0.447387
ENSG00000083814	79891		ZNF671	zinc finger protein 671	Chr19: 57.719751	3.72108	--	--	-0.314194	138	0.000157848	0	0	1
ENSG00000251429.1			RP11-597D13.7	pseudogene RP11-597D13.7	Chr4: 159.191530	0.799226	--	--	0.314125	138	0.000158409	0	0	1
ENSG00000167601	558	7583	AXL	AXL receptor tyrosine kinase	Chr19: 41.219203	2.21365	--	--	0.314009	138	0.00015936	0.299501	0.352219	0.0776153
ENSG00000134470	3601	1650	IL15RA	interleukin 15 receptor, 2C alpha	Chr10: 5.937569	0.429786	--	--	0.313815	138	0.000160971	0.265615	-0.0724935	0.724891
ENSG00000179455.6	7681	4143	MKRN3	makorin ring finger protein 3	Chr15: 23.810454	0.278852	--	--	0.313782	138	0.000161242	0.174751	-0.499622	0.00935569
ENSG00000177096.4	150368	18578	FAM109B	family with sequence similarity 109, member B	Chr22: 42.470255	0.508952	--	--	0.313681	138	0.000162085	0.338217	0	1
ENSG00000173846	1263	20865	PLK3	polo-like kinase 3	Chr1: 44.800225	1.3946	--	--	0.313601	138	0.000162757	0.407588	-0.0517852	0.801632
ENSG00000164120.9	3248	68095	HPGD	hydroxyprostaglandin dehydrogenase 15-(NAD)	Chr4: 175.411328	0.0903644	--	--	0.313601	138	0.000162761	0.341519	0.242943	0.231749
ENSG00000126262	2867	90886	FFAR2	free fatty acid receptor 2	Chr19: 35.443907	0.0910617	--	--	0.313554	138	0.000163157	0.358548	0.507742	0.00809851
ENSG00000229299			RP4-583P15.10	Ensembl antisense expressed sequence RP4-583P15.10	Chr20: 63.744689	4.73072	--	--	-0.313533	138	0.000163334	0	0	1
ENSG00000132432.9	23480	40767	SEC61G	Sec61 gamma subunit	Chr7: 54.819943	4.13611	--	--	0.313478	138	0.000163795	0	0.304383	0.13057
ENSG00000269906			RP11-248J18.2	sense intronic	Chr14: 50.662511	0.617883	--	--	0.313461	138	0.000163943	0	0	1
ENSG00000090382.2	4069	121490	LYZ	lysozyme	Chr12: 69.742121	0.798737	--	--	0.313377	138	0.000164653	0.290692	0.235353	0.24711
ENSG00000250033.1			RP11-725C19.1	pseudogene RP11-725C19.1	Chr4: 138.978618	0.153318	--	--	0.313347	138	0.000164904	0	0	1
ENSG00000013588.5	9052	2961	GPRC5A	G protein-coupled receptor, family C, group 5, member A	Chr12: 13.043716	0.203754	--	--	0.31333	138	0.000165053	0.41663	0.0306729	0.881755
ENSG00000177425.6	5074	1940	PAWR	PRKC, apoptosis, WT1, regulator	Chr12: 79.968759	0.613293	--	--	0.313322	138	0.000165119	0.411682	-0.313729	0.118585
ENSG00000159263	6493	3716	SIM2	single-minded family bHLH transcription factor 2	Chr21: 36.699133	1.37076	--	--	-0.313218	138	0.000166013	0.391899	-0.138181	0.500835
ENSG00000197465	2996	88655	GYPE	glycophorin E (MNS blood group)	Chr4: 143.870867	0.0411314	--	--	0.313188	138	0.000166262	0	0	1
ENSG00000185043.6	10519	4654	CIB1	calcium and integrin binding 1 (calmyrin)	Chr15: 90.773207	3.57628	--	--	0.313072	138	0.000167262	0.598225	0.105984	0.60635
ENSG00000183018	124976	71040	SPNS2	spinster homolog 2	Chr17: 4.498838	2.76124	--	--	0.313059	138	0.000167378	0	0.17421	0.394686
ENSG00000220831.3			RP11-424A16.1	pseudogene RP11-424A16.1	Chr6: 86.923955	0.00372616	--	--	0.312997	138	0.000167913	0	0	1
ENSG00000104833	10382	55952	TUBB4A	tubulin, 2C beta 4A class IVa	Chr19: 6.494319	9.23044	--	--	-0.31292	138	0.000168574	0	0	1
ENSG00000064961	10362	74949	HMG20B	high mobility group 20B	Chr19: 3.572777	2.5367	--	--	0.312915	138	0.000168619	0.488418	0.0316243	0.878114
ENSG00000257027.1			RP11-705C15.3	pseudogene RP11-705C15.3	Chr12: 9.811163	0.117286	--	--	0.312894	138	0.000168802	0	0	1
ENSG00000137266.10	63027	41457	SLC22A23	solute carrier family 22, member 23	Chr6: 3.283699	1.26161	--	--	0.312837	138	0.000169301	0	-0.15591	0.44692
ENSG00000159167	6781	2374	STC1	stanniocalcin 1	Chr8: 23.841915	0.438145	--	--	0.312806	138	0.000169575	0.353992	-0.201336	0.323999
ENSG00000257611.1			RP11-185N2.1	pseudogene RP11-185N2.1	Chr12: 106.563782	0.00187668	--	--	0.312704	138	0.000170465	0	0	1
ENSG00000144642	27303	49388	RBMS3	RNA binding motif, 2C single stranded interacting protein 3	Chr3: 29.280982	0.430787	--	--	0.312541	138	0.000171902	0	0.0395595	0.847845
ENSG00000187498	1282	20437	COL4A1	collagen, 2C type IV, 2C alpha 1	Chr13: 110.148963	1.91603	--	--	0.312526	138	0.000172028	0.440406	-0.145873	0.477056
ENSG00000261710.1			RP11-953B20.1	pseudogene RP11-953B20.1	Chr8: 143.171188	0.379929	--	--	0.312503	138	0.000172232	0	0	1
ENSG00000261055.1			RP11-195M16.3	pseudogene RP11-195M16.3	Chr1: 110.438595	0.00275326	--	--	0.312502	138	0.000172246	0	0	1
ENSG00000259206.1			RP13-608F4.8	pseudogene RP13-608F4.8	Chr15: 82.710856	0.127004	--	--	-0.312443	138	0.000172771	0	0	1
ENSG00000204424.8	259215	10938	LY6G6F	lymphocyte antigen 6 complex, locus G6F	Chr6: 31.678129	0.00670949	--	--	0.312372	138	0.000173399	0	0	1
ENSG00000120279.6	80177	11833	MYCT1	myc target 1	Chr6: 153.019030	0.888847	--	--	0.312109	138	0.000175761	0.403684	0.200531	0.325978
ENSG00000132423.6	51805	9683	COQ3	coenzyme Q3 homolog, methyltransferase	Chr6: 99.817276	3.52369	--	--	-0.312077	138	0.000176051	0.327496	-0.236451	0.244848
ENSG00000163902	6184	2213	RPN1	ribophorin I	Chr3: 128.619970	4.20897	--	--	0.31198	138	0.000176924	0.272417	-0.505207	0.00847483
ENSG00000087884.10	28971	11658	AAMDC	adipogenesis associated, Mth938 domain containing	Chr11: 77.532155	1.84099	--	--	0.311972	138	0.000176998	0.323478	0	1
ENSG00000152952.7	5352	22681	PLOD2	procollagen-lysine, 2-oxoglutarate 5-dioxygenase 2	Chr3: 145.787227	2.06001	--	--	0.311918	138	0.00017749	0.416818	-0.0921313	0.654421
ENSG00000229502.1			RP11-52J3.2	pseudogene RP11-52J3.2	Chr6: 158.293603	0.622411	--	--	0.311793	138	0.000178633	0	0	1
ENSG00000178033.5	254228	17807	FAM26E	family with sequence similarity 26, member E	Chr6: 116.836763	0.12193	--	--	0.311767	138	0.000178874	0	0	1
ENSG00000188015.5	6274	2223	S100A3	S100 calcium binding protein A3	Chr1: 153.519805	0.213105	--	--	0.311689	138	0.000179583	0.307912	0.0950782	0.644073
ENSG00000104067	7082	2445	TJP1	tight junction protein 1	Chr15: 29.699367	2.68907	--	--	0.311664	138	0.000179821	0.357234	-0.369381	0.0632898
ENSG00000155115.6	112495	12121	GTF3C6	general transcription factor IIIC, polypeptide 6, alpha 35kDa	Chr6: 111.279763	4.12831	--	--	0.311616	138	0.000180261	0	-0.266061	0.188928
ENSG00000136167	3936	80174	LCP1	lymphocyte cytosolic protein 1 (L-plastin)	Chr13: 46.125920	2.16209	--	--	0.311583	138	0.000180568	0.611551	0.610655	0.00092212
ENSG00000157554.14	2078	15848	ERG	v-ets erythroblastosis virus E26 oncogene homolog (avian)	Chr21: 39.751949	0.666425	--	--	0.311534	138	0.000181025	0.395596	-0.177201	0.386493
ENSG00000198855.2	11153	5139	FICD	FIC domain containing	Chr12: 108.908962	1.45708	--	--	0.311462	138	0.000181693	0	0	1
ENSG00000068903	22933	40823	SIRT2	sirtuin 2	Chr19: 38.878555	5.42985	--	--	0.311411	138	0.000182161	0.306492	-0.467255	0.0160962
ENSG00000104611.7	63898	11117	SH2D4A	SH2 domain containing 4A	Chr8: 19.171128	0.295638	--	--	0.311295	138	0.000183252	0.427543	0.125727	0.540542
ENSG00000257261.1			RP11-96H19.1	pseudogene RP11-96H19.1	Chr12: 46.777462	0.232301	--	--	0.311288	138	0.000183316	0	0	1
ENSG00000103472.5	653390		RRN3P2	RNA polymerase I transcription factor homolog pseudogene 2	Chr16: 29.086163	0.960443	--	--	0.311166	138	0.000184464	0	0	1
ENSG00000070756	26986	37638	PABPC1	poly(A) binding protein, 2C cytoplasmic 1	Chr8: 100.685816	5.69648	--	--	0.311162	138	0.000184499	0.375191	0.51862	0.00663873
ENSG00000109321.6	374	1252	AREG	amphiregulin	Chr4: 75.310851	0.0207947	--	--	0.311149	138	0.000184621	0.291094	-0.0881137	0.668629
ENSG00000235174.1	285785		RPL39P3	ribosomal protein L39 pseudogene 3	Chr6: 74.082831	7.23887	--	--	0.311042	138	0.000185638	0	0	1
ENSG00000165807.3	145376	52094	PPP1R36	protein phosphatase 1, regulatory subunit 36	Chr14: 65.016620	0.161396	--	--	0.311031	138	0.000185741	0	0	1
ENSG00000149131	710	44	SERPING1	serpin peptidase inhibitor, 2C clade G (C1 inhibitor), 2C member 1	Chr11: 57.597387	3.34205	--	--	0.31103	138	0.000185754	0.341161	-0.000892122	0.996549
ENSG00000265554			RP11-419J16.1	long intergenic non-coding RNA RP11-419J16.1	Chr18: 10.125340	0.00401451	--	--	0.310964	138	0.000186378	0	0	1
ENSG00000101384	182	180	JAG1	jagged 1	Chr20: 10.637684	1.42227	--	--	0.310945	138	0.000186557	0.345064	0.126787	0.537107
ENSG00000125691	9349	68103	RPL23	ribosomal protein L23	Chr17: 38.847865	5.72614	--	--	0.310926	138	0.000186743	0	0.0141956	0.945127
ENSG00000266767			RP11-678G15.2	Ensembl antisense expressed sequence RP11-678G15.2	Chr18: 7.741310	0.00420383	--	--	0.310898	138	0.000187005	0	0	1
ENSG00000130513	9518	3576	GDF15	growth differentiation factor 15	Chr19: 18.374731	0.359061	--	--	0.3108	138	0.000187945	0.380782	-0.0767282	0.709485
ENSG00000021300	58473	8449	PLEKHB1	pleckstrin homology domain containing, 2C family B (evectins) member 1	Chr11: 73.646178	6.27717	--	--	0.310777	138	0.000188165	0.412201	-0.243925	0.22981
ENSG00000133138	54885	41196	TBC1D8B	TBC1 domain family, 2C member 8B (with GRAM domain)	ChrX: 106.802680	0.114741	--	--	0.310759	138	0.000188338	0	-0.359342	0.0713964
ENSG00000172716	91607	89175	SLFN11	schlafen family member 11	Chr17: 35.350305	1.10903	--	--	0.310727	138	0.000188654	0	0	1
ENSG00000065833	4199	20540	ME1	malic enzyme 1, 2C NADP(+)-dependent, 2C cytosolic	Chr6: 83.210389	2.24678	--	--	0.310533	138	0.000190528	0.359728	0	1
ENSG00000177173.5	728589		NAP1L4P1	nucleosome assembly protein 1-like 4 pseudogene 1	Chr1: 117.075558	0.0486922	--	--	0.310533	138	0.000190532	0	0	1
ENSG00000245067.2			RP11-12A1.1	pseudogene RP11-12A1.1	Chr4: 57.975928	1.36582	--	--	0.310501	138	0.000190845	0	0	1
ENSG00000141098	81577	10361	GFOD2	glucose-fructose oxidoreductase domain containing 2	Chr16: 67.674531	4.60112	--	--	-0.310492	138	0.000190926	0	-0.470293	0.0153294
ENSG00000070193.4	2255	3284	FGF10	fibroblast growth factor 10	Chr5: 44.303646	0.0325138	--	--	0.310389	138	0.000191931	0.284195	-0.297954	0.139309
ENSG00000227376.1	2508		FTH1P16	ferritin, heavy polypeptide 1 pseudogene 16	Chr11: 77.445520	3.89363	--	--	0.310233	138	0.000193469	0	0	1
ENSG00000242795.2			RP11-3K16.2	pseudogene RP11-3K16.2	Chr3: 169.331298	0.0086086	--	--	0.310222	138	0.000193574	0	0	1
ENSG00000253470.1			RP11-697B24.1	pseudogene RP11-697B24.1	Chr8: 126.761299	0.00405196	--	--	0.310208	138	0.000193717	0	0	1
ENSG00000219507.4	2501		FTH1P8	ferritin, heavy polypeptide 1 pseudogene 8	ChrX: 147.133753	2.43383	--	--	0.310173	138	0.000194059	0	0	1
ENSG00000069020	375449	42094	MAST4	microtubule associated serine/threonine kinase family member 4	Chr5: 66.596361	1.07849	--	--	0.310173	138	0.000194062	0	-0.122634	0.550628
ENSG00000160111	27151	49433	CPAMD8	C3 and PZP-like, 2C alpha-2-macroglobulin domain containing 8	Chr19: 16.892947	0.400278	--	--	0.310152	138	0.000194268	0	0	1
ENSG00000242660.1			RP11-1094M14.1	pseudogene RP11-1094M14.1	Chr17: 33.893536	0.00328842	--	--	0.310105	138	0.000194733	0	0	1
ENSG00000221413.1			AC023593.1	long intergenic non-coding RNA AC023593.1	Chr3: 127.383547	0.076209	--	--	0.310017	138	0.000195606	0	0	1
ENSG00000198826.6	9824	8862	ARHGAP11A	Rho GTPase activating protein 11A	Chr15: 32.907691	0.289374	--	--	0.30999	138	0.000195875	0	0.359776	0.0710307
ENSG00000164692	1278	69	COL1A2	collagen, 2C type I, 2C alpha 2	Chr7: 94.394561	1.51397	--	--	0.309987	138	0.000195907	0.318279	0.287034	0.155103
ENSG00000183762.8	83999	12935	KREMEN1	kringle containing transmembrane protein 1	Chr22: 29.469066	1.99051	--	--	0.30989	138	0.000196879	0.321232	0.0312201	0.879661
ENSG00000128011.4	57622	12729	LRFN1	leucine rich repeat and fibronectin type III domain containing 1	Chr19: 39.797208	3.5964	--	--	-0.309853	138	0.000197249	0.375407	-0.165897	0.417973
ENSG00000234546			RP3-510D11.2	long intergenic non-coding RNA RP3-510D11.2	Chr1: 9.182204	0.0891206	--	--	0.309788	138	0.000197907	0	0	1
ENSG00000167862	3396	1185	ICT1	immature colon carcinoma transcript 1	Chr17: 75.012670	4.10717	--	--	-0.309742	138	0.000198371	0.485496	-0.068229	0.740511
ENSG00000183423	345193	19426	LRIT3	leucine-rich repeat, 2C immunoglobulin-like and transmembrane domains 3	Chr4: 109.848202	0.767151	--	--	-0.309727	138	0.000198521	0.326131	-0.125401	0.541604
ENSG00000147113.12	79742	23469	CXorf36	chromosome X open reading frame 36	ChrX: 45.007619	1.02768	--	--	0.309675	138	0.000199043	0	0	1
ENSG00000035403	7414	7594	VCL	vinculin	Chr10: 73.995193	3.3281	--	--	0.309651	138	0.000199292	0.756108	0.124793	0.543581
ENSG00000233956.1	100499261		BTF3P6	basic transcription factor 3 pseudogene 6	Chr21: 34.890917	0.0354371	--	--	0.309648	138	0.000199318	0	0	1
ENSG00000198805	4860	227	PNP	purine nucleoside phosphorylase	Chr14: 20.468954	1.81905	--	--	0.309607	138	0.00019974	0	0	1
ENSG00000173821	57674	45439	RNF213	ring finger protein 213	Chr17: 80.260866	1.76274	--	--	0.30952	138	0.000200626	0	0	1
ENSG00000175854	375757	27878	SWI5	SWI5 recombination repair homolog (yeast)	Chr9: 128.275379	2.62089	--	--	0.309487	138	0.000200964	0.328166	0	1
ENSG00000215142			RP11-292B8.1	RP11-292B8.1	--	0.1718	--	--	0.309434	138	0.0002015	0	0	1
ENSG00000234617.1	100873954		SNRK-AS1	SNRK antisense RNA 1	Chr3: 43.391136	3.80243	--	--	-0.309107	138	0.00020488	0	0	1
ENSG00000079462	5050	1933	PAFAH1B3	platelet-activating factor acetylhydrolase 1b, 2C catalytic subunit 3 (29kDa)	Chr19: 42.297033	5.2543	--	--	-0.309103	138	0.000204921	0.366874	0.176379	0.388734
ENSG00000157657.10	114991		ZNF618	zinc finger protein 618	Chr9: 116.638562	2.32082	--	--	-0.309005	138	0.000205938	0	0	1
ENSG00000205021	6349	2242	CCL3L1	chemokine (C-C motif) ligand 3-like 1	Chr17: 0.005000	0.0972487	--	--	0.308924	138	0.000206785	0	0	1
ENSG00000271350			CTD-2384B9.1	processed pseudogene CTD-2384B9.1	Chr11: 47.041027	0.0325367	--	--	0.30885	138	0.00020757	0	0	1
ENSG00000176014	84617	69414	TUBB6	tubulin, 2C beta 6 class V	Chr18: 12.307669	2.44783	--	--	0.308818	138	0.000207909	0.383385	0.0246627	0.904809
ENSG00000173988	220416	52823	LRRC63	leucine rich repeat containing 63	Chr13: 46.211943	0.128345	--	--	0.308751	138	0.000208614	0	0	1
ENSG00000064886	1117	74516	CHI3L2	chitinase 3-like 2	Chr1: 111.200771	0.221439	--	--	0.308742	138	0.000208705	0	0	1
ENSG00000266970			RP11-806H10.4	long intergenic non-coding RNA RP11-806H10.4	Chr17: 78.360453	0.0596434	--	--	0.308726	138	0.000208877	0	0	1
ENSG00000257408.1			RP11-645C24.4	pseudogene RP11-645C24.4	Chr16: 21.950186	0.00926062	--	--	0.3087	138	0.00020915	0	0	1
ENSG00000141510	7157	460	TP53	tumor protein p53	Chr17: 7.661779	1.22248	--	--	0.308567	138	0.000210564	0.195519	0	1
ENSG00000012124	933	31052	CD22	CD22 molecule	Chr19: 35.319261	1.64839	--	--	0.308548	138	0.000210767	0.383559	0.652522	0.0003029
ENSG00000128645	3231	7772	HOXD1	homeobox D1	Chr2: 176.188579	0.334526	--	--	0.308496	138	0.000211325	0.349313	0.029218	0.887328
ENSG00000151552.7	5860	271	QDPR	quinoid dihydropteridine reductase	Chr4: 17.461884	5.42564	--	--	0.308446	138	0.000211857	0.315046	-0.454542	0.0196552
ENSG00000256176.1			RP11-627K11.3	pseudogene RP11-627K11.3	Chr12: 31.464551	0.0108479	--	--	0.308422	138	0.000212121	0	0	1
ENSG00000228651.1			RP11-556E13.1	pseudogene RP11-556E13.1	Chr10: 54.316462	0.0104486	--	--	0.308419	138	0.00021215	0	0	1
ENSG00000270670			RP11-248C1.3	processed pseudogene RP11-248C1.3	Chr10: 89.837612	0.138828	--	--	0.30841	138	0.000212247	0	0	1
ENSG00000260439.1			LA16c-366D3.1	LA16c-366D3.1	Chr16: 0.971033	0.355721	--	--	0.308337	138	0.000213032	0	0	1
ENSG00000143032	343472	10572	BARHL2	BarH-like homeobox 2	Chr1: 90.711539	5.15479	--	--	-0.308232	138	0.00021417	0.364648	-0.324304	0.106021
ENSG00000185896.9	3916	4061	LAMP1	lysosomal-associated membrane protein 1	Chr13: 113.951556	5.17653	--	--	0.308104	138	0.000215564	0.366626	-0.336556	0.0927328
ENSG00000213023	84258	9617	SYT3	synaptotagmin III	Chr19: 50.621307	3.85048	--	--	-0.308029	138	0.00021638	0.364491	-0.348691	0.0808438
ENSG00000169291.5	126669	18186	SHE	Src homology 2 domain containing E	Chr1: 154.442248	0.579448	--	--	0.308024	138	0.00021643	0	0.0448857	0.827643
ENSG00000163462	80128	11815	TRIM46	tripartite motif containing 46	Chr1: 155.173787	4.26058	--	--	-0.307993	138	0.000216772	0.452473	-0.323596	0.106831
ENSG00000152749.7	160897	32506	GPR180	G protein-coupled receptor 180	Chr13: 95.254157	2.22992	--	--	-0.307929	138	0.000217472	0.282304	-0.491537	0.0107649
ENSG00000047849.17	4134	1780	MAP4	microtubule-associated protein 4	Chr3: 47.892182	5.09073	--	--	0.307827	138	0.000218596	0.458896	0	1
ENSG00000077150	4791	1873	NFKB2	nuclear factor of kappa light polypeptide gene enhancer in B-cells 2 (p49/p100)	Chr10: 102.394110	1.25975	--	--	0.307779	138	0.000219129	0.330575	0.6565	0.00027013
ENSG00000130940	54897	9824	CASZ1	castor zinc finger 1	Chr1: 10.636604	0.324586	--	--	0.307716	138	0.000219832	0.370783	-0.167893	0.412314
ENSG00000167535.3	784	20187	CACNB3	calcium channel, voltage-dependent, beta 3 subunit	Chr12: 49.208215	4.7505	--	--	-0.307708	138	0.000219916	0.289239	-0.0624501	0.761837
ENSG00000169744.8	9079	989	LDB2	LIM domain binding 2	Chr4: 16.503164	0.549899	--	--	0.307631	138	0.000220772	0.612082	-0.13299	0.517208
ENSG00000113263.8	3702	4051	ITK	IL2-inducible T-cell kinase	Chr5: 156.607837	0.0331816	--	--	0.307469	138	0.000222585	0.413566	0.812824	4.53285e-07
ENSG00000136997	4609	31092	MYC	v-myc avian myelocytomatosis viral oncogene homolog	Chr8: 127.735434	0.964261	--	--	0.307402	138	0.000223348	0.229067	0.375814	0.0584824
ENSG00000079385	634	113536	CEACAM1	carcinoembryonic antigen-related cell adhesion molecule 1 (biliary glycoprotein)	Chr19: 42.507304	0.172488	--	--	0.307398	138	0.000223384	0.390415	-0.213676	0.294583
ENSG00000207118.1	85390		SNORD14D	small nucleolar RNA, C/D box 14D	Chr11: 122.929617	1.98782	--	--	-0.307386	138	0.000223523	0	0	1
ENSG00000224721.1			AC007182.6	long intergenic non-coding RNA AC007182.6	Chr14: 76.041231	0.0635342	--	--	0.30736	138	0.000223811	0	0	1
ENSG00000221366.1	100302197		MIR1306	microRNA 1306	Chr22: 20.073581	1.26437	--	--	-0.30722	138	0.000225408	0	0	1
ENSG00000251442.1			RP11-792D21.2	pseudogene RP11-792D21.2	Chr4: 79.567057	0.818763	--	--	0.307208	138	0.000225539	0	0	1
ENSG00000236882.3	202299		C5orf27	chromosome 5 open reading frame 27	Chr5: 95.187936	0.471067	--	--	0.3072	138	0.000225629	0	0	1
ENSG00000167083.2	2793	11325	GNGT2	guanine nucleotide binding protein (G protein), gamma transducing activity polypeptide 2	Chr17: 47.280153	0.153975	--	--	0.307085	138	0.000226947	0	0.531628	0.00518968
ENSG00000233276.2	2876	20155	GPX1	glutathione peroxidase 1	Chr3: 49.394609	4.59866	--	--	0.307012	138	0.000227774	0.163178	0.199891	0.327557
ENSG00000269303			CTD-2527I21.7	Ensembl antisense expressed sequence CTD-2527I21.7	Chr19: 34.998233	0.00687237	--	--	0.306897	138	0.000229106	0	0	1
ENSG00000102996.4	4324	20549	MMP15	matrix metallopeptidase 15 (membrane-inserted)	Chr16: 58.059470	2.52175	--	--	-0.306858	138	0.000229548	0.340178	-0.23917	0.239304
ENSG00000184785.4	644538	28065	SMIM10	small integral membrane protein 10	ChrX: 134.124968	1.52235	--	--	0.306815	138	0.000230052	0	0	1
ENSG00000116824.4	914	1338	CD2	CD2 molecule	Chr1: 117.297007	0.0584716	--	--	0.306772	138	0.000230546	0.510103	0.852038	3.34452e-08
ENSG00000255996.1			RP11-429A20.2	pseudogene RP11-429A20.2	Chr12: 5.141554	0.00870563	--	--	0.306735	138	0.000230973	0	0	1
ENSG00000181026	64782	23382	AEN	apoptosis enhancing nuclease	Chr15: 88.621296	1.64146	--	--	0.306735	138	0.000230978	0	0	1
ENSG00000172296.8	55304	105590	SPTLC3	serine palmitoyltransferase, long chain base subunit 3	Chr20: 12.989627	0.170102	--	--	0.306691	138	0.000231488	0	0.00312268	0.987921
ENSG00000204257	3108	4464	HLA-DMA	major histocompatibility complex, 2C class II, 2C DM alpha	Chr6: 32.948613	1.914	--	--	0.306647	138	0.000232006	0.329746	0	1
ENSG00000170684	162979	11185	ZNF296	zinc finger protein 296	Chr19: 45.071500	2.38475	--	--	-0.306601	138	0.000232543	0.294373	0	1
ENSG00000169499	59339	41822	PLEKHA2	pleckstrin homology domain containing, 2C family A (phosphoinositide binding specific) member 2	Chr8: 38.901235	0.925393	--	--	0.306589	138	0.000232685	0.429621	0.613369	0.00086196
ENSG00000158270	81035	34248	COLEC12	collectin sub-family member 12	Chr18: 0.316740	2.57006	--	--	0.306534	138	0.000233321	0.346262	0.309386	0.12405
ENSG00000133055.4	4608	3661	MYBPH	myosin binding protein H	Chr1: 203.136939	0.200004	--	--	0.306484	138	0.00023391	0	-0.102857	0.617071
ENSG00000106415.8	113263	15773	GLCCI1	glucocorticoid induced transcript 1	Chr7: 8.008425	3.81314	--	--	-0.306474	138	0.000234029	0.417928	-0.120677	0.557054
ENSG00000237989.1			AP001046.5	pseudogene AP001046.5	Chr21: 44.778027	0.220929	--	--	0.306419	138	0.00023468	0	0	1
ENSG00000162889.6	9261	56412	MAPKAPK2	mitogen-activated protein kinase-activated protein kinase 2	Chr1: 206.858289	3.69921	--	--	0.30641	138	0.000234788	0.359951	0.0734582	0.721372
ENSG00000117399	991	37459	CDC20	cell division cycle 20	Chr1: 43.358955	0.340306	--	--	0.306353	138	0.000235458	0.284102	0.638071	0.000453053
ENSG00000162722.8	25893	9135	TRIM58	tripartite motif containing 58	Chr1: 248.020501	0.0448966	--	--	0.306113	138	0.00023831	0	0.172172	0.400328
ENSG00000140511.7	145864	18654	HAPLN3	hyaluronan and proteoglycan link protein 3	Chr15: 89.420519	0.717376	--	--	0.306081	138	0.000238693	0	-0.287238	0.154797
ENSG00000087842.6	8544	2717	PIR	pirin (iron-binding nuclear protein)	ChrX: 15.402921	1.77822	--	--	0.305939	138	0.000240408	0.462646	-0.194994	0.339788
ENSG00000122574.6	644150	113391	WIPF3	WAS/WASL interacting protein family, member 3	Chr7: 29.846102	2.32565	--	--	-0.305938	138	0.000240411	0	-0.354675	0.075426
ENSG00000134871	1284	1390	COL4A2	collagen, 2C type IV, 2C alpha 2	Chr13: 110.305812	2.39233	--	--	0.305936	138	0.000240444	0.437259	-0.156912	0.44397
ENSG00000268833			AC011513.4	Ensembl antisense expressed sequence AC011513.4	Chr19: 41.757898	0.00221375	--	--	0.305927	138	0.000240548	0	0	1
ENSG00000239264	81567	11125	TXNDC5	thioredoxin domain containing 5 (endoplasmic reticulum)	Chr6: 7.881517	0.858657	--	--	0.305754	138	0.00024264	0	-0.02344	0.909509
ENSG00000120327.4	56122	69264	PCDHB14	protocadherin beta 14	Chr5: 140.602931	2.59785	--	--	-0.305679	138	0.000243564	0	-0.250224	0.217622
ENSG00000112175.6	653	22412	BMP5	bone morphogenetic protein 5	Chr6: 55.618443	0.129209	--	--	0.30567	138	0.000243664	0.360486	-0.133732	0.514853
ENSG00000104774	4125	37322	MAN2B1	mannosidase, 2C alpha, 2C class 2B, 2C member 1	Chr19: 12.646511	2.63977	--	--	0.305661	138	0.000243784	0.354321	0.379312	0.0559893
ENSG00000046604	1829	1464	DSG2	desmoglein 2	Chr18: 31.498043	0.143787	--	--	0.305587	138	0.000244683	0.398551	-0.184054	0.368087
ENSG00000262837.1			RP11-304F15.7	pseudogene RP11-304F15.7	Chr17: 47.911601	0.487457	--	--	-0.305549	138	0.00024515	0	0	1
ENSG00000109458.4	2549	1542	GAB1	GRB2-associated binding protein 1	Chr4: 144.257915	1.67685	--	--	0.305501	138	0.000245741	0.435831	-0.502155	0.00894706
ENSG00000161682	284069	19144	FAM171A2	family with sequence similarity 171, 2C member A2	Chr17: 44.353215	3.83737	--	--	-0.305462	138	0.000246226	0	0	1
ENSG00000177954.7	6232	803	RPS27	ribosomal protein S27	Chr1: 153.963235	5.56606	--	--	0.305409	138	0.000246872	0	0.476063	0.0139558
ENSG00000173020.6	156	1223	ADRBK1	adrenergic, beta, receptor kinase 1	Chr11: 67.033881	6.27762	--	--	-0.305251	138	0.00024884	0.306842	0.657581	0.000261777
ENSG00000196205.7	158078		EEF1A1P5	eukaryotic translation elongation factor 1 alpha 1 pseudogene 5	Chr9: 135.894816	7.59671	--	--	0.305248	138	0.000248878	0	0	1
ENSG00000055211	116254	16347	GINM1	glycoprotein integral membrane 1	Chr6: 149.566294	4.10948	--	--	0.305076	138	0.00025102	0	0	1
ENSG00000232133.1	100874399		IMPDH1P10	IMP (inosine monophosphate) dehydrogenase 1 pseudogene 10	Chr2: 202.002239	0.983295	--	--	0.304904	138	0.000253194	0	0	1
ENSG00000154589.2	23643	9109	LY96	lymphocyte antigen 96	Chr8: 74.903587	0.902095	--	--	0.304863	138	0.000253711	0.365176	0.231031	0.256148
ENSG00000119917	3437	1189	IFIT3	interferon-induced protein with tetratricopeptide repeats 3	Chr10: 89.327894	2.45538	--	--	0.304812	138	0.000254364	0	0.197989	0.332275
ENSG00000235387.1			RP11-327L3.1	pseudogene RP11-327L3.1	Chr9: 35.909480	0.693737	--	--	0.304705	138	0.000255723	0	0	1
ENSG00000179532	144132	87551	DNHD1	dynein heavy chain domain 1	Chr11: 6.497260	1.25541	--	--	0.304617	138	0.000256842	0	0.255034	0.208614
ENSG00000257453.1			RP11-290L1.3	pseudogene RP11-290L1.3	Chr12: 76.424274	2.33741	--	--	0.304541	138	0.000257826	0	0	1
ENSG00000260422.1			RP1-155D22.2	pseudogene RP1-155D22.2	Chr6: 164.505055	0.0227376	--	--	0.30445	138	0.000258994	0	0	1
ENSG00000146083.7	22838	8934	RNF44	ring finger protein 44	Chr5: 175.953698	4.46957	--	--	-0.304442	138	0.000259099	0	0.358708	0.0719346
ENSG00000173269	79812	11697	MMRN2	multimerin 2	Chr10: 86.935540	1.30192	--	--	0.304334	138	0.000260499	0.383595	-0.025527	0.901489
ENSG00000146242.5	7162	4859	TPBG	trophoblast glycoprotein	Chr6: 83.072923	0.165805	--	--	0.304277	138	0.000261247	0.483636	-1.95271e-05	0.999924
ENSG00000146399.1	134864	24938	TAAR1	trace amine associated receptor 1	Chr6: 132.966123	0.00138664	--	--	0.304261	138	0.000261447	0.269425	0.24566	0.226408
ENSG00000084754.6	3030	152	HADHA	hydroxyacyl-CoA dehydrogenase/3-ketoacyl-CoA thiolase/enoyl-CoA hydratase (trifunctional protein), alpha subunit	Chr2: 26.413504	4.8507	--	--	0.30417	138	0.000262644	0.161113	0.106321	0.605198
ENSG00000134612.7	219595		FOLH1B	folate hydrolase 1B	Chr11: 89.371683	0.131653	--	--	0.304166	138	0.000262688	0	0	1
ENSG00000184840.7	54732	68707	TMED9	transmembrane emp24 protein transport domain containing 9	Chr5: 177.019159	4.76191	--	--	0.304132	138	0.000263131	0	0.113336	0.581454
ENSG00000163508	8320	3971	EOMES	eomesodermin	Chr3: 27.715949	3.53483	--	--	-0.304129	138	0.000263172	0.353982	0.496995	0.00979566
ENSG00000140859	3801	83229	KIFC3	kinesin family member C3	Chr16: 57.758217	1.98585	--	--	0.304024	138	0.000264562	0.400579	-0.457994	0.0186306
ENSG00000270504			RP11-420L9.5	Ensembl antisense expressed sequence RP11-420L9.5	Chr6: 3.751111	0.637944	--	--	0.303929	138	0.000265809	0	0	1
ENSG00000143147.10	23432	17824	GPR161	G protein-coupled receptor 161	Chr1: 168.056823	0.661137	--	--	0.303723	138	0.000268549	0.30716	0.205207	0.314585
ENSG00000111679	5777	56589	PTPN6	protein tyrosine phosphatase, 2C non-receptor type 6	Chr12: 6.946468	1.22611	--	--	0.303723	138	0.000268549	0.273437	0.828273	1.7552e-07
ENSG00000249941.1			CTD-2046I8.1	long intergenic non-coding RNA CTD-2046I8.1	Chr5: 4.866634	0.00106651	--	--	0.303712	138	0.000268703	0	0	1
ENSG00000132702	60484	11045	HAPLN2	hyaluronan and proteoglycan link protein 2	Chr1: 156.619294	4.67564	--	--	0.303706	138	0.000268777	0.288396	-0.168259	0.411279
ENSG00000115896.11	5334	38155	PLCL1	phospholipase C-like 1	Chr2: 198.669426	1.17428	--	--	0.303698	138	0.000268889	0	-0.178816	0.382109
ENSG00000113396.8	28965	38385	SLC27A6	solute carrier family 27 (fatty acid transporter), member 6	Chr5: 128.181273	0.0943582	--	--	0.303633	138	0.000269757	0.2995	0.202811	0.320391
ENSG00000122378.9	84293	12356	FAM213A	family with sequence similarity 213, member A	Chr10: 82.167585	4.13712	--	--	0.303433	138	0.000272446	0.256635	0	1
ENSG00000117519.11	1266	37533	CNN3	calponin 3, acidic	Chr1: 95.362507	5.11017	--	--	0.303411	138	0.00027275	0.53001	0.0231517	0.910617
[truncated: 8,009 more rows]
