# Supplementary material for: A Cross-Species Systems Genetics Analysis Links APBB1IP as a Candidate for Schizophrenia and Prepulse Inhibition
Source: Front Behav Neurosci. 2019 Dec 10;13:266. doi: 10.3389/fnbeh.2019.00266 (PMC6914690; doi:10.3389/fnbeh.2019.00266)
Supplement: FIGURE S1 — Enriched Directed Acyclic Graph (DAG) taken from Webgestalt (Zhang et al., 2005; Wang et al., 2013, 2017) showing enriched Gene Ontology (GO) Biological Process (BP) categories for genes coexpressing with APBB1IP in human whole blood, taken from GTEXv5. Categories shown in red are enriched in the input dataset, whereas uncolored categories are non-enriched parent-categories. Each box lists the name of the GO category, the number of genes in that category and the significance of enrichment (p-value). [file Data_Sheet_1.ZIP › SupplementaryFiles/Supplementary_Table_6.txt]

Wikipathway ID	Wikipathway Name	Number of genes	FDR
WP3937	Microglia Pathogen Phagocytosis Pathway	21	0.00E+00
WP3945	TYROBP Causal Network	34	0.00E+00
WP2806	Human Complement System	13	2.14E-04
WP3877	Simplified Depiction of MYD88 Distinct Input-Output Pathway	6	5.39E-04
WP4146	Macrophage markers	4	4.93E-03
WP23	B Cell Receptor Signaling Pathway	10	1.89E-02
WP1449	Regulation of toll-like receptor signaling pathway	12	2.14E-02
WP3941	Oxidative Damage	6	3.20E-02
WP2328	Allograft Rejection	9	3.20E-02
WP558	Complement and Coagulation Cascades	7	3.73E-02
