# Supplementary material for: A Cross-Species Systems Genetics Analysis Links APBB1IP as a Candidate for Schizophrenia and Prepulse Inhibition
Source: Front Behav Neurosci. 2019 Dec 10;13:266. doi: 10.3389/fnbeh.2019.00266 (PMC6914690; doi:10.3389/fnbeh.2019.00266)
Supplement: FIGURE S1 — Enriched Directed Acyclic Graph (DAG) taken from Webgestalt (Zhang et al., 2005; Wang et al., 2013, 2017) showing enriched Gene Ontology (GO) Biological Process (BP) categories for genes coexpressing with APBB1IP in human whole blood, taken from GTEXv5. Categories shown in red are enriched in the input dataset, whereas uncolored categories are non-enriched parent-categories. Each box lists the name of the GO category, the number of genes in that category and the significance of enrichment (p-value). [file Data_Sheet_1.ZIP › SupplementaryFiles/Supplementary_Table_7.txt]

Ensembl Gene ID	Gene Symbol	Mutual Rank	Pearson Correlation	BioType	Chromosome	Chromosome Start	Chromosome End	Annotation
ENSG00000077420	APBB1IP	0	1.0	protein_coding	10	26727132	26856732	amyloid beta (A4) precursor protein-binding, family B, member 1 interacting protein
ENSG00000115935	WIPF1	1.4	0.86	protein_coding	2	175424300	175547644	WAS/WASL interacting protein family, member 1
ENSG00000254087	LYN	2.4	0.84	protein_coding	8	56792372	56923940	v-yes-1 Yamaguchi sarcoma viral related oncogene homolog
ENSG00000072786	STK10	3.2	0.85	protein_coding	5	171469077	171615390	serine/threonine kinase 10
ENSG00000180353	HCLS1	6.5	0.82	protein_coding	3	121350246	121379774	hematopoietic cell-specific Lyn substrate 1
ENSG00000171608	PIK3CD	9.2	0.83	protein_coding	1	9711790	9789172	phosphatidylinositol-4,5-bisphosphate 3-kinase, catalytic subunit delta
ENSG00000163219	ARHGAP25	10.8	0.83	protein_coding	2	68906733	69053965	Rho GTPase activating protein 25
ENSG00000152213	ARL11	12	0.79	protein_coding	13	50202435	50208008	ADP-ribosylation factor-like 11
ENSG00000186517	ARHGAP30	14.1	0.81	protein_coding	1	161016736	161039760	Rho GTPase activating protein 30
ENSG00000130775	THEMIS2	15.7	0.82	protein_coding	1	28199055	28213196	thymocyte selection associated family member 2
ENSG00000100055	CYTH4	16.9	0.82	protein_coding	22	37678068	37711382	cytohesin 4
ENSG00000110934	BIN2	17	0.82	protein_coding	12	51674822	51718452	bridging integrator 2
ENSG00000106948	AKNA	19	0.79	protein_coding	9	117096436	117156685	AT-hook transcription factor
ENSG00000005844	ITGAL	20	0.78	protein_coding	16	30483979	30534506	integrin, alpha L (antigen CD11A (p180), lymphocyte function-associated antigen 1; alpha polypeptide)
ENSG00000141506	PIK3R5	20.4	0.8	protein_coding	17	8782233	8869029	phosphoinositide-3-kinase, regulatory subunit 5
ENSG00000136653	RASSF5	21.4	0.78		1	206680879	206762616	Ras association (RalGDS/AF-6) domain family member 5
ENSG00000084070	SMAP2	22.2	0.8	protein_coding	1	40810522	40888998	small ArfGAP2
ENSG00000026297	RNASET2	22.4	0.76	protein_coding	6	167342992	167370679	ribonuclease T2
ENSG00000124126	PREX1	22.9	0.76	protein_coding	20	47240790	47444420	phosphatidylinositol-3,4,5-trisphosphate-dependent Rac exchange factor 1
ENSG00000105339	DENND3	26.9	0.77	protein_coding	8	142127377	142205907	DENN/MADD domain containing 3
ENSG00000123329	ARHGAP9	27.5	0.8	protein_coding	12	57866038	57882597	Rho GTPase activating protein 9
ENSG00000167208	SNX20	29.1	0.74	protein_coding	16	50700211	50715264	sorting nexin 20
ENSG00000103313	MEFV	30.3	0.79	protein_coding	16	3292028	3306627	Mediterranean fever
ENSG00000185862	EVI2B	30.9	0.79	protein_coding	17	29630784	29641130	ecotropic viral integration site 2B
ENSG00000187764	SEMA4D	32.6	0.74	protein_coding	9	91975702	92113045	sema domain, immunoglobulin domain (Ig), transmembrane domain (TM) and short cytoplasmic domain, (semaphorin) 4D
ENSG00000185811	IKZF1	33.9	0.75	protein_coding	7	50343720	50472799	IKAROS family zinc finger 1 (Ikaros)
ENSG00000059377	TBXAS1	34.5	0.77	protein_coding	7	139476850	139720125	thromboxane A synthase 1 (platelet)
ENSG00000101336	HCK	35.3	0.79	protein_coding	20	30639991	30689659	hemopoietic cell kinase
ENSG00000012779	ALOX5	35.7	0.78	protein_coding	10	45869661	45941561	arachidonate 5-lipoxygenase
ENSG00000127507	EMR2	41.4	0.75	protein_coding	19	14843205	14889353	egf-like module containing, mucin-like, hormone receptor-like 2
ENSG00000089639	GMIP	41.5	0.77	protein_coding	19	19740285	19754476	GEM interacting protein
ENSG00000177663	IL17RA	41.7	0.77	protein_coding	22	17565844	17596583	interleukin 17 receptor A
ENSG00000114316	USP4	42.3	0.68	protein_coding	3	49315264	49378145	ubiquitin specific peptidase 4 (proto-oncogene)
ENSG00000172349	IL16	42.4	0.75	protein_coding	15	81451916	81605104	interleukin 16
ENSG00000107099	DOCK8	43.6	0.77	protein_coding	9	214854	465259	dedicator of cytokinesis 8
ENSG00000105639	JAK3	44	0.68	protein_coding	19	17935589	17958880	Janus kinase 3
ENSG00000127084	FGD3	44.2	0.78	protein_coding	9	95709733	95798518	FYVE, RhoGEF and PH domain containing 3
ENSG00000183486	MX2	44.4	0.73	protein_coding	21	42733870	42781317	myxovirus (influenza virus) resistance 2 (mouse)
ENSG00000204577	LILRB3	44.7	0.78	protein_coding	19	54720147	54746602	leukocyte immunoglobulin-like receptor, subfamily B (with TM and ITIM domains), member 3
ENSG00000204592	HLA-E	44.8	0.76	protein_coding	6	30457244	30461982	major histocompatibility complex, class I, E
ENSG00000169180	XPO6	44.9	0.75	protein_coding	16	28109300	28223241	exportin 6
ENSG00000111913	FAM65B	45.7	0.78	protein_coding	6	24797601	25042238	family with sequence similarity 65, member B
ENSG00000101265	RASSF2	46.4	0.74	protein_coding	20	4760669	4804291	Ras association (RalGDS/AF-6) domain family member 2
ENSG00000173757	STAT5B	48	0.66	protein_coding	17	40351186	40428725	signal transducer and activator of transcription 5B
ENSG00000141298	SSH2	48.5	0.77	protein_coding	17	27952956	28257294	slingshot protein phosphatase 2
ENSG00000116701	NCF2	49.3	0.77	protein_coding	1	183524698	183560011	neutrophil cytosolic factor 2
ENSG00000151702	FLI1	49.6	0.7	protein_coding	11	128556430	128683162	Fli-1 proto-oncogene, ETS transcription factor
ENSG00000168310	IRF2	49.8	0.69	protein_coding	4	185308867	185395734	interferon regulatory factor 2
ENSG00000130592	LSP1	50.6	0.75	protein_coding	11	1874200	1913497	lymphocyte-specific protein 1
ENSG00000108669	CYTH1	51	0.71	protein_coding	17	76670130	76778379	cytohesin 1
ENSG00000134516	DOCK2	51.4	0.73	protein_coding	5	169064251	169510386	dedicator of cytokinesis 2
ENSG00000009790	TRAF3IP3	51.7	0.75	protein_coding	1	209929377	209955668	TRAF3 interacting protein 3
ENSG00000173535	TNFRSF10C	52.2	0.77	protein_coding	8	22941868	22974950	tumor necrosis factor receptor superfamily, member 10c, decoy without an intracellular domain
ENSG00000168404	MLKL	53.1	0.7	protein_coding	16	74705753	74734858	mixed lineage kinase domain-like
ENSG00000142347	MYO1F	53.9	0.77	protein_coding	19	8585674	8642461	myosin IF
ENSG00000184922	FMNL1	56.4	0.76	protein_coding	17	43298811	43324687	formin-like 1
ENSG00000143119	CD53	56.9	0.7	protein_coding	1	111415775	111442550	CD53 molecule
ENSG00000168918	INPP5D	57.5	0.7	protein_coding	2	233924677	234116549	inositol polyphosphate-5-phosphatase, 145kDa
ENSG00000171310	CHST11	61.4	0.63	protein_coding	12	104849073	105155792	carbohydrate (chondroitin 4) sulfotransferase 11
ENSG00000197622	CDC42SE1	62	0.73	protein_coding	1	151023447	151042801	CDC42 small effector 1
ENSG00000015285	WAS	63.7	0.75	protein_coding	X	48534985	48549818	Wiskott-Aldrich syndrome
ENSG00000267121		64.8	0.69
ENSG00000110876	SELPLG	65.1	0.75	protein_coding	12	109015686	109027735	selectin P ligand
ENSG00000140853	NLRC5	65.3	0.7	protein_coding	16	57023397	57117443	NLR family, CARD domain containing 5
ENSG00000155926	SLA	65.5	0.74	protein_coding	8	134048973	134115298	Src-like-adaptor
ENSG00000048740	CELF2	65.6	0.68	protein_coding	10	11047259	11378674	CUGBP, Elav-like family member 2
ENSG00000186635	ARAP1	67.2	0.71	protein_coding	11	72396114	72504644	ArfGAP with RhoGAP domain, ankyrin repeat and PH domain 1
ENSG00000160712	IL6R	67.5	0.72	protein_coding	1	154377669	154441926	interleukin 6 receptor
ENSG00000160593	AMICA1	67.5	0.75	protein_coding	11	118064455	118095809	adhesion molecule, interacts with CXADR antigen 1
ENSG00000196209	SIRPB2	67.8	0.75	protein_coding	20	1451386	1472233	signal-regulatory protein beta 2
ENSG00000188404	SELL	68.1	0.73	protein_coding	1	169659808	169680839	selectin L
ENSG00000135899	SP110	68.9	0.72	protein_coding	2	231032009	231090444	SP110 nuclear body protein
ENSG00000104894	CD37	69	0.71	protein_coding	19	49838428	49846592	CD37 molecule
ENSG00000180448	HMHA1	69.6	0.74	protein_coding	19	1065922	1086627	histocompatibility (minor) HA-1
ENSG00000163162	RNF149	69.6	0.75	protein_coding	2	101887681	101925163	ring finger protein 149
ENSG00000158517	NCF1	70.2	0.71	protein_coding	7	74188309	74203659	neutrophil cytosolic factor 1
ENSG00000000938	FGR	72.2	0.75	protein_coding	1	27938575	27961788	feline Gardner-Rasheed sarcoma viral oncogene homolog
ENSG00000128383	APOBEC3A	73.9	0.74	protein_coding	22	39348746	39359188	apolipoprotein B mRNA editing enzyme, catalytic polypeptide-like 3A
ENSG00000198771	RCSD1	74.2	0.68	protein_coding	1	167599330	167675486	RCSD domain containing 1
ENSG00000008130	NADK	75.5	0.73	protein_coding	1	1682671	1711896	NAD kinase
ENSG00000023892	DEF6	75.6	0.69	protein_coding	6	35265595	35289548	differentially expressed in FDCP 6 homolog (mouse)
ENSG00000131042	LILRB2	76	0.74	protein_coding	19	54777675	54785039	leukocyte immunoglobulin-like receptor, subfamily B (with TM and ITIM domains), member 2
ENSG00000064012	CASP8	76	0.72	protein_coding	2	202098166	202152434	caspase 8, apoptosis-related cysteine peptidase
ENSG00000248996		76.4	0.71
ENSG00000167851	CD300A	78.1	0.69	protein_coding	17	72462555	72480933	CD300a molecule
ENSG00000125735	TNFSF14	78.9	0.68	protein_coding	19	6663148	6670599	tumor necrosis factor (ligand) superfamily, member 14
ENSG00000123146	CD97	79.4	0.71	protein_coding	19	14491313	14519537	CD97 molecule
ENSG00000146094	DOK3	80.2	0.72	protein_coding	5	176928908	176938275	docking protein 3
ENSG00000140368	PSTPIP1	81.1	0.7	protein_coding	15	77285700	77329673	proline-serine-threonine phosphatase interacting protein 1
ENSG00000076662	ICAM3	84.5	0.73	protein_coding	19	10444452	10450499	intercellular adhesion molecule 3
ENSG00000189067	LITAF	85.4	0.7	protein_coding	16	11641853	11730237	lipopolysaccharide-induced TNF factor
ENSG00000122122	SASH3	85.5	0.7	protein_coding	X	128913955	128929177	SAM and SH3 domain containing 3
ENSG00000105483	CARD8	85.6	0.72	protein_coding	19	48684027	48759203	caspase recruitment domain family, member 8
ENSG00000137642	SORL1	86.8	0.74	protein_coding	11	121322912	121504402	sortilin-related receptor, L(DLR class) A repeats containing
ENSG00000095370	SH2D3C	87.1	0.68	protein_coding	9	130500596	130541020	SH2 domain containing 3C
ENSG00000159110	IFNAR2	87.1	0.62	protein_coding	21	34602206	34637980	interferon (alpha, beta and omega) receptor 2
ENSG00000059728	MXD1	88.1	0.71	protein_coding	2	70124820	70170077	MAX dimerization protein 1
ENSG00000103381	CPPED1	88.2	0.72	protein_coding	16	12756919	12897874	calcineurin-like phosphoesterase domain containing 1
ENSG00000136040	PLXNC1	88.7	0.73	protein_coding	12	94542499	94701451	plexin C1
ENSG00000165025	SYK	89.1	0.62	protein_coding	9	93564069	93660831	spleen tyrosine kinase
ENSG00000142405	NLRP12	89.2	0.71	protein_coding	19	54296857	54327648	NLR family, pyrin domain containing 12
ENSG00000206344	HCG27	90.3	0.71	protein_coding	6	31165537	31171745	HLA complex group 27 (non-protein coding)
ENSG00000125347	IRF1	91.5	0.69	protein_coding	5	131817301	131826490	interferon regulatory factor 1
ENSG00000271821		92.4	0.7
ENSG00000028137	TNFRSF1B	94.6	0.72	protein_coding	1	12227060	12269285	tumor necrosis factor receptor superfamily, member 1B
ENSG00000237984	PTENP1	95.2	0.59	transcribed_processed_pseudogene	9	33673502	33677497	phosphatase and tensin homolog pseudogene 1
ENSG00000147168	IL2RG	95.8	0.67	protein_coding	X	70327254	70331958	interleukin 2 receptor, gamma
ENSG00000115165	CYTIP	96.3	0.65	protein_coding	2	158271131	158345473	cytohesin 1 interacting protein
ENSG00000143226	FCGR2A	98.2	0.71	protein_coding	1	161475220	161493803	Fc fragment of IgG, low affinity IIa, receptor (CD32)
ENSG00000140678	ITGAX	98.2	0.71	protein_coding	16	31366455	31394318	integrin, alpha X (complement component 3 receptor 4 subunit)
ENSG00000170006	TMEM154	98.6	0.72	protein_coding	4	153539784	153601317	transmembrane protein 154
ENSG00000146859	TMEM140	98.7	0.6	protein_coding	7	134832824	134850967	transmembrane protein 140
ENSG00000261416		99	0.67
ENSG00000076513	ANKRD13A	100.7	0.53	protein_coding	12	110436991	110477568	ankyrin repeat domain 13A
ENSG00000254470	AP5B1	102.5	0.68	protein_coding	11	65543364	65548273	adaptor-related protein complex 5, beta 1 subunit
ENSG00000186074	CD300LF	104.3	0.71	protein_coding	17	72690452	72709117	CD300 molecule-like family member f
ENSG00000185905	C16orf54	104.9	0.7	protein_coding	16	29753784	29757327	chromosome 16 open reading frame 54
ENSG00000151948	GLT1D1	106.8	0.67	protein_coding	12	129337972	129469509	glycosyltransferase 1 domain containing 1
ENSG00000167261	DPEP2	108.6	0.71	protein_coding	16	68021297	68034489	dipeptidase 2
ENSG00000165178	NCF1C	108.9	0.69	unprocessed_pseudogene	7	74572445	74587848	neutrophil cytosolic factor 1C pseudogene
ENSG00000172081	MOB3A	109.9	0.66	protein_coding	19	2071037	2096672	MOB kinase activator 3A
ENSG00000101307	SIRPB1	111.3	0.7	protein_coding	20	1544167	1600707	signal-regulatory protein beta 1
ENSG00000260359		111.3	0.59
ENSG00000102879	CORO1A	112.7	0.68	protein_coding	16	30194148	30200397	coronin, actin binding protein, 1A
ENSG00000119535	CSF3R	112.8	0.7	protein_coding	1	36931644	36948879	colony stimulating factor 3 receptor (granulocyte)
ENSG00000225889		114.4	0.63
ENSG00000104974	LILRA1	114.5	0.7	protein_coding	19	55105047	55113555	leukocyte immunoglobulin-like receptor, subfamily A (with TM domain), member 1
ENSG00000155629	PIK3AP1	115	0.63	protein_coding	10	98353069	98480271	phosphoinositide-3-kinase adaptor protein 1
ENSG00000131355	EMR3	115.2	0.7	protein_coding	19	14729929	14800839	egf-like module containing, mucin-like, hormone receptor-like 3
ENSG00000196954	CASP4	116.5	0.68	protein_coding	11	104813593	104840163	caspase 4, apoptosis-related cysteine peptidase
ENSG00000100368	CSF2RB	116.5	0.68	protein_coding	22	37309670	37336491	colony stimulating factor 2 receptor, beta, low-affinity (granulocyte-macrophage)
ENSG00000260528	LOC101929008	116.9	0.67	processed_transcript	16	90168679	90244752	family with sequence similarity 157, member C
ENSG00000204261	TAPSAR1	118.9	0.64	lincRNA	6	32811863	32814272	TAP1 and PSMB8 antisense RNA 1
ENSG00000163154	TNFAIP8L2	118.9	0.69	protein_coding	1	151129105	151132225	tumor necrosis factor, alpha-induced protein 8-like 2
ENSG00000073331	ALPK1	119.5	0.71	protein_coding	4	113206665	113363776	alpha-kinase 1
ENSG00000175857	GAPT	119.7	0.65	protein_coding	5	57787262	57792917	GRB2-binding adaptor protein, transmembrane
ENSG00000165071	TMEM71	120.4	0.69	protein_coding	8	133697253	133772958	transmembrane protein 71
ENSG00000130475	FCHO1	120.5	0.59	protein_coding	19	17858527	17899377	FCH domain only 1
ENSG00000136167	LCP1	121	0.65	protein_coding	13	46700055	46786006	lymphocyte cytosolic protein 1 (L-plastin)
ENSG00000128340	RAC2	121.6	0.67	protein_coding	22	37621301	37640488	ras-related C3 botulinum toxin substrate 2 (rho family, small GTP binding protein Rac2)
ENSG00000169403	PTAFR	122	0.68	protein_coding	1	28473677	28520447	platelet-activating factor receptor
ENSG00000180871	CXCR2	122.7	0.69	protein_coding	2	218990012	219001976	chemokine (C-X-C motif) receptor 2
ENSG00000137841	PLCB2	122.8	0.67	protein_coding	15	40570377	40600136	phospholipase C, beta 2
ENSG00000111348	ARHGDIB	123.2	0.61	protein_coding	12	15094951	15114662	Rho GDP dissociation inhibitor (GDI) beta
ENSG00000182487	NCF1B	124	0.68	transcribed_unprocessed_pseudogene	7	72634611	72649979	neutrophil cytosolic factor 1B pseudogene
ENSG00000112303	VNN2	125.2	0.68	protein_coding	6	133065009	133084598	vanin 2
ENSG00000257824		125.5	0.66
ENSG00000166501	PRKCB	125.5	0.58	protein_coding	16	23847322	24231932	protein kinase C, beta
ENSG00000125637	PSD4	127.5	0.65	protein_coding	2	113914902	113966973	pleckstrin and Sec7 domain containing 4
ENSG00000146112	PPP1R18	128	0.67	protein_coding	6	30644166	30655672	protein phosphatase 1, regulatory subunit 18
ENSG00000169220	RGS14	129.4	0.68	protein_coding	5	176784838	176799602	regulator of G-protein signaling 14
ENSG00000172183	ISG20	129.5	0.58	protein_coding	15	89179384	89199714	interferon stimulated exonuclease gene 20kDa
ENSG00000163563	MNDA	129.9	0.68	protein_coding	1	158801107	158819296	myeloid cell nuclear differentiation antigen
ENSG00000151651	ADAM8	129.9	0.68	protein_coding	10	135075907	135090372	ADAM metallopeptidase domain 8
ENSG00000168010	ATG16L2	130.1	0.67	protein_coding	11	72525353	72554719	autophagy related 16-like 2 (S. cerevisiae)
ENSG00000125753	VASP	131.4	0.68	protein_coding	19	46009837	46030241	vasodilator-stimulated phosphoprotein
ENSG00000227039	ITGB2-AS1	131.5	0.66	antisense	21	46340966	46349593	ITGB2 antisense RNA 1
ENSG00000204525	HLA-C	133.5	0.68	protein_coding	6	31236526	31239907	major histocompatibility complex, class I, C
ENSG00000164691	TAGAP	133.9	0.67	protein_coding	6	159455500	159466184	T-cell activation RhoGTPase activating protein
ENSG00000136490	LIMD2	134	0.67	protein_coding	17	61773262	61778532	LIM domain containing 2
ENSG00000123338	NCKAP1L	135.9	0.63	protein_coding	12	54891495	54937726	NCK-associated protein 1-like
ENSG00000186470	BTN3A2	136.1	0.63	protein_coding	6	26365387	26378546	butyrophilin, subfamily 3, member A2
ENSG00000075884	ARHGAP15	136.4	0.7	protein_coding	2	143848931	144525921	Rho GTPase activating protein 15
ENSG00000132109	TRIM21	136.5	0.6	protein_coding	11	4406127	4414926	tripartite motif containing 21
ENSG00000182022	CHST15	138.3	0.66	protein_coding	10	125767184	125853206	carbohydrate (N-acetylgalactosamine 4-sulfate 6-O) sulfotransferase 15
ENSG00000135365	PHF21A	140	0.6	protein_coding	11	45950871	46142985	PHD finger protein 21A
ENSG00000203747	FCGR3A	140.4	0.66	protein_coding	1	161511549	161600917	Fc fragment of IgG, low affinity IIIa, receptor (CD16a)
ENSG00000129450	SIGLEC9	141.5	0.68	protein_coding	19	51628165	51639908	sialic acid binding Ig-like lectin 9
ENSG00000100599	RIN3	142.4	0.67	protein_coding	14	92980118	93155339	Ras and Rab interactor 3
ENSG00000111679	PTPN6	142.6	0.65	protein_coding	12	7055631	7070479	protein tyrosine phosphatase, non-receptor type 6
ENSG00000213445	SIPA1	143.3	0.66	protein_coding	11	65405568	65418401	signal-induced proliferation-associated 1
ENSG00000110852	CLEC2B	143.6	0.58	protein_coding	12	10005583	10022735	C-type lectin domain family 2, member B
ENSG00000115607	IL18RAP	144.3	0.66	protein_coding	2	103035149	103069025	interleukin 18 receptor accessory protein
ENSG00000167207	NOD2	144.5	0.61	protein_coding	16	50727514	50766988	nucleotide-binding oligomerization domain containing 2
ENSG00000093134		144.6	0.65	protein_coding	6	133043926	133055904	vanin 3
ENSG00000171777	RASGRP4	144.7	0.68	protein_coding	19	38899695	38916945	RAS guanyl releasing protein 4
ENSG00000213654	GPSM3	145.3	0.68	protein_coding	6	32158543	32163300	G-protein signaling modulator 3
ENSG00000204131	NHSL2	145.5	0.68	protein_coding	X	71130938	71363424	NHS-like 2
ENSG00000077238	IL4R	145.6	0.53	protein_coding	16	27324989	27376099	interleukin 4 receptor
ENSG00000168329	CX3CR1	147	0.63	protein_coding	3	39304985	39323226	chemokine (C-X3-C motif) receptor 1
ENSG00000234568		147.6	0.64	processed_pseudogene	4	83196224	83197753	bridging integrator 2 pseudogene 1
ENSG00000269619		150.4	0.64
ENSG00000229164		150.9	0.6		14	23016447	23021097	T cell receptor alpha constant
ENSG00000198055	GRK6	151.5	0.64	protein_coding	5	176830205	176869902	G protein-coupled receptor kinase 6
ENSG00000168071	CCDC88B	152	0.63	protein_coding	11	64107695	64125006	coiled-coil domain containing 88B
ENSG00000171049	FPR2	153.9	0.67	protein_coding	19	52255279	52273779	formyl peptide receptor 2
ENSG00000171700	RGS19	154	0.67	protein_coding	20	62704534	62711323	regulator of G-protein signaling 19
ENSG00000136147	PHF11	155.5	0.61	protein_coding	13	50069746	50103123	PHD finger protein 11
ENSG00000153310	FAM49B	155.9	0.6	protein_coding	8	130851839	131029375	family with sequence similarity 49, member B
ENSG00000167984	NLRC3	156.1	0.63	protein_coding	16	3589033	3627401	NLR family, CARD domain containing 3
ENSG00000213928	IRF9	156.7	0.59	protein_coding	14	24630262	24635774	interferon regulatory factor 9
ENSG00000160410	SHKBP1	157.5	0.66	protein_coding	19	41082757	41097305	SH3KBP1 binding protein 1
ENSG00000103187	COTL1	160.1	0.63	protein_coding	16	84599200	84651683	coactosin-like 1 (Dictyostelium)
ENSG00000163464	CXCR1	160.5	0.66	protein_coding	2	219027568	219031718	chemokine (C-X-C motif) receptor 1
ENSG00000203710	CR1	160.8	0.69	protein_coding	1	207669492	207813992	complement component (3b/4b) receptor 1 (Knops blood group)
ENSG00000261245		160.8	0.68
ENSG00000234745	HLA-B	161	0.64	protein_coding	6	31321649	31324965	major histocompatibility complex, class I, B
ENSG00000117676	RPS6KA1	161.9	0.63	protein_coding	1	26856252	26901521	ribosomal protein S6 kinase, 90kDa, polypeptide 1
ENSG00000163932	PRKCD	162.2	0.59	protein_coding	3	53190025	53226733	protein kinase C, delta
ENSG00000183484	GPR132	162.2	0.59	protein_coding	14	105515728	105531782	G protein-coupled receptor 132
ENSG00000235750	KIAA0040	162.7	0.57	protein_coding	1	175126123	175162135	KIAA0040
ENSG00000175463	TBC1D10C	163.2	0.63	protein_coding	11	67171386	67177560	TBC1 domain family, member 10C
ENSG00000163131	CTSS	163.2	0.67	protein_coding	1	150702672	150738433	cathepsin S
ENSG00000137076	TLN1	163.3	0.47	protein_coding	9	35696945	35732392	talin 1
ENSG00000204475	NCR3	164	0.59	protein_coding	6	31556672	31560762	natural cytotoxicity triggering receptor 3
ENSG00000085514	PILRA	164.5	0.67	protein_coding	7	99965153	99997719	paired immunoglobin-like type 2 receptor alpha
ENSG00000240065	PSMB9	164.6	0.62	protein_coding	6	32811913	32827362	proteasome (prosome, macropain) subunit, beta type, 9
ENSG00000204642	HLA-F	164.6	0.62	protein_coding	6	29690552	29706305	major histocompatibility complex, class I, F
ENSG00000236438	LOC101928670	165	0.67	lincRNA	3	197879237	197925886	family with sequence similarity 157, member A
ENSG00000177105	RHOG	165	0.63	protein_coding	11	3848208	3862213	ras homolog family member G
ENSG00000066336	SPI1	166	0.66	protein_coding	11	47376411	47400127	spleen focus forming virus (SFFV) proviral integration oncogene
ENSG00000162511	LAPTM5	168.9	0.62	protein_coding	1	31205316	31230667	lysosomal protein transmembrane 5
ENSG00000003402	CFLAR	169.1	0.7	protein_coding	2	201980827	202041410	CASP8 and FADD-like apoptosis regulator
ENSG00000101109	STK4	170.6	0.69	protein_coding	20	43595115	43708600	serine/threonine kinase 4
ENSG00000133561	GIMAP6	170.9	0.59	protein_coding	7	150322463	150329473	GTPase, IMAP family member 6
ENSG00000268618		171	0.54
ENSG00000260078		172.4	0.65
ENSG00000146192	FGD2	172.7	0.59	protein_coding	6	36973422	36996846	FYVE, RhoGEF and PH domain containing 2
ENSG00000100365	NCF4	173.4	0.65	protein_coding	22	37257030	37274057	neutrophil cytosolic factor 4, 40kDa
ENSG00000167895	TMC8	173.9	0.61	protein_coding	17	76126851	76139049	transmembrane channel-like 8
ENSG00000172936	MYD88	174.4	0.64	protein_coding	3	38179969	38184513	myeloid differentiation primary response 88
ENSG00000257335	MGAM	174.6	0.63	protein_coding	7	141607613	141806547	maltase-glucoamylase (alpha-glucosidase)
ENSG00000135636	DYSF	176.1	0.59	protein_coding	2	71680852	71913898	dysferlin
ENSG00000188315	C3orf62	176.2	0.53	protein_coding	3	49306035	49315342	chromosome 3 open reading frame 62
ENSG00000235568	NFAM1	176.3	0.66	protein_coding	22	42776416	42828401	NFAT activating protein with ITAM motif 1
ENSG00000136279	DBNL	178.2	0.57	protein_coding	7	44084239	44109055	drebrin-like
ENSG00000211788		178.3	0.61	TR_V_gene	14	22337020	22337546	T cell receptor alpha variable 13-1
ENSG00000091592	NLRP1	179.9	0.58	protein_coding	17	5402747	5522744	NLR family, pyrin domain containing 1
ENSG00000175115	PACS1	179.9	0.53	protein_coding	11	65837834	66012218	phosphofurin acidic cluster sorting protein 1
ENSG00000198909	MAP3K3	180.2	0.61	protein_coding	17	61699775	61773663	mitogen-activated protein kinase kinase kinase 3
ENSG00000174130	TLR6	180.6	0.63	protein_coding	4	38825336	38858438	toll-like receptor 6
ENSG00000126882	FAM78A	181.6	0.56	protein_coding	9	134133463	134151934	family with sequence similarity 78, member A
ENSG00000240143		181.9	0.62
ENSG00000225873		182	0.64	lincRNA	3	44462619	44465499	long intergenic non-protein coding RNA 694
ENSG00000124256	ZBP1	182.4	0.59	protein_coding	20	56178902	56195632	Z-DNA binding protein 1
ENSG00000170956	CEACAM3	185	0.65	protein_coding	19	42300369	42315591	carcinoembryonic antigen-related cell adhesion molecule 3
ENSG00000103653	CSK	185.3	0.61	protein_coding	15	75074398	75095539	c-src tyrosine kinase
ENSG00000211789		186.7	0.6	TR_V_gene	14	22356037	22356682	T cell receptor alpha variable 12-2
ENSG00000015475	BID	187.2	0.53	protein_coding	22	18216906	18257536	BH3 interacting domain death agonist
ENSG00000072818	ACAP1	187.3	0.61	protein_coding	17	7239848	7254797	ArfGAP with coiled-coil, ankyrin repeat and PH domains 1
ENSG00000072135	PTPN18	187.7	0.56	protein_coding	2	131113580	131132982	protein tyrosine phosphatase, non-receptor type 18 (brain-derived)
ENSG00000133961	NUMB	188.9	0.58	protein_coding	14	73741815	73930348	numb homolog (Drosophila)
ENSG00000172243	CLEC7A	189	0.63	protein_coding	12	10269376	10282857	C-type lectin domain family 7, member A
ENSG00000165879	FRAT1	189.1	0.63	protein_coding	10	99079022	99081672	frequently rearranged in advanced T-cell lymphomas
ENSG00000112343	TRIM38	189.2	0.66	protein_coding	6	25963030	25987384	tripartite motif containing 38
ENSG00000101082	SLA2	189.7	0.53	protein_coding	20	35240721	35274619	Src-like-adaptor 2
ENSG00000141480	ARRB2	190	0.65	protein_coding	17	4613784	4624794	arrestin, beta 2
ENSG00000163565	IFI16	191.2	0.56	protein_coding	1	158969758	159024945	interferon, gamma-inducible protein 16
ENSG00000134830	C5AR2	191.6	0.64	protein_coding	19	47835404	47846606	complement component 5a receptor 2
ENSG00000134698	AGO4	191.6	0.68	protein_coding	1	36273773	36323491	argonaute RISC catalytic component 4
ENSG00000247774	PCED1B-AS1	191.7	0.57	processed_transcript	12	47599681	47610239	PCED1B antisense RNA 1
ENSG00000136250	AOAH	192	0.67	protein_coding	7	36552456	36764154	acyloxyacyl hydrolase (neutrophil)
ENSG00000101916	TLR8	192.1	0.66	protein_coding	X	12924739	12941288	toll-like receptor 8
ENSG00000154889	MPPE1	192.5	0.59	protein_coding	18	11882621	11909222	metallophosphoesterase 1
ENSG00000008516	MMP25	193	0.63	protein_coding	16	3096682	3110727	matrix metallopeptidase 25
ENSG00000110324	IL10RA	193	0.61	protein_coding	11	117857063	117872196	interleukin 10 receptor, alpha
ENSG00000107738	C10orf54	193.5	0.65	protein_coding	10	73507316	73533255	chromosome 10 open reading frame 54
ENSG00000081237	PTPRC	194.2	0.7	protein_coding	1	198607801	198726545	protein tyrosine phosphatase, receptor type, C
ENSG00000105122	RASAL3	195	0.61	protein_coding	19	15562435	15575382	RAS protein activator like 3
ENSG00000166888	STAT6	196.3	0.58	protein_coding	12	57489191	57525922	signal transducer and activator of transcription 6, interleukin-4 induced
ENSG00000168394	TAP1	198.8	0.58	protein_coding	6	32812986	32821755	transporter 1, ATP-binding cassette, sub-family B (MDR/TAP)
ENSG00000073861	TBX21	199.2	0.54	protein_coding	17	45810610	45823485	T-box 21
ENSG00000204482	LST1	200.5	0.64	protein_coding	6	31553901	31556686	leukocyte specific transcript 1
ENSG00000257878		200.8	0.68
ENSG00000125910	S1PR4	201.1	0.63	protein_coding	19	3172344	3180329	sphingosine-1-phosphate receptor 4
ENSG00000105501	SIGLEC5	201.9	0.63	protein_coding	19	52114781	52150151	sialic acid binding Ig-like lectin 5
ENSG00000168016	TRANK1	202	0.68	protein_coding	3	36868311	36986548	tetratricopeptide repeat and ankyrin repeat containing 1
ENSG00000126759	CFP	202	0.63	protein_coding	X	47483612	47489704	complement factor properdin
ENSG00000244482		202.4	0.63	protein_coding	19	54720737	54746649	leukocyte immunoglobulin-like receptor, subfamily A (with TM domain), member 6
ENSG00000168421	RHOH	202.9	0.56	protein_coding	4	40192673	40248587	ras homolog family member H
ENSG00000026950	BTN3A1	203	0.7	protein_coding	6	26402465	26415444	butyrophilin, subfamily 3, member A1
ENSG00000102245	CD40LG	203.5	0.62	protein_coding	X	135730352	135742549	CD40 ligand
ENSG00000043462	LCP2	204.3	0.6	protein_coding	5	169673241	169725231	lymphocyte cytosolic protein 2 (SH2 domain containing leukocyte protein of 76kDa)
ENSG00000130755	GMFG	205.2	0.58	protein_coding	19	39818993	39833012	glia maturation factor, gamma
ENSG00000226284		206	0.53	processed_pseudogene	20	47751017	47751549	actin related protein 2/3 complex, subunit 3 pseudogene 1
ENSG00000213203	GIMAP1	206.4	0.63	protein_coding	7	150413645	150421372	GTPase, IMAP family member 1
ENSG00000132334	PTPRE	207	0.61	protein_coding	10	129705325	129884119	protein tyrosine phosphatase, receptor type, E
ENSG00000261971		207.7	0.61
ENSG00000197629	MPEG1	208.6	0.6	protein_coding	11	58975983	58980424	macrophage expressed 1
ENSG00000171051	FPR1	208.8	0.63	protein_coding	19	52248425	52307363	formyl peptide receptor 1
ENSG00000054967	RELT	208.8	0.58	protein_coding	11	73087309	73108519	RELT tumor necrosis factor receptor
ENSG00000269271		208.9	0.6
ENSG00000123609	NMI	208.9	0.54	protein_coding	2	152126979	152146571	N-myc (and STAT) interactor
ENSG00000087157	PGS1	209	0.56	protein_coding	17	76374721	76421195	phosphatidylglycerophosphate synthase 1
ENSG00000082074	FYB	209.5	0.68	protein_coding	5	39105338	39274630	FYN binding protein
ENSG00000140332	TLE3	209.5	0.55	protein_coding	15	70340129	70390515	transducin-like enhancer of split 3 (E(sp1) homolog, Drosophila)
ENSG00000101236	RNF24	209.5	0.57	protein_coding	20	3907956	3996229	ring finger protein 24
ENSG00000018280	SLC11A1	210.7	0.62	protein_coding	2	219246752	219261617	solute carrier family 11 (proton-coupled divalent metal ion transporter), member 1
ENSG00000119321	FKBP15	210.9	0.6	protein_coding	9	115923286	115983641	FK506 binding protein 15, 133kDa
ENSG00000136280	CCM2	211.1	0.54	protein_coding	7	45039074	45116068	cerebral cavernous malformation 2
ENSG00000076928	ARHGEF1	211.9	0.61	protein_coding	19	42387228	42434302	Rho guanine nucleotide exchange factor (GEF) 1
ENSG00000142512	SIGLEC10	212.2	0.59	protein_coding	19	51913275	51921057	sialic acid binding Ig-like lectin 10
ENSG00000140199	SLC12A6	212.8	0.64	protein_coding	15	34525460	34630261	solute carrier family 12 (potassium/chloride transporter), member 6
ENSG00000248323	LUCAT1	213.7	0.62	lincRNA	5	90598846	90610219	lung cancer associated transcript 1 (non-protein coding)
ENSG00000090376	IRAK3	214.6	0.59	protein_coding	12	66582659	66648402	interleukin-1 receptor-associated kinase 3
ENSG00000204472	AIF1	216.2	0.6	protein_coding	6	31582961	31584798	allograft inflammatory factor 1
ENSG00000173020	ADRBK1	216.4	0.6	protein_coding	11	67033881	67054027	adrenergic, beta, receptor kinase 1
ENSG00000134996	OSTF1	216.7	0.54	protein_coding	9	77703459	77762181	osteoclast stimulating factor 1
ENSG00000122224	LY9	217.1	0.58	protein_coding	1	160765864	160798051	lymphocyte antigen 9
ENSG00000239998	LILRA2	217.7	0.63	protein_coding	19	55084387	55099027	leukocyte immunoglobulin-like receptor, subfamily A (with TM domain), member 2
ENSG00000154589	LY96	218.2	0.54	protein_coding	8	74903587	74941322	lymphocyte antigen 96
ENSG00000141574	SECTM1	218.3	0.62	protein_coding	17	80278900	80291950	secreted and transmembrane 1
ENSG00000211801		218.4	0.57	TR_V_gene	14	22520773	22521315	T cell receptor alpha variable 21
ENSG00000253676		219	0.54	processed_pseudogene	8	107709655	107710241	transgelin 2 pseudogene 1
ENSG00000105352	CEACAM4	219.2	0.62	protein_coding	19	42125344	42133442	carcinoembryonic antigen-related cell adhesion molecule 4
ENSG00000220008	LINGO3	220.8	0.57	protein_coding	19	2289774	2308156	leucine rich repeat and Ig domain containing 3
ENSG00000182183	FAM159A	221.4	0.62	protein_coding	1	53099016	53135355	family with sequence similarity 159, member A
ENSG00000113749	HRH2	221.8	0.55	protein_coding	5	175085033	175113245	histamine receptor H2
ENSG00000121060	TRIM25	221.9	0.5	protein_coding	17	54965270	54991399	tripartite motif containing 25
ENSG00000111801	BTN3A3	223.5	0.65	protein_coding	6	26440700	26453643	butyrophilin, subfamily 3, member A3
ENSG00000100092	SH3BP1	223.7	0.58	protein_coding	22	38030661	38062939	SH3-domain binding protein 1
ENSG00000151883	PARP8	224.3	0.68	protein_coding	5	49961733	50142356	poly (ADP-ribose) polymerase family, member 8
ENSG00000205744	DENND1C	225.2	0.59	protein_coding	19	6467218	6482568	DENN/MADD domain containing 1C
ENSG00000251661		225.3	0.55
ENSG00000267369		226	0.66
ENSG00000178789	CD300LB	226.1	0.61	protein_coding	17	72517313	72527613	CD300 molecule-like family member b
ENSG00000105287	PRKD2	226.9	0.47	protein_coding	19	47177532	47220384	protein kinase D2
ENSG00000185201	IFITM2	227.5	0.6	protein_coding	11	307631	315272	interferon induced transmembrane protein 2
ENSG00000206337	HCP5	227.5	0.58	sense_overlapping	6	31368479	31445283	HLA complex P5 (non-protein coding)
ENSG00000162777	DENND2D	227.5	0.56	protein_coding	1	111729796	111747157	DENN/MADD domain containing 2D
ENSG00000005020	SKAP2	228.5	0.51	protein_coding	7	26706681	27034858	src kinase associated phosphoprotein 2
ENSG00000188897	LOC388210	229.2	0.61	protein_coding	16	11453702	11617444	Protein LOC388210
ENSG00000128284	APOL3	229.6	0.55	protein_coding	22	36536372	36562225	apolipoprotein L, 3
ENSG00000108798	ABI3	230.7	0.58	protein_coding	17	47287589	47300587	ABI family, member 3
ENSG00000114353	GNAI2	233.6	0.58	protein_coding	3	50263724	50296787	guanine nucleotide binding protein (G protein), alpha inhibiting activity polypeptide 2
ENSG00000211785		233.8	0.58	TR_V_gene	14	22309422	22309956	T cell receptor alpha variable 12-1
ENSG00000096996	IL12RB1	234.3	0.58	protein_coding	19	18169805	18209754	interleukin 12 receptor, beta 1
ENSG00000081059	TCF7	234.7	0.52	protein_coding	5	133450402	133487556	transcription factor 7 (T-cell specific, HMG-box)
ENSG00000124357	NAGK	236	0.51	protein_coding	2	71291474	71306935	N-acetylglucosamine kinase
ENSG00000177885	GRB2	236.5	0.49	protein_coding	17	73314157	73401790	growth factor receptor-bound protein 2
ENSG00000067066	SP100	237	0.65	protein_coding	2	231280657	231408805	SP100 nuclear antigen
ENSG00000229644		237.5	0.58	protein_coding	10	36810649	36813162	nicotinamide phosphoribosyltransferase-like
ENSG00000102921	N4BP1	238.8	0.55	protein_coding	16	48572637	48654059	NEDD4 binding protein 1
ENSG00000224397		240.2	0.6
ENSG00000198286	CARD11	240.4	0.56	protein_coding	7	2945775	3083579	caspase recruitment domain family, member 11
ENSG00000112195	TREML2	241.8	0.58	protein_coding	6	41158015	41168932	triggering receptor expressed on myeloid cells-like 2
ENSG00000091106	NLRC4	241.9	0.64	protein_coding	2	32449522	32490923	NLR family, CARD domain containing 4
ENSG00000182541	LIMK2	242.1	0.58	protein_coding	22	31608225	31676066	LIM domain kinase 2
ENSG00000198001	IRAK4	243.7	0.58	protein_coding	12	44152747	44183346	interleukin-1 receptor-associated kinase 4
ENSG00000268001		244	0.48
ENSG00000068831	RASGRP2	244.8	0.57	protein_coding	11	64494383	64512928	RAS guanyl releasing protein 2 (calcium and DAG-regulated)
ENSG00000182866	LCK	244.8	0.52	protein_coding	1	32716840	32751766	lymphocyte-specific protein tyrosine kinase
ENSG00000112062	MAPK14	245.5	0.58	protein_coding	6	35995488	36079013	mitogen-activated protein kinase 14
ENSG00000135604	STX11	246.1	0.57	protein_coding	6	144471663	144509507	syntaxin 11
ENSG00000106560	GIMAP2	246.9	0.6	protein_coding	7	150382785	150390729	GTPase, IMAP family member 2
ENSG00000179715	PCED1B	247.4	0.5	protein_coding	12	47473386	47630443	PC-esterase domain containing 1B
ENSG00000229124	VIM-AS1	247.8	0.62	antisense	10	17256238	17271984	VIM antisense RNA 1
ENSG00000105835	NAMPT	248	0.6	protein_coding	7	105888731	105926772	nicotinamide phosphoribosyltransferase
ENSG00000175489	LRRC25	249.1	0.61	protein_coding	19	18501954	18508427	leucine rich repeat containing 25
ENSG00000015133	CCDC88C	249.6	0.6	protein_coding	14	91737667	91884188	coiled-coil domain containing 88C
ENSG00000135842	FAM129A	251	0.54	protein_coding	1	184759858	184943682	family with sequence similarity 129, member A
ENSG00000211810		251.8	0.57	TR_V_gene	14	22631134	22631766	T cell receptor alpha variable 29/delta variable 5 (gene/pseudogene)
ENSG00000231925	TAPBP	254.4	0.49	protein_coding	6	33267471	33282164	TAP binding protein (tapasin)
ENSG00000115085	ZAP70	254.5	0.56	protein_coding	2	98330023	98356325	zeta-chain (TCR) associated protein kinase 70kDa
ENSG00000113532	ST8SIA4	255.4	0.65	protein_coding	5	100142639	100238970	ST8 alpha-N-acetyl-neuraminide alpha-2,8-sialyltransferase 4
ENSG00000113916	BCL6	255.6	0.56	protein_coding	3	187439165	187463515	B-cell CLL/lymphoma 6
ENSG00000164088	PPM1M	255.7	0.58	protein_coding	3	52279841	52284613	protein phosphatase, Mg2+/Mn2+ dependent, 1M
ENSG00000214212	C19orf38	257.3	0.6	protein_coding	19	10947251	10980466	chromosome 19 open reading frame 38
ENSG00000204282	TNRC6C-AS1	257.7	0.55	processed_transcript	17	76103479	76107880	TNRC6C antisense RNA 1
ENSG00000142634	EFHD2	258.3	0.59	protein_coding	1	15736391	15756839	EF-hand domain family, member D2
ENSG00000188921	PTPLAD2	258.8	0.6	protein_coding	9	20995306	21031635	protein tyrosine phosphatase-like A domain containing 2
ENSG00000234506		259.1	0.59
ENSG00000132274	TRIM22	259.8	0.6	protein_coding	11	5710919	5758319	tripartite motif containing 22
ENSG00000105851	PIK3CG	260.7	0.62	protein_coding	7	106505723	106547590	phosphatidylinositol-4,5-bisphosphate 3-kinase, catalytic subunit gamma
ENSG00000163421	PROK2	261.4	0.58	protein_coding	3	71820807	71834357	prokineticin 2
ENSG00000159314	ARHGAP27	261.7	0.57	protein_coding	17	43471275	43511787	Rho GTPase activating protein 27
ENSG00000223799	IL10RB-AS1	261.9	0.64	antisense	21	34636178	34638565	IL10RB antisense RNA 1 (head to head)
ENSG00000139436	GIT2	263.2	0.61	protein_coding	12	110367607	110434194	G protein-coupled receptor kinase interacting ArfGAP 2
ENSG00000137161	CNPY3	264.7	0.57	protein_coding	6	42896938	42907025	canopy FGF signaling regulator 3
ENSG00000197405	C5AR1	264.7	0.58	protein_coding	19	47793280	47825323	complement component 5a receptor 1
ENSG00000248166		265.6	0.61
ENSG00000206341		266.2	0.52	unprocessed_pseudogene	6	29855350	29858259	major histocompatibility complex, class I, H (pseudogene)
ENSG00000133943	C14orf159	267.1	0.49	protein_coding	14	91526677	91691976	chromosome 14 open reading frame 159
ENSG00000105329	TGFB1	268.6	0.57	protein_coding	19	41807492	41859816	transforming growth factor, beta 1
ENSG00000126262	FFAR2	268.7	0.57	protein_coding	19	35934809	35942669	free fatty acid receptor 2
ENSG00000244171		269.6	0.52	processed_pseudogene	3	142895127	142897307	pre-B-cell leukemia homeobox 2 pseudogene 1
ENSG00000104972	LILRB1	269.7	0.56	protein_coding	19	55085346	55148979	leukocyte immunoglobulin-like receptor, subfamily B (with TM and ITIM domains), member 1
ENSG00000204267	TAP2	269.9	0.53	protein_coding	6	32789610	32806557	transporter 2, ATP-binding cassette, sub-family B (MDR/TAP)
ENSG00000013725	CD6	271.4	0.57	protein_coding	11	60739115	60787849	CD6 molecule
ENSG00000243646	IL10RB	271.4	0.48	protein_coding	21	34638663	34669539	interleukin 10 receptor, beta
ENSG00000103569	AQP9	271.9	0.58	protein_coding	15	58430368	58478110	aquaporin 9
ENSG00000118900	UBN1	272.3	0.46	protein_coding	16	4896666	4932361	ubinuclein 1
ENSG00000158717	RNF166	272.9	0.6	protein_coding	16	88762903	88772829	ring finger protein 166
ENSG00000139192	TAPBPL	274.8	0.51	protein_coding	12	6560856	6575683	TAP binding protein-like
ENSG00000005302	MSL3	276.8	0.53	protein_coding	X	11776278	11793870	male-specific lethal 3 homolog (Drosophila)
ENSG00000204161	C10orf128	278	0.48	protein_coding	10	50362773	50396630	chromosome 10 open reading frame 128
ENSG00000102524	TNFSF13B	278	0.53	protein_coding	13	108903588	108960832	tumor necrosis factor (ligand) superfamily, member 13b
ENSG00000114626	ABTB1	278.6	0.59	protein_coding	3	127391778	127399768	ankyrin repeat and BTB (POZ) domain containing 1
ENSG00000162551	ALPL	278.8	0.55	protein_coding	1	21835858	21904905	alkaline phosphatase, liver/bone/kidney
ENSG00000153179	RASSF3	281.4	0.43	protein_coding	12	65004293	65091347	Ras association (RalGDS/AF-6) domain family member 3
ENSG00000167173	C15orf39	282	0.54	protein_coding	15	75487984	75504510	chromosome 15 open reading frame 39
ENSG00000264868		282.3	0.59
ENSG00000184682		284.1	0.56	protein_coding	11	1910375	1912084	chromosome 11 open reading frame 89
ENSG00000174837	EMR1	284.5	0.57	protein_coding	19	6887577	6940470	egf-like module containing, mucin-like, hormone receptor-like 1
ENSG00000110448	CD5	285.2	0.54	protein_coding	11	60869867	60895324	CD5 molecule
ENSG00000180644	PRF1	286.1	0.54	protein_coding	10	72357104	72362531	perforin 1 (pore forming protein)
ENSG00000211792		286.7	0.56	TR_V_gene	14	22392239	22392827	T cell receptor alpha variable 14/delta variable 4
ENSG00000147065	MSN	286.7	0.5	protein_coding	X	64808257	64961791	moesin
ENSG00000133246	PRAM1	286.8	0.57	protein_coding	19	8554940	8567996	PML-RARA regulated adaptor molecule 1
ENSG00000139370	SLC15A4	286.8	0.51	protein_coding	12	129277739	129308528	solute carrier family 15 (oligopeptide transporter), member 4
ENSG00000149781	FERMT3	287.2	0.55	protein_coding	11	63974150	63991354	fermitin family member 3
ENSG00000254415	SIGLEC14	287.5	0.58	protein_coding	19	52145806	52150054	sialic acid binding Ig-like lectin 14
ENSG00000188452	CERKL	288	0.51	protein_coding	2	182401403	182545392	ceramide kinase-like
ENSG00000023902	PLEKHO1	288.2	0.47	protein_coding	1	150121373	150136916	pleckstrin homology domain containing, family O member 1
ENSG00000204160	ZDHHC18	288.8	0.55	protein_coding	1	27153201	27184093	zinc finger, DHHC-type containing 18
ENSG00000162894	FAIM3	288.9	0.55	protein_coding	1	207077731	207096592	Fas apoptotic inhibitory molecule 3
ENSG00000170909	OSCAR	289.2	0.57	protein_coding	19	54597933	54606000	osteoclast associated, immunoglobulin-like receptor
ENSG00000150681	RGS18	290.4	0.62	protein_coding	1	192127587	192154945	regulator of G-protein signaling 18
ENSG00000168995	SIGLEC7	290.6	0.58	protein_coding	19	51645556	51656783	sialic acid binding Ig-like lectin 7
ENSG00000262370		291.5	0.55
ENSG00000160219	GAB3	291.8	0.55	protein_coding	X	153903529	153979858	GRB2-associated binding protein 3
ENSG00000100060	MFNG	292.3	0.51	protein_coding	22	37865101	37882439	MFNG O-fucosylpeptide 3-beta-N-acetylglucosaminyltransferase
ENSG00000011600	TYROBP	292.5	0.58	protein_coding	19	36395303	36399197	TYRO protein tyrosine kinase binding protein
ENSG00000081320	STK17B	292.7	0.58	protein_coding	2	196998290	197041227	serine/threonine kinase 17b
ENSG00000104998	IL27RA	293.6	0.51	protein_coding	19	14142560	14163743	interleukin 27 receptor, alpha
ENSG00000174125	TLR1	294	0.63	protein_coding	4	38792298	38858438	toll-like receptor 1
ENSG00000141293	SKAP1	294.9	0.55	protein_coding	17	46210802	46507637	src kinase associated phosphoprotein 1
ENSG00000106780	MEGF9	295.1	0.57	protein_coding	9	123363091	123476748	multiple EGF-like-domains 9
ENSG00000162739	SLAMF6	295.6	0.57	protein_coding	1	160454820	160493052	SLAM family member 6
ENSG00000136869	TLR4	296.1	0.57	protein_coding	9	120466610	120479149	toll-like receptor 4
ENSG00000086730	LAT2	296.3	0.55	protein_coding	7	73613982	73644161	linker for activation of T cells family, member 2
ENSG00000143110	C1orf162	297.8	0.57	protein_coding	1	112016414	112021134	chromosome 1 open reading frame 162
ENSG00000182885	GPR97	298.3	0.56	protein_coding	16	57702099	57723975	G protein-coupled receptor 97
ENSG00000198851	CD3E	298.8	0.54	protein_coding	11	118175260	118186890	CD3e molecule, epsilon (CD3-TCR complex)
ENSG00000211787		299.3	0.55	TR_V_gene	14	22320735	22321183	T cell receptor alpha variable 8-3
ENSG00000134954	ETS1	299.4	0.57	protein_coding	11	128328656	128457453	v-ets avian erythroblastosis virus E26 oncogene homolog 1
ENSG00000138964	PARVG	299.6	0.56	protein_coding	22	44568836	44615413	parvin, gamma
ENSG00000136286	MYO1G	302.5	0.54	protein_coding	7	45002261	45018697	myosin IG
ENSG00000111729	CLEC4A	303	0.55	protein_coding	12	8276228	8291203	C-type lectin domain family 4, member A
ENSG00000069974	RAB27A	303.9	0.46	protein_coding	15	55495164	55611311	RAB27A, member RAS oncogene family
ENSG00000217555	CKLF	304.4	0.51	protein_coding	16	66586466	66600154	chemokine-like factor
ENSG00000120690	ELF1	305.7	0.52	protein_coding	13	41506056	41635576	E74-like factor 1 (ets domain transcription factor)
ENSG00000122223	CD244	306	0.52	protein_coding	1	160799950	160832692	CD244 molecule, natural killer cell receptor 2B4
ENSG00000147251	DOCK11	306.5	0.66	protein_coding	X	117629861	117820126	dedicator of cytokinesis 11
ENSG00000198821	CD247	308.4	0.6	protein_coding	1	167399877	167487847	CD247 molecule
ENSG00000227507	LTB	309.2	0.52	protein_coding	6	31548302	31550299	lymphotoxin beta (TNF superfamily, member 3)
ENSG00000116824	CD2	309.6	0.53	protein_coding	1	117297007	117311850	CD2 molecule
ENSG00000181631	P2RY13	310.8	0.56	protein_coding	3	151044100	151047336	purinergic receptor P2Y, G-protein coupled, 13
ENSG00000197329	PELI1	311.3	0.53	protein_coding	2	64319786	64371588	pellino E3 ubiquitin protein ligase 1
ENSG00000064666	CNN2	311.3	0.51	protein_coding	19	1026298	1039068	calponin 2
ENSG00000112079	STK38	313.3	0.63	protein_coding	6	36461669	36515247	serine/threonine kinase 38
ENSG00000025708	TYMP	313.6	0.54	protein_coding	22	50964181	50968485	thymidine phosphorylase
ENSG00000159128	IFNGR2	314.5	0.52	protein_coding	21	34775202	34851655	interferon gamma receptor 2 (interferon gamma transducer 1)
ENSG00000234290		315.1	0.66
ENSG00000051523	CYBA	316.6	0.56	protein_coding	16	88709691	88717560	cytochrome b-245, alpha polypeptide
ENSG00000162645	GBP2	317.6	0.61	protein_coding	1	89571815	89616139	guanylate binding protein 2, interferon-inducible
ENSG00000196329	GIMAP5	317.6	0.61	protein_coding	7	150419341	150447121	GTPase, IMAP family member 5
ENSG00000163041	H3F3A	318	0.58	protein_coding	1	226249552	226259702	H3 histone, family 3A
ENSG00000204397	CARD16	318.1	0.59	protein_coding	11	104912053	104972158	caspase recruitment domain family, member 16
ENSG00000206503	HLA-A	318.1	0.53	protein_coding	6	29909037	29913661	major histocompatibility complex, class I, A
ENSG00000120868	APAF1	318.5	0.64	protein_coding	12	99038919	99129204	apoptotic peptidase activating factor 1
ENSG00000237781		318.6	0.52
ENSG00000160255	ITGB2	319	0.54	protein_coding	21	46305868	46351904	integrin, beta 2 (complement component 3 receptor 3 and 4 subunit)
ENSG00000197536		320.9	0.63	protein_coding	5	131746328	131811736	chromosome 5 open reading frame 56
ENSG00000238528		321.4	0.62		12	66739499	66739602	Small nucleolar RNA U13
ENSG00000146828	SLC12A9	321.7	0.56	protein_coding	7	100424442	100464631	solute carrier family 12, member 9
ENSG00000211797		322.5	0.6	TR_V_gene	14	22465778	22466407	T cell receptor alpha variable 17
ENSG00000127528	KLF2	323.1	0.52	protein_coding	19	16435628	16438685	Kruppel-like factor 2
ENSG00000079263	SP140	323.6	0.56	protein_coding	2	231067826	231223762	SP140 nuclear body protein
ENSG00000159496	RGL4	324.4	0.53	protein_coding	22	24030323	24041363	ral guanine nucleotide dissociation stimulator-like 4
ENSG00000166523	CLEC4E	325.1	0.55	protein_coding	12	8685901	8693559	C-type lectin domain family 4, member E
ENSG00000126860	EVI2A	325.8	0.51	protein_coding	17	29644578	29648902	ecotropic viral integration site 2A
ENSG00000115091	ACTR3	326.4	0.51	protein_coding	2	114647537	114720173	ARP3 actin-related protein 3 homolog (yeast)
ENSG00000055163	CYFIP2	326.5	0.48	protein_coding	5	156693089	156822606	cytoplasmic FMR1 interacting protein 2
ENSG00000198373	WWP2	326.8	0.5	protein_coding	16	69796209	69975644	WW domain containing E3 ubiquitin protein ligase 2
ENSG00000101162	TUBB1	327.5	0.61	protein_coding	20	57594309	57601709	tubulin, beta 1 class VI
ENSG00000180953	ST20	327.7	0.48	protein_coding	15	80191182	80216044	suppressor of tumorigenicity 20
ENSG00000158869	FCER1G	327.9	0.56	protein_coding	1	161185024	161190489	Fc fragment of IgE, high affinity I, receptor for; gamma polypeptide
ENSG00000226660		330.1	0.51	TR_V_gene	7	142000747	142001255	T cell receptor beta variable 2
ENSG00000160588	MPZL3	331.4	0.54	protein_coding	11	118097409	118123065	myelin protein zero-like 3
ENSG00000137462	TLR2	331.6	0.57	protein_coding	4	154622652	154626851	toll-like receptor 2
ENSG00000185989	RASA3	332.9	0.53	protein_coding	13	114747194	114898086	RAS p21 protein activator 3
ENSG00000167703	SLC43A2	333.3	0.53	protein_coding	17	1472561	1532180	solute carrier family 43 (amino acid system L transporter), member 2
ENSG00000100503	NIN	333.5	0.62	protein_coding	14	51186481	51297839	ninein (GSK3B interacting protein)
ENSG00000133639	BTG1	334.3	0.48	protein_coding	12	92536286	92539673	B-cell translocation gene 1, anti-proliferative
ENSG00000255197		335.5	0.55
ENSG00000150977	RILPL2	336.2	0.51	protein_coding	12	123899936	123921264	Rab interacting lysosomal protein-like 2
ENSG00000137752	CASP1	336.4	0.6	protein_coding	11	104896170	104972158	caspase 1, apoptosis-related cysteine peptidase
ENSG00000054611	TBC1D22A	336.7	0.51	protein_coding	22	47158518	47571336	TBC1 domain family, member 22A
ENSG00000160654	CD3G	337.1	0.57	protein_coding	11	118215059	118225876	CD3g molecule, gamma (CD3-TCR complex)
ENSG00000162747	FCGR3B	337.6	0.55	protein_coding	1	161592986	161601753	Fc fragment of IgG, low affinity IIIb, receptor (CD16b)
ENSG00000181444	ZNF467	338.3	0.55	protein_coding	7	149461271	149470568	zinc finger protein 467
ENSG00000132589	FLOT2	338.6	0.54	protein_coding	17	27206353	27224697	flotillin 2
ENSG00000122986	HVCN1	339.9	0.55	protein_coding	12	111065646	111142755	hydrogen voltage-gated channel 1
ENSG00000241163	LINC00877	340	0.46	lincRNA	3	72084451	72291716	long intergenic non-protein coding RNA 877
ENSG00000265874	MIR4489	340.3	0.49	miRNA	11	65416663	65416724	microRNA 4489
ENSG00000211794		341.4	0.5	TR_V_gene	14	22433680	22434290	T cell receptor alpha variable 12-3
ENSG00000140030	GPR65	343.2	0.52	protein_coding	14	88471468	88478419	G protein-coupled receptor 65
ENSG00000163737	PF4	343.5	0.5	protein_coding	4	74846794	74847841	platelet factor 4
ENSG00000087266	SH3BP2	344.2	0.53	protein_coding	4	2794750	2842825	SH3-domain binding protein 2
ENSG00000213402	PTPRCAP	346.2	0.51	protein_coding	11	67202981	67205538	protein tyrosine phosphatase, receptor type, C-associated protein
ENSG00000153029	MR1	347.4	0.51	protein_coding	1	181003067	181031074	major histocompatibility complex, class I-related
ENSG00000241839	PLEKHO2	347.6	0.53	protein_coding	15	65134088	65160206	pleckstrin homology domain containing, family O member 2
ENSG00000176390	CRLF3	347.6	0.61	protein_coding	17	29096406	29151794	cytokine receptor-like factor 3
ENSG00000105656	ELL	348.4	0.52	protein_coding	19	18553473	18632937	elongation factor RNA polymerase II
ENSG00000129675	ARHGEF6	348.6	0.47	protein_coding	X	135747706	135864247	Rac/Cdc42 guanine nucleotide exchange factor (GEF) 6
ENSG00000225774		350.4	0.47	processed_pseudogene	22	30938523	30940292	signal-regulatory protein alpha pseudogene 1
ENSG00000174718	KIAA1551	351.2	0.62	protein_coding	12	32112304	32146039	KIAA1551
ENSG00000120280	CXorf21	351.5	0.48	protein_coding	X	30576941	30595961	chromosome X open reading frame 21
ENSG00000125505	MBOAT7	352.1	0.53	protein_coding	19	54677107	54693733	membrane bound O-acyltransferase domain containing 7
ENSG00000204304	PBX2	353	0.5	protein_coding	6	32152512	32157963	pre-B-cell leukemia homeobox 2
ENSG00000197943	PLCG2	353.2	0.54	protein_coding	16	81772702	81991899	phospholipase C, gamma 2 (phosphatidylinositol-specific)
ENSG00000093072	CECR1	353.3	0.48	protein_coding	22	17660194	17702879	cat eye syndrome chromosome region, candidate 1
ENSG00000122359	ANXA11	353.4	0.47	protein_coding	10	81910645	81965328	annexin A11
ENSG00000233013	LOC100134822	353.9	0.6	lincRNA	9	141106637	141143444	family with sequence similarity 157, member B
ENSG00000256448		354	0.65
ENSG00000144711	IQSEC1	355.9	0.46	protein_coding	3	12938719	13114617	IQ motif and Sec7 domain 1
ENSG00000229200		357.6	0.52		7	142099455	142099977	T cell receptor beta variable 7-8
ENSG00000211820		357.9	0.58	TR_V_gene	14	22788620	22789123	T cell receptor alpha variable 41
ENSG00000146278	PNRC1	357.9	0.48	protein_coding	6	89790470	89794879	proline-rich nuclear receptor coactivator 1
ENSG00000263264		358.2	0.6
ENSG00000159339	PADI4	359	0.53	protein_coding	1	17634690	17690499	peptidyl arginine deiminase, type IV
ENSG00000211791		359.1	0.59	TR_V_gene	14	22386363	22386931	T cell receptor alpha variable 13-2
ENSG00000245164	LINC00861	359.2	0.62	lincRNA	8	126934552	126963493	long intergenic non-protein coding RNA 861
ENSG00000140575	IQGAP1	360	0.55	protein_coding	15	90931450	91045475	IQ motif containing GTPase activating protein 1
ENSG00000103490	PYCARD	362.8	0.53	protein_coding	16	31212806	31214771	PYD and CARD domain containing
ENSG00000216490	IFI30	363.1	0.5	protein_coding	19	18283972	18288927	interferon, gamma-inducible protein 30
ENSG00000180549	FUT7	366.2	0.52	protein_coding	9	139924626	139927462	fucosyltransferase 7 (alpha (1,3) fucosyltransferase)
ENSG00000243544		367	0.55	misc_RNA	3	121372843	121373143	RNA, 7SL, cytoplasmic 172, pseudogene
ENSG00000110446	SLC15A3	368	0.5	protein_coding	11	60704556	60720002	solute carrier family 15 (oligopeptide transporter), member 3
ENSG00000155849	ELMO1	368.4	0.43	protein_coding	7	36893961	37488852	engulfment and cell motility 1
ENSG00000090238	YPEL3	368.4	0.54	protein_coding	16	30103635	30108236	yippee-like 3 (Drosophila)
ENSG00000197081	IGF2R	372.8	0.56	protein_coding	6	160390131	160534539	insulin-like growth factor 2 receptor
ENSG00000092531	SNAP23	373.1	0.48	protein_coding	15	42783431	42837547	synaptosomal-associated protein, 23kDa
ENSG00000070190	DAPP1	373.2	0.57	protein_coding	4	100737990	100791311	dual adaptor of phosphotyrosine and 3-phosphoinositides
ENSG00000180096	SEPT1	373.9	0.49	protein_coding	16	30389454	30407312	septin 1
ENSG00000225101		375.2	0.56	unprocessed_pseudogene	11	4496043	4497123	olfactory receptor, family 52, subfamily K, member 3 pseudogene
ENSG00000134242	PTPN22	375.6	0.51	protein_coding	1	114356433	114414381	protein tyrosine phosphatase, non-receptor type 22 (lymphoid)
ENSG00000138071	ACTR2	377.4	0.49	protein_coding	2	65454887	65498387	ARP2 actin-related protein 2 homolog (yeast)
ENSG00000238160		378.4	0.65
ENSG00000138496	PARP9	378.6	0.58	protein_coding	3	122246771	122283424	poly (ADP-ribose) polymerase family, member 9
ENSG00000188895	MSL1	379.7	0.5	protein_coding	17	38278551	38293042	male-specific lethal 1 homolog (Drosophila)
ENSG00000120899	PTK2B	380.8	0.52	protein_coding	8	27168999	27316903	protein tyrosine kinase 2 beta
ENSG00000180370	PAK2	381.2	0.45	protein_coding	3	196466728	196559518	p21 protein (Cdc42/Rac)-activated kinase 2
ENSG00000141524	TMC6	384.2	0.49	protein_coding	17	76106539	76128488	transmembrane channel-like 6
ENSG00000196189	SEMA4A	385.5	0.44	protein_coding	1	156117157	156147543	sema domain, immunoglobulin domain (Ig), transmembrane domain (TM) and short cytoplasmic domain, (semaphorin) 4A
ENSG00000010671	BTK	386.1	0.5	protein_coding	X	100604435	100641183	Bruton agammaglobulinemia tyrosine kinase
ENSG00000069493	CLEC2D	387	0.55	protein_coding	12	9817565	9848413	C-type lectin domain family 2, member D
ENSG00000205784	ARRDC5	388.5	0.6	protein_coding	19	4890449	4902879	arrestin domain containing 5
ENSG00000170571	EMB	389	0.48	protein_coding	5	49692026	49739082	embigin
ENSG00000188056	TREML4	389.3	0.61	protein_coding	6	41196062	41206620	triggering receptor expressed on myeloid cells-like 4
ENSG00000174007	CEP19	389.8	0.43	protein_coding	3	196433148	196439164	centrosomal protein 19kDa
ENSG00000135828	RNASEL	390.5	0.62	protein_coding	1	182542769	182558391	ribonuclease L (2',5'-oligoisoadenylate synthetase-dependent)
ENSG00000160710	ADAR	391.5	0.47	protein_coding	1	154554538	154600475	adenosine deaminase, RNA-specific
ENSG00000145819	ARHGAP26	394.1	0.61	protein_coding	5	142149949	142608576	Rho GTPase activating protein 26
ENSG00000133574	GIMAP4	394.4	0.58	protein_coding	7	150264365	150271041	GTPase, IMAP family member 4
ENSG00000148908	RGS10	395.7	0.42	protein_coding	10	121259340	121302220	regulator of G-protein signaling 10
ENSG00000158985	CDC42SE2	396.2	0.51	protein_coding	5	130581186	130734140	CDC42 small effector 2
ENSG00000160991	ORAI2	396.3	0.45	protein_coding	7	102073553	102097268	ORAI calcium release-activated calcium modulator 2
ENSG00000065357	DGKA	397	0.54	protein_coding	12	56321103	56347811	diacylglycerol kinase, alpha 80kDa
ENSG00000149177	PTPRJ	398	0.63	protein_coding	11	48002113	48189670	protein tyrosine phosphatase, receptor type, J
ENSG00000143384	MCL1	399.5	0.49	protein_coding	1	150547032	150552066	myeloid cell leukemia sequence 1 (BCL2-related)
ENSG00000197818	SLC9A8	399.7	0.5	protein_coding	20	48429250	48508779	solute carrier family 9, subfamily A (NHE8, cation proton antiporter 8), member 8
ENSG00000166710	B2M	399.9	0.48	protein_coding	15	45003675	45011075	beta-2-microglobulin
ENSG00000135838	NPL	401.2	0.5	protein_coding	1	182758428	182799519	N-acetylneuraminate pyruvate lyase (dihydrodipicolinate synthase)
ENSG00000072864	NDE1	402.9	0.41	protein_coding	16	15737124	15820210	nudE neurodevelopment protein 1
ENSG00000253328		404.7	0.48	unprocessed_pseudogene	8	103254268	103254847	SUMO2 pseudogene 19
ENSG00000231027		405.4	0.51
ENSG00000129667	RHBDF2	405.6	0.48	protein_coding	17	74466973	74497872	rhomboid 5 homolog 2 (Drosophila)
ENSG00000116584	ARHGEF2	405.7	0.44	protein_coding	1	155916630	155976861	Rho/Rac guanine nucleotide exchange factor (GEF) 2
ENSG00000028277	POU2F2	405.9	0.48	protein_coding	19	42590263	42700737	POU class 2 homeobox 2
ENSG00000163823	CCR1	406.5	0.51	protein_coding	3	46243200	46249887	chemokine (C-C motif) receptor 1
ENSG00000272666		406.8	0.45
ENSG00000268861	ARHGEF18	407.2	0.56	protein_coding	19	7445850	7535131	Rho guanine nucleotide exchange factor 18
ENSG00000121316	PLBD1	407.8	0.52	protein_coding	12	14656595	14721283	phospholipase B domain containing 1
ENSG00000127663	KDM4B	408.3	0.46	protein_coding	19	4969125	5153606	lysine (K)-specific demethylase 4B
ENSG00000233175		408.9	0.49
ENSG00000262246	CORO7	409.7	0.51	protein_coding	16	4404543	4475706	coronin 7
ENSG00000127951	FGL2	410.5	0.57	protein_coding	7	76822688	76829143	fibrinogen-like 2
ENSG00000218809		412	0.5
ENSG00000100100	PIK3IP1	412.7	0.48	protein_coding	22	31677579	31688520	phosphoinositide-3-kinase interacting protein 1
ENSG00000173083	HPSE	414.8	0.47	protein_coding	4	84213614	84256306	heparanase
ENSG00000100504	PYGL	414.8	0.41	protein_coding	14	51324609	51411454	phosphorylase, glycogen, liver
ENSG00000211800		417.9	0.57	TR_V_gene	14	22508840	22509399	T cell receptor alpha variable 20
ENSG00000256745		418.4	0.44
ENSG00000130429	ARPC1B	420.3	0.49	protein_coding	7	98971872	98992424	actin related protein 2/3 complex, subunit 1B, 41kDa
ENSG00000162892	IL24	420.5	0.46	protein_coding	1	207070788	207077484	interleukin 24
ENSG00000065413	ANKRD44	421.1	0.64	protein_coding	2	197831741	198175897	ankyrin repeat domain 44
ENSG00000128335	APOL2	424.2	0.44	protein_coding	22	36622256	36636000	apolipoprotein L, 2
ENSG00000101596	SMCHD1	425.2	0.62	protein_coding	18	2655737	2805015	structural maintenance of chromosomes flexible hinge domain containing 1
ENSG00000118564	FBXL5	426.8	0.55	protein_coding	4	15606162	15683302	F-box and leucine-rich repeat protein 5
ENSG00000085265	FCN1	428.8	0.49	protein_coding	9	137801431	137809809	ficolin (collagen/fibrinogen domain containing) 1
ENSG00000115271	GCA	428.8	0.55	protein_coding	2	163175350	163228105	grancalcin, EF-hand calcium binding protein
ENSG00000137478	FCHSD2	429	0.48	protein_coding	11	72547790	72853306	FCH and double SH3 domains 2
ENSG00000264508		430.4	0.62		1	150539040	150539336	RNA, 7SL, cytoplasmic 473, pseudogene
ENSG00000110665	C11orf21	431.6	0.47	protein_coding	11	2316875	2324279	chromosome 11 open reading frame 21
ENSG00000211716		431.7	0.46	TR_V_gene	7	142239537	142240058	T cell receptor beta variable 9
ENSG00000184730	APOBR	432.5	0.45	protein_coding	16	28505970	28510291	apolipoprotein B receptor
ENSG00000173198	CYSLTR1	432.9	0.43	protein_coding	X	77526961	77583048	cysteinyl leukotriene receptor 1
ENSG00000121807	CCR2	433.8	0.52	protein_coding	3	46395225	46402419	chemokine (C-C motif) receptor 2
ENSG00000211796		434.5	0.45	TR_V_gene	14	22458735	22459177	T cell receptor alpha variable 16
ENSG00000125354	SEPT6	434.9	0.49	protein_coding	X	118749687	118827333	septin 6
ENSG00000158156	XKR8	435.5	0.47	protein_coding	1	28285973	28294607	XK, Kell blood group complex subunit-related family, member 8
ENSG00000158825	CDA	435.9	0.5	protein_coding	1	20915441	20945401	cytidine deaminase
ENSG00000115956	PLEK	436	0.44	protein_coding	2	68592305	68624585	pleckstrin
ENSG00000187037	GPR141	436.9	0.56	protein_coding	7	37723399	37873390	G protein-coupled receptor 141
ENSG00000198399	ITSN2	436.9	0.58	protein_coding	2	24425733	24583583	intersectin 2
ENSG00000232801		437.5	0.49	processed_pseudogene	X	40749900	40750790	syndecan binding protein (syntenin) pseudogene 3
ENSG00000134046	MBD2	437.7	0.46	protein_coding	18	51679079	51751158	methyl-CpG binding domain protein 2
ENSG00000227766		438.1	0.46	unprocessed_pseudogene	6	29909852	29910844	HLA complex group 4 pseudogene 5
ENSG00000211817		439	0.52	TR_V_gene	14	22748988	22749631	T cell receptor alpha variable 38-2/delta variable 8
ENSG00000083799	CYLD	439.9	0.6	protein_coding	16	50775961	50835846	cylindromatosis (turban tumor syndrome)
ENSG00000232869		440.3	0.51	TR_V_gene	7	142448053	142448741	T cell receptor beta variable 29-1
ENSG00000129465	RIPK3	440.4	0.46	protein_coding	14	24805227	24809251	receptor-interacting serine-threonine kinase 3
ENSG00000198858	R3HDM4	440.7	0.51	protein_coding	19	896503	913240	R3H domain containing 4
ENSG00000187116	LILRA5	441.1	0.5	protein_coding	19	54818353	54824409	leukocyte immunoglobulin-like receptor, subfamily A (with TM domain), member 5
ENSG00000089820	ARHGAP4	441.6	0.5	protein_coding	X	153172821	153200452	Rho GTPase activating protein 4
ENSG00000173200	PARP15	441.7	0.51	protein_coding	3	122296449	122357894	poly (ADP-ribose) polymerase family, member 15
ENSG00000168961	LGALS9	444.4	0.49	protein_coding	17	25956824	25976586	lectin, galactoside-binding, soluble, 9
ENSG00000116337	AMPD2	445.1	0.47	protein_coding	1	110158726	110174673	adenosine monophosphate deaminase 2
ENSG00000211772		445.6	0.44	TR_C_gene	7	142498725	142500432	T cell receptor beta constant 2
ENSG00000092929	UNC13D	446.1	0.47	protein_coding	17	73823306	73840798	unc-13 homolog D (C. elegans)
ENSG00000064547	LPAR2	446.4	0.48	protein_coding	19	19734477	19739739	lysophosphatidic acid receptor 2
ENSG00000262714		446.7	0.54
ENSG00000128815	WDFY4	447.9	0.51	protein_coding	10	49892921	50191001	WDFY family member 4
ENSG00000185753	CXorf38	448.3	0.43	protein_coding	X	40488285	40506819	chromosome X open reading frame 38
ENSG00000225963		448.5	0.63
ENSG00000117151	CTBS	449.2	0.49	protein_coding	1	85015289	85040163	chitobiase, di-N-acetyl-
ENSG00000143466	IKBKE	449.6	0.46		1	206643791	206670223	inhibitor of kappa light polypeptide gene enhancer in B-cells, kinase epsilon
ENSG00000204020	LIPN	450.2	0.5	protein_coding	10	90521163	90537999	lipase, family member N
ENSG00000143669	LYST	451.9	0.62	protein_coding	1	235824341	236046940	lysosomal trafficking regulator
ENSG00000272098		452.3	0.48
ENSG00000110047	EHD1	452.5	0.44	protein_coding	11	64619114	64655768	EH-domain containing 1
ENSG00000153283	CD96	452.7	0.44	protein_coding	3	111011566	111384597	CD96 molecule
ENSG00000172322	CLEC12A	453.5	0.49	protein_coding	12	10103915	10148293	C-type lectin domain family 12, member A
ENSG00000141968	VAV1	455.1	0.5	protein_coding	19	6772725	6857377	vav 1 guanine nucleotide exchange factor
ENSG00000003400	CASP10	456.6	0.54	protein_coding	2	202047604	202094129	caspase 10, apoptosis-related cysteine peptidase
ENSG00000160796	NBEAL2	458.7	0.49	protein_coding	3	47021173	47051193	neurobeachin-like 2
ENSG00000264584		459.9	0.61		1	150541449	150541745	RNA, 7SL, cytoplasmic 600, pseudogene
ENSG00000155307	SAMSN1	460.3	0.43	protein_coding	21	15857549	15955723	SAM domain, SH3 domain and nuclear localization signals 1
ENSG00000140749	IGSF6	462.4	0.52	protein_coding	16	21652609	21663981	immunoglobulin superfamily, member 6
ENSG00000229645	LINC00341	463.2	0.41		14	95873606	95876427	long intergenic non-protein coding RNA 341
ENSG00000153551	CMTM7	463.3	0.43	protein_coding	3	32433163	32524559	CKLF-like MARVEL transmembrane domain containing 7
ENSG00000188906	LRRK2	464.1	0.6	protein_coding	12	40590546	40763087	leucine-rich repeat kinase 2
ENSG00000105397	TYK2	466	0.5	protein_coding	19	10461209	10491352	tyrosine kinase 2
ENSG00000260467		468	0.47
ENSG00000057704	TMCC3	468.2	0.38	protein_coding	12	94960900	95044338	transmembrane and coiled-coil domain family 3
ENSG00000035681	NSMAF	468.3	0.41	protein_coding	8	59496063	59572403	neutral sphingomyelinase (N-SMase) activation associated factor
ENSG00000142166	IFNAR1	468.4	0.49	protein_coding	21	34696734	34732168	interferon (alpha, beta and omega) receptor 1
ENSG00000133805	AMPD3	468.6	0.38	protein_coding	11	10329860	10529126	adenosine monophosphate deaminase 3
ENSG00000109320	NFKB1	471.3	0.49	protein_coding	4	103422486	103538459	nuclear factor of kappa light polypeptide gene enhancer in B-cells 1
ENSG00000241657		472.5	0.48	lincRNA	7	142197570	142198069	T cell receptor beta variable 11-2
ENSG00000259834		472.9	0.58
ENSG00000114331	ACAP2	473.9	0.6	protein_coding	3	194995465	195163807	ArfGAP with coiled-coil, ankyrin repeat and PH domains 2
ENSG00000126264	HCST	476.7	0.47	protein_coding	19	36393382	36395279	hematopoietic cell signal transducer
ENSG00000223401		477.8	0.54
ENSG00000166783	KIAA0430	482.2	0.59	protein_coding	16	15688243	15737023	KIAA0430
ENSG00000215933		483.2	0.49
ENSG00000115523	GNLY	484.7	0.47	protein_coding	2	85912298	85925977	granulysin
ENSG00000022567	SLC45A4	484.8	0.48	protein_coding	8	142217265	142318404	solute carrier family 45, member 4
ENSG00000131389	SLC6A6	485.4	0.44	protein_coding	3	14444076	14530857	solute carrier family 6 (neurotransmitter transporter), member 6
ENSG00000260997		486.1	0.46
ENSG00000163568	AIM2	487.3	0.5	protein_coding	1	159032274	159116886	absent in melanoma 2
ENSG00000268965		487.7	0.5		17	76422409	76422834	Uncharacterized protein
ENSG00000100077	ADRBK2	489.7	0.45	protein_coding	22	25960816	26125261	adrenergic, beta, receptor kinase 2
ENSG00000230149		489.9	0.45
ENSG00000264304		490.2	0.5
ENSG00000065615	CYB5R4	490.5	0.52	protein_coding	6	84569362	84677143	cytochrome b5 reductase 4
ENSG00000115232	ITGA4	491.6	0.57	protein_coding	2	182321929	182400914	integrin, alpha 4 (antigen CD49D, alpha 4 subunit of VLA-4 receptor)
ENSG00000237702		492.5	0.45	TR_V_gene	7	142008365	142008871	T cell receptor beta variable 3-1
ENSG00000148400	NOTCH1	493.2	0.41	protein_coding	9	139388896	139440314	notch 1
ENSG00000105514	RAB3D	493.4	0.45	protein_coding	19	11432722	11456946	RAB3D, member RAS oncogene family
ENSG00000183813	CCR4	494	0.49	protein_coding	3	32993066	32997841	chemokine (C-C motif) receptor 4
ENSG00000196684	HSH2D	495.3	0.45	protein_coding	19	16244838	16269386	hematopoietic SH2 domain containing
ENSG00000164308	ERAP2	495.7	0.47	protein_coding	5	96211643	96255420	endoplasmic reticulum aminopeptidase 2
ENSG00000166128	RAB8B	496	0.48	protein_coding	15	63481668	63559981	RAB8B, member RAS oncogene family
ENSG00000211734		496.5	0.45	TR_V_gene	7	142020496	142021363	T cell receptor beta variable 5-1
ENSG00000255163		496.8	0.61	processed_pseudogene	11	118079647	118079926	heat shock 10kDa protein 1 pseudogene 18
ENSG00000211767		497.2	0.38	TR_J_gene	7	142494531	142494579	T cell receptor beta joining 2-3
ENSG00000171115	GIMAP8	497.4	0.56	protein_coding	7	150147718	150176480	GTPase, IMAP family member 8
ENSG00000131504	DIAPH1	498.6	0.41	protein_coding	5	140894583	140998622	diaphanous-related formin 1
ENSG00000106952	TNFSF8	500.7	0.43	protein_coding	9	117656003	117692697	tumor necrosis factor (ligand) superfamily, member 8
ENSG00000106785	TRIM14	500.9	0.4	protein_coding	9	100831557	100881494	tripartite motif containing 14
ENSG00000177156	TALDO1	501.2	0.45	protein_coding	11	747329	765024	transaldolase 1
ENSG00000211782		501.7	0.5	TR_V_gene	14	22265459	22266058	T cell receptor alpha variable 8-1
ENSG00000157551	KCNJ15	501.8	0.5	protein_coding	21	39529128	39679279	potassium inwardly-rectifying channel, subfamily J, member 15
ENSG00000106003	LFNG	502.4	0.49	protein_coding	7	2552163	2568811	LFNG O-fucosylpeptide 3-beta-N-acetylglucosaminyltransferase
ENSG00000254325		502.8	0.61
ENSG00000162704	ARPC5	502.8	0.43	protein_coding	1	183592401	183604892	actin related protein 2/3 complex, subunit 5, 16kDa
ENSG00000100450	GZMH	503.2	0.44	protein_coding	14	25075686	25078905	granzyme H (cathepsin G-like 2, protein h-CCPX)
ENSG00000174885	NLRP6	503.2	0.42	protein_coding	11	278365	285359	NLR family, pyrin domain containing 6
ENSG00000172578	KLHL6	503.7	0.4	protein_coding	3	183205319	183273477	kelch-like family member 6
ENSG00000074706	IPCEF1	504	0.45	protein_coding	6	154475631	154677926	interaction protein for cytohesin exchange factors 1
ENSG00000271722		504	0.58
ENSG00000197442	MAP3K5	505.4	0.49	protein_coding	6	136878185	137113656	mitogen-activated protein kinase kinase kinase 5
ENSG00000121281	ADCY7	505.5	0.44	protein_coding	16	50280048	50352046	adenylate cyclase 7
ENSG00000146285	SCML4	505.8	0.6	protein_coding	6	108025308	108145521	sex comb on midleg-like 4 (Drosophila)
ENSG00000254760		506.2	0.46
ENSG00000169896	ITGAM	506.4	0.45	protein_coding	16	31271311	31344213	integrin, alpha M (complement component 3 receptor 3 subunit)
ENSG00000266728		507.5	0.44	protein_coding	17	25950390	25967803	Uncharacterized protein
ENSG00000074370	ATP2A3	508	0.41	protein_coding	17	3827169	3867736	ATPase, Ca++ transporting, ubiquitous
ENSG00000179144	GIMAP7	508.2	0.55	protein_coding	7	150211918	150218161	GTPase, IMAP family member 7
ENSG00000153563	CD8A	509	0.38	protein_coding	2	87011729	87035519	CD8a molecule
ENSG00000089012	SIRPG	509	0.47	protein_coding	20	1609798	1638425	signal-regulatory protein gamma
ENSG00000100647	KIAA0247	509.5	0.45	protein_coding	14	70078313	70181859	KIAA0247
ENSG00000231412		510.3	0.44
ENSG00000147443	DOK2	510.7	0.48	protein_coding	8	21766384	21771371	docking protein 2, 56kDa
ENSG00000143207	RFWD2	510.8	0.58	protein_coding	1	175913967	176176629	ring finger and WD repeat domain 2, E3 ubiquitin protein ligase
ENSG00000129993	CBFA2T3	512.6	0.4	protein_coding	16	88941266	89043612	core-binding factor, runt domain, alpha subunit 2; translocated to, 3
ENSG00000170866	LILRA3	512.7	0.45		19	54799854	54809952	leukocyte immunoglobulin-like receptor, subfamily A (without TM domain), member 3
ENSG00000206082		513	0.46	processed_transcript	19	200460	205074	long intergenic non-protein coding RNA 1002
ENSG00000171862	PTEN	513.6	0.44	protein_coding	10	89622870	89731687	phosphatase and tensin homolog
ENSG00000231113		514.2	0.5
ENSG00000125772	GPCPD1	515.3	0.56	protein_coding	20	5525085	5591672	glycerophosphocholine phosphodiesterase GDE1 homolog (S. cerevisiae)
ENSG00000100325	ASCC2	515.6	0.44	protein_coding	22	30184597	30234271	activating signal cointegrator 1 complex subunit 2
ENSG00000175538	KCNE3	517.6	0.45	protein_coding	11	74165886	74178774	potassium voltage-gated channel, Isk-related family, member 3
ENSG00000084110	HAL	517.8	0.42	protein_coding	12	96366440	96390143	histidine ammonia-lyase
ENSG00000162881	OXER1	518	0.45	protein_coding	2	42989642	42991401	oxoeicosanoid (OXE) receptor 1
ENSG00000186407	CD300E	519.4	0.46	protein_coding	17	72606026	72619897	CD300e molecule
ENSG00000168769	TET2	519.4	0.58	protein_coding	4	106067032	106200973	tet methylcytosine dioxygenase 2
ENSG00000127954	STEAP4	523.6	0.45	protein_coding	7	87905744	87936206	STEAP family member 4
ENSG00000077984	CST7	523.7	0.45	protein_coding	20	24929866	24940564	cystatin F (leukocystatin)
ENSG00000198624	CCDC69	525.1	0.39	protein_coding	5	150560613	150603706	coiled-coil domain containing 69
ENSG00000211753		525.5	0.37	TR_V_gene	7	142428484	142428984	T cell receptor beta variable 28
ENSG00000135655	USP15	526.5	0.57	protein_coding	12	62654119	62811211	ubiquitin specific peptidase 15
ENSG00000223946		526.7	0.57
ENSG00000178199	ZC3H12D	527.6	0.47	protein_coding	6	149768794	149806197	zinc finger CCCH-type containing 12D
ENSG00000152601	MBNL1	528	0.53	protein_coding	3	151961617	152183569	muscleblind-like splicing regulator 1
ENSG00000112763	BTN2A1	528.7	0.53	protein_coding	6	26458150	26476849	butyrophilin, subfamily 2, member A1
ENSG00000113263	ITK	529.1	0.58	protein_coding	5	156569944	156682201	IL2-inducible T-cell kinase
ENSG00000187808	SOWAHD	529.6	0.44	protein_coding	X	118892576	118894164	sosondowah ankyrin repeat domain family member D
ENSG00000154016	GRAP	529.8	0.47	protein_coding	17	18923986	18950950	GRB2-related adaptor protein
ENSG00000111229	ARPC3	532.1	0.43	protein_coding	12	110872630	110888227	actin related protein 2/3 complex, subunit 3, 21kDa
ENSG00000109323	MANBA	532.9	0.49	protein_coding	4	103552660	103682151	mannosidase, beta A, lysosomal
ENSG00000250575		533.2	0.46
ENSG00000066294	CD84	533.7	0.44	protein_coding	1	160510885	160549306	CD84 molecule
ENSG00000243055		534.7	0.52	antisense	X	30718115	30742291	GK antisense RNA 1
ENSG00000197852	FAM212B	535	0.44	protein_coding	1	112223252	112298446	family with sequence similarity 212, member B
ENSG00000265625		535.7	0.61
ENSG00000104880	ARHGEF18	536.4	0.44	protein_coding	19	7459999	7537363	Rho/Rac guanine nucleotide exchange factor (GEF) 18
ENSG00000267645	POLR2J2	536.7	0.21	protein_coding	7	102277496	102312088	polymerase (RNA) II (DNA directed) polypeptide J2
ENSG00000007129	CEACAM21	536.8	0.5	protein_coding	19	42055886	42093197	carcinoembryonic antigen-related cell adhesion molecule 21
ENSG00000230155		536.8	0.46
ENSG00000140563	MCTP2	537.5	0.57	protein_coding	15	94774767	95023632	multiple C2 domains, transmembrane 2
ENSG00000249437	NAIP	538	0.57	protein_coding	5	70264310	70320941	NLR family, apoptosis inhibitory protein
ENSG00000160185	UBASH3A	538.4	0.56	protein_coding	21	43824008	43867791	ubiquitin associated and SH3 domain containing A
ENSG00000185215	TNFAIP2	538.9	0.43	protein_coding	14	103589779	103603776	tumor necrosis factor, alpha-induced protein 2
ENSG00000270949		540.2	0.59
ENSG00000198736	MSRB1	541.1	0.47	protein_coding	16	1988211	1993327	methionine sulfoxide reductase B1
ENSG00000255801		541.4	0.56
ENSG00000135083	CCNJL	545.9	0.44	protein_coding	5	159678659	159772403	cyclin J-like
ENSG00000122783	C7orf49	546.3	0.39	protein_coding	7	134777115	134855547	chromosome 7 open reading frame 49
ENSG00000102034	ELF4	547.4	0.46	protein_coding	X	129198849	129244691	E74-like factor 4 (ets domain transcription factor)
ENSG00000151726	ACSL1	547.6	0.4	protein_coding	4	185676749	185747972	acyl-CoA synthetase long-chain family member 1
ENSG00000172216	CEBPB	550.7	0.42	protein_coding	20	48807376	48809212	CCAAT/enhancer binding protein (C/EBP), beta
ENSG00000163840	DTX3L	550.9	0.5	protein_coding	3	122283085	122294050	deltex 3-like (Drosophila)
ENSG00000244071		551.8	0.58	processed_pseudogene	19	52124389	52124954	ribosomal protein L9 pseudogene 33
ENSG00000198189	HSD17B11	553.9	0.41	protein_coding	4	88257762	88312538	hydroxysteroid (17-beta) dehydrogenase 11
ENSG00000140379	BCL2A1	554.5	0.41	protein_coding	15	80253231	80263788	BCL2-related protein A1
ENSG00000259379		555.1	0.55
ENSG00000122188	LAX1	555.2	0.43	protein_coding	1	203734304	203745361	lymphocyte transmembrane adaptor 1
ENSG00000264553	MIR4257	555.7	0.54	miRNA	1	150524405	150524490	microRNA 4257
ENSG00000124496	TRERF1	557.8	0.37	protein_coding	6	42192669	42419789	transcriptional regulating factor 1
ENSG00000126561	STAT5A	559	0.37	protein_coding	17	40439565	40463961	signal transducer and activator of transcription 5A
ENSG00000147416	ATP6V1B2	559.8	0.44	protein_coding	8	20054878	20084330	ATPase, H+ transporting, lysosomal 56/58kDa, V1 subunit B2
ENSG00000172794	RAB37	562.3	0.45	protein_coding	17	72666717	72743474	RAB37, member RAS oncogene family
ENSG00000185262	UBALD2	564.3	0.44	protein_coding	17	74261283	74267375	UBA-like domain containing 2
ENSG00000233355		564.6	0.53	processed_transcript	1	239866684	239893765	CHRM3 antisense RNA 2
ENSG00000257094		565.8	0.58
ENSG00000147459	DOCK5	566.9	0.55	protein_coding	8	25042238	25275598	dedicator of cytokinesis 5
ENSG00000112624	GLTSCR1L	569	0.51	protein_coding	6	42749765	42836298	GLTSCR1-like
ENSG00000261172		569.5	0.43
ENSG00000109743	BST1	569.7	0.44	protein_coding	4	15704573	15739936	bone marrow stromal cell antigen 1
ENSG00000211721		569.8	0.37	TR_V_gene	7	142180515	142181016	T cell receptor beta variable 6-5
ENSG00000267344		569.9	0.57
ENSG00000204264	PSMB8	570.1	0.47	protein_coding	6	32808494	32812480	proteasome (prosome, macropain) subunit, beta type, 8
ENSG00000140455	USP3	570.3	0.56	protein_coding	15	63796793	63886839	ubiquitin specific peptidase 3
ENSG00000252429		572.4	0.53	snRNA	1	28470667	28470728	RNA, U7 small nuclear 29 pseudogene
ENSG00000076641	PAG1	572.9	0.53	protein_coding	8	81880045	82024303	phosphoprotein associated with glycosphingolipid microdomains 1
ENSG00000176463	SLCO3A1	573.3	0.41	protein_coding	15	92396925	92715665	solute carrier organic anion transporter family, member 3A1
ENSG00000145287	PLAC8	573.3	0.39	protein_coding	4	84011201	84058228	placenta-specific 8
ENSG00000267074		574.5	0.56
ENSG00000179840		575	0.55	protein_coding	1	9712668	9714644	chromosome 1 open reading frame 200
ENSG00000253720		575.2	0.6
ENSG00000211776		575.6	0.48	TR_V_gene	14	22180544	22181066	T cell receptor alpha variable 2
ENSG00000165168	CYBB	576.9	0.49	protein_coding	X	37639264	37672714	cytochrome b-245, beta polypeptide
ENSG00000145779	TNFAIP8	576.9	0.45	protein_coding	5	118604387	118735383	tumor necrosis factor, alpha-induced protein 8
ENSG00000237254		577.2	0.39	TR_V_gene	7	142510271	142511084	T cell receptor beta variable 30 (gene/pseudogene)
ENSG00000259856		577.3	0.41	processed_pseudogene	16	46660316	46660904	RAB43 pseudogene 1
ENSG00000261158		578.9	0.59
ENSG00000159346	ADIPOR1	579	0.46	protein_coding	1	202909951	202927700	adiponectin receptor 1
ENSG00000214846		579.9	0.53
ENSG00000167461	RAB8A	580.8	0.41	protein_coding	19	16222439	16245044	RAB8A, member RAS oncogene family
ENSG00000241886		581.7	0.54
ENSG00000160883	HK3	582	0.44	protein_coding	5	176307870	176326333	hexokinase 3 (white cell)
ENSG00000211706		582	0.43	TR_V_gene	7	142028121	142028610	T cell receptor beta variable 6-1
ENSG00000074660	SCARF1	582.4	0.4	protein_coding	17	1537152	1549041	scavenger receptor class F, member 1
ENSG00000110203	FOLR3	583.2	0.35	protein_coding	11	71825915	71850936	folate receptor 3 (gamma)
ENSG00000263391		583.7	0.55
ENSG00000103479	RBL2	583.8	0.56	protein_coding	16	53467889	53525561	retinoblastoma-like 2 (p130)
ENSG00000181036	FCRL6	586.9	0.49	protein_coding	1	159770301	159786041	Fc receptor-like 6
ENSG00000207939	MIR223	588.3	0.43	miRNA	X	65238712	65238821	microRNA 223
ENSG00000272501		589.4	0.44
ENSG00000235119		591.6	0.5
ENSG00000116514	RNF19B	591.6	0.42	protein_coding	1	33402046	33430286	ring finger protein 19B
ENSG00000172116	CD8B	592	0.39	protein_coding	2	87042462	87089047	CD8b molecule
ENSG00000225544		593	0.57
ENSG00000124731	TREM1	593.3	0.43	protein_coding	6	41235664	41254457	triggering receptor expressed on myeloid cells 1
ENSG00000137441	FGFBP2	593.8	0.41	protein_coding	4	15961866	15970932	fibroblast growth factor binding protein 2
ENSG00000235605		594.9	0.39
ENSG00000131236	CAP1	596.5	0.34	protein_coding	1	40505905	40538321	CAP, adenylate cyclase-associated protein 1 (yeast)
ENSG00000153574	RPIA	596.8	0.35	protein_coding	2	88991162	89050452	ribose 5-phosphate isomerase A
ENSG00000258819		600.3	0.51
ENSG00000171840	NINJ2	600.9	0.38	protein_coding	12	673462	772945	ninjurin 2
ENSG00000131669	NINJ1	602.1	0.45	protein_coding	9	95883771	95896570	ninjurin 1
ENSG00000211807		602.2	0.46	TR_V_gene	14	22591276	22592243	T cell receptor alpha variable 26-1
ENSG00000228078		602.5	0.33	unprocessed_pseudogene	6	29901878	29902063	major histocompatibility complex, class I, U (pseudogene)
ENSG00000026103	FAS	603.1	0.44	protein_coding	10	90750414	90775542	Fas cell surface death receptor
ENSG00000245954		604.4	0.44
ENSG00000197540	GZMM	609.7	0.44	protein_coding	19	544034	549919	granzyme M (lymphocyte met-ase 1)
ENSG00000167286	CD3D	611.6	0.45	protein_coding	11	118209669	118213459	CD3d molecule, delta (CD3-TCR complex)
ENSG00000232334		613.3	0.53
ENSG00000229331		613.4	0.48	sense_intronic	X	30689752	30690283	GK intronic transcript 1 (non-protein coding)
ENSG00000112576	CCND3	614	0.41	protein_coding	6	41902671	42018095	cyclin D3
ENSG00000163564	PYHIN1	614.1	0.54	protein_coding	1	158900586	158946844	pyrin and HIN domain family, member 1
ENSG00000184014	DENND5A	615.7	0.42	protein_coding	11	9160372	9286937	DENN/MADD domain containing 5A
ENSG00000252103		617.6	0.56	snRNA	20	1509702	1509805	RNA, U6 small nuclear 917, pseudogene
ENSG00000185404	SP140L	618.5	0.51	protein_coding	2	231191899	231268447	SP140 nuclear body protein-like
ENSG00000211793		619.6	0.32	TR_V_gene	14	22409313	22409848	T cell receptor alpha variable 9-2
ENSG00000186810	CXCR3	619.6	0.39	protein_coding	X	70835766	70838367	chemokine (C-X-C motif) receptor 3
ENSG00000162434	JAK1	621	0.48	protein_coding	1	65298912	65432187	Janus kinase 1
ENSG00000196663	TECPR2	621.4	0.41	protein_coding	14	102829300	102968818	tectonin beta-propeller repeat containing 2
ENSG00000027697	IFNGR1	621.7	0.41	protein_coding	6	137518621	137540586	interferon gamma receptor 1
ENSG00000010610	CD4	622.3	0.39	protein_coding	12	6896024	6929974	CD4 molecule
ENSG00000205268	PDE7A	622.6	0.49	protein_coding	8	66629745	66754557	phosphodiesterase 7A
ENSG00000105374	NKG7	623.1	0.43	protein_coding	19	51874860	51875969	natural killer cell group 7 sequence
ENSG00000074966	TXK	624	0.57	protein_coding	4	48068410	48136273	TXK tyrosine kinase
ENSG00000222267		624.2	0.57	snRNA	8	20087290	20087388	RNA, U6 small nuclear 892, pseudogene
ENSG00000038219	BOD1L1	624.4	0.54	protein_coding	4	13570362	13629347	biorientation of chromosomes in cell division 1-like 1
ENSG00000104774	MAN2B1	625	0.44	protein_coding	19	12757325	12777556	mannosidase, alpha, class 2B, member 1
ENSG00000170776	AKAP13	625.9	0.55	protein_coding	15	85923802	86292586	A kinase (PRKA) anchor protein 13
ENSG00000112561	TFEB	626.1	0.45	protein_coding	6	41651716	41703997	transcription factor EB
ENSG00000238121	LINC00426	626.2	0.44	lincRNA	13	30914407	30951282	long intergenic non-protein coding RNA 426
ENSG00000119397	CNTRL	627.1	0.55	protein_coding	9	123837141	123939888	centriolin
ENSG00000172575	RASGRP1	628.1	0.53	protein_coding	15	38780304	38857776	RAS guanyl releasing protein 1 (calcium and DAG-regulated)
ENSG00000186529	CYP4F3	629.3	0.45	protein_coding	19	15751707	15773635	cytochrome P450, family 4, subfamily F, polypeptide 3
ENSG00000100225	FBXO7	630	0.5	protein_coding	22	32870663	32894818	F-box protein 7
ENSG00000179583	CIITA	630.9	0.44	protein_coding	16	10971055	11026079	class II, major histocompatibility complex, transactivator
ENSG00000136630	HLX	631	0.39	protein_coding	1	221051699	221058401	H2.0-like homeobox
ENSG00000113269	RNF130	631.9	0.42	protein_coding	5	179338651	179499118	ring finger protein 130
ENSG00000076944	STXBP2	632.5	0.45	protein_coding	19	7701767	7712759	syntaxin binding protein 2
ENSG00000067900	ROCK1	633	0.52	protein_coding	18	18526867	18691812	Rho-associated, coiled-coil containing protein kinase 1
ENSG00000183283	DAZAP2	633.4	0.44	protein_coding	12	51632076	51665146	DAZ associated protein 2
ENSG00000137078	SIT1	633.5	0.44	protein_coding	9	35649292	35650937	signaling threshold regulating transmembrane adaptor 1
ENSG00000129355	CDKN2D	633.9	0.42	protein_coding	19	10677138	10679735	cyclin-dependent kinase inhibitor 2D (p19, inhibits CDK4)
ENSG00000173559	NABP1	634.5	0.46	protein_coding	2	192542794	192561385	nucleic acid binding protein 1
ENSG00000159840	ZYX	638.2	0.41	protein_coding	7	143078173	143088204	zyxin
ENSG00000092871	RFFL	638.4	0.38	protein_coding	17	33333009	33416338	ring finger and FYVE-like domain containing E3 ubiquitin protein ligase
ENSG00000100485	SOS2	639.3	0.54	protein_coding	14	50583847	50698276	son of sevenless homolog 2 (Drosophila)
ENSG00000115604	IL18R1	639.9	0.43	protein_coding	2	102927989	103015218	interleukin 18 receptor 1
ENSG00000100385	IL2RB	640	0.43	protein_coding	22	37521878	37571094	interleukin 2 receptor, beta
ENSG00000211766		640.9	0.38	TR_J_gene	7	142494381	142494426	T cell receptor beta joining 2-2P (non-functional)
ENSG00000138621	PPCDC	641.2	0.32	protein_coding	15	75315896	75409803	phosphopantothenoylcysteine decarboxylase
ENSG00000169499	PLEKHA2	642.6	0.41	protein_coding	8	38758753	38831428	pleckstrin homology domain containing, family A (phosphoinositide binding specific) member 2
ENSG00000258875		642.9	0.54	protein_coding	14	91709103	91717426	HCG1816139; Uncharacterized protein
ENSG00000100351	GRAP2	643.4	0.47	protein_coding	22	40297086	40369725	GRB2-related adaptor protein 2
ENSG00000271913		643.7	0.57
ENSG00000236304		643.9	0.44
ENSG00000199143	MIR373	646.3	0.4	miRNA	19	54291959	54292027	microRNA 373
ENSG00000187554	TLR5	648.1	0.45	protein_coding	1	223282748	223316624	toll-like receptor 5
ENSG00000163466	ARPC2	648.7	0.39	protein_coding	2	219081817	219119079	actin related protein 2/3 complex, subunit 2, 34kDa
ENSG00000136156	ITM2B	649	0.42	protein_coding	13	48807294	48837063	integral membrane protein 2B
ENSG00000173762	CD7	649.3	0.39	protein_coding	17	80272744	80275478	CD7 molecule
ENSG00000107263	RAPGEF1	649.8	0.39	protein_coding	9	134452157	134615461	Rap guanine nucleotide exchange factor (GEF) 1
ENSG00000142669	SH3BGRL3	650.4	0.42	protein_coding	1	26605667	26608007	SH3 domain binding glutamic acid-rich protein like 3
ENSG00000249978		651.1	0.53	TR_V_pseudogene	7	38374642	38375115	T cell receptor gamma variable 7 (pseudogene)
ENSG00000242574	HLA-DMB	653.1	0.41	protein_coding	6	32902406	32908847	major histocompatibility complex, class II, DM beta
ENSG00000177409	SAMD9L	654.4	0.52	protein_coding	7	92759368	92777682	sterile alpha motif domain containing 9-like
ENSG00000143772	ITPKB	654.4	0.35	protein_coding	1	226819391	226927024	inositol-trisphosphate 3-kinase B
ENSG00000203804		654.8	0.53	processed_transcript	1	150533480	150533969	ADAMTSL4 antisense RNA 1
ENSG00000102699	PARP4	654.8	0.45	protein_coding	13	24995064	25086948	poly (ADP-ribose) polymerase family, member 4
ENSG00000004468	CD38	655.7	0.35	protein_coding	4	15779898	15854853	CD38 molecule
ENSG00000225313		655.8	0.47
ENSG00000187994	RINL	656	0.45	protein_coding	19	39358470	39368919	Ras and Rab interactor-like
ENSG00000196843	ARID5A	658.2	0.39	protein_coding	2	97202480	97218375	AT rich interactive domain 5A (MRF1-like)
ENSG00000268802		658.3	0.39
ENSG00000211779		658.8	0.52	TR_V_gene	14	22217462	22217989	T cell receptor alpha variable 5
ENSG00000136560	TANK	659	0.5	protein_coding	2	161993419	162092732	TRAF family member-associated NFKB activator
ENSG00000132965	ALOX5AP	660.5	0.39	protein_coding	13	31309645	31338556	arachidonate 5-lipoxygenase-activating protein
ENSG00000124831	LRRFIP1	660.6	0.44	protein_coding	2	238536219	238722325	leucine rich repeat (in FLII) interacting protein 1
ENSG00000253043		662.1	0.53	snRNA	8	131016774	131016847	RNA, U7 small nuclear 181 pseudogene
ENSG00000203644		663.2	0.35
ENSG00000211699		663.2	0.54	TR_V_gene	7	38398113	38398763	T cell receptor gamma variable 3
ENSG00000185947	ZNF267	664.1	0.42	protein_coding	16	31885079	31928668	zinc finger protein 267
ENSG00000205220	PSMB10	664.2	0.45	protein_coding	16	67968405	67970990	proteasome (prosome, macropain) subunit, beta type, 10
ENSG00000069399	BCL3	664.4	0.41	protein_coding	19	45250962	45263301	B-cell CLL/lymphoma 3
ENSG00000064687	ABCA7	666.1	0.42	protein_coding	19	1040102	1065571	ATP-binding cassette, sub-family A (ABC1), member 7
ENSG00000174004	NRROS	667.2	0.41	protein_coding	3	196366557	196388875	negative regulator of reactive oxygen species
ENSG00000205045	SLFN12L	668.9	0.56	protein_coding	17	33791268	33864880	schlafen family member 12-like
ENSG00000151466	SCLT1	669	0.56	protein_coding	4	129786076	130014764	sodium channel and clathrin linker 1
ENSG00000158473	CD1D	670.9	0.4	protein_coding	1	158149737	158154686	CD1d molecule
ENSG00000255987		671.2	0.56
ENSG00000186431	FCAR	671.4	0.4	protein_coding	19	55385704	55401838	Fc fragment of IgA, receptor for
ENSG00000272065		671.8	0.41
ENSG00000122694	GLIPR2	672.7	0.42	protein_coding	9	36136732	36163910	GLI pathogenesis-related 2
ENSG00000053254	FOXN3	673	0.35	protein_coding	14	89591215	90085493	forkhead box N3
ENSG00000163545	NUAK2	673.4	0.38	protein_coding	1	205271187	205290883	NUAK family, SNF1-like kinase, 2
ENSG00000166801	FAM111A	673.6	0.38	protein_coding	11	58910221	58922512	family with sequence similarity 111, member A
ENSG00000115325	DOK1	676.2	0.35	protein_coding	2	74776153	74784681	docking protein 1, 62kDa (downstream of tyrosine kinase 1)
ENSG00000168685	IL7R	676.9	0.55	protein_coding	5	35852797	35879705	interleukin 7 receptor
ENSG00000166579	NDEL1	677.3	0.43	protein_coding	17	8316449	8393729	nudE neurodevelopment protein 1-like 1
ENSG00000101096	NFATC2	678.3	0.45	protein_coding	20	50003494	50179370	nuclear factor of activated T-cells, cytoplasmic, calcineurin-dependent 2
ENSG00000253981		679.5	0.35	transcribed_unprocessed_pseudogene	8	8093525	8102189	asparagine-linked glycosylation 1-like 13, pseudogene
ENSG00000187534		679.6	0.37
ENSG00000254703	SENCR	681.6	0.5	antisense	11	128561567	128565918	smooth muscle and endothelial cell enriched migration/differentiation-associated long non-coding RNA
ENSG00000124201	ZNFX1	682.8	0.37	protein_coding	20	47854483	47894963	zinc finger, NFX1-type containing 1
ENSG00000145901	TNIP1	683	0.43	protein_coding	5	150409506	150473138	TNFAIP3 interacting protein 1
ENSG00000271856		683	0.44
ENSG00000100242	SUN2	683.5	0.41	protein_coding	22	39130730	39190148	Sad1 and UNC84 domain containing 2
ENSG00000145649	GZMA	684.4	0.48	protein_coding	5	54398476	54406080	granzyme A (granzyme 1, cytotoxic T-lymphocyte-associated serine esterase 3)
ENSG00000005059	CCDC109B	684.7	0.37	protein_coding	4	110481361	110609874	coiled-coil domain containing 109B
ENSG00000132530	XAF1	685.7	0.5	protein_coding	17	6658766	6678966	XIAP associated factor 1
ENSG00000224882		687.3	0.36		X	153868251	153876549	inhibitor of kappa light polypeptide gene enhancer in B-cells, kinase gamma pseudogene 1
ENSG00000158201	ABHD3	688.6	0.32	protein_coding	18	19230858	19284766	abhydrolase domain containing 3
ENSG00000243650		688.6	0.55	misc_RNA	2	231371816	231372099	RNA, 7SL, cytoplasmic 834, pseudogene
ENSG00000147138	GPR174	689.3	0.55	protein_coding	X	78426469	78427726	G protein-coupled receptor 174
ENSG00000270062		690.7	0.4
ENSG00000069424	KCNAB2	690.7	0.4	protein_coding	1	6051526	6161253	potassium voltage-gated channel, shaker-related subfamily, beta member 2
ENSG00000188641	DPYD	691.5	0.55	protein_coding	1	97543299	98386605	dihydropyrimidine dehydrogenase
ENSG00000264937		692.5	0.57
ENSG00000159618	GPR114	693.6	0.4	protein_coding	16	57576333	57625593	G protein-coupled receptor 114
ENSG00000196405	EVL	694.5	0.41	protein_coding	14	100437786	100610573	Enah/Vasp-like
ENSG00000207034		695.1	0.57	misc_RNA	18	2778939	2779055	Y RNA
ENSG00000188305	C19orf35	695.1	0.45	protein_coding	19	2274631	2282181	chromosome 19 open reading frame 35
ENSG00000211769		696.6	0.32	TR_J_gene	7	142494803	142494850	T cell receptor beta joining 2-5
ENSG00000139193	CD27	698	0.42	protein_coding	12	6554033	6560884	CD27 molecule
ENSG00000255031		698.5	0.48
ENSG00000225611		699.2	0.36
ENSG00000121966	CXCR4	701.2	0.36	protein_coding	2	136871919	136875735	chemokine (C-X-C motif) receptor 4
ENSG00000169442	CD52	701.5	0.4	protein_coding	1	26644448	26647014	CD52 molecule
ENSG00000226312	CFLAR-AS1	702.9	0.58	antisense	2	202005007	202022546	CFLAR antisense RNA 1
ENSG00000155744	FAM126B	703.1	0.54	protein_coding	2	201838441	201936394	family with sequence similarity 126, member B
ENSG00000005339	CREBBP	704	0.39	protein_coding	16	3775055	3930727	CREB binding protein
ENSG00000138744	NAAA	704.6	0.38	protein_coding	4	76831809	76862204	N-acylethanolamine acid amidase
ENSG00000270120		705.5	0.55
ENSG00000258745		705.5	0.46
ENSG00000186469	GNG2	706.4	0.37	protein_coding	14	52292913	52446060	guanine nucleotide binding protein (G protein), gamma 2
ENSG00000086300	SNX10	706.5	0.38	protein_coding	7	26331541	26413949	sorting nexin 10
ENSG00000237803	LINC00211	707.1	0.52	lincRNA	2	38053390	38103417	long intergenic non-protein coding RNA 211
ENSG00000246575		707.5	0.43
ENSG00000109272	PF4V1	710.9	0.51	protein_coding	4	74718906	74719872	platelet factor 4 variant 1
ENSG00000105383	CD33	710.9	0.41	protein_coding	19	51728320	51747115	CD33 molecule
ENSG00000222858		711.9	0.56	snRNA	17	27968629	27968720	RNA, U6 small nuclear 920, pseudogene
ENSG00000027869	SH2D2A	712.1	0.37	protein_coding	1	156776035	156786654	SH2 domain containing 2A
ENSG00000118308	LRMP	712.3	0.37	protein_coding	12	25173936	25261268	lymphoid-restricted membrane protein
ENSG00000263370		712.6	0.56
ENSG00000261218		712.7	0.37
ENSG00000064932	SBNO2	713.3	0.42	protein_coding	19	1107636	1174282	strawberry notch homolog 2 (Drosophila)
ENSG00000267554		713.5	0.55
ENSG00000137575	SDCBP	714.2	0.41	protein_coding	8	59465483	59495419	syndecan binding protein (syntenin)
ENSG00000171643	S100Z	716.5	0.37	protein_coding	5	76145826	76217475	S100 calcium binding protein Z
ENSG00000135049	AGTPBP1	718.3	0.51	protein_coding	9	88161455	88356944	ATP/GTP binding protein 1
ENSG00000231964		721.2	0.46
ENSG00000248019	FAM13A-AS1	722.3	0.55	antisense	4	89630940	89651254	FAM13A antisense RNA 1
ENSG00000215114	UBXN2B	722.4	0.42	protein_coding	8	59323823	59364060	UBX domain protein 2B
ENSG00000227155		723.4	0.58
ENSG00000251215		724.8	0.57	processed_pseudogene	5	39169312	39170437	golgin A5 pseudogene 1
ENSG00000161911	TREML1	725	0.4	protein_coding	6	41117080	41122075	triggering receptor expressed on myeloid cells-like 1
ENSG00000225190	PLEKHM1	725.1	0.41	protein_coding	17	43513266	43568115	pleckstrin homology domain containing, family M (with RUN domain) member 1
ENSG00000182923	CEP63	726.6	0.51	protein_coding	3	134204585	134293859	centrosomal protein 63kDa
ENSG00000105701	FKBP8	729.1	0.42	protein_coding	19	18642561	18654887	FK506 binding protein 8, 38kDa
ENSG00000179921	GPBAR1	729.6	0.37	protein_coding	2	219124219	219128582	G protein-coupled bile acid receptor 1
ENSG00000108819	PPP1R9B	731.7	0.39	protein_coding	17	48211104	48227991	protein phosphatase 1, regulatory subunit 9B
ENSG00000091317	CMTM6	732.6	0.4	protein_coding	3	32522804	32544900	CKLF-like MARVEL transmembrane domain containing 6
ENSG00000117091	CD48	734	0.44	protein_coding	1	160648536	160681641	CD48 molecule
ENSG00000228655		735.8	0.57
ENSG00000163412	EIF4E3	736.4	0.52	protein_coding	3	71724567	71803924	eukaryotic translation initiation factor 4E family member 3
ENSG00000150637	CD226	739.3	0.42	protein_coding	18	67498394	67629039	CD226 molecule
ENSG00000135905	DOCK10	740.4	0.53	protein_coding	2	225629807	225907162	dedicator of cytokinesis 10
ENSG00000170581	STAT2	740.6	0.4	protein_coding	12	56735381	56753939	signal transducer and activator of transcription 2, 113kDa
ENSG00000110031	LPXN	742.5	0.41	protein_coding	11	58294344	58345693	leupaxin
ENSG00000173825	TIGD3	743.1	0.43	protein_coding	11	65122238	65125084	tigger transposable element derived 3
ENSG00000260719		744.1	0.45
ENSG00000231123		744.9	0.53	processed_pseudogene	21	39610149	39610586	spermatogenesis associated 20 pseudogene 1
ENSG00000250011		745	0.55	processed_pseudogene	2	231379738	231380353	high mobility group box 1 pseudogene 3
ENSG00000196182	STK40	745.9	0.39	protein_coding	1	36805225	36851497	serine/threonine kinase 40
ENSG00000101342	TLDC2	746.7	0.56	protein_coding	20	35504524	35522638	TBC/LysM-associated domain containing 2
ENSG00000166527	CLEC4D	747	0.44	protein_coding	12	8662071	8674962	C-type lectin domain family 4, member D
ENSG00000117289	TXNIP	747.5	0.39		1	145438469	145442635	thioredoxin interacting protein
ENSG00000114978	MOB1A	747.9	0.43	protein_coding	2	74379655	74406025	MOB kinase activator 1A
ENSG00000270972		748.5	0.38
ENSG00000241860		748.7	0.48
ENSG00000167528	ZNF641	749	0.45	protein_coding	12	48733791	48745197	zinc finger protein 641
ENSG00000129657	SEC14L1	752.5	0.35	protein_coding	17	75082798	75213179	SEC14-like 1 (S. cerevisiae)
ENSG00000173821	RNF213	752.8	0.53	protein_coding	17	78234665	78372586	ring finger protein 213
ENSG00000156587	UBE2L6	752.8	0.39	protein_coding	11	57319129	57335757	ubiquitin-conjugating enzyme E2L 6
ENSG00000269640		753.4	0.4
ENSG00000260336		753.9	0.36
ENSG00000251139		754.3	0.52	protein_coding	4	185734773	185742443	Uncharacterized protein
ENSG00000259671		756.5	0.5
ENSG00000200648		757	0.49	snRNA	5	175130901	175131007	RNA, U6 small nuclear 226, pseudogene
ENSG00000138185	ENTPD1	757.6	0.42	protein_coding	10	97471536	97637023	ectonucleoside triphosphate diphosphohydrolase 1
ENSG00000258810		758	0.42
ENSG00000198814	GK	758.1	0.5	protein_coding	X	30671476	30748725	glycerol kinase
ENSG00000269220	LINC00528	758.8	0.33	lincRNA	22	18260088	18262247	long intergenic non-protein coding RNA 528
ENSG00000134815	DHX34	759.4	0.4	protein_coding	19	47852538	47885961	DEAH (Asp-Glu-Ala-His) box polypeptide 34
ENSG00000211765		760.3	0.28	TR_J_gene	7	142494244	142494294	T cell receptor beta joining 2-2
ENSG00000223865	HLA-DPB1	763	0.39	protein_coding	6	33043703	33054978	major histocompatibility complex, class II, DP beta 1
ENSG00000129353	SLC44A2	764	0.37	protein_coding	19	10713133	10755235	solute carrier family 44 (choline transporter), member 2
ENSG00000088298	EDEM2	764.5	0.35	protein_coding	20	33703167	33865928	ER degradation enhancer, mannosidase alpha-like 2
ENSG00000100985	MMP9	765.8	0.36	protein_coding	20	44637547	44645200	matrix metallopeptidase 9 (gelatinase B, 92kDa gelatinase, 92kDa type IV collagenase)
ENSG00000134539	KLRD1	765.9	0.49	protein_coding	12	10378657	10469850	killer cell lectin-like receptor subfamily D, member 1
ENSG00000164307	ERAP1	766.5	0.42	protein_coding	5	96096521	96143803	endoplasmic reticulum aminopeptidase 1
ENSG00000137757	CASP5	766.6	0.51	protein_coding	11	104864962	104893895	caspase 5, apoptosis-related cysteine peptidase
ENSG00000138795	LEF1	766.6	0.41	protein_coding	4	108968701	109090112	lymphoid enhancer-binding factor 1
ENSG00000169704	GP9	766.8	0.37	protein_coding	3	128779610	128781249	glycoprotein IX (platelet)
ENSG00000106348	IMPDH1	768.5	0.36	protein_coding	7	128032331	128050306	IMP (inosine 5'-monophosphate) dehydrogenase 1
ENSG00000100453	GZMB	768.7	0.24	protein_coding	14	25100160	25103473	granzyme B (granzyme 2, cytotoxic T-lymphocyte-associated serine esterase 1)
ENSG00000172543	CTSW	770.4	0.37	protein_coding	11	65647280	65651212	cathepsin W
ENSG00000147894	C9orf72	771.6	0.5	protein_coding	9	27546544	27573864	chromosome 9 open reading frame 72
ENSG00000167850	CD300C	772	0.4	protein_coding	17	72537247	72542282	CD300c molecule
ENSG00000230539	AOAH-IT1	775.1	0.56	sense_intronic	7	36637440	36639726	AOAH intronic transcript 1 (non-protein coding)
ENSG00000181381	DDX60L	775.2	0.51	protein_coding	4	169277886	169458937	DEAD (Asp-Glu-Ala-Asp) box polypeptide 60-like
ENSG00000223177		776.3	0.52	rRNA	13	108953560	108953679	RNA, 5S ribosomal pseudogene 39
ENSG00000235820		776.3	0.56
ENSG00000146826	C7orf43	777.2	0.44	protein_coding	7	99752043	99756338	chromosome 7 open reading frame 43
ENSG00000226012		779.9	0.52
ENSG00000142327	RNPEPL1	780.2	0.42	protein_coding	2	241505221	241520789	arginyl aminopeptidase (aminopeptidase B)-like 1
ENSG00000172932	ANKRD13D	780.8	0.43	protein_coding	11	67056018	67069956	ankyrin repeat domain 13 family, member D
ENSG00000247982	LINC00926	781.5	0.35	lincRNA	15	57592563	57599959	long intergenic non-protein coding RNA 926
ENSG00000254838	GVINP1	781.7	0.54	transcribed_unprocessed_pseudogene	11	6734767	6767670	GTPase, very large interferon inducible pseudogene 1
ENSG00000149269	PAK1	782.4	0.38	protein_coding	11	77032752	77185680	p21 protein (Cdc42/Rac)-activated kinase 1
ENSG00000260787		782.4	0.55
ENSG00000199695		785.2	0.51	snRNA	22	31618731	31618839	RNA, U6 small nuclear 1128, pseudogene
ENSG00000139278	GLIPR1	786.6	0.33	protein_coding	12	75874460	75897633	GLI pathogenesis-related 1
ENSG00000236300		787.9	0.52
ENSG00000136305	CIDEB	788.9	0.38	protein_coding	14	24774302	24780636	cell death-inducing DFFA-like effector b
ENSG00000173120	KDM2A	789.2	0.42	protein_coding	11	66886740	67025558	lysine (K)-specific demethylase 2A
ENSG00000101347	SAMHD1	789.7	0.44	protein_coding	20	35518632	35580246	SAM domain and HD domain 1
ENSG00000119314	PTBP3	789.9	0.44	protein_coding	9	114980715	115095947	polypyrimidine tract binding protein 3
ENSG00000270107		792.4	0.36
ENSG00000089127	OAS1	792.6	0.38	protein_coding	12	113344582	113369990	2'-5'-oligoadenylate synthetase 1, 40/46kDa
ENSG00000233306		792.9	0.54	TR_V_gene	7	38402465	38403119	T cell receptor gamma variable 2
ENSG00000020633	RUNX3	793.2	0.42	protein_coding	1	25226002	25291612	runt-related transcription factor 3
ENSG00000159753	RLTPR	794.2	0.39	protein_coding	16	67678822	67691472	RGD motif, leucine rich repeats, tropomodulin domain and proline-rich containing
ENSG00000260378		796	0.54
ENSG00000104814	MAP4K1	796.4	0.43	protein_coding	19	39078281	39109522	mitogen-activated protein kinase kinase kinase kinase 1
ENSG00000099331	MYO9B	796.4	0.41	protein_coding	19	17186591	17325346	myosin IXB
ENSG00000213809	KLRK1	798.9	0.51	protein_coding	12	10524952	10544473	killer cell lectin-like receptor subfamily K, member 1
ENSG00000211710		799.7	0.38	TR_V_gene	7	142013007	142013489	T cell receptor beta variable 4-1
ENSG00000163788	SNRK	800.9	0.52	protein_coding	3	43328004	43466256	SNF related kinase
ENSG00000152229	PSTPIP2	804.5	0.39	protein_coding	18	43563502	43652238	proline-serine-threonine phosphatase interacting protein 2
ENSG00000115590	IL1R2	804.6	0.35	protein_coding	2	102608306	102645006	interleukin 1 receptor, type II
ENSG00000168067	MAP4K2	804.8	0.42	protein_coding	11	64556290	64570713	mitogen-activated protein kinase kinase kinase kinase 2
ENSG00000260861		805.1	0.51	protein_coding	20	1520790	1600655	Uncharacterized protein
ENSG00000267637		805.6	0.53
ENSG00000196358	NTNG2	807.1	0.35	protein_coding	9	135037334	135119921	netrin G2
ENSG00000231752		807.5	0.53	transcribed_unprocessed_pseudogene	1	121261143	121310591	embigin pseudogene 1
ENSG00000067182	TNFRSF1A	807.9	0.38	protein_coding	12	6437923	6451280	tumor necrosis factor receptor superfamily, member 1A
ENSG00000212257		809.8	0.54	snRNA	1	65488651	65488757	RNA, U6 small nuclear 1176, pseudogene
ENSG00000203497		809.8	0.32	antisense	10	112629626	112631991	PDCD4 antisense RNA 1
ENSG00000095015	MAP3K1	810.7	0.54	protein_coding	5	56111401	56191979	mitogen-activated protein kinase kinase kinase 1, E3 ubiquitin protein ligase
ENSG00000235105		811.7	0.45
ENSG00000143409	FAM63A	812	0.39	protein_coding	1	150969025	150980851	family with sequence similarity 63, member A
ENSG00000185669	SNAI3	812.6	0.36	protein_coding	16	88744090	88752901	snail family zinc finger 3
ENSG00000241599		812.7	0.5
ENSG00000100266	PACSIN2	813	0.34	protein_coding	22	43231418	43411151	protein kinase C and casein kinase substrate in neurons 2
ENSG00000227557		813.1	0.5	processed_pseudogene	2	143856053	143856398	MT-ND3 pseudogene 9
ENSG00000239948		813.6	0.34	misc_RNA	19	44164652	44164928	RNA, 7SL, cytoplasmic 368, pseudogene
ENSG00000266539		814.9	0.44
ENSG00000134152	KATNBL1	815.3	0.34	protein_coding	15	34432875	34502297	katanin p80 subunit B-like 1
ENSG00000100034	PPM1F	815.5	0.39	protein_coding	22	22273793	22307209	protein phosphatase, Mg2+/Mn2+ dependent, 1F
ENSG00000249309		816.7	0.53
ENSG00000169967	MAP3K2	818.7	0.51	protein_coding	2	128056306	128146041	mitogen-activated protein kinase kinase kinase 2
ENSG00000161929	SCIMP	819.5	0.39	protein_coding	17	5112256	5138155	SLP adaptor and CSK interacting membrane protein
ENSG00000135426	TESPA1	820	0.38	protein_coding	12	55341802	55378530	thymocyte expressed, positive selection associated 1
ENSG00000103472		820	0.55	transcribed_unprocessed_pseudogene	16	29086163	29128039	RNA polymerase I transcription factor homolog (S. cerevisiae) pseudogene 2
ENSG00000196083	IL1RAP	822.1	0.37	protein_coding	3	190231840	190375843	interleukin 1 receptor accessory protein
ENSG00000211771		823.4	0.33	TR_J_gene	7	142495140	142495186	T cell receptor beta joining 2-7
ENSG00000229677		824.7	0.54
ENSG00000163519	TRAT1	826.2	0.51	protein_coding	3	108541545	108573852	T cell receptor associated transmembrane adaptor 1
ENSG00000267174		826.3	0.38
ENSG00000258172		826.5	0.55
ENSG00000132155	RAF1	826.6	0.36	protein_coding	3	12625100	12705725	v-raf-1 murine leukemia viral oncogene homolog 1
ENSG00000172673	THEMIS	827.5	0.51	protein_coding	6	128029217	128239776	thymocyte selection associated
ENSG00000158195	WASF2	828.1	0.36	protein_coding	1	27730730	27816669	WAS protein family, member 2
ENSG00000252222		828.4	0.53	snRNA	1	184790562	184790623	RNA, U7 small nuclear 13 pseudogene
ENSG00000236911		829.1	0.51
ENSG00000019582	CD74	830.3	0.4	protein_coding	5	149781200	149792492	CD74 molecule, major histocompatibility complex, class II invariant chain
ENSG00000173327	MAP3K11	830.7	0.42	protein_coding	11	65365226	65382853	mitogen-activated protein kinase kinase kinase 11
ENSG00000228668		831.5	0.48	TR_V_pseudogene	7	38384631	38385100	T cell receptor gamma variable 5P (pseudogene)
ENSG00000240905		832.2	0.54	misc_RNA	8	56892801	56893096	RNA, 7SL, cytoplasmic 798, pseudogene
ENSG00000142227	EMP3	832.8	0.36	protein_coding	19	48824766	48833810	epithelial membrane protein 3
ENSG00000168610	STAT3	833.9	0.34	protein_coding	17	40465342	40540586	signal transducer and activator of transcription 3 (acute-phase response factor)
ENSG00000236525		835.5	0.49
ENSG00000114013	CD86	836.4	0.37	protein_coding	3	121774213	121839983	CD86 molecule
ENSG00000237683	LOC728728	837.1	0.39		1	134901	139379	Uncharacterized protein
ENSG00000188536	HBA1	837.7	0.31	protein_coding	16	222846	223709	hemoglobin, alpha 2
ENSG00000135932	CAB39	838.5	0.43	protein_coding	2	231577560	231685790	calcium binding protein 39
ENSG00000134489	HRH4	839.7	0.32	protein_coding	18	22040593	22059921	histamine receptor H4
ENSG00000235655	H3F3AP4	839.9	0.36	processed_pseudogene	2	175584505	175585526	H3 histone, family 3A, pseudogene 4
ENSG00000246263		841.7	0.31
ENSG00000136161	RCBTB2	841.7	0.31	protein_coding	13	49063095	49107369	regulator of chromosome condensation (RCC1) and BTB (POZ) domain containing protein 2
ENSG00000043143	JADE2	841.9	0.36	protein_coding	5	133860003	133918918	jade family PHD finger 2
ENSG00000110077	MS4A6A	842.2	0.38	protein_coding	11	59939081	59952139	membrane-spanning 4-domains, subfamily A, member 6A
ENSG00000102096	PIM2	842.5	0.38	protein_coding	X	48770459	48776301	pim-2 oncogene
ENSG00000258449		843	0.45
ENSG00000164463	CREBRF	844.3	0.52	protein_coding	5	172483355	172566291	CREB3 regulatory factor
ENSG00000265589		845	0.51
ENSG00000170128	GPR25	845.9	0.32	protein_coding	1	200842083	200843306	G protein-coupled receptor 25
ENSG00000066027	PPP2R5A	846.1	0.32	protein_coding	1	212458879	212535200	protein phosphatase 2, regulatory subunit B', alpha
ENSG00000223722		846.8	0.34
ENSG00000165682	CLEC1B	847.1	0.5	protein_coding	12	10138241	10166023	C-type lectin domain family 1, member B
ENSG00000230322		847.1	0.55
ENSG00000265656		848.4	0.53
ENSG00000235880		848.8	0.54
ENSG00000234073		850.1	0.53
ENSG00000189152	GRAPL	851.9	0.37	protein_coding	17	19030782	19062489	GRB2-related adaptor protein-like
ENSG00000182511	FES	853.6	0.39	protein_coding	15	91426925	91439006	feline sarcoma oncogene
ENSG00000130589	HELZ2	855.3	0.3	protein_coding	20	62189439	62205592	helicase with zinc finger 2, transcriptional coactivator
ENSG00000228079		856.5	0.51
ENSG00000178146		856.7	0.41
ENSG00000205269	TMEM170B	857.1	0.36	protein_coding	6	11537938	11583757	transmembrane protein 170B
ENSG00000143851	PTPN7	858.2	0.37	protein_coding	1	202116141	202130716	protein tyrosine phosphatase, non-receptor type 7
ENSG00000189068	VSTM1	859.9	0.36	protein_coding	19	54544079	54567207	V-set and transmembrane domain containing 1
ENSG00000173442	EHBP1L1	862.1	0.36	protein_coding	11	65343509	65360121	EH domain binding protein 1-like 1
ENSG00000206172	HBA1	863.9	0.3	protein_coding	16	226679	227521	hemoglobin, alpha 1
ENSG00000239713	APOBEC3G	865.4	0.4	protein_coding	22	39436924	39483748	apolipoprotein B mRNA editing enzyme, catalytic polypeptide-like 3G
ENSG00000264493	MIR4298	866	0.48	miRNA	11	1880694	1880766	microRNA 4298
ENSG00000163171	CDC42EP3	866.7	0.32	protein_coding	2	37869032	37965611	CDC42 effector protein (Rho GTPase binding) 3
ENSG00000236312		867.5	0.34	processed_pseudogene	19	22551401	22551754	ribosomal protein L34 pseudogene 34
ENSG00000232772		869.6	0.51	processed_pseudogene	2	143854408	143855576	MT-ND4 pseudogene 22
ENSG00000183918	SH2D1A	870	0.3	protein_coding	X	123480194	123507005	SH2 domain containing 1A
ENSG00000154822	PLCL2	870.7	0.47	protein_coding	3	16844159	17132086	phospholipase C-like 2
ENSG00000207368		870.7	0.54	misc_RNA	3	195140165	195140275	Y RNA
ENSG00000033327	GAB2	871	0.34	protein_coding	11	77926343	78129394	GRB2-associated binding protein 2
ENSG00000170542	SERPINB9	871.9	0.36	protein_coding	6	2887500	2903514	serpin peptidase inhibitor, clade B (ovalbumin), member 9
ENSG00000221963	APOL6	872.4	0.47	protein_coding	22	36044442	36064456	apolipoprotein L, 6
ENSG00000261596		872.5	0.48
ENSG00000146592	CREB5	874.2	0.44	protein_coding	7	28338940	28865511	cAMP responsive element binding protein 5
ENSG00000114268	PFKFB4	874.6	0.34	protein_coding	3	48555117	48599448	6-phosphofructo-2-kinase/fructose-2,6-biphosphatase 4
ENSG00000228601		874.9	0.3	processed_pseudogene	20	55034484	55034639	ribosomal protein L39 pseudogene
ENSG00000268583		875.4	0.54
ENSG00000111859	NEDD9	876.4	0.37	protein_coding	6	11183531	11382581	neural precursor cell expressed, developmentally down-regulated 9
ENSG00000144228	SPOPL	877.4	0.49	protein_coding	2	139259371	139331117	speckle-type POZ protein-like
ENSG00000224442		877.7	0.55
ENSG00000107290	SETX	880.4	0.53	protein_coding	9	135136743	135230372	senataxin
ENSG00000249138		884	0.48
ENSG00000187688	TRPV2	886	0.35	protein_coding	17	16318856	16340317	transient receptor potential cation channel, subfamily V, member 2
ENSG00000264133		886	0.35
ENSG00000241399	CD302	886.6	0.38	protein_coding	2	160625364	160654753	CD302 molecule
ENSG00000069943	PIGB	887	0.46	protein_coding	15	55611158	55647846	phosphatidylinositol glycan anchor biosynthesis, class B
ENSG00000266085		890.5	0.52
ENSG00000259600		892.7	0.46
ENSG00000238946		894	0.5		17	1519486	1519589	Small nucleolar RNA U13
ENSG00000119917	IFIT3	895.6	0.34	protein_coding	10	91087651	91100728	interferon-induced protein with tetratricopeptide repeats 3
ENSG00000179978		896.5	0.51
ENSG00000160856	FCRL3	898.7	0.41	protein_coding	1	157644111	157670647	Fc receptor-like 3
ENSG00000211727		902.7	0.42	TR_V_gene	7	142139278	142139815	T cell receptor beta variable 7-6
ENSG00000255557		903.5	0.5
ENSG00000167483	FAM129C	903.6	0.27	protein_coding	19	17634110	17664648	family with sequence similarity 129, member C
ENSG00000259652		903.7	0.53
ENSG00000101493	ZNF516	905	0.36	protein_coding	18	74069644	74207146	zinc finger protein 516
ENSG00000064201	TSPAN32	907.2	0.37	protein_coding	11	2323227	2339430	tetraspanin 32
ENSG00000116679	IVNS1ABP	907.5	0.33	protein_coding	1	185265520	185286461	influenza virus NS1A binding protein
ENSG00000174946	GPR171	907.6	0.45	protein_coding	3	150915619	150920988	G protein-coupled receptor 171
ENSG00000224852		907.7	0.5	processed_pseudogene	2	143852358	143854124	MT-ND5 pseudogene 24
ENSG00000072401	UBE2D1	908.5	0.36	protein_coding	10	60094735	60130513	ubiquitin-conjugating enzyme E2D 1
ENSG00000149311	ATM	909.4	0.54	protein_coding	11	108093211	108239829	ataxia telangiectasia mutated
ENSG00000207546	MIR548C	910.1	0.51	miRNA	12	65016289	65016385	microRNA 548c
ENSG00000115415	STAT1	912.6	0.38	protein_coding	2	191829084	191885686	signal transducer and activator of transcription 1, 91kDa
ENSG00000211745		912.8	0.29	TR_V_gene	7	142045252	142045816	T cell receptor beta variable 4-2
ENSG00000089327	FXYD5	913.9	0.34	protein_coding	19	35645633	35660786	FXYD domain containing ion transport regulator 5
ENSG00000163386	NBPF14	915.6	0.51		1	145289772	145370303	neuroblastoma breakpoint family, member 10
ENSG00000155099	TMEM55A	915.6	0.33	protein_coding	8	92006024	92053292	transmembrane protein 55A
ENSG00000077454	LRCH4	916.7	0.42	protein_coding	7	100169855	100183776	leucine-rich repeats and calponin homology (CH) domain containing 4
ENSG00000225864		917.3	0.42	unprocessed_pseudogene	6	29690758	29691748	HLA complex group 4 pseudogene 11
ENSG00000237264		917.6	0.38	processed_pseudogene	8	82433917	82434467	ferritin, heavy polypeptide 1 pseudogene 11
ENSG00000169826	CSGALNACT2	919.1	0.39	protein_coding	10	43633934	43680756	chondroitin sulfate N-acetylgalactosaminyltransferase 2
ENSG00000237135		920.8	0.51	processed_pseudogene	10	31207941	31210164	DEAD (Asp-Glu-Ala-Asp) box polypeptide 10 pseudogene 1
ENSG00000008438	PGLYRP1	920.9	0.33	protein_coding	19	46522411	46526323	peptidoglycan recognition protein 1
ENSG00000168461	RAB31	922	0.31	protein_coding	18	9708162	9862548	RAB31, member RAS oncogene family
ENSG00000104765	BNIP3L	922.3	0.5	protein_coding	8	26240414	26363152	BCL2/adenovirus E1B 19kDa interacting protein 3-like
ENSG00000127152	BCL11B	924.6	0.49	protein_coding	14	99635624	99737861	B-cell CLL/lymphoma 11B (zinc finger protein)
ENSG00000235192		925.9	0.48
ENSG00000099308	MAST3	926.1	0.38	protein_coding	19	18208603	18262502	microtubule associated serine/threonine kinase 3
ENSG00000182957	SPATA13	926.6	0.42	protein_coding	13	24553944	24881212	spermatogenesis associated 13
ENSG00000197324	LRP10	927.4	0.36	protein_coding	14	23340822	23350789	low density lipoprotein receptor-related protein 10
ENSG00000178562	CD28	927.6	0.43	protein_coding	2	204571198	204603635	CD28 molecule
ENSG00000156675	RAB11FIP1	928	0.3	protein_coding	8	37716136	37756985	RAB11 family interacting protein 1 (class I)
ENSG00000130066	SAT1	928.1	0.33	protein_coding	X	23801290	23804343	spermidine/spermine N1-acetyltransferase 1
ENSG00000167604	NFKBID	928.7	0.28	protein_coding	19	36378555	36393205	nuclear factor of kappa light polypeptide gene enhancer in B-cells inhibitor, delta
ENSG00000238425		930.5	0.53		18	2774872	2774961	Small nucleolar RNA U13
ENSG00000165181	C9orf84	931	0.49	protein_coding	9	114448453	114557288	chromosome 9 open reading frame 84
ENSG00000090554	FLT3LG	935.7	0.44	protein_coding	19	49977464	49989488	fms-related tyrosine kinase 3 ligand
ENSG00000143622	RIT1	935.9	0.41	protein_coding	1	155867599	155881195	Ras-like without CAAX 1
ENSG00000237705		936.6	0.54
ENSG00000250334	LINC00989	937.8	0.51	lincRNA	4	80413570	80497614	long intergenic non-protein coding RNA 989
ENSG00000183625	CCR3	937.9	0.39	protein_coding	3	46205096	46308197	chemokine (C-C motif) receptor 3
ENSG00000268734		938.6	0.33
ENSG00000254788	CKLF-CMTM1	938.7	0.43	protein_coding	16	66586490	66613038	CKLF-CMTM1 readthrough
ENSG00000202019		939.3	0.45	misc_RNA	22	31626057	31626158	Y RNA
ENSG00000213985		939.6	0.34
ENSG00000024048	UBR2	941.4	0.5	protein_coding	6	42531800	42661242	ubiquitin protein ligase E3 component n-recognin 2
ENSG00000239056		941.9	0.31		22	37344522	37344599	Small nucleolar RNA U13
ENSG00000137965	IFI44	942	0.37	protein_coding	1	79115481	79129763	interferon-induced protein 44
ENSG00000188459		942	0.31	processed_pseudogene	X	47657325	47664188	WAS protein family, member 4, pseudogene
ENSG00000254879		942.3	0.53
ENSG00000263642	MIR4802	944.8	0.51	miRNA	4	40504057	40504136	microRNA 4802
ENSG00000155903	RASA2	946	0.52	protein_coding	3	141205889	141334184	RAS p21 protein activator 2
ENSG00000235579		948.8	0.49
ENSG00000178927	C17orf62	948.8	0.39	protein_coding	17	80400465	80408705	chromosome 17 open reading frame 62
ENSG00000127311	HELB	949.4	0.54	protein_coding	12	66696325	66737423	helicase (DNA) B
ENSG00000008517	IL32	952.6	0.3	protein_coding	16	3115298	3131908	interleukin 32
ENSG00000144118	RALB	952.6	0.33	protein_coding	2	120997640	121052289	v-ral simian leukemia viral oncogene homolog B
ENSG00000111335	OAS2	952.9	0.38	protein_coding	12	113416200	113449528	2'-5'-oligoadenylate synthetase 2, 69/71kDa
ENSG00000163221	S100A12	953.2	0.33	protein_coding	1	153346184	153348125	S100 calcium binding protein A12
ENSG00000249835		953.4	0.51	antisense	5	82827171	82877139	VCAN antisense RNA 1
ENSG00000257715		953.9	0.48
ENSG00000128604	IRF5	953.9	0.4	protein_coding	7	128577666	128590089	interferon regulatory factor 5
ENSG00000164483	SAMD3	959.5	0.51	protein_coding	6	130465460	130686570	sterile alpha motif domain containing 3
ENSG00000230482		964	0.5	processed_pseudogene	2	198127835	198128259	ATP synthase, H+ transporting, mitochondrial Fo complex, subunit C2 (subunit 9) pseudogene 3
ENSG00000272821		964	0.32
ENSG00000104365	IKBKB	965.9	0.45	protein_coding	8	42128820	42189973	inhibitor of kappa light polypeptide gene enhancer in B-cells, kinase beta
ENSG00000187239	FNBP1	966	0.4	protein_coding	9	132649466	132805473	formin binding protein 1
ENSG00000225948		966.2	0.52
ENSG00000104714	ERICH1	966.6	0.45	protein_coding	8	564746	688106	glutamate-rich 1
ENSG00000185507	IRF7	966.8	0.37	protein_coding	11	612553	615999	interferon regulatory factor 7
ENSG00000168229	PTGDR	967.3	0.47	protein_coding	14	52734431	52743442	prostaglandin D2 receptor (DP)
ENSG00000142046	TMEM91	967.5	0.37	protein_coding	19	41856816	41889988	transmembrane protein 91
ENSG00000214894	LINC00243	968.8	0.49	processed_transcript	6	30766431	30798436	long intergenic non-protein coding RNA 243
ENSG00000198553	KCNRG	969.6	0.52	protein_coding	13	50589390	50595058	potassium channel regulator
ENSG00000257284		971.4	0.53
ENSG00000119900	OGFRL1	971.6	0.43	protein_coding	6	71998506	72018653	opioid growth factor receptor-like 1
ENSG00000102218	RP2	971.7	0.39	protein_coding	X	46696375	46741793	retinitis pigmentosa 2 (X-linked recessive)
ENSG00000263676	MIR4632	972.3	0.42	miRNA	1	12251770	12251830	microRNA 4632
ENSG00000255328		975.5	0.23
ENSG00000269940		975.8	0.43
ENSG00000255398	HCAR3	978.1	0.28	protein_coding	12	123199303	123201439	hydroxycarboxylic acid receptor 3
ENSG00000263335		978.6	0.26
ENSG00000225528		979.5	0.51
ENSG00000241081		979.8	0.33
ENSG00000011422	PLAUR	980.8	0.32	protein_coding	19	44150247	44174699	plasminogen activator, urokinase receptor
ENSG00000134686	PHC2	981.9	0.35	protein_coding	1	33789224	33896653	polyhomeotic homolog 2 (Drosophila)
ENSG00000096968	JAK2	982	0.49	protein_coding	9	4985033	5128183	Janus kinase 2
ENSG00000143297	FCRL5	983.8	0.34	protein_coding	1	157483167	157522310	Fc receptor-like 5
ENSG00000027075	PRKCH	983.8	0.49	protein_coding	14	61654277	62017694	protein kinase C, eta
ENSG00000196664	TLR7	984.5	0.38	protein_coding	X	12885202	12908499	toll-like receptor 7
ENSG00000237827		985.3	0.52
ENSG00000254317		985.5	0.52
ENSG00000011198	ABHD5	987.7	0.33	protein_coding	3	43731605	43775863	abhydrolase domain containing 5
ENSG00000273065		991	0.47
ENSG00000086288	NME8	991.9	0.48	protein_coding	7	37888199	37940003	NME/NM23 family member 8
ENSG00000211886		994.7	0.51	TR_J_gene	14	23012122	23012183	T cell receptor alpha joining 3
ENSG00000244491		994.9	0.32
ENSG00000234389		995	0.37
ENSG00000266698	MIR3945	995.7	0.29	miRNA	4	185772167	185772264	microRNA 3945
ENSG00000152270	PDE3B	996.8	0.46	protein_coding	11	14665269	14892350	phosphodiesterase 3B, cGMP-inhibited
ENSG00000073921	PICALM	997.5	0.42	protein_coding	11	85668727	85780924	phosphatidylinositol binding clathrin assembly protein
ENSG00000166900	STX3	998.4	0.35	protein_coding	11	59480929	59573354	syntaxin 3
ENSG00000229463		998.9	0.51	antisense	1	236002783	236003482	LYST antisense RNA 1
ENSG00000006114	SYNRG	998.9	0.48		17	35874900	35969544	synergin, gamma
ENSG00000264653	MIR5194	999	0.51	miRNA	8	131020580	131020699	microRNA 5194
ENSG00000089351	GRAMD1A	999.1	0.36	protein_coding	19	35485688	35517375	GRAM domain containing 1A
ENSG00000166927	MS4A7	999.2	0.4	protein_coding	11	60145955	60163424	membrane-spanning 4-domains, subfamily A, member 7
ENSG00000116815	CD58	999.5	0.34	protein_coding	1	117057157	117113661	CD58 molecule
ENSG00000255441		1000.4	0.36
ENSG00000181220	ZNF746	1001.2	0.36	protein_coding	7	149169885	149194908	zinc finger protein 746
ENSG00000072609	CHFR	1002.3	0.4	protein_coding	12	133398773	133532890	checkpoint with forkhead and ring finger domains, E3 ubiquitin protein ligase
ENSG00000261471		1004.1	0.5
ENSG00000136514	RTP4	1005.3	0.37	protein_coding	3	187086120	187089864	receptor (chemosensory) transporter protein 4
ENSG00000207091		1005.8	0.52	misc_RNA	15	34606929	34607029	Y RNA
ENSG00000227191		1006.2	0.3	TR_C_gene	7	38279181	38289173	T cell receptor gamma constant 2
ENSG00000162924	REL	1007.2	0.43	protein_coding	2	61108656	61158745	v-rel avian reticuloendotheliosis viral oncogene homolog
ENSG00000017797	RALBP1	1009.7	0.35	protein_coding	18	9475007	9538114	ralA binding protein 1
ENSG00000259626		1010.4	0.43
ENSG00000023445	BIRC3	1010.4	0.36	protein_coding	11	102188215	102210134	baculoviral IAP repeat containing 3
ENSG00000170458	CD14	1012.4	0.32	protein_coding	5	140011313	140013286	CD14 molecule
ENSG00000256249		1012.8	0.41
ENSG00000162869	PPP1R21	1012.9	0.45	protein_coding	2	48667737	48742525	protein phosphatase 1, regulatory subunit 21
ENSG00000225476		1013.2	0.47
ENSG00000180628	PCGF5	1013.6	0.38	protein_coding	10	92979908	93044088	polycomb group ring finger 5
ENSG00000171988	JMJD1C	1014.3	0.47	protein_coding	10	64926981	65225722	jumonji domain containing 1C
ENSG00000177272	KCNA3	1014.3	0.47	protein_coding	1	111214310	111217655	potassium voltage-gated channel, shaker-related subfamily, member 3
ENSG00000158710	TAGLN2	1015.1	0.34	protein_coding	1	159887897	159895522	transgelin 2
ENSG00000261804		1015.2	0.44
ENSG00000253307		1015.2	0.52
ENSG00000228686		1016.2	0.52
ENSG00000077549	CAPZB	1019.9	0.36	protein_coding	1	19665267	19812066	capping protein (actin filament) muscle Z-line, beta
ENSG00000270127		1020	0.42
ENSG00000243811	APOBEC3D	1020.7	0.34	protein_coding	22	39410368	39429281	apolipoprotein B mRNA editing enzyme, catalytic polypeptide-like 3D
ENSG00000139597	N4BP2L1	1020.9	0.37	protein_coding	13	32974861	33002315	NEDD4 binding protein 2-like 1
ENSG00000172780	RAB43	1021.5	0.39	protein_coding	3	128806412	128841644	RAB43, member RAS oncogene family
ENSG00000228325		1022.9	0.22	IG_V_gene	2	90537839	90538397	Uncharacterized protein
ENSG00000211746		1023.1	0.2	TR_V_gene	7	142326363	142327046	T cell receptor beta variable 19
ENSG00000104133	SPG11	1023.2	0.51	protein_coding	15	44854894	44955876	spastic paraplegia 11 (autosomal recessive)
ENSG00000233614	DDX11L10	1023.4	0.34	transcribed_unprocessed_pseudogene	16	61553	64093	DEAD/H (Asp-Glu-Ala-Asp/His) box helicase 11 like 10
ENSG00000197471	SPN	1024	0.33	protein_coding	16	29674300	29682187	sialophorin
ENSG00000079950	STX7	1027.3	0.48	protein_coding	6	132767006	132834337	syntaxin 7
ENSG00000252050		1027.4	0.5	snoRNA	X	38167365	38167494	Small nucleolar RNA SNORA31
ENSG00000272310		1027.8	0.48		16	11561497	11561585	Small nucleolar RNA U13
ENSG00000249790		1030.2	0.29
ENSG00000108622	ICAM2	1030.4	0.27	protein_coding	17	62079954	62097994	intercellular adhesion molecule 2
ENSG00000137393	RNF144B	1030.7	0.34	protein_coding	6	18368779	18469105	ring finger protein 144B
ENSG00000176824		1031.3	0.51
ENSG00000135956	TMEM127	1031.8	0.36	protein_coding	2	96914254	96931732	transmembrane protein 127
ENSG00000213866		1032.8	0.32	processed_pseudogene	9	35971341	35972315	Y box binding protein 1 pseudogene 10
ENSG00000104903	LYL1	1033.2	0.35	protein_coding	19	13209847	13213975	lymphoblastic leukemia derived sequence 1
ENSG00000226705		1033.6	0.42	processed_pseudogene	10	6335063	6336647	syndecan binding protein (syntenin) pseudogene 1
ENSG00000241678		1033.9	0.49
ENSG00000254865		1034.2	0.51
ENSG00000149798	CDC42EP2	1035.9	0.3	protein_coding	11	65082289	65089900	CDC42 effector protein (Rho GTPase binding) 2
ENSG00000228382	ITPKB-IT1	1037.8	0.52	sense_intronic	1	226844341	226862768	ITPKB intronic transcript 1 (non-protein coding)
ENSG00000111252	SH2B3	1038.5	0.3	protein_coding	12	111843752	111889427	SH2B adaptor protein 3
ENSG00000259000		1038.9	0.48
ENSG00000264733	MIR4718	1040.6	0.5	miRNA	16	12814178	12814228	microRNA 4718
ENSG00000225460		1041.3	0.51
ENSG00000257640		1041.7	0.51
ENSG00000251230		1043.5	0.29
ENSG00000152061	RABGAP1L	1044.9	0.49	protein_coding	1	174128548	174964445	RAB GTPase activating protein 1-like
ENSG00000076685	NT5C2	1045.1	0.44	protein_coding	10	104845940	104953056	5'-nucleotidase, cytosolic II
ENSG00000224745		1045.6	0.51
ENSG00000268034		1046.7	0.29
ENSG00000237593		1047.1	0.52
ENSG00000121858	TNFSF10	1047.2	0.41	protein_coding	3	172223298	172241297	tumor necrosis factor (ligand) superfamily, member 10
ENSG00000091039	OSBPL8	1047.8	0.43	protein_coding	12	76745577	76953589	oxysterol binding protein-like 8
ENSG00000272632		1048	0.49
ENSG00000252438		1049	0.49	snoRNA	10	12457927	12457999	Small nucleolar RNA SNORD45
ENSG00000211803		1050.1	0.46	TR_V_gene	14	22554684	22555238	T cell receptor alpha variable 23/delta variable 6
ENSG00000129566	TEP1	1052	0.47	protein_coding	14	20833826	20881588	telomerase-associated protein 1
ENSG00000231551		1052.2	0.5
ENSG00000076770	MBNL3	1053.3	0.48	protein_coding	X	131503345	131623996	muscleblind-like splicing regulator 3
ENSG00000260452		1054.1	0.51	processed_pseudogene	16	28122494	28122968	TP53RK binding protein pseudogene 2
ENSG00000207036		1054.7	0.51	misc_RNA	8	71269582	71269683	Y RNA
ENSG00000211764		1054.9	0.19	TR_J_gene	7	142494049	142494098	T cell receptor beta joining 2-1
ENSG00000228804		1055.2	0.5	protein_coding	3	187420101	187451637	Uncharacterized protein
ENSG00000158805	ZNF276	1055.4	0.43	protein_coding	16	89786808	89807311	zinc finger protein 276
ENSG00000167202	TBC1D2B	1056.4	0.33	protein_coding	15	78276378	78370066	TBC1 domain family, member 2B
ENSG00000236977	ANKRD44-IT1	1056.5	0.52	sense_intronic	2	198115582	198167243	ANKRD44 intronic transcript 1 (non-protein coding)
ENSG00000204632	HLA-G	1056.6	0.27	protein_coding	6	29794744	29798902	major histocompatibility complex, class I, G
ENSG00000123700	KCNJ2	1057.2	0.36	protein_coding	17	68164814	68176189	potassium inwardly-rectifying channel, subfamily J, member 2
ENSG00000138641	HERC3	1058.3	0.48	protein_coding	4	89442199	89629693	HECT and RLD domain containing E3 ubiquitin protein ligase 3
ENSG00000077150	NFKB2	1059.2	0.36	protein_coding	10	104153867	104162281	nuclear factor of kappa light polypeptide gene enhancer in B-cells 2 (p49/p100)
ENSG00000211880		1059.5	0.49	TR_J_gene	14	23004502	23004562	T cell receptor alpha joining 9
ENSG00000131401	NAPSB	1059.8	0.32	transcribed_unprocessed_pseudogene	19	50837053	50848024	napsin B aspartic peptidase, pseudogene
ENSG00000150337	FCGR1A	1060.2	0.39	protein_coding	1	149754227	149764074	Fc fragment of IgG, high affinity Ia, receptor (CD64)
ENSG00000222623		1061.9	0.43	snRNA	1	157784	157887	RNA, U6 small nuclear 1100, pseudogene
ENSG00000269501		1062.3	0.5
ENSG00000254281		1063.3	0.24
ENSG00000197555	SIPA1L1	1063.9	0.39	protein_coding	14	71787166	72207946	signal-induced proliferation-associated 1 like 1
ENSG00000197448	GSTK1	1064.3	0.33	protein_coding	7	142941186	142967947	glutathione S-transferase kappa 1
ENSG00000252414		1065.7	0.51	snRNA	2	64806026	64806131	RNA, U6 small nuclear 100, pseudogene
ENSG00000157873	TNFRSF14	1065.7	0.36	protein_coding	1	2487078	2496821	tumor necrosis factor receptor superfamily, member 14
ENSG00000104856	RELB	1066.1	0.31	protein_coding	19	45504688	45541452	v-rel avian reticuloendotheliosis viral oncogene homolog B
ENSG00000270030		1066.5	0.29
ENSG00000163534	FCRL1	1066.7	0.43	protein_coding	1	157764193	157789895	Fc receptor-like 1
ENSG00000258268		1068	0.51
ENSG00000182782	HCAR2	1069.2	0.26	protein_coding	12	123185840	123187890	hydroxycarboxylic acid receptor 2
ENSG00000221869	CEBPD	1070.9	0.31	protein_coding	8	48649471	48651648	CCAAT/enhancer binding protein (C/EBP), delta
ENSG00000174579	MSL2	1071.3	0.41	protein_coding	3	135867764	135916083	male-specific lethal 2 homolog (Drosophila)
ENSG00000118503	TNFAIP3	1072.8	0.28	protein_coding	6	138188351	138204449	tumor necrosis factor, alpha-induced protein 3
ENSG00000078589	P2RY10	1073.1	0.34	protein_coding	X	78200829	78217451	purinergic receptor P2Y, G-protein coupled, 10
ENSG00000173868	PHOSPHO1	1073.4	0.34	protein_coding	17	47300724	47308128	phosphatase, orphan 1
ENSG00000265195	MIR4312	1074.3	0.5	miRNA	15	69094189	69094264	microRNA 4312
ENSG00000113088	GZMK	1074.5	0.29	protein_coding	5	54320081	54330398	granzyme K (granzyme 3; tryptase II)
ENSG00000249096		1074.7	0.43
ENSG00000186265	BTLA	1077.3	0.37	protein_coding	3	112182815	112218408	B and T lymphocyte associated
ENSG00000238763		1081	0.5		11	65920092	65920196	Small nucleolar RNA U13
ENSG00000087589	CASS4	1081.1	0.25	protein_coding	20	54987168	55034396	Cas scaffolding protein family member 4
ENSG00000196295		1081.8	0.52
ENSG00000064489	MEF2BNB-MEF2B	1081.9	0.29	protein_coding	19	19256376	19302967	MEF2BNB-MEF2B readthrough
ENSG00000235095		1085.2	0.44
ENSG00000054219	LY75	1086.2	0.37	protein_coding	2	160628362	160761260	lymphocyte antigen 75
ENSG00000262312		1086.2	0.49
ENSG00000222249		1086.2	0.49	snRNA	11	119160272	119160387	RNA, U6 small nuclear 262, pseudogene
ENSG00000140464	PML	1086.7	0.33	protein_coding	15	74287014	74340153	promyelocytic leukemia
ENSG00000235532		1087.3	0.51	lincRNA	13	74805594	74834113	long intergenic non-protein coding RNA 402
ENSG00000133606	MKRN1	1088.4	0.46	protein_coding	7	140152840	140179369	makorin ring finger protein 1
ENSG00000211871		1089	0.49	TR_J_gene	14	22994620	22994685	T cell receptor alpha joining 18
ENSG00000040933	INPP4A	1089	0.48	protein_coding	2	99061317	99210853	inositol polyphosphate-4-phosphatase, type I, 107kDa
ENSG00000258928		1089.3	0.5	protein_coding	14	52382863	52385289	Uncharacterized protein
ENSG00000002919	SNX11	1089.7	0.36	protein_coding	17	46180719	46200436	sorting nexin 11
ENSG00000268027		1089.7	0.36
ENSG00000229754	CXCR2P1	1090	0.33	transcribed_unprocessed_pseudogene	2	218923878	218930452	chemokine (C-X-C motif) receptor 2 pseudogene 1
ENSG00000181896	ZNF101	1090.6	0.41	protein_coding	19	19779605	19794318	zinc finger protein 101
ENSG00000198053	SIRPA	1090.6	0.37	protein_coding	20	1875154	1920543	signal-regulatory protein alpha
ENSG00000172661	FAM21B	1092.9	0.42	protein_coding	10	46222648	46288409	family with sequence similarity 21, member C
ENSG00000129277	CCL4	1094.5	0.24		17	34430983	34433014	chemokine (C-C motif) ligand 4
ENSG00000223509		1095.4	0.45
ENSG00000253050		1096.5	0.49	snRNA	4	48111370	48111427	RNA, U6 small nuclear 868, pseudogene
ENSG00000211829		1096.6	0.3	TR_C_gene	14	22931924	22934779	T cell receptor delta constant
ENSG00000160683	CXCR5	1096.9	0.26	protein_coding	11	118754475	118768508	chemokine (C-X-C motif) receptor 5
ENSG00000272053		1097.4	0.32
ENSG00000211790		1098.5	0.22	TR_V_gene	14	22362613	22363210	T cell receptor alpha variable 8-4
ENSG00000273160		1098.9	0.48
ENSG00000186350	RXRA	1099.2	0.33	protein_coding	9	137208944	137332431	retinoid X receptor, alpha
ENSG00000273096		1099.7	0.48
ENSG00000188042	ARL4C	1100.3	0.27	protein_coding	2	235401685	235405697	ADP-ribosylation factor-like 4C
ENSG00000226081		1100.9	0.47	processed_pseudogene	X	89367649	89368705	ubiquitin specific peptidase 12 pseudogene, X-linked
ENSG00000201566		1101.6	0.49	misc_RNA	7	37474718	37474819	Y RNA
ENSG00000187912	CLEC17A	1103.5	0.36	protein_coding	19	14693896	14721969	C-type lectin domain family 17, member A
ENSG00000158773	USF1	1104.5	0.37	protein_coding	1	161009041	161015767	upstream transcription factor 1
ENSG00000200974		1106.1	0.48	snRNA	4	166173732	166173813	RNA, U4 small nuclear 87, pseudogene
ENSG00000267046		1106.8	0.49
ENSG00000237943	PRKCQ-AS1	1107.5	0.45	lincRNA	10	6622381	6658414	PRKCQ antisense RNA 1
ENSG00000182179	UBA7	1109.6	0.36	protein_coding	3	49842640	49851379	ubiquitin-like modifier activating enzyme 7
ENSG00000106868	SUSD1	1110.4	0.43	protein_coding	9	114803065	114937688	sushi domain containing 1
ENSG00000243753	HLA-L	1111	0.36	transcribed_unprocessed_pseudogene	6	30227361	30260791	major histocompatibility complex, class I, L (pseudogene)
ENSG00000199405		1114	0.48	snoRNA	8	56815282	56815414	Small nucleolar RNA SNORA1
ENSG00000228548		1114.5	0.51	antisense	1	226856598	226864046	ITPKB antisense RNA 1
ENSG00000140931	CMTM3	1114.8	0.32	protein_coding	16	66637777	66647795	CKLF-like MARVEL transmembrane domain containing 3
ENSG00000251706		1116.1	0.48	snRNA	16	30494456	30494516	RNA, U7 small nuclear 61 pseudogene
ENSG00000256660	CLEC12B	1116.5	0.41	protein_coding	12	10163226	10171218	C-type lectin domain family 12, member B
ENSG00000157601	MX1	1118.7	0.33	protein_coding	21	42792231	42831141	myxovirus (influenza virus) resistance 1, interferon-inducible protein p78 (mouse)
ENSG00000255819	KLRK1	1119.4	0.48	protein_coding	12	10524952	10562745	KLRC4-KLRK1 readthrough
ENSG00000160570	DEDD2	1119.4	0.34	protein_coding	19	42702750	42724292	death effector domain containing 2
ENSG00000111144	LTA4H	1119.7	0.37	protein_coding	12	96394606	96437298	leukotriene A4 hydrolase
ENSG00000166925	TSC22D4	1120.9	0.35	protein_coding	7	100060982	100076902	TSC22 domain family, member 4
ENSG00000133794	ARNTL	1121.2	0.46	protein_coding	11	13298199	13408813	aryl hydrocarbon receptor nuclear translocator-like
ENSG00000176783	RUFY1	1121.5	0.43	protein_coding	5	178977559	179037027	RUN and FYVE domain containing 1
ENSG00000212084		1122.3	0.23
ENSG00000173597	SULT1B1	1122.3	0.36	protein_coding	4	70586880	70653679	sulfotransferase family, cytosolic, 1B, member 1
ENSG00000171611	PTCRA	1122.5	0.26	protein_coding	6	42883727	42893573	pre T-cell antigen receptor alpha
ENSG00000058063	ATP11B	1122.6	0.44	protein_coding	3	182511288	182639423	ATPase, class VI, type 11B
ENSG00000240767		1122.6	0.5	misc_RNA	13	46743594	46743883	RNA, 7SL, cytoplasmic 288, pseudogene
ENSG00000131196	NFATC1	1124.3	0.27	protein_coding	18	77155856	77289325	nuclear factor of activated T-cells, cytoplasmic, calcineurin-dependent 1
ENSG00000254481		1125.8	0.46	processed_pseudogene	11	133993723	133994224	protein tyrosine phosphatase type IVA, member 2 pseudogene 2
ENSG00000259468		1126.2	0.5
ENSG00000181800	CELF2-AS1	1126.6	0.5	antisense	10	11358797	11361847	CELF2 antisense RNA 1
ENSG00000259962		1129.8	0.54
ENSG00000224618		1134.2	0.5
ENSG00000198382	UVRAG	1134.2	0.37	protein_coding	11	75526212	75854239	UV radiation resistance associated
ENSG00000238025		1134.5	0.47	processed_pseudogene	13	43507994	43509028	zinc finger, DHHC-type containing 4 pseudogene 1
ENSG00000270077		1134.5	0.49
ENSG00000230982		1137.6	0.49	processed_pseudogene	21	48073470	48073934	destrin (actin depolymerizing factor) pseudogene 1
ENSG00000267852		1138.3	0.44
ENSG00000230399		1138.5	0.5	processed_pseudogene	X	117766338	117768181	retinoblastoma binding protein 8 pseudogene 1
ENSG00000135074	ADAM19	1138.8	0.23	protein_coding	5	156822542	157002783	ADAM metallopeptidase domain 19
ENSG00000099725	PRKY	1139	0.31	transcribed_unprocessed_pseudogene	Y	7142013	7249589	protein kinase, Y-linked, pseudogene
ENSG00000266305	MIR4518	1139.6	0.48	miRNA	16	30515240	30515322	microRNA 4518
ENSG00000211877		1139.6	0.49	TR_J_gene	14	23000889	23000948	T cell receptor alpha joining 12
ENSG00000134109	EDEM1	1140.1	0.36	protein_coding	3	5229331	5261642	ER degradation enhancer, mannosidase alpha-like 1
ENSG00000222808		1141.5	0.49	snRNA	17	75148643	75148756	RNA, U4 small nuclear 47, pseudogene
ENSG00000145416	MARCH1	1141.6	0.47	protein_coding	4	164445450	165305202	membrane-associated ring finger (C3HC4) 1, E3 ubiquitin protein ligase
ENSG00000233268		1142.7	0.49
ENSG00000132510	KDM6B	1143.4	0.3	protein_coding	17	7743222	7758114	lysine (K)-specific demethylase 6B
ENSG00000134899	ERCC5	1143.7	0.34	protein_coding	13	103497194	103528345	excision repair cross-complementing rodent repair deficiency, complementation group 5
ENSG00000272825		1143.9	0.34
ENSG00000083168	KAT6A	1144.7	0.47	protein_coding	8	41786997	41909508	K(lysine) acetyltransferase 6A
ENSG00000159958	TNFRSF13C	1145.1	0.35	protein_coding	22	42321045	42322822	tumor necrosis factor receptor superfamily, member 13C
ENSG00000146083	RNF44	1145.7	0.35	protein_coding	5	175953698	175965026	ring finger protein 44
ENSG00000256314		1146.9	0.51
ENSG00000135077	HAVCR2	1147.1	0.24	protein_coding	5	156512843	156569880	hepatitis A virus cellular receptor 2
ENSG00000259307		1151.1	0.48	antisense	15	40592871	40594021	PLCB2 antisense RNA 1
ENSG00000120318	ARAP3	1151.5	0.33	protein_coding	5	141032968	141061788	ArfGAP with RhoGAP domain, ankyrin repeat and PH domain 3
ENSG00000159388	BTG2	1151.8	0.26	protein_coding	1	203274619	203278730	BTG family, member 2
ENSG00000188559	RALGAPA2	1152.6	0.42	protein_coding	20	20370196	20693131	Ral GTPase activating protein, alpha subunit 2 (catalytic)
ENSG00000188822	CNR2	1153.5	0.31	protein_coding	1	24197016	24285549	cannabinoid receptor 2 (macrophage)
ENSG00000113441	LNPEP	1153.8	0.49	protein_coding	5	96271098	96373219	leucyl/cystinyl aminopeptidase
ENSG00000150867	PIP4K2A	1154.2	0.39	protein_coding	10	22823778	23003484	phosphatidylinositol-5-phosphate 4-kinase, type II, alpha
ENSG00000101849	TBL1X	1157.8	0.27	protein_coding	X	9431335	9687780	transducin (beta)-like 1X-linked
ENSG00000249863		1158.1	0.49
ENSG00000238201		1160.3	0.49
ENSG00000233411		1160.5	0.48
ENSG00000265666		1162.6	0.43
ENSG00000167664	TMIGD2	1162.9	0.25	protein_coding	19	4292229	4302428	transmembrane and immunoglobulin domain containing 2
ENSG00000268555		1163.3	0.25
ENSG00000211852		1165	0.49		14	22972735	22972797	T cell receptor alpha joining 37
ENSG00000250616		1165.3	0.33
ENSG00000272669		1165.4	0.34
ENSG00000271725		1166.4	0.5
ENSG00000200041		1166.7	0.47	misc_RNA	9	77796436	77796537	Y RNA
ENSG00000184588	PDE4B	1167	0.24	protein_coding	1	66258197	66840259	phosphodiesterase 4B, cAMP-specific
ENSG00000215244		1167	0.48
ENSG00000260822		1167.2	0.31
ENSG00000147457	CHMP7	1169.2	0.37	protein_coding	8	23101150	23119512	charged multivesicular body protein 7
ENSG00000136732	GYPC	1171.2	0.31	protein_coding	2	127413509	127454246	glycophorin C (Gerbich blood group)
ENSG00000241157		1171.9	0.4
ENSG00000132205	EMILIN2	1174.8	0.26	protein_coding	18	2847028	2915991	elastin microfibril interfacer 2
ENSG00000166046	TCP11L2	1176.5	0.46	protein_coding	12	106695707	106740793	t-complex 11, testis-specific-like 2
ENSG00000196549	MME	1176.7	0.24	protein_coding	3	154741913	154901497	membrane metallo-endopeptidase
ENSG00000261267		1177.6	0.49
ENSG00000229894	GK3P	1178	0.48	processed_pseudogene	4	166198944	166201175	glycerol kinase 3 pseudogene
ENSG00000117560	FASLG	1179.7	0.47	protein_coding	1	172628154	172636014	Fas ligand (TNF superfamily, member 6)
ENSG00000231329		1180.4	0.52
ENSG00000125538	IL1B	1181.1	0.25	protein_coding	2	113587328	113594480	interleukin 1, beta
ENSG00000243806		1183.6	0.46	processed_pseudogene	5	94161666	94162399	ribosomal protein L7 pseudogene 18
ENSG00000244682	FCGR2C	1184.9	0.32	polymorphic_pseudogene	1	161551129	161575452	Fc fragment of IgG, low affinity IIc, receptor for (CD32) (gene/pseudogene)
ENSG00000231758		1184.9	0.49
ENSG00000160218	TRAPPC10	1187.1	0.45	protein_coding	21	45432200	45526433	trafficking protein particle complex 10
ENSG00000184574	LPAR5	1187.6	0.29	protein_coding	12	6728001	6745613	lysophosphatidic acid receptor 5
ENSG00000100731	PCNX	1188.5	0.48	protein_coding	14	71374122	71582099	pecanex homolog (Drosophila)
ENSG00000022277	RTFDC1	1191.1	0.3	protein_coding	20	55043647	55093943	replication termination factor 2 domain containing 1
ENSG00000261349		1191.7	0.45
ENSG00000260592		1192.1	0.29
ENSG00000234436		1192.5	0.52
ENSG00000200235		1192.6	0.43	snoRNA	5	139959252	139959377	Small nucleolar RNA SNORA27
ENSG00000258738		1192.9	0.32
ENSG00000082212	ME2	1193.4	0.35	protein_coding	18	48405419	48474691	malic enzyme 2, NAD(+)-dependent, mitochondrial
ENSG00000270426		1194.3	0.49
ENSG00000177674	AGTRAP	1194.4	0.33	protein_coding	1	11796141	11814859	angiotensin II receptor-associated protein
ENSG00000183049	CAMK1D	1195.2	0.36	protein_coding	10	12391481	12877545	calcium/calmodulin-dependent protein kinase ID
ENSG00000236194		1195.3	0.5
ENSG00000260891		1196.1	0.5
ENSG00000132357	CARD6	1197.2	0.31	protein_coding	5	40841286	40860275	caspase recruitment domain family, member 6
ENSG00000110395	CBL	1198.9	0.31	protein_coding	11	119076752	119178859	Cbl proto-oncogene, E3 ubiquitin protein ligase
ENSG00000104093	DMXL2	1199	0.45	protein_coding	15	51739908	51915030	Dmx-like 2
ENSG00000166946	CCNDBP1	1199	0.33	protein_coding	15	43477316	43487396	cyclin D-type binding-protein 1
ENSG00000084676	NCOA1	1200.3	0.36	protein_coding	2	24714783	24993571	nuclear receptor coactivator 1
ENSG00000154760	SLFN13	1201.2	0.33	protein_coding	17	33762115	33775856	schlafen family member 13
ENSG00000154451	GBP5	1201.4	0.38	protein_coding	1	89724633	89738544	guanylate binding protein 5
ENSG00000196352	CD55	1201.5	0.27	protein_coding	1	207494853	207534311	CD55 molecule, decay accelerating factor for complement (Cromer blood group)
ENSG00000104870	FCGRT	1203.1	0.31	protein_coding	19	50010073	50029590	Fc fragment of IgG, receptor, transporter, alpha
ENSG00000211867		1203.9	0.48	TR_J_gene	14	22991016	22991078	T cell receptor alpha joining 22
ENSG00000142657	PGD	1206.3	0.28	protein_coding	1	10458649	10480201	phosphogluconate dehydrogenase
ENSG00000237520		1207.6	0.27
ENSG00000229899		1211.5	0.47
ENSG00000221962	TMEM14E	1211.7	0.5	protein_coding	3	152057484	152058779	transmembrane protein 14E
ENSG00000255838		1216	0.47
ENSG00000273112		1216	0.4
ENSG00000006459	KDM7A	1216	0.47	protein_coding	7	139784546	139876835	lysine (K)-specific demethylase 7A
ENSG00000211875		1216.3	0.48	TR_J_gene	14	22999278	22999329	T cell receptor alpha joining 14
ENSG00000125810	CD93	1216.6	0.29	protein_coding	20	23059986	23066977	CD93 molecule
ENSG00000238829		1217.3	0.48	snRNA	2	202006627	202006689	RNA, U7 small nuclear 45 pseudogene
ENSG00000211847		1217.4	0.48	TR_J_gene	14	22965872	22965937	T cell receptor alpha joining 42
ENSG00000239100		1217.5	0.49		15	58892331	58892434	Small nucleolar RNA U13
ENSG00000207455		1218.2	0.48	snRNA	22	30295576	30295682	RNA, U6 small nuclear 331, pseudogene
ENSG00000241939		1219.5	0.5	misc_RNA	3	43356443	43356745	RNA, 7SL, cytoplasmic 517, pseudogene
ENSG00000267488		1221	0.44
ENSG00000211866		1221.9	0.48	TR_J_gene	14	22989394	22989456	T cell receptor alpha joining 23
ENSG00000140280	LYSMD2	1222.6	0.29	protein_coding	15	52015208	52043782	LysM, putative peptidoglycan-binding, domain containing 2
ENSG00000111331	OAS3	1223.3	0.29	protein_coding	12	113376157	113411054	2'-5'-oligoadenylate synthetase 3, 100kDa
ENSG00000206862		1223.3	0.48	misc_RNA	X	117703368	117703478	Y RNA
ENSG00000198019	FCGR1A	1224.2	0.38	protein_coding	1	120926979	120935937	Fc fragment of IgG, high affinity Ib, receptor (CD64)
ENSG00000249624		1224.6	0.23
ENSG00000251634		1225.1	0.47
ENSG00000211884		1225.4	0.48	TR_J_gene	14	23009190	23009249	T cell receptor alpha joining 5
ENSG00000211887		1225.9	0.47	TR_J_gene	14	23013015	23013080	T cell receptor alpha joining 2 (non-functional)
ENSG00000173193	PARP14	1226.9	0.4	protein_coding	3	122399465	122449687	poly (ADP-ribose) polymerase family, member 14
ENSG00000134256	CD101	1227.3	0.4	protein_coding	1	117544382	117579167	CD101 molecule
ENSG00000259922		1228.4	0.5
ENSG00000153064	BANK1	1228.6	0.34	protein_coding	4	102332443	102995969	B-cell scaffold protein with ankyrin repeats 1
ENSG00000140968	IRF8	1229.2	0.33	protein_coding	16	85932409	85956215	interferon regulatory factor 8
ENSG00000259073	FOXN3-AS2	1229.2	0.5	antisense	14	90042560	90043821	FOXN3 antisense RNA 2
ENSG00000265287		1229.8	0.43
ENSG00000211865		1230.2	0.48	TR_J_gene	14	22988947	22989009	T cell receptor alpha joining 24
ENSG00000211770		1230.7	0.35	TR_J_gene	7	142494923	142494975	T cell receptor beta joining 2-6
ENSG00000166750	SLFN5	1231.4	0.44	protein_coding	17	33570055	33600674	schlafen family member 5
ENSG00000225205		1231.5	0.46
ENSG00000268758	EMR4P	1231.8	0.4	transcribed_unprocessed_pseudogene	19	6952511	6990857	egf-like module containing, mucin-like, hormone receptor-like 4 pseudogene
ENSG00000211863		1232.1	0.48	TR_J_gene	14	22987424	22987483	T cell receptor alpha joining 26
ENSG00000026751	SLAMF7	1233	0.32	protein_coding	1	160709037	160724611	SLAM family member 7
ENSG00000225342		1233.3	0.39
ENSG00000265257		1235.9	0.48
ENSG00000174123	TLR10	1237.5	0.34	protein_coding	4	38773860	38784611	toll-like receptor 10
ENSG00000224288		1237.5	0.45
ENSG00000157350	ST3GAL2	1238.7	0.32	protein_coding	16	70413338	70473140	ST3 beta-galactoside alpha-2,3-sialyltransferase 2
ENSG00000229391	HLA-DRB6	1241.5	0.28	transcribed_unprocessed_pseudogene	6	32520490	32527799	major histocompatibility complex, class II, DR beta 6 (pseudogene)
ENSG00000170989	S1PR1	1241.6	0.28	protein_coding	1	101702444	101707074	sphingosine-1-phosphate receptor 1
ENSG00000179344	HLA-DQB1	1241.9	0.33	protein_coding	6	32627244	32636160	major histocompatibility complex, class II, DQ beta 1
ENSG00000211701		1242.1	0.49	TR_V_gene	7	38407187	38407770	T cell receptor gamma variable 1 (non-functional)
ENSG00000255760		1242.2	0.43
ENSG00000165288	BRWD3	1244.2	0.47	protein_coding	X	79926353	80065187	bromodomain and WD repeat domain containing 3
ENSG00000169413	RNASE6	1245.4	0.22	protein_coding	14	21249210	21250626	ribonuclease, RNase A family, k6
ENSG00000269858	EGLN2	1245.5	0.33	protein_coding	19	41304901	41314338	egl-9 family hypoxia-inducible factor 2
ENSG00000256594		1246.8	0.47
ENSG00000251819		1247.2	0.47	snRNA	15	101092025	101092127	RNA, U6 small nuclear 322, pseudogene
ENSG00000171860	C3AR1	1247.2	0.29	protein_coding	12	8210898	8219067	complement component 3a receptor 1
ENSG00000196154	S100A4	1248.5	0.29	protein_coding	1	153516089	153522612	S100 calcium binding protein A4
ENSG00000226104		1249.4	0.47		19	10751715	10752093	Uncharacterized protein
ENSG00000145335	SNCA	1250.9	0.42	protein_coding	4	90645250	90759466	synuclein, alpha (non A4 component of amyloid precursor)
ENSG00000253980		1251.6	0.49
ENSG00000261346		1252.4	0.45
ENSG00000185880	TRIM69	1252.6	0.3	protein_coding	15	45021186	45060027	tripartite motif containing 69
ENSG00000134255	CEPT1	1254.7	0.41	protein_coding	1	111682249	111727724	choline/ethanolamine phosphotransferase 1
ENSG00000202227		1255.2	0.47	snRNA	2	48729061	48729163	RNA, U6 small nuclear 282, pseudogene
ENSG00000222831	MIR1537	1257.1	0.47	miRNA	1	236016300	236016360	microRNA 1537
ENSG00000165406	MARCH8	1257.1	0.42	protein_coding	10	45950035	46090354	membrane-associated ring finger (C3HC4) 8, E3 ubiquitin protein ligase
ENSG00000072858	SIDT1	1258.1	0.38	protein_coding	3	113251143	113348425	SID1 transmembrane family, member 1
ENSG00000169926	KLF13	1258.3	0.31	protein_coding	15	31619058	31727868	Kruppel-like factor 13
ENSG00000099985	OSM	1258.8	0.22	protein_coding	22	30658818	30662829	oncostatin M
ENSG00000213073		1258.9	0.49
ENSG00000158481	CD1C	1259.5	0.21	protein_coding	1	158259576	158263420	CD1c molecule
ENSG00000136573	BLK	1260	0.32	protein_coding	8	11351510	11422113	B lymphoid tyrosine kinase
ENSG00000264198		1261.3	0.26
ENSG00000211849		1264.6	0.48	TR_J_gene	14	22968672	22968732	T cell receptor alpha joining 40
ENSG00000135870	RC3H1	1265.2	0.48	protein_coding	1	173900352	173991435	ring finger and CCCH-type domains 1
ENSG00000131171	SH3BGRL	1265.2	0.31	protein_coding	X	80457442	80554046	SH3 domain binding glutamic acid-rich protein like
ENSG00000078304	PPP2R5C	1265.9	0.36	protein_coding	14	102228135	102394326	protein phosphatase 2, regulatory subunit B', gamma
ENSG00000138172	CALHM2	1266.5	0.29	protein_coding	10	105206543	105212660	calcium homeostasis modulator 2
ENSG00000104320	NBN	1266.6	0.35	protein_coding	8	90945564	91015456	nibrin
ENSG00000164543	STK17A	1266.6	0.34	protein_coding	7	43622357	43666385	serine/threonine kinase 17a
ENSG00000109118	PHF12	1267.1	0.36	protein_coding	17	27232268	27278789	PHD finger protein 12
ENSG00000142961	MOB3C	1267.1	0.35	protein_coding	1	47073387	47082563	MOB kinase activator 3C
ENSG00000252391		1268.5	0.48	snRNA	17	76692776	76692879	RNA, U6 small nuclear 638, pseudogene
ENSG00000211749		1268.7	0.44	TR_V_gene	7	142353468	142353964	T cell receptor beta variable 23-1 (non-functional)
ENSG00000244754	N4BP2L2	1269.7	0.48	protein_coding	13	33006554	33112970	NEDD4 binding protein 2-like 2
ENSG00000167613	LAIR1	1270.1	0.3	protein_coding	19	54865362	54882165	leukocyte-associated immunoglobulin-like receptor 1
ENSG00000238246		1270.4	0.44
ENSG00000271964		1271	0.48
ENSG00000141179	PCTP	1271.3	0.27	protein_coding	17	53828340	53920191	phosphatidylcholine transfer protein
ENSG00000183621	ZNF438	1273.6	0.36	protein_coding	10	31109136	31320866	zinc finger protein 438
ENSG00000205413	SAMD9	1273.7	0.4	protein_coding	7	92728829	92747336	sterile alpha motif domain containing 9
ENSG00000079277	MKNK1	1274.3	0.29	protein_coding	1	47023090	47082515	MAP kinase interacting serine/threonine kinase 1
ENSG00000090339	ICAM1	1274.7	0.23	protein_coding	19	10381511	10397291	intercellular adhesion molecule 1
ENSG00000035720	STAP1	1274.8	0.32	protein_coding	4	68424446	68473055	signal transducing adaptor family member 1
ENSG00000136051	KIAA1033	1275.4	0.46	protein_coding	12	105501102	105562912	KIAA1033
ENSG00000266173	STRADA	1276.9	0.46	protein_coding	17	61780192	61819330	STE20-related kinase adaptor alpha
ENSG00000188765		1278	0.41	unprocessed_pseudogene	2	3665138	3665347	thymosin beta 4, X-linked pseudogene 2
ENSG00000234287		1278.2	0.32
ENSG00000246790		1278.9	0.49
ENSG00000244720		1280.1	0.45
ENSG00000196757	ZNF700	1281	0.4	protein_coding	19	12035883	12061588	zinc finger protein 700
ENSG00000240454		1281.4	0.48	processed_pseudogene	11	13707046	13707203	ribosomal protein L39 pseudogene 26
ENSG00000264469		1283.2	0.44
ENSG00000231389	HLA-DPA1	1283.5	0.32	protein_coding	6	33032346	33048552	major histocompatibility complex, class II, DP alpha 1
ENSG00000005483	KMT2E	1286.3	0.44	protein_coding	7	104654626	104754808	lysine (K)-specific methyltransferase 2E
ENSG00000240007		1286.6	0.49
ENSG00000170832	USP32	1286.8	0.42	protein_coding	17	58256455	58499831	ubiquitin specific peptidase 32
ENSG00000266017	MIR4477A	1287.1	0.47	miRNA	9	68415308	68415388	microRNA 4477a
ENSG00000254901	MEF2BNB	1288.4	0.33	protein_coding	19	19287712	19303400	MEF2B neighbor
ENSG00000264764	MIR4772	1291.7	0.4	miRNA	2	103048749	103048826	microRNA 4772
ENSG00000213145	CRIP1	1293.3	0.29	protein_coding	14	105952654	105955284	cysteine-rich protein 1 (intestinal)
ENSG00000067992	PDK3	1295.2	0.28	protein_coding	X	24483338	24557954	pyruvate dehydrogenase kinase, isozyme 3
ENSG00000161405	IKZF3	1295.3	0.32	protein_coding	17	37921198	38020441	IKAROS family zinc finger 3 (Aiolos)
ENSG00000089159	PXN	1298.9	0.3	protein_coding	12	120648250	120703574	paxillin
ENSG00000218422		1300.2	0.33
ENSG00000198833	UBE2J1	1301.8	0.33	protein_coding	6	90036344	90062567	ubiquitin-conjugating enzyme E2, J1
ENSG00000264781		1302.5	0.24	miRNA	14	106325653	106325722	hsa-mir-4537
ENSG00000111796	KLRB1	1303.3	0.27	protein_coding	12	9747147	9760482	killer cell lectin-like receptor subfamily B, member 1
ENSG00000232118		1304.1	0.48	lincRNA	21	30742340	30743547	BACH1 antisense RNA 1
ENSG00000256553		1304.7	0.18	TR_V_gene	14	22111109	22111798	T cell receptor alpha variable 1-2
ENSG00000123610	TNFAIP6	1306	0.27	protein_coding	2	152214106	152236560	tumor necrosis factor, alpha-induced protein 6
ENSG00000211696		1306.2	0.47	TR_V_gene	7	38369944	38370536	T cell receptor gamma variable 8
ENSG00000233029		1306.6	0.4
ENSG00000234784		1306.9	0.48
ENSG00000253042		1307.8	0.46	snoRNA	1	202496438	202496555	Small nucleolar RNA SNORA70
ENSG00000236278		1309.6	0.47	processed_pseudogene	1	198648268	198649162	phosphatidylethanolamine binding protein 1 pseudogene 3
ENSG00000225195		1310.1	0.45
ENSG00000196126	HLA-DRB1	1310.4	0.31	protein_coding	6	32546546	32557625	major histocompatibility complex, class II, DR beta 1
ENSG00000227671	MIR3916	1310.8	0.36	transcribed_unprocessed_pseudogene	1	247353153	247374158	microRNA 3916
ENSG00000109381	ELF2	1313.6	0.45	protein_coding	4	139949266	140098372	E74-like factor 2 (ets domain transcription factor)
ENSG00000175567	UCP2	1314.5	0.28	protein_coding	11	73685712	73694352	uncoupling protein 2 (mitochondrial, proton carrier)
ENSG00000182287	AP1S2	1317.6	0.27	protein_coding	X	15843929	15873054	adaptor-related protein complex 1, sigma 2 subunit
ENSG00000082146	STRADB	1318.4	0.34	protein_coding	2	202252581	202345569	STE20-related kinase adaptor beta
ENSG00000135272	MDFIC	1318.5	0.29	protein_coding	7	114562209	114659256	MyoD family inhibitor domain containing
ENSG00000211856		1320.2	0.47	TR_J_gene	14	22977587	22977643	T cell receptor alpha joining 33
ENSG00000147454	SLC25A37	1320.3	0.34	protein_coding	8	23386318	23432976	solute carrier family 25 (mitochondrial iron transporter), member 37
ENSG00000065809	FAM107B	1321.4	0.25	protein_coding	10	14560556	14816896	family with sequence similarity 107, member B
ENSG00000035664	DAPK2	1321.6	0.29	protein_coding	15	64199235	64364232	death-associated protein kinase 2
ENSG00000105205	CLC	1322.9	0.26	protein_coding	19	40221890	40228668	Charcot-Leyden crystal galectin
ENSG00000211821		1323.1	0.39	TR_V_gene	14	22891362	22892033	T cell receptor delta variable 2
ENSG00000233730		1325	0.4
ENSG00000115267	IFIH1	1325.9	0.27	protein_coding	2	163123589	163175213	interferon induced with helicase C domain 1
ENSG00000268705		1327.7	0.48
ENSG00000166428	PLD4	1330.4	0.2	protein_coding	14	105391153	105399574	phospholipase D family, member 4
ENSG00000211885		1330.9	0.47	TR_J_gene	14	23011142	23011204	T cell receptor alpha joining 4
ENSG00000129292	PHF20L1	1332.4	0.46	protein_coding	8	133787618	133861052	PHD finger protein 20-like 1
ENSG00000161570	CCL5	1332.9	0.21		17	34198495	34207797	chemokine (C-C motif) ligand 5
ENSG00000237945	LINC00649	1334.7	0.47	antisense	21	35287838	35349992	long intergenic non-protein coding RNA 649
ENSG00000169429	IL8	1336.6	0.23	protein_coding	4	74606223	74609433	interleukin 8
ENSG00000164054	SHISA5	1336.8	0.29	protein_coding	3	48509197	48542259	shisa family member 5
ENSG00000163600	ICOS	1337.8	0.35	protein_coding	2	204801471	204826300	inducible T-cell co-stimulator
ENSG00000140995	DEF8	1339.2	0.31	protein_coding	16	90014333	90034468	differentially expressed in FDCP 8 homolog (mouse)
ENSG00000116731	PRDM2	1340.2	0.36	protein_coding	1	14026693	14151574	PR domain containing 2, with ZNF domain
ENSG00000169087	HSPBAP1	1341.2	0.38	protein_coding	3	122458846	122512671	HSPB (heat shock 27kDa) associated protein 1
ENSG00000261573		1341.3	0.45
ENSG00000239140		1341.5	0.48		3	12674233	12674333	Small nucleolar RNA U13
ENSG00000201509		1341.6	0.47		15	38834444	38834544	Y RNA
ENSG00000237350		1341.7	0.3	processed_pseudogene	4	22728998	22729573	cell division cycle 42 pseudogene 6
ENSG00000177125	ZBTB34	1341.9	0.42	protein_coding	9	129622944	129648157	zinc finger and BTB domain containing 34
ENSG00000251728		1342.6	0.46	misc_RNA	7	139794497	139794592	Y RNA
ENSG00000241772		1343.3	0.45
ENSG00000132256	TRIM5	1343.5	0.32	protein_coding	11	5684425	5959849	tripartite motif containing 5
ENSG00000225118		1344.5	0.47
ENSG00000248477		1346.4	0.43
ENSG00000226394		1347.6	0.47
ENSG00000013306	SLC25A39	1348.9	0.29	protein_coding	17	42396993	42402238	solute carrier family 25, member 39
ENSG00000230724	LOC388572	1348.9	0.43	lincRNA	11	127115	139612	long intergenic non-protein coding RNA 1001
ENSG00000060069	CTDP1	1349	0.29	protein_coding	18	77439801	77514510	CTD (carboxy-terminal domain, RNA polymerase II, polypeptide A) phosphatase, subunit 1
ENSG00000196092	PAX5	1349.2	0.32	protein_coding	9	36833272	37034103	paired box 5
ENSG00000273033		1349.3	0.33
ENSG00000163606	CD200R1	1349.8	0.32	protein_coding	3	112640056	112693969	CD200 receptor 1
ENSG00000236878		1349.8	0.39
ENSG00000103148	NPRL3	1350	0.31	protein_coding	16	134273	188859	nitrogen permease regulator-like 3 (S. cerevisiae)
ENSG00000204257	HLA-DMA	1350.7	0.3	protein_coding	6	32916390	32936871	major histocompatibility complex, class II, DM alpha
ENSG00000254789		1351.3	0.24
ENSG00000221493	MIR320C1	1354.9	0.42	miRNA	18	19263471	19263558	microRNA 320c-1
ENSG00000233030		1355.4	0.39
ENSG00000144802	NFKBIZ	1356.7	0.31	protein_coding	3	101546835	101579866	nuclear factor of kappa light polypeptide gene enhancer in B-cells inhibitor, zeta
ENSG00000261644		1361.4	0.43
ENSG00000160791	CCR5	1362.8	0.29	protein_coding	3	46411633	46417697	chemokine (C-C motif) receptor 5 (gene/pseudogene)
ENSG00000251093		1363.2	0.48
ENSG00000265910		1367	0.45
ENSG00000206623		1368.2	0.44	snRNA	7	28157732	28157838	RNA, U6 small nuclear 979, pseudogene
ENSG00000110057	UNC93B1	1369.8	0.25	protein_coding	11	67758575	67772452	unc-93 homolog B1 (C. elegans)
ENSG00000250057		1371.4	0.48
ENSG00000252786		1371.8	0.47	snRNA	3	129538620	129538719	RNA, U6 small nuclear 1142, pseudogene
ENSG00000253193		1372.3	0.35		1	149369294	149378365	Fc fragment of IgG, high affinity Ic, receptor (CD64), pseudogene
ENSG00000264878		1372.3	0.48
ENSG00000152518	ZFP36L2	1372.7	0.3	protein_coding	2	43449541	43453748	ZFP36 ring finger protein-like 2
ENSG00000156738	MS4A1	1372.7	0.32	protein_coding	11	60223225	60238233	membrane-spanning 4-domains, subfamily A, member 1
ENSG00000119682	AREL1	1372.9	0.35	protein_coding	14	75120140	75179818	apoptosis resistant E3 ubiquitin protein ligase 1
ENSG00000092010	PSME1	1373.9	0.32	protein_coding	14	24605367	24608176	proteasome (prosome, macropain) activator subunit 1 (PA28 alpha)
ENSG00000150045	KLRF1	1374.1	0.34	protein_coding	12	9980077	9997606	killer cell lectin-like receptor subfamily F, member 1
ENSG00000156931	VPS8	1374.1	0.45	protein_coding	3	184529931	184770402	vacuolar protein sorting 8 homolog (S. cerevisiae)
ENSG00000184640	SEPT9	1374.4	0.33	protein_coding	17	75276651	75496678	septin 9
ENSG00000107968	MAP3K8	1376.1	0.23	protein_coding	10	30722866	30750762	mitogen-activated protein kinase kinase kinase 8
ENSG00000147896	IFNK	1376.9	0.47	protein_coding	9	27524312	27526496	interferon, kappa
ENSG00000211851		1377.2	0.46	TR_J_gene	14	22971215	22971276	T cell receptor alpha joining 38
ENSG00000248476	BACH1	1378	0.47	sense_intronic	21	30723955	30734215	BACH1 intronic transcript 1 (non-protein coding)
ENSG00000251726		1378.8	0.39	snRNA	14	35314506	35314566	RNA, U7 small nuclear 41 pseudogene
ENSG00000201444		1379.9	0.44	snRNA	9	120470274	120470380	RNA, U6 small nuclear 1082, pseudogene
ENSG00000213172		1380.8	0.45
ENSG00000212174		1381.6	0.46		1	52331305	52331381	Y RNA
ENSG00000226752	PSMD5-AS1	1383.1	0.41	antisense	9	123587106	123616651	PSMD5 antisense RNA 1 (head to head)
ENSG00000238892		1384.2	0.45		11	66988379	66988487	Small nucleolar RNA U13
ENSG00000092036	HAUS4	1384.8	0.31	protein_coding	14	23415437	23426370	HAUS augmin-like complex, subunit 4
ENSG00000251805		1386.2	0.48	snoRNA	2	24496483	24496610	Small Cajal body specific RNA 21
ENSG00000198408	MGEA5	1386.5	0.42	protein_coding	10	103544200	103578696	meningioma expressed antigen 5 (hyaluronidase)
ENSG00000250151	ARPC4	1387.2	0.3	protein_coding	3	9834766	9877085	ARPC4-TTLL3 readthrough
ENSG00000254653		1387.5	0.46
ENSG00000259984		1388.1	0.33
ENSG00000189430	NCR1	1388.4	0.44	protein_coding	19	55417508	55427508	natural cytotoxicity triggering receptor 1
ENSG00000230304		1388.6	0.4	processed_pseudogene	3	197950368	197953181	capicua transcriptional repressor pseudogene 6
ENSG00000230789		1388.9	0.44	sense_intronic	5	142572065	142573731	ARHGAP26 intronic transcript 1 (non-protein coding)
ENSG00000162654	GBP4	1389.2	0.34	protein_coding	1	89646831	89664615	guanylate binding protein 4
ENSG00000165359	DDX26B	1390	0.35	protein_coding	X	134654584	134716435	DEAD/H (Asp-Glu-Ala-Asp/His) box polypeptide 26B
ENSG00000212293		1390.8	0.45	snoRNA	13	32994527	32994653	Small nucleolar RNA SNORA16B/SNORA16A family
ENSG00000105939	ZC3HAV1	1391.4	0.35	protein_coding	7	138728266	138794465	zinc finger CCCH-type, antiviral 1
ENSG00000125384	PTGER2	1393.5	0.28	protein_coding	14	52781023	52795324	prostaglandin E receptor 2 (subtype EP2), 53kDa
ENSG00000137959	IFI44L	1394.5	0.3	protein_coding	1	79085607	79111830	interferon-induced protein 44-like
ENSG00000047365	ARAP2	1395.2	0.44	protein_coding	4	35949843	36246131	ArfGAP with RhoGAP domain, ankyrin repeat and PH domain 2
ENSG00000251593		1396.7	0.23	processed_pseudogene	5	25909612	25911343	moesin pseudogene 1
ENSG00000103642	LACTB	1397.1	0.28	protein_coding	15	63413999	63434260	lactamase, beta
ENSG00000236199		1398.2	0.36
ENSG00000117228	GBP1	1399.4	0.32	protein_coding	1	89518002	89531043	guanylate binding protein 1, interferon-inducible
ENSG00000130830	MPP1	1399.5	0.3	protein_coding	X	154006959	154049282	membrane protein, palmitoylated 1, 55kDa
ENSG00000114127	XRN1	1399.5	0.44	protein_coding	3	142025449	142166904	5'-3' exoribonuclease 1
ENSG00000105369	CD79A	1400.2	0.31	protein_coding	19	42381190	42385439	CD79a molecule, immunoglobulin-associated alpha
ENSG00000112406	HECA	1400.5	0.31	protein_coding	6	139456249	139501939	headcase homolog (Drosophila)
ENSG00000065675	PRKCQ	1401.1	0.4	protein_coding	10	6469105	6622263	protein kinase C, theta
ENSG00000073756	PTGS2	1404.1	0.22	protein_coding	1	186640923	186649559	prostaglandin-endoperoxide synthase 2 (prostaglandin G/H synthase and cyclooxygenase)
ENSG00000138293	NCOA4	1406.5	0.29		10	51565108	51590734	nuclear receptor coactivator 4
ENSG00000122643	NT5C3A	1406.6	0.3	protein_coding	7	33053742	33102409	5'-nucleotidase, cytosolic IIIA
ENSG00000100461	RBM23	1407.5	0.3	protein_coding	14	23369854	23388393	RNA binding motif protein 23
ENSG00000102871	TRADD	1414.5	0.33	protein_coding	16	67188083	67194201	TNFRSF1A-associated via death domain
ENSG00000271581		1415.6	0.32
ENSG00000269836		1415.9	0.43
ENSG00000056558	TRAF1	1417	0.33	protein_coding	9	123664671	123691451	TNF receptor-associated factor 1
ENSG00000272650		1418	0.46
ENSG00000129003	VPS13C	1419	0.46	protein_coding	15	62144588	62352672	vacuolar protein sorting 13 homolog C (S. cerevisiae)
ENSG00000171791	BCL2	1419.1	0.31	protein_coding	18	60790579	60987361	B-cell CLL/lymphoma 2
ENSG00000238458		1419.2	0.35		6	18402182	18402283	Small nucleolar RNA U13
ENSG00000201544	SNORA16B	1421.4	0.48	snoRNA	1	212526158	212526292	small nucleolar RNA, H/ACA box 16B
ENSG00000238480		1421.5	0.42		3	122469219	122469322	Small nucleolar RNA U13
ENSG00000134198	TSPAN2	1421.9	0.26	protein_coding	1	115590632	115632121	tetraspanin 2
ENSG00000119844	AFTPH	1422.3	0.32	protein_coding	2	64751465	64820139	aftiphilin
ENSG00000007312	CD79B	1425.6	0.24	protein_coding	17	62006100	62009714	CD79b molecule, immunoglobulin-associated beta
ENSG00000217041		1428.4	0.46
ENSG00000258181		1429.5	0.45
ENSG00000152495	CAMK4	1434.1	0.39	protein_coding	5	110559351	110830584	calcium/calmodulin-dependent protein kinase IV
ENSG00000226784	PGAM4	1435.7	0.29	protein_coding	X	77223458	77225135	phosphoglycerate mutase family member 4
ENSG00000241106	HLA-DOB	1437	0.27	protein_coding	6	32780540	32784825	major histocompatibility complex, class II, DO beta
ENSG00000159023	EPB41	1437.1	0.4	protein_coding	1	29213603	29446553	erythrocyte membrane protein band 4.1 (elliptocytosis 1, RH-linked)
ENSG00000232713		1437.4	0.44
ENSG00000252172		1437.8	0.45	snRNA	3	149635129	149635236	RNA, U6 small nuclear 720, pseudogene
ENSG00000145428	RNF175	1438.3	0.39	protein_coding	4	154631277	154681387	ring finger protein 175
ENSG00000128016	ZFP36	1442.1	0.24	protein_coding	19	39897453	39900052	ZFP36 ring finger protein
ENSG00000240974		1445.1	0.47
ENSG00000245148		1445.6	0.47	antisense	11	72411519	72416652	ARAP1 antisense RNA 2
ENSG00000125952	MAX	1447.7	0.29	protein_coding	14	65472892	65569413	MYC associated factor X
ENSG00000199643		1449.9	0.45	snRNA	5	90566544	90566684	RNA, U4 small nuclear 90, pseudogene
ENSG00000251586		1451.3	0.45	antisense	4	106092511	106099220	TET2 antisense RNA 1
ENSG00000135596	MICAL1	1451.8	0.32	protein_coding	6	109765265	109787171	microtubule associated monooxygenase, calponin and LIM domain containing 1
ENSG00000211898		1452.9	0.27	IG_C_gene	14	106303099	106312010	immunoglobulin heavy constant delta
ENSG00000164327	RICTOR	1453	0.45	protein_coding	5	38938021	39074510	RPTOR independent companion of MTOR, complex 2
ENSG00000142784	WDTC1	1453.3	0.31	protein_coding	1	27561007	27635110	WD and tetratricopeptide repeats 1
ENSG00000182347		1454.7	0.47
ENSG00000252620		1454.9	0.46	snRNA	3	195249885	195250019	RNA, U6atac small nuclear 24, pseudogene
ENSG00000235576		1455.1	0.34
ENSG00000232878	DPYD-AS1	1456.4	0.48	antisense	1	97561479	97788511	DPYD antisense RNA 1
ENSG00000273076		1457.3	0.41
ENSG00000212743		1457.8	0.41
ENSG00000183542	KLRC4	1458.5	0.42	protein_coding	12	10559983	10562356	killer cell lectin-like receptor subfamily C, member 4
ENSG00000211883		1458.6	0.44	TR_J_gene	14	23008016	23008077	T cell receptor alpha joining 6
ENSG00000198502	HLA-DRB5	1459.6	0.26	protein_coding	6	32485120	32498064	major histocompatibility complex, class II, DR beta 5
ENSG00000116473	RAP1A	1461.1	0.31	protein_coding	1	112084840	112259313	RAP1A, member of RAS oncogene family
ENSG00000112799	LY86	1461.4	0.29	protein_coding	6	6588341	6655216	lymphocyte antigen 86
ENSG00000258985		1462.5	0.3
ENSG00000159256	MORC3	1464.1	0.43	protein_coding	21	37692487	37758446	MORC family CW-type zinc finger 3
ENSG00000215302		1464.3	0.4
ENSG00000021355	SERPINB1	1464.5	0.26	protein_coding	6	2832566	2842240	serpin peptidase inhibitor, clade B (ovalbumin), member 1
ENSG00000175471	MCTP1	1464.8	0.41	protein_coding	5	94039446	94620279	multiple C2 domains, transmembrane 1
ENSG00000143382	ADAMTSL4	1467.8	0.25	protein_coding	1	150521884	150533413	ADAMTS-like 4
ENSG00000108405	P2RX1	1468.1	0.3	protein_coding	17	3799886	3819794	purinergic receptor P2X, ligand-gated ion channel, 1
ENSG00000211825		1468.8	0.27	TR_J_gene	14	22919081	22919131	T cell receptor delta joining 1
ENSG00000250966		1469.8	0.27
ENSG00000092098	RNF31	1471.8	0.35	protein_coding	14	24615892	24629870	ring finger protein 31
ENSG00000073849	ST6GAL1	1474	0.29	protein_coding	3	186648274	186796341	ST6 beta-galactosamide alpha-2,6-sialyltranferase 1
ENSG00000139083	ETV6	1474	0.27	protein_coding	12	11802788	12048336	ets variant 6
ENSG00000230633		1474.6	0.38
ENSG00000122862	SRGN	1474.6	0.23	protein_coding	10	70847862	70864567	serglycin
ENSG00000243402		1474.7	0.48
ENSG00000228217		1474.8	0.37
ENSG00000265528		1476.1	0.36
ENSG00000112137	PHACTR1	1476.4	0.27	protein_coding	6	12717893	13288645	phosphatase and actin regulator 1
ENSG00000213240	NOTCH2NL	1477.1	0.47	protein_coding	1	145209119	145291972	notch 2 N-terminal like
ENSG00000160685	ZBTB7B	1477.4	0.32	protein_coding	1	154975127	154990998	zinc finger and BTB domain containing 7B
ENSG00000233328		1477.9	0.31	processed_pseudogene	1	171639657	171640079	profilin 1 pseudogene 1
ENSG00000249318		1478.1	0.46
ENSG00000139187	KLRG1	1478.4	0.38	protein_coding	12	9102640	9163356	killer cell lectin-like receptor subfamily G, member 1
ENSG00000252498		1478.5	0.45	snRNA	6	76353800	76353893	RNA, U6 small nuclear 1016, pseudogene
ENSG00000258659	TRIM34	1479.5	0.44	protein_coding	11	5640994	5665628	tripartite motif containing 34
ENSG00000155749	ALS2CR12	1480.8	0.45	protein_coding	2	202152994	202222121	amyotrophic lateral sclerosis 2 (juvenile) chromosome region, candidate 12
ENSG00000200665		1481.6	0.44	snRNA	12	116520375	116520481	RNA, U6 small nuclear 1188, pseudogene
ENSG00000132405	TBC1D14	1482	0.34	protein_coding	4	6910969	7034845	TBC1 domain family, member 14
ENSG00000259668		1482.6	0.43
ENSG00000211698		1486	0.36	TR_V_gene	7	38393316	38394118	T cell receptor gamma variable 4
ENSG00000140396	NCOA2	1486.6	0.43	protein_coding	8	71021997	71316040	nuclear receptor coactivator 2
ENSG00000152291	TGOLN2	1488.1	0.3	protein_coding	2	85545147	85555548	trans-golgi network protein 2
ENSG00000083454	P2RX5	1489.4	0.24	protein_coding	17	3575493	3599698	purinergic receptor P2X, ligand-gated ion channel, 5
ENSG00000198574	SH2D1B	1490.8	0.32	protein_coding	1	162365056	162381928	SH2 domain containing 1B
ENSG00000216204		1494	0.41
ENSG00000259628		1494.7	0.43
ENSG00000184557	SOCS3	1495.5	0.19	protein_coding	17	76352864	76356158	suppressor of cytokine signaling 3
ENSG00000139946	PELI2	1495.6	0.37	protein_coding	14	56584532	56768244	pellino E3 ubiquitin protein ligase family member 2
ENSG00000173208	ABCD2	1497.9	0.38	protein_coding	12	39943835	40013553	ATP-binding cassette, sub-family D (ALD), member 2
ENSG00000199332		1498	0.43	misc_RNA	6	31369929	31370027	Y RNA
ENSG00000183019	C19orf59	1499	0.26	protein_coding	19	7741514	7744712	chromosome 19 open reading frame 59
ENSG00000187653		1499.1	0.31	processed_pseudogene	4	91759652	91760263	thymosin beta 4, X-linked pseudogene 8
ENSG00000262477		1499.2	0.26
ENSG00000259161		1500.1	0.48
ENSG00000213410		1501	0.45
ENSG00000177191	B3GNT8	1501.1	0.28	protein_coding	19	41931264	41934635	UDP-GlcNAc:betaGal beta-1,3-N-acetylglucosaminyltransferase 8
ENSG00000108061	SHOC2	1501.7	0.36	protein_coding	10	112679301	112773425	soc-2 suppressor of clear homolog (C. elegans)
ENSG00000240809		1501.7	0.23
ENSG00000152818	UTRN	1501.9	0.45	protein_coding	6	144606837	145174170	utrophin
ENSG00000188313	PLSCR1	1502.3	0.31	protein_coding	3	146232967	146262651	phospholipid scramblase 1
ENSG00000087253	LPCAT2	1502.4	0.3	protein_coding	16	55542910	55620582	lysophosphatidylcholine acyltransferase 2
ENSG00000108799	EZH1	1502.5	0.34	protein_coding	17	40852293	40897071	enhancer of zeste homolog 1 (Drosophila)
ENSG00000226091	LINC00937	1503.5	0.4	lincRNA	12	8448582	8549399	long intergenic non-protein coding RNA 937
ENSG00000163220	S100A9	1506.5	0.27	protein_coding	1	153330330	153333503	S100 calcium binding protein A9
ENSG00000234571		1509.4	0.34
ENSG00000234268		1509.5	0.4
ENSG00000005810	MYCBP2	1510.8	0.44	protein_coding	13	77618792	77901185	MYC binding protein 2, E3 ubiquitin protein ligase
ENSG00000253087		1510.9	0.43	snRNA	3	134499369	134499469	RNA, U6 small nuclear 1174, pseudogene
ENSG00000237181		1511.5	0.29
ENSG00000226904		1511.5	0.41
ENSG00000204516	MICB	1512.5	0.27	protein_coding	6	31462658	31478901	MHC class I polypeptide-related sequence B
ENSG00000269404	SPIB	1512.9	0.29	protein_coding	19	50922195	50934570	Spi-B transcription factor (Spi-1/PU.1 related)
ENSG00000184988	TMEM106A	1514.4	0.29	protein_coding	17	41363854	41372061	transmembrane protein 106A
ENSG00000270346		1515.5	0.21
ENSG00000162711	NLRP3	1515.7	0.27	protein_coding	1	247579458	247612410	NLR family, pyrin domain containing 3
ENSG00000114737	CISH	1516	0.24	protein_coding	3	50643921	50649262	cytokine inducible SH2-containing protein
ENSG00000234998		1516.4	0.35
ENSG00000257027		1517.6	0.44
ENSG00000112299	VNN1	1517.7	0.24	protein_coding	6	133002729	133035188	vanin 1
ENSG00000200138		1518.1	0.43	misc_RNA	16	28194639	28194751	Y RNA
ENSG00000034152	MAP2K3	1518.2	0.26	protein_coding	17	21187984	21218552	mitogen-activated protein kinase kinase 3
ENSG00000179820	MYADM	1518.7	0.26	protein_coding	19	54369477	54379691	myeloid-associated differentiation marker
ENSG00000201554		1521	0.45	misc_RNA	3	101177374	101177470	Y RNA
ENSG00000227348		1521.6	0.47	unprocessed_pseudogene	2	202077006	202077804	MT-ND5 pseudogene 25
ENSG00000188389	PDCD1	1522.5	0.26	protein_coding	2	242792033	242801060	programmed cell death 1
ENSG00000100226	GTPBP1	1524.2	0.3	protein_coding	22	39101728	39134304	GTP binding protein 1
ENSG00000189180	ZNF33A	1525.2	0.4	protein_coding	10	38299578	38354016	zinc finger protein 33A
ENSG00000129472	RAB2B	1526.4	0.4	protein_coding	14	21927179	21945132	RAB2B, member RAS oncogene family
ENSG00000268816		1528.6	0.37
ENSG00000152484	USP12	1528.6	0.37	protein_coding	13	27640293	27746033	ubiquitin specific peptidase 12
ENSG00000211888		1529.2	0.45	TR_J_gene	14	23013981	23014042	T cell receptor alpha joining 1 (non-functional)
ENSG00000258352		1529.2	0.26
ENSG00000270505		1529.5	0.27	IG_V_gene	15	22448382	22448819	immunoglobulin heavy variable 1/OR15-1 (non-functional)
ENSG00000012124	CD22	1529.5	0.29	protein_coding	19	35810164	35838258	CD22 molecule
ENSG00000107077	KDM4C	1532.1	0.46	protein_coding	9	6720863	7175648	lysine (K)-specific demethylase 4C
ENSG00000139318	DUSP6	1532.2	0.25	protein_coding	12	89741009	89747048	dual specificity phosphatase 6
ENSG00000169203		1532.3	0.39	protein_coding	16	29495010	29517320	Uncharacterized protein
ENSG00000211578	MIR766	1534	0.43	miRNA	X	118780701	118780811	microRNA 766
ENSG00000204252	HLA-DOA	1536.6	0.29	protein_coding	6	32971955	32977389	major histocompatibility complex, class II, DO alpha
ENSG00000241975		1536.7	0.41	processed_pseudogene	1	89294785	89295102	transcription elongation factor B (SIII), polypeptide 1 pseudogene 19
ENSG00000176438	SYNE3	1537.1	0.41	protein_coding	14	95883831	95942173	spectrin repeat containing, nuclear envelope family member 3
ENSG00000230257		1537.3	0.21	antisense	7	102613969	102629303	nuclear factor, erythroid 4
ENSG00000259367		1539	0.46
ENSG00000251405		1540.8	0.48
ENSG00000175073	VCPIP1	1541	0.43	protein_coding	8	67540722	67579452	valosin containing protein (p97)/p47 complex interacting protein 1
ENSG00000075624	ACTB	1541.7	0.3	protein_coding	7	5566782	5603415	actin, beta
ENSG00000164938	TP53INP1	1542.4	0.29	protein_coding	8	95938200	95961639	tumor protein p53 inducible nuclear protein 1
ENSG00000204767	FAM196B	1542.8	0.45	protein_coding	5	169291268	169407744	family with sequence similarity 196, member B
ENSG00000244063		1543.6	0.42
ENSG00000214176	PLEKHM1P	1545	0.36	transcribed_unprocessed_pseudogene	17	62775377	62833272	pleckstrin homology domain containing, family M (with RUN domain) member 1 pseudogene
ENSG00000230718		1545.2	0.46
ENSG00000139218	SCAF11	1547.1	0.43	protein_coding	12	46312914	46385903	SR-related CTD-associated factor 11
ENSG00000163736	PPBP	1547.7	0.24	protein_coding	4	74852755	74853914	pro-platelet basic protein (chemokine (C-X-C motif) ligand 7)
ENSG00000204622	HLA-J	1548.2	0.27	transcribed_unprocessed_pseudogene	6	29974360	29977733	major histocompatibility complex, class I, J (pseudogene)
ENSG00000252835	SCARNA21	1548.2	0.43	snoRNA	17	7809440	7809578	small Cajal body-specific RNA 21
ENSG00000263069		1549.1	0.46
ENSG00000121210	KIAA0922	1549.8	0.35	protein_coding	4	154387498	154557863	KIAA0922
ENSG00000211873		1549.8	0.45	TR_J_gene	14	22997487	22997546	T cell receptor alpha joining 16
ENSG00000212316		1550.5	0.44	snRNA	9	77812987	77813093	RNA, U6 small nuclear 1228, pseudogene
ENSG00000233448		1550.8	0.41	transcribed_unprocessed_pseudogene	7	76669261	76673093	postmeiotic segregation increased 2 pseudogene 9
ENSG00000140932	CMTM2	1552.8	0.26	protein_coding	16	66613351	66622178	CKLF-like MARVEL transmembrane domain containing 2
ENSG00000167323	STIM1	1554.1	0.28	protein_coding	11	3875757	4114439	stromal interaction molecule 1
ENSG00000136754	ABI1	1558.5	0.3	protein_coding	10	27035522	27150016	abl-interactor 1
ENSG00000223642		1559	0.45
ENSG00000261468		1559.5	0.42
ENSG00000197932	F8A1	1562	0.28		X	154114635	154116335	coagulation factor VIII-associated 1
ENSG00000010810	FYN	1563	0.34	protein_coding	6	111981535	112194655	FYN oncogene related to SRC, FGR, YES
ENSG00000233578		1563.5	0.43
ENSG00000267481		1563.7	0.42
ENSG00000211777		1565	0.34	TR_V_gene	14	22191960	22192568	T cell receptor alpha variable 3 (gene/pseudogene)
ENSG00000207452		1565.4	0.44	snRNA	5	86595504	86595614	RNA, U6 small nuclear 606, pseudogene
ENSG00000258035		1567.1	0.46
ENSG00000073910	FRY	1568.4	0.4	protein_coding	13	32605437	32870794	furry homolog (Drosophila)
ENSG00000254263		1570.3	0.44
ENSG00000111052	LIN7A	1570.4	0.26	protein_coding	12	81186299	81331704	lin-7 homolog A (C. elegans)
ENSG00000183878	UTY	1571	0.33	protein_coding	Y	15360259	15592553	ubiquitously transcribed tetratricopeptide repeat containing, Y-linked
ENSG00000156127	BATF	1571.2	0.3	protein_coding	14	75988768	76013358	basic leucine zipper transcription factor, ATF-like
ENSG00000212205		1574.3	0.43	misc_RNA	1	211976359	211976446	Y RNA
ENSG00000174083	PIK3R6	1575	0.3		17	8706041	8770994	phosphoinositide-3-kinase, regulatory subunit 6
ENSG00000102445	KIAA0226L	1575.1	0.33	protein_coding	13	46916139	47012325	KIAA0226-like
ENSG00000131378	RFTN1	1576.4	0.29	protein_coding	3	16355081	16555533	raftlin, lipid raft linker 1
ENSG00000221930		1576.6	0.25	transcribed_processed_pseudogene	X	129628939	129630562	family with sequence similarity 45, member B (pseudogene)
ENSG00000254272		1577	0.41
ENSG00000267350		1578	0.32
ENSG00000240429		1578.6	0.35	processed_pseudogene	3	178976816	178979061	leucine rich repeat (in FLII) interacting protein 1 pseudogene 1
ENSG00000251847		1579	0.42		9	120493653	120493749	Small nucleolar RNA Z13/snr52
ENSG00000254649		1581.1	0.46
ENSG00000249141		1584.1	0.37
ENSG00000260507		1584.9	0.39
ENSG00000169554	ZEB2	1585.4	0.38	protein_coding	2	145141648	145282147	zinc finger E-box binding homeobox 2
ENSG00000238831		1586.5	0.41		12	9362159	9362217	RNA, U7 small nuclear 189 pseudogene
ENSG00000255354		1588.2	0.3
ENSG00000108518	PFN1	1590.4	0.32	protein_coding	17	4848947	4852356	profilin 1
ENSG00000030582	GRN	1592.8	0.27	protein_coding	17	42422614	42430470	granulin
ENSG00000123405	NFE2	1593.3	0.27	protein_coding	12	54685895	54694905	nuclear factor, erythroid 2
ENSG00000197872	FAM49A	1593.5	0.33	protein_coding	2	16730727	16847599	family with sequence similarity 49, member A
ENSG00000224672		1595.3	0.38
ENSG00000160013	PTGIR	1595.3	0.23	protein_coding	19	47123725	47128375	prostaglandin I2 (prostacyclin) receptor (IP)
ENSG00000196735	HLA-DQA1	1598.7	0.28	protein_coding	6	32595956	32614839	major histocompatibility complex, class II, DQ alpha 1
ENSG00000256705		1600	0.47
ENSG00000139572	GPR84	1600.5	0.19	protein_coding	12	54756229	54758271	G protein-coupled receptor 84
ENSG00000216067		1600.8	0.43
ENSG00000179611		1603.1	0.32	processed_pseudogene	13	44542560	44545335	diacylglycerol kinase, zeta pseudogene 1
ENSG00000272529		1604.4	0.45
ENSG00000259651		1608	0.37
ENSG00000129226	CD68	1608.8	0.25	protein_coding	17	7482785	7485429	CD68 molecule
ENSG00000199872		1610.9	0.45	snRNA	2	26265544	26265650	RNA, U6 small nuclear 942, pseudogene
ENSG00000139718	SETD1B	1612.4	0.32	protein_coding	12	122242086	122270562	SET domain containing 1B
ENSG00000114166	KAT2B	1612.8	0.38	protein_coding	3	20081515	20195896	K(lysine) acetyltransferase 2B
ENSG00000133321	RARRES3	1613.6	0.23	protein_coding	11	63304281	63313934	retinoic acid receptor responder (tazarotene induced) 3
ENSG00000198876	DCAF12	1614.2	0.35	protein_coding	9	34086385	34127397	DDB1 and CUL4 associated factor 12
ENSG00000072694	FCGR2B	1615	0.2	protein_coding	1	161551101	161648444	Fc fragment of IgG, low affinity IIb, receptor (CD32)
ENSG00000238717		1615.7	0.42		5	56152975	56153078	Small nucleolar RNA U13
ENSG00000213462	ERV3-1	1617.2	0.29	protein_coding	7	64451187	64467121	endogenous retrovirus group 3, member 1
ENSG00000121895	TMEM156	1617.4	0.23	protein_coding	4	38968365	39034542	transmembrane protein 156
ENSG00000268898		1617.7	0.44
ENSG00000260286	C6orf229	1618.2	0.44	protein_coding	6	24797549	24799117	chromosome 6 open reading frame 229
ENSG00000254060		1618.7	0.46
ENSG00000271605	MILR1	1620.5	0.18	protein_coding	17	62461569	62464760	mast cell immunoglobulin-like receptor 1
ENSG00000115828	QPCT	1620.6	0.24	protein_coding	2	37571717	37600465	glutaminyl-peptide cyclotransferase
ENSG00000249691		1620.9	0.47
ENSG00000265118		1621	0.39
ENSG00000164430	MB21D1	1621.5	0.26	protein_coding	6	74123238	74161999	Mab-21 domain containing 1
ENSG00000239151		1622.9	0.42	snRNA	15	89664010	89664071	RNA, U7 small nuclear 195 pseudogene
ENSG00000118855	MFSD1	1623.9	0.28	protein_coding	3	158449987	158547508	major facilitator superfamily domain containing 1
ENSG00000137767	SQRDL	1624.2	0.23	protein_coding	15	45923346	45983492	sulfide quinone reductase-like (yeast)
ENSG00000257621		1628.1	0.42
ENSG00000207750	MIR553	1629.1	0.44	miRNA	1	100746797	100746864	microRNA 553
ENSG00000197043	ANXA6	1629.4	0.27	protein_coding	5	150480273	150537443	annexin A6
ENSG00000252774		1637	0.44	snoRNA	15	64634738	64634897	Small nucleolar RNA SNORA48
ENSG00000145868	FBXO38	1637.6	0.42	protein_coding	5	147763498	147822399	F-box protein 38
ENSG00000196776	CD47	1639.7	0.35	protein_coding	3	107762145	107809872	CD47 molecule
ENSG00000224901		1640.2	0.46
ENSG00000203827	NBPF16	1641.5	0.4		1	148739443	148758311	neuroblastoma breakpoint family, member 16
ENSG00000254157		1642.8	0.07	IG_V_pseudogene	2	89428207	89428966	immunoglobulin kappa variable 2-18 (pseudogene)
ENSG00000251301		1643.5	0.36
ENSG00000188820	FAM26F	1644.7	0.25	protein_coding	6	116782533	116784934	family with sequence similarity 26, member F
ENSG00000211860		1648.2	0.43	TR_J_gene	14	22982921	22982980	T cell receptor alpha joining 29
ENSG00000228817		1648.6	0.45	lincRNA	21	30742944	30746029	BACH1 intronic transcript 2 (non-protein coding)
ENSG00000196502	SULT1A1	1649.4	0.28	protein_coding	16	28616903	28634946	sulfotransferase family, cytosolic, 1A, phenol-preferring, member 1
ENSG00000137101	CD72	1649.7	0.21	protein_coding	9	35609530	35646807	CD72 molecule
ENSG00000072736	NFATC3	1651	0.39	protein_coding	16	68118654	68263162	nuclear factor of activated T-cells, cytoplasmic, calcineurin-dependent 3
ENSG00000068079	IFI35	1651.7	0.26	protein_coding	17	41158742	41166473	interferon-induced protein 35
ENSG00000197057	DTHD1	1654.6	0.42	protein_coding	4	36283244	36347378	death domain containing 1
ENSG00000204084	INPP5B	1654.6	0.33	protein_coding	1	38326369	38412729	inositol polyphosphate-5-phosphatase, 75kDa
ENSG00000266408		1655.9	0.2
ENSG00000170802	FOXN2	1656	0.35	protein_coding	2	48541776	48606433	forkhead box N2
ENSG00000101445	PPP1R16B	1656.2	0.28	protein_coding	20	37434348	37551667	protein phosphatase 1, regulatory subunit 16B
ENSG00000225871		1656.6	0.36
ENSG00000173334	TRIB1	1657.2	0.2	protein_coding	8	126442563	126450647	tribbles pseudokinase 1
ENSG00000223551		1658.6	0.17	processed_pseudogene	9	131104432	131105049	thymosin beta 4, X-linked pseudogene 4
ENSG00000253064		1662.4	0.42	snRNA	17	27751780	27751885	RNA, U6 small nuclear 711, pseudogene
ENSG00000231607	MIR15A	1663.9	0.4	processed_transcript	13	50601269	50699856	deleted in lymphocytic leukemia 2 (non-protein coding)
ENSG00000176788	BASP1	1664.8	0.21	protein_coding	5	17065707	17276943	brain abundant, membrane attached signal protein 1
ENSG00000211848		1665.2	0.42	TR_J_gene	14	22966642	22966703	T cell receptor alpha joining 41
ENSG00000160741	CRTC2	1665.2	0.33	protein_coding	1	153920145	153931101	CREB regulated transcription coactivator 2
ENSG00000121104	FAM117A	1666.3	0.25	protein_coding	17	47787694	47866542	family with sequence similarity 117, member A
ENSG00000200269		1668	0.39	snRNA	4	48108098	48108205	RNA, U6 small nuclear 838, pseudogene
ENSG00000060491	OGFR	1671.1	0.32	protein_coding	20	61436187	61445352	opioid growth factor receptor
ENSG00000229932		1671.4	0.26	processed_pseudogene	10	23425852	23426590	tyrosine 3-monooxygenase/tryptophan 5-monooxygenase activation protein, zeta pseudogene 3
ENSG00000252698		1672.6	0.44		17	44204762	44204817	RNA, U7 small nuclear 101 pseudogene
ENSG00000268466		1672.8	0.45
ENSG00000224533	TMLHE-AS1	1675.6	0.44	antisense	X	154695631	154841277	TMLHE antisense RNA 1
ENSG00000070831	CDC42	1676.2	0.28	protein_coding	1	22379120	22419437	cell division cycle 42
ENSG00000082512	TRAF5	1677.7	0.31	protein_coding	1	211499957	211548288	TNF receptor-associated factor 5
ENSG00000211799		1679.2	0.12	TR_V_gene	14	22475751	22476420	T cell receptor alpha variable 19
ENSG00000079335	CDC14A	1683.3	0.42	protein_coding	1	100810584	100985833	cell division cycle 14A
ENSG00000264757	MIR3198-1	1684.1	0.4	miRNA	22	18246946	18247025	microRNA 3198-1
ENSG00000057657	PRDM1	1684.4	0.26	protein_coding	6	106534195	106557814	PR domain containing 1, with ZNF domain
ENSG00000266706		1685.7	0.2
[truncated: 42,248 more rows]
