# Supplementary material for: A Cross-Species Systems Genetics Analysis Links APBB1IP as a Candidate for Schizophrenia and Prepulse Inhibition
Source: Front Behav Neurosci. 2019 Dec 10;13:266. doi: 10.3389/fnbeh.2019.00266 (PMC6914690; doi:10.3389/fnbeh.2019.00266)
Supplement: FIGURE S1 — Enriched Directed Acyclic Graph (DAG) taken from Webgestalt (Zhang et al., 2005; Wang et al., 2013, 2017) showing enriched Gene Ontology (GO) Biological Process (BP) categories for genes coexpressing with APBB1IP in human whole blood, taken from GTEXv5. Categories shown in red are enriched in the input dataset, whereas uncolored categories are non-enriched parent-categories. Each box lists the name of the GO category, the number of genes in that category and the significance of enrichment (p-value). [file Data_Sheet_1.ZIP › SupplementaryFiles/Supplementary_Table_8.txt]

Ensembl Gene ID	Gene Symbol	Mutual Rank	Pearson Correlation	BioType	Chromosome	Chromosome Start	Chromosome End	Annotation
ENSMUSG00000026786	Apbb1ip	0	1.0	protein_coding	2	22774094	22875653	amyloid beta (A4) precursor protein-binding, family B, member 1 interacting protein [Source:MGI Symbol;Acc:MGI:1861354]
ENSMUSG00000048865	Arhgap30	2.2	0.77	protein_coding	1	171388954	171410298	Rho GTPase activating protein 30 [Source:MGI Symbol;Acc:MGI:2684948]
ENSMUSG00000022148	Fyb	2.4	0.7	protein_coding	15	6579871	6663313	FYN binding protein [Source:MGI Symbol;Acc:MGI:1346327]
ENSMUSG00000020143	Dock2	4.9	0.72	protein_coding	11	34226815	34783892	dedicator of cyto-kinesis 2 [Source:MGI Symbol;Acc:MGI:2149010]
ENSMUSG00000026737	Pip4k2a	4.9	0.68	protein_coding	2	18842255	18998126	phosphatidylinositol-5-phosphate 4-kinase, type II, alpha [Source:MGI Symbol;Acc:MGI:1298206]
ENSMUSG00000020564	Atxn7l1	7.3	0.65	protein_coding	12	33147693	33375659	ataxin 7-like 1 [Source:MGI Symbol;Acc:MGI:3584458]
ENSMUSG00000036246	Gmip	11.5	0.69	protein_coding	8	69808679	69821870	Gem-interacting protein [Source:MGI Symbol;Acc:MGI:1926066]
ENSMUSG00000074342	I830077J02Rik	12	0.6	protein_coding	3	105925891	105932664	RIKEN cDNA I830077J02 gene [Source:MGI Symbol;Acc:MGI:3588284]
ENSMUSG00000031627	Irf2	12.7	0.63	protein_coding	8	46739745	46847458	interferon regulatory factor 2 [Source:MGI Symbol;Acc:MGI:96591]
ENSMUSG00000026395	Ptprc	13	0.68	protein_coding	1	138062861	138175708	protein tyrosine phosphatase, receptor type, C [Source:MGI Symbol;Acc:MGI:97810]
ENSMUSG00000030579	Tyrobp	13.3	0.67	protein_coding	7	30413788	30417577	TYRO protein tyrosine kinase binding protein [Source:MGI Symbol;Acc:MGI:1277211]
ENSMUSG00000025058	5430427O19Rik	13.5	0.64	protein_coding	X	85870354	85891499	RIKEN cDNA 5430427O19 gene [Source:MGI Symbol;Acc:MGI:1918648]
ENSMUSG00000042228	Gm11787	14.7	0.68	protein_coding	4	3678115	3813122	Yamaguchi sarcoma viral (v-yes-1) oncogene homolog [Source:MGI Symbol;Acc:MGI:96892]
ENSMUSG00000059883	Irak4	16.3	0.63	protein_coding	15	94543643	94581815	interleukin-1 receptor-associated kinase 4 [Source:MGI Symbol;Acc:MGI:2182474]
ENSMUSG00000073982	Rhog	20.7	0.64	protein_coding	7	102239123	102250123	ras homolog gene family, member G [Source:MGI Symbol;Acc:MGI:1928370]
ENSMUSG00000035354	Uvrag	21	0.55	protein_coding	7	98886743	99141144	UV radiation resistance associated gene [Source:MGI Symbol;Acc:MGI:1925860]
ENSMUSG00000028581	Laptm5	21.2	0.64	protein_coding	4	130913125	130936141	lysosomal-associated protein transmembrane 5 [Source:MGI Symbol;Acc:MGI:108046]
ENSMUSG00000030047	Arhgap25	22.2	0.63	protein_coding	6	87458545	87533259	Rho GTPase activating protein 25 [Source:MGI Symbol;Acc:MGI:2443687]
ENSMUSG00000020272	Stk10	23.7	0.64	protein_coding	11	32533305	32624587	serine/threonine kinase 10 [Source:MGI Symbol;Acc:MGI:1099439]
ENSMUSG00000027947	Il6ra	24.7	0.57	protein_coding	3	89869324	89913162	interleukin 6 receptor, alpha [Source:MGI Symbol;Acc:MGI:105304]
ENSMUSG00000034652	Cd300a	25.7	0.62	protein_coding	11	114890041	114904654	CD300A antigen [Source:MGI Symbol;Acc:MGI:2443411]
ENSMUSG00000073492		26.7	0.6	protein_coding	1	171895664	171898237	predicted gene 10521 [Source:MGI Symbol;Acc:MGI:3642358]
ENSMUSG00000066151	Fkbp15	27.5	0.61	protein_coding	4	62300342	62360548	FK506 binding protein 15 [Source:MGI Symbol;Acc:MGI:2444782]
ENSMUSG00000052681	Rap1b	28.2	0.57	protein_coding	10	117814471	117845935	RAS related protein 1b [Source:MGI Symbol;Acc:MGI:894315]
ENSMUSG00000038811		29.9	0.53	protein_coding	11	95837216	95845734	guanine nucleotide binding protein (G protein), gamma transducing activity polypeptide 2 [Source:MGI Symbol;Acc:MGI:893584]
ENSMUSG00000052085	Dock8	29.9	0.62	protein_coding	19	24999529	25202432	dedicator of cytokinesis 8 [Source:MGI Symbol;Acc:MGI:1921396]
ENSMUSG00000002897	Il17ra	30.6	0.61	protein_coding	6	120463197	120483727	interleukin 17 receptor A [Source:MGI Symbol;Acc:MGI:107399]
ENSMUSG00000002699	Lcp2	30.9	0.58	protein_coding	11	34046920	34092295	lymphocyte cytosolic protein 2 [Source:MGI Symbol;Acc:MGI:1321402]
ENSMUSG00000022971	Ifnar2	31.5	0.57	protein_coding	16	91372783	91405589	interferon (alpha and beta) receptor 2 [Source:MGI Symbol;Acc:MGI:1098243]
ENSMUSG00000048163	Selplg	32.8	0.64	protein_coding	5	113817798	113830501	selectin, platelet (p-selectin) ligand [Source:MGI Symbol;Acc:MGI:106689]
ENSMUSG00000020573		33.3	0.6	protein_coding	12	32173473	32208659	phosphoinositide-3-kinase, catalytic, gamma polypeptide [Source:MGI Symbol;Acc:MGI:1353576]
ENSMUSG00000004266	Ptpn6	33.7	0.63	protein_coding	6	124720707	124738714	protein tyrosine phosphatase, non-receptor type 6 [Source:MGI Symbol;Acc:MGI:96055]
ENSMUSG00000052384	Nrros	36.3	0.6	protein_coding	16	32142785	32165594	negative regulator of reactive oxygen species [Source:MGI Symbol;Acc:MGI:2445095]
ENSMUSG00000030220		36.4	0.6	protein_coding	6	136923523	136941899	Rho, GDP dissociation inhibitor (GDI) beta [Source:MGI Symbol;Acc:MGI:101940]
ENSMUSG00000027339		36.5	0.6	protein_coding	2	131989415	132030258	Ras association (RalGDS/AF-6) domain family member 2 [Source:MGI Symbol;Acc:MGI:2442060]
ENSMUSG00000034116	Vav1	37.1	0.63	protein_coding	17	57279100	57328031	vav 1 oncogene [Source:MGI Symbol;Acc:MGI:98923]
ENSMUSG00000033220	Rac2	37.3	0.62	protein_coding	15	78559169	78572783	RAS-related C3 botulinum substrate 2 [Source:MGI Symbol;Acc:MGI:97846]
ENSMUSG00000013707	Tnfaip8l2	38.7	0.59	protein_coding	3	95139521	95142360	tumor necrosis factor, alpha-induced protein 8-like 2 [Source:MGI Symbol;Acc:MGI:1917019]
ENSMUSG00000002668	Dennd1c	39.7	0.63	protein_coding	17	57066056	57078510	DENN/MADD domain containing 1C [Source:MGI Symbol;Acc:MGI:1918035]
ENSMUSG00000026288	Inpp5d	40.1	0.59	protein_coding	1	87620312	87720507	inositol polyphosphate-5-phosphatase D [Source:MGI Symbol;Acc:MGI:107357]
ENSMUSG00000040345	Arhgap9	40.4	0.63	protein_coding	10	127323727	127329943	Rho GTPase activating protein 9 [Source:MGI Symbol;Acc:MGI:2143764]
ENSMUSG00000022378		40.6	0.54	protein_coding	15	63929097	64060448	family with sequence similarity 49, member B [Source:MGI Symbol;Acc:MGI:1923520]
ENSMUSG00000002458	Rgs19	43	0.58	protein_coding	2	181688419	181693977	regulator of G-protein signaling 19 [Source:MGI Symbol;Acc:MGI:1915153]
ENSMUSG00000069892	9930111J21Rik2	44.9	0.56	protein_coding	11	49015874	49051242	RIKEN cDNA 9930111J21 gene 2 [Source:MGI Symbol;Acc:MGI:3711310]
ENSMUSG00000032089	Il10ra	46.6	0.57	protein_coding	9	45253837	45269149	interleukin 10 receptor, alpha [Source:MGI Symbol;Acc:MGI:96538]
ENSMUSG00000020101	4632428N05Rik	46.9	0.6	protein_coding	10	60346851	60372684	RIKEN cDNA 4632428N05 gene [Source:MGI Symbol;Acc:MGI:1921298]
ENSMUSG00000038608	Dock10	47	0.59	protein_coding	1	80501073	80758527	dedicator of cytokinesis 10 [Source:MGI Symbol;Acc:MGI:2146320]
ENSMUSG00000034595	Ppp1r18	47.3	0.61	protein_coding	17	35865593	35875596	protein phosphatase 1, regulatory subunit 18 [Source:MGI Symbol;Acc:MGI:1923698]
ENSMUSG00000024725	Ostf1	48.3	0.57	protein_coding	19	18579328	18631789	osteoclast stimulating factor 1 [Source:MGI Symbol;Acc:MGI:700012]
ENSMUSG00000031103		48.9	0.6	protein_coding	X	48411046	48463132	E74-like factor 4 (ets domain transcription factor) [Source:MGI Symbol;Acc:MGI:1928377]
ENSMUSG00000019464	Ptger1	50.9	0.6	protein_coding	8	83666833	83672753	prostaglandin E receptor 1 (subtype EP1) [Source:MGI Symbol;Acc:MGI:97793]
ENSMUSG00000051212	Gpr183	51	0.54	protein_coding	14	121952331	121965193	G protein-coupled receptor 183 [Source:MGI Symbol;Acc:MGI:2442034]
ENSMUSG00000022488	Nckap1l	51.7	0.62	protein_coding	15	103453825	103498800	NCK associated protein 1 like [Source:MGI Symbol;Acc:MGI:1926063]
ENSMUSG00000021886	Gpr65	52.3	0.51	protein_coding	12	98268635	98276624	G-protein coupled receptor 65 [Source:MGI Symbol;Acc:MGI:108031]
ENSMUSG00000038147	Cd84	52.9	0.59	protein_coding	1	171839697	171890718	CD84 antigen [Source:MGI Symbol;Acc:MGI:1336885]
ENSMUSG00000032870	Smap2	52.9	0.57	protein_coding	4	120968317	121017247	small ArfGAP 2 [Source:MGI Symbol;Acc:MGI:1917030]
ENSMUSG00000018381	Abi3	53	0.58	protein_coding	11	95830074	95842476	ABI gene family, member 3 [Source:MGI Symbol;Acc:MGI:1913860]
ENSMUSG00000098495		53.2	0.53
ENSMUSG00000022831	Hcls1	54	0.6	protein_coding	16	36934983	36963212	hematopoietic cell specific Lyn substrate 1 [Source:MGI Symbol;Acc:MGI:104568]
ENSMUSG00000018819		54.1	0.6	protein_coding	7	142460809	142494867	lymphocyte specific 1 [Source:MGI Symbol;Acc:MGI:96832]
ENSMUSG00000027763	Mbnl1	54.5	0.54	protein_coding	3	60472830	60629750	muscleblind-like 1 (Drosophila) [Source:MGI Symbol;Acc:MGI:1928482]
ENSMUSG00000020437	Myo1g	55.9	0.57	protein_coding	11	6506548	6520965	myosin IG [Source:MGI Symbol;Acc:MGI:1927091]
ENSMUSG00000093445	Lrch4	56.9	0.56	protein_coding	5	137629121	137641099	leucine-rich repeats and calponin homology (CH) domain containing 4 [Source:MGI Symbol;Acc:MGI:1917193]
ENSMUSG00000018008	Cyth4	56.9	0.59	protein_coding	15	78597047	78622019	cytohesin 4 [Source:MGI Symbol;Acc:MGI:2441702]
ENSMUSG00000028843	Sh3bgrl3	58.3	0.55	protein_coding	4	134127406	134128789	SH3 domain binding glutamic acid-rich protein-like 3 [Source:MGI Symbol;Acc:MGI:1920973]
ENSMUSG00000031662	Snx20	59.2	0.59	protein_coding	8	88626828	88636128	sorting nexin 20 [Source:MGI Symbol;Acc:MGI:1918857]
ENSMUSG00000001741	Il16	59.2	0.59	protein_coding	7	83642848	83745726	interleukin 16 [Source:MGI Symbol;Acc:MGI:1270855]
ENSMUSG00000051495	Irf2bp2	59.4	0.49	protein_coding	8	126588296	126593986	interferon regulatory factor 2 binding protein 2 [Source:MGI Symbol;Acc:MGI:2443921]
ENSMUSG00000037731	Themis2	59.8	0.59	protein_coding	4	132781843	132796387	thymocyte selection associated family member 2 [Source:MGI Symbol;Acc:MGI:2446213]
ENSMUSG00000040061	Plcb2	60.4	0.56	protein_coding	2	118707517	118728438	phospholipase C, beta 2 [Source:MGI Symbol;Acc:MGI:107465]
ENSMUSG00000060216		61.3	0.57	protein_coding	11	70432635	70440828	arrestin, beta 2 [Source:MGI Symbol;Acc:MGI:99474]
ENSMUSG00000018654	Ikzf1	63.5	0.58	protein_coding	11	11685003	11772926	IKAROS family zinc finger 1 [Source:MGI Symbol;Acc:MGI:1342540]
ENSMUSG00000019726	Lyst	63.5	0.52	protein_coding	13	13590409	13777440	lysosomal trafficking regulator [Source:MGI Symbol;Acc:MGI:107448]
ENSMUSG00000034786	Gpsm3	64	0.57	protein_coding	17	34589806	34591754	G-protein signalling modulator 3 (AGS3-like, C. elegans) [Source:MGI Symbol;Acc:MGI:2146785]
ENSMUSG00000036478	Btg1	64.3	0.49	protein_coding	10	96617001	96622813	B cell translocation gene 1, anti-proliferative [Source:MGI Symbol;Acc:MGI:88215]
ENSMUSG00000075284	Wipf1	65.6	0.56	protein_coding	2	73429610	73529734	WAS/WASL interacting protein family, member 1 [Source:MGI Symbol;Acc:MGI:2178801]
ENSMUSG00000065420		68.2	0.48	miRNA	11	87756841	87756955	microRNA 142b [Source:MGI Symbol;Acc:MGI:5531132]
ENSMUSG00000052760		69.2	0.58	protein_coding	1	85717083	85778643	RIKEN cDNA A630001G21 gene [Source:MGI Symbol;Acc:MGI:2443131]
ENSMUSG00000064109	Hcst	69.5	0.54	protein_coding	7	30417717	30419854	hematopoietic cell signal transducer [Source:MGI Symbol;Acc:MGI:1344360]
ENSMUSG00000026126	Ptpn18	69.9	0.54	protein_coding	1	34459762	34475733	protein tyrosine phosphatase, non-receptor type 18 [Source:MGI Symbol;Acc:MGI:108410]
ENSMUSG00000060791	Gm9835	70	0.53	protein_coding	7	28437447	28448233	glia maturation factor, gamma [Source:MGI Symbol;Acc:MGI:1927135]
ENSMUSG00000041836	Ptpre	72	0.54	protein_coding	7	135537824	135686294	protein tyrosine phosphatase, receptor type, E [Source:MGI Symbol;Acc:MGI:97813]
ENSMUSG00000042759	Apobr	73	0.58	protein_coding	7	126584942	126589112	apolipoprotein B receptor [Source:MGI Symbol;Acc:MGI:2176230]
ENSMUSG00000054517	Trim65	73.4	0.51	protein_coding	11	116121846	116131128	tripartite motif-containing 65 [Source:MGI Symbol;Acc:MGI:2442815]
ENSMUSG00000038623	Tm6sf1	74.6	0.55	protein_coding	7	81859001	81884434	transmembrane 6 superfamily member 1 [Source:MGI Symbol;Acc:MGI:1933209]
ENSMUSG00000031378	Abcd1	74.6	0.54	protein_coding	X	73716597	73738534	ATP-binding cassette, sub-family D (ALD), member 1 [Source:MGI Symbol;Acc:MGI:1349215]
ENSMUSG00000035697	Hmha1	75.3	0.58	protein_coding	10	80016653	80031472	histocompatibility (minor) HA-1 [Source:MGI Symbol;Acc:MGI:1917969]
ENSMUSG00000039968	Rsbn1l	76.8	0.47	protein_coding	5	20893028	20951822	round spermatid basic protein 1-like [Source:MGI Symbol;Acc:MGI:3036237]
ENSMUSG00000033467	Crlf2	77.5	0.55	protein_coding	5	109554711	109558993	cytokine receptor-like factor 2 [Source:MGI Symbol;Acc:MGI:1889506]
ENSMUSG00000039158	Akna	77.7	0.58	protein_coding	4	63367125	63403354	AT-hook transcription factor [Source:MGI Symbol;Acc:MGI:2140340]
ENSMUSG00000026222	Sp100	77.9	0.57	protein_coding	1	85649988	85709998	nuclear antigen Sp100 [Source:MGI Symbol;Acc:MGI:109561]
ENSMUSG00000056724	Nbeal2	77.9	0.56	protein_coding	9	110624789	110654161	neurobeachin-like 2 [Source:MGI Symbol;Acc:MGI:2448554]
ENSMUSG00000029416	Slc15a4	78	0.48	protein_coding	5	127595664	127632897	solute carrier family 15, member 4 [Source:MGI Symbol;Acc:MGI:2140796]
ENSMUSG00000026480		78.3	0.59	protein_coding	1	152800194	152836991	neutrophil cytosolic factor 2 [Source:MGI Symbol;Acc:MGI:97284]
ENSMUSG00000030798	Cd37	78.5	0.58	protein_coding	7	45233632	45239115	CD37 antigen [Source:MGI Symbol;Acc:MGI:88330]
ENSMUSG00000041112	Elmo1	79.5	0.56	protein_coding	13	20090596	20606528	engulfment and cell motility 1 [Source:MGI Symbol;Acc:MGI:2153044]
ENSMUSG00000055148	Klf2	79.9	0.47	protein_coding	8	72319033	72321656	Kruppel-like factor 2 (lung) [Source:MGI Symbol;Acc:MGI:1342772]
ENSMUSG00000074785	Plxnc1	79.9	0.41	protein_coding	10	94790866	94944578	plexin C1 [Source:MGI Symbol;Acc:MGI:1890127]
ENSMUSG00000075415	Fnbp1	80.4	0.54	protein_coding	2	31026206	31142008	formin binding protein 1 [Source:MGI Symbol;Acc:MGI:109606]
ENSMUSG00000056069	Fam105a	80.8	0.49	protein_coding	15	27655071	27681542	family with sequence similarity 105, member A [Source:MGI Symbol;Acc:MGI:2687281]
ENSMUSG00000031207	Msn	81.2	0.53	protein_coding	X	96096042	96168552	moesin [Source:MGI Symbol;Acc:MGI:97167]
ENSMUSG00000037926	Ssh2	81.7	0.6	protein_coding	11	77216287	77460220	slingshot homolog 2 (Drosophila) [Source:MGI Symbol;Acc:MGI:2679255]
ENSMUSG00000047180	Neurl3	82	0.53	protein_coding	1	36264597	36274679	neuralized homolog 3 homolog (Drosophila) [Source:MGI Symbol;Acc:MGI:2429944]
ENSMUSG00000009687	Fxyd5	82.7	0.53	protein_coding	7	31032722	31042481	FXYD domain-containing ion transport regulator 5 [Source:MGI Symbol;Acc:MGI:1201785]
ENSMUSG00000021948	Prkcd	82.9	0.55	protein_coding	14	30595356	30626210	protein kinase C, delta [Source:MGI Symbol;Acc:MGI:97598]
ENSMUSG00000004626	Stxbp2	83.1	0.5	protein_coding	8	3630955	3643644	syntaxin binding protein 2 [Source:MGI Symbol;Acc:MGI:107370]
ENSMUSG00000006304		84.5	0.5	protein_coding	1	74236084	74268209	actin related protein 2/3 complex, subunit 2 [Source:MGI Symbol;Acc:MGI:1923959]
ENSMUSG00000053436	Mapk14	85.3	0.54	protein_coding	17	28691342	28748404	mitogen-activated protein kinase 14 [Source:MGI Symbol;Acc:MGI:1346865]
ENSMUSG00000078771		86.8	0.54	protein_coding	11	79526560	79530609	ecotropic viral integration site 2a [Source:MGI Symbol;Acc:MGI:95458]
ENSMUSG00000042404	Dennd4b	88.9	0.55	protein_coding	3	90265185	90280669	DENN/MADD domain containing 4B [Source:MGI Symbol;Acc:MGI:2446201]
ENSMUSG00000030199		89.9	0.42	protein_coding	6	134035700	134270158	ets variant 6 [Source:MGI Symbol;Acc:MGI:109336]
ENSMUSG00000028159	Dapp1	90.6	0.42	protein_coding	3	137931007	137981545	dual adaptor for phosphotyrosine and 3-phosphoinositides 1 [Source:MGI Symbol;Acc:MGI:1347063]
ENSMUSG00000066406	Akap13	93	0.55	protein_coding	7	75455534	75754609	A kinase (PRKA) anchor protein 13 [Source:MGI Symbol;Acc:MGI:2676556]
ENSMUSG00000021998		93.2	0.56	protein_coding	14	75131101	75230842	lymphocyte cytosolic protein 1 [Source:MGI Symbol;Acc:MGI:104808]
ENSMUSG00000042524	Sun2	93.5	0.52	protein_coding	15	79724070	79742536	Sad1 and UNC84 domain containing 2 [Source:MGI Symbol;Acc:MGI:2443011]
ENSMUSG00000053158	Fes	94.6	0.58	protein_coding	7	80377758	80387946	feline sarcoma oncogene [Source:MGI Symbol;Acc:MGI:95514]
ENSMUSG00000030844	Rgs10	96.9	0.52	protein_coding	7	128373621	128418758	regulator of G-protein signalling 10 [Source:MGI Symbol;Acc:MGI:1915115]
ENSMUSG00000036469	March1	97.5	0.5	protein_coding	8	65617900	66471637	membrane-associated ring finger (C3HC4) 1 [Source:MGI Symbol;Acc:MGI:1920175]
ENSMUSG00000037946		97.9	0.55	protein_coding	13	49261554	49320311	FYVE, RhoGEF and PH domain containing 3 [Source:MGI Symbol;Acc:MGI:1353657]
ENSMUSG00000030019	Fbxl14	98.8	0.52	protein_coding	6	119479668	119482630	F-box and leucine-rich repeat protein 14 [Source:MGI Symbol;Acc:MGI:2141676]
ENSMUSG00000028465	Tln1	100.4	0.55	protein_coding	4	43531519	43562691	talin 1 [Source:MGI Symbol;Acc:MGI:1099832]
ENSMUSG00000016481	Cr1l	100.6	0.4	protein_coding	1	195097382	195131586	complement component (3b/4b) receptor 1-like [Source:MGI Symbol;Acc:MGI:88513]
ENSMUSG00000030786	Itgam	101.4	0.55	protein_coding	7	128062640	128128160	integrin alpha M [Source:MGI Symbol;Acc:MGI:96607]
ENSMUSG00000033033	Calhm2	102.7	0.49	protein_coding	19	47105353	47138294	calcium homeostasis modulator 2 [Source:MGI Symbol;Acc:MGI:1919941]
ENSMUSG00000024349	Tmem173	103.5	0.5	protein_coding	18	35733678	35740554	transmembrane protein 173 [Source:MGI Symbol;Acc:MGI:1919762]
ENSMUSG00000063410	Stk24	104.4	0.5	protein_coding	14	121286343	121379334	serine/threonine kinase 24 [Source:MGI Symbol;Acc:MGI:2385007]
ENSMUSG00000002147	Stat6	104.7	0.53	protein_coding	10	127642986	127660957	signal transducer and activator of transcription 6 [Source:MGI Symbol;Acc:MGI:103034]
ENSMUSG00000052040	Klf13	105.1	0.5	protein_coding	7	63886347	63938915	Kruppel-like factor 13 [Source:MGI Symbol;Acc:MGI:1354948]
ENSMUSG00000034330	Plcg2	106.6	0.52	protein_coding	8	117498291	117635140	phospholipase C, gamma 2 [Source:MGI Symbol;Acc:MGI:97616]
ENSMUSG00000027009	Itga4	108	0.46	protein_coding	2	79255426	79333123	integrin alpha 4 [Source:MGI Symbol;Acc:MGI:96603]
ENSMUSG00000063286		109.3	0.52	unprocessed_pseudogene	7	106504392	106511671	predicted gene 8995 [Source:MGI Symbol;Acc:MGI:3644223]
ENSMUSG00000059182	Skap2	110.2	0.52	protein_coding	6	51859166	52012549	src family associated phosphoprotein 2 [Source:MGI Symbol;Acc:MGI:1889206]
ENSMUSG00000004709	Cd244	110.7	0.54	protein_coding	1	171559193	171609746	CD244 natural killer cell receptor 2B4 [Source:MGI Symbol;Acc:MGI:109294]
ENSMUSG00000057672	Pkn1	110.8	0.55	protein_coding	8	83669762	83699179	protein kinase N1 [Source:MGI Symbol;Acc:MGI:108022]
ENSMUSG00000040710	St8sia4	112	0.51	protein_coding	1	95587682	95667571	ST8 alpha-N-acetyl-neuraminide alpha-2,8-sialyltransferase 4 [Source:MGI Symbol;Acc:MGI:106018]
ENSMUSG00000097889		112.6	0.48	lincRNA	10	80681838	80687176	predicted gene, 26541 [Source:MGI Symbol;Acc:MGI:5477035]
ENSMUSG00000024621		113.2	0.53	protein_coding	18	61105572	61132149	colony stimulating factor 1 receptor [Source:MGI Symbol;Acc:MGI:1339758]
ENSMUSG00000055805	Fmnl1	115.8	0.55	protein_coding	11	103171107	103198901	formin-like 1 [Source:MGI Symbol;Acc:MGI:1888994]
ENSMUSG00000016087	Fli1	115.9	0.53	protein_coding	9	32422204	32542861	Friend leukemia integration 1 [Source:MGI Symbol;Acc:MGI:95554]
ENSMUSG00000004677	Myo9b	116.5	0.54	protein_coding	8	71272714	71360712	myosin IXb [Source:MGI Symbol;Acc:MGI:106624]
ENSMUSG00000030766	Arhgap17	116.9	0.5	protein_coding	7	123279150	123369915	Rho GTPase activating protein 17 [Source:MGI Symbol;Acc:MGI:1917747]
ENSMUSG00000047098	Rnf31	117.8	0.49	protein_coding	14	55591708	55603693	ring finger protein 31 [Source:MGI Symbol;Acc:MGI:1934704]
ENSMUSG00000052160	Pld4	118	0.53	protein_coding	12	112760655	112768986	phospholipase D family, member 4 [Source:MGI Symbol;Acc:MGI:2144765]
ENSMUSG00000043964	Orai3	118.3	0.46	protein_coding	7	127769815	127775150	ORAI calcium release-activated calcium modulator 3 [Source:MGI Symbol;Acc:MGI:3039586]
ENSMUSG00000031827	Cotl1	118.5	0.53	protein_coding	8	119809225	119840579	coactosin-like 1 (Dictyostelium) [Source:MGI Symbol;Acc:MGI:1919292]
ENSMUSG00000005142	Man2b1	118.8	0.54	protein_coding	8	85083269	85098739	mannosidase 2, alpha B1 [Source:MGI Symbol;Acc:MGI:107286]
ENSMUSG00000087277		119.2	0.46	lincRNA	6	145303152	145308951	RIKEN cDNA 2010013B24 gene [Source:MGI Symbol;Acc:MGI:1919329]
ENSMUSG00000048118	Arid4a	121.4	0.56	protein_coding	12	71015990	71098592	AT rich interactive domain 4A (RBP1-like) [Source:MGI Symbol;Acc:MGI:2444354]
ENSMUSG00000028868	Wasf2	121.5	0.51	protein_coding	4	133130505	133199756	WAS protein family, member 2 [Source:MGI Symbol;Acc:MGI:1098641]
ENSMUSG00000026466	Tor1aip1	121.6	0.49	protein_coding	1	156004599	156036480	torsin A interacting protein 1 [Source:MGI Symbol;Acc:MGI:3582693]
ENSMUSG00000097154		123.5	0.39	lincRNA	17	70874349	70924996	predicted gene, 26510 [Source:MGI Symbol;Acc:MGI:5477004]
ENSMUSG00000020901	Pik3r5	123.8	0.53	protein_coding	11	68432121	68497849	phosphoinositide-3-kinase, regulatory subunit 5, p101 [Source:MGI Symbol;Acc:MGI:2443588]
ENSMUSG00000033016	Nfatc1	124.3	0.5	protein_coding	18	80606205	80713071	nuclear factor of activated T cells, cytoplasmic, calcineurin dependent 1 [Source:MGI Symbol;Acc:MGI:102469]
ENSMUSG00000099297		124.7	0.47
ENSMUSG00000024300	Myo1f	125.5	0.54	protein_coding	17	33555719	33607764	myosin IF [Source:MGI Symbol;Acc:MGI:107711]
ENSMUSG00000053799	Exoc6	125.8	0.37	protein_coding	19	37550418	37683245	exocyst complex component 6 [Source:MGI Symbol;Acc:MGI:1351611]
ENSMUSG00000056708	Ier5	126.1	0.51	protein_coding	1	155096361	155099636	immediate early response 5 [Source:MGI Symbol;Acc:MGI:1337072]
ENSMUSG00000004609	Cd33	126.5	0.52	protein_coding	7	43527456	43533171	CD33 antigen [Source:MGI Symbol;Acc:MGI:99440]
ENSMUSG00000038612	Mcl1	128.1	0.54	protein_coding	3	95658721	95663176	myeloid cell leukemia sequence 1 [Source:MGI Symbol;Acc:MGI:101769]
ENSMUSG00000027878	Notch2	128.2	0.51	protein_coding	3	98013538	98150367	notch 2 [Source:MGI Symbol;Acc:MGI:97364]
ENSMUSG00000028657	Ppt1	128.5	0.38	protein_coding	4	122836242	122859175	palmitoyl-protein thioesterase 1 [Source:MGI Symbol;Acc:MGI:1298204]
ENSMUSG00000022439	Parvg	128.6	0.5	protein_coding	15	84324026	84342978	parvin, gamma [Source:MGI Symbol;Acc:MGI:2158329]
ENSMUSG00000066258	Trim12a	129	0.49	protein_coding	7	104299894	104315466	tripartite motif-containing 12A [Source:MGI Symbol;Acc:MGI:1923931]
ENSMUSG00000073412	Lst1	131.1	0.51	protein_coding	17	35185095	35188439	leukocyte specific transcript 1 [Source:MGI Symbol;Acc:MGI:1096324]
ENSMUSG00000002885	Cd97	131.8	0.54	protein_coding	8	83723251	83741326	CD97 antigen [Source:MGI Symbol;Acc:MGI:1347095]
ENSMUSG00000057191	AB124611	132.3	0.55	protein_coding	9	21526176	21545333	cDNA sequence AB124611 [Source:MGI Symbol;Acc:MGI:3043001]
ENSMUSG00000027615	Hps3	133.7	0.55	protein_coding	3	19995945	20035315	Hermansky-Pudlak syndrome 3 homolog (human) [Source:MGI Symbol;Acc:MGI:2153839]
ENSMUSG00000008496	Pou2f2	133.9	0.46	protein_coding	7	25087344	25159922	POU domain, class 2, transcription factor 2 [Source:MGI Symbol;Acc:MGI:101897]
ENSMUSG00000031304	Il2rg	134.4	0.51	protein_coding	X	101264378	101268255	interleukin 2 receptor, gamma chain [Source:MGI Symbol;Acc:MGI:96551]
ENSMUSG00000052248		136.7	0.47	antisense	2	45111138	45114087	zinc finger E-box binding homeobox 2, opposite strand [Source:MGI Symbol;Acc:MGI:3652108]
ENSMUSG00000044583		137.7	0.48	protein_coding	X	167304929	167330558	toll-like receptor 7 [Source:MGI Symbol;Acc:MGI:2176882]
ENSMUSG00000043131	Mob1a	138.2	0.5	protein_coding	6	83326016	83343776	MOB kinase activator 1A [Source:MGI Symbol;Acc:MGI:2442631]
ENSMUSG00000045165	AI467606	140.1	0.53	protein_coding	7	127091436	127094049	expressed sequence AI467606 [Source:MGI Symbol;Acc:MGI:2141979]
ENSMUSG00000059555	Tor4a	140.2	0.52	protein_coding	2	25192966	25196886	torsin family 4, member A [Source:MGI Symbol;Acc:MGI:2442720]
ENSMUSG00000060063	Alox5ap	142.1	0.53	protein_coding	5	149265058	149288045	arachidonate 5-lipoxygenase activating protein [Source:MGI Symbol;Acc:MGI:107505]
ENSMUSG00000042292	Mkl1	143	0.5	protein_coding	15	81012281	81190757	MKL (megakaryoblastic leukemia)/myocardin-like 1 [Source:MGI Symbol;Acc:MGI:2384495]
ENSMUSG00000035711	Dok3	143.2	0.5	protein_coding	13	55523235	55528538	docking protein 3 [Source:MGI Symbol;Acc:MGI:1351490]
ENSMUSG00000020077		143.5	0.47	protein_coding	10	62493833	62527451	serglycin [Source:MGI Symbol;Acc:MGI:97756]
ENSMUSG00000039621	Prex1	144	0.51	protein_coding	2	166566342	166713832	phosphatidylinositol-3,4,5-trisphosphate-dependent Rac exchange factor 1 [Source:MGI Symbol;Acc:MGI:3040696]
ENSMUSG00000025647	Shisa5	144.5	0.51	protein_coding	9	109038606	109057766	shisa family member 5 [Source:MGI Symbol;Acc:MGI:1915044]
ENSMUSG00000032562		145.9	0.51	protein_coding	9	107614125	107635367	guanine nucleotide binding protein (G protein), alpha inhibiting 2 [Source:MGI Symbol;Acc:MGI:95772]
ENSMUSG00000031264	Btk	146	0.48	protein_coding	X	134542336	134583570	Bruton agammaglobulinemia tyrosine kinase [Source:MGI Symbol;Acc:MGI:88216]
ENSMUSG00000041890	Git2	147.3	0.51	protein_coding	5	114727407	114775517	G protein-coupled receptor kinase-interactor 2 [Source:MGI Symbol;Acc:MGI:1347053]
ENSMUSG00000024516	Sec11c	148.6	0.44	protein_coding	18	65800549	65817665	SEC11 homolog C (S. cerevisiae) [Source:MGI Symbol;Acc:MGI:1913536]
ENSMUSG00000039853	Trim14	149.3	0.43	protein_coding	4	46493781	46536141	tripartite motif-containing 14 [Source:MGI Symbol;Acc:MGI:1921985]
ENSMUSG00000078153	Psme2b	150	0.47	protein_coding	11	48945354	48946190	protease (prosome, macropain) activator subunit 2B [Source:MGI Symbol;Acc:MGI:1341073]
ENSMUSG00000022876	Samsn1	150.3	0.47	protein_coding	16	75858793	76022270	SAM domain, SH3 domain and nuclear localization signals, 1 [Source:MGI Symbol;Acc:MGI:1914992]
ENSMUSG00000025314	Ptprj	151.1	0.46	protein_coding	2	90429754	90580647	protein tyrosine phosphatase, receptor type, J [Source:MGI Symbol;Acc:MGI:104574]
ENSMUSG00000058818	Pirb	152.8	0.5	protein_coding	7	3711409	3720391	paired Ig-like receptor B [Source:MGI Symbol;Acc:MGI:894311]
ENSMUSG00000033777	Tlr13	154.5	0.51	protein_coding	X	106143204	106160493	toll-like receptor 13 [Source:MGI Symbol;Acc:MGI:3045213]
ENSMUSG00000032812	Arap1	154.6	0.51	protein_coding	7	101348067	101412586	ArfGAP with RhoGAP domain, ankyrin repeat and PH domain 1 [Source:MGI Symbol;Acc:MGI:1916960]
ENSMUSG00000098496		155	0.45	processed_transcript	7	73539801	73558395	RIKEN cDNA 1810026B05 gene [Source:MGI Symbol;Acc:MGI:1916420]
ENSMUSG00000021423	Ly86	155.5	0.47	protein_coding	13	37345345	37419036	lymphocyte antigen 86 [Source:MGI Symbol;Acc:MGI:1321404]
ENSMUSG00000024691	Fam111a	156.3	0.47	protein_coding	19	12545740	12589768	family with sequence similarity 111, member A [Source:MGI Symbol;Acc:MGI:1915508]
ENSMUSG00000031537	Ikbkb	157	0.49	protein_coding	8	22659212	22706589	inhibitor of kappaB kinase beta [Source:MGI Symbol;Acc:MGI:1338071]
ENSMUSG00000093470		157	0.43	lincRNA	11	23736847	23740357	predicted gene 20645 [Source:MGI Symbol;Acc:MGI:5313092]
ENSMUSG00000059866	Tnip2	157.3	0.41	protein_coding	5	34496087	34513997	TNFAIP3 interacting protein 2 [Source:MGI Symbol;Acc:MGI:2386643]
ENSMUSG00000058099	Nfam1	157.5	0.54	protein_coding	15	82997721	83033306	Nfat activating molecule with ITAM motif 1 [Source:MGI Symbol;Acc:MGI:1921289]
ENSMUSG00000043008	Klhl6	157.9	0.49	protein_coding	16	19946499	19983037	kelch-like 6 [Source:MGI Symbol;Acc:MGI:2686922]
ENSMUSG00000039942	Ptger4	158.1	0.44	protein_coding	15	5206661	5244187	prostaglandin E receptor 4 (subtype EP4) [Source:MGI Symbol;Acc:MGI:104311]
ENSMUSG00000073478		158.7	0.35	lincRNA	1	191224454	191226140	RIKEN cDNA D730003I15 gene [Source:MGI Symbol;Acc:MGI:1925971]
ENSMUSG00000020376	Rnf130	159.6	0.45	protein_coding	11	50025346	50104758	ring finger protein 130 [Source:MGI Symbol;Acc:MGI:1891717]
ENSMUSG00000044456	Rin3	160.3	0.53	protein_coding	12	102283048	102390855	Ras and Rab interactor 3 [Source:MGI Symbol;Acc:MGI:2385708]
ENSMUSG00000053467		160.5	0.39
ENSMUSG00000023923	Tbc1d5	161.2	0.47	protein_coding	17	50733127	51179349	TBC1 domain family, member 5 [Source:MGI Symbol;Acc:MGI:1919488]
ENSMUSG00000029299	Abcg3	161.6	0.43	protein_coding	5	104935057	104982718	ATP-binding cassette, sub-family G (WHITE), member 3 [Source:MGI Symbol;Acc:MGI:1351624]
ENSMUSG00000051344	Plekhm3	161.9	0.43	protein_coding	1	64785983	64956824	pleckstrin homology domain containing, family M, member 3 [Source:MGI Symbol;Acc:MGI:2443627]
ENSMUSG00000097471		162.6	0.46	lincRNA	7	135635931	135652314	RIKEN cDNA 5830432E09 gene [Source:MGI Symbol;Acc:MGI:1915015]
ENSMUSG00000037965	Zc3h7a	164	0.46	protein_coding	16	11136592	11176393	zinc finger CCCH type containing 7 A [Source:MGI Symbol;Acc:MGI:2445044]
ENSMUSG00000040940	Arhgef1	164.3	0.52	protein_coding	7	24902912	24926592	Rho guanine nucleotide exchange factor (GEF) 1 [Source:MGI Symbol;Acc:MGI:1353510]
ENSMUSG00000036908	Unc93b1	165.4	0.51	protein_coding	19	3935186	3949340	unc-93 homolog B1 (C. elegans) [Source:MGI Symbol;Acc:MGI:1859307]
ENSMUSG00000038866	Zcchc2	166	0.43	protein_coding	1	105990406	106034074	zinc finger, CCHC domain containing 2 [Source:MGI Symbol;Acc:MGI:2444114]
ENSMUSG00000022781	Pak2	166.4	0.49	protein_coding	16	32016290	32079342	p21 protein (Cdc42/Rac)-activated kinase 2 [Source:MGI Symbol;Acc:MGI:1339984]
ENSMUSG00000002111	Spi1	168.6	0.52	protein_coding	2	91082390	91115756	spleen focus forming virus (SFFV) proviral integration oncogene [Source:MGI Symbol;Acc:MGI:98282]
ENSMUSG00000032690	Oas2	168.6	0.47	protein_coding	5	120730333	120749853	2'-5' oligoadenylate synthetase 2 [Source:MGI Symbol;Acc:MGI:2180852]
ENSMUSG00000051735	Rinl	169.4	0.5	protein_coding	7	28788969	28798963	Ras and Rab interactor-like [Source:MGI Symbol;Acc:MGI:2444024]
ENSMUSG00000057948	Unc13d	170	0.5	protein_coding	11	116062095	116077961	unc-13 homolog D (C. elegans) [Source:MGI Symbol;Acc:MGI:1917700]
ENSMUSG00000016495		170.9	0.42	protein_coding	19	29348599	29367390	plasminogen receptor, C-terminal lysine transmembrane protein [Source:MGI Symbol;Acc:MGI:1915009]
ENSMUSG00000073902		171.2	0.49	unprocessed_pseudogene	7	106596743	106604035	predicted gene 1966 [Source:MGI Symbol;Acc:MGI:3584360]
ENSMUSG00000001281	Itgb7	171.4	0.46	protein_coding	15	102215995	102231935	integrin beta 7 [Source:MGI Symbol;Acc:MGI:96616]
ENSMUSG00000069893	9930111J21Rik1	172.5	0.46	protein_coding	11	48946150	48979398	RIKEN cDNA 9930111J21 gene 1 [Source:MGI Symbol;Acc:MGI:3041173]
ENSMUSG00000021624	Cd180	173.7	0.5	protein_coding	13	102693558	102739629	CD180 antigen [Source:MGI Symbol;Acc:MGI:1194924]
ENSMUSG00000025138	Sirt7	174.7	0.47	protein_coding	11	120618372	120625240	sirtuin 7 [Source:MGI Symbol;Acc:MGI:2385849]
ENSMUSG00000036918	Ttc7	175.3	0.52	protein_coding	17	87282886	87381769	tetratricopeptide repeat domain 7 [Source:MGI Symbol;Acc:MGI:1920999]
ENSMUSG00000031101	Sash3	177.5	0.53	protein_coding	X	48146436	48161565	SAM and SH3 domain containing 3 [Source:MGI Symbol;Acc:MGI:1921381]
ENSMUSG00000048897	Zfp710	177.8	0.42	protein_coding	7	80024814	80092751	zinc finger protein 710 [Source:MGI Symbol;Acc:MGI:1921747]
ENSMUSG00000032915	Emr4	177.9	0.44	protein_coding	17	55749984	55853662	EGF-like module containing, mucin-like, hormone receptor-like sequence 4 [Source:MGI Symbol;Acc:MGI:1196464]
ENSMUSG00000000290	Itgb2	179.3	0.5	protein_coding	10	77530252	77565708	integrin beta 2 [Source:MGI Symbol;Acc:MGI:96611]
ENSMUSG00000044827	Tlr1	180.3	0.46	protein_coding	5	64924811	64932761	toll-like receptor 1 [Source:MGI Symbol;Acc:MGI:1341295]
ENSMUSG00000084796		182.4	0.45	lincRNA	11	87755577	87757270	Mir142 host gene (non-protein coding) [Source:MGI Symbol;Acc:MGI:1925841]
ENSMUSG00000040990	Sh3kbp1	182.7	0.49	protein_coding	X	159627272	159978069	SH3-domain kinase binding protein 1 [Source:MGI Symbol;Acc:MGI:1889583]
ENSMUSG00000059923	Grb2	183.6	0.46	protein_coding	11	115644045	115708597	growth factor receptor bound protein 2 [Source:MGI Symbol;Acc:MGI:95805]
ENSMUSG00000030707		185.9	0.49	protein_coding	7	126699773	126707787	coronin, actin binding protein 1A [Source:MGI Symbol;Acc:MGI:1345961]
ENSMUSG00000008475	Arpc5	185.9	0.44	protein_coding	1	152766542	152775597	actin related protein 2/3 complex, subunit 5 [Source:MGI Symbol;Acc:MGI:1915021]
ENSMUSG00000037913	Tmem156	185.9	0.49	protein_coding	5	65054347	65091625	transmembrane protein 156 [Source:MGI Symbol;Acc:MGI:2685292]
ENSMUSG00000026271		186.2	0.42	protein_coding	1	92950865	92986391	G protein-coupled receptor 35 [Source:MGI Symbol;Acc:MGI:1929509]
ENSMUSG00000033192	Lpcat2	187.7	0.52	protein_coding	8	92855350	92919279	lysophosphatidylcholine acyltransferase 2 [Source:MGI Symbol;Acc:MGI:3606214]
ENSMUSG00000032322	Pstpip1	188.1	0.52	protein_coding	9	56089962	56128888	proline-serine-threonine phosphatase-interacting protein 1 [Source:MGI Symbol;Acc:MGI:1321396]
ENSMUSG00000058715	Fcer1g	188.6	0.5	protein_coding	1	171229572	171234365	Fc receptor, IgE, high affinity I, gamma polypeptide [Source:MGI Symbol;Acc:MGI:95496]
ENSMUSG00000024235	Map3k8	188.8	0.41	protein_coding	18	4331327	4353015	mitogen-activated protein kinase kinase kinase 8 [Source:MGI Symbol;Acc:MGI:1346878]
ENSMUSG00000028874	Fgr	188.9	0.51	protein_coding	4	132974095	133001910	Gardner-Rasheed feline sarcoma viral (Fgr) oncogene homolog [Source:MGI Symbol;Acc:MGI:95527]
ENSMUSG00000097779		189.4	0.49	lincRNA	19	53460631	53462723	RIKEN cDNA 4833407H14 gene [Source:MGI Symbol;Acc:MGI:1921149]
ENSMUSG00000021408	Ripk1	189.7	0.44	protein_coding	13	34002363	34035170	receptor (TNFRSF)-interacting serine-threonine kinase 1 [Source:MGI Symbol;Acc:MGI:108212]
ENSMUSG00000022372		190.5	0.46	protein_coding	15	66780819	66831829	src-like adaptor [Source:MGI Symbol;Acc:MGI:104295]
ENSMUSG00000031659		191	0.46	protein_coding	8	88272403	88329962	adenylate cyclase 7 [Source:MGI Symbol;Acc:MGI:102891]
ENSMUSG00000059326	Csf2ra	191.3	0.45	protein_coding	19	61224402	61228418	colony stimulating factor 2 receptor, alpha, low-affinity (granulocyte-macrophage) [Source:MGI Symbol;Acc:MGI:1339754]
ENSMUSG00000051682	Treml4	193.1	0.42	protein_coding	17	48264295	48275360	triggering receptor expressed on myeloid cells-like 4 [Source:MGI Symbol;Acc:MGI:1923239]
ENSMUSG00000032202		193.7	0.46	protein_coding	9	73044854	73097629	RAB27A, member RAS oncogene family [Source:MGI Symbol;Acc:MGI:1861441]
ENSMUSG00000004707	Ly9	194.9	0.45	protein_coding	1	171588624	171607410	lymphocyte antigen 9 [Source:MGI Symbol;Acc:MGI:96885]
ENSMUSG00000048120	Entpd1	195.4	0.43	protein_coding	19	40612366	40741602	ectonucleoside triphosphate diphosphohydrolase 1 [Source:MGI Symbol;Acc:MGI:102805]
ENSMUSG00000098320		196.9	0.43	misc_RNA	2	45280724	45280924	predicted gene, 27276 [Source:MGI Symbol;Acc:MGI:5530658]
ENSMUSG00000056917		197	0.48	protein_coding	19	5651185	5663707	signal-induced proliferation associated gene 1 [Source:MGI Symbol;Acc:MGI:107576]
ENSMUSG00000003418	St8sia6	197	0.44	protein_coding	2	13651021	13794064	ST8 alpha-N-acetyl-neuraminide alpha-2,8-sialyltransferase 6 [Source:MGI Symbol;Acc:MGI:2386797]
ENSMUSG00000031506		198.2	0.46	protein_coding	1	135132700	135145317	protein tyrosine phosphatase, non-receptor type 7 [Source:MGI Symbol;Acc:MGI:2156893]
ENSMUSG00000015950	Ncf1	199	0.47	protein_coding	5	134220053	134229625	neutrophil cytosolic factor 1 [Source:MGI Symbol;Acc:MGI:97283]
ENSMUSG00000071715	Ncf4	201	0.5	protein_coding	15	78244801	78262580	neutrophil cytosolic factor 4 [Source:MGI Symbol;Acc:MGI:109186]
ENSMUSG00000049744	Arhgap15	202.3	0.48	protein_coding	2	43748824	44395953	Rho GTPase activating protein 15 [Source:MGI Symbol;Acc:MGI:1923367]
ENSMUSG00000020275	Rel	202.9	0.49	protein_coding	11	23741514	23770970	reticuloendotheliosis oncogene [Source:MGI Symbol;Acc:MGI:97897]
ENSMUSG00000036948	BC037034	203.8	0.42	protein_coding	5	138259656	138264046	cDNA sequence BC037034 [Source:MGI Symbol;Acc:MGI:2385896]
ENSMUSG00000024013		204	0.41	protein_coding	17	29360914	29379660	FYVE, RhoGEF and PH domain containing 2 [Source:MGI Symbol;Acc:MGI:1347084]
ENSMUSG00000060441	Trim5	204.6	0.45	protein_coding	7	104263386	104288094	tripartite motif-containing 5 [Source:MGI Symbol;Acc:MGI:3646853]
ENSMUSG00000021457		205.5	0.48	protein_coding	13	52583173	52648792	spleen tyrosine kinase [Source:MGI Symbol;Acc:MGI:99515]
ENSMUSG00000097705		205.9	0.44	antisense	10	22187013	22302835	predicted gene, 26740 [Source:MGI Symbol;Acc:MGI:5477234]
ENSMUSG00000031165	Was	206	0.48	protein_coding	X	8081453	8090498	Wiskott-Aldrich syndrome homolog (human) [Source:MGI Symbol;Acc:MGI:105059]
ENSMUSG00000015355	Cd48	206.7	0.45	protein_coding	1	171682009	171705258	CD48 antigen [Source:MGI Symbol;Acc:MGI:88339]
ENSMUSG00000026094	Stk17b	207	0.49	protein_coding	1	53755506	53785224	serine/threonine kinase 17b (apoptosis-inducing) [Source:MGI Symbol;Acc:MGI:2138162]
ENSMUSG00000031093		210.3	0.5	protein_coding	X	35888832	36076562	dedicator of cytokinesis 11 [Source:MGI Symbol;Acc:MGI:1923224]
ENSMUSG00000036249		210.5	0.41	protein_coding	2	51924448	51935163	RNA binding motif protein 43 [Source:MGI Symbol;Acc:MGI:1918934]
ENSMUSG00000036905	C1qb	212.1	0.44	protein_coding	4	136880129	136886187	complement component 1, q subcomponent, beta polypeptide [Source:MGI Symbol;Acc:MGI:88224]
ENSMUSG00000027130	Slc12a6	214.1	0.46	protein_coding	2	112265825	112363163	solute carrier family 12, member 6 [Source:MGI Symbol;Acc:MGI:2135960]
ENSMUSG00000027447	Cst3	214.7	0.38	protein_coding	2	148871722	148875692	cystatin C [Source:MGI Symbol;Acc:MGI:102519]
ENSMUSG00000029254	Stap1	215.9	0.45	protein_coding	5	86071746	86103993	signal transducing adaptor family member 1 [Source:MGI Symbol;Acc:MGI:1926193]
ENSMUSG00000091191		216.5	0.37	protein_coding	11	53772281	53773187	predicted gene, 17334 [Source:MGI Symbol;Acc:MGI:4936968]
ENSMUSG00000037860	Aim2	217.4	0.51	protein_coding	1	173350879	173466040	absent in melanoma 2 [Source:MGI Symbol;Acc:MGI:2686159]
ENSMUSG00000049988	Lrrc25	218.1	0.46	protein_coding	8	70616844	70620850	leucine rich repeat containing 25 [Source:MGI Symbol;Acc:MGI:2445284]
ENSMUSG00000024456	Diap1	218.2	0.46	protein_coding	18	37843601	37935476	diaphanous homolog 1 (Drosophila) [Source:MGI Symbol;Acc:MGI:1194490]
ENSMUSG00000030793	Pycard	218.9	0.38	protein_coding	7	127992103	127993867	PYD and CARD domain containing [Source:MGI Symbol;Acc:MGI:1931465]
ENSMUSG00000058835	Abi1	219.2	0.4	protein_coding	2	22940073	23040241	abl-interactor 1 [Source:MGI Symbol;Acc:MGI:104913]
ENSMUSG00000026872		220.1	0.49	protein_coding	2	44983634	45117395	zinc finger E-box binding homeobox 2 [Source:MGI Symbol;Acc:MGI:1344407]
ENSMUSG00000039936	Pik3cd	220.7	0.46	protein_coding	4	149649168	149702571	phosphatidylinositol 3-kinase catalytic delta polypeptide [Source:MGI Symbol;Acc:MGI:1098211]
ENSMUSG00000030720		221.4	0.45	protein_coding	7	126571207	126585817	ceroid lipofuscinosis, neuronal 3, juvenile (Batten, Spielmeyer-Vogt disease) [Source:MGI Symbol;Acc:MGI:107537]
ENSMUSG00000029925	Tbxas1	223	0.44	protein_coding	6	38875404	39084585	thromboxane A synthase 1, platelet [Source:MGI Symbol;Acc:MGI:98497]
ENSMUSG00000042594		224	0.47	protein_coding	5	121815488	121836859	SH2B adaptor protein 3 [Source:MGI Symbol;Acc:MGI:893598]
ENSMUSG00000044811		225	0.45	protein_coding	11	114996721	115001880	cDNA sequence AF251705 [Source:MGI Symbol;Acc:MGI:2153249]
ENSMUSG00000032312	Csk	225.3	0.5	protein_coding	9	57626647	57645653	c-src tyrosine kinase [Source:MGI Symbol;Acc:MGI:88537]
ENSMUSG00000052087	Rgs14	226.3	0.49	protein_coding	13	55369732	55384687	regulator of G-protein signaling 14 [Source:MGI Symbol;Acc:MGI:1859709]
ENSMUSG00000018209	Stk4	226.6	0.5	protein_coding	2	164070322	164155524	serine/threonine kinase 4 [Source:MGI Symbol;Acc:MGI:1929004]
ENSMUSG00000020941	Map3k14	226.9	0.48	protein_coding	11	103219762	103267472	mitogen-activated protein kinase kinase kinase 14 [Source:MGI Symbol;Acc:MGI:1858204]
ENSMUSG00000040212		227.1	0.45	protein_coding	7	45918023	45921426	epithelial membrane protein 3 [Source:MGI Symbol;Acc:MGI:1098729]
ENSMUSG00000003283	Hck	227.4	0.49	protein_coding	2	153108468	153151441	hemopoietic cell kinase [Source:MGI Symbol;Acc:MGI:96052]
ENSMUSG00000031453	Rasa3	227.6	0.46	protein_coding	8	13566950	13677603	RAS p21 protein activator 3 [Source:MGI Symbol;Acc:MGI:1197013]
ENSMUSG00000061288		227.6	0.41	protein_coding	5	117120129	117275219	TAO kinase 3 [Source:MGI Symbol;Acc:MGI:3041177]
ENSMUSG00000077271		228.3	0.38	snoRNA	4	3796447	3796583	predicted gene, 22781 [Source:MGI Symbol;Acc:MGI:5452558]
ENSMUSG00000031153	Gripap1	229.4	0.44	protein_coding	X	7789765	7820567	GRIP1 associated protein 1 [Source:MGI Symbol;Acc:MGI:1859616]
ENSMUSG00000002325	Irf9	230.8	0.45	protein_coding	14	55603571	55610030	interferon regulatory factor 9 [Source:MGI Symbol;Acc:MGI:107587]
ENSMUSG00000046722		231.2	0.49	protein_coding	3	95228732	95236409	CDC42 small effector 1 [Source:MGI Symbol;Acc:MGI:1889510]
ENSMUSG00000052593	Adam17	231.5	0.45	protein_coding	12	21323509	21373632	a disintegrin and metallopeptidase domain 17 [Source:MGI Symbol;Acc:MGI:1096335]
ENSMUSG00000031838	Ifi30	231.5	0.43	protein_coding	8	70762774	70766663	interferon gamma inducible protein 30 [Source:MGI Symbol;Acc:MGI:2137648]
ENSMUSG00000096950		231.9	0.35	lincRNA	1	155063447	155083266	predicted gene 9530 [Source:MGI Symbol;Acc:MGI:3779939]
ENSMUSG00000029570	Lfng	232.3	0.45	protein_coding	5	140607341	140615543	LFNG O-fucosylpeptide 3-beta-N-acetylglucosaminyltransferase [Source:MGI Symbol;Acc:MGI:1095413]
ENSMUSG00000033540	Idua	232.4	0.39	protein_coding	5	108660331	108684557	iduronidase, alpha-L- [Source:MGI Symbol;Acc:MGI:96418]
ENSMUSG00000022552	Sharpin	233	0.44	protein_coding	15	76347040	76351111	SHANK-associated RH domain interacting protein [Source:MGI Symbol;Acc:MGI:1913331]
ENSMUSG00000055541	Lair1	233.8	0.5	protein_coding	7	4007073	4063204	leukocyte-associated Ig-like receptor 1 [Source:MGI Symbol;Acc:MGI:105492]
ENSMUSG00000021451		235.5	0.46	protein_coding	13	51701246	51793747	sema domain, immunoglobulin domain (Ig), transmembrane domain (TM) and short cytoplasmic domain, (semaphorin) 4D [Source:MGI Symbol;Acc:MGI:109244]
ENSMUSG00000063193	Cd300lb	238	0.48	protein_coding	11	114922781	114934386	CD300 antigen like family member B [Source:MGI Symbol;Acc:MGI:2685099]
ENSMUSG00000043740	B430306N03Rik	238.1	0.49	protein_coding	17	48316141	48327024	RIKEN cDNA B430306N03 gene [Source:MGI Symbol;Acc:MGI:2443478]
ENSMUSG00000028329	Xpa	239.3	0.39	protein_coding	4	46155347	46196311	xeroderma pigmentosum, complementation group A [Source:MGI Symbol;Acc:MGI:99135]
ENSMUSG00000021990	Spata13	240.7	0.48	protein_coding	14	60634001	60764556	spermatogenesis associated 13 [Source:MGI Symbol;Acc:MGI:104838]
ENSMUSG00000097295		241.8	0.42	processed_pseudogene	10	22262742	22263367	high mobility group box 1, pseudogene 8 [Source:MGI Symbol;Acc:MGI:96114]
ENSMUSG00000050350	Gpr18	244.4	0.44	protein_coding	14	121911435	121915774	G protein-coupled receptor 18 [Source:MGI Symbol;Acc:MGI:107859]
ENSMUSG00000047810	Ccdc88b	244.5	0.45	protein_coding	19	6844623	6858211	coiled-coil domain containing 88B [Source:MGI Symbol;Acc:MGI:1925567]
ENSMUSG00000029217	Tec	244.9	0.47	protein_coding	5	72755718	72868483	tec protein tyrosine kinase [Source:MGI Symbol;Acc:MGI:98662]
ENSMUSG00000056687		245.8	0.41	antisense	11	109352835	109363654	predicted gene 11696 [Source:MGI Symbol;Acc:MGI:3701776]
ENSMUSG00000024334	H2-Oa	246.5	0.42	protein_coding	17	34092340	34095234	histocompatibility 2, O region alpha locus [Source:MGI Symbol;Acc:MGI:95924]
ENSMUSG00000039997	LOC102641031	248.9	0.43	protein_coding	1	173920407	173942672	interferon activated gene 203 [Source:MGI Symbol;Acc:MGI:96428]
ENSMUSG00000022952	Runx1	250.3	0.43	protein_coding	16	92601466	92826149	runt related transcription factor 1 [Source:MGI Symbol;Acc:MGI:99852]
ENSMUSG00000051504	Siglech	250.5	0.43	protein_coding	7	55768178	55778925	sialic acid binding Ig-like lectin H [Source:MGI Symbol;Acc:MGI:2443256]
ENSMUSG00000027381	Bcl2l11	251.1	0.36	protein_coding	2	128126038	128162547	BCL2-like 11 (apoptosis facilitator) [Source:MGI Symbol;Acc:MGI:1197519]
ENSMUSG00000032691		254.1	0.44	protein_coding	11	59541568	59566956	NLR family, pyrin domain containing 3 [Source:MGI Symbol;Acc:MGI:2653833]
ENSMUSG00000034613	Ppm1h	254.4	0.39	protein_coding	10	122678762	122945795	protein phosphatase 1H (PP2C domain containing) [Source:MGI Symbol;Acc:MGI:2442087]
ENSMUSG00000032946		255.3	0.44	protein_coding	19	6399340	6415216	RAS, guanyl releasing protein 2 [Source:MGI Symbol;Acc:MGI:1333849]
ENSMUSG00000022663	Atg3	255.8	0.44	protein_coding	16	45158785	45188538	autophagy related 3 [Source:MGI Symbol;Acc:MGI:1915091]
ENSMUSG00000000346	Dazap2	256.9	0.41	protein_coding	15	100615628	100620731	DAZ associated protein 2 [Source:MGI Symbol;Acc:MGI:1344344]
ENSMUSG00000027940	Tpm3	258.1	0.35	protein_coding	3	90072649	90100902	tropomyosin 3, gamma [Source:MGI Symbol;Acc:MGI:1890149]
ENSMUSG00000036006	Fam65b	258.5	0.46	protein_coding	13	24582189	24733816	family with sequence similarity 65, member B [Source:MGI Symbol;Acc:MGI:2444879]
ENSMUSG00000054520		258.6	0.47	protein_coding	5	34525838	34563638	SH3-domain binding protein 2 [Source:MGI Symbol;Acc:MGI:1346349]
ENSMUSG00000052331	Ankrd44	258.8	0.47	protein_coding	1	54645340	54926387	ankyrin repeat domain 44 [Source:MGI Symbol;Acc:MGI:3045243]
ENSMUSG00000051314		259	0.36	protein_coding	7	30818348	30823775	free fatty acid receptor 2 [Source:MGI Symbol;Acc:MGI:2441731]
ENSMUSG00000024885	Aldh3b1	259.5	0.44	protein_coding	19	3913493	3929761	aldehyde dehydrogenase 3 family, member B1 [Source:MGI Symbol;Acc:MGI:1914939]
ENSMUSG00000026832	Cytip	259.9	0.46	protein_coding	2	58129137	58195532	cytohesin 1 interacting protein [Source:MGI Symbol;Acc:MGI:2183535]
ENSMUSG00000059498	Fcgr3	261.4	0.44	protein_coding	1	171051174	171064935	Fc receptor, IgG, low affinity III [Source:MGI Symbol;Acc:MGI:95500]
ENSMUSG00000029468	P2rx7	262.1	0.41	protein_coding	5	122643911	122691432	purinergic receptor P2X, ligand-gated ion channel, 7 [Source:MGI Symbol;Acc:MGI:1339957]
ENSMUSG00000025026	Add3	262.7	0.41	protein_coding	19	53140445	53247399	adducin 3 (gamma) [Source:MGI Symbol;Acc:MGI:1351615]
ENSMUSG00000030830	Itgal	262.9	0.46	protein_coding	7	127296260	127335137	integrin alpha L [Source:MGI Symbol;Acc:MGI:96606]
ENSMUSG00000026430	Rassf5	263	0.46	protein_coding	1	131176410	131245258	Ras association (RalGDS/AF-6) domain family member 5 [Source:MGI Symbol;Acc:MGI:1926375]
ENSMUSG00000028530	Jak1	265	0.45	protein_coding	4	101152367	101265282	Janus kinase 1 [Source:MGI Symbol;Acc:MGI:96628]
ENSMUSG00000040613		265.1	0.43	protein_coding	6	122577792	122602444	apolipoprotein B mRNA editing enzyme, catalytic polypeptide 1 [Source:MGI Symbol;Acc:MGI:103298]
ENSMUSG00000035004	Igsf6	265.5	0.45	protein_coding	7	121064067	121074530	immunoglobulin superfamily, member 6 [Source:MGI Symbol;Acc:MGI:1891393]
ENSMUSG00000040128	Pnrc1	266.3	0.38	protein_coding	4	33245423	33290163	proline-rich nuclear receptor coactivator 1 [Source:MGI Symbol;Acc:MGI:1917838]
ENSMUSG00000069830	Nlrp1a	266.4	0.4	protein_coding	11	71092236	71144704	NLR family, pyrin domain containing 1A [Source:MGI Symbol;Acc:MGI:2684861]
ENSMUSG00000045817	Zfp36l2	267.1	0.44	protein_coding	17	84183931	84187947	zinc finger protein 36, C3H type-like 2 [Source:MGI Symbol;Acc:MGI:107945]
ENSMUSG00000003348	Mob3a	267.3	0.45	protein_coding	10	80685256	80701820	MOB kinase activator 3A [Source:MGI Symbol;Acc:MGI:3050117]
ENSMUSG00000028163	Nfkb1	267.4	0.42	protein_coding	3	135584655	135691547	nuclear factor of kappa light polypeptide gene enhancer in B cells 1, p105 [Source:MGI Symbol;Acc:MGI:97312]
ENSMUSG00000033685	Ucp2	267.6	0.42	protein_coding	7	100493337	100502020	uncoupling protein 2 (mitochondrial, proton carrier) [Source:MGI Symbol;Acc:MGI:109354]
ENSMUSG00000036896	C1qc	268.3	0.41	protein_coding	4	136889804	136893065	complement component 1, q subcomponent, C chain [Source:MGI Symbol;Acc:MGI:88225]
ENSMUSG00000079165	Sap25	268.6	0.44	protein_coding	5	137641334	137642902	sin3 associated polypeptide [Source:MGI Symbol;Acc:MGI:3802945]
ENSMUSG00000047250	Ptgs1	269.6	0.38	protein_coding	2	36230426	36252272	prostaglandin-endoperoxide synthase 1 [Source:MGI Symbol;Acc:MGI:97797]
ENSMUSG00000029915	Clec5a	269.7	0.42	protein_coding	6	40574894	40585821	C-type lectin domain family 5, member a [Source:MGI Symbol;Acc:MGI:1345151]
ENSMUSG00000051498	Tlr6	271.8	0.46	protein_coding	5	64953106	64960048	toll-like receptor 6 [Source:MGI Symbol;Acc:MGI:1341296]
ENSMUSG00000040723	Rcsd1	272.2	0.44	protein_coding	1	165646516	165709757	RCSD domain containing 1 [Source:MGI Symbol;Acc:MGI:2676394]
ENSMUSG00000030104	Edem1	273.6	0.39	protein_coding	6	108828641	108859356	ER degradation enhancer, mannosidase alpha-like 1 [Source:MGI Symbol;Acc:MGI:2180139]
ENSMUSG00000035284	Vps13c	276	0.39	protein_coding	9	67840396	67995634	vacuolar protein sorting 13C (yeast) [Source:MGI Symbol;Acc:MGI:2444207]
ENSMUSG00000040699	LOC102642549	276	0.44	protein_coding	11	106156256	106160860	LIM domain containing 2 [Source:MGI Symbol;Acc:MGI:1915053]
ENSMUSG00000043873	Chil5	278	0.35	protein_coding	3	106016919	106024916	chitinase-like 5 [Source:MGI Symbol;Acc:MGI:2676649]
ENSMUSG00000070390	Nlrp1b	278.1	0.4	protein_coding	11	71153102	71230733	NLR family, pyrin domain containing 1B [Source:MGI Symbol;Acc:MGI:3582959]
ENSMUSG00000040247	Tbc1d10c	278.1	0.45	protein_coding	19	4184358	4191047	TBC1 domain family, member 10c [Source:MGI Symbol;Acc:MGI:1922072]
ENSMUSG00000050619	Zscan29	278.8	0.41	protein_coding	2	121158273	121171125	zinc finger SCAN domains 29 [Source:MGI Symbol;Acc:MGI:2139317]
ENSMUSG00000041132	N4bp2l1	280	0.38	protein_coding	5	150571643	150594525	NEDD4 binding protein 2-like 1 [Source:MGI Symbol;Acc:MGI:2140872]
ENSMUSG00000059436	Max	280.2	0.37	protein_coding	12	76937269	76962248	Max protein [Source:MGI Symbol;Acc:MGI:96921]
ENSMUSG00000024053	Emilin2	280.3	0.41	protein_coding	17	71252176	71310965	elastin microfibril interfacer 2 [Source:MGI Symbol;Acc:MGI:2389136]
ENSMUSG00000039294		281.4	0.45	protein_coding	11	121222588	121229322	cDNA sequence BC017643 [Source:MGI Symbol;Acc:MGI:2384959]
ENSMUSG00000026979		282	0.46	protein_coding	2	24367580	24414954	pleckstrin and Sec7 domain containing 4 [Source:MGI Symbol;Acc:MGI:2674093]
ENSMUSG00000032508	Myd88	282.7	0.46	protein_coding	9	119335934	119341411	myeloid differentiation primary response gene 88 [Source:MGI Symbol;Acc:MGI:108005]
ENSMUSG00000098557	Kctd12	285	0.36	protein_coding	14	102976581	102982637	potassium channel tetramerisation domain containing 12 [Source:MGI Symbol;Acc:MGI:2145823]
ENSMUSG00000082097		285.7	0.38	processed_pseudogene	2	129362759	129362859	predicted gene 14039 [Source:MGI Symbol;Acc:MGI:3651083]
ENSMUSG00000026938	Fcna	286.9	0.39	protein_coding	2	25624666	25628030	ficolin A [Source:MGI Symbol;Acc:MGI:1340905]
ENSMUSG00000033538	Casp4	287	0.44	protein_coding	9	5308828	5336783	caspase 4, apoptosis-related cysteine peptidase [Source:MGI Symbol;Acc:MGI:107700]
ENSMUSG00000022587		287.4	0.41	protein_coding	15	74955051	74959905	lymphocyte antigen 6 complex, locus E [Source:MGI Symbol;Acc:MGI:106651]
ENSMUSG00000009292	Trpm2	288	0.45	protein_coding	10	77907722	77970563	transient receptor potential cation channel, subfamily M, member 2 [Source:MGI Symbol;Acc:MGI:1351901]
ENSMUSG00000026648	Dclre1c	288.4	0.43	protein_coding	2	3424131	3464130	DNA cross-link repair 1C, PSO2 homolog (S. cerevisiae) [Source:MGI Symbol;Acc:MGI:2441769]
ENSMUSG00000026928		290.3	0.45	protein_coding	2	26352176	26360918	caspase recruitment domain family, member 9 [Source:MGI Symbol;Acc:MGI:2685628]
ENSMUSG00000092371		290.7	0.43	antisense	11	103190710	103192896	predicted gene 20511 [Source:MGI Symbol;Acc:MGI:5141976]
ENSMUSG00000039747	Orai2	291.5	0.39	protein_coding	5	136147464	136170656	ORAI calcium release-activated calcium modulator 2 [Source:MGI Symbol;Acc:MGI:2443195]
ENSMUSG00000002257	Def6	291.8	0.45	protein_coding	17	28207778	28228608	differentially expressed in FDCP 6 [Source:MGI Symbol;Acc:MGI:1346328]
ENSMUSG00000030745	Il21r	293	0.41	protein_coding	7	125603429	125633570	interleukin 21 receptor [Source:MGI Symbol;Acc:MGI:1890475]
ENSMUSG00000056493	Foxk1	293.3	0.46	protein_coding	5	142401497	142462014	forkhead box K1 [Source:MGI Symbol;Acc:MGI:1347488]
ENSMUSG00000074570	Cass4	293.3	0.42	protein_coding	2	172393794	172433757	Cas scaffolding protein family member 4 [Source:MGI Symbol;Acc:MGI:2444482]
ENSMUSG00000028656		294	0.45	protein_coding	4	122859047	122886056	CAP, adenylate cyclase-associated protein 1 (yeast) [Source:MGI Symbol;Acc:MGI:88262]
ENSMUSG00000030536	Iqgap1	294.4	0.44	protein_coding	7	80711583	80803331	IQ motif containing GTPase activating protein 1 [Source:MGI Symbol;Acc:MGI:1352757]
ENSMUSG00000001128	Cfp	295.4	0.39	protein_coding	X	20925454	20931555	complement factor properdin [Source:MGI Symbol;Acc:MGI:97545]
ENSMUSG00000020640	Itsn2	298.6	0.45	protein_coding	12	4593008	4713950	intersectin 2 [Source:MGI Symbol;Acc:MGI:1338049]
ENSMUSG00000030966		299.1	0.41	protein_coding	7	102557922	102565469	tripartite motif-containing 21 [Source:MGI Symbol;Acc:MGI:106657]
ENSMUSG00000040747	Cd53	299.4	0.43	protein_coding	3	106759921	106790149	CD53 antigen [Source:MGI Symbol;Acc:MGI:88341]
ENSMUSG00000067714		300.2	0.4	protein_coding	6	125067920	125082472	lysophosphatidic acid receptor 5 [Source:MGI Symbol;Acc:MGI:2685918]
ENSMUSG00000005043	Sgsh	301.2	0.39	protein_coding	11	119343425	119355536	N-sulfoglucosamine sulfohydrolase (sulfamidase) [Source:MGI Symbol;Acc:MGI:1350341]
ENSMUSG00000057219	Armc7	301.5	0.44	protein_coding	11	115475667	115490467	armadillo repeat containing 7 [Source:MGI Symbol;Acc:MGI:2679719]
ENSMUSG00000045730	Adrb2	302.2	0.41	protein_coding	18	62177817	62179959	adrenergic receptor, beta 2 [Source:MGI Symbol;Acc:MGI:87938]
ENSMUSG00000025503	Taldo1	304.2	0.39	protein_coding	7	141392199	141402968	transaldolase 1 [Source:MGI Symbol;Acc:MGI:1274789]
ENSMUSG00000068015	Lrch1	305.3	0.42	protein_coding	14	74754674	74947877	leucine-rich repeats and calponin homology (CH) domain containing 1 [Source:MGI Symbol;Acc:MGI:2443390]
ENSMUSG00000037902	Sirpa	305.7	0.43	protein_coding	2	129592835	129632228	signal-regulatory protein alpha [Source:MGI Symbol;Acc:MGI:108563]
ENSMUSG00000026341		306	0.4	protein_coding	1	125392905	125435727	ARP3 actin-related protein 3 [Source:MGI Symbol;Acc:MGI:1921367]
ENSMUSG00000057143	Trim12c	306.6	0.44	protein_coding	7	104338754	104353362	tripartite motif-containing 12C [Source:MGI Symbol;Acc:MGI:4821183]
ENSMUSG00000035722	Abca7	308	0.44	protein_coding	10	79996494	80015572	ATP-binding cassette, sub-family A (ABC1), member 7 [Source:MGI Symbol;Acc:MGI:1351646]
ENSMUSG00000030214	Plbd1	308.6	0.34	protein_coding	6	136612070	136661928	phospholipase B domain containing 1 [Source:MGI Symbol;Acc:MGI:1914107]
ENSMUSG00000036943	Rab8b	308.8	0.42	protein_coding	9	66843672	66919705	RAB8B, member RAS oncogene family [Source:MGI Symbol;Acc:MGI:2442982]
ENSMUSG00000060586	H2-Eb1	311.6	0.39	protein_coding	17	34305877	34316199	histocompatibility 2, class II antigen E beta [Source:MGI Symbol;Acc:MGI:95901]
ENSMUSG00000019850		311.7	0.34	protein_coding	10	19000910	19015657	tumor necrosis factor, alpha-induced protein 3 [Source:MGI Symbol;Acc:MGI:1196377]
ENSMUSG00000074886		311.7	0.44	protein_coding	13	55445334	55460925	G protein-coupled receptor kinase 6 [Source:MGI Symbol;Acc:MGI:1347078]
ENSMUSG00000078606		311.8	0.38	protein_coding	7	105895139	105953967	predicted gene 4070 [Source:MGI Symbol;Acc:MGI:3782245]
ENSMUSG00000054823	Whsc1l1	312.2	0.45	protein_coding	8	25601601	25719667	Wolf-Hirschhorn syndrome candidate 1-like 1 (human) [Source:MGI Symbol;Acc:MGI:2142581]
ENSMUSG00000097589		313.5	0.44	processed_transcript	14	61602839	61682373	deleted in lymphocytic leukemia, 2 [Source:MGI Symbol;Acc:MGI:1934030]
ENSMUSG00000037447	Arid5a	313.5	0.42	protein_coding	1	36307733	36324029	AT rich interactive domain 5A (MRF1-like) [Source:MGI Symbol;Acc:MGI:2443039]
ENSMUSG00000029622	Gm5637	314.1	0.43	protein_coding	5	145114215	145130705	actin related protein 2/3 complex, subunit 1B [Source:MGI Symbol;Acc:MGI:1343142]
ENSMUSG00000027540	Ptpn1	314.2	0.4	protein_coding	2	167932057	167979385	protein tyrosine phosphatase, non-receptor type 1 [Source:MGI Symbol;Acc:MGI:97805]
ENSMUSG00000026630	Batf3	316	0.36	protein_coding	1	191097847	191108945	basic leucine zipper transcription factor, ATF-like 3 [Source:MGI Symbol;Acc:MGI:1925491]
ENSMUSG00000029528	Pxn	319.4	0.45	protein_coding	5	115506676	115555987	paxillin [Source:MGI Symbol;Acc:MGI:108295]
ENSMUSG00000071369	Map3k5	319.6	0.39	protein_coding	10	19934472	20142753	mitogen-activated protein kinase kinase kinase 5 [Source:MGI Symbol;Acc:MGI:1346876]
ENSMUSG00000034663	Bmp2k	319.8	0.44	protein_coding	5	96997689	97091867	BMP2 inducible kinase [Source:MGI Symbol;Acc:MGI:2155456]
ENSMUSG00000041515	Irf8	320.2	0.4	protein_coding	8	120736358	120756694	interferon regulatory factor 8 [Source:MGI Symbol;Acc:MGI:96395]
ENSMUSG00000042349	Ikbke	321	0.38	protein_coding	1	131254343	131279606	inhibitor of kappaB kinase epsilon [Source:MGI Symbol;Acc:MGI:1929612]
ENSMUSG00000084964		321.2	0.45	sense_intronic	7	128410420	128412341	predicted gene 15503 [Source:MGI Symbol;Acc:MGI:3782950]
ENSMUSG00000042677	Zc3h12a	321.2	0.36	protein_coding	4	125118423	125127840	zinc finger CCCH type containing 12A [Source:MGI Symbol;Acc:MGI:2385891]
ENSMUSG00000049866	Arl4c	321.3	0.35	protein_coding	1	88673125	88702221	ADP-ribosylation factor-like 4C [Source:MGI Symbol;Acc:MGI:2445172]
ENSMUSG00000030187	Klra2	321.4	0.43	protein_coding	6	131219223	131247362	killer cell lectin-like receptor, subfamily A, member 2 [Source:MGI Symbol;Acc:MGI:101906]
ENSMUSG00000036833		321.5	0.39	protein_coding	2	24976033	25054057	patatin-like phospholipase domain containing 7 [Source:MGI Symbol;Acc:MGI:2385325]
ENSMUSG00000026748	Plxdc2	321.6	0.43	protein_coding	2	16356304	16755839	plexin domain containing 2 [Source:MGI Symbol;Acc:MGI:1914698]
ENSMUSG00000087289		321.9	0.32	antisense	4	107787849	107789921	RIKEN cDNA 4933424M12 gene [Source:MGI Symbol;Acc:MGI:1914798]
ENSMUSG00000052915	Msl1	322.5	0.39	protein_coding	11	98795516	98807859	male-specific lethal 1 homolog (Drosophila) [Source:MGI Symbol;Acc:MGI:1921276]
ENSMUSG00000013974	Mcemp1	322.8	0.43	protein_coding	8	3665762	3668905	mast cell expressed membrane protein 1 [Source:MGI Symbol;Acc:MGI:1916439]
ENSMUSG00000039232		322.9	0.41	protein_coding	10	12939983	12964259	syntaxin 11 [Source:MGI Symbol;Acc:MGI:1921982]
ENSMUSG00000053175	Bcl3	323.1	0.37	protein_coding	7	19808462	19822770	B cell leukemia/lymphoma 3 [Source:MGI Symbol;Acc:MGI:88140]
ENSMUSG00000036594	H2-Aa	323.3	0.38	protein_coding	17	34282744	34287827	histocompatibility 2, class II antigen A, alpha [Source:MGI Symbol;Acc:MGI:95895]
ENSMUSG00000035208	Slfn8	323.5	0.4	protein_coding	11	83002158	83020810	schlafen 8 [Source:MGI Symbol;Acc:MGI:2672859]
ENSMUSG00000039637	Coro7	323.5	0.42	protein_coding	16	4626133	4679777	coronin 7 [Source:MGI Symbol;Acc:MGI:1926135]
ENSMUSG00000034438	Gbp8	323.5	0.4	protein_coding	5	105014153	105139540	guanylate-binding protein 8 [Source:MGI Symbol;Acc:MGI:1923324]
ENSMUSG00000034342	Cbl	324	0.44	protein_coding	9	44149262	44234046	Casitas B-lineage lymphoma [Source:MGI Symbol;Acc:MGI:88279]
ENSMUSG00000049562	Ap5b1	324.1	0.4	protein_coding	19	5568074	5571261	adaptor-related protein complex 5, beta 1 subunit [Source:MGI Symbol;Acc:MGI:2685808]
ENSMUSG00000046207	Pik3r6	325.4	0.43	protein_coding	11	68503019	68552698	phosphoinositide-3-kinase, regulatory subunit 6 [Source:MGI Symbol;Acc:MGI:2144613]
ENSMUSG00000086860		325.8	0.28	lincRNA	X	166662025	166689812	predicted gene 1720 [Source:MGI Symbol;Acc:MGI:2686566]
ENSMUSG00000043336	Filip1l	325.9	0.34	protein_coding	16	57353093	57573126	filamin A interacting protein 1-like [Source:MGI Symbol;Acc:MGI:1925999]
ENSMUSG00000027368	Dusp2	327.1	0.39	protein_coding	2	127336159	127338376	dual specificity phosphatase 2 [Source:MGI Symbol;Acc:MGI:101911]
ENSMUSG00000034641	Cd300ld	329	0.43	protein_coding	11	114982274	114989922	CD300 molecule-like family member d [Source:MGI Symbol;Acc:MGI:2442358]
ENSMUSG00000038910	Plcl2	329.8	0.4	protein_coding	17	50509547	50688493	phospholipase C-like 2 [Source:MGI Symbol;Acc:MGI:1352756]
ENSMUSG00000005087	Cd44	331.1	0.42	protein_coding	2	102811141	102901665	CD44 antigen [Source:MGI Symbol;Acc:MGI:88338]
ENSMUSG00000032412	Atp1b3	332	0.34	protein_coding	9	96332655	96364442	ATPase, Na+/K+ transporting, beta 3 polypeptide [Source:MGI Symbol;Acc:MGI:107788]
ENSMUSG00000015942	Gtf2ird2	332.7	0.36	protein_coding	5	134184019	134224355	GTF2I repeat domain containing 2 [Source:MGI Symbol;Acc:MGI:2149780]
ENSMUSG00000041707	1810011H11Rik	333.6	0.35	protein_coding	14	32785963	32817968	RIKEN cDNA 1810011H11 gene [Source:MGI Symbol;Acc:MGI:1916319]
ENSMUSG00000044350	Lacc1	334	0.41	protein_coding	14	77024200	77036904	laccase (multicopper oxidoreductase) domain containing 1 [Source:MGI Symbol;Acc:MGI:2445077]
ENSMUSG00000036944	Tmem71	335.5	0.42	protein_coding	15	66526212	66561046	transmembrane protein 71 [Source:MGI Symbol;Acc:MGI:2146049]
ENSMUSG00000078945	Naip2	335.7	0.39	protein_coding	13	100144063	100202092	NLR family, apoptosis inhibitory protein 2 [Source:MGI Symbol;Acc:MGI:1298226]
ENSMUSG00000085531		335.8	0.33	antisense	11	55137044	55140193	solute carrier family 36 (proton/amino acid symporter), member 3, opposite strand [Source:MGI Symbol;Acc:MGI:3651340]
ENSMUSG00000027843	Ptpn22	335.8	0.41	protein_coding	3	103859795	103912247	protein tyrosine phosphatase, non-receptor type 22 (lymphoid) [Source:MGI Symbol;Acc:MGI:107170]
ENSMUSG00000085887		337.9	0.43	antisense	11	103344753	103350124	Rho GTPase activating protein 27, opposite strand 3 [Source:MGI Symbol;Acc:MGI:3650159]
ENSMUSG00000075595	Zfp652	339	0.43	protein_coding	11	95712673	95835115	zinc finger protein 652 [Source:MGI Symbol;Acc:MGI:2442221]
ENSMUSG00000046034	Otulin	339.8	0.35	protein_coding	15	27605919	27630693	OTU deubiquitinase with linear linkage specificity [Source:MGI Symbol;Acc:MGI:3577015]
ENSMUSG00000027522		340.9	0.41	protein_coding	2	174076308	174099771	syntaxin 16 [Source:MGI Symbol;Acc:MGI:1923396]
ENSMUSG00000026177	Slc11a1	342.5	0.43	protein_coding	1	74375195	74386062	solute carrier family 11 (proton-coupled divalent metal ion transporters), member 1 [Source:MGI Symbol;Acc:MGI:1345275]
ENSMUSG00000026581	Sell	343.4	0.43	protein_coding	1	164061982	164084181	selectin, lymphocyte [Source:MGI Symbol;Acc:MGI:98279]
ENSMUSG00000074622	Mafb	344.1	0.37	protein_coding	2	160363703	160367065	v-maf musculoaponeurotic fibrosarcoma oncogene family, protein B (avian) [Source:MGI Symbol;Acc:MGI:104555]
ENSMUSG00000025366	Esyt1	344.9	0.42	protein_coding	10	128510248	128525859	extended synaptotagmin-like protein 1 [Source:MGI Symbol;Acc:MGI:1344426]
ENSMUSG00000079227	Ccr5	345.1	0.45	protein_coding	9	124121543	124147699	chemokine (C-C motif) receptor 5 [Source:MGI Symbol;Acc:MGI:107182]
ENSMUSG00000034987	Hrh2	348.2	0.42	protein_coding	13	54192129	54222432	histamine receptor H2 [Source:MGI Symbol;Acc:MGI:108482]
ENSMUSG00000037344	Slc12a9	348.7	0.38	protein_coding	5	137314558	137333597	solute carrier family 12 (potassium/chloride transporters), member 9 [Source:MGI Symbol;Acc:MGI:1933532]
ENSMUSG00000022534	Mefv	350.1	0.42	protein_coding	16	3707215	3718124	Mediterranean fever [Source:MGI Symbol;Acc:MGI:1859396]
ENSMUSG00000030403	Vasp	351.5	0.43	protein_coding	7	19256929	19271817	vasodilator-stimulated phosphoprotein [Source:MGI Symbol;Acc:MGI:109268]
ENSMUSG00000032434	Cmtm6	352.6	0.39	protein_coding	9	114731203	114749343	CKLF-like MARVEL transmembrane domain containing 6 [Source:MGI Symbol;Acc:MGI:2447165]
ENSMUSG00000074361		354.4	0.42	protein_coding	7	16234585	16244154	complement component 5a receptor 2 [Source:MGI Symbol;Acc:MGI:2442013]
ENSMUSG00000034266	Batf	355.4	0.35	protein_coding	12	85686669	85709087	basic leucine zipper transcription factor, ATF-like [Source:MGI Symbol;Acc:MGI:1859147]
ENSMUSG00000022014	Epsti1	356.2	0.38	protein_coding	14	77904239	78002656	epithelial stromal interaction 1 (breast) [Source:MGI Symbol;Acc:MGI:1915168]
ENSMUSG00000036461		357	0.43	protein_coding	14	79481194	79582476	E74-like factor 1 [Source:MGI Symbol;Acc:MGI:107180]
ENSMUSG00000029298	Gbp9	357.8	0.41	protein_coding	5	105078394	105139539	guanylate-binding protein 9 [Source:MGI Symbol;Acc:MGI:3605620]
ENSMUSG00000089832	Shkbp1	358.8	0.44	protein_coding	7	27342133	27356019	Sh3kbp1 binding protein 1 [Source:MGI Symbol;Acc:MGI:2385803]
ENSMUSG00000098608		360.6	0.4	miRNA	18	37974503	37974617	microRNA 6981 [Source:MGI Symbol;Acc:MGI:5530991]
ENSMUSG00000096727	Psmb9	360.7	0.41	protein_coding	17	34181988	34187764	proteasome (prosome, macropain) subunit, beta type 9 (large multifunctional peptidase 2) [Source:MGI Symbol;Acc:MGI:1346526]
ENSMUSG00000089647		362.1	0.44	antisense	15	6604341	6654303	predicted gene 2245 [Source:MGI Symbol;Acc:MGI:3780415]
ENSMUSG00000027508		362.7	0.46	protein_coding	3	9687479	9833679	phosphoprotein associated with glycosphingolipid microdomains 1 [Source:MGI Symbol;Acc:MGI:2443160]
ENSMUSG00000090164	BC035044	363.5	0.35	protein_coding	6	128848044	128891126	cDNA sequence BC035044 [Source:MGI Symbol;Acc:MGI:2448540]
ENSMUSG00000082630		364.3	0.39	processed_pseudogene	X	107174610	107175494	predicted gene 14834 [Source:MGI Symbol;Acc:MGI:3801979]
ENSMUSG00000037649	H2-DMa	364.7	0.37	protein_coding	17	34135182	34139101	histocompatibility 2, class II, locus DMa [Source:MGI Symbol;Acc:MGI:95921]
ENSMUSG00000048796	Cyb561d1	365.3	0.42	protein_coding	3	108195687	108201212	cytochrome b-561 domain containing 1 [Source:MGI Symbol;Acc:MGI:1919273]
ENSMUSG00000030921	Trim30a	365.5	0.42	protein_coding	7	104409025	104465193	tripartite motif-containing 30A [Source:MGI Symbol;Acc:MGI:98178]
ENSMUSG00000090272	Mndal	365.8	0.39	protein_coding	1	173857220	173942491	myeloid nuclear differentiation antigen like [Source:MGI Symbol;Acc:MGI:3780953]
ENSMUSG00000033335	Dnm2	368.3	0.43	protein_coding	9	21424908	21507759	dynamin 2 [Source:MGI Symbol;Acc:MGI:109547]
ENSMUSG00000094257		368.9	0.34	processed_pseudogene	8	94405211	94405792	adaptor-related protein complex 3, sigma 1 subunit, pseudogene 2 [Source:MGI Symbol;Acc:MGI:1929217]
ENSMUSG00000014686	Ceacam16	369.5	0.32	protein_coding	7	19852097	19861299	carcinoembryonic antigen-related cell adhesion molecule 16 [Source:MGI Symbol;Acc:MGI:2685615]
ENSMUSG00000014470	Rnf166	369.8	0.38	protein_coding	8	122466147	122476064	ring finger protein 166 [Source:MGI Symbol;Acc:MGI:1915968]
ENSMUSG00000029919	Hpgds	369.8	0.4	protein_coding	6	65117293	65144908	hematopoietic prostaglandin D synthase [Source:MGI Symbol;Acc:MGI:1859384]
ENSMUSG00000026031	Cflar	370.1	0.4	protein_coding	1	58711508	58758884	CASP8 and FADD-like apoptosis regulator [Source:MGI Symbol;Acc:MGI:1336166]
ENSMUSG00000036887	C1qa	370.1	0.35	protein_coding	4	136895917	136898803	complement component 1, q subcomponent, alpha polypeptide [Source:MGI Symbol;Acc:MGI:88223]
ENSMUSG00000034959	5031414D18Rik	370.5	0.41	protein_coding	14	75016027	75052532	RIKEN cDNA 5031414D18 gene [Source:MGI Symbol;Acc:MGI:2685590]
ENSMUSG00000004508	Gab2	370.9	0.37	protein_coding	7	97081751	97308940	growth factor receptor bound protein 2-associated protein 2 [Source:MGI Symbol;Acc:MGI:1333854]
ENSMUSG00000073145		371.4	0.44	antisense	11	11695133	11696439	predicted gene 12000 [Source:MGI Symbol;Acc:MGI:3651524]
ENSMUSG00000041354	Rgl2	372.5	0.41	protein_coding	17	33929543	33937687	ral guanine nucleotide dissociation stimulator-like 2 [Source:MGI Symbol;Acc:MGI:107483]
ENSMUSG00000075297	H60b	372.9	0.36	protein_coding	10	22158586	22288849	histocompatibility 60b [Source:MGI Symbol;Acc:MGI:3649078]
ENSMUSG00000033450	Tagap	373.6	0.37	protein_coding	17	7926000	7934897	T cell activation Rho GTPase activating protein [Source:MGI Symbol;Acc:MGI:3615484]
ENSMUSG00000057110	Cntrl	374.4	0.44	protein_coding	2	35109492	35178822	centriolin [Source:MGI Symbol;Acc:MGI:1889576]
ENSMUSG00000024513	Mbd2	374.4	0.38	protein_coding	18	70568189	70626131	methyl-CpG binding domain protein 2 [Source:MGI Symbol;Acc:MGI:1333813]
ENSMUSG00000032265	Fam46a	374.5	0.35	protein_coding	9	85320439	85327348	family with sequence similarity 46, member A [Source:MGI Symbol;Acc:MGI:2670964]
ENSMUSG00000001029	Icam2	375.2	0.36	protein_coding	11	106377656	106388075	intercellular adhesion molecule 2 [Source:MGI Symbol;Acc:MGI:96394]
ENSMUSG00000059089	Fcgr4	376.1	0.4	protein_coding	1	171018920	171029761	Fc receptor, IgG, low affinity IV [Source:MGI Symbol;Acc:MGI:2179523]
ENSMUSG00000024818		376.4	0.4	protein_coding	19	5877808	5885766	solute carrier family 25, member 45 [Source:MGI Symbol;Acc:MGI:2147731]
ENSMUSG00000016206	H2-M3	377	0.4	protein_coding	17	37270220	37274484	histocompatibility 2, M region locus 3 [Source:MGI Symbol;Acc:MGI:95915]
ENSMUSG00000040552	C3ar1	377.2	0.41	protein_coding	6	122847138	122856161	complement component 3a receptor 1 [Source:MGI Symbol;Acc:MGI:1097680]
ENSMUSG00000029004		377.2	0.43	protein_coding	5	23434441	23504235	lysine (K)-specific methyltransferase 2E [Source:MGI Symbol;Acc:MGI:1924825]
ENSMUSG00000057842	Zfp595	377.3	0.4	protein_coding	13	67312998	67332560	zinc finger protein 595 [Source:MGI Symbol;Acc:MGI:3040707]
ENSMUSG00000024190	Dusp1	377.8	0.36	protein_coding	17	26505590	26508519	dual specificity phosphatase 1 [Source:MGI Symbol;Acc:MGI:105120]
ENSMUSG00000024948	Map4k2	378	0.43	protein_coding	19	6341135	6355615	mitogen-activated protein kinase kinase kinase kinase 2 [Source:MGI Symbol;Acc:MGI:1346883]
ENSMUSG00000088211		378.3	0.3	snRNA	X	8083992	8084093	predicted gene, 22083 [Source:MGI Symbol;Acc:MGI:5451860]
ENSMUSG00000027936	Crtc2	379	0.38	protein_coding	3	90254163	90264125	CREB regulated transcription coactivator 2 [Source:MGI Symbol;Acc:MGI:1921593]
ENSMUSG00000049775	Tmsb4x	379.3	0.36	protein_coding	X	167207093	167209315	thymosin, beta 4, X chromosome [Source:MGI Symbol;Acc:MGI:99510]
ENSMUSG00000043157	Arl11	380.4	0.39	protein_coding	14	61309753	61311936	ADP-ribosylation factor-like 11 [Source:MGI Symbol;Acc:MGI:2444054]
ENSMUSG00000031129	Slc9a9	381.6	0.4	protein_coding	9	94669909	95230445	solute carrier family 9 (sodium/hydrogen exchanger), member 9 [Source:MGI Symbol;Acc:MGI:2679732]
ENSMUSG00000027829		384.7	0.44	protein_coding	3	65946151	65958249	cyclin L1 [Source:MGI Symbol;Acc:MGI:1922664]
ENSMUSG00000035673	Sbno2	384.8	0.42	protein_coding	10	80057416	80102698	strawberry notch homolog 2 (Drosophila) [Source:MGI Symbol;Acc:MGI:2448490]
ENSMUSG00000037318	Traf3ip3	385.4	0.43	protein_coding	1	193175453	193201703	TRAF3 interacting protein 3 [Source:MGI Symbol;Acc:MGI:2441706]
ENSMUSG00000089989		385.6	0.39	protein_coding	7	45131188	45136432	FMS-like tyrosine kinase 3 ligand [Source:MGI Symbol;Acc:MGI:95560]
ENSMUSG00000042423	Fbrs	385.8	0.43	protein_coding	7	127485221	127491513	fibrosin [Source:MGI Symbol;Acc:MGI:104648]
ENSMUSG00000059639	Clec4a4	386.9	0.27	protein_coding	6	122990367	123024105	C-type lectin domain family 4, member a4 [Source:MGI Symbol;Acc:MGI:3624119]
ENSMUSG00000030589	Rasgrp4	387.2	0.41	protein_coding	7	29134854	29153961	RAS guanyl releasing protein 4 [Source:MGI Symbol;Acc:MGI:2386851]
ENSMUSG00000025330	Padi4	388.3	0.35	protein_coding	4	140745865	140774236	peptidyl arginine deiminase, type IV [Source:MGI Symbol;Acc:MGI:1338898]
ENSMUSG00000004730		388.5	0.38	protein_coding	17	57358686	57483529	EGF-like module containing, mucin-like, hormone receptor-like sequence 1 [Source:MGI Symbol;Acc:MGI:106912]
ENSMUSG00000028497	Ptplad2	390.7	0.38	protein_coding	4	88396144	88438928	protein tyrosine phosphatase-like A domain containing 2 [Source:MGI Symbol;Acc:MGI:1914025]
ENSMUSG00000044092		390.7	0.4	protein_coding	5	139405280	139415623	RIKEN cDNA C130050O18 gene [Source:MGI Symbol;Acc:MGI:2442694]
ENSMUSG00000034792	Gna15	391	0.36	protein_coding	10	81502306	81524225	guanine nucleotide binding protein, alpha 15 [Source:MGI Symbol;Acc:MGI:95770]
ENSMUSG00000066682		391.8	0.39	protein_coding	5	137865829	137871758	paired immunoglobin-like type 2 receptor beta 2 [Source:MGI Symbol;Acc:MGI:2450535]
ENSMUSG00000024610	Cd74	392.9	0.36	protein_coding	18	60803848	60812646	CD74 antigen (invariant polypeptide of major histocompatibility complex, class II antigen-associated) [Source:MGI Symbol;Acc:MGI:96534]
ENSMUSG00000029771		393	0.42	protein_coding	6	29526625	29541869	interferon regulatory factor 5 [Source:MGI Symbol;Acc:MGI:1350924]
ENSMUSG00000059013	Sh2d3c	393.2	0.41	protein_coding	2	32721055	32755512	SH2 domain containing 3C [Source:MGI Symbol;Acc:MGI:1351631]
ENSMUSG00000018507		394.7	0.41	protein_coding	11	62574486	62600515	transient receptor potential cation channel, subfamily V, member 2 [Source:MGI Symbol;Acc:MGI:1341836]
ENSMUSG00000009585	Apobec3	395.4	0.39	protein_coding	15	79891659	79915906	apolipoprotein B mRNA editing enzyme, catalytic polypeptide 3 [Source:MGI Symbol;Acc:MGI:1933111]
ENSMUSG00000002963	Pnkp	395.9	0.41	protein_coding	7	44857139	44862925	polynucleotide kinase 3'- phosphatase [Source:MGI Symbol;Acc:MGI:1891698]
ENSMUSG00000070691	Runx3	396	0.38	protein_coding	4	135120652	135177990	runt related transcription factor 3 [Source:MGI Symbol;Acc:MGI:102672]
ENSMUSG00000020919		397.1	0.4	protein_coding	11	100780731	100850724	signal transducer and activator of transcription 5B [Source:MGI Symbol;Acc:MGI:103035]
ENSMUSG00000001588	Acap1	397.2	0.43	protein_coding	11	69881567	69895539	ArfGAP with coiled-coil, ankyrin repeat and PH domains 1 [Source:MGI Symbol;Acc:MGI:2388270]
ENSMUSG00000017561	Crlf3	397.5	0.38	protein_coding	11	80046493	80080991	cytokine receptor-like factor 3 [Source:MGI Symbol;Acc:MGI:1860086]
ENSMUSG00000036362	P2ry13	398.6	0.43	protein_coding	3	59207896	59210882	purinergic receptor P2Y, G-protein coupled 13 [Source:MGI Symbol;Acc:MGI:1921441]
ENSMUSG00000031389	Arhgap4	399.8	0.37	protein_coding	X	73891442	73921870	Rho GTPase activating protein 4 [Source:MGI Symbol;Acc:MGI:2159577]
ENSMUSG00000034480	Diap2	400.2	0.43	protein_coding	X	129749742	130465834	diaphanous homolog 2 (Drosophila) [Source:MGI Symbol;Acc:MGI:1858500]
ENSMUSG00000030427		400.5	0.4	protein_coding	7	3908280	3915503	leukocyte immunoglobulin-like receptor, subfamily A (with TM domain), member 6 [Source:MGI Symbol;Acc:MGI:1195969]
ENSMUSG00000002983	Relb	400.6	0.37	protein_coding	7	19606217	19629438	avian reticuloendotheliosis viral (v-rel) oncogene related B [Source:MGI Symbol;Acc:MGI:103289]
ENSMUSG00000004054	Map3k11	401.2	0.42	protein_coding	19	5689131	5702862	mitogen-activated protein kinase kinase kinase 11 [Source:MGI Symbol;Acc:MGI:1346880]
ENSMUSG00000049076	Acap2	401.3	0.38	protein_coding	16	31092413	31201238	ArfGAP with coiled-coil, ankyrin repeat and PH domains 2 [Source:MGI Symbol;Acc:MGI:1925868]
ENSMUSG00000021895	Arhgef3	402.1	0.36	protein_coding	14	27238039	27403904	Rho guanine nucleotide exchange factor (GEF) 3 [Source:MGI Symbol;Acc:MGI:1918954]
ENSMUSG00000024858	Adrbk1	402.7	0.4	protein_coding	19	4286001	4306222	adrenergic receptor kinase, beta 1 [Source:MGI Symbol;Acc:MGI:87940]
ENSMUSG00000015133	LOC102641899	403.7	0.34	protein_coding	7	66226912	66388350	leucine-rich repeat kinase 1 [Source:MGI Symbol;Acc:MGI:2142227]
ENSMUSG00000064704		404.1	0.3
ENSMUSG00000031833	Mast3	405	0.4	protein_coding	8	70778117	70792433	microtubule associated serine/threonine kinase 3 [Source:MGI Symbol;Acc:MGI:2683541]
ENSMUSG00000048534	Amica1	405.5	0.39	protein_coding	9	45079183	45108530	adhesion molecule, interacts with CXADR antigen 1 [Source:MGI Symbol;Acc:MGI:2685484]
ENSMUSG00000040701		406	0.4	protein_coding	14	55098578	55106593	adaptor protein complex AP-1, gamma 2 subunit [Source:MGI Symbol;Acc:MGI:1328307]
ENSMUSG00000048498	Cd300e	407.2	0.34	protein_coding	11	115051917	115062177	CD300e antigen [Source:MGI Symbol;Acc:MGI:2387602]
ENSMUSG00000022969	Il10rb	407.8	0.39	protein_coding	16	91406164	91425834	interleukin 10 receptor, beta [Source:MGI Symbol;Acc:MGI:109380]
ENSMUSG00000087624		410.4	0.39	lincRNA	2	167782053	167783486	RIKEN cDNA 9230111E07 gene [Source:MGI Symbol;Acc:MGI:1924998]
ENSMUSG00000027639	Samhd1	410.6	0.4	protein_coding	2	157097533	157135265	SAM domain and HD domain, 1 [Source:MGI Symbol;Acc:MGI:1927468]
ENSMUSG00000024855	Pacs1	413.7	0.39	protein_coding	19	5133688	5273119	phosphofurin acidic cluster sorting protein 1 [Source:MGI Symbol;Acc:MGI:1277113]
ENSMUSG00000034041	Lyl1	413.9	0.37	protein_coding	8	84701457	84704715	lymphoblastomic leukemia 1 [Source:MGI Symbol;Acc:MGI:96891]
ENSMUSG00000042817	Flt3	414.2	0.29	protein_coding	5	147330741	147400489	FMS-like tyrosine kinase 3 [Source:MGI Symbol;Acc:MGI:95559]
ENSMUSG00000065389		414.6	0.39	snRNA	7	110003578	110003718	predicted gene, 23100 [Source:MGI Symbol;Acc:MGI:5452877]
ENSMUSG00000085129		415	0.38	lincRNA	2	166447451	166459232	RIKEN cDNA 5031425F14 gene [Source:MGI Symbol;Acc:MGI:2442533]
ENSMUSG00000025163	Cd7	415.1	0.31	protein_coding	11	121036747	121039418	CD7 antigen [Source:MGI Symbol;Acc:MGI:88344]
ENSMUSG00000029082	Bst1	415.4	0.37	protein_coding	5	43818886	43843247	bone marrow stromal cell antigen 1 [Source:MGI Symbol;Acc:MGI:105370]
ENSMUSG00000097636		416.3	0.39	lincRNA	19	53441212	53464796	RIKEN cDNA 5830416P10 gene [Source:MGI Symbol;Acc:MGI:1922001]
ENSMUSG00000078933		416.7	0.19
ENSMUSG00000084806		417.1	0.36	lincRNA	X	167088093	167102090	predicted gene 15232 [Source:MGI Symbol;Acc:MGI:3705117]
ENSMUSG00000052837	Junb	417.3	0.39	protein_coding	8	84976909	84978748	jun B proto-oncogene [Source:MGI Symbol;Acc:MGI:96647]
ENSMUSG00000020700	Map3k3	417.7	0.4	protein_coding	11	106084613	106155446	mitogen-activated protein kinase kinase kinase 3 [Source:MGI Symbol;Acc:MGI:1346874]
ENSMUSG00000000244	Tspan32	417.9	0.37	protein_coding	7	143005046	143019644	tetraspanin 32 [Source:MGI Symbol;Acc:MGI:1350360]
ENSMUSG00000097108		418.2	0.37	lincRNA	10	22212653	22217241	predicted gene, 26581 [Source:MGI Symbol;Acc:MGI:5477075]
ENSMUSG00000010142		420.4	0.4	protein_coding	11	61126755	61149372	tumor necrosis factor receptor superfamily, member 13b [Source:MGI Symbol;Acc:MGI:1889411]
ENSMUSG00000045382	Cxcr4	421	0.39	protein_coding	1	128588199	128592293	chemokine (C-X-C motif) receptor 4 [Source:MGI Symbol;Acc:MGI:109563]
ENSMUSG00000068243		421	0.32	processed_pseudogene	X	8047229	8047399	predicted pseudogene 7079 [Source:MGI Symbol;Acc:MGI:3643105]
ENSMUSG00000093684		423.3	0.3	miRNA	14	79562167	79562292	predicted gene, 27857 [Source:MGI Symbol;Acc:MGI:5531239]
ENSMUSG00000073490	AI607873	423.3	0.38	protein_coding	1	173723430	173741809	expressed sequence AI607873 [Source:MGI Symbol;Acc:MGI:2138302]
ENSMUSG00000083046		423.7	0.34	processed_pseudogene	X	68782640	68782867	predicted gene 14699 [Source:MGI Symbol;Acc:MGI:3705408]
ENSMUSG00000020100	Slc29a3	424	0.42	protein_coding	10	60712072	60752794	solute carrier family 29 (nucleoside transporters), member 3 [Source:MGI Symbol;Acc:MGI:1918529]
ENSMUSG00000028709	Mob3c	425	0.35	protein_coding	4	115828092	115836185	MOB kinase activator 3C [Source:MGI Symbol;Acc:MGI:2140623]
ENSMUSG00000031367	Ap1s2	426.2	0.32	protein_coding	X	163909017	163933666	adaptor-related protein complex 1, sigma 2 subunit [Source:MGI Symbol;Acc:MGI:1889383]
ENSMUSG00000042190	Cmklr1	426.2	0.34	protein_coding	5	113612354	113650426	chemokine-like receptor 1 [Source:MGI Symbol;Acc:MGI:109603]
ENSMUSG00000025225		426.3	0.37	protein_coding	19	46304737	46312090	nuclear factor of kappa light polypeptide gene enhancer in B cells 2, p49/p100 [Source:MGI Symbol;Acc:MGI:1099800]
ENSMUSG00000030149	Klrk1	427.3	0.34	protein_coding	6	129610323	129623864	killer cell lectin-like receptor subfamily K, member 1 [Source:MGI Symbol;Acc:MGI:1196250]
ENSMUSG00000055546	Timd4	427.4	0.33	protein_coding	11	46810800	46844332	T cell immunoglobulin and mucin domain containing 4 [Source:MGI Symbol;Acc:MGI:2445125]
ENSMUSG00000039005	Tlr4	427.8	0.39	protein_coding	4	66827584	66930284	toll-like receptor 4 [Source:MGI Symbol;Acc:MGI:96824]
ENSMUSG00000037553	Zdhhc18	428.2	0.4	protein_coding	4	133605299	133650154	zinc finger, DHHC domain containing 18 [Source:MGI Symbol;Acc:MGI:3527792]
ENSMUSG00000092222		428.2	0.33	lincRNA	17	34249057	34250264	predicted gene 20506 [Source:MGI Symbol;Acc:MGI:5141971]
ENSMUSG00000003382	Etv3	428.3	0.35	protein_coding	3	87525407	87540156	ets variant 3 [Source:MGI Symbol;Acc:MGI:1350926]
ENSMUSG00000005465	Il27ra	429.3	0.4	protein_coding	8	84030287	84042575	interleukin 27 receptor, alpha [Source:MGI Symbol;Acc:MGI:1355318]
ENSMUSG00000006731	B4galnt1	429.5	0.38	protein_coding	10	127165156	127172340	beta-1,4-N-acetyl-galactosaminyl transferase 1 [Source:MGI Symbol;Acc:MGI:1342057]
ENSMUSG00000063439	B9d2	430.5	0.34	protein_coding	7	25681158	25686558	B9 protein domain 2 [Source:MGI Symbol;Acc:MGI:2387643]
ENSMUSG00000006127	Inpp5k	431	0.35	protein_coding	11	75630988	75648871	inositol polyphosphate 5-phosphatase K [Source:MGI Symbol;Acc:MGI:1194899]
ENSMUSG00000008318	Relt	432	0.38	protein_coding	7	100845848	100863446	RELT tumor necrosis factor receptor [Source:MGI Symbol;Acc:MGI:2443373]
ENSMUSG00000083237		432.7	0.37	processed_pseudogene	11	114908731	114909185	predicted gene 11698 [Source:MGI Symbol;Acc:MGI:3649375]
ENSMUSG00000024174	Pot1b	435	0.36	protein_coding	17	55652025	55712628	protection of telomeres 1B [Source:MGI Symbol;Acc:MGI:1920086]
ENSMUSG00000041797	Abca9	437	0.43	protein_coding	11	110100749	110168196	ATP-binding cassette, sub-family A (ABC1), member 9 [Source:MGI Symbol;Acc:MGI:2386796]
ENSMUSG00000022377	Asap1	437.3	0.34	protein_coding	15	64086857	64382919	ArfGAP with SH3 domain, ankyrin repeat and PH domain1 [Source:MGI Symbol;Acc:MGI:1342335]
ENSMUSG00000080485		437.4	0.32	miRNA	16	3927200	3927287	predicted gene, 23493 [Source:MGI Symbol;Acc:MGI:5453270]
ENSMUSG00000074203		437.5	0.29	protein_coding	8	84723007	84726844	RIKEN cDNA G430095P16 gene [Source:MGI Symbol;Acc:MGI:3588227]
ENSMUSG00000056498	Tmem154	438.4	0.39	protein_coding	3	84666192	84704575	transmembrane protein 154 [Source:MGI Symbol;Acc:MGI:2444725]
ENSMUSG00000038271		438.5	0.35	protein_coding	6	125145241	125161782	intermediate filament family orphan 1 [Source:MGI Symbol;Acc:MGI:2444516]
ENSMUSG00000030154	Klrb1f	439.3	0.27	protein_coding	6	129045901	129057471	killer cell lectin-like receptor subfamily B member 1F [Source:MGI Symbol;Acc:MGI:2442965]
ENSMUSG00000000078	Klf6	439.6	0.37	protein_coding	13	5861489	5870393	Kruppel-like factor 6 [Source:MGI Symbol;Acc:MGI:1346318]
ENSMUSG00000029605	Oas1b	440.7	0.37	polymorphic_pseudogene	5	120812635	120824163	2'-5' oligoadenylate synthetase 1B [Source:MGI Symbol;Acc:MGI:97430]
ENSMUSG00000060538	Tmem219	441	0.37	protein_coding	7	126886171	126922917	transmembrane protein 219 [Source:MGI Symbol;Acc:MGI:1915992]
ENSMUSG00000029650		442	0.3	protein_coding	5	147878437	147894815	solute carrier family 46, member 3 [Source:MGI Symbol;Acc:MGI:1918956]
ENSMUSG00000085684		442.3	0.42	processed_transcript	11	33973961	34098554	RIKEN cDNA 4930469K13 gene [Source:MGI Symbol;Acc:MGI:1924124]
ENSMUSG00000028708		442.6	0.36	protein_coding	4	115839198	115879250	MAP kinase-interacting serine/threonine kinase 1 [Source:MGI Symbol;Acc:MGI:894316]
ENSMUSG00000041926	Rnpep	443.1	0.38	protein_coding	1	135262712	135284084	arginyl aminopeptidase (aminopeptidase B) [Source:MGI Symbol;Acc:MGI:2384902]
ENSMUSG00000037410	Tbc1d2b	443.3	0.36	protein_coding	9	90202027	90270804	TBC1 domain family, member 2B [Source:MGI Symbol;Acc:MGI:1914266]
ENSMUSG00000026029		444	0.35	protein_coding	1	58795374	58847503	caspase 8 [Source:MGI Symbol;Acc:MGI:1261423]
ENSMUSG00000021298	Gpr132	446	0.38	protein_coding	12	112850876	112860916	G protein-coupled receptor 132 [Source:MGI Symbol;Acc:MGI:1890220]
ENSMUSG00000070315		446.9	0.37	processed_transcript	9	35116728	35130922	RIKEN cDNA 4930581F22 gene [Source:MGI Symbol;Acc:MGI:1926184]
ENSMUSG00000095028	Sirpb1b	447.4	0.38	protein_coding	3	15495751	15575065	signal-regulatory protein beta 1B [Source:MGI Symbol;Acc:MGI:3779828]
ENSMUSG00000082141		448.4	0.35	unprocessed_pseudogene	4	63350411	63353846	predicted gene 11212 [Source:MGI Symbol;Acc:MGI:3651243]
ENSMUSG00000097354		448.5	0.37	lincRNA	6	129208412	129237982	RIKEN cDNA 2310001H17 gene [Source:MGI Symbol;Acc:MGI:1923682]
ENSMUSG00000029723	Tsc22d4	449.6	0.39	protein_coding	5	137745730	137768450	TSC22 domain family, member 4 [Source:MGI Symbol;Acc:MGI:1926079]
ENSMUSG00000029119	Man2b2	450	0.37	protein_coding	5	36806921	36830653	mannosidase 2, alpha B2 [Source:MGI Symbol;Acc:MGI:1195262]
ENSMUSG00000084797		450.7	0.35	lincRNA	2	167777467	167782569	predicted gene 14321 [Source:MGI Symbol;Acc:MGI:3701951]
ENSMUSG00000055447	Cd47	451.7	0.37	protein_coding	16	49855618	49915010	CD47 antigen (Rh-related antigen, integrin-associated signal transducer) [Source:MGI Symbol;Acc:MGI:96617]
ENSMUSG00000096931		452	0.31	lincRNA	6	128843786	128846959	predicted gene, 26656 [Source:MGI Symbol;Acc:MGI:5477150]
ENSMUSG00000056130	Ticam2	452	0.41	protein_coding	18	46559155	46574533	toll-like receptor adaptor molecule 2 [Source:MGI Symbol;Acc:MGI:3040056]
ENSMUSG00000087187		452.4	0.33	lincRNA	2	36216777	36222934	predicted gene 13431 [Source:MGI Symbol;Acc:MGI:3650776]
ENSMUSG00000045917	6330416G13Rik	453.3	0.38	protein_coding	4	63558781	63586357	RIKEN cDNA 6330416G13 gene [Source:MGI Symbol;Acc:MGI:1913920]
ENSMUSG00000035021	Baz1a	454.4	0.35	protein_coding	12	54892989	55014348	bromodomain adjacent to zinc finger domain 1A [Source:MGI Symbol;Acc:MGI:1309478]
ENSMUSG00000018476	Kdm6b	455.3	0.35	protein_coding	11	69398508	69413675	KDM1 lysine (K)-specific demethylase 6B [Source:MGI Symbol;Acc:MGI:2448492]
ENSMUSG00000042625	Safb2	455.4	0.4	protein_coding	17	56560965	56584585	scaffold attachment factor B2 [Source:MGI Symbol;Acc:MGI:2146808]
ENSMUSG00000032020	Ubash3b	455.7	0.33	protein_coding	9	41011098	41161697	ubiquitin associated and SH3 domain containing, B [Source:MGI Symbol;Acc:MGI:1920078]
ENSMUSG00000097576		455.8	0.33	lincRNA	16	38451982	38453493	RIKEN cDNA D930030I03 gene [Source:MGI Symbol;Acc:MGI:2444245]
ENSMUSG00000049323	Smcr8	455.8	0.39	protein_coding	11	60777524	60788287	Smith-Magenis syndrome chromosome region, candidate 8 homolog (human) [Source:MGI Symbol;Acc:MGI:2444720]
ENSMUSG00000025743	Sdc3	456.1	0.35	protein_coding	4	130792537	130826319	syndecan 3 [Source:MGI Symbol;Acc:MGI:1349163]
ENSMUSG00000060802	B2m	457	0.37	protein_coding	2	122147686	122153083	beta-2 microglobulin [Source:MGI Symbol;Acc:MGI:88127]
ENSMUSG00000021127	Zfp36l1	457.5	0.31	protein_coding	12	80107760	80113013	zinc finger protein 36, C3H type-like 1 [Source:MGI Symbol;Acc:MGI:107946]
ENSMUSG00000021224	Numb	458.2	0.37	protein_coding	12	83794034	83921934	numb gene homolog (Drosophila) [Source:MGI Symbol;Acc:MGI:107423]
ENSMUSG00000029580	Actb	461.3	0.34	protein_coding	5	142903115	142906754	actin, beta [Source:MGI Symbol;Acc:MGI:87904]
ENSMUSG00000090016		462	0.36	antisense	13	54219453	54223023	predicted gene 16578 [Source:MGI Symbol;Acc:MGI:4414998]
ENSMUSG00000025188	Hps1	462.7	0.4	protein_coding	19	42755105	42779978	Hermansky-Pudlak syndrome 1 homolog (human) [Source:MGI Symbol;Acc:MGI:2177763]
ENSMUSG00000025804	Ccr1	462.9	0.38	protein_coding	9	123962126	123968692	chemokine (C-C motif) receptor 1 [Source:MGI Symbol;Acc:MGI:104618]
ENSMUSG00000044786	Zfp36	463.2	0.41	protein_coding	7	28376784	28379255	zinc finger protein 36 [Source:MGI Symbol;Acc:MGI:99180]
ENSMUSG00000074873		463.3	0.29	protein_coding	19	41593363	41596158	expressed sequence AI606181 [Source:MGI Symbol;Acc:MGI:2147586]
ENSMUSG00000097944		464.1	0.37	lincRNA	8	120101582	120103904	RIKEN cDNA A130014A01 gene [Source:MGI Symbol;Acc:MGI:3028043]
ENSMUSG00000034422	Parp14	464.2	0.36	protein_coding	16	35832874	35871544	poly (ADP-ribose) polymerase family, member 14 [Source:MGI Symbol;Acc:MGI:1919489]
ENSMUSG00000072573		464.4	0.32	protein_coding	5	134676490	134680145	predicted gene 10369 [Source:MGI Symbol;Acc:MGI:3642774]
ENSMUSG00000052142	Rasal3	464.8	0.42	protein_coding	17	32390659	32403583	RAS protein activator like 3 [Source:MGI Symbol;Acc:MGI:2444128]
ENSMUSG00000087518		464.9	0.31	antisense	2	62357071	62470913	predicted gene 13561 [Source:MGI Symbol;Acc:MGI:3651674]
ENSMUSG00000056201	Cfl1	466.2	0.37	protein_coding	19	5490485	5494029	cofilin 1, non-muscle [Source:MGI Symbol;Acc:MGI:101757]
ENSMUSG00000085761		466.6	0.33	antisense	4	142017898	142028996	RIKEN cDNA 4930455G09 gene [Source:MGI Symbol;Acc:MGI:1926167]
ENSMUSG00000007041	Clic1	467.7	0.35	protein_coding	17	35049966	35058749	chloride intracellular channel 1 [Source:MGI Symbol;Acc:MGI:2148924]
ENSMUSG00000025279	Dnase1l3	467.7	0.32	protein_coding	14	7964533	7994573	deoxyribonuclease 1-like 3 [Source:MGI Symbol;Acc:MGI:1314633]
ENSMUSG00000090185		468.1	0.3	antisense	12	103336906	103348057	predicted gene 15523 [Source:MGI Symbol;Acc:MGI:3782970]
ENSMUSG00000031295	Phka2	468.2	0.37	protein_coding	X	160502166	160598878	phosphorylase kinase alpha 2 [Source:MGI Symbol;Acc:MGI:97577]
ENSMUSG00000029826	Zc3hav1	469.4	0.37	protein_coding	6	38305286	38354603	zinc finger CCCH type, antiviral 1 [Source:MGI Symbol;Acc:MGI:1926031]
ENSMUSG00000022818	Cyp2ab1	469.8	0.33	protein_coding	16	20308387	20323065	cytochrome P450, family 2, subfamily ab, polypeptide 1 [Source:MGI Symbol;Acc:MGI:3644957]
ENSMUSG00000047798	Cd300lf	471.7	0.38	protein_coding	11	115116214	115133992	CD300 antigen like family member F [Source:MGI Symbol;Acc:MGI:2442359]
ENSMUSG00000023947	Nfkbie	472	0.38	protein_coding	17	45555716	45563169	nuclear factor of kappa light polypeptide gene enhancer in B cells inhibitor, epsilon [Source:MGI Symbol;Acc:MGI:1194908]
ENSMUSG00000090246		472.4	0.29	antisense	1	85641222	85650585	predicted gene 17017 [Source:MGI Symbol;Acc:MGI:4820558]
ENSMUSG00000042507		474	0.39	protein_coding	12	84149176	84218881	ELM2 and Myb/SANT-like domain containing 1 [Source:MGI Symbol;Acc:MGI:2685106]
ENSMUSG00000029373	Pf4	474.2	0.33	protein_coding	5	90772435	90773381	platelet factor 4 [Source:MGI Symbol;Acc:MGI:1888711]
ENSMUSG00000018924	Alox15	474.4	0.32	protein_coding	11	70344152	70352031	arachidonate 15-lipoxygenase [Source:MGI Symbol;Acc:MGI:87997]
ENSMUSG00000096991		475.6	0.39	lincRNA	10	63292286	63295793	predicted gene, 26789 [Source:MGI Symbol;Acc:MGI:5477283]
ENSMUSG00000091576		476.2	0.37
ENSMUSG00000030365	Clec2i	477.4	0.36	protein_coding	6	128887588	128898167	C-type lectin domain family 2, member i [Source:MGI Symbol;Acc:MGI:2136650]
ENSMUSG00000029465	Arpc3	479.7	0.35	protein_coding	5	122391878	122406179	actin related protein 2/3 complex, subunit 3 [Source:MGI Symbol;Acc:MGI:1928375]
ENSMUSG00000026580	Selp	479.8	0.32	protein_coding	1	164115264	164150026	selectin, platelet [Source:MGI Symbol;Acc:MGI:98280]
ENSMUSG00000063268		480.7	0.38	protein_coding	15	76231174	76243441	poly (ADP-ribose) polymerase family, member 10 [Source:MGI Symbol;Acc:MGI:3712326]
ENSMUSG00000015854	Cd5l	480.7	0.32	protein_coding	3	87357881	87371073	CD5 antigen-like [Source:MGI Symbol;Acc:MGI:1334419]
ENSMUSG00000030748	Il4ra	482.1	0.36	protein_coding	7	125552282	125579472	interleukin 4 receptor, alpha [Source:MGI Symbol;Acc:MGI:105367]
ENSMUSG00000026357	Rgs18	482.2	0.33	protein_coding	1	144752683	144775435	regulator of G-protein signaling 18 [Source:MGI Symbol;Acc:MGI:1927498]
ENSMUSG00000032175	Tyk2	482.6	0.38	protein_coding	9	21104069	21127346	tyrosine kinase 2 [Source:MGI Symbol;Acc:MGI:1929470]
ENSMUSG00000050721	Plekho2	482.9	0.39	protein_coding	9	65554386	65580040	pleckstrin homology domain containing, family O member 2 [Source:MGI Symbol;Acc:MGI:2143132]
ENSMUSG00000019872	Smpdl3a	483.6	0.35	protein_coding	10	57794335	57811830	sphingomyelin phosphodiesterase, acid-like 3A [Source:MGI Symbol;Acc:MGI:1931437]
ENSMUSG00000097714		484.3	0.21	lincRNA	17	28522381	28523148	predicted gene, 20109 [Source:MGI Symbol;Acc:MGI:5012294]
ENSMUSG00000024451	Arap3	484.5	0.36	protein_coding	18	37972624	37997574	ArfGAP with RhoGAP domain, ankyrin repeat and PH domain 3 [Source:MGI Symbol;Acc:MGI:2147274]
ENSMUSG00000078763	Slfn1	484.7	0.37	protein_coding	11	83116849	83122670	schlafen 1 [Source:MGI Symbol;Acc:MGI:1313259]
ENSMUSG00000022508	Bcl6	485.2	0.36	protein_coding	16	23965052	23988852	B cell leukemia/lymphoma 6 [Source:MGI Symbol;Acc:MGI:107187]
ENSMUSG00000052749	LOC102640171	485.4	0.38	protein_coding	7	104355382	104369884	tripartite motif-containing 30B [Source:MGI Symbol;Acc:MGI:4821256]
ENSMUSG00000032750	Gab3	486.5	0.31	protein_coding	X	74966843	75085458	growth factor receptor bound protein 2-associated protein 3 [Source:MGI Symbol;Acc:MGI:2387324]
ENSMUSG00000028382	Ptbp3	487.4	0.36	protein_coding	4	59471868	59549364	polypyrimidine tract binding protein 3 [Source:MGI Symbol;Acc:MGI:1923334]
ENSMUSG00000082828		490.6	0.4	processed_pseudogene	10	81504473	81504766	predicted gene 16106 [Source:MGI Symbol;Acc:MGI:3801781]
ENSMUSG00000038642	Ctss	490.9	0.37	protein_coding	3	95526786	95556403	cathepsin S [Source:MGI Symbol;Acc:MGI:107341]
ENSMUSG00000015312	Gadd45b	491.5	0.32	protein_coding	10	80930091	80932204	growth arrest and DNA-damage-inducible 45 beta [Source:MGI Symbol;Acc:MGI:107776]
ENSMUSG00000033857	Engase	493	0.32	protein_coding	11	118476829	118489209	endo-beta-N-acetylglucosaminidase [Source:MGI Symbol;Acc:MGI:2443788]
ENSMUSG00000030474	Siglece	493.1	0.37	protein_coding	7	43651070	43660161	sialic acid binding Ig-like lectin E [Source:MGI Symbol;Acc:MGI:1932475]
ENSMUSG00000040528	Milr1	493.2	0.38	protein_coding	11	106751226	106768794	mast cell immunoglobulin like receptor 1 [Source:MGI Symbol;Acc:MGI:2685731]
ENSMUSG00000098580		494.1	0.35	miRNA	4	149655504	149655567	microRNA 7023 [Source:MGI Symbol;Acc:MGI:5531294]
ENSMUSG00000097860		494.3	0.41	lincRNA	4	3678117	3689548	predicted gene, 26857 [Source:MGI Symbol;Acc:MGI:5477351]
ENSMUSG00000020399	Havcr2	495.1	0.41	protein_coding	11	46454935	46481255	hepatitis A virus cellular receptor 2 [Source:MGI Symbol;Acc:MGI:2159682]
ENSMUSG00000017781	Pitpna	496.7	0.35	protein_coding	11	75588097	75628804	phosphatidylinositol transfer protein, alpha [Source:MGI Symbol;Acc:MGI:99887]
ENSMUSG00000034708	Grn	497.3	0.39	protein_coding	11	102430315	102437048	granulin [Source:MGI Symbol;Acc:MGI:95832]
ENSMUSG00000006014	Prg4	498	0.31	protein_coding	1	150449412	150466165	proteoglycan 4 (megakaryocyte stimulating factor, articular superficial zone protein) [Source:MGI Symbol;Acc:MGI:1891344]
ENSMUSG00000019876		499.7	0.31	protein_coding	10	57631981	57741112	protein kinase inhibitor beta, cAMP dependent, testis specific [Source:MGI Symbol;Acc:MGI:101937]
ENSMUSG00000039316	Rftn1	499.9	0.36	protein_coding	17	49992257	50190674	raftlin lipid raft linker 1 [Source:MGI Symbol;Acc:MGI:1923688]
ENSMUSG00000020611	Gna13	503	0.36	protein_coding	11	109362831	109401369	guanine nucleotide binding protein, alpha 13 [Source:MGI Symbol;Acc:MGI:95768]
ENSMUSG00000035596	Mboat7	503.2	0.37	protein_coding	7	3677790	3693523	membrane bound O-acyltransferase domain containing 7 [Source:MGI Symbol;Acc:MGI:1924832]
ENSMUSG00000071068	Treml2	503.7	0.37	protein_coding	17	48300038	48312534	triggering receptor expressed on myeloid cells-like 2 [Source:MGI Symbol;Acc:MGI:2147038]
ENSMUSG00000055216		504	0.4	pseudogene	4	3806635	3808751	RIKEN cDNA 9430025C20 gene [Source:MGI Symbol;Acc:MGI:3045277]
ENSMUSG00000096334		505.4	0.3
ENSMUSG00000045404		505.8	0.35	protein_coding	12	99964499	100062682	potassium channel, subfamily K, member 13 [Source:MGI Symbol;Acc:MGI:2384976]
ENSMUSG00000098465		506.6	0.36	miRNA	8	83723878	83723984	microRNA 1668 [Source:MGI Symbol;Acc:MGI:5530972]
ENSMUSG00000035011	Zbtb7a	507.1	0.37	protein_coding	10	81135220	81152995	zinc finger and BTB domain containing 7a [Source:MGI Symbol;Acc:MGI:1335091]
ENSMUSG00000097586		508.6	0.33	processed_pseudogene	10	22281454	22281736	predicted gene, 26528 [Source:MGI Symbol;Acc:MGI:5477022]
ENSMUSG00000040272		508.8	0.41	protein_coding	2	93833467	93849943	1-aminocyclopropane-1-carboxylate synthase (non-functional) [Source:MGI Symbol;Acc:MGI:1919717]
ENSMUSG00000032688	Malt1	510	0.34	protein_coding	18	65430963	65478823	mucosa associated lymphoid tissue lymphoma translocation gene 1 [Source:MGI Symbol;Acc:MGI:2445027]
ENSMUSG00000030124	Lag3	510.1	0.29	protein_coding	6	124904361	124911705	lymphocyte-activation gene 3 [Source:MGI Symbol;Acc:MGI:106588]
ENSMUSG00000026068	Il18rap	511.5	0.33	protein_coding	1	40515362	40551705	interleukin 18 receptor accessory protein [Source:MGI Symbol;Acc:MGI:1338888]
ENSMUSG00000038058		512.9	0.33	protein_coding	6	54923942	54972612	nucleotide-binding oligomerization domain containing 1 [Source:MGI Symbol;Acc:MGI:1341839]
ENSMUSG00000097534		513.9	0.39	lincRNA	8	46730972	46739515	predicted gene, 16675 [Source:MGI Symbol;Acc:MGI:4439599]
ENSMUSG00000029720		516	0.38	protein_coding	5	137629175	137642899	predicted gene 20605 [Source:MGI Symbol;Acc:MGI:5306917]
ENSMUSG00000020476	Dbnl	516.2	0.35	protein_coding	11	5788488	5800962	drebrin-like [Source:MGI Symbol;Acc:MGI:700006]
ENSMUSG00000030557	Mef2a	517.9	0.37	protein_coding	7	67231163	67372858	myocyte enhancer factor 2A [Source:MGI Symbol;Acc:MGI:99532]
ENSMUSG00000030144	Clec4d	517.9	0.37	protein_coding	6	123262107	123275268	C-type lectin domain family 4, member d [Source:MGI Symbol;Acc:MGI:1298389]
ENSMUSG00000030165	Klrd1	518	0.26	protein_coding	6	129591782	129598775	killer cell lectin-like receptor, subfamily D, member 1 [Source:MGI Symbol;Acc:MGI:1196275]
ENSMUSG00000085223		518.3	0.35	lincRNA	4	62705981	62725737	predicted gene 11210 [Source:MGI Symbol;Acc:MGI:3650633]
ENSMUSG00000041849	Card6	518.7	0.37	protein_coding	15	5095981	5108539	caspase recruitment domain family, member 6 [Source:MGI Symbol;Acc:MGI:3032959]
ENSMUSG00000082433		518.9	0.36	processed_pseudogene	13	111882393	111884177	predicted gene 9025 [Source:MGI Symbol;Acc:MGI:3646679]
ENSMUSG00000020253	Ppm1m	519	0.34	protein_coding	9	106194172	106199746	protein phosphatase 1M [Source:MGI Symbol;Acc:MGI:1915155]
ENSMUSG00000037266	Rsrp1	519.4	0.34	protein_coding	4	134923592	134927671	arginine/serine rich protein 1 [Source:MGI Symbol;Acc:MGI:106498]
ENSMUSG00000025232	Hexa	519.6	0.37	protein_coding	9	59539667	59565105	hexosaminidase A [Source:MGI Symbol;Acc:MGI:96073]
ENSMUSG00000058728		520.6	0.3	protein_coding	11	114956116	114969157	CD300C antigen [Source:MGI Symbol;Acc:MGI:3032626]
ENSMUSG00000071042		521.3	0.4	protein_coding	17	75435905	75529043	RAS, guanyl releasing protein 3 [Source:MGI Symbol;Acc:MGI:3028579]
ENSMUSG00000055024	Ep300	521.5	0.38	protein_coding	15	81585351	81652072	E1A binding protein p300 [Source:MGI Symbol;Acc:MGI:1276116]
ENSMUSG00000073421	H2-Ab1	523.4	0.31	protein_coding	17	34263209	34269418	histocompatibility 2, class II antigen A, beta 1 [Source:MGI Symbol;Acc:MGI:103070]
ENSMUSG00000024677	Ms4a6b	523.5	0.35	protein_coding	19	11516512	11531256	membrane-spanning 4-domains, subfamily A, member 6B [Source:MGI Symbol;Acc:MGI:1917024]
ENSMUSG00000080873		523.6	0.28	processed_pseudogene	2	90747616	90747963	ribosomal protein L30, pseudogene 3 [Source:MGI Symbol;Acc:MGI:1321401]
ENSMUSG00000026390	Marco	524.7	0.3	protein_coding	1	120474538	120505024	macrophage receptor with collagenous structure [Source:MGI Symbol;Acc:MGI:1309998]
ENSMUSG00000083533		525.1	0.19	processed_pseudogene	2	34964877	34964904	predicted gene 13450 [Source:MGI Symbol;Acc:MGI:3650133]
ENSMUSG00000064090		525.9	0.32	protein_coding	11	26471322	26593999	vaccinia related kinase 2 [Source:MGI Symbol;Acc:MGI:1917172]
ENSMUSG00000073411	H2-L	526.9	0.37	protein_coding	17	35262730	35267499	histocompatibility 2, D region locus 1 [Source:MGI Symbol;Acc:MGI:95896]
ENSMUSG00000063180		527.4	0.29	protein_coding	13	73988963	73989148	predicted gene 10126 [Source:MGI Symbol;Acc:MGI:3809072]
ENSMUSG00000048779	P2ry6	528.9	0.35	protein_coding	7	100937638	100964391	pyrimidinergic receptor P2Y, G-protein coupled, 6 [Source:MGI Symbol;Acc:MGI:2673874]
ENSMUSG00000093256		529	0.27	miRNA	16	90953795	90953868	predicted gene, 22933 [Source:MGI Symbol;Acc:MGI:5452710]
ENSMUSG00000023078	Cxcl13	529.7	0.29	protein_coding	5	95956928	95961067	chemokine (C-X-C motif) ligand 13 [Source:MGI Symbol;Acc:MGI:1888499]
ENSMUSG00000003484	Cyp4f18	529.7	0.36	protein_coding	8	71988482	72009626	cytochrome P450, family 4, subfamily f, polypeptide 18 [Source:MGI Symbol;Acc:MGI:1919304]
ENSMUSG00000045980	Tmem104	530.2	0.35	protein_coding	11	115187487	115247023	transmembrane protein 104 [Source:MGI Symbol;Acc:MGI:2444222]
ENSMUSG00000067370	B3galt4	531.9	0.34	protein_coding	17	33949909	33951477	UDP-Gal:betaGlcNAc beta 1,3-galactosyltransferase, polypeptide 4 [Source:MGI Symbol;Acc:MGI:1859517]
ENSMUSG00000037759	Ptger2	532	0.33	protein_coding	14	44988195	45003820	prostaglandin E receptor 2 (subtype EP2) [Source:MGI Symbol;Acc:MGI:97794]
ENSMUSG00000096630	Vmn2r26	532.2	0.3	protein_coding	6	124024758	124062035	vomeronasal 2, receptor 26 [Source:MGI Symbol;Acc:MGI:2678394]
ENSMUSG00000021880	Rnase6	532.8	0.35	protein_coding	14	51129068	51131122	ribonuclease, RNase A family, 6 [Source:MGI Symbol;Acc:MGI:1925666]
ENSMUSG00000090399		532.9	0.3	lincRNA	1	135606447	135688105	neuron navigator 1 [Source:MGI Symbol;Acc:MGI:2183683]
ENSMUSG00000037337	Map4k1	534	0.38	protein_coding	7	28982854	29003279	mitogen-activated protein kinase kinase kinase kinase 1 [Source:MGI Symbol;Acc:MGI:1346882]
ENSMUSG00000027287	Snap23	534.7	0.33	protein_coding	2	120567671	120601255	synaptosomal-associated protein 23 [Source:MGI Symbol;Acc:MGI:109356]
ENSMUSG00000034163	Zfc3h1	534.7	0.41	protein_coding	10	115384959	115432772	zinc finger, C3H1-type containing [Source:MGI Symbol;Acc:MGI:2446143]
ENSMUSG00000076284		534.9	0.3	miRNA	16	73974441	73974538	predicted gene, 24272 [Source:MGI Symbol;Acc:MGI:5454049]
ENSMUSG00000062007	Hsh2d	535.5	0.35	protein_coding	8	72189668	72200995	hematopoietic SH2 domain containing [Source:MGI Symbol;Acc:MGI:2676364]
ENSMUSG00000087036		535.7	0.3	processed_transcript	11	118476470	118479458	predicted gene 11748 [Source:MGI Symbol;Acc:MGI:3704384]
ENSMUSG00000082116		536.5	0.3	processed_pseudogene	11	49088234	49088543	predicted gene 12188 [Source:MGI Symbol;Acc:MGI:3651945]
ENSMUSG00000050600	Zfp831	536.6	0.37	protein_coding	2	174643534	174710832	zinc finger protein 831 [Source:MGI Symbol;Acc:MGI:3641861]
ENSMUSG00000001632	Brpf1	537.6	0.38	protein_coding	6	113307181	113324857	bromodomain and PHD finger containing, 1 [Source:MGI Symbol;Acc:MGI:1926033]
ENSMUSG00000079437		537.7	0.31
ENSMUSG00000048154	Kmt2d	539.1	0.37	protein_coding	15	98831669	98871204	lysine (K)-specific methyltransferase 2D [Source:MGI Symbol;Acc:MGI:2682319]
ENSMUSG00000037260	Hgsnat	539.2	0.32	protein_coding	8	25944459	25976744	heparan-alpha-glucosaminide N-acetyltransferase [Source:MGI Symbol;Acc:MGI:1196297]
ENSMUSG00000086564	Cd101	540.2	0.35	protein_coding	3	100993530	101029556	CD101 antigen [Source:MGI Symbol;Acc:MGI:2685862]
ENSMUSG00000028822	Tmem50a	540.2	0.32	protein_coding	4	134897849	134915024	transmembrane protein 50A [Source:MGI Symbol;Acc:MGI:1919067]
ENSMUSG00000028859		540.4	0.35	protein_coding	4	126024550	126044440	colony stimulating factor 3 receptor (granulocyte) [Source:MGI Symbol;Acc:MGI:1339755]
ENSMUSG00000022529		540.7	0.31	protein_coding	16	3744093	3750790	zinc finger protein 263 [Source:MGI Symbol;Acc:MGI:1921370]
ENSMUSG00000079419	Ms4a6c	541.2	0.36	protein_coding	19	11469366	11482192	membrane-spanning 4-domains, subfamily A, member 6C [Source:MGI Symbol;Acc:MGI:2385644]
ENSMUSG00000095788	Sirpb1a	541.4	0.35	protein_coding	3	15371653	15426520	signal-regulatory protein beta 1A [Source:MGI Symbol;Acc:MGI:2444824]
ENSMUSG00000027544	Nfatc2	541.7	0.35	protein_coding	2	168476410	168601657	nuclear factor of activated T cells, cytoplasmic, calcineurin dependent 2 [Source:MGI Symbol;Acc:MGI:102463]
ENSMUSG00000097423		541.7	0.35	lincRNA	7	88278787	88283529	predicted gene, 26522 [Source:MGI Symbol;Acc:MGI:5477016]
ENSMUSG00000006169	Clint1	541.8	0.34	protein_coding	11	45852051	45910625	clathrin interactor 1 [Source:MGI Symbol;Acc:MGI:2144243]
ENSMUSG00000037652	Phc3	542.5	0.41	protein_coding	3	30899371	30969415	polyhomeotic-like 3 (Drosophila) [Source:MGI Symbol;Acc:MGI:2181434]
ENSMUSG00000062210	Tnfaip8	543.3	0.34	protein_coding	18	49979427	50107173	tumor necrosis factor, alpha-induced protein 8 [Source:MGI Symbol;Acc:MGI:2147191]
ENSMUSG00000026358	Rgs1	544.5	0.31	protein_coding	1	144242296	144249242	regulator of G-protein signaling 1 [Source:MGI Symbol;Acc:MGI:1354694]
ENSMUSG00000074419	Pira6	544.9	0.35	protein_coding	7	3816781	3825687	predicted gene 15448 [Source:MGI Symbol;Acc:MGI:3705216]
ENSMUSG00000061119	Prcp	545.3	0.32	protein_coding	7	92875253	92934573	prolylcarboxypeptidase (angiotensinase C) [Source:MGI Symbol;Acc:MGI:1919711]
ENSMUSG00000087233		546.9	0.4	processed_pseudogene	1	37487193	37488982	RIKEN cDNA 4930594C11 gene [Source:MGI Symbol;Acc:MGI:1924883]
ENSMUSG00000080917		547.4	0.33	unprocessed_pseudogene	7	3795904	3799631	predicted gene 15925 [Source:MGI Symbol;Acc:MGI:3801830]
ENSMUSG00000018774	Cd68	548.3	0.35	protein_coding	11	69664213	69666153	CD68 antigen [Source:MGI Symbol;Acc:MGI:88342]
ENSMUSG00000068798	Rap1a	549.5	0.27	protein_coding	3	105727267	105801330	RAS-related protein-1a [Source:MGI Symbol;Acc:MGI:97852]
ENSMUSG00000035513	Ntng2	549.8	0.31	protein_coding	2	29194541	29253005	netrin G2 [Source:MGI Symbol;Acc:MGI:2159341]
ENSMUSG00000078994	Zfp429	551.4	0.28	protein_coding	13	67389309	67399767	zinc finger protein 429 [Source:MGI Symbol;Acc:MGI:1920057]
ENSMUSG00000097633		552.2	0.37	lincRNA	14	51986389	51988829	predicted gene, 16617 [Source:MGI Symbol;Acc:MGI:4439541]
ENSMUSG00000040751	Lat2	553	0.35	protein_coding	5	134600268	134615023	linker for activation of T cells family, member 2 [Source:MGI Symbol;Acc:MGI:1926479]
ENSMUSG00000093695		553.3	0.32	processed_transcript	15	64098317	64100886	predicted gene 20717 [Source:MGI Symbol;Acc:MGI:5313164]
ENSMUSG00000025485	Ric8	553.5	0.37	protein_coding	7	140856957	140863730	resistance to inhibitors of cholinesterase 8 homolog (C. elegans) [Source:MGI Symbol;Acc:MGI:2141866]
ENSMUSG00000027111	Itga6	553.9	0.29	protein_coding	2	71745616	71858416	integrin alpha 6 [Source:MGI Symbol;Acc:MGI:96605]
ENSMUSG00000027881	Prpf38b	553.9	0.39	protein_coding	3	108902667	108911727	PRP38 pre-mRNA processing factor 38 (yeast) domain containing B [Source:MGI Symbol;Acc:MGI:1914171]
ENSMUSG00000058706	0610030E20Rik	555.1	0.37	protein_coding	6	72347317	72353158	RIKEN cDNA 0610030E20 gene [Source:MGI Symbol;Acc:MGI:1915614]
ENSMUSG00000030325	Klrb1c	555.3	0.29	protein_coding	6	128778485	128789215	killer cell lectin-like receptor subfamily B member 1C [Source:MGI Symbol;Acc:MGI:107538]
ENSMUSG00000032565	Nudt16	555.4	0.34	protein_coding	9	105128903	105131805	nudix (nucleoside diphosphate linked moiety X)-type motif 16 [Source:MGI Symbol;Acc:MGI:1922936]
ENSMUSG00000049625	Tifab	556.7	0.3	protein_coding	13	56173703	56178885	TRAF-interacting protein with forkhead-associated domain, family member B [Source:MGI Symbol;Acc:MGI:2385852]
ENSMUSG00000081136		556.9	0.27	processed_pseudogene	4	135403189	135403656	predicted gene 12990 [Source:MGI Symbol;Acc:MGI:3651107]
ENSMUSG00000031390	Avpr2	557	0.28	protein_coding	X	73892102	73895502	arginine vasopressin receptor 2 [Source:MGI Symbol;Acc:MGI:88123]
ENSMUSG00000020227	Irak3	557	0.31	protein_coding	10	120141648	120202130	interleukin-1 receptor-associated kinase 3 [Source:MGI Symbol;Acc:MGI:1921164]
ENSMUSG00000084497		558.7	0.27	snRNA	15	77840657	77840756	predicted gene, 22107 [Source:MGI Symbol;Acc:MGI:5451884]
ENSMUSG00000020377	Ltc4s	559.6	0.3	protein_coding	11	50236469	50238616	leukotriene C4 synthase [Source:MGI Symbol;Acc:MGI:107498]
ENSMUSG00000015340	Cybb	559.7	0.35	protein_coding	X	9435252	9487771	cytochrome b-245, beta polypeptide [Source:MGI Symbol;Acc:MGI:88574]
ENSMUSG00000019832	Rab32	560.4	0.35	protein_coding	10	10545011	10558233	RAB32, member RAS oncogene family [Source:MGI Symbol;Acc:MGI:1915094]
ENSMUSG00000024696	Lpxn	560.4	0.35	protein_coding	19	12798606	12833807	leupaxin [Source:MGI Symbol;Acc:MGI:2147677]
ENSMUSG00000097162		560.8	0.29	lincRNA	7	90124858	90129474	RIKEN cDNA 2310010J17 gene [Source:MGI Symbol;Acc:MGI:1925579]
ENSMUSG00000000275	Trim25	561	0.34	protein_coding	11	88999376	89020293	tripartite motif-containing 25 [Source:MGI Symbol;Acc:MGI:102749]
ENSMUSG00000097415		561.6	0.37	lincRNA	7	75769762	75782099	expressed sequence AU020206 [Source:MGI Symbol;Acc:MGI:2142134]
ENSMUSG00000087203		562.4	0.28	processed_transcript	2	117857291	118111202	predicted gene 13986 [Source:MGI Symbol;Acc:MGI:3651937]
ENSMUSG00000047735	Samd9l	563.1	0.35	protein_coding	6	3372257	3399571	sterile alpha motif domain containing 9-like [Source:MGI Symbol;Acc:MGI:1343184]
ENSMUSG00000078671	Chd2	563.7	0.41	protein_coding	7	73426691	73541746	chromodomain helicase DNA binding protein 2 [Source:MGI Symbol;Acc:MGI:2448567]
ENSMUSG00000093722		564.4	0.38	processed_pseudogene	9	45261055	45261290	predicted gene 20612 [Source:MGI Symbol;Acc:MGI:5313059]
ENSMUSG00000028649	Macf1	566.2	0.39	protein_coding	4	123349633	123684360	microtubule-actin crosslinking factor 1 [Source:MGI Symbol;Acc:MGI:108559]
ENSMUSG00000079017	Ifi27l2a	568.3	0.32	protein_coding	12	103442167	103443680	interferon, alpha-inducible protein 27 like 2A [Source:MGI Symbol;Acc:MGI:1924183]
ENSMUSG00000044206	Vsig4	568.8	0.29	protein_coding	X	96247203	96293438	V-set and immunoglobulin domain containing 4 [Source:MGI Symbol;Acc:MGI:2679720]
ENSMUSG00000049659	Aftph	569.5	0.34	protein_coding	11	20685084	20741589	aftiphilin [Source:MGI Symbol;Acc:MGI:1923012]
ENSMUSG00000003206	Ebi3	569.5	0.33	protein_coding	17	55952623	55957021	Epstein-Barr virus induced gene 3 [Source:MGI Symbol;Acc:MGI:1354171]
ENSMUSG00000024079	Eif2ak2	569.8	0.31	protein_coding	17	78852564	78882573	eukaryotic translation initiation factor 2-alpha kinase 2 [Source:MGI Symbol;Acc:MGI:1353449]
ENSMUSG00000024854	Pold4	570.1	0.33	protein_coding	19	4231899	4233631	polymerase (DNA-directed), delta 4 [Source:MGI Symbol;Acc:MGI:1916995]
ENSMUSG00000039981	Zc3h12d	571.3	0.33	protein_coding	10	7832470	7870397	zinc finger CCCH type containing 12D [Source:MGI Symbol;Acc:MGI:3045313]
ENSMUSG00000074417	Pira7	571.9	0.35	protein_coding	7	3884242	3898120	predicted gene 14548 [Source:MGI Symbol;Acc:MGI:3709645]
ENSMUSG00000083822		572.9	0.35	processed_pseudogene	3	95530418	95530974	high mobility group box 1, pseudogene 5 [Source:MGI Symbol;Acc:MGI:3776505]
ENSMUSG00000019979	Apaf1	573.2	0.32	protein_coding	10	90989311	91082770	apoptotic peptidase activating factor 1 [Source:MGI Symbol;Acc:MGI:1306796]
ENSMUSG00000038059	Smim3	574.5	0.32	protein_coding	18	60474193	60501983	small integral membrane protein 3 [Source:MGI Symbol;Acc:MGI:1917088]
ENSMUSG00000019087	Atp6ap1	576.6	0.33	protein_coding	X	74297097	74304721	ATPase, H+ transporting, lysosomal accessory protein 1 [Source:MGI Symbol;Acc:MGI:109629]
ENSMUSG00000019254	Ppp1r12c	577.5	0.38	protein_coding	7	4481520	4501680	protein phosphatase 1, regulatory (inhibitor) subunit 12C [Source:MGI Symbol;Acc:MGI:1924258]
ENSMUSG00000026946		578.7	0.33	protein_coding	2	51948487	51973494	N-myc (and STAT) interactor [Source:MGI Symbol;Acc:MGI:1928368]
ENSMUSG00000014361	Mertk	579.7	0.38	protein_coding	2	128698956	128802894	c-mer proto-oncogene tyrosine kinase [Source:MGI Symbol;Acc:MGI:96965]
ENSMUSG00000066684	Pilrb1	581.1	0.33	protein_coding	5	137852147	137858049	paired immunoglobin-like type 2 receptor beta 1 [Source:MGI Symbol;Acc:MGI:2450532]
ENSMUSG00000083962		582	0.33	processed_pseudogene	6	145315613	145316608	predicted gene 15707 [Source:MGI Symbol;Acc:MGI:3783147]
ENSMUSG00000029401	Rilpl2	582.5	0.31	protein_coding	5	124463265	124478366	Rab interacting lysosomal protein-like 2 [Source:MGI Symbol;Acc:MGI:1933112]
ENSMUSG00000028108	Ecm1	582.6	0.29	protein_coding	3	95734147	95739569	extracellular matrix protein 1 [Source:MGI Symbol;Acc:MGI:103060]
ENSMUSG00000098332		583.2	0.35	processed_transcript	9	73039718	73042779	RIKEN cDNA 5031420N21 gene [Source:MGI Symbol;Acc:MGI:1926065]
ENSMUSG00000010406	Mrpl52	583.3	0.33	protein_coding	14	54426909	54429750	mitochondrial ribosomal protein L52 [Source:MGI Symbol;Acc:MGI:1916086]
ENSMUSG00000082120		584.1	0.36	processed_pseudogene	6	146463326	146463607	predicted gene 15720 [Source:MGI Symbol;Acc:MGI:3783164]
ENSMUSG00000017002	Slpi	584.4	0.27	protein_coding	2	164354070	164389095	secretory leukocyte peptidase inhibitor [Source:MGI Symbol;Acc:MGI:109297]
ENSMUSG00000025701	Alox5	585	0.32	protein_coding	6	116410077	116461178	arachidonate 5-lipoxygenase [Source:MGI Symbol;Acc:MGI:87999]
ENSMUSG00000025534	Gusb	585.4	0.35	protein_coding	5	129989011	130003049	glucuronidase, beta [Source:MGI Symbol;Acc:MGI:95872]
ENSMUSG00000041695	Kcnj2	586.3	0.35	protein_coding	11	111066164	111076821	potassium inwardly-rectifying channel, subfamily J, member 2 [Source:MGI Symbol;Acc:MGI:104744]
ENSMUSG00000020400	Tnip1	586.5	0.33	protein_coding	11	54910785	54962917	TNFAIP3 interacting protein 1 [Source:MGI Symbol;Acc:MGI:1926194]
ENSMUSG00000048677	Tpcn2	586.6	0.35	protein_coding	7	145253923	145283927	two pore segment channel 2 [Source:MGI Symbol;Acc:MGI:2385297]
ENSMUSG00000091649	Phf11b	587.1	0.31	protein_coding	14	59320964	59341351	PHD finger protein 11B [Source:MGI Symbol;Acc:MGI:3645789]
ENSMUSG00000066026	Dhrs3	589.4	0.32	protein_coding	4	144892827	144928209	dehydrogenase/reductase (SDR family) member 3 [Source:MGI Symbol;Acc:MGI:1315215]
ENSMUSG00000033705	Stard9	589.9	0.35	protein_coding	2	120629126	120731895	START domain containing 9 [Source:MGI Symbol;Acc:MGI:3045258]
ENSMUSG00000081145		592	0.3	processed_pseudogene	X	53314533	53315166	predicted gene 14585 [Source:MGI Symbol;Acc:MGI:3709649]
ENSMUSG00000098112	Bin2	592.1	0.3	protein_coding	15	100641077	100669553	bridging integrator 2 [Source:MGI Symbol;Acc:MGI:3611448]
ENSMUSG00000032440	Tgfbr2	592.8	0.33	protein_coding	9	116087698	116175363	transforming growth factor, beta receptor II [Source:MGI Symbol;Acc:MGI:98729]
ENSMUSG00000020806		593	0.36	protein_coding	11	116598165	116627019	rhomboid 5 homolog 2 (Drosophila) [Source:MGI Symbol;Acc:MGI:2442473]
ENSMUSG00000087429		593.4	0.35	antisense	10	88444236	88449887	predicted gene 16235 [Source:MGI Symbol;Acc:MGI:3801878]
ENSMUSG00000035649	Zcchc7	593.6	0.4	protein_coding	4	44755877	44932215	zinc finger, CCHC domain containing 7 [Source:MGI Symbol;Acc:MGI:2442912]
ENSMUSG00000084137		593.7	0.3	processed_pseudogene	X	20382750	20383821	predicted gene 9085 [Source:MGI Symbol;Acc:MGI:3648061]
ENSMUSG00000050106	Tmc8	595.2	0.34	protein_coding	11	117782076	117793110	transmembrane channel-like gene family 8 [Source:MGI Symbol;Acc:MGI:2669037]
ENSMUSG00000087049		597.1	0.35	sense_intronic	4	32251761	32265835	BTB and CNC homology 2, intronic transcript 1 [Source:MGI Symbol;Acc:MGI:3651084]
ENSMUSG00000017707	Serinc3	597.2	0.34	protein_coding	2	163623272	163645131	serine incorporator 3 [Source:MGI Symbol;Acc:MGI:1349457]
ENSMUSG00000081665		597.6	0.34	unprocessed_pseudogene	7	3733021	3739861	predicted gene 15922 [Source:MGI Symbol;Acc:MGI:3802148]
ENSMUSG00000089931		597.7	0.34	processed_pseudogene	6	122566715	122567474	predicted gene 8459 [Source:MGI Symbol;Acc:MGI:3647456]
ENSMUSG00000001248	Gramd1a	597.9	0.38	protein_coding	7	31130127	31155896	GRAM domain containing 1A [Source:MGI Symbol;Acc:MGI:105490]
ENSMUSG00000097654		599.8	0.35	lincRNA	8	24422404	24440008	predicted gene, 26714 [Source:MGI Symbol;Acc:MGI:5477208]
ENSMUSG00000099230		600.6	0.35	miRNA	19	6346480	6346544	microRNA 6989 [Source:MGI Symbol;Acc:MGI:5531267]
ENSMUSG00000021686	Ap3b1	600.7	0.31	protein_coding	13	94358960	94566316	adaptor-related protein complex 3, beta 1 subunit [Source:MGI Symbol;Acc:MGI:1333879]
ENSMUSG00000049037	Clec4a1	601.1	0.27	protein_coding	6	122921848	122934619	C-type lectin domain family 4, member a1 [Source:MGI Symbol;Acc:MGI:3036291]
ENSMUSG00000061132	Blnk	601.8	0.32	protein_coding	19	40928927	40994535	B cell linker [Source:MGI Symbol;Acc:MGI:96878]
ENSMUSG00000024006	Stk38	603.2	0.3	protein_coding	17	28970885	29007945	serine/threonine kinase 38 [Source:MGI Symbol;Acc:MGI:2442572]
ENSMUSG00000000282	Mnt	603.5	0.37	protein_coding	11	74830920	74845725	max binding protein [Source:MGI Symbol;Acc:MGI:109150]
ENSMUSG00000010797	Wnt2	605.3	0.28	protein_coding	6	17988940	18030585	wingless-type MMTV integration site family, member 2 [Source:MGI Symbol;Acc:MGI:98954]
ENSMUSG00000028028	Alpk1	605.5	0.3	protein_coding	3	127670399	127780527	alpha-kinase 1 [Source:MGI Symbol;Acc:MGI:1918731]
ENSMUSG00000058755	Osm	607.2	0.28	protein_coding	11	4236420	4241026	oncostatin M [Source:MGI Symbol;Acc:MGI:104749]
ENSMUSG00000062585		607.9	0.36	protein_coding	4	135895394	135920207	cannabinoid receptor 2 (macrophage) [Source:MGI Symbol;Acc:MGI:104650]
ENSMUSG00000049686	Orai1	609.5	0.33	protein_coding	5	123015074	123030450	ORAI calcium release-activated calcium modulator 1 [Source:MGI Symbol;Acc:MGI:1925542]
ENSMUSG00000070369	Itgad	609.6	0.25	protein_coding	7	128154376	128223816	integrin, alpha D [Source:MGI Symbol;Acc:MGI:3578624]
ENSMUSG00000053641	Dennd4a	610.6	0.33	protein_coding	9	64811340	64919667	DENN/MADD domain containing 4A [Source:MGI Symbol;Acc:MGI:2142979]
ENSMUSG00000022961	Son	610.6	0.4	protein_coding	16	91647506	91679221	Son DNA binding protein [Source:MGI Symbol;Acc:MGI:98353]
ENSMUSG00000097358		611.1	0.38	lincRNA	14	118107831	118117100	predicted gene, 26773 [Source:MGI Symbol;Acc:MGI:5477267]
ENSMUSG00000019132	BC005537	612.6	0.33	protein_coding	13	24801657	24814013	cDNA sequence BC005537 [Source:MGI Symbol;Acc:MGI:2441726]
ENSMUSG00000071637		613.4	0.32	pseudogene	16	15887286	15888466	CCAAT/enhancer binding protein (C/EBP), delta [Source:MGI Symbol;Acc:MGI:103573]
ENSMUSG00000028041	Adam15	613.9	0.33	protein_coding	3	89338542	89349996	a disintegrin and metallopeptidase domain 15 (metargidin) [Source:MGI Symbol;Acc:MGI:1333882]
ENSMUSG00000045868		614.4	0.28	protein_coding	7	106156556	106215326	GTPase, very large interferon inducible 1 [Source:MGI Symbol;Acc:MGI:1921808]
ENSMUSG00000037876	Jmjd1c	614.7	0.39	protein_coding	10	67096125	67256326	jumonji domain containing 1C [Source:MGI Symbol;Acc:MGI:1918614]
ENSMUSG00000002812	LOC102642960	615	0.37	protein_coding	11	60714123	60727263	flightless I homolog (Drosophila) [Source:MGI Symbol;Acc:MGI:1342286]
ENSMUSG00000002205	Vrk3	615.4	0.3	protein_coding	7	44748413	44777515	vaccinia related kinase 3 [Source:MGI Symbol;Acc:MGI:2182465]
ENSMUSG00000054400	Cklf	617	0.36	protein_coding	8	104250903	104264936	chemokine-like factor [Source:MGI Symbol;Acc:MGI:1922708]
ENSMUSG00000074825		619.7	0.31	protein_coding	2	127138772	127143442	inositol 1,4,5-triphosphate receptor interacting protein-like 1 [Source:MGI Symbol;Acc:MGI:1920588]
ENSMUSG00000000318	Clec10a	620.1	0.26	protein_coding	11	70156197	70170834	C-type lectin domain family 10, member A [Source:MGI Symbol;Acc:MGI:96975]
ENSMUSG00000060131		620.2	0.29	protein_coding	2	126320973	126500674	ATPase, class I, type 8B, member 4 [Source:MGI Symbol;Acc:MGI:1859664]
ENSMUSG00000097887		620.8	0.33	lincRNA	11	50237009	50288839	predicted gene, 26542 [Source:MGI Symbol;Acc:MGI:5477036]
ENSMUSG00000030699	Tbx6	620.9	0.35	protein_coding	7	126781483	126785560	T-box 6 [Source:MGI Symbol;Acc:MGI:102539]
ENSMUSG00000019823	Mical1	621.4	0.35	protein_coding	10	41476314	41487032	microtubule associated monooxygenase, calponin and LIM domain containing 1 [Source:MGI Symbol;Acc:MGI:2385847]
ENSMUSG00000022175	Lrp10	622.8	0.37	protein_coding	14	54464164	54471497	low-density lipoprotein receptor-related protein 10 [Source:MGI Symbol;Acc:MGI:1929480]
ENSMUSG00000031494	Cd209a	623.6	0.24	protein_coding	8	3743395	3748984	CD209a antigen [Source:MGI Symbol;Acc:MGI:2157942]
ENSMUSG00000040522		624.1	0.32	protein_coding	X	167242696	167264329	toll-like receptor 8 [Source:MGI Symbol;Acc:MGI:2176887]
ENSMUSG00000084773		624.2	0.23	lincRNA	11	45102866	45116928	predicted gene 12159 [Source:MGI Symbol;Acc:MGI:3649482]
ENSMUSG00000026193	Fn1	625	0.28	protein_coding	1	71585520	71653200	fibronectin 1 [Source:MGI Symbol;Acc:MGI:95566]
ENSMUSG00000030805	Stx4a	626.1	0.31	protein_coding	7	127824294	127849019	syntaxin 4A (placental) [Source:MGI Symbol;Acc:MGI:893577]
ENSMUSG00000026875		626.5	0.33	protein_coding	2	34941750	34961772	TNF receptor-associated factor 1 [Source:MGI Symbol;Acc:MGI:101836]
ENSMUSG00000054293		626.8	0.33	protein_coding	X	107148927	107173661	RIKEN cDNA A630033H20 gene [Source:MGI Symbol;Acc:MGI:2441814]
ENSMUSG00000079084	Ccdc82	626.8	0.38	protein_coding	9	13246982	13289409	coiled-coil domain containing 82 [Source:MGI Symbol;Acc:MGI:1913646]
ENSMUSG00000034361	Cpne2	627.8	0.32	protein_coding	8	94532990	94570529	copine II [Source:MGI Symbol;Acc:MGI:2387578]
ENSMUSG00000004837	Grap	628.2	0.32	protein_coding	11	61653265	61672784	GRB2-related adaptor protein [Source:MGI Symbol;Acc:MGI:1918770]
ENSMUSG00000031802		628.8	0.37	protein_coding	9	13431361	13432736	per-hexamer repeat gene 4 [Source:MGI Symbol;Acc:MGI:104522]
ENSMUSG00000014543	Klra17	629.4	0.33	protein_coding	6	129831154	129876672	killer cell lectin-like receptor, subfamily A, member 17 [Source:MGI Symbol;Acc:MGI:2180674]
ENSMUSG00000026656	Fcgr2b	630.3	0.32	protein_coding	1	170958617	170976547	Fc receptor, IgG, low affinity IIb [Source:MGI Symbol;Acc:MGI:95499]
ENSMUSG00000025044	Msr1	632.1	0.33	protein_coding	8	39581700	39642678	macrophage scavenger receptor 1 [Source:MGI Symbol;Acc:MGI:98257]
ENSMUSG00000020423	Btg2	632.8	0.34	protein_coding	1	134075170	134079120	B cell translocation gene 2, anti-proliferative [Source:MGI Symbol;Acc:MGI:108384]
ENSMUSG00000000378	Ccm2	634	0.34	protein_coding	11	6546887	6596744	cerebral cavernous malformation 2 [Source:MGI Symbol;Acc:MGI:2384924]
ENSMUSG00000045962	Wnk1	634.5	0.35	protein_coding	6	119923969	120038672	WNK lysine deficient protein kinase 1 [Source:MGI Symbol;Acc:MGI:2442092]
ENSMUSG00000047592	LOC102643240	635.7	0.28	protein_coding	5	138225898	138253363	neurexophilin and PC-esterase domain family, member 5 [Source:MGI Symbol;Acc:MGI:3584036]
ENSMUSG00000018986	Slfn3	635.9	0.32	protein_coding	11	83191330	83215154	schlafen 3 [Source:MGI Symbol;Acc:MGI:1329005]
ENSMUSG00000037849		635.9	0.3	protein_coding	1	173468509	173491041	predicted gene 4955 [Source:MGI Symbol;Acc:MGI:3646410]
ENSMUSG00000051457	Spn	636	0.34	protein_coding	7	127132232	127137823	sialophorin [Source:MGI Symbol;Acc:MGI:98384]
ENSMUSG00000064267		636.5	0.33	protein_coding	5	122206804	122242297	hydrogen voltage-gated channel 1 [Source:MGI Symbol;Acc:MGI:1921346]
ENSMUSG00000090069		636.6	0.32	antisense	17	7881106	7946426	RIKEN cDNA E430024P14 gene [Source:MGI Symbol;Acc:MGI:2445079]
ENSMUSG00000060550	H2-Q7	637.2	0.32	protein_coding	17	35439155	35443773	histocompatibility 2, Q region locus 7 [Source:MGI Symbol;Acc:MGI:95936]
ENSMUSG00000020719	Ddx5	637.3	0.36	protein_coding	11	106780355	106789185	DEAD (Asp-Glu-Ala-Asp) box polypeptide 5 [Source:MGI Symbol;Acc:MGI:105037]
ENSMUSG00000032515	Csrnp1	637.3	0.28	protein_coding	9	119971166	119977250	cysteine-serine-rich nuclear protein 1 [Source:MGI Symbol;Acc:MGI:2387989]
ENSMUSG00000042129	Rassf4	637.8	0.32	protein_coding	6	116633008	116673836	Ras association (RalGDS/AF-6) domain family member 4 [Source:MGI Symbol;Acc:MGI:2386853]
ENSMUSG00000021254	Gpatch2l	638.8	0.36	protein_coding	12	86241890	86291414	G patch domain containing 2 like [Source:MGI Symbol;Acc:MGI:1917623]
ENSMUSG00000097159		640	0.32	lincRNA	12	51888015	51889459	predicted gene, 26517 [Source:MGI Symbol;Acc:MGI:5477011]
ENSMUSG00000039220		641	0.36	protein_coding	17	35916434	35932283	protein phosphatase 1, regulatory subunit 10 [Source:MGI Symbol;Acc:MGI:1289273]
ENSMUSG00000071647	Eml3	641.3	0.36	protein_coding	19	8929694	8941563	echinoderm microtubule associated protein like 3 [Source:MGI Symbol;Acc:MGI:2387612]
ENSMUSG00000079481	Nhsl2	641.3	0.28	protein_coding	X	101849385	102092055	NHS-like 2 [Source:MGI Symbol;Acc:MGI:3645090]
ENSMUSG00000029705	Cux1	641.5	0.32	protein_coding	5	136248135	136567490	cut-like homeobox 1 [Source:MGI Symbol;Acc:MGI:88568]
ENSMUSG00000067212	C920025E04Rik	641.7	0.33	protein_coding	17	36029773	36032855	histocompatibility 2, T region locus 23 [Source:MGI Symbol;Acc:MGI:95957]
ENSMUSG00000058624	Gda	641.8	0.31	protein_coding	19	21391307	21473445	guanine deaminase [Source:MGI Symbol;Acc:MGI:95678]
ENSMUSG00000041870	Ankrd13a	642.1	0.35	protein_coding	5	114774677	114806200	ankyrin repeat domain 13a [Source:MGI Symbol;Acc:MGI:1915670]
ENSMUSG00000097139		642.1	0.38	antisense	16	92612824	92620032	predicted gene, 26626 [Source:MGI Symbol;Acc:MGI:5477120]
ENSMUSG00000028249	Sdcbp	643.7	0.34	protein_coding	4	6365650	6408423	syndecan binding protein [Source:MGI Symbol;Acc:MGI:1337026]
ENSMUSG00000086718		644.2	0.32	antisense	3	89180755	89182293	predicted gene 16069 [Source:MGI Symbol;Acc:MGI:3801823]
ENSMUSG00000024338	Psmb8	644.4	0.32	protein_coding	17	34197721	34201454	proteasome (prosome, macropain) subunit, beta type 8 (large multifunctional peptidase 7) [Source:MGI Symbol;Acc:MGI:1346527]
ENSMUSG00000049502	Dtx3l	645.4	0.32	protein_coding	16	35926511	35939151	deltex 3-like (Drosophila) [Source:MGI Symbol;Acc:MGI:2656973]
ENSMUSG00000028064		645.6	0.34	protein_coding	3	88435959	88461182	sema domain, immunoglobulin domain (Ig), transmembrane domain (TM) and short cytoplasmic domain, (semaphorin) 4A [Source:MGI Symbol;Acc:MGI:107560]
ENSMUSG00000070808	Gltscr1	647.3	0.35	protein_coding	7	15971262	15999495	glioma tumor suppressor candidate region gene 1 [Source:MGI Symbol;Acc:MGI:2154263]
ENSMUSG00000046805	Mpeg1	647.7	0.34	protein_coding	19	12460779	12465284	macrophage expressed gene 1 [Source:MGI Symbol;Acc:MGI:1333743]
ENSMUSG00000026987	Baz2b	648	0.32	protein_coding	2	59899363	60209839	bromodomain adjacent to zinc finger domain, 2B [Source:MGI Symbol;Acc:MGI:2442782]
ENSMUSG00000083257		648.3	0.28	processed_pseudogene	10	10343115	10344327	predicted gene 15568 [Source:MGI Symbol;Acc:MGI:3783017]
ENSMUSG00000079254		649.8	0.34
ENSMUSG00000033355	Rtp4	650	0.32	protein_coding	16	23609919	23614222	receptor transporter protein 4 [Source:MGI Symbol;Acc:MGI:1915025]
ENSMUSG00000024298	Zfp871	652.3	0.39	protein_coding	17	32771236	32788287	zinc finger protein 871 [Source:MGI Symbol;Acc:MGI:1921793]
ENSMUSG00000035248	Zcchc6	652.9	0.36	protein_coding	13	59771879	59823147	zinc finger, CCHC domain containing 6 [Source:MGI Symbol;Acc:MGI:2387179]
ENSMUSG00000053113	Socs3	653	0.31	protein_coding	11	117966079	117970047	suppressor of cytokine signaling 3 [Source:MGI Symbol;Acc:MGI:1201791]
ENSMUSG00000087370	Tmem170b	653.4	0.34	protein_coding	13	41606216	41641347	transmembrane protein 170B [Source:MGI Symbol;Acc:MGI:3647046]
ENSMUSG00000030067	Foxp1	654.6	0.34	protein_coding	6	98925338	99522721	forkhead box P1 [Source:MGI Symbol;Acc:MGI:1914004]
ENSMUSG00000049313	Sorl1	655.3	0.33	protein_coding	9	41964720	42124297	sortilin-related receptor, LDLR class A repeats-containing [Source:MGI Symbol;Acc:MGI:1202296]
ENSMUSG00000022801	Lrch3	655.4	0.39	protein_coding	16	32914100	33015647	leucine-rich repeats and calponin homology (CH) domain containing 3 [Source:MGI Symbol;Acc:MGI:1917394]
ENSMUSG00000037166	Ppp1r14a	659.9	0.24	protein_coding	7	29289320	29293390	protein phosphatase 1, regulatory (inhibitor) subunit 14A [Source:MGI Symbol;Acc:MGI:1931139]
ENSMUSG00000078780		662.4	0.32	protein_coding	3	15946870	16006437	predicted gene 5150 [Source:MGI Symbol;Acc:MGI:3779469]
ENSMUSG00000020120	Plek	663	0.31	protein_coding	11	16971206	17052381	pleckstrin [Source:MGI Symbol;Acc:MGI:1860485]
ENSMUSG00000026034	Clk1	665.2	0.38	protein_coding	1	58410189	58424066	CDC-like kinase 1 [Source:MGI Symbol;Acc:MGI:107403]
ENSMUSG00000028619	Tceanc2	665.7	0.27	protein_coding	4	107134155	107179116	transcription elongation factor A (SII) N-terminal and central domain containing 2 [Source:MGI Symbol;Acc:MGI:1913776]
ENSMUSG00000026425	Srgap2	665.8	0.37	protein_coding	1	131285251	131527352	SLIT-ROBO Rho GTPase activating protein 2 [Source:MGI Symbol;Acc:MGI:109605]
ENSMUSG00000030263	Lrmp	667.1	0.3	protein_coding	6	145115653	145174934	lymphoid-restricted membrane protein [Source:MGI Symbol;Acc:MGI:108424]
ENSMUSG00000032846	Zswim6	667.3	0.35	protein_coding	13	107724618	107890064	zinc finger SWIM-type containing 6 [Source:MGI Symbol;Acc:MGI:1914513]
ENSMUSG00000073418	LOC102643089	668.1	0.27	protein_coding	17	34728380	34743882	complement component 4B (Chido blood group) [Source:MGI Symbol;Acc:MGI:88228]
ENSMUSG00000086763		668.3	0.28	antisense	6	32511073	32515576	plexin A4, opposite strand 1 [Source:MGI Symbol;Acc:MGI:2442851]
ENSMUSG00000020798	Spns3	668.7	0.26	protein_coding	11	72494919	72550506	spinster homolog 3 [Source:MGI Symbol;Acc:MGI:1924827]
ENSMUSG00000098489		669.9	0.29	miRNA	2	164354313	164354383	microRNA 7678 [Source:MGI Symbol;Acc:MGI:5530770]
ENSMUSG00000057409	Zfp53	670.2	0.3	protein_coding	17	21491256	21509764	zinc finger protein 53 [Source:MGI Symbol;Acc:MGI:99200]
ENSMUSG00000097151		673.4	0.36	lincRNA	13	38945543	38951313	predicted gene, 26514 [Source:MGI Symbol;Acc:MGI:5477008]
ENSMUSG00000039153	Runx2	674.4	0.24	protein_coding	17	44495987	44814797	runt related transcription factor 2 [Source:MGI Symbol;Acc:MGI:99829]
ENSMUSG00000030447	Cyfip1	674.4	0.33	protein_coding	7	55841745	55930700	cytoplasmic FMR1 interacting protein 1 [Source:MGI Symbol;Acc:MGI:1338801]
ENSMUSG00000086849		677.1	0.29	sense_intronic	5	115515263	115515947	predicted gene 13840 [Source:MGI Symbol;Acc:MGI:3649479]
ENSMUSG00000055670	Zzef1	679.9	0.35	protein_coding	11	72796226	72927120	zinc finger, ZZ-type with EF hand domain 1 [Source:MGI Symbol;Acc:MGI:2444286]
ENSMUSG00000027863	Cd2	680.2	0.34	protein_coding	3	101275899	101287939	CD2 antigen [Source:MGI Symbol;Acc:MGI:88320]
ENSMUSG00000038178		680.2	0.32	protein_coding	11	75531694	75577575	solute carrier family 43, member 2 [Source:MGI Symbol;Acc:MGI:2442746]
ENSMUSG00000024986	Hhex	680.4	0.31	protein_coding	19	37434810	37440731	hematopoietically expressed homeobox [Source:MGI Symbol;Acc:MGI:96086]
ENSMUSG00000027660	Skil	680.6	0.34	protein_coding	3	31095058	31122577	SKI-like [Source:MGI Symbol;Acc:MGI:106203]
ENSMUSG00000087271		680.8	0.33
ENSMUSG00000056888	Glipr1	680.8	0.31	protein_coding	10	111985448	112002631	GLI pathogenesis-related 1 (glioma) [Source:MGI Symbol;Acc:MGI:1920940]
ENSMUSG00000043505	Gimap5	681.1	0.34	protein_coding	6	48746197	48754210	GTPase, IMAP family member 5 [Source:MGI Symbol;Acc:MGI:2442232]
ENSMUSG00000045679	Pqlc3	682.6	0.29	protein_coding	12	16988648	17000408	PQ loop repeat containing [Source:MGI Symbol;Acc:MGI:2444067]
ENSMUSG00000060090	Rp2h	684.1	0.31	protein_coding	X	20364481	20405653	retinitis pigmentosa 2 homolog (human) [Source:MGI Symbol;Acc:MGI:1277953]
ENSMUSG00000011958	Bnip2	684.2	0.31	protein_coding	9	69989466	70008317	BCL2/adenovirus E1B interacting protein 2 [Source:MGI Symbol;Acc:MGI:109327]
ENSMUSG00000025648	Pfkfb4	684.3	0.33	protein_coding	9	108991902	109032197	6-phosphofructo-2-kinase/fructose-2,6-biphosphatase 4 [Source:MGI Symbol;Acc:MGI:2687284]
ENSMUSG00000003154	Foxj2	684.7	0.34	protein_coding	6	122819914	122845366	forkhead box J2 [Source:MGI Symbol;Acc:MGI:1926805]
ENSMUSG00000064065	Ipcef1	684.7	0.31	protein_coding	10	6885796	7052478	interaction protein for cytohesin exchange factors 1 [Source:MGI Symbol;Acc:MGI:2444159]
ENSMUSG00000043257	Pigv	684.8	0.32	protein_coding	4	133660387	133672647	phosphatidylinositol glycan anchor biosynthesis, class V [Source:MGI Symbol;Acc:MGI:2442480]
ENSMUSG00000026655	Fam107b	685.1	0.33	protein_coding	2	3613758	3782142	family with sequence similarity 107, member B [Source:MGI Symbol;Acc:MGI:1913790]
ENSMUSG00000074497	A430078G23Rik	686.3	0.35	protein_coding	8	3353415	3390295	RIKEN cDNA A430078G23 gene [Source:MGI Symbol;Acc:MGI:2442135]
ENSMUSG00000006362	Cbfa2t3	686.3	0.32	protein_coding	8	122628739	122699109	core-binding factor, runt domain, alpha subunit 2, translocated to, 3 (human) [Source:MGI Symbol;Acc:MGI:1338013]
ENSMUSG00000020115	Tbk1	687.7	0.31	protein_coding	10	121546455	121586794	TANK-binding kinase 1 [Source:MGI Symbol;Acc:MGI:1929658]
ENSMUSG00000021025	Nfkbia	688.3	0.3	protein_coding	12	55489411	55492647	nuclear factor of kappa light polypeptide gene enhancer in B cells inhibitor, alpha [Source:MGI Symbol;Acc:MGI:104741]
ENSMUSG00000030822		688.8	0.33	protein_coding	7	127459611	127476759	proline rich 14 [Source:MGI Symbol;Acc:MGI:2384565]
ENSMUSG00000098328		689.5	0.37	misc_RNA	13	56704030	56704199	predicted gene, 27271 [Source:MGI Symbol;Acc:MGI:5530653]
ENSMUSG00000059150		690.9	0.28	processed_pseudogene	16	17711668	17712105	ribosomal protein L26, pseudogene 4 [Source:MGI Symbol;Acc:MGI:3644695]
ENSMUSG00000037921		691.8	0.29	protein_coding	8	61928087	62037701	DEAD (Asp-Glu-Ala-Asp) box polypeptide 60 [Source:MGI Symbol;Acc:MGI:2384570]
ENSMUSG00000031133	Arhgef6	693.2	0.3	protein_coding	X	57231485	57338729	Rac/Cdc42 guanine nucleotide exchange factor (GEF) 6 [Source:MGI Symbol;Acc:MGI:1920591]
ENSMUSG00000097488		695.5	0.29	lincRNA	12	86290761	86306006	RIKEN cDNA 4732487G21 gene [Source:MGI Symbol;Acc:MGI:2441820]
ENSMUSG00000058239	Usf2	695.7	0.33	protein_coding	7	30945252	30956803	upstream transcription factor 2 [Source:MGI Symbol;Acc:MGI:99961]
ENSMUSG00000057596	Trim30d	696.1	0.31	protein_coding	7	104470014	104507849	tripartite motif-containing 30D [Source:MGI Symbol;Acc:MGI:3035181]
ENSMUSG00000025429	Pstpip2	697.2	0.32	protein_coding	18	77794545	77882007	proline-serine-threonine phosphatase-interacting protein 2 [Source:MGI Symbol;Acc:MGI:1335088]
ENSMUSG00000034247	Plekhm1	697.5	0.32	protein_coding	11	103364275	103412687	pleckstrin homology domain containing, family M (with RUN domain) member 1 [Source:MGI Symbol;Acc:MGI:2443207]
ENSMUSG00000022436	Pdxp	697.6	0.34	protein_coding	15	78899667	78919517	SH3-domain binding protein 1 [Source:MGI Symbol;Acc:MGI:104603]
ENSMUSG00000061577		698.3	0.25	protein_coding	8	94923694	94943290	G protein-coupled receptor 114 [Source:MGI Symbol;Acc:MGI:2685955]
ENSMUSG00000046229	Scand1	698.7	0.33	protein_coding	2	156311847	156312704	SCAN domain-containing 1 [Source:MGI Symbol;Acc:MGI:1343132]
ENSMUSG00000078122		698.8	0.28	antisense	X	96239926	96243636	RIKEN cDNA F630028O10 gene [Source:MGI Symbol;Acc:MGI:3641813]
ENSMUSG00000032280	Tle3	699.5	0.35	protein_coding	9	61372366	61418497	transducin-like enhancer of split 3, homolog of Drosophila E(spl) [Source:MGI Symbol;Acc:MGI:104634]
ENSMUSG00000027035	Cers6	699.8	0.28	protein_coding	2	68861441	69114282	ceramide synthase 6 [Source:MGI Symbol;Acc:MGI:2442564]
ENSMUSG00000039308	Ndst2	700	0.29	protein_coding	14	20723739	20730327	N-deacetylase/N-sulfotransferase (heparan glucosaminyl) 2 [Source:MGI Symbol;Acc:MGI:97040]
ENSMUSG00000090665		700.7	0.32	protein_coding	10	99443730	99447007	glutamate decarboxylase 1, pseudogene [Source:MGI Symbol;Acc:MGI:95633]
ENSMUSG00000045176	2310047M10Rik	703.4	0.31	protein_coding	11	69059717	69061578	RIKEN cDNA 2310047M10 gene [Source:MGI Symbol;Acc:MGI:1919173]
ENSMUSG00000090192		703.7	0.31	processed_transcript	6	122560044	122570849	predicted gene 16556 [Source:MGI Symbol;Acc:MGI:4414976]
ENSMUSG00000026180	Cxcr2	703.9	0.32	protein_coding	1	74153989	74161246	chemokine (C-X-C motif) receptor 2 [Source:MGI Symbol;Acc:MGI:105303]
ENSMUSG00000043279	Trim56	704.4	0.34	protein_coding	5	137105644	137116209	tripartite motif-containing 56 [Source:MGI Symbol;Acc:MGI:2685298]
ENSMUSG00000010358	Ifi35	705.2	0.31	protein_coding	11	101448407	101458698	interferon-induced protein 35 [Source:MGI Symbol;Acc:MGI:1917360]
ENSMUSG00000022769	Sdf2l1	705.9	0.27	protein_coding	16	17130138	17132383	stromal cell-derived factor 2-like 1 [Source:MGI Symbol;Acc:MGI:2149842]
ENSMUSG00000039377	Hlx	706.4	0.26	protein_coding	1	184727140	184732619	H2.0-like homeobox [Source:MGI Symbol;Acc:MGI:96109]
ENSMUSG00000027782	Kpna4	707.4	0.34	protein_coding	3	69067149	69127113	karyopherin (importin) alpha 4 [Source:MGI Symbol;Acc:MGI:1100848]
ENSMUSG00000085894		708	0.31	processed_transcript	1	39547570	39552002	predicted gene 15832 [Source:MGI Symbol;Acc:MGI:3834078]
ENSMUSG00000024776		708	0.29	protein_coding	19	34192229	34240333	STAM binding protein like 1 [Source:MGI Symbol;Acc:MGI:1923880]
ENSMUSG00000020709	Adap2	709.9	0.33	protein_coding	11	80154105	80178958	ArfGAP with dual PH domains 2 [Source:MGI Symbol;Acc:MGI:2663075]
ENSMUSG00000085227		710	0.29	processed_transcript	5	138264043	138266661	RIKEN cDNA 6330418K02 gene [Source:MGI Symbol;Acc:MGI:3697416]
ENSMUSG00000085538		710.6	0.36	antisense	2	164135703	164140419	predicted gene 11455 [Source:MGI Symbol;Acc:MGI:3650216]
ENSMUSG00000054150	Syne3	710.6	0.31	protein_coding	12	104929949	105009809	spectrin repeat containing, nuclear envelope family member 3 [Source:MGI Symbol;Acc:MGI:2442408]
ENSMUSG00000044703	Phf11b	710.9	0.28	protein_coding	14	59276913	59297522	PHD finger protein 11A [Source:MGI Symbol;Acc:MGI:1918441]
ENSMUSG00000079499		711	0.3	processed_transcript	2	29245107	29253006	RIKEN cDNA 6530402F18 gene [Source:MGI Symbol;Acc:MGI:1923470]
ENSMUSG00000007613	Tgfbr1	711.3	0.36	protein_coding	4	47353222	47414931	transforming growth factor, beta receptor I [Source:MGI Symbol;Acc:MGI:98728]
ENSMUSG00000035273	Hpse	712.9	0.29	protein_coding	5	100679484	100719716	heparanase [Source:MGI Symbol;Acc:MGI:1343124]
ENSMUSG00000036599	Chst12	714.6	0.3	protein_coding	5	140505550	140525724	carbohydrate sulfotransferase 12 [Source:MGI Symbol;Acc:MGI:1929064]
ENSMUSG00000091144	Phf11c	714.6	0.27	protein_coding	14	59380833	59395381	PHD finger protein 11C [Source:MGI Symbol;Acc:MGI:3648476]
ENSMUSG00000000682	Cd52	714.9	0.27	protein_coding	4	134082448	134095082	CD52 antigen [Source:MGI Symbol;Acc:MGI:1346088]
ENSMUSG00000004665	Cnn2	715.3	0.29	protein_coding	10	79988584	79996062	calponin 2 [Source:MGI Symbol;Acc:MGI:105093]
ENSMUSG00000073491	Pydc4	715.6	0.3	protein_coding	1	173566284	173599274	pyrin domain containing 4 [Source:MGI Symbol;Acc:MGI:3695276]
ENSMUSG00000028525	Pde4b	716.8	0.29	protein_coding	4	102087543	102607259	phosphodiesterase 4B, cAMP specific [Source:MGI Symbol;Acc:MGI:99557]
ENSMUSG00000028961	Pgd	717.3	0.33	protein_coding	4	149149991	149166771	phosphogluconate dehydrogenase [Source:MGI Symbol;Acc:MGI:97553]
ENSMUSG00000071203	LOC102642044	718.2	0.31	protein_coding	13	100211739	100246323	NLR family, apoptosis inhibitory protein 5 [Source:MGI Symbol;Acc:MGI:1298220]
ENSMUSG00000087107		718.6	0.3	lincRNA	11	83223576	83226604	expressed sequence AI662270 [Source:MGI Symbol;Acc:MGI:2144254]
ENSMUSG00000041481		718.7	0.28	protein_coding	12	104236245	104241939	serine (or cysteine) peptidase inhibitor, clade A, member 3G [Source:MGI Symbol;Acc:MGI:105046]
ENSMUSG00000089796		720	0.36	processed_transcript	15	79739574	79741798	predicted gene 16575 [Source:MGI Symbol;Acc:MGI:4414995]
ENSMUSG00000092528		720	0.33	transcribed_unprocessed_pseudogene	11	71242430	71285232	NLR family, pyrin domain containing 1C, pseudogene [Source:MGI Symbol;Acc:MGI:3582962]
ENSMUSG00000022216	Psme1	720.2	0.31	protein_coding	14	55578123	55581529	proteasome (prosome, macropain) activator subunit 1 (PA28 alpha) [Source:MGI Symbol;Acc:MGI:1096367]
ENSMUSG00000085109		721	0.35	antisense	8	66439455	66442809	predicted gene 15356 [Source:MGI Symbol;Acc:MGI:3705102]
ENSMUSG00000099083	Atf7	721.9	0.35	protein_coding	15	102525946	102625464	activating transcription factor 7 [Source:MGI Symbol;Acc:MGI:2443472]
ENSMUSG00000057135	Scimp	722	0.29	protein_coding	11	70790932	70812586	SLP adaptor and CSK interacting membrane protein [Source:MGI Symbol;Acc:MGI:3610314]
ENSMUSG00000003882	Il7r	722	0.29	protein_coding	15	9506161	9529876	interleukin 7 receptor [Source:MGI Symbol;Acc:MGI:96562]
ENSMUSG00000054509	Parp4	723	0.34	protein_coding	14	56575619	56659794	poly (ADP-ribose) polymerase family, member 4 [Source:MGI Symbol;Acc:MGI:2685589]
ENSMUSG00000090009		723.1	0.22	antisense	7	29138440	29140312	predicted gene 16282 [Source:MGI Symbol;Acc:MGI:3826590]
ENSMUSG00000052812	Atad2b	723.2	0.35	protein_coding	12	4917404	5044047	ATPase family, AAA domain containing 2B [Source:MGI Symbol;Acc:MGI:2444798]
ENSMUSG00000088004		723.3	0.35	rRNA	3	9829620	9829728	predicted gene, 24786 [Source:MGI Symbol;Acc:MGI:5454563]
ENSMUSG00000099039		723.5	0.36	misc_RNA	14	61666387	61666642	predicted gene, 27928 [Source:MGI Symbol;Acc:MGI:5531310]
ENSMUSG00000026436	Elk4	724	0.34	protein_coding	1	132007607	132032612	ELK4, member of ETS oncogene family [Source:MGI Symbol;Acc:MGI:102853]
ENSMUSG00000082503		725	0.35	processed_pseudogene	11	54746357	54746824	predicted gene 12229 [Source:MGI Symbol;Acc:MGI:3649743]
ENSMUSG00000086533		725.3	0.35	antisense	7	18993553	19001222	Myb-related transcription factor, partner of profilin, opposite strand [Source:MGI Symbol;Acc:MGI:3826523]
ENSMUSG00000097914		725.9	0.35	lincRNA	16	35805947	35808946	predicted gene, 26838 [Source:MGI Symbol;Acc:MGI:5477332]
ENSMUSG00000017969	Ptgis	726	0.25	protein_coding	2	167191805	167240604	prostaglandin I2 (prostacyclin) synthase [Source:MGI Symbol;Acc:MGI:1097156]
ENSMUSG00000001870	Ltbp1	726.2	0.26	protein_coding	17	75005568	75392512	latent transforming growth factor beta binding protein 1 [Source:MGI Symbol;Acc:MGI:109151]
ENSMUSG00000048924	Ccdc125	726.6	0.29	protein_coding	13	100669481	100697240	coiled-coil domain containing 125 [Source:MGI Symbol;Acc:MGI:1923291]
ENSMUSG00000035493	Tgfbi	728.8	0.31	protein_coding	13	56609603	56639339	transforming growth factor, beta induced [Source:MGI Symbol;Acc:MGI:99959]
ENSMUSG00000030256	Bhlhe41	728.9	0.33	protein_coding	6	145858243	145865558	basic helix-loop-helix family, member e41 [Source:MGI Symbol;Acc:MGI:1930704]
ENSMUSG00000035891	Cerk	729	0.31	protein_coding	15	86139128	86186141	ceramide kinase [Source:MGI Symbol;Acc:MGI:2386052]
ENSMUSG00000079197	Psme2	730	0.31	protein_coding	14	55587441	55591113	proteasome (prosome, macropain) activator subunit 2 (PA28 beta) [Source:MGI Symbol;Acc:MGI:1096365]
ENSMUSG00000025473	Adam8	730.3	0.32	protein_coding	7	139978932	139992562	a disintegrin and metallopeptidase domain 8 [Source:MGI Symbol;Acc:MGI:107825]
ENSMUSG00000025017	Pik3ap1	731.1	0.31	protein_coding	19	41274218	41385070	phosphoinositide-3-kinase adaptor protein 1 [Source:MGI Symbol;Acc:MGI:1933177]
ENSMUSG00000028745	Capzb	731.8	0.31	protein_coding	4	139192899	139291818	capping protein (actin filament) muscle Z-line, beta [Source:MGI Symbol;Acc:MGI:104652]
ENSMUSG00000042265	Trem1	733.2	0.32	protein_coding	17	48232768	48246924	triggering receptor expressed on myeloid cells 1 [Source:MGI Symbol;Acc:MGI:1930005]
ENSMUSG00000098483		733.2	0.22	miRNA	8	117459265	117459328	microRNA 7078 [Source:MGI Symbol;Acc:MGI:5530768]
ENSMUSG00000018293	Pfn1	733.9	0.33	protein_coding	11	70651850	70654644	profilin 1 [Source:MGI Symbol;Acc:MGI:97549]
ENSMUSG00000029063		734	0.31	protein_coding	4	155562378	155591001	NAD kinase [Source:MGI Symbol;Acc:MGI:2183149]
ENSMUSG00000030223	Ptpro	734.7	0.33	protein_coding	6	137252299	137464629	protein tyrosine phosphatase, receptor type, O [Source:MGI Symbol;Acc:MGI:1097152]
ENSMUSG00000003746	Man1a	736.3	0.32	protein_coding	10	53904788	54075796	mannosidase 1, alpha [Source:MGI Symbol;Acc:MGI:104677]
ENSMUSG00000008398	Elk3	736.5	0.29	protein_coding	10	93247414	93311135	ELK3, member of ETS oncogene family [Source:MGI Symbol;Acc:MGI:101762]
ENSMUSG00000078783	Gm9733	737.7	0.3	protein_coding	3	15296551	15332302	predicted gene 9733 [Source:MGI Symbol;Acc:MGI:3780136]
ENSMUSG00000029923	Rab19	738.3	0.3	protein_coding	6	39381175	39390380	RAB19, member RAS oncogene family [Source:MGI Symbol;Acc:MGI:103292]
ENSMUSG00000084846		738.5	0.31	processed_transcript	3	94994410	94997350	RIKEN cDNA A730011C13 gene [Source:MGI Symbol;Acc:MGI:2442973]
ENSMUSG00000080718		739	0.27	processed_pseudogene	X	137099516	137100102	predicted gene 8019 [Source:MGI Symbol;Acc:MGI:3645628]
ENSMUSG00000020346		739.3	0.33	protein_coding	11	49244191	49263030	mannoside acetylglucosaminyltransferase 1 [Source:MGI Symbol;Acc:MGI:96973]
ENSMUSG00000034833	Tespa1	739.6	0.32	protein_coding	10	130322852	130362642	thymocyte expressed, positive selection associated 1 [Source:MGI Symbol;Acc:MGI:1914846]
ENSMUSG00000089513		740	0.35	snRNA	2	25031350	25031453	predicted gene, 24875 [Source:MGI Symbol;Acc:MGI:5454652]
ENSMUSG00000021596	Mctp1	740.4	0.29	protein_coding	13	76384535	77031810	multiple C2 domains, transmembrane 1 [Source:MGI Symbol;Acc:MGI:1926021]
ENSMUSG00000037400	Atp11b	741.9	0.31	protein_coding	3	35754138	35856271	ATPase, class VI, type 11B [Source:MGI Symbol;Acc:MGI:1923545]
ENSMUSG00000046806	3110062M04Rik	742.4	0.34	protein_coding	6	34871771	34878060	RIKEN cDNA 3110062M04 gene [Source:MGI Symbol;Acc:MGI:1925662]
ENSMUSG00000020732	Rab37	742.7	0.29	protein_coding	11	115091431	115162236	RAB37, member RAS oncogene family [Source:MGI Symbol;Acc:MGI:1929945]
ENSMUSG00000019659	Ccdc12	742.8	0.3	protein_coding	9	110656503	110711590	coiled-coil domain containing 12 [Source:MGI Symbol;Acc:MGI:1919904]
ENSMUSG00000052270	Fpr2	746	0.29	protein_coding	17	17887824	17893952	formyl peptide receptor 2 [Source:MGI Symbol;Acc:MGI:1278319]
ENSMUSG00000092920		746.3	0.31	misc_RNA	15	76267135	76267419	predicted gene 10872 [Source:MGI Symbol;Acc:MGI:3642813]
ENSMUSG00000085501		746.9	0.25	antisense	11	120235234	120236122	predicted gene 11772 [Source:MGI Symbol;Acc:MGI:3649468]
ENSMUSG00000091881		748	0.35	antisense	3	88722090	88722670	predicted gene 17146 [Source:MGI Symbol;Acc:MGI:4937973]
ENSMUSG00000050241	Klre1	749.2	0.22	protein_coding	6	129577893	129585824	killer cell lectin-like receptor family E member 1 [Source:MGI Symbol;Acc:MGI:2662547]
ENSMUSG00000087570		749.9	0.23	lincRNA	2	71737815	71745397	predicted gene 13647 [Source:MGI Symbol;Acc:MGI:3652030]
ENSMUSG00000037321	Tap1	750.5	0.32	protein_coding	17	34187553	34197225	transporter 1, ATP-binding cassette, sub-family B (MDR/TAP) [Source:MGI Symbol;Acc:MGI:98483]
ENSMUSG00000095832		751	0.35	protein_coding	3	54692823	54728762	suppressor of Ty 20 [Source:MGI Symbol;Acc:MGI:1929651]
ENSMUSG00000085603		751.4	0.3	transcribed_processed_pseudogene	13	24597613	24604925	predicted gene 11346 [Source:MGI Symbol;Acc:MGI:1923274]
ENSMUSG00000017754	Pltp	752.9	0.3	protein_coding	2	164839518	164857711	phospholipid transfer protein [Source:MGI Symbol;Acc:MGI:103151]
ENSMUSG00000062524	Ncr1	754	0.26	protein_coding	7	4337724	4345164	natural cytotoxicity triggering receptor 1 [Source:MGI Symbol;Acc:MGI:1336212]
ENSMUSG00000034709	Ppp1r21	754.1	0.3	protein_coding	17	88530118	88588367	protein phosphatase 1, regulatory subunit 21 [Source:MGI Symbol;Acc:MGI:1921075]
ENSMUSG00000085471		755.7	0.36	antisense	2	90479236	90488425	RIKEN cDNA 4933423P22 gene [Source:MGI Symbol;Acc:MGI:1918408]
ENSMUSG00000022255	Mtdh	755.8	0.31	protein_coding	15	34082694	34142386	metadherin [Source:MGI Symbol;Acc:MGI:1914404]
ENSMUSG00000040659	Efhd2	756.6	0.32	protein_coding	4	141858142	141874920	EF hand domain containing 2 [Source:MGI Symbol;Acc:MGI:106504]
ENSMUSG00000029098	Acox3	757.8	0.29	protein_coding	5	35583040	35613801	acyl-Coenzyme A oxidase 3, pristanoyl [Source:MGI Symbol;Acc:MGI:1933156]
ENSMUSG00000017760	Ctsa	758.9	0.31	protein_coding	2	164832873	164841032	cathepsin A [Source:MGI Symbol;Acc:MGI:97748]
ENSMUSG00000081206		760.7	0.35	processed_pseudogene	4	33452491	33452889	predicted gene 11935 [Source:MGI Symbol;Acc:MGI:3650811]
ENSMUSG00000039899	Fgl2	760.7	0.3	protein_coding	5	21372642	21378374	fibrinogen-like protein 2 [Source:MGI Symbol;Acc:MGI:103266]
ENSMUSG00000003644	Rps6ka1	761.9	0.3	protein_coding	4	133847290	133887797	ribosomal protein S6 kinase polypeptide 1 [Source:MGI Symbol;Acc:MGI:104558]
ENSMUSG00000027466		762.6	0.36	protein_coding	2	152316334	152332653	RanBP-type and C3HC4-type zinc finger containing 1 [Source:MGI Symbol;Acc:MGI:1344372]
ENSMUSG00000022122		763.9	0.25	protein_coding	14	103814625	103844173	endothelin receptor type B [Source:MGI Symbol;Acc:MGI:102720]
ENSMUSG00000002326	Gmpr2	764.6	0.29	protein_coding	14	55672235	55678750	guanosine monophosphate reductase 2 [Source:MGI Symbol;Acc:MGI:1917903]
ENSMUSG00000022575	Gsdmd	768.2	0.34	protein_coding	15	75862339	75867404	gasdermin D [Source:MGI Symbol;Acc:MGI:1916396]
ENSMUSG00000039934	Gsap	769	0.32	protein_coding	5	21186267	21291701	gamma-secretase activating protein [Source:MGI Symbol;Acc:MGI:2442259]
ENSMUSG00000051124	Gimap9	770.2	0.34	protein_coding	6	48676129	48679114	GTPase, IMAP family member 9 [Source:MGI Symbol;Acc:MGI:3511744]
ENSMUSG00000017929	B4galt5	770.3	0.31	protein_coding	2	167298444	167349183	UDP-Gal:betaGlcNAc beta 1,4-galactosyltransferase, polypeptide 5 [Source:MGI Symbol;Acc:MGI:1927169]
ENSMUSG00000046410	Kcnk6	770.8	0.26	protein_coding	7	29221928	29232522	potassium inwardly-rectifying channel, subfamily K, member 6 [Source:MGI Symbol;Acc:MGI:1891291]
ENSMUSG00000097838		771.6	0.29	lincRNA	13	24631918	24638567	RIKEN cDNA C530050E15 gene [Source:MGI Symbol;Acc:MGI:2444135]
ENSMUSG00000091998		772.2	0.33	processed_pseudogene	8	81827663	81829275	predicted gene 17072 [Source:MGI Symbol;Acc:MGI:4937899]
ENSMUSG00000038127	Ccdc50	772.4	0.3	protein_coding	16	27388869	27452218	coiled-coil domain containing 50 [Source:MGI Symbol;Acc:MGI:1914751]
ENSMUSG00000041754	Trem3	773.3	0.3	protein_coding	17	48247777	48258841	triggering receptor expressed on myeloid cells 3 [Source:MGI Symbol;Acc:MGI:1930003]
ENSMUSG00000097414		773.6	0.32	lincRNA	15	98807032	98816077	RIKEN cDNA B130046B21 gene [Source:MGI Symbol;Acc:MGI:3704458]
ENSMUSG00000040274		774.2	0.25	protein_coding	5	3343893	3523218	cyclin-dependent kinase 6 [Source:MGI Symbol;Acc:MGI:1277162]
ENSMUSG00000037533	Rapgef6	776	0.35	protein_coding	11	54522847	54699285	Rap guanine nucleotide exchange factor (GEF) 6 [Source:MGI Symbol;Acc:MGI:2384761]
ENSMUSG00000003033	Ap1m1	776.9	0.32	protein_coding	8	72240018	72257385	adaptor-related protein complex AP-1, mu subunit 1 [Source:MGI Symbol;Acc:MGI:102776]
ENSMUSG00000074151	Nlrc5	777.6	0.31	protein_coding	8	94472763	94527272	NLR family, CARD domain containing 5 [Source:MGI Symbol;Acc:MGI:3612191]
ENSMUSG00000041920	Slc16a6	778.4	0.29	protein_coding	11	109450855	109473598	solute carrier family 16 (monocarboxylic acid transporters), member 6 [Source:MGI Symbol;Acc:MGI:2144585]
ENSMUSG00000027219	Slc28a2	779.3	0.29	protein_coding	2	122426477	122461137	solute carrier family 28 (sodium-coupled nucleoside transporter), member 2 [Source:MGI Symbol;Acc:MGI:1913105]
ENSMUSG00000031377	Bmx	780.1	0.3	protein_coding	X	164192842	164258193	BMX non-receptor tyrosine kinase [Source:MGI Symbol;Acc:MGI:1101778]
ENSMUSG00000085409		784.1	0.34	sense_intronic	10	94408891	94410732	predicted gene 16155 [Source:MGI Symbol;Acc:MGI:3801971]
ENSMUSG00000019998	Stx7	784.2	0.3	protein_coding	10	24149317	24188959	syntaxin 7 [Source:MGI Symbol;Acc:MGI:1858210]
ENSMUSG00000024399	Ltb	784.2	0.31	protein_coding	17	35194439	35196320	lymphotoxin B [Source:MGI Symbol;Acc:MGI:104796]
ENSMUSG00000031540		784.5	0.36	protein_coding	8	22859535	22943259	K(lysine) acetyltransferase 6A [Source:MGI Symbol;Acc:MGI:2442415]
ENSMUSG00000005442	Cic	786.3	0.34	protein_coding	7	25267704	25294159	capicua homolog (Drosophila) [Source:MGI Symbol;Acc:MGI:1918972]
ENSMUSG00000026321	Tnfrsf11a	786.6	0.31	protein_coding	1	105780718	105847981	tumor necrosis factor receptor superfamily, member 11a, NFKB activator [Source:MGI Symbol;Acc:MGI:1314891]
ENSMUSG00000030064	Frmd4b	787	0.31	protein_coding	6	97286867	97617541	FERM domain containing 4B [Source:MGI Symbol;Acc:MGI:2141794]
ENSMUSG00000036353		787.1	0.34	protein_coding	3	59216271	59262831	purinergic receptor P2Y, G-protein coupled 12 [Source:MGI Symbol;Acc:MGI:1918089]
ENSMUSG00000085672		788.5	0.29	antisense	8	41053110	41064706	predicted gene 16193 [Source:MGI Symbol;Acc:MGI:3802025]
ENSMUSG00000005824	Tnfsf14	788.6	0.28	protein_coding	17	57189492	57194189	tumor necrosis factor (ligand) superfamily, member 14 [Source:MGI Symbol;Acc:MGI:1355317]
ENSMUSG00000049130		788.8	0.25	protein_coding	7	16246743	16259540	complement component 5a receptor 1 [Source:MGI Symbol;Acc:MGI:88232]
ENSMUSG00000035356	Nfkbiz	789.1	0.23	protein_coding	16	55811375	55838899	nuclear factor of kappa light polypeptide gene enhancer in B cells inhibitor, zeta [Source:MGI Symbol;Acc:MGI:1931595]
ENSMUSG00000077497		791.1	0.32	snoRNA	14	57333366	57333485	predicted gene, 23593 [Source:MGI Symbol;Acc:MGI:5453370]
ENSMUSG00000064765		791.2	0.25	misc_RNA	3	155092018	155092128	predicted gene, 26456 [Source:MGI Symbol;Acc:MGI:5456233]
ENSMUSG00000031903	Pla2g15	791.4	0.27	protein_coding	8	106150399	106164713	phospholipase A2, group XV [Source:MGI Symbol;Acc:MGI:2178076]
ENSMUSG00000044867		791.8	0.32	antisense	6	48738346	48740621	GTPase, IMAP family member 1, opposite strand [Source:MGI Symbol;Acc:MGI:3781523]
ENSMUSG00000017713	Tha1	792.4	0.29	protein_coding	11	117867952	117873481	threonine aldolase 1 [Source:MGI Symbol;Acc:MGI:1919026]
ENSMUSG00000097053		793.1	0.25	unprocessed_pseudogene	10	22224280	22253819	predicted pseudogene 1972 [Source:MGI Symbol;Acc:MGI:3780140]
ENSMUSG00000090674		793.7	0.35	processed_pseudogene	14	122121553	122122643	predicted gene 17082 [Source:MGI Symbol;Acc:MGI:4937909]
ENSMUSG00000031495	Cd209d	794.5	0.22	protein_coding	8	3871827	3878555	CD209d antigen [Source:MGI Symbol;Acc:MGI:2157947]
ENSMUSG00000039361	Picalm	794.8	0.31	protein_coding	7	90130232	90209447	phosphatidylinositol binding clathrin assembly protein [Source:MGI Symbol;Acc:MGI:2385902]
ENSMUSG00000031392	Irak1	795.3	0.31	protein_coding	X	74013914	74023918	interleukin-1 receptor-associated kinase 1 [Source:MGI Symbol;Acc:MGI:107420]
ENSMUSG00000032501	Trib1	795.7	0.27	protein_coding	15	59648350	59656550	tribbles homolog 1 (Drosophila) [Source:MGI Symbol;Acc:MGI:2443397]
ENSMUSG00000087660		795.9	0.34	antisense	3	94959034	94962048	RIKEN cDNA B230398E01 gene [Source:MGI Symbol;Acc:MGI:1925930]
ENSMUSG00000003812	Dnase2a	796.5	0.28	protein_coding	8	84908560	84922915	deoxyribonuclease II alpha [Source:MGI Symbol;Acc:MGI:1329019]
ENSMUSG00000085213		797.3	0.27	antisense	4	150566869	150568544	predicted gene 13091 [Source:MGI Symbol;Acc:MGI:3649653]
ENSMUSG00000042082	Arsb	798.3	0.28	protein_coding	13	93771679	93943016	arylsulfatase B [Source:MGI Symbol;Acc:MGI:88075]
ENSMUSG00000039208	Metrnl	798.7	0.31	protein_coding	11	121701544	121716306	meteorin, glial cell differentiation regulator-like [Source:MGI Symbol;Acc:MGI:2384806]
ENSMUSG00000061972	Olfr99	798.9	0.23	protein_coding	17	37279501	37280418	olfactory receptor 99 [Source:MGI Symbol;Acc:MGI:2177482]
ENSMUSG00000087457		799.3	0.23	processed_pseudogene	3	37959612	37960087	predicted gene 7799 [Source:MGI Symbol;Acc:MGI:3643378]
ENSMUSG00000089794		799.5	0.34	lincRNA	3	9757607	9786142	predicted gene 16337 [Source:MGI Symbol;Acc:MGI:3840131]
ENSMUSG00000046908	Ltb4r1	800.5	0.3	protein_coding	14	55765962	55768494	leukotriene B4 receptor 1 [Source:MGI Symbol;Acc:MGI:1309472]
ENSMUSG00000040253		801.8	0.28	protein_coding	3	142530338	142550083	guanylate binding protein 7 [Source:MGI Symbol;Acc:MGI:2444421]
ENSMUSG00000075122	Cd80	802.1	0.28	protein_coding	16	38458933	38486933	CD80 antigen [Source:MGI Symbol;Acc:MGI:101775]
ENSMUSG00000096719	Mrgpra2b	803.1	0.29	protein_coding	7	47463806	47528862	MAS-related GPR, member A2B [Source:MGI Symbol;Acc:MGI:3033098]
ENSMUSG00000060509	Xcr1	803.8	0.2	protein_coding	9	123852315	123862029	chemokine (C motif) receptor 1 [Source:MGI Symbol;Acc:MGI:1346338]
ENSMUSG00000059456	Ptk2b	804	0.32	protein_coding	14	66153257	66281052	PTK2 protein tyrosine kinase 2 beta [Source:MGI Symbol;Acc:MGI:104908]
ENSMUSG00000004846	Plod3	804.9	0.29	protein_coding	5	136987019	136996648	procollagen-lysine, 2-oxoglutarate 5-dioxygenase 3 [Source:MGI Symbol;Acc:MGI:1347008]
ENSMUSG00000037306	Man1c1	805.7	0.28	protein_coding	4	134561690	134704290	mannosidase, alpha, class 1C, member 1 [Source:MGI Symbol;Acc:MGI:2446214]
ENSMUSG00000001750		806.3	0.32	protein_coding	19	3896050	3907133	T cell, immune regulator 1, ATPase, H+ transporting, lysosomal V0 protein A3 [Source:MGI Symbol;Acc:MGI:1350931]
ENSMUSG00000083661		807.5	0.24	processed_pseudogene	2	167281419	167281777	predicted gene 11473 [Source:MGI Symbol;Acc:MGI:3650296]
ENSMUSG00000037992		808.2	0.3	protein_coding	11	98927818	98974942	retinoic acid receptor, alpha [Source:MGI Symbol;Acc:MGI:97856]
ENSMUSG00000085327		808.9	0.24	antisense	10	81409575	81411579	predicted gene 16104 [Source:MGI Symbol;Acc:MGI:3801749]
ENSMUSG00000082093		810.9	0.34	processed_pseudogene	7	3993237	3993523	predicted gene 15928 [Source:MGI Symbol;Acc:MGI:3802091]
ENSMUSG00000097347		811.7	0.34	lincRNA	1	180802568	180809483	predicted gene, 17275 [Source:MGI Symbol;Acc:MGI:4936909]
ENSMUSG00000030272	Camk1	813.3	0.28	protein_coding	6	113334124	113343984	calcium/calmodulin-dependent protein kinase I [Source:MGI Symbol;Acc:MGI:1098535]
ENSMUSG00000048277	Syngr2	813.8	0.27	protein_coding	11	117809668	117814283	synaptogyrin 2 [Source:MGI Symbol;Acc:MGI:1328324]
ENSMUSG00000084252		814.6	0.28	processed_pseudogene	11	20729420	20729949	predicted gene 12036 [Source:MGI Symbol;Acc:MGI:3651598]
ENSMUSG00000056290	Ms4a4b	814.8	0.28	protein_coding	19	11443553	11463549	membrane-spanning 4-domains, subfamily A, member 4B [Source:MGI Symbol;Acc:MGI:1913083]
ENSMUSG00000020790	Ankfy1	815.5	0.32	protein_coding	11	72690006	72772146	ankyrin repeat and FYVE domain containing 1 [Source:MGI Symbol;Acc:MGI:1337008]
ENSMUSG00000000204		815.5	0.26	protein_coding	11	83175186	83190221	schlafen 4 [Source:MGI Symbol;Acc:MGI:1329010]
ENSMUSG00000030361	Klrb1a	815.9	0.22	protein_coding	6	128609227	128622934	killer cell lectin-like receptor subfamily B member 1A [Source:MGI Symbol;Acc:MGI:107540]
ENSMUSG00000075288		816.8	0.32	processed_pseudogene	14	60141063	60141410	predicted gene 6913 [Source:MGI Symbol;Acc:MGI:3648267]
ENSMUSG00000056145		817	0.31	lincRNA	3	107039504	107054347	expressed sequence AI504432 [Source:MGI Symbol;Acc:MGI:2139742]
ENSMUSG00000039109		818.6	0.22	protein_coding	13	36867178	37050244	coagulation factor XIII, A1 subunit [Source:MGI Symbol;Acc:MGI:1921395]
ENSMUSG00000086836		818.7	0.35	antisense	1	64078654	64090782	predicted gene 13748 [Source:MGI Symbol;Acc:MGI:3702115]
ENSMUSG00000086006		819	0.33	lincRNA	2	11339488	11344111	predicted gene 13293 [Source:MGI Symbol;Acc:MGI:3649469]
ENSMUSG00000074355		821.3	0.34	protein_coding	7	18989554	18992774	predicted gene 10676 [Source:MGI Symbol;Acc:MGI:3704283]
ENSMUSG00000075705	Msrb1	822.6	0.29	protein_coding	17	24736642	24742778	methionine sulfoxide reductase B1 [Source:MGI Symbol;Acc:MGI:1351642]
ENSMUSG00000098671		822.7	0.28	miRNA	8	107096025	107096106	microRNA 7075 [Source:MGI Symbol;Acc:MGI:5531203]
ENSMUSG00000052336	Cx3cr1	823.2	0.32	protein_coding	9	119901616	120068283	chemokine (C-X3-C motif) receptor 1 [Source:MGI Symbol;Acc:MGI:1333815]
ENSMUSG00000022967	Ifnar1	823.3	0.32	protein_coding	16	91485238	91507441	interferon (alpha and beta) receptor 1 [Source:MGI Symbol;Acc:MGI:107658]
ENSMUSG00000097742		823.3	0.27	lincRNA	10	37337486	37379652	predicted gene, 26535 [Source:MGI Symbol;Acc:MGI:5477029]
ENSMUSG00000044103	Il1f9	825.1	0.29	protein_coding	2	24186476	24193568	interleukin 1 family, member 9 [Source:MGI Symbol;Acc:MGI:2449929]
ENSMUSG00000026573	Xcl1	826.3	0.23	protein_coding	1	164931644	164935527	chemokine (C motif) ligand 1 [Source:MGI Symbol;Acc:MGI:104593]
ENSMUSG00000083208		826.3	0.33	processed_pseudogene	11	95462546	95462721	predicted gene 11522 [Source:MGI Symbol;Acc:MGI:3650746]
ENSMUSG00000040296	Ddx58	826.6	0.3	protein_coding	4	40203773	40239828	DEAD (Asp-Glu-Ala-Asp) box polypeptide 58 [Source:MGI Symbol;Acc:MGI:2442858]
ENSMUSG00000043931	Gimap7	826.7	0.3	protein_coding	6	48718621	48724636	GTPase, IMAP family member 7 [Source:MGI Symbol;Acc:MGI:1349657]
ENSMUSG00000098468		826.8	0.32	processed_pseudogene	9	73060951	73061257	predicted gene 27186 [Source:MGI Symbol;Acc:MGI:5521029]
ENSMUSG00000022901	Cd86	827.3	0.3	protein_coding	16	36603869	36666081	CD86 antigen [Source:MGI Symbol;Acc:MGI:101773]
ENSMUSG00000040249	Lrp1	827.7	0.26	protein_coding	10	127538161	127621148	low density lipoprotein receptor-related protein 1 [Source:MGI Symbol;Acc:MGI:96828]
ENSMUSG00000033454	Zbtb1	827.9	0.33	protein_coding	12	76370266	76396950	zinc finger and BTB domain containing 1 [Source:MGI Symbol;Acc:MGI:2442326]
ENSMUSG00000082990		828.1	0.32	processed_pseudogene	2	132099869	132100899	predicted gene 14052 [Source:MGI Symbol;Acc:MGI:3650009]
ENSMUSG00000089245		828.9	0.33	miRNA	1	54769218	54769322	predicted gene, 24053 [Source:MGI Symbol;Acc:MGI:5453830]
ENSMUSG00000045322	Tlr9	829.1	0.28	protein_coding	9	106222598	106226883	toll-like receptor 9 [Source:MGI Symbol;Acc:MGI:1932389]
ENSMUSG00000089753		829.7	0.28	protein_coding	11	115010335	115016193	predicted gene 11709 [Source:MGI Symbol;Acc:MGI:3649405]
ENSMUSG00000096233		830.6	0.32	processed_pseudogene	4	145837219	145837998	predicted gene 13238 [Source:MGI Symbol;Acc:MGI:3652104]
ENSMUSG00000084878		833.9	0.32	antisense	5	105814773	105818988	leucine rich repeat containing 8D, opposite strand [Source:MGI Symbol;Acc:MGI:3802116]
ENSMUSG00000092261		834.2	0.27	processed_pseudogene	9	21533627	21533985	predicted gene 20519 [Source:MGI Symbol;Acc:MGI:5141984]
ENSMUSG00000031897	Psmb10	835.1	0.29	protein_coding	8	105935728	105938392	proteasome (prosome, macropain) subunit, beta type 10 [Source:MGI Symbol;Acc:MGI:1096380]
ENSMUSG00000045087	S1pr5	836.2	0.23	protein_coding	9	21242912	21248443	sphingosine-1-phosphate receptor 5 [Source:MGI Symbol;Acc:MGI:2150641]
ENSMUSG00000086491		836.7	0.32	lincRNA	2	11385003	11387064	predicted gene 13291 [Source:MGI Symbol;Acc:MGI:3649284]
ENSMUSG00000038175	Mylip	837.1	0.28	protein_coding	13	45389742	45412019	myosin regulatory light chain interacting protein [Source:MGI Symbol;Acc:MGI:2388271]
ENSMUSG00000031584	Gsr	840.8	0.28	protein_coding	8	33652523	33698163	glutathione reductase [Source:MGI Symbol;Acc:MGI:95804]
ENSMUSG00000027882	Stxbp3a	840.8	0.27	protein_coding	3	108793176	108840526	syntaxin binding protein 3A [Source:MGI Symbol;Acc:MGI:107362]
ENSMUSG00000084960		842.1	0.33	processed_transcript	8	41017468	41024216	RIKEN cDNA B430010I23 gene [Source:MGI Symbol;Acc:MGI:1926099]
ENSMUSG00000080937		842.2	0.35	processed_pseudogene	2	49185018	49185446	predicted gene 13510 [Source:MGI Symbol;Acc:MGI:3649639]
ENSMUSG00000087113		842.3	0.27	processed_transcript	11	107428276	107435686	predicted gene 11714 [Source:MGI Symbol;Acc:MGI:3649214]
ENSMUSG00000098291		843.1	0.3	miRNA	17	35194972	35195049	microRNA 6973a [Source:MGI Symbol;Acc:MGI:5531349]
ENSMUSG00000033083	Tbc1d4	843.6	0.23	protein_coding	14	101442360	101609191	TBC1 domain family, member 4 [Source:MGI Symbol;Acc:MGI:2429660]
ENSMUSG00000082524		844	0.18	processed_pseudogene	5	144723627	144723797	predicted pseudogene 6272 [Source:MGI Symbol;Acc:MGI:3643871]
ENSMUSG00000003184	Irf3	844.3	0.32	protein_coding	7	44997648	45002848	interferon regulatory factor 3 [Source:MGI Symbol;Acc:MGI:1859179]
ENSMUSG00000066415	Msl2	844.3	0.34	protein_coding	9	101074101	101104800	male-specific lethal 2 homolog (Drosophila) [Source:MGI Symbol;Acc:MGI:1925103]
ENSMUSG00000022443	Myh9	845.3	0.3	protein_coding	15	77760587	77842175	myosin, heavy polypeptide 9, non-muscle [Source:MGI Symbol;Acc:MGI:107717]
ENSMUSG00000032300	1700017B05Rik	845.7	0.3	protein_coding	9	57252322	57262599	RIKEN cDNA 1700017B05 gene [Source:MGI Symbol;Acc:MGI:1921461]
ENSMUSG00000087623		846.4	0.32	processed_transcript	4	41520694	41525823	predicted gene 12404 [Source:MGI Symbol;Acc:MGI:3649601]
ENSMUSG00000028059	Arhgef2	846.9	0.32	protein_coding	3	88607454	88648052	rho/rac guanine nucleotide exchange factor (GEF) 2 [Source:MGI Symbol;Acc:MGI:103264]
ENSMUSG00000001052	Sec24b	848.1	0.33	protein_coding	3	129982759	130061553	Sec24 related gene family, member B (S. cerevisiae) [Source:MGI Symbol;Acc:MGI:2139764]
ENSMUSG00000041187		848.1	0.34	protein_coding	7	16842902	16870461	protein kinase D2 [Source:MGI Symbol;Acc:MGI:2141917]
ENSMUSG00000002608	Ccdc97	848.5	0.32	protein_coding	7	25711106	25719088	coiled-coil domain containing 97 [Source:MGI Symbol;Acc:MGI:1196455]
ENSMUSG00000052296	Ppp6r1	849.3	0.34	protein_coding	7	4631501	4658950	protein phosphatase 6, regulatory subunit 1 [Source:MGI Symbol;Acc:MGI:2442163]
ENSMUSG00000034855	Cxcl10	849.6	0.25	protein_coding	5	92346638	92348889	chemokine (C-X-C motif) ligand 10 [Source:MGI Symbol;Acc:MGI:1352450]
ENSMUSG00000046546	Fam43a	849.6	0.25	protein_coding	16	30599723	30602797	family with sequence similarity 43, member A [Source:MGI Symbol;Acc:MGI:2676309]
ENSMUSG00000059108	Ifitm6	851	0.25	protein_coding	7	141015812	141016892	interferon induced transmembrane protein 6 [Source:MGI Symbol;Acc:MGI:2686976]
ENSMUSG00000040761	Spen	852.1	0.34	protein_coding	4	141467890	141538597	SPEN homolog, transcriptional regulator (Drosophila) [Source:MGI Symbol;Acc:MGI:1891706]
ENSMUSG00000089185		853	0.33	snRNA	4	11279265	11279419	predicted gene, 22940 [Source:MGI Symbol;Acc:MGI:5452717]
ENSMUSG00000037251	Pomk	853.4	0.23	protein_coding	8	25980604	25994121	protein-O-mannose kinase [Source:MGI Symbol;Acc:MGI:1921903]
ENSMUSG00000092277		853.5	0.26	protein_coding	17	36121678	36129692	predicted gene, 19684 [Source:MGI Symbol;Acc:MGI:5011869]
ENSMUSG00000001156	Mxd1	855	0.29	protein_coding	6	86647044	86669159	MAX dimerization protein 1 [Source:MGI Symbol;Acc:MGI:96908]
ENSMUSG00000035967	Ddx26b	855.6	0.3	protein_coding	X	56454857	56507843	DEAD/H (Asp-Glu-Ala-Asp/His) box polypeptide 26B [Source:MGI Symbol;Acc:MGI:2442593]
ENSMUSG00000056071	S100a9	855.8	0.28	protein_coding	3	90692632	90695721	S100 calcium binding protein A9 (calgranulin B) [Source:MGI Symbol;Acc:MGI:1338947]
ENSMUSG00000030868	Dctn5	857.1	0.27	protein_coding	7	122133041	122149044	dynactin 5 [Source:MGI Symbol;Acc:MGI:1891689]
ENSMUSG00000006699	Cdc42	857.4	0.3	protein_coding	4	137319696	137357720	cell division cycle 42 [Source:MGI Symbol;Acc:MGI:106211]
ENSMUSG00000050357	Rltpr	857.9	0.3	protein_coding	8	105690906	105698178	RGD motif, leucine rich repeats, tropomodulin domain and proline-rich containing [Source:MGI Symbol;Acc:MGI:2685431]
ENSMUSG00000027398	Il1b	859.1	0.29	protein_coding	2	129364570	129371139	interleukin 1 beta [Source:MGI Symbol;Acc:MGI:96543]
ENSMUSG00000087450		860	0.2	lincRNA	2	124708655	124711083	predicted gene 13994 [Source:MGI Symbol;Acc:MGI:3651835]
ENSMUSG00000030703	Gdpd3	860.1	0.28	protein_coding	7	126766414	126775643	glycerophosphodiester phosphodiesterase domain containing 3 [Source:MGI Symbol;Acc:MGI:1915866]
ENSMUSG00000097026		862.2	0.33	lincRNA	8	106237903	106425728	predicted gene, 26786 [Source:MGI Symbol;Acc:MGI:5477280]
ENSMUSG00000030341	Tnfrsf1a	862.3	0.31	protein_coding	6	125349362	125362484	tumor necrosis factor receptor superfamily, member 1a [Source:MGI Symbol;Acc:MGI:1314884]
ENSMUSG00000033004	Mycbp2	862.4	0.35	protein_coding	14	103113411	103346814	MYC binding protein 2 [Source:MGI Symbol;Acc:MGI:2179432]
ENSMUSG00000086693		864.4	0.27	processed_transcript	13	40956414	41001151	RIKEN cDNA A730081D07 gene [Source:MGI Symbol;Acc:MGI:2441825]
ENSMUSG00000040483	Xaf1	864.7	0.28	protein_coding	11	72301629	72313733	XIAP associated factor 1 [Source:MGI Symbol;Acc:MGI:3772572]
ENSMUSG00000072809		865.2	0.34	antisense	11	69057718	69060483	RIKEN cDNA 9330160F10 gene [Source:MGI Symbol;Acc:MGI:3693095]
ENSMUSG00000036622	Atp13a2	865.7	0.31	protein_coding	4	140986873	141007330	ATPase type 13A2 [Source:MGI Symbol;Acc:MGI:1922022]
ENSMUSG00000046245	Pilra	865.9	0.27	protein_coding	5	137821952	137836268	paired immunoglobin-like type 2 receptor alpha [Source:MGI Symbol;Acc:MGI:2450529]
ENSMUSG00000004814	Ccl24	867.2	0.21	protein_coding	5	135569937	135573043	chemokine (C-C motif) ligand 24 [Source:MGI Symbol;Acc:MGI:1928953]
ENSMUSG00000079671		867.5	0.32	processed_transcript	1	9560832	9631175	RIKEN cDNA 2610203C22 gene [Source:MGI Symbol;Acc:MGI:1919731]
ENSMUSG00000000248	Clec2g	867.6	0.2	protein_coding	6	128934381	128984707	C-type lectin domain family 2, member g [Source:MGI Symbol;Acc:MGI:1918059]
ENSMUSG00000004612	Nkg7	867.6	0.24	protein_coding	7	43437073	43438246	natural killer cell group 7 sequence [Source:MGI Symbol;Acc:MGI:1931250]
ENSMUSG00000068335	Dok1	867.9	0.3	protein_coding	6	83030934	83033471	docking protein 1 [Source:MGI Symbol;Acc:MGI:893587]
ENSMUSG00000085852		870.8	0.24	antisense	2	93403547	93417830	predicted gene 13807 [Source:MGI Symbol;Acc:MGI:3650023]
ENSMUSG00000030213	Atf7ip	870.9	0.33	protein_coding	6	136518802	136611038	activating transcription factor 7 interacting protein [Source:MGI Symbol;Acc:MGI:1858965]
ENSMUSG00000088549		871.7	0.2	snRNA	18	20844447	20844592	predicted gene, 24959 [Source:MGI Symbol;Acc:MGI:5454736]
ENSMUSG00000056529	Ptafr	871.8	0.29	protein_coding	4	132564067	132582683	platelet-activating factor receptor [Source:MGI Symbol;Acc:MGI:106066]
ENSMUSG00000082686		872	0.33	processed_pseudogene	4	111790621	111791670	predicted gene 12961 [Source:MGI Symbol;Acc:MGI:3650787]
ENSMUSG00000090628		874.9	0.33	processed_pseudogene	13	34006966	34008331	predicted gene 17083 [Source:MGI Symbol;Acc:MGI:4937910]
ENSMUSG00000023903	Mmp25	875	0.28	protein_coding	17	23629458	23645269	matrix metallopeptidase 25 [Source:MGI Symbol;Acc:MGI:2443938]
ENSMUSG00000097680		875.4	0.31	antisense	1	135248561	135266443	predicted gene, 26642 [Source:MGI Symbol;Acc:MGI:5477136]
ENSMUSG00000063254		875.5	0.35	protein_coding	7	127983079	127985701	RIKEN cDNA B230325K18 gene [Source:MGI Symbol;Acc:MGI:2442200]
ENSMUSG00000087593		875.6	0.3	antisense	7	19816553	19818625	predicted gene 16174 [Source:MGI Symbol;Acc:MGI:3801857]
ENSMUSG00000030178		876.4	0.19	transcribed_unprocessed_pseudogene	6	130291161	130306432	killer cell lectin-like receptor subfamily A, member 13, pseudogene [Source:MGI Symbol;Acc:MGI:1321090]
ENSMUSG00000022747		876.5	0.29	protein_coding	16	58468125	58524243	ST3 beta-galactoside alpha-2,3-sialyltransferase 6 [Source:MGI Symbol;Acc:MGI:1888707]
ENSMUSG00000000732	Icosl	877.8	0.28	protein_coding	10	78069360	78079525	icos ligand [Source:MGI Symbol;Acc:MGI:1354701]
ENSMUSG00000098108		877.8	0.32	antisense	3	106934382	107093894	predicted gene, 27008 [Source:MGI Symbol;Acc:MGI:5504123]
ENSMUSG00000084821		878.1	0.35	antisense	7	80636017	80644384	predicted gene 15880 [Source:MGI Symbol;Acc:MGI:3802014]
ENSMUSG00000093239		878.4	0.3	miRNA	9	64225523	64225649	predicted gene, 24106 [Source:MGI Symbol;Acc:MGI:5453883]
ENSMUSG00000036661	Dennd3	878.5	0.3	protein_coding	15	73512560	73572242	DENN/MADD domain containing 3 [Source:MGI Symbol;Acc:MGI:2146009]
ENSMUSG00000034947		879.1	0.31	protein_coding	11	101582242	101591788	transmembrane protein 106A [Source:MGI Symbol;Acc:MGI:1922056]
ENSMUSG00000031309	Rps6ka3	879.2	0.32	protein_coding	X	159210307	159368244	ribosomal protein S6 kinase polypeptide 3 [Source:MGI Symbol;Acc:MGI:104557]
ENSMUSG00000083796		881.2	0.33	processed_pseudogene	2	24993357	24994343	predicted gene 13369 [Source:MGI Symbol;Acc:MGI:3651010]
ENSMUSG00000079143		885.8	0.33	antisense	12	33193994	33228854	ataxin 7-like 1, opposite strand 1 [Source:MGI Symbol;Acc:MGI:3779275]
ENSMUSG00000048480	Cxcr1	887	0.25	protein_coding	1	74191785	74194631	chemokine (C-X-C motif) receptor 1 [Source:MGI Symbol;Acc:MGI:2448715]
ENSMUSG00000090936		887.4	0.34	lincRNA	17	35165119	35167186	predicted gene, 17705 [Source:MGI Symbol;Acc:MGI:4937339]
ENSMUSG00000075596		887.4	0.34	protein_coding	11	95723587	95726710	RIKEN cDNA B130006D01 gene [Source:MGI Symbol;Acc:MGI:2444371]
ENSMUSG00000035042	Ccl5	888.1	0.26	protein_coding	11	83525778	83530518	chemokine (C-C motif) ligand 5 [Source:MGI Symbol;Acc:MGI:98262]
ENSMUSG00000034028	Cd226	888.3	0.27	protein_coding	18	89197431	89270201	CD226 antigen [Source:MGI Symbol;Acc:MGI:3039602]
ENSMUSG00000024927	Rela	888.6	0.3	protein_coding	19	5637483	5648130	v-rel reticuloendotheliosis viral oncogene homolog A (avian) [Source:MGI Symbol;Acc:MGI:103290]
ENSMUSG00000026547	Tagln2	888.6	0.28	protein_coding	1	172500047	172507380	transgelin 2 [Source:MGI Symbol;Acc:MGI:1312985]
ENSMUSG00000051413	Plagl2	889.2	0.3	protein_coding	2	153227759	153241426	pleiomorphic adenoma gene-like 2 [Source:MGI Symbol;Acc:MGI:1933165]
ENSMUSG00000001419	Mef2d	891.3	0.31	protein_coding	3	88142372	88172086	myocyte enhancer factor 2D [Source:MGI Symbol;Acc:MGI:99533]
ENSMUSG00000040033	Stat2	892.9	0.28	protein_coding	10	128270576	128292849	signal transducer and activator of transcription 2 [Source:MGI Symbol;Acc:MGI:103039]
ENSMUSG00000084048		893.7	0.23	processed_pseudogene	11	21295560	21295860	predicted gene 12042 [Source:MGI Symbol;Acc:MGI:3651845]
ENSMUSG00000013846	St3gal1	893.9	0.28	protein_coding	15	67102875	67113992	ST3 beta-galactoside alpha-2,3-sialyltransferase 1 [Source:MGI Symbol;Acc:MGI:98304]
ENSMUSG00000005686		894.1	0.27	protein_coding	7	110768206	110812405	adenosine monophosphate deaminase 3 [Source:MGI Symbol;Acc:MGI:1096344]
ENSMUSG00000020009	Ifngr1	895.6	0.26	protein_coding	10	19591949	19610229	interferon gamma receptor 1 [Source:MGI Symbol;Acc:MGI:107655]
ENSMUSG00000084143		896.2	0.2	processed_pseudogene	2	30923978	30924357	predicted gene 13400 [Source:MGI Symbol;Acc:MGI:3649558]
ENSMUSG00000086146		896.4	0.27	antisense	16	32108865	32113743	predicted gene 15729 [Source:MGI Symbol;Acc:MGI:3783172]
ENSMUSG00000022089	Bin3	896.7	0.32	protein_coding	14	70100145	70138191	bridging integrator 3 [Source:MGI Symbol;Acc:MGI:1929883]
ENSMUSG00000072620	Slfn2	896.8	0.3	protein_coding	11	83065112	83070678	schlafen 2 [Source:MGI Symbol;Acc:MGI:1313258]
ENSMUSG00000093758		897.1	0.32	processed_pseudogene	12	101866949	101867295	predicted gene 20701 [Source:MGI Symbol;Acc:MGI:5313148]
ENSMUSG00000038213	Tapbpl	898.6	0.29	protein_coding	6	125223933	125231860	TAP binding protein-like [Source:MGI Symbol;Acc:MGI:2384853]
ENSMUSG00000054737		901.4	0.3	protein_coding	X	21028939	21062316	zinc finger protein 182 [Source:MGI Symbol;Acc:MGI:2442220]
ENSMUSG00000051506	Wdfy4	902.9	0.26	protein_coding	14	32959547	33185508	WD repeat and FYVE domain containing 4 [Source:MGI Symbol;Acc:MGI:3584510]
ENSMUSG00000083561		903	0.21	processed_pseudogene	X	114774319	114774757	predicted gene 5942 [Source:MGI Symbol;Acc:MGI:3646003]
ENSMUSG00000020132	Rab21	903.1	0.28	protein_coding	10	115289863	115315591	RAB21, member RAS oncogene family [Source:MGI Symbol;Acc:MGI:894308]
ENSMUSG00000085036		904.4	0.31	antisense	2	128751271	128753705	predicted gene 14011 [Source:MGI Symbol;Acc:MGI:3649272]
ENSMUSG00000087670		906	0.33	antisense	6	54146887	54150937	RIKEN cDNA 9530036M11 gene [Source:MGI Symbol;Acc:MGI:1925866]
ENSMUSG00000023845	Lnpep	907	0.32	protein_coding	17	17527723	17624489	leucyl/cystinyl aminopeptidase [Source:MGI Symbol;Acc:MGI:2387123]
ENSMUSG00000020134	Peli1	907.7	0.29	protein_coding	11	21091291	21150323	pellino 1 [Source:MGI Symbol;Acc:MGI:1914495]
ENSMUSG00000022095	Fam160b2	908	0.23	protein_coding	14	70583296	70599835	family with sequence similarity 160, member B2 [Source:MGI Symbol;Acc:MGI:3036290]
ENSMUSG00000086484		910.2	0.33	antisense	2	33805816	33813591	non-protein coding RNA, repressor of NFAT [Source:MGI Symbol;Acc:MGI:2444126]
ENSMUSG00000085786		910.9	0.27	antisense	6	128951204	128975029	predicted gene 15987 [Source:MGI Symbol;Acc:MGI:3801849]
ENSMUSG00000091575		910.9	0.28	processed_transcript	3	106481982	106485913	RIKEN cDNA 2010016I18 gene [Source:MGI Symbol;Acc:MGI:1916456]
ENSMUSG00000045231		911.3	0.28	protein_coding	16	23220656	23225368	cDNA sequence BC106179 [Source:MGI Symbol;Acc:MGI:3702726]
ENSMUSG00000061815	Rufy4	911.8	0.27	protein_coding	1	74125541	74148223	RUN and FYVE domain containing 4 [Source:MGI Symbol;Acc:MGI:3588214]
ENSMUSG00000021281	Tnfaip2	911.9	0.26	protein_coding	12	111442469	111455018	tumor necrosis factor, alpha-induced protein 2 [Source:MGI Symbol;Acc:MGI:104960]
ENSMUSG00000099202		912.3	0.28	miRNA	4	133195655	133195716	microRNA 7017 [Source:MGI Symbol;Acc:MGI:5531327]
ENSMUSG00000025132		912.6	0.32	protein_coding	11	120578104	120581624	Rho GDP dissociation inhibitor (GDI) alpha [Source:MGI Symbol;Acc:MGI:2178103]
ENSMUSG00000097194		912.7	0.3	lincRNA	8	94422899	94435105	RIKEN cDNA 9330175E14 gene [Source:MGI Symbol;Acc:MGI:2443913]
ENSMUSG00000024737	Slc15a3	914.5	0.3	protein_coding	19	10839727	10859362	solute carrier family 15, member 3 [Source:MGI Symbol;Acc:MGI:1929691]
ENSMUSG00000040225	Prrc2c	915.4	0.34	protein_coding	1	162670725	162740556	proline-rich coiled-coil 2C [Source:MGI Symbol;Acc:MGI:1913754]
ENSMUSG00000056054	S100a8	916	0.26	protein_coding	3	90669071	90670034	S100 calcium binding protein A8 (calgranulin A) [Source:MGI Symbol;Acc:MGI:88244]
ENSMUSG00000007891	Ctsd	916	0.28	protein_coding	7	142371148	142388038	cathepsin D [Source:MGI Symbol;Acc:MGI:88562]
ENSMUSG00000070031	Sp140	916.3	0.28	protein_coding	1	85600378	85645037	Sp140 nuclear body protein [Source:MGI Symbol;Acc:MGI:3702467]
ENSMUSG00000030413	Pglyrp1	916.6	0.27	protein_coding	7	18884690	18890438	peptidoglycan recognition protein 1 [Source:MGI Symbol;Acc:MGI:1345092]
ENSMUSG00000097734		917.8	0.16	lincRNA	9	60687719	60690397	RIKEN cDNA B930082K07 gene [Source:MGI Symbol;Acc:MGI:2445108]
ENSMUSG00000057193	Slc44a2	918.7	0.3	protein_coding	9	21337828	21355025	solute carrier family 44, member 2 [Source:MGI Symbol;Acc:MGI:1915932]
ENSMUSG00000032596	Uba7	918.8	0.31	protein_coding	9	107975505	107984060	ubiquitin-like modifier activating enzyme 7 [Source:MGI Symbol;Acc:MGI:1349462]
ENSMUSG00000021365	Nedd9	919	0.3	protein_coding	13	41309916	41487320	neural precursor cell expressed, developmentally down-regulated gene 9 [Source:MGI Symbol;Acc:MGI:97302]
ENSMUSG00000098929		920.4	0.31	miRNA	4	15942900	15942991	microRNA 6400 [Source:MGI Symbol;Acc:MGI:5530807]
ENSMUSG00000030148	Clec4a2	920.5	0.27	protein_coding	6	123106428	123143999	C-type lectin domain family 4, member a2 [Source:MGI Symbol;Acc:MGI:1349412]
ENSMUSG00000098769		920.8	0.2	miRNA	11	97063768	97063874	microRNA 8103 [Source:MGI Symbol;Acc:MGI:5531223]
ENSMUSG00000022102	Dok2	922.7	0.24	protein_coding	14	70766036	70778495	docking protein 2 [Source:MGI Symbol;Acc:MGI:1332623]
ENSMUSG00000088384		922.7	0.26
ENSMUSG00000035929	H2-Q4	923.4	0.28	protein_coding	17	35379617	35385290	histocompatibility 2, Q region locus 4 [Source:MGI Symbol;Acc:MGI:95933]
ENSMUSG00000002204	Napsa	923.6	0.25	protein_coding	7	44572432	44586862	napsin A aspartic peptidase [Source:MGI Symbol;Acc:MGI:109365]
ENSMUSG00000042474	Faim3	924.9	0.27	protein_coding	1	130865669	130880791	Fas apoptotic inhibitory molecule 3 [Source:MGI Symbol;Acc:MGI:1916419]
ENSMUSG00000026829	Gbgt1	925.2	0.26	protein_coding	2	28496891	28505415	globoside alpha-1,3-N-acetylgalactosaminyltransferase 1 [Source:MGI Symbol;Acc:MGI:2449143]
ENSMUSG00000056941	Commd7	925.7	0.27	protein_coding	2	153616933	153632781	COMM domain containing 7 [Source:MGI Symbol;Acc:MGI:1914197]
ENSMUSG00000068966	Zbtb34	926.3	0.32	protein_coding	2	33406108	33431324	zinc finger and BTB domain containing 34 [Source:MGI Symbol;Acc:MGI:2685195]
ENSMUSG00000095115	Itpripl2	928.6	0.29	protein_coding	7	118485114	118491975	inositol 1,4,5-triphosphate receptor interacting protein-like 2 [Source:MGI Symbol;Acc:MGI:2442416]
ENSMUSG00000087319		928.7	0.32	lincRNA	13	94137447	94140117	predicted gene 15907 [Source:MGI Symbol;Acc:MGI:3801930]
ENSMUSG00000024847		929.5	0.27	protein_coding	19	4114446	4125858	aryl-hydrocarbon receptor-interacting protein [Source:MGI Symbol;Acc:MGI:109622]
ENSMUSG00000024397		929.5	0.35	protein_coding	17	35170991	35176068	allograft inflammatory factor 1 [Source:MGI Symbol;Acc:MGI:1343098]
ENSMUSG00000085823		929.6	0.24	antisense	4	137882370	137883937	predicted gene 13012 [Source:MGI Symbol;Acc:MGI:3652270]
ENSMUSG00000089672	Gp49a	929.6	0.28	protein_coding	10	51480632	51486316	glycoprotein 49 A [Source:MGI Symbol;Acc:MGI:102702]
ENSMUSG00000090203		929.7	0.32
ENSMUSG00000021134		929.8	0.33	protein_coding	12	80945504	80950507	serine/arginine-rich splicing factor 5 [Source:MGI Symbol;Acc:MGI:98287]
ENSMUSG00000046652	Tas2r143	931	0.3	protein_coding	6	42400238	42401119	taste receptor, type 2, member 143 [Source:MGI Symbol;Acc:MGI:2681310]
ENSMUSG00000078817	Nlrp12	931.5	0.26	protein_coding	7	3221510	3249740	NLR family, pyrin domain containing 12 [Source:MGI Symbol;Acc:MGI:2676630]
ENSMUSG00000059994	Fcrl1	932.8	0.28	protein_coding	3	87376387	87402934	Fc receptor-like 1 [Source:MGI Symbol;Acc:MGI:2442862]
ENSMUSG00000056418		932.9	0.26	lincRNA	9	96435783	96438138	cDNA sequence BC043934 [Source:MGI Symbol;Acc:MGI:2679715]
ENSMUSG00000030595	Nfkbib	933.8	0.29	protein_coding	7	28758251	28767512	nuclear factor of kappa light polypeptide gene enhancer in B cells inhibitor, beta [Source:MGI Symbol;Acc:MGI:104752]
ENSMUSG00000084918		934.4	0.32	lincRNA	4	95193313	95209727	predicted gene 12708 [Source:MGI Symbol;Acc:MGI:3652178]
ENSMUSG00000024949	Sf1	934.8	0.32	protein_coding	19	6363690	6378030	splicing factor 1 [Source:MGI Symbol;Acc:MGI:1095403]
ENSMUSG00000079053		937.9	0.19	lincRNA	2	128423654	128424565	predicted gene 14010 [Source:MGI Symbol;Acc:MGI:3649271]
ENSMUSG00000091109		938.2	0.31	protein_coding	13	96490733	96491120	predicted gene, 17622 [Source:MGI Symbol;Acc:MGI:4937256]
ENSMUSG00000022667	Cd200r1	938.7	0.25	protein_coding	16	44765736	44794978	CD200 receptor 1 [Source:MGI Symbol;Acc:MGI:1889024]
ENSMUSG00000053687	Dpep2	940.1	0.28	protein_coding	8	105984944	105996423	dipeptidase 2 [Source:MGI Symbol;Acc:MGI:2442042]
ENSMUSG00000080530		940.2	0.25	miRNA	11	109466311	109466431	predicted gene, 25540 [Source:MGI Symbol;Acc:MGI:5455317]
ENSMUSG00000035851	Ythdc1	940.9	0.34	protein_coding	5	86804221	86836659	YTH domain containing 1 [Source:MGI Symbol;Acc:MGI:2443713]
ENSMUSG00000074141	Nup62-il4i1	941.1	0.23	protein_coding	7	44816370	44840809	interleukin 4 induced 1 [Source:MGI Symbol;Acc:MGI:109552]
ENSMUSG00000026104	Stat1	941.4	0.28	protein_coding	1	52119440	52161865	signal transducer and activator of transcription 1 [Source:MGI Symbol;Acc:MGI:103063]
ENSMUSG00000022564	Grina	942.1	0.27	protein_coding	15	76246807	76249904	glutamate receptor, ionotropic, N-methyl D-aspartate-associated protein 1 (glutamate binding) [Source:MGI Symbol;Acc:MGI:1913418]
ENSMUSG00000081894		943.4	0.32	processed_pseudogene	2	126864503	126865328	predicted gene 14212 [Source:MGI Symbol;Acc:MGI:3652281]
ENSMUSG00000089669	Tnfsf13	943.5	0.25	protein_coding	11	69682846	69685784	tumor necrosis factor (ligand) superfamily, member 13 [Source:MGI Symbol;Acc:MGI:1916833]
ENSMUSG00000093384		943.8	0.23	processed_pseudogene	3	68900171	68900449	predicted gene 20689 [Source:MGI Symbol;Acc:MGI:5313136]
ENSMUSG00000043017	Ptgir	943.9	0.26	protein_coding	7	16906490	16910905	prostaglandin I receptor (IP) [Source:MGI Symbol;Acc:MGI:99535]
ENSMUSG00000039879	Heca	944.3	0.3	protein_coding	10	17900466	17948067	headcase homolog (Drosophila) [Source:MGI Symbol;Acc:MGI:2685715]
ENSMUSG00000026896	Ifih1	945.1	0.26	protein_coding	2	62595798	62646255	interferon induced with helicase C domain 1 [Source:MGI Symbol;Acc:MGI:1918836]
ENSMUSG00000083186		945.6	0.31	processed_pseudogene	4	3720427	3721026	predicted gene 11805 [Source:MGI Symbol;Acc:MGI:3649544]
ENSMUSG00000093003		946.8	0.27	miRNA	1	191998554	191998634	microRNA 3473c [Source:MGI Symbol;Acc:MGI:4950389]
ENSMUSG00000069516	Lyz2	947.8	0.27	protein_coding	10	117277334	117282274	lysozyme 2 [Source:MGI Symbol;Acc:MGI:96897]
ENSMUSG00000039013		949.3	0.21	protein_coding	7	43351341	43359531	sialic acid binding Ig-like lectin F [Source:MGI Symbol;Acc:MGI:2681107]
ENSMUSG00000023132	Gzma	950.3	0.17	protein_coding	13	113093825	113100979	granzyme A [Source:MGI Symbol;Acc:MGI:109266]
ENSMUSG00000060477	Irak2	951.5	0.29	protein_coding	6	113638467	113695009	interleukin-1 receptor-associated kinase 2 [Source:MGI Symbol;Acc:MGI:2429603]
ENSMUSG00000054720	Lrrc8c	952.3	0.29	protein_coding	5	105519388	105613018	leucine rich repeat containing 8 family, member C [Source:MGI Symbol;Acc:MGI:2140839]
ENSMUSG00000087362		953.4	0.16	lincRNA	2	84500760	84531322	predicted gene 13710 [Source:MGI Symbol;Acc:MGI:3650894]
ENSMUSG00000047789	Slc38a9	953.9	0.32	protein_coding	13	112660766	112738743	solute carrier family 38, member 9 [Source:MGI Symbol;Acc:MGI:1918839]
ENSMUSG00000086933		954.6	0.31	antisense	11	57655415	57657826	RIKEN cDNA 4933426K07 gene [Source:MGI Symbol;Acc:MGI:1918404]
ENSMUSG00000073716		955.1	0.27	processed_pseudogene	4	146475332	146476111	predicted gene 13241 [Source:MGI Symbol;Acc:MGI:3649920]
ENSMUSG00000038352	Arl5c	956.9	0.26	protein_coding	11	97989578	97996181	ADP-ribosylation factor-like 5C [Source:MGI Symbol;Acc:MGI:3028577]
ENSMUSG00000065634		957.2	0.32	snoRNA	19	25166085	25166216	predicted gene, 24252 [Source:MGI Symbol;Acc:MGI:5454029]
ENSMUSG00000047959	Kcna3	958	0.29	protein_coding	3	107036162	107038129	potassium voltage-gated channel, shaker-related subfamily, member 3 [Source:MGI Symbol;Acc:MGI:96660]
ENSMUSG00000033027	Klrc3	959.4	0.17	protein_coding	6	129639064	129643337	killer cell lectin-like receptor subfamily C, member 3 [Source:MGI Symbol;Acc:MGI:1929720]
ENSMUSG00000020385		960.5	0.33	protein_coding	11	51261730	51281766	CDC like kinase 4 [Source:MGI Symbol;Acc:MGI:1098551]
ENSMUSG00000016528	Mapkapk2	960.7	0.27	protein_coding	1	131053700	131097826	MAP kinase-activated protein kinase 2 [Source:MGI Symbol;Acc:MGI:109298]
ENSMUSG00000090019	Gimap1	961.1	0.31	protein_coding	6	48739054	48743790	GTPase, IMAP family member 1 [Source:MGI Symbol;Acc:MGI:109368]
ENSMUSG00000037868	Egr2	962.3	0.26	protein_coding	10	67535475	67542188	early growth response 2 [Source:MGI Symbol;Acc:MGI:95296]
ENSMUSG00000028599	Tnfrsf1b	963	0.28	protein_coding	4	145213463	145246870	tumor necrosis factor receptor superfamily, member 1b [Source:MGI Symbol;Acc:MGI:1314883]
ENSMUSG00000073386	9830107B12Rik	963.2	0.25	protein_coding	17	48125605	48146307	RIKEN cDNA 9830107B12 gene [Source:MGI Symbol;Acc:MGI:3608415]
ENSMUSG00000088371		966.4	0.27	rRNA	1	89563360	89563474	predicted gene, 25180 [Source:MGI Symbol;Acc:MGI:5454957]
ENSMUSG00000033697	Arhgap39	967.8	0.32	protein_coding	15	76723985	76818170	Rho GTPase activating protein 39 [Source:MGI Symbol;Acc:MGI:107858]
ENSMUSG00000097625		970	0.31	lincRNA	17	70878078	71393284	predicted gene, 26561 [Source:MGI Symbol;Acc:MGI:5477055]
ENSMUSG00000058318	Phf21a	970.3	0.32	protein_coding	2	92093117	92364666	PHD finger protein 21A [Source:MGI Symbol;Acc:MGI:2384756]
ENSMUSG00000092134		970.3	0.33	antisense	6	134233158	134243711	predicted gene 17089 [Source:MGI Symbol;Acc:MGI:4937916]
ENSMUSG00000074813		970.9	0.24	processed_transcript	2	128195993	128429349	predicted gene 14005 [Source:MGI Symbol;Acc:MGI:3652191]
ENSMUSG00000084760		971	0.26	sense_intronic	3	103863166	103864423	predicted gene 15472 [Source:MGI Symbol;Acc:MGI:3707328]
ENSMUSG00000030314		971.1	0.26	protein_coding	6	114643097	114860614	autophagy related 7 [Source:MGI Symbol;Acc:MGI:1921494]
ENSMUSG00000061414	Cracr2a	971.8	0.27	protein_coding	6	127577975	127629938	calcium release activated channel regulator 2A [Source:MGI Symbol;Acc:MGI:2685919]
ENSMUSG00000019873	Reep3	974.6	0.27	protein_coding	10	67009189	67096988	receptor accessory protein 3 [Source:MGI Symbol;Acc:MGI:88930]
ENSMUSG00000063177	Klk1b27	975.2	0.21	protein_coding	7	44052290	44056705	kallikrein 1-related peptidase b27 [Source:MGI Symbol;Acc:MGI:891980]
ENSMUSG00000080772		975.3	0.3	transcribed_processed_pseudogene	4	59833677	59834219	predicted gene 12543 [Source:MGI Symbol;Acc:MGI:3649591]
ENSMUSG00000004040	Stat3	975.3	0.26	protein_coding	11	100885098	100939540	signal transducer and activator of transcription 3 [Source:MGI Symbol;Acc:MGI:103038]
ENSMUSG00000020788	Atp2a3	975.3	0.29	protein_coding	11	72961169	72993044	ATPase, Ca++ transporting, ubiquitous [Source:MGI Symbol;Acc:MGI:1194503]
ENSMUSG00000065610		975.5	0.31	miRNA	6	31062660	31062747	microRNA 29a [Source:MGI Symbol;Acc:MGI:2676904]
ENSMUSG00000074405	Zfp865	975.6	0.31	protein_coding	7	5020376	5033138	zinc finger protein 865 [Source:MGI Symbol;Acc:MGI:2442656]
ENSMUSG00000039206	Daglb	975.7	0.25	protein_coding	5	143464493	143504442	diacylglycerol lipase, beta [Source:MGI Symbol;Acc:MGI:2442032]
ENSMUSG00000030527	Crtc3	975.8	0.29	protein_coding	7	80586627	80688877	CREB regulated transcription coactivator 3 [Source:MGI Symbol;Acc:MGI:1917711]
ENSMUSG00000032504	Pdcd6ip	976.3	0.3	protein_coding	9	113651744	113708259	programmed cell death 6 interacting protein [Source:MGI Symbol;Acc:MGI:1333753]
ENSMUSG00000097995		976.3	0.16	antisense	4	136018071	136018486	predicted gene, 24362 [Source:MGI Symbol;Acc:MGI:5454139]
ENSMUSG00000065798		977.3	0.29
ENSMUSG00000078349		977.6	0.25	protein_coding	4	156203304	156205151	expressed sequence AW011738 [Source:MGI Symbol;Acc:MGI:2140540]
ENSMUSG00000021665	Hexb	978.1	0.3	protein_coding	13	97176332	97198357	hexosaminidase B [Source:MGI Symbol;Acc:MGI:96074]
ENSMUSG00000028923	Necap2	979.4	0.29	protein_coding	4	141066512	141078357	NECAP endocytosis associated 2 [Source:MGI Symbol;Acc:MGI:1913397]
ENSMUSG00000083603		980.6	0.3	processed_pseudogene	X	98544397	98544882	predicted gene 14810 [Source:MGI Symbol;Acc:MGI:3705403]
ENSMUSG00000087703		981	0.3	antisense	5	35722555	35724485	predicted gene 15650 [Source:MGI Symbol;Acc:MGI:3783094]
ENSMUSG00000022651	Retnlg	981.3	0.25	protein_coding	16	48872608	48874498	resistin like gamma [Source:MGI Symbol;Acc:MGI:2667763]
ENSMUSG00000080946		981.3	0.3	processed_pseudogene	4	133882945	133883127	predicted gene 12985 [Source:MGI Symbol;Acc:MGI:3651383]
ENSMUSG00000036769		982.3	0.31	protein_coding	X	23693051	23806025	WD repeat domain 44 [Source:MGI Symbol;Acc:MGI:1919654]
ENSMUSG00000093429		982.5	0.32	unprocessed_pseudogene	17	20969061	20969484	vomeronasal 1 receptor, pseudogene 145 [Source:MGI Symbol;Acc:MGI:3852484]
ENSMUSG00000085174		983.9	0.33	processed_transcript	3	53452619	53457797	predicted gene 16206 [Source:MGI Symbol;Acc:MGI:3801870]
ENSMUSG00000060029		985.4	0.33	processed_transcript	2	130543791	130563749	RIKEN cDNA 4930473A02 gene [Source:MGI Symbol;Acc:MGI:2447823]
ENSMUSG00000021754	Map3k1	986.3	0.3	protein_coding	13	111746428	111808993	mitogen-activated protein kinase kinase kinase 1 [Source:MGI Symbol;Acc:MGI:1346872]
ENSMUSG00000020718	Polg2	986.8	0.31	protein_coding	11	106768253	106779537	polymerase (DNA directed), gamma 2, accessory subunit [Source:MGI Symbol;Acc:MGI:1354947]
ENSMUSG00000093476		987.7	0.23	miRNA	2	167644364	167644459	predicted gene, 22355 [Source:MGI Symbol;Acc:MGI:5452132]
ENSMUSG00000080814		987.8	0.24	processed_pseudogene	11	70429017	70429554	predicted gene 12314 [Source:MGI Symbol;Acc:MGI:3649316]
ENSMUSG00000046080	Clec9a	989.4	0.19	protein_coding	6	129408862	129424764	C-type lectin domain family 9, member a [Source:MGI Symbol;Acc:MGI:2444608]
ENSMUSG00000038773	Kdm3b	989.9	0.33	protein_coding	18	34777008	34839370	KDM3B lysine (K)-specific demethylase 3B [Source:MGI Symbol;Acc:MGI:1923356]
ENSMUSG00000085591		989.9	0.32	lincRNA	2	45357265	45404035	predicted gene 13479 [Source:MGI Symbol;Acc:MGI:3651869]
ENSMUSG00000030336	Cd27	990.9	0.28	protein_coding	6	125232622	125237010	CD27 antigen [Source:MGI Symbol;Acc:MGI:88326]
ENSMUSG00000017737	Mmp9	991.1	0.24	protein_coding	2	164940780	164955850	matrix metallopeptidase 9 [Source:MGI Symbol;Acc:MGI:97011]
ENSMUSG00000087175		991.2	0.22	antisense	7	104315019	104324838	predicted gene 15133 [Source:MGI Symbol;Acc:MGI:3705170]
ENSMUSG00000059273	Zc3h4	991.5	0.32	protein_coding	7	16401196	16437694	zinc finger CCCH-type containing 4 [Source:MGI Symbol;Acc:MGI:2682314]
ENSMUSG00000026433		991.7	0.24	protein_coding	1	131867224	131872887	RAB29, member RAS oncogene family [Source:MGI Symbol;Acc:MGI:2385107]
ENSMUSG00000004952	Rasa4	992.4	0.28	protein_coding	5	136083916	136111860	RAS p21 protein activator 4 [Source:MGI Symbol;Acc:MGI:1858600]
ENSMUSG00000032580		993.7	0.34	protein_coding	9	107740371	107770996	RNA binding motif protein 5 [Source:MGI Symbol;Acc:MGI:1933204]
ENSMUSG00000058287	Gm12253	994.1	0.2	protein_coding	11	58432559	58441622	predicted gene 12253 [Source:MGI Symbol;Acc:MGI:3651568]
ENSMUSG00000032739	Pram1	994.3	0.24	protein_coding	17	33638056	33645706	PML-RAR alpha-regulated adaptor molecule 1 [Source:MGI Symbol;Acc:MGI:3576625]
ENSMUSG00000098267		994.3	0.26	miRNA	7	127489251	127489387	microRNA 7060 [Source:MGI Symbol;Acc:MGI:5530897]
ENSMUSG00000027630		994.8	0.29	protein_coding	3	22076652	22216594	transducin (beta)-like 1X-linked receptor 1 [Source:MGI Symbol;Acc:MGI:2441730]
ENSMUSG00000071379	Hpcal1	994.8	0.26	protein_coding	12	17690814	17791926	hippocalcin-like 1 [Source:MGI Symbol;Acc:MGI:1855689]
ENSMUSG00000027068	Dhrs9	995	0.25	protein_coding	2	69380445	69404533	dehydrogenase/reductase (SDR family) member 9 [Source:MGI Symbol;Acc:MGI:2442798]
ENSMUSG00000026360	Rgs2	995	0.33	protein_coding	1	143999338	144004161	regulator of G-protein signaling 2 [Source:MGI Symbol;Acc:MGI:1098271]
ENSMUSG00000036526	Card11	995.8	0.27	protein_coding	5	140872999	141000596	caspase recruitment domain family, member 11 [Source:MGI Symbol;Acc:MGI:1916978]
ENSMUSG00000092524		996.3	0.29	unprocessed_pseudogene	17	37285142	37286069	olfactory receptor 756, pseudogene 1 [Source:MGI Symbol;Acc:MGI:3030590]
ENSMUSG00000027995	Tlr2	996.6	0.27	protein_coding	3	83836272	83841767	toll-like receptor 2 [Source:MGI Symbol;Acc:MGI:1346060]
ENSMUSG00000021069	Pygl	996.6	0.3	protein_coding	12	70190811	70231488	liver glycogen phosphorylase [Source:MGI Symbol;Acc:MGI:97829]
ENSMUSG00000019564	Arid3a	997.2	0.28	protein_coding	10	79927043	79955018	AT rich interactive domain 3A (BRIGHT-like) [Source:MGI Symbol;Acc:MGI:1328360]
ENSMUSG00000087060		997.6	0.23	processed_transcript	11	16935154	16951282	Egfr long non-coding downstream RNA [Source:MGI Symbol;Acc:MGI:1919985]
ENSMUSG00000081497		997.6	0.32	processed_pseudogene	10	7808116	7808758	predicted gene 15560 [Source:MGI Symbol;Acc:MGI:3783009]
ENSMUSG00000081270		997.8	0.32	processed_pseudogene	11	105875905	105876913	predicted gene 11653 [Source:MGI Symbol;Acc:MGI:3651873]
ENSMUSG00000078197		998.8	0.29	protein_coding	2	140152043	140153532	predicted gene, 17374 [Source:MGI Symbol;Acc:MGI:4937008]
ENSMUSG00000086874		999.9	0.31
ENSMUSG00000039087		999.9	0.25	protein_coding	13	37778400	37952002	ras responsive element binding protein 1 [Source:MGI Symbol;Acc:MGI:2443664]
ENSMUSG00000070372	Capza1	1000.5	0.26	protein_coding	3	104822779	104864505	capping protein (actin filament) muscle Z-line, alpha 1 [Source:MGI Symbol;Acc:MGI:106227]
ENSMUSG00000039841		1000.6	0.23	protein_coding	6	28239931	28398005	zinc finger protein 800 [Source:MGI Symbol;Acc:MGI:1889334]
ENSMUSG00000032035	Ets1	1002.3	0.31	protein_coding	9	32636221	32757820	E26 avian leukemia oncogene 1, 5' domain [Source:MGI Symbol;Acc:MGI:95455]
ENSMUSG00000053063	Clec12a	1004.5	0.27	protein_coding	6	129342691	129365303	C-type lectin domain family 12, member a [Source:MGI Symbol;Acc:MGI:3040968]
ENSMUSG00000021190		1004.7	0.24	protein_coding	12	102394084	102439813	legumain [Source:MGI Symbol;Acc:MGI:1330838]
ENSMUSG00000079293		1005.1	0.26	polymorphic_pseudogene	6	129461591	129472777	C-type lectin domain family 7, member a [Source:MGI Symbol;Acc:MGI:1861431]
ENSMUSG00000050029	Rap2c	1006.3	0.26	protein_coding	X	51003912	51018018	RAP2C, member of RAS oncogene family [Source:MGI Symbol;Acc:MGI:1919315]
ENSMUSG00000053541		1007.4	0.28	unprocessed_pseudogene	7	106417848	106424469	predicted gene 4759 [Source:MGI Symbol;Acc:MGI:3647753]
ENSMUSG00000098785		1007.5	0.3	miRNA	8	34166622	34166712	microRNA 6395 [Source:MGI Symbol;Acc:MGI:5530943]
ENSMUSG00000037960	1110007C09Rik	1007.8	0.28	protein_coding	13	49202951	49216026	RIKEN cDNA 1110007C09 gene [Source:MGI Symbol;Acc:MGI:1915730]
ENSMUSG00000052821	Cysltr1	1009.2	0.22	protein_coding	X	106574346	106603679	cysteinyl leukotriene receptor 1 [Source:MGI Symbol;Acc:MGI:1926218]
ENSMUSG00000023992	Trem2	1010	0.25	protein_coding	17	48346401	48354147	triggering receptor expressed on myeloid cells 2 [Source:MGI Symbol;Acc:MGI:1913150]
ENSMUSG00000030655	Smg1	1010.2	0.34	protein_coding	7	118131308	118243637	SMG1 homolog, phosphatidylinositol 3-kinase-related kinase (C. elegans) [Source:MGI Symbol;Acc:MGI:1919742]
ENSMUSG00000072501	Phf20l1	1012.7	0.3	protein_coding	15	66577572	66645255	PHD finger protein 20-like 1 [Source:MGI Symbol;Acc:MGI:2444412]
ENSMUSG00000080753		1014.2	0.31	processed_pseudogene	5	32479560	32479885	predicted gene 15613 [Source:MGI Symbol;Acc:MGI:3783058]
ENSMUSG00000085498		1014.8	0.23	processed_transcript	2	129297370	129307826	predicted gene 14023 [Source:MGI Symbol;Acc:MGI:3650639]
ENSMUSG00000070081		1014.9	0.31
ENSMUSG00000084659		1015.2	0.3	snRNA	9	105673465	105673551	predicted gene, 22720 [Source:MGI Symbol;Acc:MGI:5452497]
ENSMUSG00000025278	Flnb	1015.8	0.21	protein_coding	14	7817957	7951588	filamin, beta [Source:MGI Symbol;Acc:MGI:2446089]
ENSMUSG00000025491		1016.3	0.24	protein_coding	7	140967221	140969825	interferon induced transmembrane protein 1 [Source:MGI Symbol;Acc:MGI:1915963]
ENSMUSG00000021621		1017.1	0.3	protein_coding	13	91796533	91807705	zinc finger, CCHC domain containing 9 [Source:MGI Symbol;Acc:MGI:1916335]
ENSMUSG00000034216	Vps18	1017.3	0.28	protein_coding	2	119288740	119298453	vacuolar protein sorting 18 (yeast) [Source:MGI Symbol;Acc:MGI:2443626]
ENSMUSG00000031706	Rfx1	1017.4	0.31	protein_coding	8	84066836	84096992	regulatory factor X, 1 (influences HLA class II expression) [Source:MGI Symbol;Acc:MGI:105982]
ENSMUSG00000038301		1019	0.27	protein_coding	6	51523901	51590679	sorting nexin 10 [Source:MGI Symbol;Acc:MGI:1919232]
ENSMUSG00000043932	Klri2	1019.2	0.21	protein_coding	6	129729041	129740484	killer cell lectin-like receptor family I member 2 [Source:MGI Symbol;Acc:MGI:2443965]
ENSMUSG00000001751	Naglu	1019.3	0.27	protein_coding	11	101070012	101077672	alpha-N-acetylglucosaminidase (Sanfilippo disease IIIB) [Source:MGI Symbol;Acc:MGI:1351641]
ENSMUSG00000043939	A530064D06Rik	1020.6	0.23	protein_coding	17	48151896	48167270	RIKEN cDNA A530064D06 gene [Source:MGI Symbol;Acc:MGI:2443476]
ENSMUSG00000032094	Cd3d	1021.4	0.28	protein_coding	9	44981793	44987052	CD3 antigen, delta polypeptide [Source:MGI Symbol;Acc:MGI:88331]
ENSMUSG00000039205	Ciz1	1021.8	0.31	protein_coding	2	32352327	32380970	CDKN1A interacting zinc finger protein 1 [Source:MGI Symbol;Acc:MGI:1920234]
ENSMUSG00000051184	Zfp524	1022.4	0.27	protein_coding	7	5015501	5018486	zinc finger protein 524 [Source:MGI Symbol;Acc:MGI:1916740]
ENSMUSG00000027435	Cd93	1023.9	0.25	protein_coding	2	148436640	148443563	CD93 antigen [Source:MGI Symbol;Acc:MGI:106664]
ENSMUSG00000038013	Wipf2	1026	0.28	protein_coding	11	98863638	98905040	WAS/WASL interacting protein family, member 2 [Source:MGI Symbol;Acc:MGI:1924462]
ENSMUSG00000064289	Tank	1026.2	0.25	protein_coding	2	61578585	61654171	TRAF family member-associated Nf-kappa B activator [Source:MGI Symbol;Acc:MGI:107676]
ENSMUSG00000034801	Sos2	1026.4	0.28	protein_coding	12	69583762	69681852	son of sevenless homolog 2 (Drosophila) [Source:MGI Symbol;Acc:MGI:98355]
ENSMUSG00000056608	Chd9	1026.5	0.33	protein_coding	8	90828835	91054508	chromodomain helicase DNA binding protein 9 [Source:MGI Symbol;Acc:MGI:1924001]
ENSMUSG00000053835	H2-T24	1026.8	0.27	protein_coding	17	36005695	36020560	histocompatibility 2, T region locus 24 [Source:MGI Symbol;Acc:MGI:95958]
ENSMUSG00000038418	Egr1	1028	0.29	protein_coding	18	34859823	34864984	early growth response 1 [Source:MGI Symbol;Acc:MGI:95295]
ENSMUSG00000018678	Sp2	1028.4	0.31	protein_coding	11	96953340	96982959	Sp2 transcription factor [Source:MGI Symbol;Acc:MGI:1926162]
ENSMUSG00000005800	Mmp8	1029.4	0.23	protein_coding	9	7558429	7568486	matrix metallopeptidase 8 [Source:MGI Symbol;Acc:MGI:1202395]
ENSMUSG00000050075	Gpr171	1030	0.26	protein_coding	3	59096448	59101821	G protein-coupled receptor 171 [Source:MGI Symbol;Acc:MGI:2442043]
ENSMUSG00000098380		1030.7	0.23	miRNA	12	112659277	112659351	microRNA 6939 [Source:MGI Symbol;Acc:MGI:5530880]
ENSMUSG00000021496	Pcbd2	1032	0.23	protein_coding	13	55727368	55776830	pterin 4 alpha carbinolamine dehydratase/dimerization cofactor of hepatocyte nuclear factor 1 alpha (TCF1) 2 [Source:MGI Symbol;Acc:MGI:1919812]
ENSMUSG00000097352		1032.9	0.21	transcribed_unprocessed_pseudogene	10	22306702	22321765	RIKEN cDNA C920009B18 gene [Source:MGI Symbol;Acc:MGI:3583961]
ENSMUSG00000000134	Tfe3	1033.1	0.26	protein_coding	X	7762560	7775202	transcription factor E3 [Source:MGI Symbol;Acc:MGI:98511]
ENSMUSG00000088067		1035	0.24	snRNA	4	124697505	124697607	predicted gene, 24480 [Source:MGI Symbol;Acc:MGI:5454257]
ENSMUSG00000019920	Lims1	1035.4	0.25	protein_coding	10	58323466	58424691	LIM and senescent cell antigen-like domains 1 [Source:MGI Symbol;Acc:MGI:1195263]
ENSMUSG00000050567	Maml1	1035.5	0.31	protein_coding	11	50255634	50292311	mastermind like 1 (Drosophila) [Source:MGI Symbol;Acc:MGI:1890504]
ENSMUSG00000031328	Flna	1035.6	0.27	protein_coding	X	74223461	74249820	filamin, alpha [Source:MGI Symbol;Acc:MGI:95556]
ENSMUSG00000079071	Gm14085	1037.1	0.21	protein_coding	2	122484941	122528040	predicted gene 14085 [Source:MGI Symbol;Acc:MGI:3702173]
ENSMUSG00000052056		1037.4	0.29	protein_coding	2	170108643	170148103	zinc finger protein 217 [Source:MGI Symbol;Acc:MGI:2685408]
ENSMUSG00000029823	Luc7l2	1038.3	0.33	protein_coding	6	38551334	38609470	LUC7-like 2 (S. cerevisiae) [Source:MGI Symbol;Acc:MGI:2183260]
ENSMUSG00000085095		1039.1	0.3	antisense	7	99661439	99667394	predicted gene 15635 [Source:MGI Symbol;Acc:MGI:3783079]
ENSMUSG00000007458	M6pr	1039.2	0.28	protein_coding	6	122308720	122317680	mannose-6-phosphate receptor, cation dependent [Source:MGI Symbol;Acc:MGI:96904]
ENSMUSG00000083435		1041.2	0.29	processed_pseudogene	5	64190032	64190989	predicted gene 15824 [Source:MGI Symbol;Acc:MGI:3801976]
ENSMUSG00000020689	Itgb3	1041.2	0.24	protein_coding	11	104608000	104670476	integrin beta 3 [Source:MGI Symbol;Acc:MGI:96612]
ENSMUSG00000042997	Nhlrc3	1041.5	0.29	protein_coding	3	53448588	53463323	NHL repeat containing 3 [Source:MGI Symbol;Acc:MGI:2444520]
ENSMUSG00000028480	Glipr2	1043.5	0.25	protein_coding	4	43957401	43979118	GLI pathogenesis-related 2 [Source:MGI Symbol;Acc:MGI:1917770]
ENSMUSG00000024339	Tap2	1046.4	0.28	protein_coding	17	34203527	34216321	transporter 2, ATP-binding cassette, sub-family B (MDR/TAP) [Source:MGI Symbol;Acc:MGI:98484]
ENSMUSG00000030653	Pde2a	1046.8	0.23	protein_coding	7	101421691	101512829	phosphodiesterase 2A, cGMP-stimulated [Source:MGI Symbol;Acc:MGI:2446107]
ENSMUSG00000055994	Nod2	1047.5	0.27	protein_coding	8	88647315	88688474	nucleotide-binding oligomerization domain containing 2 [Source:MGI Symbol;Acc:MGI:2429397]
ENSMUSG00000039264	LOC102642087	1048.2	0.28	protein_coding	6	48765089	48766519	GTPase, IMAP family member 3 [Source:MGI Symbol;Acc:MGI:1932723]
ENSMUSG00000090592		1049.4	0.29	protein_coding	9	13444034	13446753	predicted gene, 17571 [Source:MGI Symbol;Acc:MGI:4937205]
ENSMUSG00000024772	Ehd1	1050.8	0.27	protein_coding	19	6276725	6300096	EH-domain containing 1 [Source:MGI Symbol;Acc:MGI:1341878]
ENSMUSG00000061232	H2-K1	1053.2	0.26	protein_coding	17	33996017	34000333	histocompatibility 2, K1, K region [Source:MGI Symbol;Acc:MGI:95904]
ENSMUSG00000035692	Isg15	1053.3	0.23	protein_coding	4	156199424	156200818	ISG15 ubiquitin-like modifier [Source:MGI Symbol;Acc:MGI:1855694]
ENSMUSG00000098183		1053.6	0.29	lincRNA	14	61625926	61627337	predicted gene, 27010 [Source:MGI Symbol;Acc:MGI:5504125]
ENSMUSG00000025409	Mbd6	1054	0.29	protein_coding	10	127281956	127289018	methyl-CpG binding domain protein 6 [Source:MGI Symbol;Acc:MGI:106378]
ENSMUSG00000056737		1054	0.29	protein_coding	6	72544391	72562983	capping protein (actin filament), gelsolin-like [Source:MGI Symbol;Acc:MGI:1098259]
ENSMUSG00000074874	Ctla2b	1054.6	0.18	protein_coding	13	60895351	60897447	cytotoxic T lymphocyte-associated protein 2 beta [Source:MGI Symbol;Acc:MGI:88555]
ENSMUSG00000098706		1054.8	0.24	miRNA	18	37854605	37854660	microRNA 6979 [Source:MGI Symbol;Acc:MGI:5530906]
ENSMUSG00000093346		1055.1	0.2	miRNA	19	4215402	4215488	predicted gene, 26115 [Source:MGI Symbol;Acc:MGI:5455892]
ENSMUSG00000091271		1055.2	0.26	antisense	7	30564737	30565356	predicted gene 17104 [Source:MGI Symbol;Acc:MGI:4937931]
ENSMUSG00000039852	Rere	1056.3	0.28	protein_coding	4	150281646	150621966	arginine glutamic acid dipeptide (RE) repeats [Source:MGI Symbol;Acc:MGI:2683486]
ENSMUSG00000089336		1056.7	0.28	snoRNA	9	64881784	64881925	predicted gene, 24347 [Source:MGI Symbol;Acc:MGI:5454124]
ENSMUSG00000024778	Fas	1056.8	0.25	protein_coding	19	34290659	34327770	Fas (TNF receptor superfamily member 6) [Source:MGI Symbol;Acc:MGI:95484]
ENSMUSG00000072621		1057.6	0.24	transcribed_unprocessed_pseudogene	11	83028130	83040042	schlafen 10, pseudogene [Source:MGI Symbol;Acc:MGI:3512288]
ENSMUSG00000027808	Serp1	1057.7	0.25	protein_coding	3	58521969	58525873	stress-associated endoplasmic reticulum protein 1 [Source:MGI Symbol;Acc:MGI:92638]
ENSMUSG00000027514	Zbp1	1058.1	0.25	protein_coding	2	173206612	173218923	Z-DNA binding protein 1 [Source:MGI Symbol;Acc:MGI:1927449]
ENSMUSG00000023143	Nagpa	1058.3	0.25	protein_coding	16	5195289	5204012	N-acetylglucosamine-1-phosphodiester alpha-N-acetylglucosaminidase [Source:MGI Symbol;Acc:MGI:1351598]
ENSMUSG00000095174		1058.5	0.24	antisense	12	102612680	102618516	predicted gene, 20069 [Source:MGI Symbol;Acc:MGI:5012254]
ENSMUSG00000024659	Anxa1	1059.1	0.26	protein_coding	19	20373428	20390944	annexin A1 [Source:MGI Symbol;Acc:MGI:96819]
ENSMUSG00000007815	Rhoa	1059.1	0.26	protein_coding	9	108306129	108337934	ras homolog gene family, member A [Source:MGI Symbol;Acc:MGI:1096342]
ENSMUSG00000044199	S1pr4	1059.9	0.27	protein_coding	10	81497745	81500132	sphingosine-1-phosphate receptor 4 [Source:MGI Symbol;Acc:MGI:1333809]
ENSMUSG00000025236	Adpgk	1060.2	0.22	protein_coding	9	59291572	59316199	ADP-dependent glucokinase [Source:MGI Symbol;Acc:MGI:1919391]
ENSMUSG00000004043	Stat5a	1060.5	0.25	protein_coding	11	100859351	100885169	signal transducer and activator of transcription 5A [Source:MGI Symbol;Acc:MGI:103036]
ENSMUSG00000063897	Dhrsx	1061.4	0.28	protein_coding	GL456216.1	15881	36183	dehydrogenase/reductase (SDR family) X-linked [Source:HGNC Symbol;Acc:HGNC:18399]
ENSMUSG00000022311	Csmd3	1061.5	0.3	protein_coding	15	47580637	48792063	CUB and Sushi multiple domains 3 [Source:MGI Symbol;Acc:MGI:2386403]
ENSMUSG00000026627	Tmem206	1062.2	0.28	protein_coding	1	191325912	191350914	transmembrane protein 206 [Source:MGI Symbol;Acc:MGI:1914200]
ENSMUSG00000029204	Rhoh	1062.2	0.28	protein_coding	5	65863569	65896700	ras homolog gene family, member H [Source:MGI Symbol;Acc:MGI:1921984]
ENSMUSG00000025492	Ifitm3	1062.6	0.25	protein_coding	7	141009586	141010770	interferon induced transmembrane protein 3 [Source:MGI Symbol;Acc:MGI:1913391]
ENSMUSG00000097008		1063.8	0.31	lincRNA	10	42761596	42763635	predicted gene, 26860 [Source:MGI Symbol;Acc:MGI:5477354]
ENSMUSG00000065864		1064.1	0.29	snoRNA	14	26497655	26497785	predicted gene, 24031 [Source:MGI Symbol;Acc:MGI:5453808]
ENSMUSG00000054892	Txk	1065.5	0.27	protein_coding	5	72695978	72752773	TXK tyrosine kinase [Source:MGI Symbol;Acc:MGI:102960]
ENSMUSG00000029561		1067.2	0.27	protein_coding	5	114896936	114912234	2'-5' oligoadenylate synthetase-like 2 [Source:MGI Symbol;Acc:MGI:1344390]
ENSMUSG00000091623		1067.5	0.28	antisense	5	99977686	99978858	predicted gene 17092 [Source:MGI Symbol;Acc:MGI:4937919]
ENSMUSG00000097214		1067.9	0.22	unprocessed_pseudogene	10	22110621	22113345	predicted gene, 19791 [Source:MGI Symbol;Acc:MGI:5011976]
ENSMUSG00000085058		1068.1	0.28	antisense	6	39527513	39544486	RIKEN cDNA 8030453O22 gene [Source:MGI Symbol;Acc:MGI:1924459]
ENSMUSG00000070034	Sp110	1068.7	0.26	protein_coding	1	85576899	85598817	Sp110 nuclear body protein [Source:MGI Symbol;Acc:MGI:1923364]
ENSMUSG00000097147		1072.3	0.29	lincRNA	11	76614467	76622204	predicted gene, 26780 [Source:MGI Symbol;Acc:MGI:5477274]
ENSMUSG00000022657	Cd96	1072.8	0.28	protein_coding	16	46035657	46120251	CD96 antigen [Source:MGI Symbol;Acc:MGI:1934368]
ENSMUSG00000021108	Prkch	1073.1	0.28	protein_coding	12	73584797	73778185	protein kinase C, eta [Source:MGI Symbol;Acc:MGI:97600]
ENSMUSG00000023913	Pla2g7	1074.5	0.25	protein_coding	17	43568098	43612201	phospholipase A2, group VII (platelet-activating factor acetylhydrolase, plasma) [Source:MGI Symbol;Acc:MGI:1351327]
ENSMUSG00000085917		1075	0.22	processed_pseudogene	8	122683602	122683839	predicted gene 15899 [Source:MGI Symbol;Acc:MGI:3801945]
ENSMUSG00000058470	Gm8369	1075.1	0.27	protein_coding	19	11485938	11512577	predicted gene 8369 [Source:MGI Symbol;Acc:MGI:3645380]
ENSMUSG00000024969	Mark2	1075.4	0.3	protein_coding	19	7275396	7341860	MAP/microtubule affinity-regulating kinase 2 [Source:MGI Symbol;Acc:MGI:99638]
ENSMUSG00000088183		1076.4	0.29	snRNA	17	80033514	80033609	predicted gene, 22215 [Source:MGI Symbol;Acc:MGI:5451992]
ENSMUSG00000070729		1076.9	0.27	processed_pseudogene	4	129899093	129899902	predicted gene 12966 [Source:MGI Symbol;Acc:MGI:3652043]
ENSMUSG00000024483	Ankhd1	1077.3	0.33	protein_coding	18	36559987	36665917	ankyrin repeat and KH domain containing 1 [Source:MGI Symbol;Acc:MGI:1921733]
ENSMUSG00000041328	Pcf11	1077.6	0.32	protein_coding	7	92643712	92669933	cleavage and polyadenylation factor subunit homolog (S. cerevisiae) [Source:MGI Symbol;Acc:MGI:1919579]
ENSMUSG00000076287		1078.4	0.29	miRNA	1	131498639	131498802	predicted gene, 24273 [Source:MGI Symbol;Acc:MGI:5454050]
ENSMUSG00000083084		1079.5	0.18	processed_pseudogene	X	64842692	64844041	predicted gene 14667 [Source:MGI Symbol;Acc:MGI:3705673]
ENSMUSG00000039834	Zfp335	1080.5	0.31	protein_coding	2	164891882	164911757	zinc finger protein 335 [Source:MGI Symbol;Acc:MGI:2682313]
ENSMUSG00000038179	Slamf7	1080.5	0.24	protein_coding	1	171632403	171653035	SLAM family member 7 [Source:MGI Symbol;Acc:MGI:1922595]
ENSMUSG00000034255	Arhgap27	1081	0.3	protein_coding	11	103331497	103363692	Rho GTPase activating protein 27 [Source:MGI Symbol;Acc:MGI:1916903]
ENSMUSG00000076615		1081.6	0.17	IG_C_gene	12	113359575	113361232	Immunoglobulin heavy constant gamma 3 [Source:MGI Symbol;Acc:MGI:2144790]
ENSMUSG00000018585	Atox1	1082	0.26	protein_coding	11	55446641	55461239	ATX1 (antioxidant protein 1) homolog 1 (yeast) [Source:MGI Symbol;Acc:MGI:1333855]
ENSMUSG00000069911	Fam196b	1082.2	0.3	protein_coding	11	34314822	34422640	family with sequence similarity 196, member B [Source:MGI Symbol;Acc:MGI:3643491]
ENSMUSG00000082532		1083	0.18	processed_pseudogene	5	123466509	123466886	ribosomal protein L31, pseudogene 6 [Source:MGI Symbol;Acc:MGI:3783190]
ENSMUSG00000086507		1083.4	0.29	antisense	11	80158861	80177629	ArfGAP with dual PH domains 2, opposite strand [Source:MGI Symbol;Acc:MGI:3650197]
ENSMUSG00000084739		1083.4	0.3	snRNA	15	81592093	81592199	predicted gene, 22067 [Source:MGI Symbol;Acc:MGI:5451844]
ENSMUSG00000079487	Med12	1084	0.32	protein_coding	X	101274030	101297465	mediator complex subunit 12 [Source:MGI Symbol;Acc:MGI:1926212]
ENSMUSG00000092572	Serpinb10	1084.2	0.2	polymorphic_pseudogene	1	107529003	107549271	serine (or cysteine) peptidase inhibitor, clade B (ovalbumin), member 10 [Source:MGI Symbol;Acc:MGI:2138648]
ENSMUSG00000049103		1084.5	0.19	protein_coding	9	124101950	124113557	chemokine (C-C motif) receptor 2 [Source:MGI Symbol;Acc:MGI:106185]
ENSMUSG00000003545	Fosb	1085.8	0.28	protein_coding	7	19302721	19310045	FBJ osteosarcoma oncogene B [Source:MGI Symbol;Acc:MGI:95575]
ENSMUSG00000040026	Saa3	1086.3	0.19	protein_coding	7	46711998	46715676	serum amyloid A 3 [Source:MGI Symbol;Acc:MGI:98223]
ENSMUSG00000059791	Nrm	1086.8	0.27	protein_coding	17	35861318	35865402	nurim (nuclear envelope membrane protein) [Source:MGI Symbol;Acc:MGI:2146855]
ENSMUSG00000015745	Plekho1	1088.4	0.26	protein_coding	3	95988429	95996001	pleckstrin homology domain containing, family O member 1 [Source:MGI Symbol;Acc:MGI:1914470]
ENSMUSG00000025192	Entpd7	1088.6	0.23	protein_coding	19	43689672	43733697	ectonucleoside triphosphate diphosphohydrolase 7 [Source:MGI Symbol;Acc:MGI:2135885]
ENSMUSG00000086139		1088.9	0.24	lincRNA	4	62723516	62727537	predicted gene 11211 [Source:MGI Symbol;Acc:MGI:3651244]
ENSMUSG00000082515		1089.3	0.3	processed_pseudogene	4	123926234	123926555	predicted gene 12902 [Source:MGI Symbol;Acc:MGI:3650399]
ENSMUSG00000082529		1090.3	0.29	processed_pseudogene	11	79451941	79452447	predicted gene 11199 [Source:MGI Symbol;Acc:MGI:3649957]
ENSMUSG00000032841		1091.2	0.25	protein_coding	2	101714285	101883027	proline rich 5 like [Source:MGI Symbol;Acc:MGI:1919696]
ENSMUSG00000024474	Ik	1091.6	0.29	protein_coding	18	36744656	36757639	IK cytokine [Source:MGI Symbol;Acc:MGI:1345142]
ENSMUSG00000085178		1091.7	0.25	antisense	11	69401513	69402700	KDM1 lysine (K)-specific demethylase 6B, opposite strand [Source:MGI Symbol;Acc:MGI:1921523]
ENSMUSG00000006344	Ggt5	1092.1	0.25	protein_coding	10	75589340	75617200	gamma-glutamyltransferase 5 [Source:MGI Symbol;Acc:MGI:1346063]
ENSMUSG00000043807	Ly6g5b	1093.1	0.18	protein_coding	17	35113948	35115428	lymphocyte antigen 6 complex, locus G5B [Source:MGI Symbol;Acc:MGI:2385809]
ENSMUSG00000097243		1094.3	0.19	lincRNA	14	70205324	70217659	predicted gene, 26908 [Source:MGI Symbol;Acc:MGI:5477402]
ENSMUSG00000031712	Il15	1095.1	0.25	protein_coding	8	82331637	82403222	interleukin 15 [Source:MGI Symbol;Acc:MGI:103014]
ENSMUSG00000089936		1095.8	0.28	processed_pseudogene	6	120005998	120006285	predicted gene 16199 [Source:MGI Symbol;Acc:MGI:3801797]
ENSMUSG00000097739		1096.1	0.23	transcribed_unprocessed_pseudogene	10	22074237	22103313	predicted gene, 2539 [Source:MGI Symbol;Acc:MGI:3780707]
ENSMUSG00000021360	Gcnt2	1098.6	0.25	protein_coding	13	40859768	40960891	glucosaminyl (N-acetyl) transferase 2, I-branching enzyme [Source:MGI Symbol;Acc:MGI:1100870]
ENSMUSG00000037548	H2-DMb2	1099.2	0.25	protein_coding	17	34143307	34151553	histocompatibility 2, class II, locus Mb2 [Source:MGI Symbol;Acc:MGI:95923]
ENSMUSG00000098327		1099.4	0.24	miRNA	9	45939521	45939590	microRNA 7087 [Source:MGI Symbol;Acc:MGI:5530655]
ENSMUSG00000070000	Fcho1	1100.4	0.28	protein_coding	8	71708387	71725716	FCH domain only 1 [Source:MGI Symbol;Acc:MGI:1921265]
ENSMUSG00000008348	Ubc	1100.7	0.19	protein_coding	5	125385965	125390202	ubiquitin C [Source:MGI Symbol;Acc:MGI:98889]
ENSMUSG00000086481		1101.5	0.21	lincRNA	11	106972058	106973090	predicted gene 11707 [Source:MGI Symbol;Acc:MGI:3651836]
ENSMUSG00000052212	Cd177	1102.3	0.22	protein_coding	7	24743985	24760311	CD177 antigen [Source:MGI Symbol;Acc:MGI:1916141]
ENSMUSG00000022365	Derl1	1103.1	0.26	protein_coding	15	57869502	57892418	Der1-like domain family, member 1 [Source:MGI Symbol;Acc:MGI:1915069]
ENSMUSG00000090881	Gm6904	1103.3	0.29	protein_coding	14	59244441	59260216	predicted gene 6904 [Source:MGI Symbol;Acc:MGI:3644962]
ENSMUSG00000098925		1103.4	0.22	snoRNA	11	87471368	87471582	U3B small nuclear RNA 2 [Source:MGI Symbol;Acc:MGI:97986]
ENSMUSG00000030691	Fchsd2	1103.5	0.3	protein_coding	7	101108775	101284405	FCH and double SH3 domains 2 [Source:MGI Symbol;Acc:MGI:2448475]
ENSMUSG00000038872	Zfhx3	1104.1	0.29	protein_coding	8	108703100	108961630	zinc finger homeobox 3 [Source:MGI Symbol;Acc:MGI:99948]
ENSMUSG00000037486	Asxl2	1104.7	0.32	protein_coding	12	3426857	3506852	additional sex combs like 2 (Drosophila) [Source:MGI Symbol;Acc:MGI:1922552]
ENSMUSG00000048440		1106.1	0.23	protein_coding	17	32536558	32551798	cytochrome P450, family 4, subfamily f, polypeptide 16 [Source:MGI Symbol;Acc:MGI:1917351]
ENSMUSG00000093132		1106.3	0.28
ENSMUSG00000078677		1107.6	0.26	protein_coding	7	66365905	66386309	predicted gene 10974 [Source:MGI Symbol;Acc:MGI:3779185]
ENSMUSG00000096954		1108	0.25	lincRNA	12	32821872	32826904	ganglioside-induced differentiation-associated-protein 10 [Source:MGI Symbol;Acc:MGI:1338008]
ENSMUSG00000021866	Gm2274	1109.4	0.28	protein_coding	14	25842156	25886804	annexin A11 [Source:MGI Symbol;Acc:MGI:108481]
ENSMUSG00000051149	Adnp	1110	0.27	protein_coding	2	168180986	168207112	activity-dependent neuroprotective protein [Source:MGI Symbol;Acc:MGI:1338758]
ENSMUSG00000041685	Fcho2	1110	0.28	protein_coding	13	98723407	98815449	FCH domain only 2 [Source:MGI Symbol;Acc:MGI:3505790]
ENSMUSG00000027580	Helz2	1110.1	0.27	protein_coding	2	181227615	181242027	helicase with zinc finger 2, transcriptional coactivator [Source:MGI Symbol;Acc:MGI:2385169]
ENSMUSG00000007892	Gm13777	1111.4	0.26	protein_coding	9	61913284	61914538	ribosomal protein, large, P1 [Source:MGI Symbol;Acc:MGI:1927099]
ENSMUSG00000026158	Ogfrl1	1112	0.24	protein_coding	1	23366424	23397772	opioid growth factor receptor-like 1 [Source:MGI Symbol;Acc:MGI:1917405]
ENSMUSG00000094189		1113.5	0.22	processed_pseudogene	6	112976213	112976383	predicted pseudogene 6134 [Source:MGI Symbol;Acc:MGI:3648731]
ENSMUSG00000086150		1114	0.29	antisense	4	32559680	32571708	BTB and CNC homology 2, opposite strand [Source:MGI Symbol;Acc:MGI:3041246]
ENSMUSG00000060032	H2afj	1114.7	0.26	protein_coding	6	136808244	136810070	H2A histone family, member J [Source:MGI Symbol;Acc:MGI:3606192]
ENSMUSG00000095332		1115	0.26	protein_coding	2	91945703	91947655	predicted gene 9821 [Source:MGI Symbol;Acc:MGI:3704208]
ENSMUSG00000054404	Slfn5	1116.1	0.25	protein_coding	11	82951349	82962941	schlafen 5 [Source:MGI Symbol;Acc:MGI:1329004]
ENSMUSG00000071713	Csf2rb	1116.4	0.25	protein_coding	15	78325990	78351000	colony stimulating factor 2 receptor, beta, low-affinity (granulocyte-macrophage) [Source:MGI Symbol;Acc:MGI:1339759]
ENSMUSG00000060591	LOC102641900	1117.3	0.23	protein_coding	7	140954839	140955961	interferon induced transmembrane protein 2 [Source:MGI Symbol;Acc:MGI:1933382]
ENSMUSG00000097571		1117.3	0.31	lincRNA	X	103493558	103506425	Jpx transcript, Xist activator (non-protein coding) [Source:MGI Symbol;Acc:MGI:2180008]
ENSMUSG00000030159	Clec1b	1120	0.19	protein_coding	6	129397297	129409335	C-type lectin domain family 1, member b [Source:MGI Symbol;Acc:MGI:1913287]
ENSMUSG00000032410	Xrn1	1120.4	0.31	protein_coding	9	95954760	96057803	5'-3' exoribonuclease 1 [Source:MGI Symbol;Acc:MGI:891964]
ENSMUSG00000084834		1121.4	0.32	antisense	16	36880519	36897189	RIKEN cDNA 4930565N06 gene [Source:MGI Symbol;Acc:MGI:1915556]
ENSMUSG00000080831		1121.9	0.29	processed_pseudogene	4	59532747	59533014	predicted gene 12529 [Source:MGI Symbol;Acc:MGI:3651544]
ENSMUSG00000023341	Mx2	1122.6	0.21	polymorphic_pseudogene	16	97535308	97560900	MX dynamin-like GTPase 2 [Source:MGI Symbol;Acc:MGI:97244]
ENSMUSG00000073394		1122.8	0.19	antisense	17	44735845	44737612	runt related transcription factor 2, opposite strand 1 [Source:MGI Symbol;Acc:MGI:3641707]
ENSMUSG00000046006	Gapt	1123.1	0.23	protein_coding	13	110352615	110357172	Grb2-binding adaptor, transmembrane [Source:MGI Symbol;Acc:MGI:3608341]
ENSMUSG00000040242	Fgfr1op2	1123.5	0.29	protein_coding	6	146577203	146599198	FGFR1 oncogene partner 2 [Source:MGI Symbol;Acc:MGI:1914779]
ENSMUSG00000083582		1124.8	0.27	processed_pseudogene	1	121507585	121507803	predicted gene 15393 [Source:MGI Symbol;Acc:MGI:3705387]
ENSMUSG00000078920		1125.2	0.23	protein_coding	11	49076587	49096974	interferon gamma inducible protein 47 [Source:MGI Symbol;Acc:MGI:99448]
ENSMUSG00000092341		1125.8	0.32	lincRNA	19	5795690	5802672	metastasis associated lung adenocarcinoma transcript 1 (non-coding RNA) [Source:MGI Symbol;Acc:MGI:1919539]
ENSMUSG00000048234	Rnf149	1126.6	0.26	protein_coding	1	39551296	39577405	ring finger protein 149 [Source:MGI Symbol;Acc:MGI:2677438]
ENSMUSG00000001065	Zfp276	1127.5	0.29	protein_coding	8	123254195	123269745	zinc finger protein (C2H2 type) 276 [Source:MGI Symbol;Acc:MGI:1888495]
ENSMUSG00000022664	Slc35a5	1127.7	0.25	protein_coding	16	45139573	45158706	solute carrier family 35, member A5 [Source:MGI Symbol;Acc:MGI:1921352]
ENSMUSG00000072618		1128.5	0.21	protein_coding	15	36870501	36879816	predicted gene 10384 [Source:MGI Symbol;Acc:MGI:3641812]
ENSMUSG00000076039		1130.1	0.21	miRNA	16	8623163	8623270	predicted gene, 22137 [Source:MGI Symbol;Acc:MGI:5451914]
ENSMUSG00000046157		1133.1	0.25	protein_coding	12	78961795	79007627	transmembrane protein 229B [Source:MGI Symbol;Acc:MGI:2444389]
ENSMUSG00000089727	Klra21	1133.5	0.19	protein_coding	6	130115226	130129898	killer cell lectin-like receptor, subfamily A, member 8 [Source:MGI Symbol;Acc:MGI:102968]
ENSMUSG00000063656		1133.5	0.26	protein_coding	5	72965808	72974702	predicted gene 10135 [Source:MGI Symbol;Acc:MGI:3710643]
ENSMUSG00000024308	Tapbp	1135.7	0.26	protein_coding	17	33915899	33929288	TAP binding protein [Source:MGI Symbol;Acc:MGI:1201689]
ENSMUSG00000031145	Prickle3	1137.1	0.28	protein_coding	X	7657260	7668186	prickle homolog 3 (Drosophila) [Source:MGI Symbol;Acc:MGI:1859635]
ENSMUSG00000002028		1138.4	0.31	protein_coding	9	44803355	44881296	lysine (K)-specific methyltransferase 2A [Source:MGI Symbol;Acc:MGI:96995]
ENSMUSG00000072844		1138.6	0.28	processed_transcript	X	169975043	169978917	RIKEN cDNA G530011O06 gene [Source:MGI Symbol;Acc:MGI:3603513]
ENSMUSG00000035824	Tk2	1139	0.26	protein_coding	8	104226691	104248558	thymidine kinase 2, mitochondrial [Source:MGI Symbol;Acc:MGI:1913266]
ENSMUSG00000098781		1140.5	0.25	protein_coding	13	67317942	67360536	predicted gene, 28044 [Source:MGI Symbol;Acc:MGI:5547780]
ENSMUSG00000022584	Ly6c2	1140.6	0.21	protein_coding	15	75108158	75111970	lymphocyte antigen 6 complex, locus C2 [Source:MGI Symbol;Acc:MGI:3712069]
ENSMUSG00000028015	Ctso	1141.1	0.28	protein_coding	3	81932601	81956725	cathepsin O [Source:MGI Symbol;Acc:MGI:2139628]
ENSMUSG00000097328	Tnfsf12	1141.4	0.23	protein_coding	11	69686250	69695849	tumor necrosis factor (ligand) superfamily, member 12 [Source:MGI Symbol;Acc:MGI:1196259]
ENSMUSG00000022965	Ifngr2	1141.4	0.26	protein_coding	16	91547072	91565169	interferon gamma receptor 2 [Source:MGI Symbol;Acc:MGI:107654]
ENSMUSG00000046139	Patl1	1142.1	0.29	protein_coding	19	11912399	11945096	protein associated with topoisomerase II homolog 1 (yeast) [Source:MGI Symbol;Acc:MGI:2147679]
ENSMUSG00000062488	I830012O16Rik	1142.7	0.2	protein_coding	19	34607970	34613401	RIKEN cDNA I830012O16 gene [Source:MGI Symbol;Acc:MGI:3698419]
ENSMUSG00000089636		1142.9	0.28	antisense	7	19258492	19259739	RIKEN cDNA 1700058P15 gene [Source:MGI Symbol;Acc:MGI:1920627]
ENSMUSG00000037922	Bank1	1144.3	0.24	protein_coding	3	136053363	136326046	B cell scaffold protein with ankyrin repeats 1 [Source:MGI Symbol;Acc:MGI:2442120]
ENSMUSG00000089298		1144.4	0.31	misc_RNA	4	133171427	133171714	predicted gene, 24636 [Source:MGI Symbol;Acc:MGI:5454413]
ENSMUSG00000086700		1144.6	0.29	antisense	5	123393649	123397957	predicted gene 15747 [Source:MGI Symbol;Acc:MGI:3783189]
ENSMUSG00000006281	Tep1	1144.9	0.25	protein_coding	14	50824062	50870560	telomerase associated protein 1 [Source:MGI Symbol;Acc:MGI:109573]
ENSMUSG00000044162	Tnip3	1145.4	0.23	protein_coding	6	65590398	65634040	TNFAIP3 interacting protein 3 [Source:MGI Symbol;Acc:MGI:3041165]
ENSMUSG00000074580		1146.3	0.27	transcribed_unprocessed_pseudogene	3	65507257	65529379	RIKEN cDNA 4931440P22 gene [Source:MGI Symbol;Acc:MGI:1918254]
ENSMUSG00000086894		1147.3	0.26	antisense	5	144277061	144280513	predicted gene 15708 [Source:MGI Symbol;Acc:MGI:3783149]
ENSMUSG00000023026	Dip2b	1147.4	0.31	protein_coding	15	100038664	100219473	DIP2 disco-interacting protein 2 homolog B (Drosophila) [Source:MGI Symbol;Acc:MGI:2145977]
ENSMUSG00000066677	Pydc3	1148.3	0.23	protein_coding	1	173673675	173698392	pyrin domain containing 3 [Source:MGI Symbol;Acc:MGI:2442822]
ENSMUSG00000021939	Ctsb	1149.2	0.26	protein_coding	14	63122462	63145919	cathepsin B [Source:MGI Symbol;Acc:MGI:88561]
ENSMUSG00000022637	Cblb	1149.5	0.27	protein_coding	16	52031549	52208047	Casitas B-lineage lymphoma b [Source:MGI Symbol;Acc:MGI:2146430]
ENSMUSG00000087887		1150.5	0.29
ENSMUSG00000064492		1150.7	0.2	snRNA	9	32446822	32446928	predicted gene, 22060 [Source:MGI Symbol;Acc:MGI:5451837]
ENSMUSG00000087484		1151	0.24	processed_transcript	5	144241690	144256186	RIKEN cDNA 2900089D17 gene [Source:MGI Symbol;Acc:MGI:1914527]
ENSMUSG00000091604		1151.6	0.23	protein_coding	15	99702176	99705490	predicted gene, 17349 [Source:MGI Symbol;Acc:MGI:4936983]
ENSMUSG00000098597		1152	0.25	miRNA	5	137529480	137529594	microRNA 6418 [Source:MGI Symbol;Acc:MGI:5531011]
ENSMUSG00000056144		1152.9	0.26	protein_coding	7	104244457	104340693	tripartite motif-containing 34A [Source:MGI Symbol;Acc:MGI:2137359]
ENSMUSG00000097077		1154.2	0.28	lincRNA	17	55954771	55959381	predicted gene, 16712 [Source:MGI Symbol;Acc:MGI:4439636]
ENSMUSG00000063511	Snrnp70	1154.4	0.29	protein_coding	7	45376462	45395692	small nuclear ribonucleoprotein 70 (U1) [Source:MGI Symbol;Acc:MGI:98341]
ENSMUSG00000029333	Rasgef1b	1154.5	0.22	protein_coding	5	99217426	99252927	RasGEF domain family, member 1B [Source:MGI Symbol;Acc:MGI:2443755]
ENSMUSG00000046688	Tifa	1155.4	0.19	protein_coding	3	127789872	127832135	TRAF-interacting protein with forkhead-associated domain [Source:MGI Symbol;Acc:MGI:2182965]
ENSMUSG00000075040	Zfp408	1156.3	0.3	protein_coding	2	91643669	91649791	zinc finger protein 408 [Source:MGI Symbol;Acc:MGI:2685857]
ENSMUSG00000082873		1156.5	0.27	processed_pseudogene	X	75010590	75011605	predicted gene 15367 [Source:MGI Symbol;Acc:MGI:3705658]
ENSMUSG00000029366	Dck	1156.7	0.27	protein_coding	5	88764996	88783281	deoxycytidine kinase [Source:MGI Symbol;Acc:MGI:102726]
ENSMUSG00000051969	Tlr11	1157.6	0.18	protein_coding	14	50357914	50363663	toll-like receptor 11 [Source:MGI Symbol;Acc:MGI:3045226]
ENSMUSG00000084466		1158.4	0.28
ENSMUSG00000085335		1158.5	0.28	processed_transcript	2	83737782	83759865	predicted gene 13684 [Source:MGI Symbol;Acc:MGI:3649340]
ENSMUSG00000055872		1158.7	0.24	pseudogene	10	75590142	75590653	predicted gene 9985 [Source:MGI Symbol;Acc:MGI:3708539]
ENSMUSG00000008730	Hipk1	1160.5	0.27	protein_coding	3	103739815	103791563	homeodomain interacting protein kinase 1 [Source:MGI Symbol;Acc:MGI:1314873]
ENSMUSG00000085229		1162.6	0.19	antisense	11	106126336	106127351	predicted gene 11672 [Source:MGI Symbol;Acc:MGI:3651419]
ENSMUSG00000067610	Klri1	1163.6	0.18	protein_coding	6	129697218	129717132	killer cell lectin-like receptor family I member 1 [Source:MGI Symbol;Acc:MGI:3530275]
ENSMUSG00000024002		1163.8	0.28	protein_coding	17	32196274	32284722	bromodomain containing 4 [Source:MGI Symbol;Acc:MGI:1888520]
ENSMUSG00000087082		1163.9	0.31	antisense	1	176927999	176932711	predicted gene 15423 [Source:MGI Symbol;Acc:MGI:3705184]
ENSMUSG00000047867	Gimap6	1164.2	0.28	protein_coding	6	48701582	48708225	GTPase, IMAP family member 6 [Source:MGI Symbol;Acc:MGI:1918876]
ENSMUSG00000042492	Tbc1d10b	1165.4	0.29	protein_coding	7	127197465	127208468	TBC1 domain family, member 10b [Source:MGI Symbol;Acc:MGI:1915699]
ENSMUSG00000044712	Slc38a6	1167.4	0.24	protein_coding	12	73286779	73354049	solute carrier family 38, member 6 [Source:MGI Symbol;Acc:MGI:3648156]
ENSMUSG00000052688	5430435G22Rik	1167.5	0.25	protein_coding	1	131688695	131715439	RIKEN cDNA 5430435G22 gene [Source:MGI Symbol;Acc:MGI:2442295]
ENSMUSG00000081829		1169.1	0.25	processed_pseudogene	3	137905009	137905399	predicted gene 15460 [Source:MGI Symbol;Acc:MGI:3707338]
ENSMUSG00000006360	Crip1	1169.5	0.22	protein_coding	12	113152012	113153877	cysteine-rich protein 1 (intestinal) [Source:MGI Symbol;Acc:MGI:88501]
ENSMUSG00000035448	Ccr3	1171.2	0.19	protein_coding	9	124021971	124031689	chemokine (C-C motif) receptor 3 [Source:MGI Symbol;Acc:MGI:104616]
ENSMUSG00000090307		1171.4	0.22	antisense	17	43588340	43592442	RIKEN cDNA 1700071M16 gene [Source:MGI Symbol;Acc:MGI:1920754]
ENSMUSG00000019960	Dusp6	1172	0.21	protein_coding	10	99263231	99267488	dual specificity phosphatase 6 [Source:MGI Symbol;Acc:MGI:1914853]
ENSMUSG00000006519	Cyba	1173.3	0.24	protein_coding	8	122424772	122432940	cytochrome b-245, alpha polypeptide [Source:MGI Symbol;Acc:MGI:1316658]
ENSMUSG00000087807		1174.3	0.28	miRNA	4	117570134	117570207	predicted gene, 25559 [Source:MGI Symbol;Acc:MGI:5455336]
ENSMUSG00000089420		1174.5	0.23	snRNA	1	66856641	66856703	predicted gene, 27934 [Source:MGI Symbol;Acc:MGI:5531316]
ENSMUSG00000022500	Litaf	1175.9	0.25	protein_coding	16	10959275	11066157	LPS-induced TN factor [Source:MGI Symbol;Acc:MGI:1929512]
ENSMUSG00000046031	Fam26f	1177.2	0.22	protein_coding	10	34126069	34127972	family with sequence similarity 26, member F [Source:MGI Symbol;Acc:MGI:2443082]
ENSMUSG00000032093	Cd3e	1179.8	0.27	protein_coding	9	44998743	45009590	CD3 antigen, epsilon polypeptide [Source:MGI Symbol;Acc:MGI:88332]
ENSMUSG00000006019		1179.8	0.28	protein_coding	7	16197147	16222037	DEAH (Asp-Glu-Ala-His) box polypeptide 34 [Source:MGI Symbol;Acc:MGI:1918973]
ENSMUSG00000039982	Dtx4	1180.3	0.26	protein_coding	19	12466341	12501996	deltex 4 homolog (Drosophila) [Source:MGI Symbol;Acc:MGI:2672905]
ENSMUSG00000079547	H2-DMb1	1182.3	0.24	protein_coding	17	34153072	34160230	histocompatibility 2, class II, locus Mb1 [Source:MGI Symbol;Acc:MGI:95922]
ENSMUSG00000026012	Cd28	1183.4	0.26	protein_coding	1	60716800	60773359	CD28 antigen [Source:MGI Symbol;Acc:MGI:88327]
ENSMUSG00000089498		1184	0.26	snRNA	10	67235861	67235961	predicted gene, 26359 [Source:MGI Symbol;Acc:MGI:5456136]
ENSMUSG00000030002	Dusp11	1184.8	0.3	protein_coding	6	85942268	85961667	dual specificity phosphatase 11 (RNA/RNP complex 1-interacting) [Source:MGI Symbol;Acc:MGI:1919352]
ENSMUSG00000031513	Leprotl1	1186.4	0.25	protein_coding	8	34135572	34147033	leptin receptor overlapping transcript-like 1 [Source:MGI Symbol;Acc:MGI:1915442]
ENSMUSG00000021583	Erap1	1186.8	0.26	protein_coding	13	74639872	74691875	endoplasmic reticulum aminopeptidase 1 [Source:MGI Symbol;Acc:MGI:1933403]
ENSMUSG00000041538	H2-Ob	1187.4	0.25	protein_coding	17	34238903	34245907	histocompatibility 2, O region beta locus [Source:MGI Symbol;Acc:MGI:95925]
ENSMUSG00000074677	LOC100038947	1188.5	0.21	protein_coding	3	15795145	15848528	signal-regulatory protein beta 1C [Source:MGI Symbol;Acc:MGI:3807521]
ENSMUSG00000064970		1189.1	0.25	snRNA	1	181813607	181813700	predicted gene, 23690 [Source:MGI Symbol;Acc:MGI:5453467]
ENSMUSG00000092103		1191.4	0.27	antisense	13	67360671	67365679	predicted gene 17039 [Source:MGI Symbol;Acc:MGI:4937866]
ENSMUSG00000085145		1192	0.31	antisense	11	97723651	97725711	predicted gene 11614 [Source:MGI Symbol;Acc:MGI:3651813]
ENSMUSG00000049504	Proser1	1192.5	0.3	protein_coding	3	53463666	53481755	proline and serine rich 1 [Source:MGI Symbol;Acc:MGI:1919933]
ENSMUSG00000037095	Lrg1	1192.5	0.25	protein_coding	17	56119680	56121946	leucine-rich alpha-2-glycoprotein 1 [Source:MGI Symbol;Acc:MGI:1924155]
ENSMUSG00000064147	Rab44	1193	0.21	protein_coding	17	29135056	29148980	RAB44, member RAS oncogene family [Source:MGI Symbol;Acc:MGI:3045302]
ENSMUSG00000031360	Ctps2	1193.4	0.24	protein_coding	X	162901238	163032508	cytidine 5'-triphosphate synthase 2 [Source:MGI Symbol;Acc:MGI:1933185]
ENSMUSG00000052423		1193.4	0.24	protein_coding	1	171270328	171276896	UDP-Gal:betaGlcNAc beta 1,4-galactosyltransferase, polypeptide 3 [Source:MGI Symbol;Acc:MGI:1928767]
ENSMUSG00000007817	Zmiz1	1193.8	0.27	protein_coding	14	25459185	25666743	zinc finger, MIZ-type containing 1 [Source:MGI Symbol;Acc:MGI:3040693]
ENSMUSG00000038855	Itpkb	1194.3	0.28	protein_coding	1	180330485	180424802	inositol 1,4,5-trisphosphate 3-kinase B [Source:MGI Symbol;Acc:MGI:109235]
ENSMUSG00000025877	Hk3	1194.5	0.24	protein_coding	13	55005985	55021385	hexokinase 3 [Source:MGI Symbol;Acc:MGI:2670962]
ENSMUSG00000098540		1195.3	0.17	miRNA	7	126579474	126579532	microRNA 7059 [Source:MGI Symbol;Acc:MGI:5530916]
ENSMUSG00000012640		1195.4	0.25	protein_coding	7	43296197	43313294	zinc finger protein 715 [Source:MGI Symbol;Acc:MGI:1917180]
ENSMUSG00000047888	Tnrc6b	1195.9	0.3	protein_coding	15	80711319	80941086	trinucleotide repeat containing 6b [Source:MGI Symbol;Acc:MGI:2443730]
ENSMUSG00000034610	Zcchc11	1196	0.3	protein_coding	4	108459426	108559421	zinc finger, CCHC domain containing 11 [Source:MGI Symbol;Acc:MGI:2445126]
ENSMUSG00000023048		1196.7	0.26	protein_coding	15	102459028	102462806	proline rich 13 [Source:MGI Symbol;Acc:MGI:1913401]
ENSMUSG00000035781	R3hdm4	1196.8	0.23	protein_coding	10	79910053	79917006	R3H domain containing 4 [Source:MGI Symbol;Acc:MGI:1924814]
ENSMUSG00000086527		1197.9	0.19	antisense	6	121223692	121226153	predicted gene 15856 [Source:MGI Symbol;Acc:MGI:3801888]
ENSMUSG00000003161	Sri	1199.5	0.26	protein_coding	5	8046078	8069379	sorcin [Source:MGI Symbol;Acc:MGI:98419]
ENSMUSG00000045374	Wdr81	1199.8	0.25	protein_coding	11	75440944	75454717	WD repeat domain 81 [Source:MGI Symbol;Acc:MGI:2681828]
ENSMUSG00000040479	Dgkz	1201.7	0.29	protein_coding	2	91932824	91975864	diacylglycerol kinase zeta [Source:MGI Symbol;Acc:MGI:1278339]
ENSMUSG00000042345	Ubash3a	1202.2	0.26	protein_coding	17	31207873	31242202	ubiquitin associated and SH3 domain containing, A [Source:MGI Symbol;Acc:MGI:1926074]
ENSMUSG00000041736	Tspo	1203.6	0.25	protein_coding	15	83563573	83574201	translocator protein [Source:MGI Symbol;Acc:MGI:88222]
ENSMUSG00000086503		1203.8	0.24	lincRNA	X	103460375	103483217	inactive X specific transcripts [Source:MGI Symbol;Acc:MGI:98974]
ENSMUSG00000084213		1203.8	0.31	processed_pseudogene	2	72955898	72956194	heat shock protein 1 (chaperonin 10), pseudogene 5 [Source:MGI Symbol;Acc:MGI:1935166]
ENSMUSG00000028048		1204.3	0.27	protein_coding	3	89202928	89208681	glucosidase, beta, acid [Source:MGI Symbol;Acc:MGI:95665]
ENSMUSG00000088705		1204.5	0.26	snRNA	1	131073658	131073751	predicted gene, 25549 [Source:MGI Symbol;Acc:MGI:5455326]
ENSMUSG00000033880	Lgals3bp	1204.5	0.25	protein_coding	11	118392751	118402092	lectin, galactoside-binding, soluble, 3 binding protein [Source:MGI Symbol;Acc:MGI:99554]
ENSMUSG00000097578		1206.1	0.25	lincRNA	15	89211559	89215012	predicted gene, 26798 [Source:MGI Symbol;Acc:MGI:5477292]
ENSMUSG00000029344		1206.2	0.24	protein_coding	5	112276691	112315361	protein-tyrosine sulfotransferase 2 [Source:MGI Symbol;Acc:MGI:1309516]
ENSMUSG00000019122	Ccl9	1206.4	0.22	protein_coding	11	83572919	83578636	chemokine (C-C motif) ligand 9 [Source:MGI Symbol;Acc:MGI:104533]
ENSMUSG00000020359	Phykpl	1206.6	0.3	protein_coding	11	51584757	51604489	5-phosphohydroxy-L-lysine phospholyase [Source:MGI Symbol;Acc:MGI:1920197]
ENSMUSG00000087452		1207.7	0.25	antisense	11	11557421	11579460	predicted gene 11998 [Source:MGI Symbol;Acc:MGI:3650897]
ENSMUSG00000052684	Jun	1208.1	0.25	protein_coding	4	95049034	95052222	jun proto-oncogene [Source:MGI Symbol;Acc:MGI:96646]
ENSMUSG00000028071	Sh2d2a	1209.2	0.27	protein_coding	3	87846755	87855722	SH2 domain containing 2A [Source:MGI Symbol;Acc:MGI:1351596]
ENSMUSG00000038346	Zfp384	1209.7	0.26	protein_coding	6	125009145	125037870	zinc finger protein 384 [Source:MGI Symbol;Acc:MGI:2443203]
ENSMUSG00000000386		1209.9	0.2	protein_coding	16	97447035	97462907	MX dynamin-like GTPase 1 [Source:MGI Symbol;Acc:MGI:97243]
ENSMUSG00000026773	Pfkfb3	1210.3	0.22	protein_coding	2	11471433	11554077	6-phosphofructo-2-kinase/fructose-2,6-biphosphatase 3 [Source:MGI Symbol;Acc:MGI:2181202]
ENSMUSG00000029178	Klf3	1210.7	0.24	protein_coding	5	64803523	64830129	Kruppel-like factor 3 (basic) [Source:MGI Symbol;Acc:MGI:1342773]
ENSMUSG00000019978		1212.6	0.28	protein_coding	10	25359798	25523519	erythrocyte protein band 4.1-like 2 [Source:MGI Symbol;Acc:MGI:103009]
ENSMUSG00000020420	Zfp607	1212.8	0.27	protein_coding	7	27862557	27879567	zinc finger proten 607 [Source:MGI Symbol;Acc:MGI:3584526]
ENSMUSG00000030671	Pde3b	1213.6	0.26	protein_coding	7	114415281	114539251	phosphodiesterase 3B, cGMP-inhibited [Source:MGI Symbol;Acc:MGI:1333863]
ENSMUSG00000070327	Rnf213	1214.2	0.23	protein_coding	11	119393100	119487418	ring finger protein 213 [Source:MGI Symbol;Acc:MGI:1289196]
ENSMUSG00000033721	Vav3	1214.5	0.23	protein_coding	3	109340653	109685698	vav 3 oncogene [Source:MGI Symbol;Acc:MGI:1888518]
ENSMUSG00000058761	Rnf169	1214.6	0.28	protein_coding	7	99920257	99980458	ring finger protein 169 [Source:MGI Symbol;Acc:MGI:1920257]
ENSMUSG00000029860		1215.1	0.22	protein_coding	6	42349828	42360146	zyxin [Source:MGI Symbol;Acc:MGI:103072]
ENSMUSG00000083909		1216.8	0.28	processed_pseudogene	5	122302422	122303039	predicted gene 15842 [Source:MGI Symbol;Acc:MGI:3801843]
ENSMUSG00000028191	Bcl10	1217.3	0.24	protein_coding	3	145924378	145934283	B cell leukemia/lymphoma 10 [Source:MGI Symbol;Acc:MGI:1337994]
ENSMUSG00000017664		1220.2	0.23	protein_coding	2	165276554	165287869	solute carrier family 35, member C2 [Source:MGI Symbol;Acc:MGI:2385166]
ENSMUSG00000037940	Inpp4b	1220.2	0.26	protein_coding	8	81342556	82125036	inositol polyphosphate-4-phosphatase, type II [Source:MGI Symbol;Acc:MGI:2158925]
ENSMUSG00000053560	Ier2	1220.4	0.23	protein_coding	8	84661331	84662852	immediate early response 2 [Source:MGI Symbol;Acc:MGI:104815]
ENSMUSG00000035047	Kri1	1220.5	0.3	protein_coding	9	21273457	21287969	KRI1 homolog (S. cerevisiae) [Source:MGI Symbol;Acc:MGI:2384899]
ENSMUSG00000038517	Tbkbp1	1220.7	0.23	protein_coding	11	97136171	97151495	TBK1 binding protein 1 [Source:MGI Symbol;Acc:MGI:1920424]
ENSMUSG00000045826	Ptprcap	1220.9	0.24	protein_coding	19	4154606	4156751	protein tyrosine phosphatase, receptor type, C polypeptide-associated protein [Source:MGI Symbol;Acc:MGI:97811]
ENSMUSG00000083193		1221.3	0.3	protein_coding	12	111159850	111184491	RIKEN cDNA 4930595D18 gene [Source:MGI Symbol;Acc:MGI:1925312]
ENSMUSG00000073489	Ifi204	1222.7	0.23	protein_coding	1	173747293	173766943	interferon activated gene 204 [Source:MGI Symbol;Acc:MGI:96429]
ENSMUSG00000042385	Gzmk	1222.9	0.11	protein_coding	13	113171608	113225908	granzyme K [Source:MGI Symbol;Acc:MGI:1298232]
ENSMUSG00000089072		1224.1	0.28	snoRNA	15	34139253	34139376	predicted gene, 24500 [Source:MGI Symbol;Acc:MGI:5454277]
ENSMUSG00000097333	Zfp87	1224.2	0.22	protein_coding	13	67515781	67526177	zinc finger protein 87 [Source:MGI Symbol;Acc:MGI:107768]
ENSMUSG00000084545		1224.2	0.24
ENSMUSG00000094842		1224.3	0.27	miRNA	4	44865307	44865431	predicted gene, 22639 [Source:MGI Symbol;Acc:MGI:5452416]
ENSMUSG00000073067		1224.5	0.29	lincRNA	6	54269681	54430221	RIKEN cDNA 9130019P16 gene [Source:MGI Symbol;Acc:MGI:1918824]
ENSMUSG00000097459		1226.5	0.25	lincRNA	4	11980669	11988471	predicted gene, 26895 [Source:MGI Symbol;Acc:MGI:5477389]
ENSMUSG00000054435	Gimap4	1226.6	0.26	protein_coding	6	48684549	48692060	GTPase, IMAP family member 4 [Source:MGI Symbol;Acc:MGI:1349656]
ENSMUSG00000045302	Preb	1227.4	0.24	protein_coding	5	30950853	30960330	prolactin regulatory element binding [Source:MGI Symbol;Acc:MGI:1355326]
ENSMUSG00000090394	4930523C07Rik	1227.7	0.27	protein_coding	1	160044382	160080208	RIKEN cDNA 4930523C07 gene [Source:MGI Symbol;Acc:MGI:1914897]
ENSMUSG00000030167	Klrc1	1228.8	0.12	protein_coding	6	129666015	129678973	killer cell lectin-like receptor subfamily C, member 1 [Source:MGI Symbol;Acc:MGI:1336161]
ENSMUSG00000081657		1228.9	0.26	processed_pseudogene	3	8882238	8882570	predicted gene 15466 [Source:MGI Symbol;Acc:MGI:3705491]
ENSMUSG00000035725	Prkx	1229.1	0.27	protein_coding	X	77761411	77796278	protein kinase, X-linked [Source:MGI Symbol;Acc:MGI:1309999]
ENSMUSG00000088131		1229.3	0.14	snoRNA	5	4985111	4985237	predicted gene, 22897 [Source:MGI Symbol;Acc:MGI:5452674]
ENSMUSG00000083041		1230.2	0.24	processed_pseudogene	6	4893352	4893777	predicted pseudogene 9835 [Source:MGI Symbol;Acc:MGI:3704264]
ENSMUSG00000062906	Hdac10	1231.7	0.27	protein_coding	15	89123307	89128700	histone deacetylase 10 [Source:MGI Symbol;Acc:MGI:2158340]
ENSMUSG00000024066	Xdh	1232.1	0.23	protein_coding	17	73883908	73950182	xanthine dehydrogenase [Source:MGI Symbol;Acc:MGI:98973]
ENSMUSG00000088170		1232.4	0.32	misc_RNA	5	23487394	23487723	predicted gene, 25219 [Source:MGI Symbol;Acc:MGI:5454996]
ENSMUSG00000097365		1232.6	0.21	lincRNA	3	9403064	9437233	RIKEN cDNA C030034L19 gene [Source:MGI Symbol;Acc:MGI:2444519]
ENSMUSG00000026579	F5	1234.2	0.24	protein_coding	1	164151838	164220277	coagulation factor V [Source:MGI Symbol;Acc:MGI:88382]
ENSMUSG00000084803		1234.5	0.25	processed_transcript	4	155398763	155421704	RIKEN cDNA 5830444B04 gene [Source:MGI Symbol;Acc:MGI:3603170]
ENSMUSG00000040663	Clcf1	1234.6	0.25	protein_coding	19	4214238	4223490	cardiotrophin-like cytokine factor 1 [Source:MGI Symbol;Acc:MGI:1930088]
ENSMUSG00000083930		1235.8	0.19	processed_pseudogene	4	143458378	143460538	predicted gene 13042 [Source:MGI Symbol;Acc:MGI:3651155]
ENSMUSG00000024835	Coro1b	1236.4	0.26	protein_coding	19	4148619	4154035	coronin, actin binding protein 1B [Source:MGI Symbol;Acc:MGI:1345963]
ENSMUSG00000024085	Man2a1	1237.2	0.21	protein_coding	17	64600736	64755110	mannosidase 2, alpha 1 [Source:MGI Symbol;Acc:MGI:104669]
ENSMUSG00000087263		1238.5	0.27	antisense	X	169979047	169985232	predicted gene 15726 [Source:MGI Symbol;Acc:MGI:3783169]
ENSMUSG00000065954		1239	0.22	protein_coding	8	25154552	25201449	transforming, acidic coiled-coil containing protein 1 [Source:MGI Symbol;Acc:MGI:2443510]
ENSMUSG00000007035		1239.1	0.27	protein_coding	17	35028605	35046745	mutS homolog 5 (E. coli) [Source:MGI Symbol;Acc:MGI:1329021]
ENSMUSG00000028053		1239.2	0.31	protein_coding	3	88950622	89079375	ash1 (absent, small, or homeotic)-like (Drosophila) [Source:MGI Symbol;Acc:MGI:2183158]
ENSMUSG00000021068		1239.2	0.26	protein_coding	12	70011435	70111925	ninein [Source:MGI Symbol;Acc:MGI:105108]
ENSMUSG00000042675		1239.8	0.25	protein_coding	7	126776955	126780514	yippee-like 3 (Drosophila) [Source:MGI Symbol;Acc:MGI:1913340]
ENSMUSG00000051439	Cd14	1240.3	0.23	protein_coding	18	36725074	36726736	CD14 antigen [Source:MGI Symbol;Acc:MGI:88318]
ENSMUSG00000021892	Sh3bp5	1243.8	0.23	protein_coding	14	31359880	31436078	SH3-domain binding protein 5 (BTK-associated) [Source:MGI Symbol;Acc:MGI:1344391]
ENSMUSG00000035621	Midn	1244.3	0.27	protein_coding	10	80148272	80158368	midnolin [Source:MGI Symbol;Acc:MGI:1890222]
ENSMUSG00000043664	Tmem221	1244.9	0.21	protein_coding	8	71554303	71558871	transmembrane protein 221 [Source:MGI Symbol;Acc:MGI:3525074]
ENSMUSG00000036067	Slc2a6	1245.3	0.24	protein_coding	2	27021363	27027998	solute carrier family 2 (facilitated glucose transporter), member 6 [Source:MGI Symbol;Acc:MGI:2443286]
ENSMUSG00000028459	Cd72	1245.5	0.24	protein_coding	4	43446462	43454628	CD72 antigen [Source:MGI Symbol;Acc:MGI:88345]
ENSMUSG00000030789	Itgax	1245.7	0.21	protein_coding	7	128129547	128150656	integrin alpha X [Source:MGI Symbol;Acc:MGI:96609]
ENSMUSG00000027263	Tubgcp4	1246	0.29	protein_coding	2	121170654	121198770	tubulin, gamma complex associated protein 4 [Source:MGI Symbol;Acc:MGI:1196293]
ENSMUSG00000011008	Mcoln2	1246.6	0.24	protein_coding	3	146149833	146195513	mucolipin 2 [Source:MGI Symbol;Acc:MGI:1915529]
ENSMUSG00000076870		1248.1	0.16	IG_J_gene	14	54123138	54123188	T cell receptor delta joining 1 [Source:MGI Symbol;Acc:MGI:4819753]
ENSMUSG00000023274	Cd4	1248.7	0.25	protein_coding	6	124864692	124888221	CD4 antigen [Source:MGI Symbol;Acc:MGI:88335]
ENSMUSG00000055413		1249	0.24	polymorphic_pseudogene	17	35394126	35397800	histocompatibility 2, Q region locus 5 [Source:MGI Symbol;Acc:MGI:95934]
ENSMUSG00000038332	Sesn1	1249.8	0.24	protein_coding	10	41810574	41908424	sestrin 1 [Source:MGI Symbol;Acc:MGI:2155278]
ENSMUSG00000046388		1251.3	0.23	pseudogene	19	16780547	16781103	predicted gene 9806 [Source:MGI Symbol;Acc:MGI:3708646]
ENSMUSG00000015755	Tab2	1251.4	0.28	protein_coding	10	7905653	7956230	TGF-beta activated kinase 1/MAP3K7 binding protein 2 [Source:MGI Symbol;Acc:MGI:1915902]
ENSMUSG00000037280		1251.4	0.25	protein_coding	15	100691813	100729376	UDP-N-acetyl-alpha-D-galactosamine:polypeptide N-acetylgalactosaminyltransferase 6 [Source:MGI Symbol;Acc:MGI:1891640]
ENSMUSG00000088219		1251.6	0.27	snoRNA	15	80080251	80080343	predicted gene, 22077 [Source:MGI Symbol;Acc:MGI:5451854]
ENSMUSG00000060470	Gpr97	1251.9	0.19	protein_coding	8	95017692	95045247	G protein-coupled receptor 97 [Source:MGI Symbol;Acc:MGI:1859670]
ENSMUSG00000034765	Dusp5	1252.4	0.2	protein_coding	19	53529109	53542431	dual specificity phosphatase 5 [Source:MGI Symbol;Acc:MGI:2685183]
ENSMUSG00000085269		1253	0.3	antisense	5	100670859	100678105	predicted gene 15777 [Source:MGI Symbol;Acc:MGI:3783219]
ENSMUSG00000092550		1253	0.27	antisense	17	34199316	34205449	predicted gene 20496 [Source:MGI Symbol;Acc:MGI:5141961]
ENSMUSG00000043340		1253.4	0.21	protein_coding	6	28215555	28260862	RIKEN cDNA 6530409C15 gene [Source:MGI Symbol;Acc:MGI:1923474]
ENSMUSG00000078238		1254.5	0.22	processed_pseudogene	4	116067268	116067564	predicted gene 12854 [Source:MGI Symbol;Acc:MGI:3650410]
ENSMUSG00000015316	Slamf1	1254.7	0.23	protein_coding	1	171767127	171801184	signaling lymphocytic activation molecule family member 1 [Source:MGI Symbol;Acc:MGI:1351314]
ENSMUSG00000078747	Gm20878	1255	0.1	protein_coding	4	41941572	41943124	predicted gene, 20878 [Source:MGI Symbol;Acc:MGI:5434234]
ENSMUSG00000093897		1255.9	0.17	miRNA	16	10965724	10965849	predicted gene, 26268 [Source:MGI Symbol;Acc:MGI:5456045]
ENSMUSG00000028460	Sit1	1258.7	0.25	protein_coding	4	43482081	43483734	suppression inducing transmembrane adaptor 1 [Source:MGI Symbol;Acc:MGI:1889342]
ENSMUSG00000062593		1261.2	0.22	protein_coding	10	51480640	51496613	leukocyte immunoglobulin-like receptor, subfamily B, member 4 [Source:MGI Symbol;Acc:MGI:102701]
ENSMUSG00000086675		1262.3	0.29	antisense	6	32451170	32454750	plexin A4, opposite strand 2 [Source:MGI Symbol;Acc:MGI:3045237]
ENSMUSG00000089688		1262.8	0.26
ENSMUSG00000038843		1262.9	0.23	protein_coding	19	17326141	17356667	glucosaminyl (N-acetyl) transferase 1, core 2 [Source:MGI Symbol;Acc:MGI:95676]
ENSMUSG00000053101	Gpr141	1263.1	0.22	protein_coding	13	19749682	19824257	G protein-coupled receptor 141 [Source:MGI Symbol;Acc:MGI:2672983]
ENSMUSG00000025498	Irf7	1264.1	0.22	protein_coding	7	141262706	141266481	interferon regulatory factor 7 [Source:MGI Symbol;Acc:MGI:1859212]
ENSMUSG00000095295		1265	0.17
ENSMUSG00000039473	Ubn1	1265.4	0.29	protein_coding	16	5050068	5086285	ubinuclein 1 [Source:MGI Symbol;Acc:MGI:1891307]
ENSMUSG00000090584		1266.4	0.24	processed_pseudogene	8	81790558	81790908	predicted gene 17169 [Source:MGI Symbol;Acc:MGI:4937996]
ENSMUSG00000085028		1267.1	0.27	unitary_pseudogene	2	181384250	181387586	Slc2a4 regulator, pseudogene [Source:MGI Symbol;Acc:MGI:3651388]
ENSMUSG00000090818		1267.7	0.26	TR_J_pseudogene	6	41543598	41543645	T cell receptor beta joining 2-6 [Source:MGI Symbol;Acc:MGI:4937236]
ENSMUSG00000046718	Bst2	1267.9	0.22	protein_coding	8	71534264	71537437	bone marrow stromal cell antigen 2 [Source:MGI Symbol;Acc:MGI:1916800]
ENSMUSG00000015314	Slamf6	1269.5	0.27	protein_coding	1	171917515	171953170	SLAM family member 6 [Source:MGI Symbol;Acc:MGI:1353620]
ENSMUSG00000022867	Usp25	1269.8	0.24	protein_coding	16	77014069	77116779	ubiquitin specific peptidase 25 [Source:MGI Symbol;Acc:MGI:1353655]
ENSMUSG00000028522		1271.3	0.27	protein_coding	4	103114390	103165754	mesoderm induction early response 1 homolog (Xenopus laevis [Source:MGI Symbol;Acc:MGI:1918398]
ENSMUSG00000023170		1271.8	0.25	protein_coding	11	69913888	69916591	G protein pathway suppressor 2 [Source:MGI Symbol;Acc:MGI:1891751]
ENSMUSG00000064262	Gimap8	1272.4	0.27	protein_coding	6	48647234	48660875	GTPase, IMAP family member 8 [Source:MGI Symbol;Acc:MGI:2685303]
ENSMUSG00000078908		1274.8	0.26	protein_coding	8	113635586	113645178	MON1 homolog b (yeast) [Source:MGI Symbol;Acc:MGI:1923231]
ENSMUSG00000020190	Mknk2	1275.1	0.27	protein_coding	10	80665332	80671976	MAP kinase-interacting serine/threonine kinase 2 [Source:MGI Symbol;Acc:MGI:894279]
ENSMUSG00000037944	Ccr7	1276.1	0.23	protein_coding	11	99144196	99155077	chemokine (C-C motif) receptor 7 [Source:MGI Symbol;Acc:MGI:103011]
ENSMUSG00000074418		1278.5	0.15	unprocessed_pseudogene	7	3756905	3764030	predicted gene 15930 [Source:MGI Symbol;Acc:MGI:3805554]
ENSMUSG00000015839	Nfe2l2	1278.8	0.21	protein_coding	2	75675513	75704641	nuclear factor, erythroid derived 2, like 2 [Source:MGI Symbol;Acc:MGI:108420]
ENSMUSG00000099160		1279.1	0.26	miRNA	5	92458557	92458656	microRNA 6415 [Source:MGI Symbol;Acc:MGI:5531096]
ENSMUSG00000081974		1279.2	0.29	transcribed_processed_pseudogene	11	4561780	4564637	predicted gene 11960 [Source:MGI Symbol;Acc:MGI:3652301]
ENSMUSG00000062148	Ear6	1279.6	0.09	protein_coding	14	51853699	51854643	eosinophil-associated, ribonuclease A family, member 6 [Source:MGI Symbol;Acc:MGI:1890463]
ENSMUSG00000033671	Cep350	1279.6	0.3	protein_coding	1	155844964	155973255	centrosomal protein 350 [Source:MGI Symbol;Acc:MGI:1921331]
ENSMUSG00000000486	Sept1	1280.1	0.27	protein_coding	7	127214447	127218498	septin 1 [Source:MGI Symbol;Acc:MGI:1858916]
ENSMUSG00000041297	Cdk13	1281	0.3	protein_coding	13	17715962	17805097	cyclin-dependent kinase 13 [Source:MGI Symbol;Acc:MGI:1916812]
ENSMUSG00000032525	Nktr	1281.1	0.32	protein_coding	9	121719169	121756843	natural killer tumor recognition sequence [Source:MGI Symbol;Acc:MGI:97346]
ENSMUSG00000097051		1282.6	0.3	lincRNA	11	75745072	75761195	predicted gene, 26836 [Source:MGI Symbol;Acc:MGI:5477330]
ENSMUSG00000022221		1287.5	0.22	protein_coding	14	55784996	55788857	receptor-interacting serine-threonine kinase 3 [Source:MGI Symbol;Acc:MGI:2154952]
ENSMUSG00000062284		1287.7	0.2	processed_pseudogene	16	45205100	45205501	predicted gene 6030 [Source:MGI Symbol;Acc:MGI:3645112]
ENSMUSG00000092556		1288.8	0.25	unprocessed_pseudogene	17	37276648	37278105	olfactory receptor 755, pseudogene 1 [Source:MGI Symbol;Acc:MGI:3030589]
ENSMUSG00000030069	Prok2	1288.8	0.19	protein_coding	6	99711299	99726392	prokineticin 2 [Source:MGI Symbol;Acc:MGI:1354178]
ENSMUSG00000053121		1289.1	0.3	protein_coding	5	29735637	29735936	predicted gene 5129 [Source:MGI Symbol;Acc:MGI:3648499]
ENSMUSG00000031557		1291.3	0.26	protein_coding	8	25039144	25102194	pleckstrin homology domain-containing, family A (phosphoinositide binding specific) member 2 [Source:MGI Symbol;Acc:MGI:1928144]
ENSMUSG00000021639	Gtf2h2	1291.7	0.27	protein_coding	13	100460218	100492579	general transcription factor II H, polypeptide 2 [Source:MGI Symbol;Acc:MGI:1345669]
ENSMUSG00000033128	Gga1	1295.1	0.28	protein_coding	15	78877190	78894585	golgi associated, gamma adaptin ear containing, ARF binding protein 1 [Source:MGI Symbol;Acc:MGI:2146207]
ENSMUSG00000097457		1295.8	0.13	lincRNA	11	46440362	46447248	RIKEN cDNA 2310031A07 gene [Source:MGI Symbol;Acc:MGI:1916871]
ENSMUSG00000090329		1296	0.25	antisense	13	102762435	102764785	predicted gene 17160 [Source:MGI Symbol;Acc:MGI:4937987]
ENSMUSG00000068758	Il3ra	1296.1	0.23	protein_coding	14	14346495	14355490	interleukin 3 receptor, alpha chain [Source:MGI Symbol;Acc:MGI:96553]
ENSMUSG00000050592		1296.6	0.27	protein_coding	2	32050055	32084857	family with sequence similarity 78, member A [Source:MGI Symbol;Acc:MGI:2443569]
ENSMUSG00000055485	Soga1	1296.9	0.26	protein_coding	2	157015799	157079254	suppressor of glucose, autophagy associated 1 [Source:MGI Symbol;Acc:MGI:2444575]
ENSMUSG00000062381		1297.1	0.24
ENSMUSG00000037202	Prf1	1298.5	0.19	protein_coding	10	61297836	61304263	perforin 1 (pore forming protein) [Source:MGI Symbol;Acc:MGI:97551]
ENSMUSG00000092593		1298.9	0.26	processed_transcript	10	127288514	127289681	predicted gene 20492 [Source:MGI Symbol;Acc:MGI:5141957]
ENSMUSG00000060887		1300.3	0.24
ENSMUSG00000024851		1300.6	0.27	protein_coding	19	4099998	4113965	phosphatidylinositol transfer protein, membrane-associated 1 [Source:MGI Symbol;Acc:MGI:1197524]
ENSMUSG00000040188	Scamp2	1301.6	0.27	protein_coding	9	57560944	57588797	secretory carrier membrane protein 2 [Source:MGI Symbol;Acc:MGI:1346518]
ENSMUSG00000090439	Gm17455	1302.1	0.24	protein_coding	10	60399726	60403556	predicted gene, 17455 [Source:MGI Symbol;Acc:MGI:4937089]
ENSMUSG00000044794		1302.3	0.24
ENSMUSG00000090278		1302.8	0.26
ENSMUSG00000089429		1303.5	0.27	rRNA	1	181840453	181840568	predicted gene, 26004 [Source:MGI Symbol;Acc:MGI:5455781]
ENSMUSG00000086839		1305.5	0.19	antisense	11	6475425	6493535	predicted gene 11973 [Source:MGI Symbol;Acc:MGI:3650058]
ENSMUSG00000051998	Lax1	1307	0.26	protein_coding	1	133679091	133690108	lymphocyte transmembrane adaptor 1 [Source:MGI Symbol;Acc:MGI:2443362]
ENSMUSG00000089683		1307	0.25	antisense	1	193203038	193226208	RIKEN cDNA 4930570N18 gene [Source:MGI Symbol;Acc:MGI:1925300]
ENSMUSG00000060519	Tor3a	1308	0.23	protein_coding	1	156653617	156674356	torsin family 3, member A [Source:MGI Symbol;Acc:MGI:1353652]
ENSMUSG00000095687	Rnaset2a	1308.5	0.2	protein_coding	17	8128610	8148097	ribonuclease T2A [Source:MGI Symbol;Acc:MGI:1915445]
ENSMUSG00000089959		1309.1	0.26	antisense	10	86839094	86874954	predicted gene 16268 [Source:MGI Symbol;Acc:MGI:3826557]
ENSMUSG00000027951	Adar	1309.7	0.28	protein_coding	3	89715022	89753446	adenosine deaminase, RNA-specific [Source:MGI Symbol;Acc:MGI:1889575]
ENSMUSG00000046110	Serinc4	1311.9	0.25	protein_coding	2	121439059	121456781	serine incorporator 4 [Source:MGI Symbol;Acc:MGI:2441842]
ENSMUSG00000018168	Ikzf3	1312.4	0.27	protein_coding	11	98464902	98546031	IKAROS family zinc finger 3 [Source:MGI Symbol;Acc:MGI:1342542]
ENSMUSG00000025357	Dgka	1314.6	0.26	protein_coding	10	128720141	128744056	diacylglycerol kinase, alpha [Source:MGI Symbol;Acc:MGI:102952]
ENSMUSG00000064936		1315.3	0.1	snoRNA	1	39573746	39573875	predicted gene, 23722 [Source:MGI Symbol;Acc:MGI:5453499]
ENSMUSG00000048824		1315.5	0.27	lincRNA	4	47008316	47010781	predicted gene 568 [Source:MGI Symbol;Acc:MGI:2685414]
ENSMUSG00000027073	Prg2	1315.6	0.09	protein_coding	2	84980461	84983632	proteoglycan 2, bone marrow [Source:MGI Symbol;Acc:MGI:103294]
ENSMUSG00000081564		1317.2	0.25	processed_pseudogene	6	29750761	29751125	predicted gene 13717 [Source:MGI Symbol;Acc:MGI:3650430]
ENSMUSG00000015947	Fcgr1	1317.4	0.22	protein_coding	3	96282909	96293969	Fc receptor, IgG, high affinity I [Source:MGI Symbol;Acc:MGI:95498]
ENSMUSG00000091941		1318	0.26	processed_pseudogene	10	59806557	59807414	predicted gene 7399 [Source:MGI Symbol;Acc:MGI:3647495]
ENSMUSG00000098625		1319	0.22	miRNA	15	76248191	76248258	microRNA 6953 [Source:MGI Symbol;Acc:MGI:5531120]
ENSMUSG00000022906	Parp9	1319.4	0.23	protein_coding	16	35938470	35972605	poly (ADP-ribose) polymerase family, member 9 [Source:MGI Symbol;Acc:MGI:1933117]
ENSMUSG00000037791	Phf12	1319.7	0.3	protein_coding	11	77982754	78030539	PHD finger protein 12 [Source:MGI Symbol;Acc:MGI:1924057]
ENSMUSG00000076498		1319.9	0.24	TR_C_gene	6	41546730	41548352	T cell receptor beta, constant 2 [Source:MGI Symbol;Acc:MGI:4835227]
ENSMUSG00000072960		1321.4	0.27
ENSMUSG00000097713		1322.9	0.19	processed_pseudogene	3	35863877	35864865	predicted gene 7741 [Source:MGI Symbol;Acc:MGI:3647088]
ENSMUSG00000022090	Pdlim2	1323.5	0.25	protein_coding	14	70164218	70177681	PDZ and LIM domain 2 [Source:MGI Symbol;Acc:MGI:2384850]
ENSMUSG00000083474		1323.8	0.25	processed_pseudogene	X	152043049	152043512	predicted gene 15267 [Source:MGI Symbol;Acc:MGI:3705447]
ENSMUSG00000077202		1324.2	0.19	snoRNA	1	134505338	134505463	predicted gene, 25612 [Source:MGI Symbol;Acc:MGI:5455389]
ENSMUSG00000090215	Trim34b	1324.2	0.2	protein_coding	7	104300230	104336909	tripartite motif-containing 34B [Source:MGI Symbol;Acc:MGI:4821264]
ENSMUSG00000078942	Naip7	1324.4	0.22	protein_coding	13	100281121	100317674	NLR family, apoptosis inhibitory protein 6 [Source:MGI Symbol;Acc:MGI:1298222]
ENSMUSG00000097531		1324.4	0.28	lincRNA	6	120033522	120036471	predicted gene, 26591 [Source:MGI Symbol;Acc:MGI:5477085]
ENSMUSG00000084894		1325.1	0.3	lincRNA	6	31087609	31087912	predicted gene 13834 [Source:MGI Symbol;Acc:MGI:3650919]
ENSMUSG00000092591		1327.4	0.14	processed_transcript	17	37246961	37263064	predicted gene 20429 [Source:MGI Symbol;Acc:MGI:5141894]
ENSMUSG00000037993	Dhx38	1328	0.29	protein_coding	8	109548017	109565601	DEAH (Asp-Glu-Ala-His) box polypeptide 38 [Source:MGI Symbol;Acc:MGI:1927617]
ENSMUSG00000087520		1331.5	0.26	processed_pseudogene	7	122484195	122484420	predicted gene 14389 [Source:MGI Symbol;Acc:MGI:3650925]
ENSMUSG00000030468	Siglecg	1331.6	0.23	protein_coding	7	43408204	43418358	sialic acid binding Ig-like lectin G [Source:MGI Symbol;Acc:MGI:2443630]
ENSMUSG00000068566		1331.6	0.22	protein_coding	7	3289038	3299345	myeloid-associated differentiation marker [Source:MGI Symbol;Acc:MGI:1355332]
ENSMUSG00000038212		1332.5	0.23	protein_coding	13	65064663	65112982	hippocampus abundant transcript-like 1 [Source:MGI Symbol;Acc:MGI:1913881]
ENSMUSG00000043832		1333.4	0.21	protein_coding	6	122952515	122969875	C-type lectin domain family 4, member a3 [Source:MGI Symbol;Acc:MGI:1920399]
ENSMUSG00000029372	Ppbp	1334.7	0.17	protein_coding	5	90768518	90770060	pro-platelet basic protein [Source:MGI Symbol;Acc:MGI:1888712]
ENSMUSG00000024965	Fermt3	1335	0.22	protein_coding	19	6998958	7019469	fermitin family homolog 3 (Drosophila) [Source:MGI Symbol;Acc:MGI:2147790]
ENSMUSG00000057789	Bak1	1335.6	0.26	protein_coding	17	27019810	27029009	BCL2-antagonist/killer 1 [Source:MGI Symbol;Acc:MGI:1097161]
ENSMUSG00000097577		1335.7	0.29	lincRNA	14	20687236	20703012	RIKEN cDNA 6230400D17 gene [Source:MGI Symbol;Acc:MGI:1923383]
ENSMUSG00000085311		1335.9	0.21	antisense	1	135152963	135153806	predicted gene 15445 [Source:MGI Symbol;Acc:MGI:3707341]
ENSMUSG00000018501	Ncor1	1336.5	0.29	protein_coding	11	62316426	62458541	nuclear receptor co-repressor 1 [Source:MGI Symbol;Acc:MGI:1349717]
ENSMUSG00000019088		1336.8	0.24	protein_coding	X	74273217	74282337	deoxyribonuclease 1-like 1 [Source:MGI Symbol;Acc:MGI:109628]
ENSMUSG00000022504	Ciita	1337.2	0.23	protein_coding	16	10488178	10527564	class II transactivator [Source:MGI Symbol;Acc:MGI:108445]
ENSMUSG00000029810		1337.2	0.23	protein_coding	6	48833811	48841374	transmembrane protein 176B [Source:MGI Symbol;Acc:MGI:1916348]
ENSMUSG00000015149	Sirt2	1337.4	0.22	protein_coding	7	28766735	28788665	sirtuin 2 [Source:MGI Symbol;Acc:MGI:1927664]
ENSMUSG00000024299		1340	0.26	protein_coding	17	33524204	33553782	a disintegrin-like and metallopeptidase (reprolysin type) with thrombospondin type 1 motif, 10 [Source:MGI Symbol;Acc:MGI:2449112]
ENSMUSG00000073617		1340.5	0.2
ENSMUSG00000027670	Ocstamp	1340.5	0.12	protein_coding	2	165393760	165400405	osteoclast stimulatory transmembrane protein [Source:MGI Symbol;Acc:MGI:1921864]
ENSMUSG00000070003	Ssbp4	1340.7	0.24	protein_coding	8	70597491	70608314	single stranded DNA binding protein 4 [Source:MGI Symbol;Acc:MGI:1924150]
ENSMUSG00000054342	Kcnn4	1341	0.24	protein_coding	7	24370263	24385209	potassium intermediate/small conductance calcium-activated channel, subfamily N, member 4 [Source:MGI Symbol;Acc:MGI:1277957]
ENSMUSG00000074930		1342.6	0.19	processed_pseudogene	2	117055566	117056012	predicted gene 13981 [Source:MGI Symbol;Acc:MGI:3652167]
ENSMUSG00000056592	Zfp658	1342.7	0.24	protein_coding	7	43562256	43575461	zinc finger protein 658 [Source:MGI Symbol;Acc:MGI:2652821]
ENSMUSG00000044701	Il27	1343.6	0.17	protein_coding	7	126589010	126594941	interleukin 27 [Source:MGI Symbol;Acc:MGI:2384409]
ENSMUSG00000025060	Slk	1344.8	0.25	protein_coding	19	47579678	47645246	STE20-like kinase [Source:MGI Symbol;Acc:MGI:103241]
ENSMUSG00000031077	Fadd	1345.1	0.22	protein_coding	7	144577318	144582463	Fas (TNFRSF6)-associated via death domain [Source:MGI Symbol;Acc:MGI:109324]
ENSMUSG00000036197	Gxylt1	1345.6	0.27	protein_coding	15	93239742	93275161	glucoside xylosyltransferase 1 [Source:MGI Symbol;Acc:MGI:2684933]
ENSMUSG00000068129	Cst7	1347.1	0.17	protein_coding	2	150570415	150578944	cystatin F (leukocystatin) [Source:MGI Symbol;Acc:MGI:1298217]
ENSMUSG00000024942		1347.4	0.27	protein_coding	19	5988546	6015825	calpain 1 [Source:MGI Symbol;Acc:MGI:88263]
ENSMUSG00000057637	Prdm2	1347.8	0.28	protein_coding	4	143107391	143212995	PR domain containing 2, with ZNF domain [Source:MGI Symbol;Acc:MGI:107628]
ENSMUSG00000035181	Heatr5a	1348.2	0.23	protein_coding	12	51875873	51971321	HEAT repeat containing 5A [Source:MGI Symbol;Acc:MGI:2444133]
ENSMUSG00000052389		1349.5	0.27
ENSMUSG00000086360		1349.7	0.27	antisense	9	42022615	42034113	predicted gene 16214 [Source:MGI Symbol;Acc:MGI:3801724]
ENSMUSG00000042572	Ube2q1	1349.8	0.28	protein_coding	3	89773609	89783997	ubiquitin-conjugating enzyme E2Q (putative) 1 [Source:MGI Symbol;Acc:MGI:1917343]
ENSMUSG00000051650		1350.8	0.26	protein_coding	11	22834747	22860961	UDP-GlcNAc:betaGal beta-1,3-N-acetylglucosaminyltransferase 2 [Source:MGI Symbol;Acc:MGI:1889505]
ENSMUSG00000031431	Tsc22d3	1351.5	0.21	protein_coding	X	140539528	140600659	TSC22 domain family, member 3 [Source:MGI Symbol;Acc:MGI:1196284]
ENSMUSG00000018412	Kansl1	1351.6	0.31	protein_coding	11	104333229	104468861	KAT8 regulatory NSL complex subunit 1 [Source:MGI Symbol;Acc:MGI:1923969]
ENSMUSG00000037221		1352.2	0.25	protein_coding	5	137596645	137601058	motile sperm domain containing 3 [Source:MGI Symbol;Acc:MGI:1916179]
ENSMUSG00000087721		1352.3	0.25	rRNA	1	135150666	135150766	predicted gene, 26280 [Source:MGI Symbol;Acc:MGI:5456057]
ENSMUSG00000036712	Cyld	1352.4	0.28	protein_coding	8	88697028	88751945	cylindromatosis (turban tumor syndrome) [Source:MGI Symbol;Acc:MGI:1921506]
ENSMUSG00000076925		1354.1	0.23
ENSMUSG00000079179		1354.5	0.26	antisense	12	3235504	3250377	RAB10, member RAS oncogene family, opposite strand [Source:MGI Symbol;Acc:MGI:1921423]
ENSMUSG00000031029	Eif3f	1354.6	0.25	protein_coding	7	108934417	108942951	eukaryotic translation initiation factor 3, subunit F [Source:MGI Symbol;Acc:MGI:1913335]
ENSMUSG00000077155		1355.8	0.25	snRNA	11	57741300	57741402	predicted gene, 24582 [Source:MGI Symbol;Acc:MGI:5454359]
ENSMUSG00000045658	Pid1	1356.2	0.21	protein_coding	1	84036296	84364180	phosphotyrosine interaction domain containing 1 [Source:MGI Symbol;Acc:MGI:2138391]
ENSMUSG00000081647		1356.4	0.2	processed_pseudogene	4	132801970	132802254	predicted gene 13022 [Source:MGI Symbol;Acc:MGI:3651775]
ENSMUSG00000090387		1358.7	0.25	antisense	12	40198656	40201105	predicted gene 17056 [Source:MGI Symbol;Acc:MGI:4937883]
ENSMUSG00000033545	Znrf1	1358.8	0.25	protein_coding	8	111536097	111626030	zinc and ring finger 1 [Source:MGI Symbol;Acc:MGI:2177308]
ENSMUSG00000056515	Rab31	1360.8	0.22	protein_coding	17	65651726	65772752	RAB31, member RAS oncogene family [Source:MGI Symbol;Acc:MGI:1914603]
ENSMUSG00000041642	Kif21b	1361	0.28	protein_coding	1	136131389	136177998	kinesin family member 21B [Source:MGI Symbol;Acc:MGI:109234]
ENSMUSG00000091370		1361.9	0.13	processed_transcript	10	41568016	41576476	RIKEN cDNA 5730435O14 gene [Source:MGI Symbol;Acc:MGI:1917788]
ENSMUSG00000065070		1362	0.24	rRNA	3	51828912	51829028	nuclear encoded rRNA 5S 196 [Source:MGI Symbol;Acc:MGI:4422061]
ENSMUSG00000086742		1363.6	0.24	processed_transcript	7	139950396	139978977	predicted gene 16201 [Source:MGI Symbol;Acc:MGI:3802153]
ENSMUSG00000038384	Setd1b	1363.6	0.24	protein_coding	5	123142193	123167435	SET domain containing 1B [Source:MGI Symbol;Acc:MGI:2652820]
ENSMUSG00000088485		1365.4	0.25	snRNA	11	98870396	98870499	predicted gene, 23640 [Source:MGI Symbol;Acc:MGI:5453417]
ENSMUSG00000025993	Slc40a1	1365.6	0.22	protein_coding	1	45908068	45926523	solute carrier family 40 (iron-regulated transporter), member 1 [Source:MGI Symbol;Acc:MGI:1315204]
ENSMUSG00000001768	Rin2	1366.8	0.24	protein_coding	2	145784734	145887616	Ras and Rab interactor 2 [Source:MGI Symbol;Acc:MGI:1921280]
ENSMUSG00000024774	Ankrd22	1367.3	0.21	protein_coding	19	34122549	34166053	ankyrin repeat domain 22 [Source:MGI Symbol;Acc:MGI:1277101]
ENSMUSG00000086652		1368.2	0.24	antisense	2	129182482	129183947	predicted gene 14029 [Source:MGI Symbol;Acc:MGI:3650450]
ENSMUSG00000040356	Skiv2l	1368.6	0.28	protein_coding	17	34839228	34850210	superkiller viralicidic activity 2-like (S. cerevisiae) [Source:MGI Symbol;Acc:MGI:1099835]
ENSMUSG00000010205	Raver1	1370.2	0.27	protein_coding	9	21074168	21091988	ribonucleoprotein, PTB-binding 1 [Source:MGI Symbol;Acc:MGI:1919016]
ENSMUSG00000021182	Ccdc88c	1371.2	0.26	protein_coding	12	100912700	101028983	coiled-coil domain containing 88C [Source:MGI Symbol;Acc:MGI:1915589]
ENSMUSG00000090103		1371.8	0.16
ENSMUSG00000030068		1371.9	0.24	protein_coding	6	99257484	99666797	predicted gene 20696 [Source:MGI Symbol;Acc:MGI:5313143]
ENSMUSG00000064443		1372.8	0.23	snRNA	4	140918684	140918799	predicted gene, 26226 [Source:MGI Symbol;Acc:MGI:5456003]
ENSMUSG00000024457	Trim26	1373	0.25	protein_coding	17	36837134	36859398	tripartite motif-containing 26 [Source:MGI Symbol;Acc:MGI:1337056]
ENSMUSG00000079442	St6galnac4	1373.4	0.24	protein_coding	2	32587095	32599698	ST6 (alpha-N-acetyl-neuraminyl-2,3-beta-galactosyl-1,3)-N-acetylgalactosaminide alpha-2,6-sialyltransferase 4 [Source:MGI Symbol;Acc:MGI:1341894]
ENSMUSG00000064138	Fam172a	1374.1	0.25	protein_coding	13	77708690	78166238	family with sequence similarity 172, member A [Source:MGI Symbol;Acc:MGI:1915925]
ENSMUSG00000025572	Tmc6	1374.1	0.25	protein_coding	11	117765988	117782198	transmembrane channel-like gene family 6 [Source:MGI Symbol;Acc:MGI:1098686]
ENSMUSG00000029028	Lrrc47	1374.5	0.24	protein_coding	4	154011731	154021513	leucine rich repeat containing 47 [Source:MGI Symbol;Acc:MGI:1920196]
ENSMUSG00000029490	Mfsd7a	1375.2	0.22	protein_coding	5	108441054	108448891	major facilitator superfamily domain containing 7A [Source:MGI Symbol;Acc:MGI:2442629]
ENSMUSG00000027322	Siglec1	1376	0.19	protein_coding	2	131069220	131086765	sialic acid binding Ig-like lectin 1, sialoadhesin [Source:MGI Symbol;Acc:MGI:99668]
ENSMUSG00000030509		1376.9	0.22	protein_coding	7	66644565	66689596	ankyrin repeat and SOCS box-containing 7 [Source:MGI Symbol;Acc:MGI:2152835]
ENSMUSG00000014547	Wdfy2	1381.9	0.24	protein_coding	14	62837690	62956886	WD repeat and FYVE domain containing 2 [Source:MGI Symbol;Acc:MGI:2442811]
ENSMUSG00000039623	Ap5z1	1382	0.26	protein_coding	5	142463931	142478715	adaptor-related protein complex 5, zeta 1 subunit [Source:MGI Symbol;Acc:MGI:1924908]
ENSMUSG00000056501	Cebpb	1383	0.19	protein_coding	2	167688915	167690418	CCAAT/enhancer binding protein (C/EBP), beta [Source:MGI Symbol;Acc:MGI:88373]
ENSMUSG00000039236	Isg20	1383.2	0.2	protein_coding	7	78913424	78920362	interferon-stimulated protein [Source:MGI Symbol;Acc:MGI:1928895]
ENSMUSG00000036503	Rnf13	1383.9	0.23	protein_coding	3	57736066	57835233	ring finger protein 13 [Source:MGI Symbol;Acc:MGI:1346341]
ENSMUSG00000081441		1384	0.24	processed_pseudogene	1	9574548	9575649	predicted gene 6161 [Source:MGI Symbol;Acc:MGI:3644104]
ENSMUSG00000000131	Xpo6	1384.1	0.28	protein_coding	7	126101715	126200501	exportin 6 [Source:MGI Symbol;Acc:MGI:2429950]
ENSMUSG00000090709		1387.8	0.19	antisense	14	44972268	45006900	predicted gene 17173 [Source:MGI Symbol;Acc:MGI:4938000]
ENSMUSG00000092418		1388.2	0.19	antisense	8	121806415	121807369	predicted gene 20406 [Source:MGI Symbol;Acc:MGI:5141871]
ENSMUSG00000001444	Tbx21	1389.5	0.17	protein_coding	11	97098071	97115331	T-box 21 [Source:MGI Symbol;Acc:MGI:1888984]
ENSMUSG00000026778	Prkcq	1389.8	0.25	protein_coding	2	11172108	11301222	protein kinase C, theta [Source:MGI Symbol;Acc:MGI:97601]
ENSMUSG00000023990		1390.7	0.23	protein_coding	17	47737030	47792419	transcription factor EB [Source:MGI Symbol;Acc:MGI:103270]
ENSMUSG00000052281		1390.8	0.23	antisense	7	142988969	143008033	tetraspanin 32, opposite strand [Source:MGI Symbol;Acc:MGI:3705185]
ENSMUSG00000069874	Irgm2	1391.8	0.2	protein_coding	11	58199618	58222779	immunity-related GTPase family M member 2 [Source:MGI Symbol;Acc:MGI:1926262]
ENSMUSG00000039568	Ubald1	1392.4	0.24	protein_coding	16	4874778	4880315	UBA-like domain containing 1 [Source:MGI Symbol;Acc:MGI:1916255]
ENSMUSG00000015461	Atf6b	1394	0.27	protein_coding	17	34647146	34655074	activating transcription factor 6 beta [Source:MGI Symbol;Acc:MGI:105121]
ENSMUSG00000033792	Atp7a	1394.3	0.25	protein_coding	X	106027276	106124926	ATPase, Cu++ transporting, alpha polypeptide [Source:MGI Symbol;Acc:MGI:99400]
ENSMUSG00000088490		1395.6	0.24	snRNA	19	43857245	43857351	predicted gene, 24400 [Source:MGI Symbol;Acc:MGI:5454177]
ENSMUSG00000090582		1396.3	0.24	antisense	12	40209487	40211073	predicted gene 17024 [Source:MGI Symbol;Acc:MGI:4937851]
ENSMUSG00000066595	Mfsd7b	1397.4	0.21	protein_coding	1	191005847	191026158	major facilitator superfamily domain containing 7B [Source:MGI Symbol;Acc:MGI:2444881]
ENSMUSG00000087556		1398.4	0.27	processed_transcript	16	18416682	18421997	predicted gene 15764 [Source:MGI Symbol;Acc:MGI:3783206]
ENSMUSG00000073409	H2-Q8	1398.7	0.23	protein_coding	17	35424850	35430055	histocompatibility 2, Q region locus 6 [Source:MGI Symbol;Acc:MGI:95935]
ENSMUSG00000020097		1399.5	0.24	protein_coding	10	61098642	61147703	sphingosine phosphate lyase 1 [Source:MGI Symbol;Acc:MGI:1261415]
ENSMUSG00000027291	Vps39	1400.8	0.27	protein_coding	2	120316461	120353137	vacuolar protein sorting 39 (yeast) [Source:MGI Symbol;Acc:MGI:2443189]
ENSMUSG00000039501	Znfx1	1400.8	0.25	protein_coding	2	167035793	167063015	zinc finger, NFX1-type containing 1 [Source:MGI Symbol;Acc:MGI:2138982]
ENSMUSG00000016756		1401.3	0.25	protein_coding	13	24327420	24477285	cytidine monophospho-N-acetylneuraminic acid hydroxylase [Source:MGI Symbol;Acc:MGI:103227]
ENSMUSG00000046223	Plaur	1401.3	0.21	protein_coding	7	24462500	24475873	plasminogen activator, urokinase receptor [Source:MGI Symbol;Acc:MGI:97612]
ENSMUSG00000050022	Amz1	1402.7	0.2	protein_coding	5	140724127	140761439	archaelysin family metallopeptidase 1 [Source:MGI Symbol;Acc:MGI:2442258]
ENSMUSG00000053040	Aph1c	1403.3	0.2	protein_coding	9	66814994	66834726	anterior pharynx defective 1c homolog (C. elegans) [Source:MGI Symbol;Acc:MGI:1915568]
ENSMUSG00000032661	Oas3	1403.3	0.22	protein_coding	5	120753098	120777661	2'-5' oligoadenylate synthetase 3 [Source:MGI Symbol;Acc:MGI:2180850]
ENSMUSG00000002103	Acp2	1403.7	0.23	protein_coding	2	91202885	91214098	acid phosphatase 2, lysosomal [Source:MGI Symbol;Acc:MGI:87882]
ENSMUSG00000026116	Tmem131	1403.8	0.24	protein_coding	1	36792191	36943666	transmembrane protein 131 [Source:MGI Symbol;Acc:MGI:1927110]
ENSMUSG00000089145		1404	0.16	misc_RNA	2	166682074	166682420	predicted gene, 25265 [Source:MGI Symbol;Acc:MGI:5455042]
ENSMUSG00000047462	A530099J19Rik	1406.6	0.12	protein_coding	13	19727417	19732951	RIKEN cDNA A530099J19 gene [Source:MGI Symbol;Acc:MGI:2441809]
ENSMUSG00000032462	Pik3cb	1407.5	0.23	protein_coding	9	99036654	99140621	phosphatidylinositol 3-kinase, catalytic, beta polypeptide [Source:MGI Symbol;Acc:MGI:1922019]
ENSMUSG00000092455		1408.2	0.27	processed_transcript	11	22839299	22842604	predicted gene 20456 [Source:MGI Symbol;Acc:MGI:5141921]
ENSMUSG00000031902	Nfatc3	1408.5	0.28	protein_coding	8	106059603	106130537	nuclear factor of activated T cells, cytoplasmic, calcineurin dependent 3 [Source:MGI Symbol;Acc:MGI:103296]
ENSMUSG00000030894	Tpp1	1408.5	0.22	protein_coding	7	105744847	105752207	tripeptidyl peptidase I [Source:MGI Symbol;Acc:MGI:1336194]
ENSMUSG00000002603	Tgfb1	1408.6	0.22	protein_coding	7	25687002	25705077	transforming growth factor, beta 1 [Source:MGI Symbol;Acc:MGI:98725]
ENSMUSG00000091971	Hspa1a	1408.8	0.14	protein_coding	17	34969190	34972156	heat shock protein 1A [Source:MGI Symbol;Acc:MGI:96244]
ENSMUSG00000088639		1409	0.28	miRNA	2	92191977	92192074	microRNA 1955 [Source:MGI Symbol;Acc:MGI:3837036]
ENSMUSG00000093803	Ppp2r3d	1409.7	0.24	protein_coding	9	124422622	124476861	protein phosphatase 2 (formerly 2A), regulatory subunit B'', delta [Source:MGI Symbol;Acc:MGI:1335093]
ENSMUSG00000082981		1410.7	0.25	processed_pseudogene	11	95761491	95761665	polymerase (RNA) II (DNA directed) polypeptide K, pseudogene [Source:MGI Symbol;Acc:MGI:3650073]
ENSMUSG00000002428	Hltf	1412	0.28	protein_coding	3	20057811	20118490	helicase-like transcription factor [Source:MGI Symbol;Acc:MGI:1196437]
ENSMUSG00000088230		1412.3	0.25	misc_RNA	11	86333206	86333308	predicted gene, 25427 [Source:MGI Symbol;Acc:MGI:5455204]
ENSMUSG00000053877	Srcap	1412.7	0.29	protein_coding	7	127511983	127567054	Snf2-related CREBBP activator protein [Source:MGI Symbol;Acc:MGI:2444036]
ENSMUSG00000025958	Creb1	1412.9	0.29	protein_coding	1	64532645	64604548	cAMP responsive element binding protein 1 [Source:MGI Symbol;Acc:MGI:88494]
ENSMUSG00000031112	Stk26	1413	0.24	protein_coding	X	50841047	50893097	serine/threonine kinase 26 [Source:MGI Symbol;Acc:MGI:1917665]
ENSMUSG00000021250	Fos	1413.3	0.18	protein_coding	12	85473890	85477273	FBJ osteosarcoma oncogene [Source:MGI Symbol;Acc:MGI:95574]
ENSMUSG00000028634	Hivep3	1413.7	0.21	protein_coding	4	119733784	120138045	human immunodeficiency virus type I enhancer binding protein 3 [Source:MGI Symbol;Acc:MGI:106589]
ENSMUSG00000069607	Cd300lh	1413.8	0.23	protein_coding	11	115042131	115048409	CD300 antigen like family member H [Source:MGI Symbol;Acc:MGI:2687214]
ENSMUSG00000029478	Ncor2	1415.4	0.25	protein_coding	5	125017153	125179219	nuclear receptor co-repressor 2 [Source:MGI Symbol;Acc:MGI:1337080]
ENSMUSG00000020211	Sf3a2	1415.8	0.24	protein_coding	10	80798198	80804924	splicing factor 3a, subunit 2 [Source:MGI Symbol;Acc:MGI:104912]
ENSMUSG00000021666	Gfm2	1416	0.25	protein_coding	13	97137937	97181195	G elongation factor, mitochondrial 2 [Source:MGI Symbol;Acc:MGI:2444783]
ENSMUSG00000073060		1416.5	0.2
ENSMUSG00000076470		1416.9	0.11	TR_V_gene	6	41130147	41130585	T cell receptor beta, variable 13-3 [Source:MGI Symbol;Acc:MGI:98607]
ENSMUSG00000098063		1417.2	0.25
ENSMUSG00000027636		1417.4	0.22	protein_coding	2	156872457	156887192	Src-like-adaptor 2 [Source:MGI Symbol;Acc:MGI:1925049]
ENSMUSG00000040687	Madd	1418	0.3	protein_coding	2	91137360	91183837	MAP-kinase activating death domain [Source:MGI Symbol;Acc:MGI:2444672]
ENSMUSG00000085279		1418	0.28	antisense	16	90983907	90987237	predicted gene 15965 [Source:MGI Symbol;Acc:MGI:3802002]
ENSMUSG00000086953		1418.2	0.3	antisense	4	63381358	63394018	AT-hook transcription factor, opposite strand [Source:MGI Symbol;Acc:MGI:1914033]
ENSMUSG00000064907		1418.7	0.24	snRNA	7	104423274	104423380	predicted gene, 25405 [Source:MGI Symbol;Acc:MGI:5455182]
[truncated: 26,660 more rows]
