# Supplementary material for: A Cross-Species Systems Genetics Analysis Links APBB1IP as a Candidate for Schizophrenia and Prepulse Inhibition
Source: Front Behav Neurosci. 2019 Dec 10;13:266. doi: 10.3389/fnbeh.2019.00266 (PMC6914690; doi:10.3389/fnbeh.2019.00266)
Supplement: FIGURE S1 — Enriched Directed Acyclic Graph (DAG) taken from Webgestalt (Zhang et al., 2005; Wang et al., 2013, 2017) showing enriched Gene Ontology (GO) Biological Process (BP) categories for genes coexpressing with APBB1IP in human whole blood, taken from GTEXv5. Categories shown in red are enriched in the input dataset, whereas uncolored categories are non-enriched parent-categories. Each box lists the name of the GO category, the number of genes in that category and the significance of enrichment (p-value). [file Data_Sheet_1.ZIP › SupplementaryFiles/Supplementary_Table_9.xls]

## Sheet: Sheet1
Citations: Please see http://www.genenetwork.org/reference.html
Trait : HZI Thelp M430v2 (Feb11) RMA : 1443145_at
Database : HZI Thelp M430v2 (Feb11) RMA
Date : December 03, 2018
Time : 16:50 GMT
Status of data ownership: Possibly unpublished data; please see http://www.genenetwork.org/statusandContact.html for details on sources, ownership, and usage of these data.
Record	Gene ID	Homologene ID	Symbol	Description	Location (Chr: Mb)	Mean Expr	Max LRS	Max LRS Location (Chr: Mb)	Sample r	N Cases	Sample p(r)	Lit Corr	Tissue r	Tissue p(r)
1443145_at	54519	32434	Apbb1ip	amyloid beta (A4) precursor protein-binding, family B, member 1 interacting protein	Chr2: 22.866622	8.76965	36	Chr2: 18.263847	1	31	0	1	1	1
1429220_at	67228	5432	2810443J12Rik	RIKEN cDNA 2810443J12 gene	Chr2: 24.971621	9.06184	51.8	Chr2: 24.971752	0.736761	31	5.98267e-07	0	0	1
1435680_a_at	83768	22748	Dpp7	dipeptidylpeptidase 7	Chr2: 25.353161	8.68119	57.1	Chr2: 24.971752	0.731733	31	8.05437e-07	0.419179	-0.092387	0.65352
1422715_s_at	11431	38274	Acp1	acid phosphatase 1, soluble	Chr12: 30.895723	10.1748	14.8	Chr2: 18.263847	0.716972	31	1.84509e-06	0.600462	-0.301393	0.134584
1436890_at	227620	71313	Uap1l1	UDP-N-acteylglucosamine pyrophosphorylase 1-like 1	Chr2: 25.361554	8.90171	49.2	Chr2: 24.971752	-0.713863	31	2.17991e-06	0	0.0116381	0.955002
1445230_at	20185	38166	Ncor1	nuclear receptor co-repressor 1	Chr11: 62.335619	8.36735	11	Chr1: 88.137883	0.706679	31	3.17335e-06	0.345736	0.500192	0.00926241
1429083_at	77559	536	Agl	amylo-1,6-glucosidase, 4-alpha-glucanotransferase	Chr3: 116.743410	7.49323	17	Chr7: 55.586755	-0.691317	31	6.78622e-06	0.257882	-0.169407	0.408048
1457552_at			Zfp295	zinc finger protein 295	Chr16: 97.944983	9.36748	14.4	Chr11: 104.670154	0.68368	31	9.70484e-06	0	-0.210365	0.302306
1429769_at	225467	3685	Pggt1b	protein geranylgeranyltransferase type I, beta subunit	Chr18: 46.240492	8.23748	8.5	Chr6: 16.059391	0.678824	31	1.2104e-05	0.391175	0.123692	0.547168
1430356_at	11308	38053	Abi1	abl-interactor 1 tumor suppressor	Chr2: 22.991529	9.1371	12.2	Chr2: 18.263847	-0.675739	31	1.38931e-05	0.57263	0.552686	0.00341109
1447938_at	108816		CCL_complex	CCL cluster member, RIKEN cDNA 4933409K07	Chr4: 42.468451	7.23532	16.6	Chr1: 85.944096	-0.67469	31	1.45536e-05	0	0	1
1436479_a_at	83768	22748	Dpp7	dipeptidylpeptidase 7	Chr2: 25.352298	9.47981	67.7	Chr2: 24.971752	0.673729	31	1.5183e-05	0.419179	-0.092387	0.65352
1449536_at	84036	37595	Kcnn1	potassium intermediate/small conductance calcium-activated channel, subfamily N, member 1	Chr8: 70.843357	7.50981	14.2	Chr2: 18.263847	-0.67332	31	1.54582e-05	0.247168	-0.381011	0.0548092
1444382_at	69034		1810010E01Rik	ESTs	Chr5: 129.908972	7.43226	8.6	Chr5: 3.143128	-0.667247	31	2.01062e-05	0	0	1
1429332_at	68186		4632427E13Rik	RIKEN cDNA 4632427E13 gene	Chr7: 92.738950	8.1171	8.4	Chr14: 117.841013	0.665147	31	2.19836e-05	0	0.391065	0.0482167
1433037_at			5830434F19Rik	RIKEN cDNA 5830434F19 gene	Chr2: 34.415782	6.19461	16.5	Chr7: 67.469060	0.664451	31	2.26396e-05	0	0	1
1451018_at	68192	41031	Leprotl1	leptin receptor overlapping transcript-like 1	Chr8: 34.136223	12.4996	20	Chr16: 63.773114	0.659348	31	2.80098e-05	0.244945	0.278246	0.168709
1442647_at	230584	5898	Yipf1	Yip1 domain family, member 1	Chr4: 107.343178	8.77132	9.8	Chr1: 87.338838	0.656487	31	3.14958e-05	0	-0.107274	0.601948
1431942_at	80707	56334	Wwox	WW domain-containing oxidoreductase	Chr8: 114.874649	6.52045	17.2	Chr2: 24.971752	0.644928	31	4.98598e-05	0.387482	-0.335486	0.0938411
1427331_at	11539	20165	Adora1	adenosine A1 receptor	Chr1: 134.201658	7.73435	11.4	Chr5: 104.085860	-0.641881	31	5.60694e-05	0.167654	-0.518473	0.0066568
1439392_x_at	19179	2095	Psmc1	protease (prosome, macropain) 26S subunit, ATPase 1	--	5.66068	7.5	Chr2: 18.263847	-0.640842	31	5.83382e-05	0.275742	-0.237808	0.24207
1447022_at			C130090D05Rik	adult male testis cDNA, RIKEN full-length enriched library, clone:4930402K03 product:unclassifiable, full insert sequence.	Chr6: 112.087766	6.45419	24.5	Chr2: 18.263847	0.640354	31	5.94324e-05	0	0	1
1427099_at	17188	1787	Maz	MYC-associated zinc finger protein (purine-binding transcription factor)	Chr7: 127.022212	8.86813	13.9	Chr12: 30.182102	-0.639126	31	6.2267e-05	0.457016	0.603157	0.00110755
1420989_at	66756	12026	Kiaa1430	KIAA1430 protein LOC57587	Chr8: 46.169895	8.09977	11.1	Chr17: 81.622061	0.633104	31	7.79801e-05	0	0	1
1444443_at	209707	82325	Mlr1	14 days embryo liver cDNA, RIKEN full-length enriched library, clone:4432412N19 product:unknown EST, full insert sequence.	Chr5: 45.704227	5.78258	12.5	Chr2: 18.263847	-0.632976	31	7.83465e-05	0.366246	0	1
1452061_s_at	20744	7548	Strbp	spermatid perinuclear RNA binding protein (interleukin enhancer binding factor 3-like)	Chr2: 37.583678	10.569	17.2	Chr2: 17.948720	-0.631872	31	8.15955e-05	0.287195	-0.0948263	0.644955
1460108_at	66966	7010	Trit1	tRNA isopentenyltransferase 1	Chr4: 123.027738	6.79465	14.3	Chr2: 24.971752	0.630758	31	8.49941e-05	0.156934	-0.00808241	0.968742
1430409_at	18195	4502	Nsf	N-ethylmaleimide sensitive fusion protein	Chr11: 103.828087	6.29603	12.2	Chr11: 104.670154	0.630689	31	8.52082e-05	0.388156	-0.0983916	0.632515
1420230_at			AA414993	Mus musculus transcribed sequence	Chr11: 59.835693	5.77145	12.7	Chr19: 48.140553	0.629384	31	8.93579e-05	0	0	1
1449303_at	75747	14386	Sesn3	sestrin 3	Chr9: 14.332521	12.0621	10.9	Chr16: 41.697153	-0.627861	31	9.44275e-05	0.279031	0.00565098	0.978143
1428043_a_at	12763	7269	Cmah	cytidine monophospho-N-acetylneuraminic acid hydroxylase	Chr13: 24.460151	9.10571	12.2	Chr11: 35.687788	0.626994	31	9.74267e-05	0.397159	0.617946	0.000768212
1438335_at	210004	14460	6030413G23Rik	RIKEN cDNA 6030413G23 gene	Chr11: 121.628416	8.49006	13.8	Chr12: 79.968530	0.62655	31	9.89955e-05	0	0	1
1432835_at	56373	55610	Cpb2	carboxypeptidase B2 (plasma)	Chr14: 75.283714	6.33455	14.9	Chr2: 18.263847	0.624955	31	0.000104811	0.281039	-0.126594	0.537732
1444671_at	226525	35217	Rasal2	RAS protein activator like 2	Chr1: 157.347638	5.83397	19.9	Chr2: 17.948720	0.623292	31	0.000111201	0.234672	-0.289307	0.151716
1417907_at	22195	43226	Ube2l3	ubiquitin-conjugating enzyme E2L 3	Chr16: 17.152162	10.5723	7.8	Chr5: 141.222149	-0.619948	31	0.000125095	0.394518	-0.0282027	0.89122
1431828_a_at	20975	117703	Synj2	synaptojanin 2	Chr17: 6.027200	6.89058	8.8	Chr6: 94.859233	-0.619269	31	0.0001281	0.392108	-0.309597	0.12378
1425505_at	107589	14202	Mylk	myosin, light polypeptide kinase	Chr16: 34.995087	6.70532	9.3	Chr2: 18.263847	0.618994	31	0.000129334	0.385697	-0.258039	0.203118
1439511_at	76041	27932	5830436D01Rik	RIKEN cDNA 5830436D01 gene	Chr13: 100.698468	9.53223	11.5	Chr17: 76.161954	0.617822	31	0.000134711	0.406007	0	1
1418427_at	16573	55829	Kif5b	kinesin family member 5B	Chr18: 6.203192	10.7842	12.1	Chr17: 81.622061	0.617097	31	0.000138132	0.351455	-0.199218	0.329222
1449076_x_at	104923	75081	Adi1	acireductone dioxygenase 1	Chr12: 28.681600	9.00281	21.1	Chr12: 28.738832	0.616824	31	0.000139443	0.127472	-0.381372	0.0545611
1421351_at	14802	20227	Gria4	glutamate receptor, ionotropic, AMPA4 (alpha 4)	Chr9: 4.420158	6.73052	15.1	Chr1: 186.237049	0.615887	31	0.000144023	0.234513	-0.157137	0.443307
1417213_a_at	19654	31336	Rbm6	RNA binding motif protein 6	Chr9: 107.788329	9.32632	11.8	Chr1: 85.944096	0.615023	31	0.000148359	0.428043	-0.238143	0.241388
1416525_at	20747	68354	Spop	speckle-type POZ protein	Chr11: 95.491697	9.80771	6.6	Chr13: 112.636263	0.614572	31	0.000150671	0.416882	0.0462215	0.822592
1455998_at			G630041M05Rik	RIKEN cDNA G630041M05 gene	Chr1: 133.659801	8.51261	12.7	Chr1: 87.338838	0.612772	31	0.000160213	0	0	1
1443389_at	112405	99946	Egln1	egl-9 family hypoxia-inducible factor 3	Chr8: 124.944462	7.83832	11	Chr5: 141.222149	0.611317	31	0.000168311	0.258277	-0.363524	0.0679282
1447417_at	270627	37942	Taf1	TATA box binding protein (TBP)-associated factor (TAF1 RNA polymerase II), 250kDa	ChrX: 101.542614	7.8701	10.3	Chr12: 27.822842	0.611296	31	0.000168428	0.436689	0.602587	0.00112289
1457336_at	226412	9108	R3hdm	R3H domain (binds single-stranded nucleic acids)	Chr1: 128.188184	7.82226	17.7	Chr1: 85.791403	0.607604	31	0.000190636	0	0	1
1449187_at	18590	32055	Pdgfa	platelet derived growth factor, alpha	Chr5: 138.976174	6.89826	10	Chr12: 26.307604	-0.606346	31	0.000198771	0.388745	-0.23845	0.240764
1425934_a_at	56375	37848	B4galt4	UDP-Gal:betaGlcNAc beta 1,4-galactosyltransferase, polypeptide 4	Chr16: 38.765962	6.24674	10	Chr6: 114.061140	0.605786	31	0.00020249	0.299635	0.0197672	0.923643
1439555_at	109263	8243	Rlf	rearranged L-myc fusion sequence	Chr4: 121.150422	8.26448	9	Chr1: 87.338838	0.603709	31	0.000216826	0	0.645598	0.00036829
1426569_a_at	14302	48065	Frk	fyn-related kinase	Chr10: 34.609440	5.89913	10.8	Chr2: 17.948720	0.603146	31	0.000220856	0.405769	-0.320898	0.109955
1437864_at	68465	56119	Adipor2	adiponectin receptor 2	Chr6: 119.355847	9.79474	10.2	Chr6: 37.854985	0.603142	31	0.000220888	0.248404	-0.029743	0.885316
1438971_x_at	22214	103894	Ube2h	ubiquitin-conjugating enzyme E2H	Chr6: 30.211344	11.8723	11.9	Chr12: 51.647704	-0.601439	31	0.000233503	0.287697	0.335088	0.0942556
1428748_at			BC055757	hypothetical protein LOC414758	Chr19: 61.122539	9.9689	10.9	Chr1: 87.338838	0.600891	31	0.000237701	0	0	1
1446281_at			B130038B15Rik	0 day neonate lung cDNA, RIKEN full-length enriched library, clone:E030043I15 product:unknown EST, full insert sequence.	Chr9: 76.504707	6.29319	9.3	Chr8: 121.000000	-0.600468	31	0.000240982	0	0	1
1442258_at	66887	12050	1300002A08Rik	RIKEN cDNA 1300002A08 gene	Chr8: 86.665871	10.0507	16.4	Chr1: 85.791403	0.599828	31	0.000246023	0	0	1
1443121_at	69116	10804	1810009B06Rik	RIKEN cDNA 1810009A16 gene	Chr15: 102.712921	7.37403	14.1	Chr2: 55.092420	-0.597377	31	0.000266194	0.466715	0	1
1440301_at	20362	57205	Sept8	septin 8	Chr11: 53.539123	8.33148	10.9	Chr1: 85.944096	-0.595928	31	0.000278786	0.391767	0.0474542	0.817937
1419229_at	194856	79553	MGC68128	EHOX-like	ChrX: 37.265936	6.93284	11.1	Chr1: 147.054880	-0.594809	31	0.000288877	0	0	1
1457794_at	234135	56960	Whsc1l1	Wolf-Hirschhorn syndrome candidate 1-like 1 (human)	Chr8: 25.666210	9.60452	12.4	Chr1: 87.338838	0.593782	31	0.000298412	0.311593	0.465461	0.0165636
1457205_at	18195	4502	Nsf	N-ethylmaleimide sensitive fusion protein	Chr11: 103.909512	8.20887	11.6	Chr1: 78.940498	0.593186	31	0.000304071	0.388156	-0.0983916	0.632515
1435313_at	239849	45557	Cd200r4	Cd200 receptor 4	Chr16: 44.838692	8.77987	11.7	Chr14: 117.841013	0.592525	31	0.000310454	0	0.0802476	0.696766
1431011_at	78920	1456	Dlst	dihydrolipoamide S-succinyltransferase (E2 component of 2-oxo-glutarate complex)	Chr12: 85.134289	7.91232	9	Chr1: 188.042877	0.590238	31	0.000333479	0.201266	-0.0242888	0.906246
1449743_a_at	215194	41510	BC021438	cDNA sequence BC021438	Chr9: 21.277961	6.50016	12.9	Chr2: 18.263847	0.589964	31	0.000336327	0	0	1
1445445_s_at	19216	738	Ptger1	prostaglandin E receptor 1 (subtype EP1)	Chr8: 83.671170	6.06697	14.9	Chr2: 36.101675	0.589538	31	0.000340808	0.241403	0	1
1443840_x_at	75500		1700010H22Rik	RIKEN cDNA 1700010H22 gene	Chr5: 98.562971	6.34871	8.3	Chr18: 39.944073	-0.588783	31	0.000348888	0	0.0458106	0.824145
1418370_at	21924	55728	Tnnc1	troponin C, cardiac/slow skeletal	Chr14: 31.210154	6.394	12.4	Chr2: 14.395051	-0.588547	31	0.000351447	0.290204	-0.128573	0.53134
1444435_at	380954		1110014F16Rik	ESTs	Chr15: 35.709510	7.10484	12.8	Chr16: 63.773114	0.587655	31	0.00036126	0	0	1
1455469_at	240332	8592	Slc6a7	solute carrier family 6 (neurotransmitter transporter, L-proline), member 7	Chr18: 60.995450	8.44745	7.2	Chr2: 17.948720	-0.586171	31	0.00037813	0.200109	-0.174497	0.393897
1447867_x_at			4930444A02Rik	RIKEN cDNA 4930444A02 gene	--	5.54829	10.4	Chr15: 97.576270	0.585981	31	0.000380339	0	-0.272017	0.178846
1427209_at	116848	8393	Baz2a	bromodomain adjacent to zinc finger domain, 2A	Chr10: 128.116070	8.59806	10.8	Chr9: 21.613311	0.585717	31	0.000383416	0.369386	-0.103992	0.613171
1457050_at	76895	9070	1700129O19Rik	bicaudal D homolog 2 (dynein-mediated, minus end-directed motility along microtubules)	Chr13: 49.340907	6.78777	11.6	Chr2: 18.263847	0.585392	31	0.000387247	0.357709	0	1
1442070_at	17354	20973	Mllt10	myeloid/lymphoid or mixed lineage-leukemia translocation to 10 homolog (Drosophila)	Chr2: 18.104205	9.47384	9.5	Chr9: 113.180166	0.584133	31	0.000402403	0.44859	-0.147326	0.47263
1440625_at	229473	9057	D930015E06Rik	RIKEN cDNA D930015E06 gene	Chr3: 84.030365	9.26835	15.6	Chr3: 86.325415	0.584047	31	0.00040346	0.344729	0.822648	2.50552e-07
1442803_at	19364	2156	Rad51d	RAD51 paralog D	Chr11: 82.884301	8.13532	8.6	Chr19: 44.191429	0.584027	31	0.000403703	0.335408	0	1
1431695_at	380714	5078	Rph3al	rabphilin 3A-like (without C2 domains)	Chr11: 75.899829	6.43597	11.2	Chr5: 14.676442	-0.583866	31	0.000405684	0.237788	-0.113048	0.582419
1457150_at	208643	110725	Eif4g1	eukaryotic translation initiation factor 4, gamma 1	Chr16: 20.689880	9.80145	13.8	Chr17: 76.884650	0.583658	31	0.000408264	0.376353	-0.215111	0.291276
1451957_at	215274	17690	Il1f10	interleukin 1 family, member 7	Chr2: 24.292797	7.78697	8.3	Chr2: 72.401799	-0.583024	31	0.000416182	0	-0.291959	0.14783
1456827_at	170763		Zfp87	zinc finger protein 87	Chr13: 67.592054	8.36742	8.4	Chr15: 94.266750	0.582445	31	0.000423545	0.372362	0.661449	0.000233726
1443399_at	80877	36205	Lrba	LPS-responsive beige-like anchor	Chr3: 86.231434	7.4799	10.5	Chr17: 81.622061	0.581949	31	0.000429938	0.404634	-0.438748	0.0249463
1447891_at	57752	5087	Tacc2	transforming, acidic coiled-coil containing protein 2	Chr7: 130.593653	5.72471	16.4	Chr2: 36.101675	0.581931	31	0.000430172	0.322818	-0.184288	0.367468
1420530_at	29861	3415	Neud4	neuronal d4 domain family member	Chr7: 29.315645	6.92232	13.2	Chr5: 107.072667	-0.581511	31	0.000435649	0.266712	-0.129743	0.52758
1460472_at	69681		Cdk3	cyclin-dependent kinase 3	Chr11: 116.219745	7.91268	9.1	Chr5: 24.065030	-0.581104	31	0.000441028	0.24919	0.197356	0.333853
1430737_at	76373	104899	2810409K11Rik	RIKEN cDNA 2810409K11 gene	Chr7: 7.131702	6.39326	13.9	Chr15: 94.266750	-0.579982	31	0.000456125	0	0.528962	0.00546254
1445502_at			2410127E18Rik	15 days embryo head cDNA, RIKEN full-length enriched library, clone:D930047H10 product:unknown EST, full insert sequence.	Chr8: 94.324474	6.64039	8.2	Chr3: 126.413660	-0.579016	31	0.000469493	0	0	1
1424142_at	230233	2699	Ikbkap	inhibitor of kappa light polypeptide enhancer in B-cells, kinase complex-associated protein	Chr4: 56.787781	8.84806	15.6	Chr18: 28.108368	0.578715	31	0.000473734	0.403034	0.21169	0.2992
1456151_at	140482	9996	Zfp358	zinc finger protein 358	Chr8: 3.496693	7.76	9.7	Chr11: 104.670154	-0.578266	31	0.000480109	0.339663	0	1
1423325_at	18949	37656	Pnn	pinin	Chr12: 59.068754	10.2243	9.3	Chr4: 88.045738	0.578207	31	0.000480946	0.467525	0.374554	0.0594005
1454372_at	12519	3804	Cd80	CD80 antigen	Chr16: 38.493712	6.60316	15.2	Chr2: 106.598181	0.577052	31	0.000497723	0.232089	0.664842	0.000211322
1452362_at	94092	122291	Trim16	tripartite motif protein 16	Chr11: 62.840722	8.63865	19.6	Chr11: 62.251912	-0.576655	31	0.000503617	0.324673	-0.261413	0.197063
1422546_at	16201	7785	Ilf3	interleukin enhancer binding factor 3	Chr9: 21.393753	8.62748	11.6	Chr17: 76.466117	0.575693	31	0.000518118	0.436626	0.332242	0.0972605
1455005_s_at	246787	2289	Slc5a2	solute carrier family 5 (sodium/glucose cotransporter), member 2 (renal glucosuria)	Chr7: 128.272090	8.17603	10.9	Chr12: 26.149357	-0.57543	31	0.000522151	0.211108	-0.15376	0.453288
1450813_a_at	21952	2462	Tnni1	troponin I, skeletal, slow 1 (test Mendelian 1.136)	Chr1: 135.808750	7.36165	13.9	ChrX: 153.533292	-0.57539	31	0.000522762	0.300793	-0.226896	0.264994
1438271_at	210126	4075	Lpp	LIM domain containing preferred translocation partner in lipoma	Chr16: 24.985668	8.80787	17.3	Chr17: 76.466117	0.575366	31	0.000523133	0.554711	-0.249086	0.219791
1425026_at	108735	27069	2010005O13Rik	RIKEN cDNA 2010005O13 gene	Chr1: 165.178836	8.48265	10.9	Chr1: 166.393012	-0.575053	31	0.000527984	0	0	1
1449973_a_at	75273	8664	4930563C04Rik	RIKEN cDNA 4930563C04 gene	Chr11: 70.405632	6.5309	12.9	Chr11: 65.756786	-0.574267	31	0.000540305	0.386021	0	1
1444335_at	108687	10075	9530090G24Rik	RIKEN cDNA 9530090G24 gene	Chr2: 155.727549	6.45332	10.2	Chr19: 26.367815	0.572665	31	0.000566217	0.166606	0	1
1455831_at	233908	3639	Fus	fusion, derived from t(12	Chr7: 127.973726	11.5638	12.9	Chr17: 76.884650	0.571511	31	0.000585543	0.369176	0.572209	0.00225476
1424962_at	229302	3393	Tm4sf4	transmembrane 4 superfamily member 4	Chr3: 57.441168	8.12555	9.4	Chr12: 26.307604	-0.571054	31	0.000593349	0	0.135434	0.509467
1425231_a_at	22704	40684	Zfp46	zinc finger protein 46	Chr4: 136.291315	11.3747	13.4	Chr5: 58.515640	-0.568539	31	0.000637977	0.382646	-0.0229832	0.911265
1440553_at	26922	5362	Nrbf1	nuclear receptor binding factor 1	Chr4: 131.844019	9.47316	15	Chr1: 83.925989	0.568427	31	0.000640037	0.441404	0	1
1424408_at	225341	41214	Lims2	LIM and senescent cell antigen like domains 2	Chr18: 31.958115	8.42842	14.1	Chr2: 23.766163	-0.568138	31	0.00064537	0.554206	-0.469785	0.0154555
1430857_s_at	69129	12298	Pex11c	RIKEN cDNA 1810022F11 gene	Chr8: 3.463921	7.21139	11.9	Chr1: 88.137883	-0.568008	31	0.000647764	0.285236	-0.34138	0.0878586
1430611_at	70073	19298	Zdhhc25	zinc finger, DHHC domain containing 25	Chr15: 88.431886	7.42752	8.8	Chr6: 95.010274	0.566889	31	0.000668825	0	-0.0278561	0.892549
1426290_at	66254	7047	1500031M22Rik	RIKEN cDNA 1500031M22 gene	Chr13: 106.952343	9.37974	10.2	Chr5: 141.222149	0.566152	31	0.000683022	0	0	1
1436290_at	14663	49158	Glycam1	glycosylation dependent cell adhesion molecule 1	Chr15: 103.562874	7.48926	10.1	Chr6: 16.059391	-0.565789	31	0.000690117	0.403547	0.0422031	0.837805
1435183_at	73174	8820	Tbkbp1	TBK1 binding protein 1	Chr11: 97.136201	7.94355	11	Chr17: 79.093402	-0.565528	31	0.00069524	0.297692	-0.0430688	0.834523
1451361_a_at	241274	62431	Pnpla7	patatin-like phospholipase domain containing 7	Chr2: 25.052574	10.4242	27.2	Chr7: 70.164957	0.565207	31	0.000701609	0.35291	0.179754	0.379574
1438057_at	14800	20225	Gria2	glutamate receptor, ionotropic, AMPA2 (alpha 2)	Chr3: 80.681768	5.91294	9.6	Chr2: 18.263847	0.565174	31	0.000702266	0.211402	-0.320457	0.110472
1454156_at	67198	56711	2810022L02Rik	RIKEN cDNA 2810022L02 gene	Chr1: 57.799843	6.54445	12	Chr7: 27.067846	0.564696	31	0.000711837	0	-0.176152	0.389354
1451032_at	14202		Fhl4	four and a half LIM domains 4	Chr10: 85.097063	5.74158	9.3	Chr2: 18.263847	0.56316	31	0.00074338	0.434658	-0.0556853	0.787018
1425770_at	75458	9663	Cklf	chemokine-like factor	Chr8: 104.259035	9.1319	11.9	Chr1: 78.932505	0.563154	31	0.000743493	0.436975	0.261764	0.196442
1457186_at	81004	69382	Tbl1xr1	transducin (beta)-like 1X-linked receptor 1	Chr3: 22.119878	7.01958	10.6	Chr8: 121.000000	0.56305	31	0.000745684	0.161107	0.310431	0.122718
1438070_at	213109	9040	Phf3	PHD finger protein 3	Chr1: 30.805904	8.51355	12.7	Chr16: 63.773114	0.562704	31	0.000752963	0	0.52397	0.00600615
1450434_s_at	13026	3680	Pcyt1a	phosphate cytidylyltransferase 1, choline, alpha isoform	Chr16: 32.471331	7.64171	12.2	Chr8: 24.382366	-0.56223	31	0.000763053	0.398757	-0.259207	0.201007
1444208_at	218880		E030034C22Rik	ESTs	Chr14: 31.320517	7.04432	11.3	Chr6: 17.669445	-0.56213	31	0.000765186	0	0.401212	0.0422113
1453478_at			A230098E07Rik	RIKEN cDNA 9430075J19 gene	Chr4: 22.482547	6.79845	9.3	Chr12: 44.615544	-0.5621	31	0.000765834	0	0	1
1440271_at	54215	5122	Cd160	CD160 antigen	Chr3: 96.799096	7.83994	10.1	Chr14: 33.718809	0.561751	31	0.000773363	0.366932	0.720715	3.28297e-05
1425549_at	19164	7186	Psen1	presenilin 1	Chr12: 83.725093	8.89655	12.3	Chr13: 54.844925	0.561663	31	0.000775272	0.195068	-0.343268	0.0860052
1432550_at	78052	44548	4930572D21Rik	RIKEN cDNA 4930572D21 gene	Chr7: 4.783808	7.02377	9.4	Chr5: 104.143744	-0.561239	31	0.000784517	0.284406	0	1
1441848_at	54128	257	Pmm2	phosphomannomutase 2	Chr16: 8.647633	9.69752	10	Chr2: 148.055322	0.560774	31	0.000794772	0.427036	-0.0229144	0.91153
1444201_at	381644	45709	BC062951	cDNA sequence BC062951	Chr5: 76.630853	8.30687	12.5	Chr12: 79.968530	0.560315	31	0.000805003	0	0	1
1426610_a_at	22130	49133	Ttf1	transcription termination factor 1	Chr2: 29.074602	9.7549	10.2	Chr12: 79.968530	0.560205	31	0.000807473	0.460333	0.276644	0.171277
1447403_a_at	67187	12093	Zmynd19	zinc finger, MYND domain containing 19	Chr2: 24.959805	7.66119	15.1	Chr2: 24.971752	-0.560153	31	0.000808638	0.320312	-0.204405	0.316521
1444667_at	114642	21064	Brdt	bromodomain, testis-specific	Chr5: 107.370653	6.95032	13.2	Chr1: 171.051732	-0.559978	31	0.000812604	0.398659	-0.0226713	0.912465
1442310_at	18718	37995	Pip5k2a	phosphatidylinositol-4-phosphate 5-kinase, type II, alpha (schizophrenia candidate)	Chr2: 18.852239	9.2669	27.2	Chr2: 18.263847	-0.559579	31	0.000821652	0.460376	0.617738	0.000772263
1440664_at	214932	32816	Cecr5	cat eye syndrome chromosome region, candidate 5 homolog (human)	Chr6: 120.520085	7.04835	19.9	Chr14: 117.841013	0.559421	31	0.000825262	0	0.325965	0.104142
1452862_at	68750	2218	1110037N09Rik	RIKEN cDNA 1110037N09 gene	Chr13: 37.950605	7.96329	14	Chr2: 170.206904	-0.559373	31	0.00082638	0.370062	0	1
1428814_at	54194	8658	Akap8l	A kinase (PRKA) anchor protein 8-like	Chr17: 32.321932	8.17474	9.8	Chr3: 113.087963	0.559191	31	0.000830554	0.323795	-0.0849564	0.679873
1454098_at	75911		4930580F03Rik	RIKEN cDNA 4930580F03 gene	Chr17: 37.903944	6.30174	14	Chr2: 17.948720	0.559001	31	0.000834951	0	0	1
1444547_at	216150	55815	Cdc34	cell division cycle 34 homolog (S. cerevisiae)	Chr11: 94.333161	7.76497	9.3	Chr16: 63.773114	0.558893	31	0.000837441	0.429441	0.0718279	0.727322
1445061_at	231093	11053	Agbl5	ATP/GTP binding protein-like 5	Chr14: 93.863598	5.55284	9.9	Chr5: 130.340522	0.558609	31	0.000844053	0.343149	-0.315499	0.11641
1458452_at	77087	69134	3010027A04Rik	RIKEN cDNA 3010027A04 gene	Chr8: 122.903802	10.5516	9.9	Chr19: 48.140553	0.558231	31	0.00085292	0.312732	0	1
1453070_at	382924		Pcdh17	protocadherin 17	Chr14: 84.536493	5.63952	16	Chr7: 67.469060	0.55807	31	0.000856724	0	-0.208924	0.305705
1422575_at	17122	4712	Mxd4	Max dimerization protein 4	Chr5: 34.175554	7.16916	13.2	Chr6: 16.059391	-0.557688	31	0.000865807	0.440091	-0.0397457	0.847137
1448581_at	26919	8073	Zfp346	zinc finger protein 346	Chr13: 55.132912	8.79894	8.6	Chr7: 55.586755	0.557651	31	0.000866699	0.314913	0.264303	0.191978
1442317_at	53606		G3bp	Ras-GTPase-activating protein SH3-domain binding protein (interferon, alpha-inducible protein)	Chr11: 55.483905	8.3551	11	Chr5: 4.468199	-0.557542	31	0.000869318	0	0	1
1453098_at	14800	20225	Gria2	glutamate receptor, ionotropic, AMPA2 (alpha 2)	Chr3: 80.691551	7.52303	8.3	Chr12: 26.307604	-0.557102	31	0.000879907	0.211402	-0.320457	0.110472
1456434_x_at	80888	8654	Hspb8	heat shock 27kDa protein 8	Chr5: 116.408553	6.18735	13.5	Chr16: 86.161358	-0.556765	31	0.000888119	0.288994	-0.253822	0.21086
1432511_s_at	66296	10001	2410007P03Rik	RIKEN cDNA 2410007P03 gene	Chr2: 120.615858	7.02419	9.2	Chr17: 63.711579	0.55653	31	0.000893859	0.275794	0	1
1431349_at	72947	75268	Agxt2l2	alanine-glyoxylate aminotransferase 2-like 2	Chr11: 51.599000	6.8201	13.3	Chr12: 28.738832	0.556275	31	0.000900156	0	-0.125934	0.53987
1424102_at	66615	100868	Apg4b	autophagy-related 4B	Chr1: 93.786533	10.2125	10.8	Chr11: 50.383261	0.555905	31	0.000909332	0.279665	0	1
1442536_at			AK078307	non-coding AK078307, male olfactory brain EST	Chr3: 115.815149	8.54265	8.7	Chr17: 76.884650	0.555829	31	0.00091122	0	0	1
1454112_a_at	66296	10001	Haus2	HAUS augmin-like complex, subunit 2	Chr2: 120.619317	9.32771	10.4	Chr3: 109.660551	0.555505	31	0.000919347	0.275794	0	1
1444977_at			2610034N03Rik	ESTs	ChrX: 115.140502	6.48294	11.1	Chr16: 63.773114	-0.555081	31	0.00093007	0	0	1
1440591_at			Jmj	Mus musculus transcribed sequences	Chr2: 159.261864	6.50826	14.6	Chr16: 10.595499	-0.554991	31	0.000932347	0	0	1
1456384_at	245537	23133	Nlgn3	neuroligin 3 (autism associated)	ChrX: 101.320732	6.9449	9.9	Chr18: 39.944073	-0.554785	31	0.00093761	0.316683	-0.196885	0.335032
1418461_at	27059	19064	Sh3d19	SH3 domain protein D19	Chr3: 86.128534	7.88319	14	Chr4: 18.549080	-0.554684	31	0.000940219	0.397073	-0.486402	0.0117486
1440793_at			1700029M03Rik	RIKEN cDNA 1700029M03 gene	Chr1: 164.961203	5.70677	29.5	Chr2: 24.971752	0.554245	31	0.000951522	0	0	1
1433577_at	225583	18350	Kiaa1024l	UPF0258 protein KIAA1024-like homolog	Chr18: 59.076390	7.33339	9.8	Chr3: 8.903411	0.553337	31	0.000975333	0	0	1
1445946_at			D130003D08Rik	ESTs	Chr9: 21.206921	7.58539	10.3	Chr18: 24.162250	-0.552936	31	0.000985991	0	0	1
1422115_a_at	14256	48021	Flt3l	FMS-like tyrosine kinase 3 ligand (radioprotective)	Chr7: 45.133923	8.3701	10.2	Chr3: 54.816651	0.552572	31	0.000995775	0.283841	0.618647	0.000754666
1441909_s_at	214112	133769	Nipal4	NIPA-like domain containing 4 (magnesium transporter)	Chr11: 46.148535	6.1339	8.5	Chr6: 16.059391	-0.552545	31	0.000996494	0.30534	0	1
1432765_at			C030007D22Rik	RIKEN cDNA C030007D22 gene	Chr4: 110.435547	5.58387	12.8	Chr7: 107.369034	0.552484	31	0.00099814	0	0	1
1458745_at	52511		D18Ertd201e	DNA segment, Chr 18, ERATO Doi 201, expressed	Chr18: 20.788965	5.50903	12.4	Chr17: 63.598705	0.551942	31	0.00101288	0	0	1
1426653_at	17215	1791	Mcm3	minichromosome maintenance deficient 3 (S. cerevisiae)	Chr1: 20.809636	8.4469	15.8	Chr6: 40.799296	0.551683	31	0.00102001	0.40181	0.847953	4.53582e-08
1446568_at	235623	8160	Scap	SREBP cleavage activating protein	Chr9: 110.356149	8.30174	11.8	Chr1: 87.338838	0.551613	31	0.00102192	0.311782	-0.257072	0.204875
1452014_a_at	16000	515	Igf1	insulin-like growth factor 1 (somatomedin C)	Chr10: 87.864736	6.77061	9.2	Chr5: 142.064325	-0.551297	31	0.00103067	0.211052	0.0911174	0.657996
1446645_at	320604	77607	C13orf38	human chromosome 13, open reading frame 38	Chr3: 55.172494	6.93023	8.7	Chr2: 24.971752	0.551094	31	0.00103632	0	0	1
1420124_s_at	102791	11161	Tcta	T-cell leukemia translocation altered gene	Chr9: 108.303115	8.84271	10.3	Chr6: 16.059391	0.550521	31	0.00105244	0.40133	-0.455572	0.019345
1427379_at			2610204M12Rik	Mus musculus, clone IMAGE:3987110, mRNA, partial cds	Chr8: 3.539778	7.48126	10.2	Chr7: 67.469060	0.550378	31	0.0010565	0	0	1
1420899_at	19330	40765	Rab18	RAB18, member RAS oncogene family	Chr18: 6.770073	7.06277	8.5	Chr4: 148.882237	0.549986	31	0.00106766	0.393089	-0.556378	0.00316023
1434948_at			A830046J09Rik	RIKEN cDNA A830046J09 gene	Chr19: 59.903741	7.56868	16.3	Chr11: 104.670154	0.549378	31	0.00108522	0	0	1
1427488_a_at	12211	7248	Birc6	baculoviral IAP repeat-containing 6	Chr17: 74.677165	10.9083	9.5	Chr14: 117.841013	0.549332	31	0.00108655	0.440643	0.684174	0.000116091
1429432_at	66504		1810043M20Rik	RIKEN cDNA 1810043M20 gene	Chr1: 162.710575	8.952	12.1	Chr1: 87.338838	0.549235	31	0.00108938	0	0.395735	0.0453749
1440353_at	78405	4503	Ntf4	neurotrophin 4 (glaucoma-associated)	Chr7: 45.416127	6.12497	9.3	Chr17: 21.686210	-0.549075	31	0.00109405	0.226909	0	1
1420969_at	66830	12042	Nacc1	nucleus accumbens associated 1, BEN and BTB (POZ) domain containing	Chr8: 84.670619	8.51342	16.3	Chr2: 136.427280	-0.548428	31	0.00111313	0.465921	0	1
1442146_at	116871	14282	Mta3	metastasis associated 3	Chr17: 83.733692	7.98832	25.1	Chr17: 83.747523	-0.546894	31	0.00115951	0.443773	0.25255	0.213234
1446508_at			D430017M14Rik	13 days embryo male testis cDNA, RIKEN full-length enriched library, clone:6030447N08 product:unknown EST, full insert sequence.	Chr15: 68.343881	8.91316	9.4	Chr6: 3.266392	0.546779	31	0.00116305	0	-0.110155	0.592172
1445948_at	320171		D130019J16Rik	RIKEN cDNA D130019J16 gene	Chr12: 13.411997	5.71358	11.3	Chr16: 63.661422	0.546714	31	0.00116503	0	0	1
1455905_at	72503	34730	Kiaa0100	KIAA0100 protein breast cancer overexpressed gene 1	Chr11: 78.266601	10.2628	10.6	Chr17: 76.161954	0.546649	31	0.00116705	0	0	1
1437822_at	27377	31996	Yme1l1	YME1-like 1 (mitochondrial inner membrane protease, UPRmt)	Chr2: 23.176507	8.40629	19.3	Chr1: 78.940498	0.545995	31	0.00118743	0.208825	0.108707	0.597076
1440834_at	109342	65037	Slc5a10	solute carrier family 5 (sodium/glucose cotransporter), member 10	Chr11: 61.672847	6.90758	12.8	Chr7: 56.524155	-0.545745	31	0.00119534	0.155508	-0.137148	0.504072
1422455_s_at	18195	4502	Nsf	N-ethylmaleimide sensitive fusion protein (2-domain member of the AAA ATPases family, synpatic vesicle fusion, schizophrenia depleted)	Chr11: 103.822743	10.6148	16.5	Chr1: 83.925989	0.545705	31	0.0011966	0.388156	-0.0983916	0.632515
1442786_s_at	52822	87809	Rufy3	RUN and FYVE domain containing 3	Chr5: 88.640692	5.3809	11.4	Chr2: 36.101675	0.545354	31	0.00120772	0.332056	-0.414162	0.0354246
1456088_at	11798	901	Birc4	baculoviral IAP repeat-containing 4	ChrX: 42.106833	9.53865	12.2	Chr5: 104.143744	0.545179	31	0.00121333	0.393681	-0.0565926	0.783628
1458456_x_at	235599	9425	C3orf18	human chromosome 3 open reading frame 18, protein LOC51161	Chr9: 107.348045	6.42965	12.8	ChrX: 166.348315	-0.545045	31	0.00121761	0	0	1
1444152_at	14007	4783	Cugbp2	CUG triplet repeat, RNA binding protein 2	Chr2: 6.659945	9.89932	11.2	Chr1: 78.932505	0.544928	31	0.00122137	0.405897	0.505246	0.00846895
1420123_at	102791	11161	Tcta	T-cell leukemia translocation altered gene	Chr9: 108.303099	9.59803	10.4	Chr8: 121.000000	0.544342	31	0.00124037	0.40133	-0.455572	0.019345
1442882_at			BB315069	BB315069 EST	ChrX: 75.399105	6.73239	11.1	Chr1: 83.925989	-0.544337	31	0.00124052	0	0	1
1427917_s_at	72475	23411	Ssbp3	single-stranded DNA binding protein 3	Chr4: 107.049215	10.0619	9.6	Chr12: 99.576264	-0.544287	31	0.00124216	0.518315	0.259793	0.199955
1441418_at	211948	14272	E430028B21Rik	RIKEN cDNA E430028B21 gene	Chr11: 96.587451	11.3449	21.8	Chr11: 95.628101	0.544282	31	0.00124233	0	0.165829	0.418166
1455128_x_at	233835		Tnrc6	hypothetical protein MGC11932	Chr7: 123.193150	10.9255	15.6	Chr8: 25.520489	0.543888	31	0.00125526	0	0	1
1442463_at			4933416E05Rik	ESTs, Moderately similar to S12207 hypothetical protein (B2 element) - mouse [M.musculus]	Chr12: 3.303725	8.58039	10.2	Chr1: 78.932505	0.543626	31	0.0012639	0	0	1
1426831_at	229709	77353	Ahcyl1	S-adenosylhomocysteine hydrolase-like 1	Chr3: 107.664195	9.96787	11	Chr16: 63.661422	0.543275	31	0.0012756	0.402544	-0.402925	0.041259
1442374_at	72425	11495	Katnbl1	katanin p80 subunit B like 1	Chr2: 112.394583	5.94348	11.1	Chr15: 3.236252	0.543264	31	0.00127594	0	0	1
1448934_at	67273	15342	Ndufa10	NADH dehydrogenase (ubiquinone) 1 alpha subcomplex 10	Chr1: 92.439789	11.7421	14.2	Chr1: 186.237049	0.543065	31	0.00128263	0.206005	-0.323444	0.107005
1434876_at	223827	28259	Glt8d3	glycosyltransferase 8 domain containing 3	Chr15: 93.239792	11.1352	28.4	Chr15: 93.021696	0.542747	31	0.00129335	0	0.5199	0.00648252
1440437_at	235439	31207	Herc1	hect (homologous to the E6-AP (UBE3A) carboxyl terminus) domain and RCC1 (CHC1)-like domain (RLD) 1	Chr9: 66.467380	9.49587	11.1	Chr4: 88.045738	0.542371	31	0.00130613	0.353686	-0.0592289	0.7738
1434167_at	103710	37409	Slc35e4	solute carrier family 35, member E4	Chr11: 3.907373	8.71129	17	Chr8: 121.000000	-0.542042	31	0.00131736	0	-0.393461	0.0467416
1430848_a_at	103268	12254	2410017P07Rik	RIKEN cDNA 2410017P07 gene	Chr10: 41.740907	6.82342	11.4	Chr9: 110.638628	0.541152	31	0.00134828	0	0.368927	0.0636406
1451289_at	13175	74530	Dclk1	doublecortin-like kinase 1	Chr3: 55.467545	5.6439	12.7	Chr12: 30.182102	0.540978	31	0.00135437	0.368035	-0.189445	0.353976
1443033_at	20743	48482	Sptbn2	spectrin beta, non-erythrocytic 2	Chr19: 4.742944	7.49884	13	Chr1: 85.791403	0.540934	31	0.00135594	0.291054	0	1
1431341_at	104271	12837	Tex15	testis expressed gene 15	Chr8: 33.615587	6.8961	10.9	Chr2: 169.891672	-0.540861	31	0.00135851	0	0.132583	0.518502
1422551_at	72739	56845	Zkscan3	zinc finger with KRAB and SCAN domains 3	Chr13: 21.387696	9.42377	9.8	Chr1: 73.418156	0.540329	31	0.00137738	0.510979	0.305015	0.129733
1447876_x_at	19727	2760	2310073E15Rik	regulatory factor X-associated ankyrin-containing protein	Chr8: 70.133622	5.83387	11.3	Chr18: 28.108368	0.54024	31	0.00138055	0.461964	0.174547	0.393759
1444021_at	18412	31202	Sqstm1	sequestosome 1 (p62 autophagy receptor, familial Paget disease of bone)	Chr11: 50.201756	6.90648	11.8	Chr12: 79.968530	0.540129	31	0.00138455	0.343698	-0.510524	0.00770184
1425904_at	212712	32249	Satb2	special AT-rich sequence binding protein 2	Chr1: 56.796470	5.76029	10	Chr19: 15.292517	0.539995	31	0.00138935	0.415905	-0.193494	0.343589
1422634_a_at	57276	8630	Vsig2	V-set and immunoglobulin domain containing 2	Chr9: 37.541376	7.77868	10.9	Chr17: 79.093402	-0.539526	31	0.00140633	0.411067	-0.163414	0.425072
1419992_x_at	98136		1200014K04Rik	RIKEN cDNA 1200014K04 gene	Chr19: 10.037831	5.75174	9.6	Chr3: 129.497470	0.538885	31	0.0014298	0	0	1
1441036_at	229277	16628	Stoml3	stomatin (Epb7.2)-like 3	Chr3: 53.507933	6.62035	9.6	Chr2: 42.674185	-0.53853	31	0.00144292	0.309387	0.00427544	0.983462
1455436_at	68203	56777	Diras2	DIRAS family GTP-binding RAS-like 2	Chr13: 52.504448	6.25274	8.5	Chr7: 36.760233	-0.537871	31	0.0014676	0	0.218231	0.284164
1426557_at	17292	32039	Mesp1	mesoderm posterior 1	Chr7: 79.792539	8.1869	11	Chr6: 91.706864	-0.537756	31	0.00147195	0.316439	0.00517882	0.979969
1458401_at	229225		4932438A13Rik	RIKEN cDNA 4932438A13 gene	Chr3: 36.918478	6.36129	11.8	Chr17: 83.262662	0.537589	31	0.00147827	0	0.279747	0.166327
1453942_at	170458	15605	Gpha2	glycoprotein hormone alpha 2	Chr19: 6.223696	6.72335	11.4	Chr12: 51.647704	-0.537534	31	0.00148038	0.287312	-0.132899	0.517499
1450901_a_at	104570	68886	Smek2	SMEK homolog 2 suppressor of mek1	Chr11: 29.213626	11.0323	8.8	Chr17: 76.466117	0.536515	31	0.00151955	0.270853	0.811141	5e-07
1419002_s_at	12012	1286	Baat	bile acid-Coenzyme A: amino acid N-acyltransferase	Chr4: 49.489658	5.74474	11.1	Chr2: 17.948720	-0.536255	31	0.00152966	0.357338	-0.102334	0.618874
1425564_at	19712	4099	Rest	RE1-silencing transcription factor	Chr5: 77.282558	7.23397	8.6	Chr11: 62.251912	-0.536176	31	0.00153274	0.363317	0.234458	0.248965
1444646_at	242509	18243	Bnc2	basonuclin 2	Chr4: 84.273396	5.48271	11.9	Chr19: 40.762738	0.536144	31	0.00153399	0.396883	-0.276433	0.171617
1436480_at	83768	22748	Dpp7	dipeptidylpeptidase 7	Chr2: 25.352398	7.79458	21.8	Chr2: 24.675851	0.535941	31	0.00154199	0.419179	-0.092387	0.65352
1460653_at	20239	2234	Atxn2	ataxin 2 (spinocerebellar ataxia 2)	Chr5: 121.813383	7.17242	10.5	Chr12: 99.576264	-0.535683	31	0.00155217	0.36051	-0.450476	0.0209203
1430582_at	268281	6489	Shprh	SNF2 histone linker PHD RING helicase	Chr10: 11.157075	9.15274	9.3	Chr16: 63.773114	0.535637	31	0.00155399	0.285702	0.24681	0.224172
1452524_a_at	15571	31035	Elavl3	ELAV (embryonic lethal, abnormal vision, Drosophila)-like 3 (Hu antigen C)	Chr9: 22.018340	7.71455	13.1	Chr5: 133.911105	-0.535418	31	0.0015627	0.401318	-0.289939	0.150784
1436356_at	74480	19167	Samd4	sterile alpha domain containing 4	Chr14: 47.102590	6.96232	12.6	Chr1: 184.909869	0.535303	31	0.00156726	0.352654	-0.308124	0.125671
1439519_at	142681	15444	Slc34a3	solute carrier family 34 (sodium phosphate), member 3	Chr2: 25.228937	6.20648	7.3	Chr5: 33.529528	-0.535239	31	0.00156982	0.216765	-0.177856	0.384711
1454223_at	71158		4933423P22Rik	RIKEN cDNA 4933423P22 gene	Chr2: 90.487844	8.74981	10.1	Chr5: 3.143128	-0.534662	31	0.00159305	0.366208	0	1
1453674_at	14538	41535	Gcnt2	glucosaminyl (N-acetyl) transferase 2, I-branching enzyme	Chr13: 40.918478	6.15955	16.4	Chr11: 33.490349	-0.534516	31	0.00159897	0.431178	-0.00757377	0.970708
1444463_at	75415	23089	Arhgap12	Rho GTPase activating protein 12	Chr18: 6.037368	7.78174	11.9	Chr1: 78.940498	0.534245	31	0.00161	0.49837	-0.376611	0.0579066
1458012_at	93837	33472	Dach2	dachshund 2	ChrX: 113.833692	5.6351	12.5	Chr17: 76.466117	0.534003	31	0.00161992	0.248765	-0.258937	0.201493
1431833_a_at	15360	38066	Hmgcs2	3-hydroxy-3-methylglutaryl-Coenzyme A synthase 2, mitochondrial	Chr3: 98.310163	6.90397	15.6	Chr8: 25.520489	-0.533842	31	0.00162651	0.364866	-0.227715	0.263226
1450957_a_at	18412	31202	Sqstm1	sequestosome 1 (p62 autophagy receptor, familial Paget disease of bone)	Chr11: 50.200468	11.0786	12.2	Chr5: 108.213560	-0.533746	31	0.00163048	0.343698	-0.510524	0.00770184
1457314_at	66075	9851	Chchd3	coiled-coil-helix-coiled-coil-helix domain containing 3	Chr6: 32.866568	6.63223	9.7	Chr11: 50.383261	0.533526	31	0.00163961	0.357676	0.21041	0.3022
1444184_at	69113	16393	Alkbh3	alkB, alkylation repair homolog 3	Chr2: 94.000922	9.26635	10.5	Chr7: 67.469060	0.533439	31	0.00164323	0.22549	-0.0845937	0.681169
1421204_a_at	75686	12617	Nudt16	nudix (nucleoside diphosphate linked moiety X)-type motif 16	Chr9: 105.129993	9.76997	11.7	Chr2: 148.055322	0.533416	31	0.00164417	0.360029	0.332908	0.0965506
1436532_at	245038	70580	Dclk3	doublecortin-like kinase 3	Chr9: 111.488524	6.67126	10.8	Chr11: 62.251912	-0.533377	31	0.0016458	0	-0.380274	0.055319
1448235_s_at	15289	87355	Hmgb1	high mobility group protein B1 (DNA-binding)	Chr5: 4.764815	8.58774	15.3	Chr15: 79.518120	0.533257	31	0.00165081	0.229174	0.738963	1.62035e-05
1423019_at	14617	7734	Gja9	gap junction membrane channel protein alpha 9 (connexin critical for rod pathway and heterologous amacrine-retinal ganglion cell gap junctions)	Chr2: 114.010695	7.51113	9.4	Chr1: 163.338902	-0.533139	31	0.00165571	0.225882	-0.295757	0.142388
1449881_a_at	12374	332	Casr	calcium-sensing receptor	Chr16: 36.493721	7.14097	9.5	Chr3: 129.497470	-0.532911	31	0.00166528	0.264884	-0.0681014	0.74098
1457919_at	320936		E430024P14Rik	RIKEN cDNA E430024P14	Chr17: 7.881211	6.51945	7.8	Chr5: 4.468199	-0.532833	31	0.00166856	0	-0.312409	0.120228
1452722_a_at	75717	2597	Cul5	cullin 5	Chr9: 53.644560	7.18087	8.3	Chr9: 116.536254	0.532797	31	0.00167011	0.483822	-0.278232	0.168731
1445453_at	78455	8918	Helz	helicase with zinc finger domain	Chr11: 107.578198	7.32419	10.4	Chr11: 27.337521	0.532587	31	0.00167898	0.41254	0.28819	0.153374
1457459_at	56480	22742	Tbk1	TANK-binding kinase 1	Chr10: 121.584731	8.78055	11	Chr14: 33.796070	0.532241	31	0.00169367	0.326021	0.325669	0.104475
1440603_at	208372	16382	Asb18	ankyrin repeat and SOCS box-containing 18	Chr1: 89.950250	7.49448	10.7	Chr12: 36.689834	-0.532044	31	0.00170212	0	-0.147901	0.470883
1428791_at	22214	103894	Ube2h	ubiquitin-conjugating enzyme E2H	Chr6: 30.211557	10.6626	14.1	Chr2: 148.055322	-0.531751	31	0.0017147	0.287697	0.335088	0.0942556
1459771_x_at			Phca	RIKEN cDNA 1110057L18 gene	--	7.18903	10.4	Chr1: 85.791403	-0.531566	31	0.00172272	0	0.332035	0.0974817
1439180_at	227195	9819	Ino80d	INO80 complex subunit D	Chr1: 63.053778	9.81697	9.5	Chr18: 89.380001	0.531556	31	0.00172315	0	0	1
1427822_a_at	11920	30952	Atm	ataxia telangiectasia serine-protein kinase	Chr9: 53.311698	6.77365	9.4	Chr3: 146.613483	0.531361	31	0.00173159	0.211075	0.496994	0.00979577
1455779_at	17754	1778	Map1a	microtubule-associated protein 1A	Chr2: 121.310421	6.87606	8	Chr2: 165.782727	-0.531296	31	0.00173444	0.376317	0	1
1425687_at	12633	7652	Cflar	CASP8 and FADD-like apoptosis regulator	Chr1: 58.754766	8.77526	11.4	Chr15: 10.000000	0.53066	31	0.00176232	0.372317	0.186869	0.360678
1430914_at	78285		5330426L24Rik	RIKEN cDNA 5330426L24 gene	Chr14: 54.349513	7.80894	11.6	Chr6: 17.630009	-0.530538	31	0.00176771	0	-0.0972999	0.636314
1448055_at	319862		E230011A21Rik	RIKEN cDNA E230008O15 gene	Chr3: 108.881478	6.87442	10	Chr16: 41.697153	-0.530479	31	0.00177033	0	0	1
1436484_at	320116	37404	C030019I05Rik	RIKEN cDNA C030019I05 gene	Chr11: 46.239662	6.33332	18	Chr1: 85.791403	-0.530353	31	0.00177591	0	-0.0366205	0.859034
1444225_at	73094	13001	3110007P09Rik	ESTs	Chr4: 102.852906	6.00045	12.1	Chr18: 29.528522	-0.530253	31	0.00178037	0.450055	0	1
1430812_at	74712		4930511A02Rik	RIKEN cDNA 4930511A02 gene	Chr12: 11.444297	5.40916	9.4	Chr17: 83.747523	0.530225	31	0.00178161	0	0	1
1442638_at			D630040C03Rik	D630040C03 Riken EST	Chr6: 43.253102	6.25523	14.7	Chr1: 187.598257	-0.530176	31	0.00178381	0	0	1
1442871_at	382770		C330014B19Rik	RIKEN cDNA C330014B19	Chr13: 66.365173	7.32068	11.9	Chr12: 112.507215	-0.530109	31	0.00178677	0	0	1
1428563_at	77591	20922	Ddx10	DEAD (Asp-Glu-Ala-Asp) box polypeptide 10	Chr9: 53.204099	9.52803	10.4	Chr17: 81.622061	0.529999	31	0.00179172	0	-0.191209	0.349427
1445168_at			BG081914	similar to S12207 hypothetical protein (B2 element)	Chr11: 98.780459	6.22719	14.2	Chr15: 41.788150	0.529831	31	0.00179924	0	0	1
1457295_at	233835		D130023A07Rik	RIKEN cDNA D130023A07 gene	Chr7: 123.171650	9.42158	12.8	Chr18: 28.296684	0.529561	31	0.00181142	0	0	1
1443767_at			A030012M09Rik	RIKEN cDNA 8430411F12 gene	--	5.47506	12.3	Chr12: 27.822842	0.529549	31	0.00181197	0	0	1
1431629_at	77669	9786	9130221D24Rik	RIKEN cDNA 9130221D24 gene	Chr3: 133.172955	7.54419	8.8	Chr9: 116.536254	-0.529285	31	0.00182392	0	-0.116001	0.572542
1459541_at	97268		C230066G23Rik	RIKEN cDNA C230066G23 gene	ChrX: 131.479515	5.68487	8.8	Chr4: 138.255627	0.528887	31	0.00184214	0	0.450855	0.0207998
1430301_at	78808	16402	Stxbp5	syntaxin binding protein 5 (tomosyn)	Chr10: 9.755757	7.63771	14.4	Chr2: 103.450499	-0.528764	31	0.00184777	0.334669	0.54752	0.00379039
1441219_at			A630002K24	11 days pregnant adult female ovary and uterus cDNA, RIKEN full-length enriched library, clone:5031405O07 product:unclassifiable, full insert sequence.	Chr18: 34.935043	6.12477	12.9	Chr11: 33.490349	0.528729	31	0.00184941	0	0	1
1434992_at	103406		Zfr2	zinc finger RNA binding protein 2	Chr10: 81.251570	6.51939	15.3	Chr15: 91.405127	-0.528713	31	0.00185012	0	0	1
1442330_at	51796	21187	Srrm1	serine/arginine repetitive matrix 1	Chr4: 135.341025	8.10884	9	Chr1: 170.949421	0.528619	31	0.00185444	0.343817	0.568357	0.00245155
1422196_at	15564	74951	Htr5b	5-hydroxytryptamine (serotonin) receptor 5B	Chr1: 121.509788	6.0941	10.3	Chr6: 105.808926	0.52857	31	0.00185674	0.405884	-0.214245	0.293268
1453789_at	74471		4933440N22Rik	RIKEN cDNA 4933440N22 gene	Chr6: 117.905881	7.68881	10.2	Chr1: 85.791403	0.527921	31	0.00188691	0	-0.0277964	0.892778
1431509_at	74066		4933404G15Rik	RIKEN cDNA 4933404G15 gene	Chr16: 16.707731	6.7789	10.2	Chr15: 83.096920	-0.527676	31	0.0018984	0	0.0438316	0.831632
1441924_x_at	13616	88	Edn3	endothelin 3	Chr2: 174.781927	8.17452	9	Chr14: 46.978712	-0.527245	31	0.00191881	0.236957	-0.184079	0.368021
1459555_at			Ry1	ESTs	Chr14: 63.852045	7.70087	15.1	Chr2: 33.606958	-0.527198	31	0.00192103	0	0	1
1422629_s_at	27428	9263	Shrm	shroom	Chr5: 92.964944	5.93248	8.2	Chr11: 50.383261	0.527175	31	0.00192211	0.49291	0	1
1421013_at	56305	4533	Pitpnb	phosphatidylinositol transfer protein, beta	Chr5: 111.347823	8.71919	9.3	Chr15: 77.789150	0.527125	31	0.00192449	0.474018	-0.165799	0.41825
1438051_at	67120	12085	Ttc14	tetratricopeptide repeat domain 14	Chr3: 33.808216	7.89097	9.1	Chr14: 117.841013	0.527029	31	0.00192907	0	0.552002	0.00345939
1450720_at	11431	38274	Acp1	acid phosphatase 1, soluble	Chr12: 30.895633	11.1282	12.8	Chr17: 83.747523	0.526869	31	0.00193674	0.600462	-0.301393	0.134584
1418182_at	19245	22500	Ptp4a3	protein tyrosine phosphatase 4a3	Chr15: 73.758170	6.49139	10.2	Chr2: 116.722033	-0.526809	31	0.00193959	0.453784	0.322216	0.10842
1452811_at	108147	2983	Atic	5-aminoimidazole-4-carboxamide ribonucleotide formyltransferase/IMP cyclohydrolase	Chr1: 71.564442	9.15242	13.4	Chr17: 76.161954	0.526596	31	0.00194983	0	0.517914	0.00672622
1454343_at			6430710M23Rik	RIKEN cDNA 6430710M23 gene	Chr8: 25.744716	6.74426	13.8	Chr2: 17.948720	0.526498	31	0.00195454	0	0	1
1459949_at	68055	12232	Atp5s	ATP synthase, H+ transporting, mitochondrial F0 complex, subunit s	Chr12: 69.734102	6.87455	12.8	Chr7: 70.164957	0.526479	31	0.00195547	0.171928	-0.570451	0.0023428
1441624_at	234214	33484	Sorbs2	sorbin and SH3 domain containing 2	Chr8: 45.778022	6.32503	11.7	Chr18: 35.812661	-0.526394	31	0.00195957	0	-0.55564	0.0032091
1453708_a_at	68214	57057	Gsto2	glutathione S-transferase omega 2	Chr19: 47.874852	6.15455	11.5	Chr2: 17.948720	0.526202	31	0.00196891	0	-0.193999	0.342306
1445630_at	78305		1500032F14Rik	RIKEN cDNA 1500032F14 gene	Chr1: 88.444004	6.32606	11.8	Chr12: 29.713200	-0.526052	31	0.00197621	0	0	1
1445193_x_at	68219	5090	Nudt21	nudix (nucleoside diphosphate linked moiety X)-type motif 21 (cleavage and polyadenylation specific factor 5, 25kDa)	Chr8: 94.031654	5.68971	11.6	Chr17: 76.466117	0.525578	31	0.0019994	0.361378	0.621821	0.000695875
1443640_at	236193	88730	BC021921	cDNA sequence BC021921	Chr8: 71.914690	9.07603	11.2	Chr1: 83.925989	0.525525	31	0.00200203	0	0	1
1433926_at	234663	4474	Dync1li2	dynein, cytoplasmic 1 light intermediate chain 2	Chr12: 114.230104	10.1473	12.5	Chr7: 68.539279	-0.525466	31	0.00200491	0.425323	-0.422647	0.0314719
1429219_at	67454	12138	Ikbip	IKBKB interacting protein	Chr10: 91.098094	7.43574	10.4	Chr9: 94.904747	-0.525106	31	0.00202274	0.222181	0	1
1442816_at	54710	88576	Hs3st3b1	heparan sulfate (glucosamine) 3-O-sulfotransferase 3B1	Chr11: 63.884269	6.47574	15.6	Chr17: 79.093402	0.524326	31	0.00206184	0.248402	-0.092304	0.653813
1455615_at	75458	9663	Cklf	chemokine-like factor	Chr8: 104.262859	8.22532	10.9	Chr5: 144.449880	0.524223	31	0.00206708	0.436975	0.261764	0.196442
1438069_a_at	83486	21177	Rbm5	RNA binding motif protein 5 (renal carcinoma antigen NY-REN-9)	Chr9: 107.759783	11.6456	16.9	Chr9: 107.831131	0.524217	31	0.00206739	0.449104	0.575179	0.00211237
1416919_a_at	53885	229	Nphp1	nephronophthisis 1 (juvenile) homolog	Chr2: 127.740841	7.23619	9.1	Chr6: 105.808926	-0.52408	31	0.00207429	0.341587	-0.226491	0.265871
1434869_at	219249	12771	Tdrd3	tudor domain containing 3 (transcriptional coactivator, stress granule associated)	Chr14: 87.514185	6.2659	13.9	Chr16: 36.946690	0.523952	31	0.00208084	0.35801	0.20095	0.324946
1455088_at	107376		E330013P04Rik	RIKEN cDNA E330013P04 gene	Chr7: 21.184597	6.63716	11.8	Chr8: 24.852623	-0.523907	31	0.00208312	0	-0.105533	0.607892
1443355_at	72740		2810421E14Rik	RIKEN cDNA 2810421E14 gene	Chr11: 104.363573	9.07819	12.4	Chr6: 17.630009	0.523132	31	0.00212294	0	0	1
1454560_at	16822	4065	Lcp2	lymphocyte cytosolic protein 2	Chr11: 34.093540	7.225	12	Chr11: 98.915692	0.522814	31	0.00213951	0.477185	0.936844	1.92069e-12
1422041_at	170741	83420	Pilrb	paired immunoglobin-like type 2 receptor beta	Chr5: 34.078678	8.04884	12.2	Chr11: 58.245961	-0.522779	31	0.0021413	0.430375	0	1
1458982_at	102650		AU014965	expressed sequence AU014965	Chr9: 36.135792	5.87168	9.5	Chr12: 99.576264	0.52277	31	0.0021418	0	0	1
1433918_at	235040	13156	Apg4d	APG4 (ATG4) autophagy-related homolog D (S. cerevisiae)	Chr9: 21.273157	8.94148	8.3	Chr7: 67.469060	-0.522456	31	0.00215824	0	0	1
1459249_at	219249	12771	Tdrd3	tudor domain containing 3 (transcriptional coactivator, stress granule associated)	Chr14: 87.419056	6.06139	9.6	Chr17: 81.622061	0.522455	31	0.00215831	0.35801	0.20095	0.324946
1429997_at	70122	37933	Mllt3	myeloid/lymphoid or mixed lineage-leukemia translocation to 3 homolog (Drosophila)	Chr4: 87.797171	8.87242	13.8	Chr14: 62.486710	0.522214	31	0.00217099	0.325091	-0.102759	0.61741
1429935_at	77701	52272	Lcn12	lipocalin 12	Chr2: 25.492036	6.67645	8.6	Chr4: 20.033032	-0.521842	31	0.0021907	0	-0.133286	0.516269
1428804_at	71306	11013	Mfap3l	Microfibrillar-associated protein 3-like	Chr8: 60.676145	5.82219	11.1	Chr1: 184.880370	-0.521803	31	0.00219281	0	-0.320162	0.11082
1440355_at	207474	65289	Kctd12b	potassium channel tetramerisation domain containing 12b	ChrX: 153.685317	7.06894	8.5	Chr6: 95.254325	-0.521695	31	0.00219856	0	0.077043	0.708345
1442615_at	11534		Adk	adenosine kinase	Chr14: 21.353752	6.62177	18.9	Chr7: 67.469060	0.521673	31	0.00219974	0.33421	-0.251514	0.21518
1452138_a_at	70008	41448	Ace2	angiotensin I converting enzyme (peptidyl-dipeptidase A) 2	ChrX: 164.167855	6.77171	12.8	Chr5: 107.072667	-0.521341	31	0.00221751	0.224504	-0.217081	0.286773
1417153_at	67991	75239	Btbd14a	BTB (POZ) domain containing 14A	Chr2: 26.060098	8.36445	22.2	Chr2: 25.871175	0.521077	31	0.00223175	0.246541	-0.470148	0.0153653
1460729_at	19877	55899	Rock1	Rho-associated coiled-coil forming kinase 1	Chr18: 10.119894	11.3303	10.5	Chr1: 83.925989	0.521006	31	0.00223562	0.351548	0.598901	0.0012265
1457985_at	94040	11683	Clmn	calmin (calponin-like, transmembrane with actin-binding domain)	Chr12: 104.768289	7.99039	11.2	Chr12: 36.689834	-0.520821	31	0.00224563	0.42733	-0.451887	0.0204739
1455770_at	56720	4132	Tdo2	tryptophan 2,3-dioxygenase (kynurenine AHR associated)	Chr3: 81.957128	5.75671	8.8	Chr6: 37.652648	0.520641	31	0.00225543	0.288806	-0.0446662	0.828473
1416716_at	13644	4284	Efs	embryonal Fyn-associated substrate	Chr14: 54.916859	7.76481	11.3	Chr2: 162.891287	-0.520457	31	0.00226549	0.595629	-0.0447496	0.828157
1429539_at	94044	9111	Bcl2l13	BCL2-like 13 (apoptosis facilitator)	Chr6: 120.892013	8.99281	14.9	Chr6: 17.630009	0.520219	31	0.00227859	0.213543	0.0515147	0.802648
1434588_x_at	21371	3388	Tbca	tubulin cofactor a	Chr13: 94.837082	9.89352	10.1	Chr18: 35.812661	0.520137	31	0.00228313	0.559206	-0.195889	0.337532
1450743_s_at	56403	4648	Syncrip	synaptotagmin binding, cytoplasmic RNA interacting protein	Chr9: 88.462968	10.2614	8.2	Chr5: 76.145896	0.519876	31	0.00229754	0.461984	0.313626	0.118713
1432627_at			5730507A11Rik	RIKEN cDNA 5730507A11 gene	Chr2: 38.862818	5.61542	7.1	Chr2: 30.440966	0.519507	31	0.00231809	0	0	1
1456254_at	234515	20832	Inpp4b	inositol polyphosphate-4-phosphatase, type 2	Chr8: 81.874199	7.57655	18.2	Chr11: 62.251912	0.519365	31	0.00232604	0.284161	0.495878	0.00998786
1428703_at	69324	78000	1700012B07Rik	RIKEN cDNA 1700012B07 gene	Chr11: 109.794105	7.62129	14.4	Chr6: 17.630009	-0.519329	31	0.00232807	0	-0.0515232	0.802616
1435895_at	268890	20533	Lsamp	limbic system-associated membrane protein	Chr16: 42.181086	6.12126	10.8	Chr2: 24.971752	0.519291	31	0.00233017	0.306929	-0.293412	0.145732
1456910_at	319527		B230325K18Rik	RIKEN cDNA B230325K18 gene	Chr2: 152.287419	6.62884	11.9	Chr8: 121.000000	0.519247	31	0.00233266	0	0.243078	0.231482
1417949_at	67781	26894	Ilf2	interleukin enhancer binding factor 2	Chr3: 90.487227	7.45229	10.4	Chr1: 170.949421	0.519066	31	0.00234286	0.474515	0.500181	0.00926412
1437354_at	22215	7988	Ube3a	ubiquitin protein ligase E3A	Chr7: 59.309175	6.75677	9.5	Chr8: 121.000000	0.519022	31	0.00234533	0.265826	0.190798	0.350483
1458380_at	228790	9098	Asxl1	10 days neonate cerebellum cDNA, RIKEN full-length enriched library, clone:B930077C17 product:inferred: similar to bA358N2.1 (KIAA0978) {Homo sapiens}, full insert sequence.	Chr2: 153.393477	7.4339	12.5	Chr7: 70.164957	0.518837	31	0.00235577	0.449925	0.410591	0.0372028
1455016_at	66152	40876	1110021E09Rik	RIKEN cDNA 1110020P15 gene	Chr3: 108.906693	6.54245	8.8	Chr13: 8.804094	0.518549	31	0.00237213	0	0	1
1447578_at	73486		1700084J12Rik	1700084J12Rik	Chr15: 33.405000	6.09519	10.4	Chr15: 93.021696	0.518391	31	0.00238117	0	0.177648	0.385277
1430228_at	72666		2810047L02Rik	RIKEN cDNA 2810047J09 gene	Chr1: 191.574283	7.31626	11.4	Chr1: 85.944096	-0.518338	31	0.00238419	0	0	1
1420935_a_at	51796	21187	Srrm1	serine/arginine repetitive matrix 1	Chr4: 135.343864	11.3755	9.9	Chr17: 81.622061	0.518129	31	0.00239619	0.343817	0.568357	0.00245155
1445869_at	270028	83472	Fam155a	family with sequence similarity 155, member A	Chr8: 9.701347	6.2629	10.9	Chr14: 117.038076	-0.518023	31	0.00240227	0	-0.27602	0.172285
1441168_at	60367	9681	Il1rapl2	interleukin 1 receptor accessory protein-like 2	ChrX: 137.914163	5.75903	15.3	Chr2: 23.766163	0.517901	31	0.00240931	0.374442	0.0655965	0.750203
1430680_a_at	69001		1500041I23Rik	RIKEN cDNA 5830417I10 gene	Chr3: 88.837176	9.77665	11.5	Chr3: 86.325415	0.517574	31	0.00242827	0	0.0455702	0.825054
1439082_at	94213	56986	Ddx50	DEAD (Asp-Glu-Ala-Asp) box polypeptide 50	Chr10: 62.650329	9.08187	11.2	Chr7: 107.369034	0.517565	31	0.0024288	0.30465	0.0315373	0.878447
1437032_x_at	56275	4614	Rbm14	RNA binding motif protein 14	Chr19: 4.801028	10.1438	10.9	Chr17: 51.734876	-0.517457	31	0.00243507	0.397556	0.542785	0.00416895
1456262_at	83486	21177	Rbm5	RNA binding motif protein 5 (renal carcinoma antigen NY-REN-9)	Chr9: 107.759751	11.9351	13.7	Chr9: 107.831131	0.517359	31	0.0024408	0.449104	0.575179	0.00211237
1451797_at	229512	9095	BC024683	cDNA sequence BC024683	Chr3: 88.351806	8.87406	8.7	Chr12: 54.578419	-0.516942	31	0.00246528	0	0	1
1456040_at	319322	6678	Sf3b2	splicing factor 3b, subunit 2	Chr19: 5.279843	9.73652	14	Chr12: 27.822842	0.516817	31	0.00247266	0	0.509554	0.00783831
1422813_at	12299	582	Cacng1	calcium channel, voltage-dependent, gamma subunit 1	Chr11: 107.703492	6.87371	8.9	Chr5: 104.085860	-0.516334	31	0.00250131	0.204299	-0.0525975	0.798582
1453433_at	100048062		LOC100048062	similar to LOC665931 protein	Chr12: 75.631588	8.8991	11.3	Chr19: 38.172042	0.516073	31	0.00251688	0	0	1
1430458_at	20926	40661	Supt6h	suppressor of Ty 6 homolog (S. cerevisiae)	Chr11: 78.243653	7.08406	8.9	Chr7: 67.469060	0.515906	31	0.00252695	0.360361	0.200692	0.325582
1433804_at	16451	1678	Jak1	Janus kinase 1	Chr4: 101.179465	10.897	12.2	Chr13: 115.551768	0.515596	31	0.00254565	0.390291	0.49142	0.0107866
1425050_at	66307	9361	Isoc1	isochorismatase domain containing 1	Chr18: 58.673293	10.1865	13.5	Chr9: 94.904747	0.5154	31	0.00255751	0.46212	-0.0448456	0.827794
1451238_at	104771	9524	Jkamp	JNK1/MAPK8-associated membrane protein	Chr12: 72.094686	10.5941	14	Chr18: 38.653114	0.515302	31	0.00256352	0.252532	0	1
1431258_at	23856	34139	Dido1	death inducer-obliterator 1	Chr2: 180.683491	6.84365	10.8	Chr7: 74.522856	-0.515065	31	0.00257798	0.42429	0.515077	0.00708772
1417754_at	106021	4237	Topors	topoisomerase I binding, arginine/serine-rich	Chr4: 40.260686	9.752	15.9	Chr17: 81.622061	0.515008	31	0.00258145	0.36384	0.212427	0.297481
1420777_a_at	66747		4933400A11Rik	RIKEN cDNA 4933400A11 gene	ChrX: 169.776661	5.6511	12.1	Chr7: 140.875183	0.514818	31	0.00259315	0	-0.0492171	0.811291
1423505_at	21345	2398	Tagln	transgelin	Chr9: 45.930244	7.65803	8.5	Chr5: 3.143128	-0.514527	31	0.00261106	0.342152	-0.205596	0.313649
1457732_at	245867	10099	Pcmtd2	protein-L-isoaspartate (D-aspartate) O-methyltransferase domain containing 2	Chr2: 181.850111	8.8341	9.7	Chr1: 78.940498	0.514445	31	0.00261618	0	0.0965584	0.6389
1443723_at	226025	62287	Trpm3	transient receptor potential cation channel, subfamily M, member 3	Chr19: 22.772099	5.93223	10.8	Chr12: 36.868520	0.51428	31	0.00262638	0.364629	-0.321741	0.108972
1424931_s_at	16142		Igl-V1	immunoglobulin lambda chain, variable 1	Chr16: 19.061786	7.37548	8.8	Chr1: 170.535283	-0.514174	31	0.00263298	0.329107	0.657809	0.000260046
1442465_s_at	20744	7548	Strbp	spermatid perinuclear RNA binding protein (interleukin enhancer binding factor 3-like)	Chr2: 37.583231	9.21413	11.6	Chr15: 3.236252	-0.514166	31	0.00263347	0.287195	-0.0948263	0.644955
1444281_at	108058	55561	Camk2d	calcium/calmodulin-dependent protein kinase II, delta	Chr3: 126.603886	7.86603	9.6	Chr12: 28.738832	0.514086	31	0.00263851	0.26882	0.016947	0.934512
1438747_at			A230049K01	non-coding EST AK038602 upstream of interferon (alpha and beta) receptor 1	Chr16: 91.468867	8.99719	25	Chr16: 91.670163	0.514004	31	0.00264359	0	0	1
1427050_at	70561	18197	Txndc16	Thioredoxin domain containing 16	Chr14: 45.135311	9.22316	9	Chr6: 105.808926	0.513981	31	0.00264504	0	0	1
1455920_x_at	69444	10709	Lyzl6	lysozyme-like 6	Chr11: 103.631172	6.22461	9.9	Chr16: 73.747956	-0.513694	31	0.00266305	0.269842	-0.0725697	0.724613
1423691_x_at	16691	55643	Krt8	keratin 8	Chr15: 101.996743	7.5371	10.8	Chr17: 76.466117	-0.513602	31	0.00266882	0.294829	0	1
1419099_x_at	13830	81681	Stom	stomatin	Chr2: 35.315827	6.3019	17.7	Chr11: 75.563860	-0.513579	31	0.0026703	0.410584	-0.113305	0.581559
1427894_at	246154	36929	Slitl2	Slit-like 2 (Drosophila)	Chr16: 4.650276	7.91577	12.3	Chr7: 56.524155	-0.51333	31	0.00268604	0.398132	0	1
1436677_at	66293		1810032O08Rik	RIKEN cDNA 1810032O08 gene	Chr11: 116.675423	8.20506	11.6	Chr11: 58.245961	0.513273	31	0.00268965	0	0.281913	0.162934
1422637_at	54354	10296	Rassf5	Ras association (RalGDS/AF-6) domain family 5	Chr1: 131.176798	13.1225	10.6	Chr6: 49.309149	0.513141	31	0.00269802	0.623784	0.716874	3.78295e-05
1416421_a_at	20823	2366	Ssb	Sjogren syndrome antigen B	Chr2: 69.863273	8.84935	9	Chr12: 51.647704	0.513049	31	0.00270391	0.492277	0.711547	4.58779e-05
1443216_at	72238	8834	Tbc1d5	TBC1 domain family, member 5	Chr17: 51.126766	8.31003	11.2	Chr9: 72.152200	0.512672	31	0.002728	0	0.223851	0.271634
1425953_at	235661	9403	Dnclic1	dynein, cytoplasmic, light intermediate chain 1	Chr9: 114.694469	8.26035	11.2	Chr11: 104.670154	0.512574	31	0.00273431	0.411257	0	1
1441153_at	22288	21398	Utrn	utrophin	Chr10: 12.616780	10.7172	9.7	Chr9: 94.904747	0.512354	31	0.00274852	0.333078	0.401272	0.0421778
1443878_at	192786	22968	Rapgef6	Rap guanine nucleotide exchange factor (GEF) 6 (LOC96459 isoform 1)	Chr11: 54.634758	12.0368	9.8	Chr17: 21.690414	0.512273	31	0.00275376	0.597912	0.793654	1.31327e-06
1445141_at	16150	7782	Ikbkb	inhibitor of kappaB kinase beta	Chr8: 22.670294	9.12394	19.3	Chr1: 78.932505	0.512225	31	0.00275683	0.235025	0.379166	0.0560917
1440746_at	217127	5134	Kat7	K(lysine) acetyltransferase 7, MYST histone acetyltransferase 2	Chr11: 95.279362	7.90481	10	Chr7: 67.469060	0.512152	31	0.00276161	0.356799	0	1
1437554_at	18810	384	Plec1	plectin 1	Chr15: 76.188267	8.18758	11.4	Chr8: 16.725153	0.512069	31	0.00276697	0.541487	-0.116275	0.571629
1444449_at	244183		A530023O14Rik	RIKEN cDNA A530023O14 gene	Chr6: 121.272169	10.2434	15.1	Chr3: 113.087963	0.511758	31	0.00278729	0	0.628926	0.000578518
1457493_at			BI076831	BI076831	Chr19: 32.802332	8.67384	12.9	Chr1: 85.944096	0.511754	31	0.00278754	0	0	1
1420861_at	67665	9430	Dctn4	dynactin 4 (p62)	Chr18: 60.558194	10.9169	17.9	Chr17: 83.262662	-0.511375	31	0.00281243	0	-0.0850409	0.679571
1432728_at			5830433D23Rik	RIKEN cDNA 5830433D23 gene	Chr11: 107.263661	7.88881	19.9	Chr2: 33.606958	-0.511301	31	0.00281731	0	0	1
1445100_at	319299		A630075K04Rik	RIKEN cDNA A630075K04 (similar to putative histidine kinase)	Chr9: 40.655273	7.35113	8.1	Chr12: 36.868520	-0.511281	31	0.00281864	0	0.102779	0.61734
1423253_at	17528	445	Mpz	myelin protein zero (Charcot-Marie-Tooth neuropathy 1B)	Chr1: 171.160643	6.63406	9	Chr7: 34.629602	-0.511128	31	0.00282877	0.272114	-0.0322165	0.875849
1431483_at	75161		4930544M13Rik	RIKEN cDNA 4930544M13 gene	Chr13: 114.697318	6.51287	9.1	Chr11: 62.251912	-0.510837	31	0.0028481	0	0.083094	0.686537
1429683_at	76080	41562	5830472M02Rik	RIKEN cDNA 5830472M02 gene	Chr2: 163.615981	8.01271	11.2	Chr19: 52.202029	-0.510717	31	0.00285612	0	0.400158	0.0428066
1447583_x_at	76854	15855	Gpr30	G protein-coupled receptor 30	Chr5: 139.427644	7.17358	11.1	Chr16: 41.697153	-0.510529	31	0.00286865	0.320916	0	1
1454541_at			4921522E08Rik	RIKEN cDNA 4921522E08 gene	--	7.26271	13.9	Chr16: 63.744821	-0.510526	31	0.00286891	0	0	1
1422357_at	17142	23188	Magea6	melanoma antigen, family A, 6	ChrX: 154.924088	5.62277	10.5	Chr17: 83.747523	0.51039	31	0.002878	0	0.123525	0.547713
1428551_at	73681	6876	Trmt11	tRNA methyltransferase 11 homolog	Chr10: 30.534740	10.4515	9.5	Chr11: 75.563860	0.510115	31	0.00289656	0	0.288275	0.153247
1428358_at	69036	12296	1810010M01Rik	RIKEN cDNA 1810010M01	Chr7: 127.050530	7.05903	13	Chr8: 121.000000	-0.510104	31	0.0028973	0.270792	0.049298	0.810986
1458913_at	320965		4831440E17Rik	RIKEN cDNA 4831440E17 gene	Chr5: 25.502055	6.35848	10.3	Chr11: 35.687788	0.510082	31	0.00289879	0	0	1
1456771_at	227693	4621	Zyg11bl	Zyg-11 homolog B (splice variant, short form)	Chr2: 30.105496	8.195	13.2	Chr18: 28.296684	0.510033	31	0.00290208	0	0	1
1437222_x_at	382985	56723	Rrm2b	ribonucleotide reductase M2 B (TP53 inducible)	Chr15: 37.927296	7.33977	16.6	Chr12: 83.777006	0.509958	31	0.00290716	0.338053	-0.0385973	0.851505
1453147_at	26939	14052	Polr3e	polymerase (RNA) III (DNA directed) polypeptide E	Chr7: 120.947128	8.76039	13	Chr3: 105.059546	0.50961	31	0.00293085	0.400064	-0.208167	0.3075
1420768_a_at	80861	69371	D11Lgp2e	DNA segment, Chr 11, Lothar Hennighausen 2, expressed	Chr11: 100.703175	6.12542	12.2	Chr17: 76.466117	-0.509313	31	0.00295123	0.334859	0	1
1423546_at	22680	2581	Zfp207	zinc finger protein 207	Chr11: 80.396399	6.18516	12.7	Chr6: 95.010274	0.509294	31	0.0029525	0.379057	-0.217369	0.286117
1434641_x_at	233878	8237	Sez6l2	seizure related 6 homolog-like 2	Chr7: 126.970216	6.36939	9.3	Chr1: 172.235364	0.509215	31	0.00295797	0.298618	-0.345138	0.0841976
1426649_at	230157	88695	Tmeff1	transmembrane protein with EGF-like and two follistatin-like domains 1	Chr4: 48.662546	5.67206	13.3	Chr12: 12.942345	0.50896	31	0.00297552	0.41259	-0.216216	0.288743
1440446_at	93960	12343	Nkd1	naked cuticle 1 homolog (Drosophila)	Chr8: 88.594401	7.95665	11.7	Chr16: 27.062879	-0.508827	31	0.00298477	0.317208	-0.219136	0.282122
1437439_at	73692		4732468D17Rik	RIKEN cDNA 4732468D17 gene	Chr15: 8.194377	9.11839	11.2	Chr6: 17.630009	0.508754	31	0.00298979	0	0	1
1425487_at	193116	4690	D11Ertd730e	DNA segment, Chr 11, ERATO Doi 730, expressed	Chr11: 43.438126	6.70516	11.6	Chr1: 78.940498	0.50871	31	0.00299289	0.422048	0	1
1419036_at	12995	121566	Csnk2a1	casein kinase II, alpha 1 polypeptide	Chr2: 152.279753	10.7485	9.1	Chr2: 149.665875	-0.508508	31	0.00300697	0.413207	-0.17368	0.396148
1435700_at	70549	56692	Tln2	talin 2	Chr9: 67.217160	6.84965	11.8	Chr19: 38.172042	-0.508321	31	0.00302004	0.781348	-0.417544	0.033804
1427067_at	66771	5971	C17orf39	human chromosome 17 open reading frame 39	Chr11: 60.443244	6.4731	8.9	Chr3: 8.903411	0.508297	31	0.00302168	0	0	1
1427899_at	74132	14036	Rnf6	ring finger protein (C3H2C3 type) 6	Chr5: 146.210133	10.8912	15.8	Chr17: 79.160685	0.508183	31	0.00302974	0.437825	0.0862161	0.675378
1432953_at	14008	7308	Etsrp71	ets related protein 71	Chr7: 30.636659	5.84677	10.4	Chr16: 31.598031	0.508059	31	0.00303842	0.419361	0	1
1426892_at	22288	21398	Utrn	utrophin	Chr10: 12.726312	11.1515	13	Chr17: 81.622061	0.507976	31	0.00304425	0.333078	0.401272	0.0421778
1457209_at	72108		2010305K11Rik	RIKEN cDNA 2010305K11 gene	Chr8: 25.734304	7.44277	12	Chr7: 40.421635	0.507663	31	0.00306643	0.313983	0	1
1440061_at	56438	6872	Rbx1	ring-box 1	Chr15: 81.471655	9.09835	16.9	Chr1: 83.925989	0.50733	31	0.00309011	0.346883	0.471539	0.0150238
1428726_at	72167	11898	Thumpd2	THUMP domain containing 2	Chr17: 81.026563	8.67194	22.2	Chr17: 76.161954	0.507065	31	0.00310909	0	0.490944	0.010875
1425578_a_at	14586	1145	Gfra2	glial cell line derived neurotrophic factor family receptor alpha 2	Chr14: 70.890529	7.83174	8.8	Chr6: 95.254325	-0.50687	31	0.00312315	0.252098	-0.0504227	0.806753
1446229_at			2810411A03Rik	16 days embryo head cDNA, RIKEN full-length enriched library, clone:C130045L17 product:unclassifiable, full insert sequence.	Chr1: 72.957728	7.13587	11.6	Chr3: 36.543329	-0.50683	31	0.00312604	0	0	1
1418691_at	19739	2845	Rgs9	regulator of G-protein signaling 9 (long isoform 1 in photoreceptors, short isoform 2 in striatum)	Chr11: 109.225382	8.23661	9	Chr16: 36.946690	-0.506707	31	0.00313491	0.324466	-0.111427	0.587876
1459108_a_at			BC042768	hypothetical protein LOC208146	Chr16: 20.231396	8.39142	11.1	Chr7: 70.164957	0.506172	31	0.00317379	0	0	1
1437726_x_at	12260	418	C1qb	complement component 1, q subcomponent, beta polypeptide	Chr4: 136.880145	5.84232	9.6	Chr16: 86.161358	-0.506161	31	0.00317464	0.334128	0.478805	0.0133395
1450381_a_at	12053	7640	Bcl6	B-cell leukemia/lymphoma 6	Chr16: 23.968080	7.25845	11.7	Chr18: 82.377768	0.506012	31	0.00318553	0.327393	0.334911	0.0944398
1434207_at	108937		2900057K09Rik	RIKEN cDNA 2900057K09 gene	Chr7: 99.920280	9.69716	20.2	Chr7: 104.149021	-0.505816	31	0.00319996	0	0	1
1430756_at	71414		5430427G11Rik	RIKEN cDNA 5430427G11 gene	Chr10: 43.220456	7.20568	9.5	Chr3: 53.053282	0.505764	31	0.00320374	0	-0.144716	0.480597
1445510_at	97969		C79601	expressed sequence C79601	Chr15: 81.245250	7.7881	15.4	Chr2: 179.088699	-0.505614	31	0.00321482	0	0	1
1435030_at	326622	6101	Upf2	UPF2 regulator of nonsense transcripts homolog	Chr2: 6.056163	11.7136	7.8	Chr7: 66.068226	-0.505361	31	0.0032336	0.378601	0.412225	0.0363804
1428121_at	72543	25444	Mvb12b	multivesicular body subunit 12B	Chr2: 33.730071	10.2567	13.8	Chr2: 136.427280	-0.505359	31	0.00323375	0.39181	0	1
1435095_at	14400	20221	Gabrb1	gamma-aminobutyric acid (GABA) A receptor, subunit beta 1	Chr5: 72.148499	5.74884	9.7	Chr17: 87.195981	0.505336	31	0.00323546	0.310262	0.272328	0.178329
1435604_at	68729	9084	Trim37	tripartite motif protein 37	Chr11: 87.220097	7.33823	10.3	Chr11: 33.490349	0.505252	31	0.00324166	0.302391	-0.128876	0.530367
1445348_at	71713	5716	Cdc40	RIKEN cDNA 1200003H23 gene	Chr10: 40.856494	6.1389	12.6	Chr18: 86.580278	0.505218	31	0.00324418	0	0.733022	2.05176e-05
1431167_at	110197	1029	Dgkg	diacylglycerol kinase, gamma	Chr16: 22.466583	5.82081	9.7	Chr11: 104.670154	-0.505079	31	0.00325459	0.56159	-0.173588	0.396402
1426618_a_at	68273	9806	4930467B06Rik	RIKEN cDNA 4930467B06 gene	Chr4: 116.159281	9.83313	12.2	Chr2: 165.782727	-0.505006	31	0.00325999	0.2754	0	1
1452187_at	83486	21177	Rbm5	RNA binding motif protein 5 (renal carcinoma antigen NY-REN-9)	Chr9: 107.746085	9.99174	10.9	Chr1: 78.932505	0.504958	31	0.00326362	0.449104	0.575179	0.00211237
1439910_a_at	71609	2807	Tradd	TNFRSF1A-associated via death domain	Chr8: 105.259936	7.468	9.5	Chr1: 170.949421	-0.504715	31	0.00328187	0.357967	-0.125852	0.540137
1432162_s_at	72351	34254	Ptar1	protein prenyltransferase alpha subunit repeat containing 1	Chr19: 23.708908	7.30568	7.7	Chr1: 188.042877	-0.50451	31	0.00329731	0	-0.118557	0.564052
1422062_at	20288	12822	Msr1	macrophage scavenger receptor 1	Chr8: 39.605675	7.308	10.5	Chr17: 3.279758	-0.504488	31	0.00329894	0.215943	0.055062	0.789349
1447152_at	29869	5891	Ulk2	Unc-51 like kinase 2 (serine/threonine-protein kinase, endocytosis, neurite growth)	Chr11: 61.822189	6.35323	12	Chr16: 63.744821	0.504368	31	0.00330801	0.382885	-0.190049	0.352414
1418091_at	81879	8730	Tcfcp2l1	transcription factor CP2-like 1	Chr1: 118.684610	5.97174	7.4	Chr4: 105.573728	-0.504115	31	0.00332723	0.365777	-0.386453	0.0511591
1417920_at	93835	12804	Amn	amnionless	Chr12: 111.275570	7.13913	18.3	Chr12: 79.968530	-0.503695	31	0.00335935	0.346459	-0.204039	0.317407
1446673_at			D330013E07Rik	RIKEN cDNA D330013E07 gene	Chr8: 3.178728	7.82948	13.9	Chr1: 85.791403	0.503573	31	0.00336866	0	0	1
1457721_at	105781		AI118064	expressed sequence AI118064	Chr15: 85.806260	6.47268	10.6	Chr6: 16.059391	-0.50328	31	0.00339125	0	0	1
1454269_s_at	75085		4930519L02Rik	RIKEN cDNA 4930519L02 gene	Chr3: 143.040506	5.908	9.3	Chr19: 32.357503	0.503198	31	0.00339762	0	0.769308	4.3688e-06
1445602_at			Peg12	ESTs	Chr16: 10.841501	7.15855	13.3	Chr7: 70.164957	0.503198	31	0.00339764	0	0.13953	0.496624
1432149_at	116905	1059	Dph2l1	diptheria toxin resistance protein required for diphthamide biosynthesis (Saccharomyces)-like 1	Chr11: 75.189522	7.14126	12.5	Chr11: 111.500000	0.503132	31	0.00340276	0.348723	0	1
1417753_at	18764	20104	Pkd2	polycystic kidney disease 2	Chr5: 104.505254	6.20903	21.6	Chr14: 116.916932	-0.503114	31	0.00340414	0.289712	-0.31132	0.121594
1437477_at	16978	48301	Lrrfip1	leucine rich repeat (in FLII) interacting protein 1	Chr1: 91.114946	10.7262	16.5	Chr17: 76.161954	0.503093	31	0.00340577	0.477108	0.121148	0.555505
1442592_at	227721	41885	Ppapdc3	phosphatidic acid phosphatase type 2 domain containing 3	Chr2: 32.097655	7.31374	14.3	Chr9: 71.404472	-0.503016	31	0.00341172	0.319367	-0.226357	0.266162
1454107_a_at	16563	3320	Kif2a	kinesin family member 2A	Chr13: 106.982524	8.50832	11	Chr16: 73.747956	0.503011	31	0.00341215	0.462389	0.265852	0.189289
1444005_at	72543	25444	Mvb12b	multivesicular body subunit 12B	Chr2: 33.771931	7.03752	32.7	Chr2: 33.606958	-0.502963	31	0.00341591	0.39181	0	1
1434378_a_at	17122	4712	Mxd4	Max dimerization protein 4	Chr5: 34.173917	11.3276	9	Chr5: 135.879195	-0.502613	31	0.00344324	0.440091	-0.0397457	0.847137
1442247_at	192651	56892	Zfp286	zinc finger protein 286	Chr11: 62.783579	6.48329	13.3	Chr11: 62.251912	-0.502459	31	0.0034553	0	-0.0592287	0.7738
1420094_at	50926	75314	Hnrpdl	RIKEN cDNA 5730442P18 gene	Chr5: 100.034042	7.15932	15.5	Chr2: 5.653007	-0.502368	31	0.00346244	0.468835	0.324845	0.105407
1452397_at	67246	19251	2810474O19Rik	RIKEN cDNA 6720435I21	Chr6: 149.328855	9.07271	14	Chr3: 113.087963	0.502206	31	0.00347518	0.225964	0.347923	0.0815605
1416132_at	76740	44222	Efr3a	EFR3 homolog A (hearing loss associated, activity-dependent plasticity-associated multi-pass membrane KIAA0143 protein)	Chr15: 65.854698	9.03087	14.9	Chr6: 105.808926	0.501929	31	0.00349712	0.309327	-0.332853	0.0966096
1452030_a_at	74326	4251	Hnrnpr	heterogeneous nuclear ribonucleoprotein R	Chr4: 136.332475	10.1546	10.4	Chr12: 84.104924	0.501749	31	0.00351148	0.309427	0	1
1447905_x_at	18226	68773	Nup62	nucleoporin 62	Chr7: 44.830738	13.3147	13	Chr7: 67.469060	-0.501678	31	0.00351711	0.52519	0.64486	0.000375937
1454337_at			6330571C24Rik	RIKEN cDNA 6330571C24 gene	Chr11: 77.212671	5.87074	19.3	Chr4: 20.033032	0.501466	31	0.00353403	0	0	1
1426468_at	74098	41206	C1orf123	human chromosome 1 open reading frame 123	Chr4: 107.897235	10.0251	13.6	Chr1: 184.323105	0.500911	31	0.00357879	0	0	1
1431409_at	80292	82340	Zxdc	ZXD family zinc finger C	Chr6: 90.387620	7.39274	9	Chr3: 36.834801	0.500818	31	0.00358633	0	-0.123613	0.547426
1453378_at	78930		Znfn1a3	zinc finger protein subfamily 1A 3 (Aiolos)	Chr11: 98.513880	7.18161	9.8	Chr13: 110.449360	0.500346	31	0.00362471	0	0	1
1425648_at	56874	10986	Rnf33	ring finger protein 32	Chr8: 64.999408	7.51065	10.6	Chr5: 104.085860	-0.500206	31	0.00363619	0.344496	0	1
1433109_at			AK015344	AK015344	Chr10: 75.861414	6.12116	14.7	Chr2: 17.948720	0.499841	31	0.00366631	0	0	1
1420975_at	22385	22651	Baz1b	bromodomain adjacent to zinc finger domain, 1B	Chr5: 135.243808	6.27358	19.6	Chr18: 89.380001	0.499757	31	0.00367321	0.416276	-0.314433	0.117717
1437135_at	67510	41104	1810036I24Rik	RIKEN cDNA 1810036I24 gene	Chr11: 62.876876	7.61945	69	Chr11: 62.251912	-0.49975	31	0.00367381	0.367618	-0.0716418	0.728002
1437175_at	230809	36977	Pdik1l	PDLIM1 interacting kinase 1 like	Chr4: 134.275261	10.7796	14	Chr4: 136.442626	0.499744	31	0.00367426	0.403276	0.639899	0.000431035
1452967_at	74174	16942	1700006H03Rik	RIKEN cDNA 1700006H03 gene	Chr15: 103.419991	6.58981	10.9	Chr1: 88.349769	-0.499642	31	0.00368273	0.295509	-0.062891	0.760204
1428589_at	107733	13036	Mrpl41	mitochondrial ribosomal protein L41	Chr2: 24.974174	11.4475	16	Chr2: 24.971752	0.499577	31	0.00368816	0	-0.197991	0.33227
1425164_a_at	18682	68508	Phkg1	phosphorylase kinase gamma 1	Chr5: 129.863602	6.7109	7.7	Chr10: 3.180582	-0.499371	31	0.00370527	0.276332	-0.0825032	0.688656
1440851_at	66753	9247	4933407N01Rik	RIKEN cDNA 4933407N01 gene	Chr11: 30.929828	9.50729	32.6	Chr11: 33.490349	0.4992	31	0.00371961	0.327834	-0.28275	0.161636
1460003_at	99132		AI956758	expressed sequence AI956758	Chr2: 16.757544	6.24261	8.5	Chr16: 63.773114	-0.499124	31	0.00372597	0	0	1
1429741_at	67498	22811	Kcnv1	potassium channel, subfamily V, member 1	Chr15: 45.107833	6.01316	10.6	Chr4: 88.951728	0.499108	31	0.0037273	0	-0.22437	0.270495
1430918_at	320253	35310	March3	membrane-associated ring finger (C3HC4) 3	Chr18: 56.923591	5.93432	14.7	Chr5: 3.143128	-0.499096	31	0.00372829	0	0.241806	0.234009
1442548_at	50766	9510	Crim1	cysteine rich transmembrane BMP regulator 1 (chordin like)	Chr17: 78.339842	7.14255	49.9	Chr17: 76.884650	0.499002	31	0.00373615	0.376019	-0.370777	0.0622215
1425697_at	66244	3458	Sdccag1	serologically defined colon cancer antigen 1	Chr12: 69.316479	6.53816	12.7	Chr1: 87.338838	0.498885	31	0.003746	0	-0.0735566	0.721013
1450089_a_at	20818	6332	Srprb	signal recognition particle receptor, B subunit	Chr9: 103.190207	7.13535	9.6	Chr1: 88.349769	0.498763	31	0.00375632	0.340678	-0.485811	0.0118664
1441703_at	67109	18983	Zfp787	zinc finger protein 787	Chr7: 6.142589	6.66316	11.5	Chr10: 13.687795	-0.498531	31	0.00377594	0	-0.329838	0.0998543
1426945_at	70572	1710	Ranbp5	RAN binding protein 5	Chr14: 120.943867	10.231	7.4	Chr3: 128.292533	0.498284	31	0.00379686	0.290662	0.185413	0.364498
1456091_at	215474	41948	Sec22l3	SEC22 vesicle trafficking protein-like 3 (S. cerevisiae)	Chr9: 121.683214	8.83232	9.7	Chr4: 102.851020	0.498027	31	0.00381883	0	0	1
1438107_x_at	102836		BB236558	expressed sequence BB236558	Chr9: 37.487990	6.02923	15	Chr1: 88.137883	-0.497716	31	0.00384548	0	0	1
1446468_at	94109	69536	Csmd1	CUB and Sushi multiple domains 1	Chr8: 15.988814	5.75877	9.9	Chr18: 39.944073	-0.497613	31	0.00385435	0.358712	0.31713	0.114431
1446274_at	20501	20662	Slc16a1	solute carrier family 16 (monocarboxylic acid transporters), member 1	Chr3: 104.657254	5.92406	13.1	Chr2: 30.440966	-0.497546	31	0.00386019	0.305094	-0.131383	0.522329
1450115_at	14682	1566	Gnaq	guanine nucleotide binding protein, alpha q polypeptide, all exon	Chr19: 16.383216	6.52703	16.8	Chr2: 15.000000	0.497532	31	0.0038614	0.251981	-0.144211	0.482146
1457891_at	14007	4783	Cugbp2	CUG triplet repeat, RNA binding protein 2	Chr2: 6.566170	8.40606	9	Chr15: 10.000000	0.497527	31	0.00386181	0.405897	0.505246	0.00846895
1422276_at	57385	20568	P2ry4	pyrimidinergic receptor P2Y, G-protein coupled, 4	ChrX: 100.593582	6.92655	10.2	Chr2: 18.263847	-0.497513	31	0.00386302	0.288999	-0.0897425	0.662855
1422825_at	27220	3169	Cartpt	cocaine and amphetamine regulated transcript prepropeptide	Chr13: 100.229008	6.22758	11.4	Chr16: 86.457592	0.497495	31	0.00386454	0.265856	-0.315072	0.116932
1438863_at	53972	75120	Ngef	neuronal guanine nucleotide exchange factor	Chr1: 87.505282	6.28894	9.1	Chr1: 184.322351	-0.497485	31	0.00386541	0.368841	-0.45421	0.019756
1423515_at	20273	7927	Scn8a	sodium channel, voltage-gated, type VIII, alpha polypeptide	Chr15: 101.041203	5.8701	17.1	Chr7: 67.469060	0.497264	31	0.00388453	0.241918	-0.294773	0.143784
1424766_at	236930	44945	BC004701	cDNA sequence BC004701	ChrX: 102.142986	8.28026	13.5	Chr7: 67.469060	-0.497113	31	0.00389769	0.320815	0	1
1433362_at	246084		Defb35	defensin beta 35	Chr8: 5.575731	6.67213	12.5	Chr2: 104.099551	0.497089	31	0.00389978	0	-0.135833	0.50821
1451962_at			Igk-V28	immunoglobulin kappa chain variable 28 (V28)	Chr6: 70.138700	6.81665	9	Chr5: 104.085860	-0.497029	31	0.00390502	0	0	1
1443590_at			BG071263	BG071263 EST	Chr9: 120.004768	8.22016	9.2	ChrX: 102.126656	-0.496901	31	0.00391619	0	0	1
1460448_s_at	67120	12085	Ttc14	tetratricopeptide repeat domain 14	Chr3: 33.808802	9.08474	8.3	Chr17: 76.884650	0.49689	31	0.00391712	0	0.552002	0.00345939
1444327_at	70790	9295	4432411E13Rik	RIKEN cDNA 4432411E13 gene	Chr15: 38.015030	8.28952	13	Chr18: 38.653114	0.496794	31	0.00392558	0.439809	0	1
1452541_at	13822	37478	Epb4.1l2	erythrocyte protein band 4.1-like 2	Chr10: 25.499775	8.25045	14.4	Chr5: 38.527166	-0.496773	31	0.00392736	0.45476	0.0872362	0.671747
1447906_at	19270	2129	Ptprg	protein tyrosine phosphatase, receptor type, gamma	Chr14: 11.724551	6.01571	12.5	Chr2: 23.766163	0.496707	31	0.00393314	0.447409	-0.545693	0.00393289
1455864_at			Lce	ESTs	Chr8: 64.980927	6.14906	14.4	Chr2: 42.674185	-0.496633	31	0.00393966	0	0	1
1431787_at	71823		3300002A11Rik	RIKEN cDNA 3300002A11 gene	Chr12: 99.347109	6.08035	14.9	Chr7: 39.894396	0.496587	31	0.00394368	0	0.0777008	0.705963
1459306_at	107993	20791	Bfsp2	beaded filament structural protein 2, phakinin (lens fiber cell cytoskeleton)	Chr9: 103.434331	7.31045	7.5	Chr11: 56.125322	-0.496534	31	0.00394834	0.431629	0.0369158	0.857908
1416801_at	58800	9774	Trpm7	transient receptor potential cation channel, subfamily M, member 7	Chr2: 126.830238	9.20861	7.5	Chr19: 48.574400	0.496504	31	0.00395104	0.388934	0.340088	0.0891445
1417358_s_at	20411	83252	Sorbs1	sorbin and SH3 domain containing 1	Chr19: 40.294214	7.39052	9.8	Chr7: 29.350349	-0.496501	31	0.00395125	0.62743	-0.431887	0.0275781
1451753_at	18845	56427	Plxna2	plexin A2	Chr1: 194.812083	7.42752	15.6	Chr12: 27.822842	-0.49641	31	0.00395929	0.322635	-0.416395	0.0343481
1429464_at	108079	4551	Prkaa2	protein kinase, AMP-activated, alpha 2 catalytic subunit	Chr4: 105.033519	5.75442	14	Chr18: 28.296684	0.496398	31	0.00396035	0.212271	-0.479912	0.0130972
1445035_at	110963		D6Mit97	DNA segment, Chr 6, Massachusetts Institute of Technology 97	Chr6: 67.556334	6.54748	10.8	Chr4: 105.573728	-0.496153	31	0.003982	0	0.48619	0.0117907
1437103_at	319765	4774	C330012H03Rik	RIKEN cDNA C330012H03 gene	Chr16: 22.059514	6.97997	9.3	Chr4: 125.588387	0.496133	31	0.00398383	0.426904	0	1
1417832_at	24061	4597	Smc1l1	SMC (structural maintenance of chromosomes 1)-like 1	ChrX: 152.022830	10.2845	11.2	Chr1: 85.944096	0.496076	31	0.00398886	0.337694	0	1
1451928_a_at	58186	48572	Rad18	RAD18 homolog (S. cerevisiae)	Chr6: 112.644588	7.34226	10.6	Chr1: 66.636909	0.496073	31	0.00398914	0.308748	0.391056	0.0482225
1419623_at	57256	55989	Prss21	protease, serine, 21	Chr17: 23.872398	7.13042	10.7	Chr4: 125.588387	-0.495972	31	0.00399806	0.28717	-0.0389336	0.850225
1442142_at	214764	27985	2700050L05Rik	RIKEN cDNA 2700050L05 gene	Chr7: 133.644102	7.06165	7.8	Chr5: 104.143744	0.495861	31	0.00400798	0	0.391244	0.0481052
1419662_at	18295	8542	Ogn	osteoglycin	Chr13: 49.621023	5.96035	13.1	Chr1: 88.349769	0.495861	31	0.00400802	0.352943	-0.105214	0.608983
1446457_at	230073	32215	Ddx58	DEAD (Asp-Glu-Ala-Asp) box polypeptide 58	Chr4: 40.227164	9.17116	10.6	Chr7: 67.469060	0.495811	31	0.00401247	0.355897	0.358319	0.0722658
1456803_at	74414	38185	4933407E01Rik	adult male corpora quadrigemina cDNA, RIKEN full-length enriched library, clone:B230345K04 product:unclassifiable, full insert sequence.	Chr3: 96.724707	8.68061	8.4	Chr7: 67.469060	0.495709	31	0.00402155	0	0	1
1444421_at	214290	51941	Zcchc6	zinc finger, CCHC domain containing 6	Chr13: 59.774804	7.82313	13.9	Chr1: 85.944096	0.495146	31	0.00407215	0	0.64055	0.000423424
1423060_at	18813	4513	Pa2g4	proliferation-associated 2G4	Chr10: 128.560082	11.1394	9.9	Chr17: 80.952261	0.495121	31	0.00407436	0.508624	0.298939	0.137943
1448821_at	22173	30969	Tyr	tyrosinase (albino c locus, oculocutaneous albinism IA)	Chr7: 87.427430	5.81848	12.3	Chr7: 59.986065	0.495064	31	0.00407952	0.20922	0.00875295	0.96615
1438500_at	210673	52099	Prrt3	proline-rich transmembrane protein 3	Chr6: 113.494564	6.99048	11.5	Chr19: 40.762738	-0.495036	31	0.00408212	0	-0.18499	0.365612
1447456_x_at	224616		Dcpp	demilune cell and parotid protein	Chr17: 23.919142	7.96032	9.6	Chr2: 23.766163	-0.495029	31	0.00408276	0	0	1
1423540_at	56516	37706	Rbms2	RNA binding motif, single stranded interacting protein 2	Chr10: 128.133304	8.57481	10	Chr8: 24.382366	0.494884	31	0.00409588	0.396463	-0.0284272	0.890359
1432709_at			4930505O19Rik	RIKEN cDNA 4930505O19 gene	Chr15: 5.488788	6.55935	9.2	Chr2: 103.450499	-0.494733	31	0.00410959	0	0	1
1454133_s_at	74726		4930523O13Rik	RIKEN cDNA 4930523O13 gene	Chr15: 46.453029	6.0511	10.5	Chr19: 61.040795	0.494322	31	0.0041472	0	0.519952	0.00647628
1448143_at	11669	55480	Aldh2	aldehyde dehydrogenase 2, mitochondrial	Chr5: 121.567918	9.03223	11.4	Chr5: 117.810543	-0.494154	31	0.00416265	0.281466	-0.000633822	0.997548
1441009_at	224523		4732491K20Rik	RIKEN cDNA 4732491K20 gene	Chr17: 12.324814	6.08639	8.9	Chr14: 118.728904	-0.494114	31	0.00416632	0	-0.0141118	0.945451
1421383_at	66396	11678	2310043N13Rik	RIKEN cDNA 2310043N13 gene	--	7.88619	14.5	Chr15: 19.105255	-0.494112	31	0.00416643	0	0	1
1438366_x_at	12725	20435	Clcn3	chloride channel 3	Chr8: 60.912993	11.7467	8.5	Chr1: 23.145048	-0.493497	31	0.00422346	0.357103	-0.0551286	0.7891
1443758_at			2310012I10Rik	RIKEN cDNA 2310012I10 gene	--	5.70577	7.7	Chr3: 98.283044	0.493268	31	0.0042448	0	0	1
1446637_at	382066	45718	Prdm10	PR domain containing 10	Chr9: 31.277918	5.87203	9.4	Chr8: 121.000000	-0.493118	31	0.00425891	0.309137	0.160163	0.434463
1420033_s_at	52432	81915	Ppp2r2d	protein phosphatase 2, regulatory subunit B, delta isoform	Chr7: 138.882363	11.5224	14.3	Chr11: 61.324742	-0.493063	31	0.00426409	0.375979	-0.147748	0.471349
1421218_at	12038	20065	Bche	butyrylcholinesterase	Chr3: 73.648663	6.35571	8.7	Chr19: 32.357503	-0.492968	31	0.00427295	0.19695	-0.23866	0.240337
1439697_at	16180	1643	Il1rap	interleukin 1 receptor accessory protein	Chr16: 26.729562	5.65174	12.3	Chr19: 40.762738	0.492534	31	0.00431405	0.436629	-0.149784	0.465192
1459673_at	233863	31040	Gtf3c1	general transcription factor III C 1	Chr7: 125.691259	8.13319	15.4	Chr1: 85.944096	0.492452	31	0.00432183	0.414144	-0.1255	0.541281
1434106_at	77781	8875	Epm2aip1	EPM2A (laforin) interacting protein 1	Chr9: 111.276955	10.5922	12.6	Chr1: 85.944096	0.492164	31	0.0043492	0.117611	-0.0326074	0.874354
1438205_at	329017	34675	C11orf2	protein fat-free homolog (human chromosome 11 open reading frame 2)	Chr19: 6.070933	7.64403	10.3	Chr16: 88.933807	-0.492143	31	0.00435121	0	0	1
1444600_at	192292	8373	Nrbp	nuclear receptor binding protein	Chr5: 31.242998	6.58694	11.7	Chr2: 169.897347	0.49206	31	0.00435921	0.482444	0	1
1425139_at	230784	12873	Sesn2	sestrin 2	Chr4: 132.492830	8.84235	15.8	Chr2: 23.766163	0.491931	31	0.00437154	0.262182	-0.154121	0.452217
1441518_at			LOC268451	eye and brain expressed transcript A930003C13 at LOC268451	Chr11: 119.105283	6.593	11.4	Chr5: 12.255014	-0.491789	31	0.00438523	0	0	1
1435513_at	15560	20242	Htr2c	5-hydroxytryptamine (serotonin) receptor 2C	ChrX: 147.196715	5.61687	16	Chr6: 16.059391	0.491774	31	0.00438659	0.179092	0.342903	0.0863606
1429526_at	78656	41790	Brd8	bromodomain containing 8	Chr18: 34.621934	8.63177	13.2	Chr1: 166.393012	0.491664	31	0.00439722	0.231376	0.81375	4.29283e-07
1436374_x_at	16456	14255	F11r	F11 receptor	Chr1: 171.463755	7.23545	8.9	Chr3: 8.903411	-0.491597	31	0.00440372	0.486682	-0.351967	0.0778427
1433973_at	109079	56558	Sephs1	selenophosphate synthetase 1	Chr2: 4.907254	9.35681	16.4	Chr6: 37.657959	0.491541	31	0.00440906	0.264223	-0.282312	0.162314
1427313_at	19222	7496	Ptgir	prostaglandin I receptor (IP)	Chr7: 16.910360	7.91177	14.5	Chr5: 14.676442	-0.491535	31	0.00440968	0.313332	0.662469	0.000226777
1442217_at	71474	36455	8430411H09Rik	RIKEN cDNA 8430411H09 gene	Chr5: 29.773616	8.8471	12.9	Chr3: 138.905938	0.491519	31	0.00441122	0	0	1
1449315_at	23965	22673	Odz3	odd Oz/ten-m homolog 3	Chr8: 48.227936	5.68094	8.9	Chr5: 72.319839	0.491308	31	0.00443168	0.244147	-0.408253	0.0384043
1436646_at	110876	75001	Scn2a1	sodium channel voltage-gated type 2 alpha 1	Chr2: 65.767346	5.56713	9.3	Chr2: 35.013636	0.491248	31	0.00443752	0.240615	-0.234523	0.24883
1444660_at	229227	52105	B830039D19Rik	RIKEN cDNA B830039D19 gene	Chr3: 37.023574	9.51506	11.6	Chr10: 28.250367	0.491246	31	0.00443771	0.374665	0	1
1455071_at	22724	7605	Zbtb7b	zinc finger and BTB domain containing 7B	Chr3: 89.377739	9.44048	10.4	Chr12: 34.761872	-0.491168	31	0.0044453	0.437577	-0.122951	0.549591
1460134_at	320377		9330175E14Rik	RIKEN cDNA 9330175E14 gene	Chr8: 94.429853	10.1044	10.5	Chr1: 13.860415	0.491048	31	0.00445699	0	0.853951	2.89092e-08
1421437_x_at	93885	70876	Pcdhb14	protocadherin beta 14	Chr18: 37.449818	7.17668	10.2	Chr2: 165.782727	-0.491048	31	0.004457	0	-0.250224	0.217622
1442855_at	320615		B130005I07Rik	RIKEN cDNA B130005I07 gene	Chr9: 86.487404	8.29468	18	Chr1: 85.944096	0.491029	31	0.00445879	0	0	1
1440391_at	231659	5887	Gcn1l1	general control of amino-acid synthesis 1-like 1	Chr5: 115.566691	7.56461	15.8	Chr5: 117.789650	0.491022	31	0.00445946	0.354429	-0.287393	0.154566
1423053_at	11843	55593	Arf4	ADP-ribosylation factor 4	Chr14: 26.646720	8.89016	10.2	Chr7: 59.986065	0.490778	31	0.0044834	0.405687	0.0638021	0.756832
1439683_at	15516	74306	Hspcb	heat shock protein 1, beta	Chr3: 132.842276	6.29152	13	Chr16: 27.062879	-0.490531	31	0.00450767	0.347313	-0.308322	0.125417
1420597_a_at	29866	8487	Cabp2	calcium binding protein 2	Chr19: 4.085585	8.39394	10.7	Chr5: 3.143128	-0.490382	31	0.00452229	0.27149	0.131953	0.52051
1449292_at	12421	7659	Rb1cc1	RB1-inducible coiled-coil 1	Chr1: 6.248798	8.64374	6.6	Chr1: 87.338838	0.49035	31	0.00452548	0	-0.0131048	0.949338
1428719_at	70018		2010309G21Rik	RIKEN cDNA 2010309G21 gene	Chr16: 19.198739	10.2344	13.1	Chr1: 54.091078	-0.49035	31	0.0045255	0	0	1
1433218_at	75924		4930566N20Rik	RIKEN cDNA 4930566N20 gene	Chr3: 157.207866	7.01655	11.7	Chr1: 172.235364	-0.490288	31	0.00453158	0	0.195831	0.337679
1433915_s_at	13855	40710	Epn2	epsin 2	Chr11: 61.517558	8.05816	10.6	Chr16: 31.598031	-0.490176	31	0.00454274	0.410461	-0.521251	0.00632102
1426878_at	66923	10044	Pbrm1	polybromo 1	Chr14: 31.120475	10.9244	10.5	Chr1: 83.925989	0.490096	31	0.00455067	0.422239	0.71464	4.10385e-05
1438914_at	226849	55961	Ppp2r5a	protein phosphatase 2, regulatory subunit B (B56), alpha isoform	Chr4: 146.580589	6.16926	10.5	Chr1: 184.323105	0.489874	31	0.00457267	0.344738	0.337933	0.0913211
1460159_at	320713	66204	Mysm1	myb-like, SWIRM and MPN domains 1 (histone H2A deubiquitinase)	Chr4: 94.964458	8.99981	12.2	Chr14: 61.213013	0.489754	31	0.00458467	0.347578	0.417875	0.0336489
1446665_at	97008		C80918	expressed sequence C80918	Chr2: 146.294180	5.80955	13.2	Chr18: 82.377768	-0.489707	31	0.00458943	0	0	1
1458852_at	20398		Sgrp23	storage granule protein 23	Chr18: 53.451837	6.433	12.1	Chr10: 115.061475	0.489649	31	0.00459523	0	0	1
1427547_a_at	13487	55435	Slc26a3	solute carrier family 26, member 3	Chr12: 31.450812	6.39352	8.3	Chr14: 19.755208	-0.489499	31	0.00461019	0.194659	-0.141164	0.491544
1445338_at	108089	40982	Rnf144	ring finger protein 144	Chr12: 26.386445	8.32097	45.2	Chr12: 26.307604	-0.489435	31	0.00461668	0	0.439979	0.0244964
1459735_at	338355	28743	C430014M02Rik	ESTs, Moderately similar to T00363 hypothetical protein KIAA0674 - human (fragment) [H.sapiens]	Chr4: 62.306802	8.35129	9.4	Chr6: 105.808926	0.489367	31	0.00462352	0.293525	0	1
1456148_a_at	20446	4714	St6galnac2	ST6 (alpha-N-acetyl-neuraminyl-2,3-beta-galactosyl-1,3)-N-acetylgalactosaminide alpha-2,6-sialyltransferase 2	Chr11: 116.434300	7.11461	12.5	Chr18: 89.380001	-0.489317	31	0.00462851	0.389945	-0.372996	0.0605518
1428060_at			BC027659	BC027659 thymus EST	Chr1: 165.845114	7.09065	6.7	Chr8: 113.709717	-0.489302	31	0.00463006	0	0	1
1416330_at	12520	20915	Cd81	CD 81 antigen	Chr7: 143.067456	9.88384	18.8	Chr17: 21.690414	-0.489055	31	0.00465499	0.545932	-0.326447	0.103601
1441020_at			Hurp	ESTs	ChrX: 152.307959	8.93316	12.6	Chr1: 87.338838	0.488923	31	0.00466835	0	0	1
1437927_at	23859	1046	Dlg2	discs, large homolog 2 (postsynaptic density protein 93 kD, chapsyn 110)	Chr7: 92.448771	6.20097	14	Chr12: 99.576264	-0.488549	31	0.00470643	0.265353	-0.12229	0.551755
1433551_at	270097	10855	Kiaa1576	synaptic vesicle amine transport protein 1 homolog-like	Chr8: 114.373498	6.90629	9.5	Chr5: 130.340522	-0.488353	31	0.00472645	0	-0.316074	0.115709
1441720_at			4921530L18Rik	RIKEN cDNA 4921530L18 gene	Chr2: 14.070375	7.94374	12.4	Chr2: 25.649555	-0.488322	31	0.00472962	0	0	1
1454186_a_at			2310051N18Rik	RIKEN cDNA 2310051N18 gene	Chr8: 11.529643	8.12129	19.8	Chr2: 102.764753	0.488322	31	0.00472968	0	0	1
AFFX-PyruCarbMur/L09192_5_at	18563	5422	Pcx	pyruvate carboxylase	Chr19: 4.601632	8.15023	15.2	Chr5: 24.065030	-0.48816	31	0.00474626	0.346089	-0.42349	0.0310991
1448458_at	21974	68155	Top2b	topoisomerase (DNA) II beta	Chr14: 16.397783	7.751	10	Chr15: 57.160484	0.488117	31	0.00475067	0.381078	0.639747	0.00043283
1453698_at	67916	15410	Ppap2b	phosphatidic acid phosphatase type 2B	Chr4: 105.201317	5.88097	9.9	Chr16: 63.773114	-0.488004	31	0.0047624	0.539297	-0.338711	0.0905307
1444166_at	21835	2441	Thrsp	thyroid hormone responsive SPOT14 homolog (Rattus)	Chr7: 97.416165	7.73187	12.7	Chr12: 26.034772	-0.4879	31	0.00477309	0.361207	-0.257877	0.203412
1417643_at	22092	11905	Tsga2	testis specific gene A2	Chr17: 31.258097	8.05371	11.4	Chr16: 31.598031	-0.487865	31	0.00477673	0.297033	0	1
1450111_a_at	66387	41633	Nudt8	nudix (nucleoside diphosphate linked moiety X)-type motif 8	Chr19: 4.001211	8.79677	10.2	Chr18: 28.108368	0.487807	31	0.00478269	0.303318	-0.317056	0.11452
1417736_at	67241	41575	Smc6l1	SMC6 structural maintenance of chromosomes 6-like 1 (yeast)	Chr12: 11.291652	10.4689	11.9	Chr5: 72.319839	0.487785	31	0.00478495	0.382435	0	1
1426012_a_at	219158	10910	Ccar2	cell cycle activator and apoptosis regulator 2	Chr14: 70.138262	9.56055	9.7	Chr13: 8.804094	0.487779	31	0.00478557	0.32077	0	1
1450947_at	66451	11971	2610528J11Rik	RIKEN cDNA 2610528J11 gene	Chr4: 118.529714	5.77697	14.5	Chr15: 87.476581	-0.487776	31	0.00478597	0	-0.3516	0.0781749
1426528_at	18187	2875	Nrp2	neuropilin 2	Chr1: 62.796465	7.29452	11.5	Chr6: 105.808926	-0.487457	31	0.00481902	0.243623	0.216271	0.288618
1437020_at	75560	38779	Ep400	E1A binding protein p400	Chr5: 110.733785	9.51926	10.1	Chr13: 112.636263	-0.48745	31	0.00481977	0.433929	0.645818	0.000366034
1426013_s_at	69217	89173	Plekha4	pleckstrin homology domain containing, family A (phosphoinositide binding specific) member 4	Chr7: 45.553865	6.36861	8	Chr11: 50.383261	-0.487437	31	0.00482112	0	-0.15677	0.444387
1421422_at	192136	11681	C7orf10	cDNA sequence AF397014 Homo sapiens chromosome 7 open reading frame 10 (C7orf10), transcript variant 1, mRNA.	Chr13: 16.857792	6.4149	14.1	Chr2: 23.766163	0.487221	31	0.00484376	0.204269	-0.301338	0.134658
1454443_at			4833411I10Rik	RIKEN cDNA 4833411I10 gene	Chr2: 148.429913	5.95942	13.9	Chr3: 134.523036	0.487072	31	0.0048593	0	0	1
1444082_at	225583	18350	Kiaa1024l	UPF0258 protein KIAA1024-like homolog	Chr18: 59.074097	5.88981	8.5	Chr7: 142.462521	0.48697	31	0.00487008	0	0	1
1426361_at	70579	8888	Zc3h11a	zinc finger CCCH type containing 11A	Chr1: 133.626770	9.70487	8.7	Chr17: 81.622061	0.486968	31	0.00487029	0	-0.126198	0.539014
1444716_at	52686	10174	Mettl2	methyltransferase like 2	Chr11: 105.127697	9.50484	12.8	Chr3: 53.053282	0.486899	31	0.0048775	0	0.245217	0.227272
1427929_a_at	216134	2731	Pdxk	pyridoxal (pyridoxine, vitamin B6) kinase	Chr10: 78.436761	10.2015	10.5	Chr6: 28.240792	-0.486854	31	0.00488225	0	-0.303523	0.131715
1446070_at	100929	7068	Rsafd1	radical S-adenosyl methionine and flavodoxin domains 1	Chr5: 130.284818	8.12329	16.6	Chr1: 78.932505	0.486816	31	0.0048862	0	0	1
1425160_at	380878	103918	AF067063	cDNA sequence AF067063 (noise test sequence)	--	6.62239	8.3	Chr17: 63.598705	-0.48666	31	0.00490272	0	0.311226	0.121713
1427789_s_at	14683	55534	Gnas	GNAS complex (imprinted)	Chr2: 174.284909	6.43561	17.2	Chr1: 170.949421	-0.48665	31	0.00490375	0.242785	-0.320254	0.11071
1438980_x_at	212933	65049	4732466D17Rik	hypothetical protein FLJ32569, acetylornithine deacetylase/succinyl-diaminopimelate desuccinylase and related deacylases domain	Chr1: 131.817955	5.83571	13.4	Chr17: 76.884650	0.486583	31	0.00491084	0	-0.327699	0.102205
1434654_at	338337	5854	Cog3	component of oligomeric golgi complex 3	Chr14: 75.702468	11.4548	10.5	Chr13: 115.551768	0.486516	31	0.00491793	0	0.393266	0.0468603
1442285_at	319565	56700	6820443O06Rik	RIKEN cDNA 6820443O06 gene	Chr12: 75.905368	6.65677	9.7	Chr1: 161.981980	-0.486493	31	0.00492045	0.456041	0	1
1442035_at	110835	55485	Chrna5	cholinergic receptor, nicotinic, alpha polypeptide 5 (neuronal)	Chr9: 55.007187	5.65906	11.1	Chr2: 179.316875	-0.486428	31	0.0049273	0.21527	-0.119289	0.561629
1445565_at	319179	113763	Hist1h2be	histone 1, H2be	Chr13: 23.619031	7.77219	11.4	Chr7: 59.986065	-0.486398	31	0.00493054	0	-0.0712988	0.729256
1433723_s_at	378702	85994	Serf2	small EDRK-rich factor 2	Chr2: 121.452766	12.3956	11.4	Chr7: 67.469060	-0.48638	31	0.00493237	0	0.178048	0.38419
1422285_at	18420	7874	Otp	orthopedia homolog (Drosophila)	Chr13: 94.883102	7.22594	10.9	Chr18: 29.528522	0.486112	31	0.00496095	0.240659	0.195759	0.337859
1450559_at	67313	10103	5730559C18Rik	RIKEN cDNA 5730559C18 gene	Chr1: 136.223672	8.33758	12	Chr6: 121.555549	-0.486003	31	0.00497264	0	-0.196033	0.33717
1418889_a_at	104318	74841	Csnk1d	casein kinase 1, delta	Chr11: 120.963658	9.65258	9.6	Chr7: 6.011490	-0.485999	31	0.00497306	0.382125	0.294846	0.14368
1444017_at	67245	23243	Peli1	pellino 1	Chr11: 21.137918	9.65129	7.6	Chr14: 117.841013	0.48587	31	0.00498683	0.376576	0.566619	0.00254508
1442290_at			C8a	ESTs	Chr2: 152.593305	7.75406	9.3	Chr12: 44.615544	-0.485849	31	0.00498906	0	-0.192722	0.345554
1415926_at	18226	68773	Nup62	nucleoporin 62	Chr7: 44.830227	10.8565	13.9	Chr16: 27.498113	-0.485844	31	0.00498969	0.52519	0.64486	0.000375937
1434090_at	208718	62417	4930429A22Rik	RIKEN cDNA 4930429A22 gene	Chr1: 87.048871	7.71213	9.8	Chr5: 103.266997	-0.485838	31	0.00499028	0.280811	0	1
1451817_at	225888	32351	Suv420h1	suppressor of variegation 4-20 homolog 1 (Drosophila)	Chr19: 3.804533	9.33094	9.9	Chr13: 39.804063	0.485807	31	0.00499357	0.30064	0.549544	0.00363776
1436278_at	72018	41738	Fundc1	FUN14 domain containing 1	ChrX: 17.555606	7.42426	10.3	Chr16: 41.697153	0.48579	31	0.0049954	0.272392	-0.115517	0.574155
1423965_at	171486	87079	Cd99l2	Cd99 antigen-like 2	ChrX: 71.420120	8.98552	16.1	Chr15: 93.021696	-0.485676	31	0.00500771	0.52095	-0.45161	0.0205611
1451123_at	212706	17124	C330016O10Rik	RIKEN cDNA C330016O10 gene	Chr11: 51.643106	9.20003	11.2	Chr3: 46.156467	-0.485605	31	0.00501534	0	0.0155574	0.939872
1431778_at	69991		2410044A07Rik	RIKEN cDNA 2410044A07 gene	Chr8: 11.546915	7.48355	15.3	Chr4: 3.390023	-0.485394	31	0.00503815	0	-0.346347	0.0830449
1435135_at	268480	41126	Aadacl1	arylacetamide deacetylase-like 1	Chr3: 27.241489	9.48816	11	Chr13: 8.804094	0.485391	31	0.00503842	0	-0.139232	0.497552
1416180_a_at	19684	37707	Rdx	radixin	Chr9: 52.065833	9.37923	9.9	Chr14: 46.978712	0.485204	31	0.00505871	0.543589	0.0884559	0.667414
1459680_at	53333	101105	Tomm40	translocase of outer mitochondrial membrane 40 homolog (yeast)	Chr7: 19.708609	7.97897	14.6	Chr6: 147.652323	0.485198	31	0.00505941	0.348131	-0.313675	0.118652
1435552_at	229603	10624	Otud7b	OTU domain containing 7B	Chr3: 96.156584	9.42677	8.4	Chr2: 125.803166	-0.484986	31	0.00508248	0.372841	-0.100139	0.626454
1454480_at			4933439N06Rik	RIKEN cDNA 4933439N06, AK017129	Chr6: 75.572131	5.81913	11.9	Chr2: 61.079400	-0.484794	31	0.00510345	0	0	1
1442770_at	268469	54768	Znf652	zinc finger protein 652	Chr11: 95.767215	7.05677	14.5	Chr11: 93.000000	0.484784	31	0.0051045	0	0	1
1425398_at	68024	113763	Hist1h2bc	histone 1, H2bc	Chr13: 21.836954	6.54913	13.2	Chr9: 34.574767	-0.484782	31	0.00510474	0	-0.310887	0.12214
1460425_at	75462	66276	1700001C19Rik	RIKEN cDNA 1700001C19 gene	Chr17: 47.412805	6.63232	9.5	Chr5: 126.411859	-0.484736	31	0.00510974	0	-0.136896	0.504865
1433487_at	12725	20435	Clcn3	chloride channel 3	Chr8: 60.912021	8.24365	13	Chr16: 69.802723	-0.484643	31	0.00511999	0.357103	-0.0551286	0.7891
1438523_x_at	68955	49869	1500001A10Rik	RIKEN cDNA 1500001A10 gene	Chr5: 116.591445	9.03381	10.1	Chr5: 104.143744	-0.484627	31	0.00512173	0.317536	-0.240171	0.237283
1451919_a_at	17480	7845	Mpl	myeloproliferative leukemia virus oncogene	Chr4: 118.443536	8.42539	7.7	Chr12: 36.689834	-0.484097	31	0.00518008	0.367317	0.728009	2.49224e-05
1442490_at	68617	41017	Kiaa0802	KIAA0802 large protein, brain expressed	Chr17: 66.348953	5.66219	11.9	Chr5: 33.529528	0.484041	31	0.00518629	0.374904	0	1
1444535_at	57261	84762	Brd4	ESTs	Chr17: 32.285444	5.91948	9.1	Chr5: 3.143128	0.483984	31	0.00519261	0.470721	0.616802	0.000790775
1450068_at	22385	22651	Baz1b	bromodomain adjacent to zinc finger domain, 1B	Chr5: 135.216588	9.59361	12	Chr9: 21.613311	0.483879	31	0.00520427	0.416276	-0.314433	0.117717
1432386_a_at	71838	69217	Phf7	PHD finger protein 7	Chr14: 31.249004	6.41826	14.4	Chr1: 40.866894	0.483859	31	0.00520653	0.381338	-0.0311455	0.879946
1421503_at	11994	23401	Pcdh15	protocadherin 15 (hearing loss)	Chr10: 74.632097	7.35477	15.4	Chr7: 67.469060	-0.483745	31	0.00521924	0.292847	-0.217309	0.286253
1432421_at	18861	450	Pms2	postmeiotic segregation increased 2 (S. cerevisiae)	Chr5: 143.913728	8.15629	10.7	Chr14: 40.617201	0.483642	31	0.00523071	0.217769	0.767656	4.71509e-06
1420731_a_at	13008	111061	Csrp2	cysteine and glycine-rich protein 2	Chr10: 110.935268	6.66032	13.7	Chr8: 28.049465	-0.483556	31	0.00524031	0.479171	-0.31722	0.114323
1438842_at	56428	8645	Mtch2	mitochondrial carrier homolog 2	Chr2: 90.861358	7.66661	11	Chr10: 102.375390	0.483495	31	0.00524715	0.29022	-0.550951	0.00353468
1449642_at	321019	28066	Ebi2	Mus musculus transcribed sequences	Chr14: 121.955141	7.73968	13.8	Chr11: 50.383261	0.483324	31	0.00526631	0.406016	0.799601	9.55682e-07
1458545_at	66146	14449	1110007C24Rik	RIKEN cDNA 1110007C24 gene	Chr4: 134.810119	6.8019	11.2	Chr17: 63.598705	0.483195	31	0.00528086	0.344758	0	1
1458185_at	67026	12075	Thap4	THAP domain containing 4	Chr1: 93.724691	8.79335	8.7	Chr5: 141.222149	-0.483168	31	0.00528392	0	-0.28928	0.151756
1440926_at	14254	20463	Flt1	FMS-like tyrosine kinase 1 (vasculature endothelial cell associated)	Chr5: 147.635322	6.80297	11.9	Chr5: 113.315727	0.483131	31	0.00528808	0.259093	-0.208946	0.305654
1460463_at	74031		4632413I24Rik	RIKEN cDNA 4632413I24 gene	Chr10: 3.256216	6.06942	16.2	Chr11: 77.010554	0.483108	31	0.00529067	0	0	1
1456287_at	102836		BB236558	expressed sequence BB236558	Chr9: 37.488039	6.06584	12.3	Chr11: 95.628101	-0.483102	31	0.00529128	0	0	1
1419867_a_at	108857		Ankhd1	ankyrin repeat and KH domain containing 1	Chr18: 36.638577	11.6493	8.7	Chr1: 73.418156	0.483026	31	0.00529988	0	0.441383	0.0239911
1442112_at	20732	9653	Spint1	serine protease inhibitor, Kunitz type 1	Chr2: 119.291662	7.52735	10.6	Chr1: 184.323105	-0.482953	31	0.00530818	0.378134	-0.246842	0.22411
1423392_at	29876	8490	Clic4	chloride intracellular channel 4 (mitochondrial)	Chr4: 135.215517	7.86097	7.9	Chr12: 30.182102	-0.48289	31	0.0053153	0.39805	0.361755	0.0693796
1429566_a_at	15258	68766	Hipk2	homeodomain interacting protein kinase 2	Chr6: 38.818240	7.18581	12.2	Chr11: 101.250880	-0.482728	31	0.00533367	0.40699	-0.253815	0.210873
1439696_at			BB210596	adult male bone cDNA, RIKEN full-length enriched library, clone:9830123L04 product:unclassifiable, full insert sequence.	Chr6: 92.105514	9.34874	16	Chr1: 83.925989	0.482723	31	0.00533417	0	0	1
1428964_at	71803	57151	Slc25a18	solute carrier family 25 (mitochondrial carrier), member 18	Chr6: 120.793591	6.81932	10.5	Chr11: 33.490349	-0.482685	31	0.00533856	0	-0.19422	0.341745
1420742_at	11500	2830	Adam7	a disintegrin and metalloprotease domain 7	Chr14: 68.497485	7.27729	8.6	Chr1: 85.944096	-0.482633	31	0.00534447	0.294753	-0.138217	0.500721
1431909_at	78781	10585	Zc3hav1	zinc finger CCCH type, antiviral 1	Chr6: 38.352470	10.4818	11	Chr17: 76.884650	0.48261	31	0.00534706	0.392731	0.642572	0.000400536
1422056_at	18209	74567	Ntn3	netrin 3	Chr17: 24.206493	6.57765	9.4	Chr18: 28.108368	-0.482358	31	0.00537574	0.186467	0	1
1440182_at	93897	21411	Fzd10	frizzled class receptor 10	--	6.54116	16.9	Chr17: 80.952261	-0.482332	31	0.00537873	0.336166	-0.11654	0.570748
1444669_at			Lrfn1	leucine rich repeat and fibronectin type III domain containing 1	Chr7: 28.467673	8.08694	9.2	Chr12: 28.738832	-0.482314	31	0.00538081	0	-0.165897	0.417973
1451327_a_at	17083	21360	Tmed1	transmembrane emp24 domain containing 1	Chr9: 21.507597	8.86639	9.5	Chr19: 48.373874	-0.482124	31	0.00540253	0.311956	-0.441417	0.0239788
1443135_at	102339	7155	Cog4	component of oligomeric golgi complex 4	Chr8: 110.865231	6.25713	11.6	Chr17: 81.622061	0.482088	31	0.00540672	0	-0.445727	0.0224816
1446295_at	21848	20830	Trim24	tripartite motif protein 24	Chr6: 37.921013	6.71168	11.8	Chr1: 87.338838	0.482064	31	0.00540951	0.47624	-0.0110875	0.957129
1417975_at	16649	20521	Kpna4	karyopherin (importin) alpha 4	Chr3: 69.085726	10.4855	11.1	Chr12: 79.968530	0.482036	31	0.00541264	0.354526	0.160668	0.432997
1442380_at	16821	86960	Lcn4	lipocalin 4	Chr2: 26.667910	6.38245	8.7	Chr1: 83.925989	0.481772	31	0.00544306	0.279917	0.655509	0.000277991
1429977_at	19091	55964	Prkg1	protein kinase, cGMP-dependent, type I	Chr19: 31.505436	6.58945	13.6	Chr1: 166.393012	-0.481769	31	0.00544339	0.226043	-0.334293	0.0950878
1434723_at	327744		E130307A14Rik	protein LOC327744 expressed in eye	Chr10: 39.621482	8.15039	9.6	Chr7: 59.986065	-0.481685	31	0.0054532	0	0.485726	0.0118833
1435296_at	11553	20170	Adra2c	adrenergic receptor, alpha 2c	Chr5: 35.281248	7.09194	8.9	Chr3: 8.903411	-0.481638	31	0.00545862	0.143808	-0.35086	0.0788472
1419418_a_at	17450	7843	Morc	microrchidia	Chr16: 48.622560	5.95668	10.1	Chr2: 169.891672	0.481518	31	0.00547255	0.310684	0	1
1431184_a_at	75015	41344	4930503B20Rik	RIKEN cDNA 4930503B20 gene	Chr3: 146.650552	6.33771	9.1	Chr17: 64.993854	-0.481417	31	0.00548421	0	-0.092376	0.653559
1441959_s_at	104771	9524	Jkamp	JNK1/MAPK8-associated membrane protein	Chr12: 72.100704	11.8085	15.3	Chr7: 70.164957	0.481276	31	0.00550058	0.252532	0	1
1425835_a_at	70508	10634	Bbx	bobby sox homolog (Drosophila)	Chr16: 46.579236	8.26716	16.5	Chr1: 78.940498	0.481098	31	0.00552143	0.392976	0.0510731	0.804307
1446414_at	223601	9599	0910001A06Rik	RIKEN cDNA 0910001A06 gene	Chr15: 63.962162	8.55726	12.6	Chr9: 94.904747	0.480679	31	0.00557051	0	0.758921	6.98872e-06
1447376_at	17454	10365	Mov10	Moloney leukemia virus 10	Chr3: 104.805473	8.70735	13.3	Chr2: 104.099551	0.480672	31	0.00557137	0.405488	0.199685	0.328065
1457422_at	217843	41397	Kiaa1409	KIAA1409 protein at LOC57578	Chr12: 103.112472	6.12629	10.3	Chr7: 140.875183	0.480648	31	0.00557416	0.345185	0	1
1438854_x_at	18739	3608	Pitpnm1	phosphatidylinositol membrane-associated 1	Chr19: 4.113914	8.96055	14.1	Chr2: 168.436299	-0.480525	31	0.00558868	0.424695	0.187388	0.35932
1438305_at	116837	69176	Rims1	regulating synaptic membrane exocytosis 1	Chr1: 22.287420	6.7101	10.4	Chr2: 18.263847	0.480285	31	0.00561717	0.297613	-0.314172	0.118039
1441894_s_at	56149	32442	Grasp	GRP1 (general receptor for phosphoinositides 1)-associated scaffold protein	Chr15: 101.232675	10.2376	11.5	Chr1: 85.944096	0.480204	31	0.00562669	0.441696	-0.0268701	0.896332
1451633_a_at	14699	7738	Gngt1	guanine nucleotide binding protein (G protein), gamma transducing activity polypeptide 1 (rod photoreceptor transducin gamma subunit, 7q21.3 retinopathy candidate)	Chr6: 3.994080	6.211	16.3	Chr19: 38.037133	-0.480183	31	0.00562926	0.337247	0.199326	0.328952
1420268_x_at	18148	81697	Npm1	nucleophosmin 1	--	6.0001	11.1	Chr15: 91.405127	0.480063	31	0.0056435	0.370891	0.66038	0.000241203
1445499_at	67302	9011	Zc3h13	zinc finger CCCH type containing 13	Chr14: 75.329683	10.3185	11.2	Chr17: 83.262662	0.479935	31	0.00565878	0	0.264147	0.19225
1454408_at	75830		4930544L18Rik	RIKEN cDNA 4930544L18 gene	Chr14: 118.663606	7.33455	12	Chr4: 9.417480	-0.479884	31	0.00566485	0	0	1
1447181_s_at	20540	88701	Slc7a7	solute carrier family 7 (cationic amino acid transporter, y+ system), member 7	Chr14: 54.374548	6.09842	14.4	Chr11: 62.251912	-0.479813	31	0.00567337	0.336127	0.180739	0.376926
1437204_a_at	66855	5701	D8Ertd325e	DNA segment, Chr 8, ERATO Doi 325, expressed	Chr8: 123.401303	8.84771	12.6	Chr6: 17.630009	0.479737	31	0.00568239	0.338658	0	1
1446807_at	84092	3782	Usp8	ubiquitin specific protease 8	Chr2: 126.732839	9.19719	13.8	Chr1: 78.932505	0.47963	31	0.0056952	0.414874	-0.375467	0.0587342
1443595_at			D630028G08Rik	ESTs	Chr5: 96.087446	5.57132	11.5	Chr16: 17.412078	-0.479607	31	0.005698	0	0.392257	0.0474781
1443464_at	20649	9618	Sntb1	syntrophin, basic 1	Chr15: 55.731482	8.99281	10.7	Chr1: 88.349769	0.479604	31	0.00569836	0.292325	-0.11289	0.582953
1426071_at	223431		Tiaf2	TGF-beta1-induced anti-apoptotic factor 2	Chr15: 27.480356	7.83842	10.3	Chr5: 104.143744	-0.479598	31	0.00569915	0.366786	-0.091993	0.654908
1421980_at	16504	3650	Kcnc3	potassium voltage gated channel, Shaw-related subfamily, member 3	Chr7: 44.596054	7.52326	15	Chr19: 40.410259	-0.47955	31	0.00570481	0.22192	-0.457422	0.0187975
1446297_at	58875	15088	Hibadh	3-hydroxyisobutyrate dehydrogenase	Chr6: 52.634381	8.44739	12.6	Chr7: 48.977065	-0.479482	31	0.00571304	0	-0.273512	0.176374
1419982_s_at	207151	116115	Slc22a19	solute carrier family 22 (organic anion transporter), member 19	Chr19: 7.701772	7.13874	9.5	Chr10: 102.375390	-0.479369	31	0.00572662	0.219964	0	1
1431989_at	74679		4930433E13Rik	RIKEN cDNA 4930433E13 gene	Chr13: 21.036171	6.20371	9	Chr11: 103.717493	0.479234	31	0.00574299	0	0	1
1426533_at	67134	4660	Nol5a	nucleolar protein 5A	Chr2: 130.277080	10.3755	18.3	Chr1: 78.932505	0.479178	31	0.00574973	0.118469	0.185678	0.363801
1422499_at	65970	9484	Lima1	LIM domain and actin binding 1	Chr15: 99.778638	7.74439	11	Chr6: 105.808926	-0.479135	31	0.00575494	0.679033	-0.154607	0.450774
1438020_at	12950	1420	Hapln1	hyaluronan and proteoglycan link protein 1	Chr13: 89.611051	5.73303	11.8	Chr4: 111.252944	-0.479011	31	0.00576996	0.325451	0.363213	0.0681819
1418290_a_at	14055	20458	Ezh1	enhancer of zeste homolog 1 (Drosophila)	Chr11: 101.200882	8.42577	12	Chr7: 84.149847	0.478952	31	0.00577715	0.308951	-0.29151	0.148483
1444419_at	72461	55867	Prcp	prolylcarboxypeptidase (angiotensinase C)	Chr7: 92.876062	7.93474	12.9	Chr1: 170.949421	0.478867	31	0.00578741	0.250846	0.524798	0.00591297
1417150_at	15567	817	Slc6a4	solute carrier family 6 (neurotransmitter transporter, serotonin), member 4 (SSRI target, putative depression-related obsessive-compulsive polymorphisms)	Chr11: 77.031770	6.87316	12.1	Chr11: 50.383261	-0.478836	31	0.00579122	0.181361	0.380057	0.0554696
1432541_at	73928		4930408O17Rik	RIKEN cDNA 4930408O17 gene	Chr12: 104.865435	7.12484	8.7	Chr8: 121.000000	-0.47883	31	0.0057919	0	-0.0389236	0.850264
1453952_at	75943		4930572G02Rik	RIKEN cDNA 4930572G02 gene	Chr14: 48.562702	7.26887	10.4	Chr9: 111.455945	-0.47881	31	0.00579437	0	0	1
1453689_at	72775	11066	Fance	Fanconi anemia, complementation group E	Chr17: 28.318379	8.3251	9.4	Chr8: 26.804978	0.478508	31	0.00583122	0.30345	-0.242986	0.231664
1446106_at			5830482G23Rik	EST	Chr14: 61.305218	6.33065	7.3	Chr8: 121.000000	0.478496	31	0.00583272	0	0	1
1450615_at	53877		Ear4	eosinophil-associated, ribonuclease A family, member 4	Chr14: 51.203780	5.81665	10.5	Chr2: 18.263847	0.478481	31	0.00583455	0	0	1
1416204_at	14555	5593	Gpd1	glycerol-3-phosphate dehydrogenase 1 (soluble)	Chr15: 99.723189	7.70723	7.2	Chr6: 147.652323	-0.478368	31	0.00584836	0.372326	-0.280553	0.165059
1420991_at	107765	8289	Ankrd1	ankyrin repeat domain 1 (cardiac muscle)	Chr19: 36.112742	6.51487	12.7	Chr18: 38.655153	-0.478237	31	0.00586443	0.40159	-0.0685488	0.739336
1431560_at	68087	5652	3010024O21Rik	RIKEN cDNA 3010024O21 gene	Chr11: 103.000103	7.0939	11	Chr5: 104.143744	-0.478163	31	0.00587355	0	0	1
1423573_at	57357	41385	Srd5a2l	steroid 5 alpha-reductase 2-like	Chr5: 76.154657	9.45887	9.6	Chr5: 72.319839	0.47814	31	0.00587641	0.275355	0.283972	0.159753
1445929_at	16526	7794	Pdcd5	programmed cell death 5	Chr1: 189.273096	5.80681	13.4	Chr16: 69.802723	-0.478084	31	0.00588328	0.317001	-0.437043	0.0255804
1440136_at	75079	34825	Zfp509	zinc finger protein 509	Chr5: 38.198000	6.71645	13.4	Chr2: 5.653007	0.478084	31	0.00588338	0	0.240769	0.236082
1439202_at	226418	13176	9930028C20Rik	RIKEN cDNA 9930028C20 gene	Chr1: 130.716795	7.33042	12.8	Chr6: 115.529332	-0.477928	31	0.00590256	0	0	1
1450142_a_at	170720	11469	Card14	caspase recruitment domain family, member 14	Chr11: 119.344613	8.08155	10.6	Chr16: 31.598031	-0.477926	31	0.00590282	0	-0.158061	0.440598
1441364_at	14463	1551	Gata4	GATA binding protein 4	Chr14: 63.222074	6.06474	15.5	Chr2: 168.436299	-0.477914	31	0.00590434	0.251177	-0.228448	0.261651
1437769_at	13859	31881	Eps15-rs	epidermal growth factor receptor pathway substrate 15, related sequence	Chr8: 72.363919	8.46668	9.3	Chr6: 24.108037	0.477824	31	0.00591549	0.490732	0	1
1445749_at			1300012C15Rik	ESTs	Chr5: 34.394010	6.40929	9.6	Chr1: 184.880370	0.477817	31	0.00591636	0	0	1
1458223_at	17248	1794	Mdm4	transformed mouse 3T3 cell double minute 4	Chr1: 132.991685	8.14023	9.2	Chr16: 73.747956	0.477805	31	0.0059178	0.357808	0.735688	1.84697e-05
1422973_a_at	21835	2441	Thrsp	thyroid hormone responsive SPOT14 homolog	Chr7: 97.417037	7.82274	8	Chr19: 52.202029	-0.477755	31	0.005924	0.361207	-0.257877	0.203412
1456001_at	66344	79583	2310007F04Rik	RIKEN cDNA 2310007F04 gene	Chr3: 92.925302	6.5401	10.4	Chr12: 27.822842	-0.477727	31	0.0059275	0	0	1
1421799_at	24111	4939	Uts2	urotensin 2	Chr4: 150.997210	6.48326	11.4	Chr11: 62.251912	-0.477651	31	0.00593686	0.257173	0.146896	0.473937
1437491_at	76895	9070	Bicd2	bicaudal D homolog 2 (dynein-mediated, minus end-directed motility along microtubules)	Chr13: 49.384574	7.16513	8.9	Chr3: 8.903411	0.477591	31	0.00594444	0.357709	0.262587	0.194986
1433220_at	229317	5969	D3Ertd194e	DNA segment, Chr 3, ERATO Doi 194, expressed	Chr3: 58.527523	5.72852	11.3	Chr11: 62.251912	-0.477501	31	0.00595564	0.304247	0	1
1420804_s_at	17474	7844	Clec4d	C-type lectin domain family 4, member d	Chr6: 123.270314	7.05335	9.3	Chr6: 17.630009	-0.47735	31	0.00597444	0.357551	0.674822	0.000155956
1441417_at	16430	40617	Itm1	integral membrane protein 1	Chr9: 36.762909	6.44187	8.5	Chr17: 76.884650	0.477089	31	0.00600711	0.414589	0	1
1441953_at	71069	18414	4933409N07Rik	RIKEN cDNA 4933409N07 gene	Chr8: 47.191548	6.26919	10	Chr13: 112.636263	-0.476871	31	0.00603451	0	0	1
1430942_at	98193	56725	Dcaf8	DDB1 and CUL4 associated factor 8	Chr1: 172.185147	9.55877	10.9	Chr1: 170.535283	0.476867	31	0.00603504	0	0	1
1441932_at	19266	88669	Ptprd	protein tyrosine phosphatase, receptor type, D	Chr4: 76.136105	5.75545	9	Chr12: 44.725242	0.4768	31	0.0060434	0.497047	-0.361808	0.0693359
1438738_at	227197	3670	Ndufs1	NADH dehydrogenase (ubiquinone) Fe-S protein 1	Chr1: 63.118945	7.51487	9.8	Chr14: 49.074404	0.476673	31	0.00605953	0.233468	0.011849	0.954188
1423214_at	54712	4211	Plxnc1	plexin C1	Chr10: 94.798041	7.85032	15.5	Chr2: 30.440966	0.476579	31	0.00607136	0.531083	0.500166	0.00926656
1433019_at	207259	17070	Zbtb36	zinc finger and BTB domain containing 36	Chr18: 76.060040	7.71813	7.6	Chr18: 39.042559	-0.476352	31	0.00610017	0	0	1
1419859_at			Taf13	Mus musculus transcribed sequences	Chr4: 88.399617	5.63758	8.7	Chr12: 26.034772	0.476301	31	0.00610673	0	-0.0578255	0.779027
1443140_at	319908		D030005H02Rik	RIKEN cDNA D030005H02 gene	Chr14: 53.811012	5.58429	8.7	Chr9: 118.000000	-0.476223	31	0.00611662	0	0	1
1443877_a_at	192786	22968	Rapgef6	Rap guanine nucleotide exchange factor (GEF) 6	Chr11: 54.642710	12.4105	9.6	Chr9: 94.904747	0.475836	31	0.00616605	0.597912	0.793654	1.31327e-06
1431969_at	74852		4930402D18Rik	RIKEN cDNA 4930402D18 gene	Chr15: 60.927961	6.74206	8.5	Chr2: 33.606958	-0.47559	31	0.00619773	0	0	1
1452643_at	252973	32616	Tcfcp2l3	transcription factor CP2-like 3	Chr15: 37.360812	8.16568	13.7	Chr6: 144.053714	-0.47542	31	0.00621966	0.403057	0	1
1434379_at	17122	4712	Mxd4	Max dimerization protein 4	Chr5: 34.174107	9.23558	10.5	Chr19: 40.410259	-0.475416	31	0.00622014	0.440091	-0.0397457	0.847137
1456566_x_at	56275	4614	Rbm14	RNA binding motif protein 14	Chr19: 4.800931	11.7305	13.2	Chr5: 146.723550	-0.475375	31	0.00622552	0.397556	0.542785	0.00416895
1460592_at	13821		Epb4.1l1	erythrocyte protein band 4.1-like 1	Chr2: 156.540489	7.71242	13.1	Chr12: 51.647704	-0.475264	31	0.00623977	0.383496	-0.523177	0.00609656
1438134_at	18526		Pcdh10	protocadherin 10	Chr3: 45.423168	5.67061	11.5	Chr14: 103.565148	0.475238	31	0.00624322	0.408642	-0.129589	0.528074
1455971_at	72661	121421	2810032E02Rik	RIKEN cDNA 2810032E02	Chr14: 76.539906	7.80368	10	Chr3: 8.903411	-0.474984	31	0.00627619	0	-0.250247	0.217579
1433048_at			4933428L01Rik	RIKEN cDNA 4933428L01 gene	Chr15: 43.700554	6.5241	12.7	Chr6: 91.706864	0.474976	31	0.00627719	0	0	1
1454719_at	279766	8175	Rhbdd3	rhomboid domain containing 3	Chr11: 5.105454	7.74194	8.9	Chr12: 113.150245	-0.474888	31	0.00628866	0.337587	-0.397149	0.0445408
1421054_at	57258	10733	Xpo4	exportin 4	Chr14: 57.582276	8.17439	9.4	Chr9: 85.182730	0.474881	31	0.00628965	0.447635	-0.0590595	0.77443
1422035_at	20707		Serpinb9c	serine (or cysteine) proteinase inhibitor, clade B, member 9c	Chr13: 33.150247	6.29794	7.9	ChrX: 115.523745	-0.474784	31	0.00630225	0	-0.322708	0.107851
1434272_at	231207	17995	Cpeb2	cytoplasmic polyadenylation element binding protein 2	Chr5: 43.289279	8.76139	12.1	Chr5: 117.810543	-0.474782	31	0.00630253	0.333895	-0.170496	0.404997
1430647_at	75786	8844	4930432B04Rik	RIKEN cDNA 4930432B04 gene	Chr2: 91.564570	6.65671	8.3	Chr1: 32.343834	0.474535	31	0.00633483	0.39337	0	1
1451747_a_at	67526	37953	Apg12	autophagy related 12	Chr18: 46.732550	10.201	8.9	Chr5: 72.319839	0.47452	31	0.00633682	0.320662	0	1
1427982_s_at	319565	56700	Syne2	synaptic nuclear envelope 2	Chr12: 76.110344	8.86158	13.2	Chr7: 70.164957	0.474474	31	0.00634292	0.456041	-0.381545	0.0544424
1450932_s_at	105445	41026	Dock9	dedicator of cytokinesis 9	Chr14: 121.542425	9.31229	11.4	Chr3: 157.519787	0.474456	31	0.00634525	0.378732	-0.242355	0.232915
1445009_at	77031	75041	Slc9a8	solute carrier family 9 (sodium/hydrogen exchanger), member 8	Chr2: 167.434155	8.65506	10	Chr17: 87.195981	-0.474066	31	0.00639664	0.229525	-0.0418848	0.839013
1459322_at			9430081I23Rik	12 days embryo embryonic body between diaphragm region and neck cDNA, RIKEN full-length enriched library, clone:9430092B11 product:unknown EST, full insert sequence.	Chr12: 75.869857	6.36445	10.3	Chr2: 24.971752	0.474001	31	0.00640532	0	0	1
1417004_at	22088	4584	Tsg101	tumor susceptibility gene 101	Chr7: 46.889583	9.94319	14.9	Chr13: 115.551768	0.473942	31	0.00641306	0.495122	-0.340762	0.0884718
1457746_at	69232	9803	Qrich1	glutamine-rich 1	Chr9: 108.526752	10.256	15.7	Chr1: 85.944096	0.473923	31	0.00641563	0	0.0680487	0.741173
1426852_x_at	18133	1884	Nov	nephroblastoma overexpressed (small secreted cysteine-rich protein CCN family member, insulin-like growth factor-binding protein 9)	Chr15: 54.753205	6.11061	12.3	Chr9: 35.635460	0.473917	31	0.0064164	0.412688	0.0190279	0.926491
1439972_at	75320	10240	Etnk1	ethanolamine kinase 1	Chr6: 143.189110	9.50897	10.9	Chr1: 78.932505	0.473908	31	0.00641765	0	0.085717	0.677158
1418026_at	26909	31352	Exo1	exonuclease 1	Chr1: 175.905794	6.12548	13.3	Chr2: 103.450499	-0.473868	31	0.00642294	0.252109	0.392491	0.0473344
1454579_at	71897	12419	Lypd6b	LY6/PLAUR domain containing 6B	Chr2: 49.860886	7.76732	9.3	Chr7: 29.352645	-0.473843	31	0.00642625	0	0	1
1420258_at	381827		Rpl7	Mus musculus, Similar to ribosomal protein L7, clone MGC:58373 IMAGE:6771135, mRNA, complete cds	Chr6: 145.392024	6.12203	12.7	Chr15: 72.500609	0.473818	31	0.0064296	0	0.336366	0.0929288
1450018_s_at	67554	57046	Slc25a30	solute carrier family 25, member 30	Chr14: 75.761092	9.45274	10.4	Chr6: 121.555549	0.473601	31	0.0064584	0.19641	-0.285592	0.157281
1432909_at	71113		4933424H11Rik	RIKEN cDNA 4933424H11 gene	Chr3: 128.699575	5.58719	9	Chr2: 170.206904	0.473508	31	0.00647088	0	0	1
1444123_at	110593	40822	Prdm2	PR domain containing 2, with ZNF domain	Chr4: 143.107463	6.59758	12.3	Chr5: 13.468933	-0.473457	31	0.00647768	0.388801	0.485821	0.0118643
1422295_at	17251	23306	Mds1	myelodysplasia syndrome 1 homolog (human)	Chr3: 30.236646	6.44077	11.3	Chr6: 122.825904	-0.47345	31	0.00647868	0	-0.347787	0.0816875
1453821_at	67768	5637	N6amt1	N-6 adenine-specific DNA methyltransferase 1	Chr16: 87.367490	9.72945	12	Chr7: 67.469060	0.473305	31	0.00649807	0.411043	-0.251978	0.214308
1430992_s_at	67006	36436	Cisd2	CDGSH iron sulfur domain 2	Chr3: 135.407040	6.34219	21.3	Chr15: 93.021696	-0.473053	31	0.00653189	0.249848	0.0756172	0.713517
1451859_at	16700		Krtap6-1	keratin associated protein 6-1	Chr16: 89.031941	5.96368	10.7	Chr2: 165.782727	0.472972	31	0.00654277	0	0.11314	0.582111
1455145_at	279653	18916	Pcdh19	protocadherin 19	ChrX: 133.582935	6.54668	14.7	Chr2: 24.971752	0.472876	31	0.00655571	0.26349	-0.393791	0.0465413
1419279_at	18718	37995	Pip5k2a	phosphatidylinositol-4-phosphate 5-kinase, type II, alpha (schizophrenia candidate)	Chr2: 18.843033	11.0302	9.9	Chr15: 101.561023	-0.472867	31	0.00655699	0.460376	0.617738	0.000772263
1428591_at	66853	10687	Pnpla2	patatin-like phospholipase domain containing 2	Chr7: 141.460159	6.71129	7	Chr14: 89.126004	0.472758	31	0.00657166	0.233692	-0.17328	0.397256
1447153_x_at	29869	5891	Ulk2	Unc-51 like kinase 2 (serine/threonine-protein kinase, endocytosis, neurite growth)	Chr11: 61.822235	6.37213	12	Chr5: 76.145896	0.472717	31	0.00657732	0.382885	-0.190049	0.352414
AFFX-DapX-3_at			AFFX-DapX-3	Affymetrix bacterial DapX gene control probe set	ChrZ: 1.000000	5.84929	8.2	Chr1: 109.064274	0.472677	31	0.00658268	0	0	1
1454528_at	70508	10634	Bbx	bobby sox homolog (Drosophila)	Chr16: 50.329759	5.78816	9.3	Chr4: 88.951728	0.472352	31	0.00662681	0.392976	0.0510731	0.804307
1445959_at			C630024K23Rik	ESTs	Chr3: 69.863567	5.94739	13.5	Chr17: 21.690414	-0.472344	31	0.00662793	0	0	1
1456167_at			Phf19	PHD finger protein 19	Chr1: 34.633664	8.58658	9.5	Chr8: 121.000000	-0.472331	31	0.00662978	0	0.444611	0.0228619
1441583_at			C80925	C80925 EST	Chr17: 52.014203	6.42755	8.4	Chr17: 53.538507	0.472314	31	0.00663201	0	0	1
1424757_at	235044	11229	Plppr2	phospholipid phosphatase related 2	Chr9: 21.948313	7.88171	9.6	Chr18: 74.736175	-0.47223	31	0.00664347	0.256837	0	1
1422991_at	18707	3686	Pik3cd	phosphatidylinositol 3-kinase catalytic delta polypeptide (p110D)	Chr4: 149.651771	7.04274	9.8	Chr15: 96.200659	0.472221	31	0.00664468	0.390938	0.869496	8.14665e-09
1429862_at	329502	65339	2310026J01Rik	RIKEN cDNA 2310026J01 gene	Chr2: 120.166471	6.41565	9.6	Chr1: 85.791403	-0.472054	31	0.00666759	0	0	1
1415830_at	26429	37636	Orc5l	origin recognition complex, subunit 5-like	Chr5: 22.486578	10.7742	7.6	Chr5: 60.395773	0.472013	31	0.00667323	0.410784	0.328249	0.101597
1430933_at			5730433K22Rik	RIKEN cDNA 5730433K22 gene	Chr6: 100.568346	6.31442	8.1	Chr18: 49.031661	0.471952	31	0.00668163	0	0	1
1457041_at	69434		1700026B20Rik	small nucleolar RNA host gene (non-protein coding) 10 (similar to human small Cajal body-specific RNA 13_	Chr12: 105.030533	8.30539	10.6	Chr14: 33.796070	0.471943	31	0.00668287	0	0	1
1437801_at	21761	86043	Morf4l1	mortality factor 4 like 1	Chr9: 90.092082	11.0025	11.7	Chr6: 49.309149	-0.471766	31	0.0067071	0.427976	-0.0238755	0.907835
1418631_at	22214	103894	Ube2h	ubiquitin-conjugating enzyme E2H	Chr6: 30.213096	11.4343	16.9	Chr12: 51.647704	-0.471566	31	0.00673475	0.287697	0.335088	0.0942556
1440351_at	11798	901	Xiap	X-linked inhibitor of apoptosis	ChrX: 42.075574	7.74984	9.1	Chr1: 85.944096	0.471522	31	0.00674085	0.393681	-0.388689	0.0497151
1446014_at	108937		2900057K09Rik	RIKEN cDNA 2900057K09 gene	Chr14: 33.375133	8.95684	11	Chr1: 78.940498	0.47136	31	0.00676317	0	0	1
1446690_at	73283		A530058N18Rik	1700036G14Rik (AK052923 embryonic heart EST)	Chr3: 85.342814	5.97477	12.8	Chr5: 76.145896	0.471247	31	0.00677885	0	-0.0229819	0.91127
1443371_at			LOC233987	ESTs	Chr4: 83.718022	6.12877	12.5	Chr11: 95.628101	0.471171	31	0.00678943	0	0	1
1454922_at	103784	16321	AI553587	expressed sequence AI553587	Chr11: 17.233259	10.5135	8.5	Chr6: 94.859233	0.471055	31	0.00680558	0	0	1
1429495_at	66910	12052	Tmem107	transmembrane protein 107 (central areolar choroidal dystrophy candidate)	Chr11: 69.072506	6.62855	9.5	Chr13: 105.184837	-0.471041	31	0.0068076	0	-0.154189	0.452013
1424578_at	215705	34835	Arrdc1	arrestin domain containing 1	Chr2: 24.925415	11.0096	11.3	Chr2: 24.675851	-0.471002	31	0.00681298	0	0.350891	0.078819
1429767_at	67206		2810013P06Rik	RIKEN cDNA 2810013P06 gene	Chr8: 123.044039	8.59942	12.1	Chr11: 36.820136	0.470998	31	0.00681357	0	0	1
1444581_at	19387	55700	Rangap1	RAN GTPase activating protein 1	Chr15: 81.729356	7.86174	8.3	Chr12: 16.828469	-0.470865	31	0.00683216	0.536629	0.399377	0.043251
1429673_at	76117	41271	Arhgap15	Rho GTPase activating protein 15	Chr2: 43.996010	10.2519	10.3	Chr11: 50.383261	0.470855	31	0.00683362	0.362132	0.890888	1.06588e-09
1456754_at	78287	41477	Zfyve20	zinc finger, FYVE domain containing 20	Chr6: 92.187627	9.06865	16.3	Chr1: 85.944096	0.470827	31	0.00683751	0	-0.359049	0.071645
1446570_at	84441		Maml2	mastermind-like 2	Chr9: 13.653338	9.22403	19	Chr1: 78.940498	0.470724	31	0.00685197	0	0.279888	0.166106
1450585_at	57254	10480	Tas2r119	taste receptor, type 2, member 119	Chr15: 32.177701	6.1761	8	Chr5: 141.222149	0.470624	31	0.0068659	0	0.252613	0.213116
1422298_at	71386		Krtap28-13	keratin associated protein 28-13	Chr1: 83.061404	5.97477	8.4	Chr15: 45.270954	0.470526	31	0.00687975	0	0	1
1445899_at	106484		AA409289	expressed sequence AA409289	Chr17: 27.759640	8.69213	10.1	Chr1: 85.944096	0.470519	31	0.00688075	0	0	1
1434391_at	52443	32294	Mrpl48	mitochondrial ribosomal protein L48	Chr7: 100.580482	10.7883	10.4	Chr11: 35.687788	0.470466	31	0.00688821	0	-0.194956	0.339883
1423808_at	216853	9995	BC021790	cDNA sequence BC021790	Chr11: 69.562156	8.1711	13	Chr4: 82.542317	0.470353	31	0.00690402	0.196246	0	1
1416148_at	114128	10182	Laptm4b	lysosomal-associated protein transmembrane 4B	Chr15: 34.283758	8.239	14.1	Chr7: 66.068226	-0.470241	31	0.00691983	0.460028	-0.635608	0.00048425
1430907_at	67585		4930455J16Rik	RIKEN cDNA 4930455J16 gene	Chr13: 58.741147	6.13003	13.1	Chr1: 46.908195	0.470216	31	0.0069234	0	0	1
1434822_at	223828	9533	Pphln1	periphilin 1	Chr15: 93.490929	9.8759	46.8	Chr15: 94.266750	0.470143	31	0.00693367	0.322927	0.349468	0.0801247
1452097_a_at	235584	1468	Dusp7	dual specificity phosphatase 7	Chr9: 106.374967	8.87361	11.9	Chr7: 70.164957	0.469964	31	0.00695911	0.304907	-0.0303675	0.882925
1429698_at	208595	5073	Mterf	mitochondrial transcription termination factor	Chr5: 4.197052	10.1531	9.5	Chr11: 50.373829	0.469796	31	0.00698301	0.28159	0.710868	4.70059e-05
1436333_a_at	104015	48252	Synj1	synaptojanin 1 (synaptic inositol-1,4,5-trisphosphate 5- phosphatase 1)	Chr16: 90.937154	10.3684	11.5	Chr6: 17.630009	0.469643	31	0.00700484	0.309607	-0.179009	0.381587
1452555_at			Tpmt-ps	thiopurine methyltransferase pseudogene	Chr6: 65.328607	5.88061	8.4	Chr2: 55.092420	0.469603	31	0.00701049	0	0	1
1423797_at	78894	11322	Aacs	acetoacetyl-CoA synthetase	Chr5: 125.516841	8.38184	9.6	Chr6: 24.108037	0.469485	31	0.00702745	0.386867	-0.168445	0.410756
1426427_at	319953	8174	Ttll1	tubulin tyrosine ligase-like 1	Chr15: 83.489466	7.53116	9.6	Chr16: 51.051146	0.469383	31	0.00704201	0.209568	-0.221019	0.277903
1450532_at	67859	12200	C9orf169	human Chr 9 open reading frame 169	Chr2: 25.239065	7.95003	10.4	Chr12: 26.034772	-0.469329	31	0.0070498	0	-0.136543	0.505975
1437925_at	67109	18983	2210018M03Rik	RIKEN cDNA 2210018M03 gene	Chr7: 6.131918	6.62074	11.1	Chr2: 14.395051	0.469323	31	0.00705071	0	0	1
1454972_at	16467	13206	Atcay	ataxia, cerebellar, Cayman type (caytaxin)	Chr10: 81.204670	8.37923	10.1	Chr6: 105.808926	-0.469093	31	0.0070838	0.346688	-0.181869	0.373899
1433104_at	67049	11339	Pus3	pseudouridine synthase 3	Chr9: 35.560257	8.54281	10.6	Chr10: 102.375390	0.469047	31	0.00709039	0.426073	0.403943	0.040701
1452842_at	75482	50045	Hspb9	heat shock protein, alpha-crystallin-related, B9 (testis expressed)	Chr11: 100.714016	6.63574	11.7	Chr9: 113.150009	-0.469042	31	0.00709113	0.168654	-0.0804745	0.695949
1451862_a_at	18646	3698	Prf1	perforin 1 (pore forming protein)	Chr10: 61.303461	9.7871	18.8	Chr1: 85.944096	0.46897	31	0.00710143	0.226913	0.695735	7.9398e-05
1451775_s_at	16164	1198	Il13ra1	interleukin 13 receptor, alpha 1	ChrX: 36.152050	6.21868	17.6	Chr11: 33.490349	-0.468954	31	0.0071038	0.346783	-0.0623794	0.762099
1449253_at	140557	13786	Smc1l2	SMC (structural maintenace of chromosomes 1)-like 2 (S. cerevisiae)	Chr15: 85.064907	7.10477	7.8	Chr9: 3.400000	-0.468945	31	0.00710508	0.247433	0	1
1430650_at	59057	5068	Zfp191	zinc finger protein 191	Chr18: 24.010167	7.78403	11.6	Chr6: 111.272399	-0.468854	31	0.00711833	0.437681	-0.450998	0.0207545
1450059_at	60534	3402	Fancg	Fanconi anemia complementation group G	Chr4: 43.002799	7.80432	16.2	Chr8: 85.923280	-0.468836	31	0.00712089	0.317027	0.0802146	0.696885
1432764_at	71050		4933404I11Rik	RIKEN cDNA 4933404I11 gene	Chr7: 40.268782	6.31371	14	Chr11: 104.670154	-0.468661	31	0.00714627	0	0	1
1435356_at	213499	16234	Fbxo42	F box protein 42	Chr4: 141.203480	10.2649	12	Chr18: 35.812661	-0.468638	31	0.00714956	0	0.645263	0.000371739
1431946_a_at	56846	10992	Apba2bp	amyloid beta (A4) precursor protein-binding, family A, member 1 binding protein	Chr2: 154.544702	6.66335	11.5	Chr18: 28.108368	-0.468522	31	0.00716641	0.362995	-0.131511	0.521919
1457479_at	22596	40681	Xrcc5	X-ray repair complementing defective repair in Chinese hamster cells 5	Chr1: 72.369045	9.6269	14.5	Chr1: 88.349769	0.468519	31	0.00716682	0.260929	-0.163829	0.42388
1459704_at	56354	68306	Dnajc7	DnaJ (Hsp40) homolog, subfamily C, member 7	Chr11: 100.586523	9.50158	11	Chr1: 83.925989	0.46838	31	0.00718708	0.213195	0.401122	0.0422619
1450723_at	16392	1661	Isl1	ISL1 transcription factor, LIM/homeodomain (islet 1)	Chr13: 116.298303	6.08577	11.7	Chr7: 70.164957	0.468354	31	0.00719089	0.324999	-0.0595467	0.772617
1431388_at	67973	4229	Mphosph10	M-phase phosphoprotein 10 (U3 small nucleolar ribonucleoprotein)	Chr7: 64.388054	7.99248	14	Chr7: 59.986065	0.468316	31	0.00719651	0	0.0160979	0.937787
1460220_a_at	12977	7282	Csf1	colony stimulating factor 1 (macrophage)	Chr3: 107.741344	8.06674	9.4	Chr11: 50.745266	-0.468245	31	0.00720692	0.227369	0.213105	0.295907
1436979_x_at	56275	4614	Rbm14	RNA binding motif protein 14	Chr19: 4.800953	12.1627	11.9	Chr13: 112.636263	-0.468176	31	0.00721692	0.397556	0.542785	0.00416895
1457322_at	12262	32020	C1qg	complement component 1, q subcomponent, gamma polypeptide	Chr4: 136.889188	6.3541	8.4	Chr15: 54.578200	-0.46788	31	0.00726043	0.383658	0.435627	0.0261168
1418668_at	117147	24930	Bucs1	butyryl Coenzyme A synthetase 1	Chr7: 119.660569	6.25397	11.8	Chr2: 17.948720	0.467806	31	0.0072713	0.293872	0	1
1438662_at	73010	18420	Gpr22	G protein-coupled receptor 22	Chr4: 153.373916	6.32535	12.5	Chr1: 171.051732	-0.467664	31	0.0072922	0.326091	-0.291136	0.149028
1450387_s_at	11639	100316	Ak3l1	adenylate kinase 3 alpha-like 1	Chr4: 101.466519	6.73484	9.4	Chr4: 88.045738	-0.467598	31	0.00730201	0.35729	-0.484992	0.0120313
1450757_at	12552	1361	Cdh11	cadherin 11	Chr8: 102.633729	5.69942	7.9	ChrX: 153.533292	-0.467549	31	0.0073093	0.508889	-0.150169	0.464033
1427989_at	110542	10746	Amhr2	anti-Mullerian hormone type 2 receptor	Chr15: 102.452857	6.86242	9.6	Chr5: 113.315727	-0.467396	31	0.00733192	0.230457	-0.249506	0.21899
1441933_x_at	239827	80243	F630022B06Rik	RIKEN cDNA F630022B06 gene	Chr16: 31.945899	7.66119	11.3	Chr19: 44.191429	-0.467366	31	0.00733644	0	0	1
1443213_at	227835	32590	Gtdc1	glycosyltransferase-like domain containing 1	Chr2: 44.787284	7.49587	7.8	Chr15: 97.576270	-0.467348	31	0.00733905	0	-0.0694592	0.735994
1458685_at	56784	84805	Garnl1	GTPase activating RANGAP domain-like 1	Chr12: 55.747187	7.06881	12.1	Chr5: 33.529528	0.467255	31	0.00735279	0.275186	0.152059	0.458361
1460613_x_at	14599	47932	Gh	growth hormone	Chr11: 106.300404	6.54752	15.1	Chr2: 58.009356	0.467095	31	0.00737671	0.208715	0.461445	0.0176505
1447744_s_at	73558		1700110K17Rik	RIKEN cDNA 1700110K17 gene	Chr9: 40.343397	8.42313	12.7	Chr11: 56.716831	-0.466921	31	0.0074026	0	0	1
1447776_x_at	19346	55697	Rab6	RAB6, member RAS oncogene family	Chr7: 100.640102	10.6937	32.3	Chr7: 100.081080	0.466676	31	0.00743946	0.431751	-0.567396	0.00250291
1429010_at	20637	20672	Snrp70	U1 small nuclear ribonucleoprotein polypeptide A	Chr7: 45.380806	9.11997	19	Chr2: 103.450499	0.46661	31	0.00744924	0.473881	0.132384	0.519136
1439351_at	213006	45419	A930031D07Rik	RIKEN cDNA A930031D07 gene	Chr1: 132.065817	6.25019	14.9	Chr2: 25.871175	-0.466543	31	0.00745942	0	0	1
1426179_a_at	65960	10774	Twsg1	twisted gastrulation homolog 1	Chr17: 65.926359	6.40819	13.5	Chr10: 72.780330	0.4663	31	0.00749607	0.324541	-0.208619	0.30643
1420271_at			AV304639	Mus musculus transcribed sequences	Chr2: 119.042091	5.63558	17.7	Chr2: 73.295052	-0.466266	31	0.00750113	0	0	1
1421131_a_at	56707	81873	Zfp111	zinc finger protein 111	Chr7: 24.197718	7.45013	13.9	Chr19: 51.166199	-0.466149	31	0.00751889	0	0.128767	0.530718
1450826_a_at	20210	81819	Saa3	serum amyloid A 3	Chr7: 46.712019	8.34819	9.7	Chr10: 103.562216	-0.466049	31	0.00753404	0.37557	0.0808358	0.694648
1455969_at	214254	10109	Nudt15	nudix (nucleoside diphosphate linked moiety X)-type motif 15	Chr14: 73.519745	8.40432	18.1	Chr1: 170.535283	0.465987	31	0.00754354	0.235163	0.341496	0.0877444
1426967_at	12005	2614	Axin1	axin1	Chr17: 26.188017	7.64755	8.5	Chr1: 178.156680	0.465949	31	0.00754924	0.359397	0.415528	0.0347629
1416231_at	234729	6528	Vac14	Vac14 homolog (S. cerevisiae)	Chr8: 110.719867	8.3401	11.4	Chr7: 67.469060	0.465934	31	0.00755149	0.35755	-0.111218	0.588582
1442544_at	380794		Ighg	immunoglobulin heavy chain (gamma polypeptide)	Chr12: 113.325313	6.43655	9.8	Chr11: 82.178599	-0.465794	31	0.00757287	0.285675	0.758448	7.13583e-06
1453554_a_at	74320	56807	Wdr33	WD repeat domain 33	Chr18: 31.829268	9.70952	14.6	Chr12: 36.689834	0.465657	31	0.00759379	0.342271	0.0417367	0.839575
1417933_at	16012	1641	Igfbp6	insulin-like growth factor binding protein 6	Chr15: 102.147860	6.94365	10.5	Chr13: 55.946904	-0.465616	31	0.00760004	0.375685	-0.153796	0.453183
1423806_at	101861	69427	2610034N24Rik	RIKEN cDNA 2610034N24 gene	Chr7: 97.535220	9.57655	25.4	Chr7: 104.149021	-0.465428	31	0.00762879	0	0	1
1425933_a_at	76952	8158	Nt5c2	5'-nucleotidase, cytosolic II	Chr19: 46.889826	8.51035	9.8	Chr6: 147.652323	0.465403	31	0.00763258	0	0.0258034	0.900427
1418967_a_at	64213	10185	St7	suppression of tumorigenicity 7	Chr6: 17.930774	7.66506	14.6	Chr6: 17.630009	0.465271	31	0.00765294	0.37031	0.0818762	0.690907
1440770_at	12043	527	Bcl2	B-cell leukemia/lymphoma 2	Chr1: 106.710370	12.4195	12.3	Chr7: 104.149021	0.46505	31	0.00768702	0.254373	0.510143	0.00775518
1444670_at	69726	41491	Smyd3	SET and MYND domain containing 3	Chr1: 179.237398	9.10532	13.2	Chr1: 170.949421	0.464992	31	0.00769592	0.414364	-0.17712	0.386713
1419848_x_at	170743	75060	Tlr7	toll-like receptor 7	ChrX: 167.317693	7.13765	12.3	Chr8: 25.520489	-0.464934	31	0.0077049	0.24172	0.787381	1.81644e-06
1418423_s_at	20709	69093	Serpinb9e	serine (or cysteine) proteinase inhibitor, clade B, member 9f	Chr13: 33.260257	5.90481	11.6	Chr18: 28.296684	0.464839	31	0.00771964	0	0.0669655	0.745158
1445649_x_at	77264	3723	Zfp142	zinc finger protein 142	Chr1: 74.566578	7.27284	12.8	Chr4: 3.390023	-0.46476	31	0.00773184	0	0.540512	0.00436185
1428046_a_at	22764	2561	Zfx	zinc finger protein X-linked	ChrX: 94.098441	8.12768	12.1	Chr5: 107.072667	0.464708	31	0.0077399	0.351968	0.484974	0.0120349
1458134_at	14874	7747	Gstz1	glutathione transferase zeta 1 (maleylacetoacetate isomerase)	Chr12: 87.153019	6.64655	8	Chr17: 76.884650	0.464629	31	0.00775218	0.303638	-0.36336	0.0680614
1435528_at	67839	16987	Card9	caspase recruitment domain family, member 9	Chr2: 26.348179	9.00552	13.6	Chr2: 26.367718	-0.464581	31	0.00775968	0.439782	0.537426	0.00463562
1433483_s_at	97402		C86187	expressed sequence C86187	Chr7: 46.967799	6.23987	10.3	Chr5: 117.810543	-0.464562	31	0.00776256	0	0	1
1436799_at	239188	56793	Enox1	ecto-NOX disulfide-thiol exchanger 1	Chr14: 77.721175	5.47777	8.1	Chr16: 97.578264	0.464551	31	0.00776438	0.262489	-0.29697	0.140683
1433755_at	71148	10861	Mier1	mesoderm induction early response 1	Chr4: 103.165173	11.4768	9.3	Chr15: 83.096920	-0.464433	31	0.00778273	0.377429	0.619225	0.000743655
1460380_at	13511	1464	Dsg2	desmoglein 2 (calcium-binding transmembrane glycoprotein, arrhythmogenic right ventricular dysplasia, familial 10)	Chr18: 20.602254	7.15845	10.5	Chr6: 144.053714	-0.464387	31	0.00778994	0.398551	-0.184054	0.368087
1426673_at	12560	20425	Cdh3	cadherin 3	Chr8: 106.555555	8.06755	9.1	Chr9: 3.400000	-0.464287	31	0.00780543	0.417541	-0.036651	0.858918
1430795_at	74746		5830407F19Rik	RIKEN cDNA 5830407F19 gene	Chr2: 122.098609	6.46532	7.9	Chr5: 23.184735	0.464277	31	0.00780702	0	0	1
1433779_at	319996	16310	Casc4	cancer susceptibility candidate 4	Chr2: 121.935334	8.21403	12.9	Chr15: 3.236252	-0.464127	31	0.00783056	0	0.153275	0.454731
1430491_at	12181	6612	Bop1	block of proliferation 1	Chr15: 76.476048	9.47645	7.7	Chr5: 125.699278	0.464101	31	0.00783458	0.474563	0.208316	0.307147
1457284_at			BC054090	BC054090 CNS enriched	Chr17: 56.610364	7.05387	7.7	Chr8: 121.000000	0.463984	31	0.00785293	0	0	1
1455204_at	71795	8241	Pitpnc1	phosphatidylinositol transfer protein, cytoplasmic 1	Chr11: 107.208590	11.4989	11.8	Chr1: 78.940498	0.46393	31	0.00786152	0	-0.0907526	0.659284
1418525_at	18536	4518	Pcm1	pericentriolar material 1	Chr8: 41.332613	6.65052	28.4	Chr8: 39.960298	0.463676	31	0.00790157	0.31547	0.040102	0.845783
1421224_a_at	21410	396	Tcf2	transcription factor 2	Chr11: 83.889083	6.76265	12.4	Chr2: 102.660525	-0.463547	31	0.00792199	0.340238	-0.249366	0.219257
1439911_at	66875	32355	1200016B10Rik	RIKEN cDNA 1200016B10 gene	Chr1: 156.765688	5.91581	20	Chr1: 127.154464	0.4635	31	0.00792929	0	0.463431	0.0171062
1415941_s_at	100494	64373	AA407930	expressed sequence AA407930	Chr5: 139.471258	9.28065	15.6	Chr17: 51.734876	-0.463423	31	0.00794152	0.425281	0	1
1454446_at	75843		4930564B12Rik	RIKEN cDNA 4930564B12 gene	Chr12: 106.447868	7.31548	8.9	Chr6: 17.630009	-0.463414	31	0.007943	0	0	1
1457923_at			A930040J07	13 days embryo heart cDNA, RIKEN full-length enriched library, clone:D330009E12 product:unknown EST, full insert sequence.	Chr11: 103.130604	7.8219	11	Chr6: 105.808926	0.463361	31	0.00795137	0	0	1
1430767_a_at			4930543E12Rik	Mus musculus transcribed sequences	Chr7: 113.100209	5.83581	9.6	Chr2: 23.766163	-0.463308	31	0.00795976	0	0.0167949	0.935099
1441271_at	170718	5035	Idh3b	isocitrate dehydrogenase 3 (NAD+) beta	--	7.13506	12.2	Chr1: 170.535283	0.463266	31	0.0079665	0	-0.167206	0.414255
1457536_at	103978	3285	Gpc5	glypican 5	Chr14: 116.524772	5.57355	10.5	Chr19: 36.395869	-0.463186	31	0.00797919	0.301893	-0.130935	0.523761
1435332_at			Htr7	5-hydroxytryptamine (serotonin) receptor 7	Chr19: 35.958867	6.4671	13.6	Chr16: 34.308359	-0.463174	31	0.00798112	0	-0.150382	0.463391
1452360_a_at	214899	3419	Jarid1a	jumonji, AT rich interactive domain 1A (Rbbp2 like)	Chr6: 120.412336	9.79494	10.8	Chr17: 81.026330	0.46306	31	0.00799935	0.368071	0.685188	0.000112362
1424504_at	19334	10782	Rab22a	RAB22A, member RAS oncogene family	Chr2: 173.705081	8.09397	11.1	Chr1: 87.338838	0.462916	31	0.00802229	0.442908	0.135199	0.510209
1427424_at	207839	5218	Galnt6	UDP-N-acetyl-alpha-D-galactosamine:polypeptide N-acetylgalactosaminyltransferase 6	Chr15: 100.693032	8.00655	8.5	Chr18: 35.812661	0.462898	31	0.00802523	0.43706	0.127184	0.535823
1436379_at	70461	11248	2610312F20Rik	RIKEN cDNA 2610312F20 gene	Chr7: 80.586724	11.3445	18.9	Chr7: 74.522856	-0.462895	31	0.00802571	0.280256	0	1
1440165_at	19264	2126	Ptprc	protein tyrosine phosphatase, receptor type, C	Chr1: 138.172007	11.9708	16.6	Chr17: 76.884650	0.462677	31	0.00806071	0.278918	0.867635	9.55893e-09
1424187_at	67896	12206	2610001E17Rik	RIKEN cDNA 2610001E17 gene	Chr16: 45.095960	7.99987	8.8	Chr2: 33.606958	-0.462593	31	0.00807415	0.347187	0	1
1431949_at	75198		4930544F09Rik	RIKEN cDNA 4930544F09 gene	Chr15: 58.988367	6.50032	12	Chr2: 23.766163	0.462502	31	0.00808873	0	0	1
1434733_at	269209	49432	Stk36	serine/threonine kinase 36 (fused homolog, Drosophila)	Chr1: 74.636354	5.85877	15	Chr2: 17.898115	0.462472	31	0.00809367	0.348524	-0.296141	0.141847
1447415_at	218513		G630013P12Rik	ESTs	Chr13: 100.097038	7.59958	12.4	ChrX: 153.533292	0.462404	31	0.00810461	0	0	1
1460285_at	104099	1664	Itga9	integrin alpha 9	Chr9: 118.898355	7.11565	9.2	Chr1: 73.418156	-0.462387	31	0.00810731	0.535775	0.00927072	0.964149
1428614_at	52815	5536	Ldhd	lactate dehydrogenase D	Chr8: 111.625700	6.80097	13.7	Chr7: 67.469060	0.462376	31	0.00810913	0.368638	-0.443384	0.0232858
1447522_s_at	74493	11890	Tnks2	tankyrase, TRF1-interacting ankyrin-related ADP-ribose polymerase 2	Chr19: 36.893226	10.629	10.4	Chr11: 80.036498	0.462323	31	0.00811769	0.34291	0.352007	0.0778068
1459012_at			A730041O05Rik	RIKEN cDNA A730041O05 gene	Chr4: 16.165078	5.57358	8.7	Chr12: 28.738832	0.46213	31	0.00814896	0	0	1
1429916_at	68283	19280	9530077C05Rik	RIKEN cDNA 9530077C05 gene	Chr9: 22.424440	6.19339	16.1	Chr12: 45.663181	0.462062	31	0.0081599	0	0.0743423	0.718152
1436106_x_at	72315		2310015A05Rik	RIKEN cDNA 2310015A05 gene	Chr16: 17.650176	8.83568	11.4	Chr2: 30.440966	-0.462061	31	0.00816013	0	-0.190614	0.350956
1455112_at	71361	6862	Amid	apoptosis-inducing factor (AIF)-like mitochondrion-associated inducer of death	Chr10: 61.738083	6.58439	9.2	Chr17: 3.223874	-0.462046	31	0.0081625	0.302027	0	1
1430723_at	71365	56885	5430420P03Rik	RIKEN cDNA 5430420P03 gene	Chr10: 43.345925	7.16703	8.1	Chr3: 126.413660	-0.462032	31	0.00816477	0.339122	0	1
1423249_at	18087	122148	Nktr	natural killer tumor recognition sequence	Chr9: 121.744043	10.975	15.1	Chr1: 83.925989	0.461853	31	0.00819387	0.45514	0.294213	0.144583
1420408_a_at	20928	56521	Abcc9	ATP-binding cassette, sub-family C (CFTR/MRP), member 9	Chr6: 142.589210	5.58216	11.6	Chr5: 108.793864	-0.461765	31	0.00820831	0.212145	-0.160113	0.434611
1416260_a_at	56440	99716	Snx1	sorting nexin 1	Chr9: 66.088179	11.6196	7.9	Chr1: 88.137883	-0.461701	31	0.00821861	0.496398	0.185727	0.363672
1442055_at			LOC254559	non-coding sequence AI854517, human LOC254559	Chr7: 79.516300	8.34784	10.6	Chr9: 31.156625	-0.461658	31	0.00822572	0	0	1
1430130_at	71768	17651	1300015B04Rik	RIKEN cDNA 1300015B04 gene	Chr19: 10.664658	6.49642	9.4	Chr7: 68.539279	0.461652	31	0.00822664	0.228043	0	1
1426538_a_at	22059	460	Trp53	transformation related protein 53	Chr11: 69.588466	9.18742	13.7	Chr7: 70.164957	0.461641	31	0.00822852	0.195519	0.719521	3.43177e-05
1430217_at	74354	34923	4921528H16Rik	RIKEN cDNA 4921528H16 gene	Chr6: 34.133437	5.82935	9.1	Chr14: 89.511630	0.461564	31	0.00824106	0	0	1
1422738_at	18214	68505	Ddr2	discoidin domain receptor family, member 2	Chr1: 169.977667	7.95574	11.1	Chr14: 58.815293	-0.461493	31	0.00825264	0.438776	-0.016966	0.934439
1450420_at	20842	21191	Stag1	stromal antigen 1	Chr9: 100.957477	8.95587	12.4	Chr9: 105.556898	0.461473	31	0.00825601	0.207718	0.611724	0.000898016
1433369_at	71456		8430401P03Rik	RIKEN cDNA 8430401P03 gene	Chr10: 127.394753	6.63355	10.6	Chr11: 33.490349	0.461376	31	0.0082718	0	0	1
1443176_at	353282	82485	Sfmbt2	Scm-like with four mbt domains 2	Chr2: 10.438555	7.88945	13.9	Chr15: 100.632091	0.461314	31	0.00828198	0.316262	-0.218667	0.283178
1436537_at	320683	65318	Zfp629	zinc finger protein 629	Chr7: 127.607311	7.75003	13.3	Chr2: 42.674185	-0.461298	31	0.0082847	0	-0.150132	0.464145
1438841_s_at	11847	906	Arg2	arginase type II	Chr12: 79.155986	6.09368	13.8	ChrX: 153.551089	0.461253	31	0.00829203	0.284834	0.0810267	0.693961
1459467_at			AA986715	ESTs	Chr14: 24.235739	6.85861	11.3	Chr15: 89.576205	-0.461184	31	0.0083035	0	0	1
1429766_at			2810013P06Rik	RIKEN cDNA 2810013P06	Chr8: 123.043488	8.3749	11.8	Chr3: 4.365615	0.461129	31	0.00831243	0	0	1
1451852_at	236219	103918	LOC236219	2-cell-stage, variable group, member 1	ChrUn: 1.000000	7.27284	12	Chr5: 125.699278	0.46111	31	0.00831555	0	0	1
1442709_at	225207	9151	Zfp521	zinc finger protein 521	Chr18: 13.906139	5.83997	8.5	Chr2: 44.401772	0.461063	31	0.00832333	0.396329	-0.0601325	0.770439
1424065_at	192193	33836	Edem1	ER degradation enhancer, mannosidase alpha-like 1	Chr6: 108.852496	11.2538	11.5	Chr9: 94.904747	0.460965	31	0.0083396	0.3303	0.132361	0.519209
1447208_at	23966	8034	Odz4	odd Oz/ten-m homolog 4 (Drosophila)	Chr7: 96.811444	6.32768	10.8	Chr3: 9.082402	-0.460962	31	0.00834006	0.510766	-0.163102	0.425969
1447015_at	381686	73467	AW146299	expressed sequence AW146299	--	6.60371	12.1	Chr11: 50.383261	-0.460721	31	0.00838001	0.395931	-0.115461	0.574344
1451779_at	232491	11758	BC027061	cDNA sequence BC027061	Chr6: 142.359068	9.52039	7.9	Chr16: 23.467604	0.460627	31	0.00839552	0	0	1
1432455_a_at	18824	2003	Plpcd	proteolipid protein 2	Chr13: 27.575529	5.88516	9.8	Chr6: 101.847298	0.460561	31	0.00840653	0.387004	0	1
1455674_at	241627	38573	Wdr76	WD repeat domain 76	Chr2: 121.544273	7.95771	10.8	Chr17: 50.733344	-0.460516	31	0.00841402	0	0.849084	4.1725e-08
1457304_at	16468	31279	Jarid2	jumonji, AT rich interactive domain 2	Chr13: 44.756689	9.339	10.8	Chr6: 104.841608	0.460513	31	0.00841455	0.4094	-0.165728	0.418453
1415726_at	81702	82403	Ankrd17	ankyrin repeat domain protein 17	Chr5: 90.228756	11.1462	11.3	Chr5: 117.810543	-0.460455	31	0.00842413	0.291948	0.12713	0.535997
1441296_at	67976	36427	5730502D15Rik	RIKEN cDNA 5730502D15 gene	Chr15: 89.074413	8.31016	11.2	Chr13: 35.880750	-0.460407	31	0.00843219	0	0	1
1433156_at	70357	22824	Kcnip1	Kv channel-interacting protein 1	Chr11: 33.842594	7.87235	9.3	Chr6: 105.808926	-0.460317	31	0.00844722	0.214349	-0.335214	0.0941241
1457219_at	102098	32254	Arhgef18	Rho/Rac guanine nucleotide exchange factor (GEF) 18	Chr8: 3.450142	9.70565	11.3	Chr4: 88.045738	0.460256	31	0.00845746	0.465593	0.350387	0.0792792
1423117_at	80912	22830	Pum1	pumilio 1 (PUF family RNA-binding protein)	Chr4: 130.772661	9.51513	9.9	Chr3: 8.903411	0.460253	31	0.00845791	0.435636	-0.0547302	0.79059
1438033_at	11429	856	Aco2	aconitase 2, mitochondrial	Chr15: 81.816265	7.69945	8.2	Chr17: 81.622061	0.460156	31	0.00847407	0.215873	-0.299843	0.136698
1436557_at	223915	27875	Krt73	keratin 73 (type 2, inner root sheath of hair follicle)	Chr15: 101.793412	6.80674	9.7	Chr4: 125.588387	-0.460145	31	0.00847591	0	0.0208762	0.919373
1458770_at	52100		D11Ertd4e	DNA segment, Chr 11, ERATO Doi 4, expressed	Chr11: 112.187193	7.279	9.8	Chr5: 107.072667	-0.460108	31	0.00848215	0	0	1
1417476_at	30839	8496	Fbxw5	F-box and WD-40 domain protein 5	Chr2: 25.504880	8.69319	16.7	Chr7: 70.164957	0.460061	31	0.00849009	0.449804	-0.356942	0.0734477
1427710_at	211535	16935	BC013491	cDNA sequence BC013491	Chr7: 45.948462	7.92674	13.8	Chr5: 33.529528	-0.460037	31	0.008494	0	0	1
1439615_at	209239	32523	Gan	giant axonal neuropathy	Chr8: 117.204733	8.09548	13.3	Chr17: 81.622061	0.459874	31	0.00852139	0.32132	-0.0891892	0.664814
1443091_at	23837	4611	Cfdp1	craniofacial development protein 1	Chr8: 111.837331	6.31839	14.3	Chr12: 117.389926	0.459747	31	0.00854283	0.479099	0.214495	0.292692
1447935_at	104806	35378	Fancm	Fanconi anemia, complementation group M	Chr12: 65.131514	8.62023	11.8	Chr16: 86.161358	-0.459746	31	0.00854311	0.260039	0.348756	0.0807841
1416302_at	13591	7297	Ebf1	early B-cell factor 1	Chr11: 44.996096	6.6249	10.9	Chr2: 102.764753	-0.459692	31	0.00855206	0.368895	0.419999	0.0326657
1440032_at	226412	9108	R3hdm	R3H domain (binds single-stranded nucleic acids)	Chr1: 128.174389	6.43181	13.6	Chr5: 104.085860	0.459653	31	0.00855866	0	0	1
1418496_at	15375	3307	Foxa1	forkhead box A1	Chr12: 57.540669	5.942	8.7	Chr11: 50.383261	0.459524	31	0.00858058	0.350937	-0.174002	0.39526
1450564_x_at	230398	68536	Ifna6T	interferon alpha 6T	Chr4: 88.850189	7.27839	13	Chr6: 143.932688	-0.459515	31	0.00858203	0.33885	0	1
1445815_at	14370	40606	Fzd8	frizzled class receptor 8	Chr18: 9.217590	6.00252	11.4	Chr1: 85.791403	-0.45948	31	0.00858802	0.345283	-0.427217	0.0294945
1441090_at	101706	38150	C130046L18	transcript from intron of nuclear mitotic apparatus protein 1	Chr7: 102.003559	6.94771	21.3	Chr7: 100.081080	0.45946	31	0.00859137	0.309909	0	1
1445548_at			Phkg	ESTs	Chr9: 52.083254	6.34432	10.6	Chr16: 31.615795	-0.459454	31	0.00859229	0	0	1
1459549_at	69740	6471	2410012M04Rik	RIKEN cDNA 2410012M04 gene	Chr3: 115.907185	6.54323	11.3	Chr5: 72.319839	0.459426	31	0.00859705	0	0	1
1443261_at	327744		E130307A14Rik	RIKEN cDNA E130307A14 gene	Chr10: 39.721454	8.59774	9.3	Chr11: 103.717493	0.459265	31	0.00862439	0	0.485726	0.0118833
1427393_at	14071	106	F9	coagulation factor IX	ChrX: 60.030194	5.93752	10.8	Chr4: 153.232320	-0.459097	31	0.00865306	0.335348	-0.0399267	0.846449
1429273_at	12164		Bmper	bone morphogenetic protein 8b	Chr9: 23.484629	5.77877	9.7	Chr5: 43.809706	0.458971	31	0.00867445	0.310361	-0.0848	0.680431
1448092_x_at	321018		Serpina4-ps1	clone IMAGE:4194299, mRNA	Chr12: 104.086612	6.96523	11.7	Chr7: 56.524155	-0.458807	31	0.00870249	0.283087	-0.123802	0.546809
1422278_at	13490	623	Drd3	dopamine receptor 3	Chr16: 43.822668	5.85297	8.8	Chr9: 62.264541	0.458795	31	0.00870461	0.245683	0.199537	0.328431
1448751_at	64933	4950	Ap3m2	adaptor-related protein complex 3, mu 2 subunit	Chr8: 22.788240	8.84671	10.2	Chr15: 93.021696	0.458714	31	0.00871855	0.223933	0.0416731	0.839816
1447467_at	19262	20621	Ptpra	protein tyrosine phosphatase, receptor type, A	Chr2: 130.555541	8.98745	13.4	Chr1: 87.338838	0.458695	31	0.00872174	0.482587	0.0360977	0.861027
1459965_at	67685	12173	Dyx1c1	dyslexia susceptibility 1 candidate 1 (unconfirmed dyslexia association)	Chr9: 72.964059	7.40948	14.6	Chr19: 38.172042	0.458692	31	0.00872222	0.420256	0.0802454	0.696774
1440146_at			G630067D24Rik	ESTs, Moderately similar to chorein, isoform B [Homo sapiens] [H.sapiens]	Chr19: 16.715088	8.98558	13.7	Chr17: 79.093402	0.458607	31	0.0087369	0	0	1
1419800_at			Ctbp1	Mus musculus transcribed sequences	Chr7: 12.961637	6.74861	11.8	Chr6: 16.059391	-0.458605	31	0.00873716	0	0.304716	0.130127
1446979_at	69305	32202	1700001E16Rik	RIKEN cDNA 1700001E16 gene	--	6.71687	9.4	Chr1: 186.237049	-0.458422	31	0.00876862	0.135939	0	1
1448606_at	14745	1072	Lpar1	lysophosphatidic acid receptor 1 (endothelial differentiation, lysophosphatidic acid G-protein-coupled receptor 2)	Chr4: 58.436486	6.73739	9.6	Chr3: 138.905938	-0.458353	31	0.00878063	0.408814	0	1
1432650_at	59038	5237	Pxmp4	peroxisomal membrane protein 4	Chr2: 154.599953	8.24216	14.9	Chr17: 76.161954	0.45827	31	0.00879485	0.341252	0.0345857	0.866796
1416262_at	67226	10107	Tmem19	transmembrane protein 19	Chr10: 115.341811	8.98858	8.2	Chr5: 33.529528	0.458237	31	0.00880065	0	-0.174009	0.395241
1436385_at	76051	25627	Ganc	glucosidase, alpha; neutral C	Chr2: 120.419356	8.48123	15.7	Chr17: 81.622061	0.458217	31	0.00880416	0.286816	0.272077	0.178747
1426201_at	385109		Igk-V8	immunoglobulin kappa chain variable 8 (V8)	--	7.22384	8.1	Chr6: 3.266392	-0.458214	31	0.00880459	0.194947	0.511351	0.00758712
1457793_a_at	234135	56960	Whsc1l1	Wolf-Hirschhorn syndrome candidate 1-like 1 (human)	Chr8: 25.666063	9.20639	9.7	Chr1: 87.338838	0.458023	31	0.00883773	0.311593	0.465461	0.0165636
1417584_at	18174	55471	Slc11a2	solute carrier family 11 (proton-coupled divalent metal ion transporters), member 2 (natural resistance-associated macrophage protein)	Chr15: 100.387983	9.4001	15.2	Chr4: 20.033032	0.457952	31	0.00884993	0.271595	-0.417623	0.0337672
1445218_at			BE955408	ESTs	Chr6: 83.727979	6.67048	12.9	Chr3: 58.477550	-0.457818	31	0.00887322	0	0	1
1455906_at	338363	87267	6030446N20Rik	RIKEN cDNA 6030446N20 gene	Chr18: 11.981978	7.68242	8.9	Chr2: 173.426500	0.45779	31	0.00887811	0	0.230662	0.256931
1460610_at	231093	11053	Agbl5	ATP/GTP binding protein-like 5	Chr5: 30.906097	7.47865	12.6	Chr17: 81.622061	-0.457712	31	0.00889184	0.343149	-0.315499	0.11641
1443427_at			9830137M10Rik	RIKEN cDNA 9830137M10 gene	Chr12: 26.829645	6.78839	11	ChrX: 151.323803	-0.457671	31	0.00889883	0	0	1
1439506_at	225908	32167	Myrf	myelin regulatory factor	Chr19: 10.208317	6.90671	11.2	Chr12: 36.689834	-0.457486	31	0.00893114	0.310059	0	1
1453796_a_at	67456	6574	1200009B18Rik	RIKEN cDNA 1200009B18 gene	Chr6: 148.188049	9.29668	13.4	Chr5: 64.699027	0.457466	31	0.00893473	0.297355	0	1
1421378_s_at	17250	55459	Abcc1	ATP-binding cassette, sub-family C (CFTR/MRP), member 1	Chr16: 14.470521	7.2329	12.9	Chr2: 24.675851	0.457369	31	0.00895168	0.240916	0.0011929	0.995385
1436334_at	104015	48252	Synj1	synaptojanin 1 (synaptic inositol-1,4,5-trisphosphate 5- phosphatase 1)	Chr16: 90.937373	10.2102	11.7	Chr6: 17.630009	0.457369	31	0.00895171	0.309607	-0.179009	0.381587
1432754_at	51813	3803	Ccnc	cyclin C	Chr4: 21.728424	6.18774	8.9	Chr1: 170.949421	0.457308	31	0.00896245	0.319414	-0.170666	0.404522
1416377_at	50996	4170	Pdcd7	programmed cell death protein 7	Chr9: 65.359059	9.55952	22.1	Chr7: 104.149021	0.457275	31	0.00896825	0.305909	0.150101	0.464235
1447356_at	380975	105259	Gm921	gene model 921, (NCBI)	Chr15: 100.384098	6.53245	9.3	Chr15: 19.105255	0.457217	31	0.00897844	0	0	1
1458287_at	243937	8813	Zfp536	zinc finger protein 536	Chr7: 37.477817	6.86865	10	Chr18: 39.042559	-0.45721	31	0.00897964	0.445872	-0.346561	0.0828421
1439430_x_at	73813	9791	4930403C10Rik	RIKEN cDNA 4930403C10 gene	Chr7: 45.729387	6.25119	12	Chr12: 29.713200	-0.457152	31	0.00898979	0	0.0147763	0.942886
1454332_at			6030442H21Rik	RIKEN cDNA 6030442H21 gene	Chr2: 65.018289	5.80603	15.5	Chr4: 101.430243	0.457146	31	0.00899081	0	0	1
1418189_s_at	72289		Malat1	metastasis associated lung adenocarcinoma transcript 1 (nuclear speckle-associated long non-coding RNA)	Chr19: 5.802157	15.476	8.6	Chr2: 114.197161	0.457138	31	0.00899225	0.431585	0	1
1427722_at	277898	65333	Slc15a5	solute carrier family 15, member 5 (peptide/histidine transporte)	Chr6: 137.983808	5.50055	13.3	Chr17: 75.881027	0.457119	31	0.00899557	0	0	1
1422110_at	15460	3774	Hr	hairless (transcriptional corepressor for thyroid hormone)	Chr14: 70.571395	7.36655	9.9	Chr15: 95.949674	-0.457076	31	0.00900322	0.200329	-0.284438	0.159039
1437538_at	72091		2610002F03Rik	RIKEN cDNA 2610002F03 gene	Chr2: 26.637373	9.37384	11.3	Chr2: 26.367718	0.456999	31	0.0090167	0	0	1
1435076_at	116972	11720	2310047D13Rik	RIKEN cDNA 2310047D13 gene	Chr11: 76.208822	6.93132	8.6	Chr2: 162.891287	-0.456987	31	0.00901884	0	-0.162159	0.428684
1453787_at	52837	10901	Txndc13	thioredoxin domain containing 13	Chr2: 134.598174	6.97387	8.3	Chr6: 148.852966	-0.456983	31	0.00901963	0	0.0891025	0.665121
1425036_a_at	233835		Tnrc6	hypothetical protein MGC11932	Chr7: 123.192828	11.7171	10.9	Chr8: 35.991273	0.456715	31	0.00906697	0	0	1
1457290_at	26422	69190	Nbea	neurobeachin, A-kinase anchor protein (neuronal post-Golgi membrane trafficking)	Chr3: 55.778797	5.99026	17.1	Chr12: 30.182102	-0.456581	31	0.00909069	0.378594	-0.438891	0.0248935
1451765_a_at	12499	37457	Entpd5	ectonucleoside triphosphate diphosphohydrolase 5	Chr12: 84.376957	9.06648	8.5	Chr4: 155.741797	0.456533	31	0.00909929	0.310924	-0.162193	0.428585
1453885_at	76376	10669	Slc24a2	solute carrier family 24 (sodium/potassium/calcium exchanger), member 2 (cone photoreceptor specific)	Chr4: 86.991035	6.65697	10.4	Chr7: 125.485006	-0.456507	31	0.00910394	0.305465	-0.361363	0.069704
1430077_at	69207	36164	2610019N13Rik	RIKEN cDNA 2610019N13 gene	Chr3: 158.030373	9.61206	7.9	Chr11: 62.251912	0.45636	31	0.00913006	0	0	1
1436217_at	22661	8003	Zfp148	zinc finger protein 148	Chr16: 33.503312	8.92971	10.9	Chr6: 17.630009	0.456265	31	0.00914706	0.42242	0.209216	0.305014
1437221_at	382985	56723	Rrm2b	ribonucleotide reductase M2 B (TP53 inducible)	Chr15: 37.927296	7.2419	11	Chr12: 83.777006	0.45616	31	0.00916569	0.338053	-0.0385973	0.851505
1441360_at	110651	37940	Rps6ka3	ribosomal protein S6 kinase polypeptide 3	ChrX: 159.273771	8.10832	12.6	Chr1: 87.338838	0.456127	31	0.00917165	0.371995	0.274654	0.174504
1440672_at	243843		1700021E15Rik	ESTs, Weakly similar to hypothetical protein DKFZp434I1930 [Homo sapiens] [H.sapiens]	Chr7: 16.095836	7.15142	9	Chr13: 63.792150	-0.456026	31	0.00918983	0	0	1
1421219_at	101100	56718	4833441J24Rik	RIKEN cDNA 4833441J24 gene	Chr6: 113.398995	9.14503	12.6	Chr15: 19.105255	0.456002	31	0.00919411	0.353577	0	1
1434769_at	224671	14995	Btbd9	BTB/POZ domain-containing protein 9 (restless leg syndrome candidate)	Chr17: 30.217572	9.27358	10.3	Chr17: 12.315221	-0.455998	31	0.00919475	0.266213	-0.292673	0.146796
1442104_at	30940	8374	Usp25	ubiquitin specific protease 25	Chr16: 77.087006	7.39761	13.5	Chr3: 105.059546	0.455941	31	0.00920505	0.302387	0.365665	0.0662038
1427757_at	16098		Igk-V21	immunoglobulin kappa chain variable 21 (V21)	Chr6: 70.518797	7.17971	8.1	Chr7: 39.677599	-0.455934	31	0.00920619	0.339155	0	1
1429582_at	67991	75239	Btbd14a	BTB (POZ) domain containing 14A	Chr2: 26.055754	7.79365	30.5	Chr2: 25.871175	0.455884	31	0.00921526	0.246541	-0.470148	0.0153653
1451847_s_at	94246	12847	Arid4b	AT rich interactive domain 4B (Rbp1 like)	Chr13: 14.187727	9.4329	14.2	Chr1: 73.418156	0.455876	31	0.00921668	0.351985	-0.248144	0.221597
1457744_at	212880	5430	Ddx46	DEAD (Asp-Glu-Ala-Asp) box polypeptide 46	Chr13: 55.638025	9.64268	10.4	Chr4: 88.045738	0.45586	31	0.00921945	0	0.610266	0.000931022
1431512_at			4933437F24Rik	RIKEN cDNA 4933437F24 gene	Chr4: 48.970727	6.64081	8.4	Chr2: 25.871175	-0.455705	31	0.00924749	0	0	1
1442542_at	14051	3025	Eya4	eyes absent 4 homolog (Drosophila)	Chr10: 23.103087	5.78942	10.6	Chr14: 19.755208	0.455633	31	0.00926048	0.391584	-0.0407351	0.843377
1454634_at	234730	15452	Fuk	fucokinase	Chr8: 110.882770	8.85445	9.2	Chr16: 41.697153	-0.455572	31	0.00927149	0.379441	-0.237885	0.241914
1451869_at	27410	37437	Abca3	ATP-binding cassette, sub-family A (ABC1), member 3 (lipid organization and formation of lamellar bodies)	Chr17: 24.367596	7.95081	15.4	Chr1: 73.418156	0.455489	31	0.00928641	0.313768	-0.058289	0.7773
1421859_at	11491	2395	Adam17	a disintegrin and metalloproteinase domain 17	Chr12: 21.324648	9.10668	22.7	Chr12: 26.307604	0.455339	31	0.00931347	0.23689	0.480463	0.012978
1455057_at	229363	68367	Gmps	guanine monphosphate synthetase	Chr3: 64.019225	7.76819	10.4	Chr17: 76.466117	0.455026	31	0.00937034	0	0.219725	0.280798
1419273_at	19777	2813	Uri1	URI1, prefoldin-like chaperone	Chr7: 37.960682	11.2573	11.5	Chr1: 93.251503	0.45496	31	0.0093824	0.430943	0	1
1430834_at	243385	52334	C030038J10Rik	RIKEN cDNA C030038J10 gene	Chr6: 59.350655	6.14823	10.3	Chr17: 31.615045	0.454877	31	0.00939758	0.399306	0	1
1446169_at	94223	11223	Dgcr8	DiGeorge syndrome critical region 8 (pasha, biogenesis of miRNA)	Chr16: 18.268898	6.68726	13.8	Chr1: 73.418156	0.454806	31	0.00941058	0.296906	0.652273	0.000305064
1442418_at	56389	2381	Stx5a	syntaxin 5A	Chr19: 8.746960	6.4059	14.8	Chr13: 115.551768	-0.454708	31	0.0094285	0.252533	0.216249	0.288668
1431448_at	67639		4930474N09Rik	RIKEN cDNA 4930474N09 gene	Chr12: 99.161366	5.66345	13.2	Chr16: 23.467604	0.454696	31	0.0094306	0	0	1
1418122_at	17880	68258	Myh11	myosin, heavy polypeptide 11, smooth muscle	Chr16: 14.193794	7.08429	9.9	Chr5: 76.145896	-0.454606	31	0.00944718	0.371814	-0.221247	0.277394
1437833_at	16998	7405	Ltbp3	latent transforming growth factor beta binding protein 3	Chr19: 5.752076	5.6661	9.7	ChrX: 57.768447	0.454309	31	0.00950166	0.375428	-0.195738	0.337912
1422893_at	54650	9472	Sfmbt1	Scm-like with four mbt domains 1	Chr14: 30.817763	7.65116	11.6	Chr2: 14.395051	-0.454279	31	0.00950721	0.356068	0.0186966	0.927768
1425730_at	54378	15427	Cacng6	calcium channel, voltage-dependent, gamma subunit 6	--	7.25148	11.7	Chr7: 48.977065	0.454235	31	0.00951545	0.248568	0.0133362	0.948445
1458448_at	215193	6170	Diexf	digestive organ expansion factor	Chr1: 193.104553	8.17271	18.6	Chr17: 53.538507	-0.454146	31	0.0095318	0	0	1
1450728_at	14221	7717	Fjx1	four jointed box 1	Chr2: 102.449420	7.52323	9.4	Chr18: 76.870082	-0.454124	31	0.00953579	0.370977	-0.267193	0.186983
1425328_at	230789	27071	Fam76a	family with sequence similarity 76 member A	Chr4: 132.899251	9.79781	13.5	Chr5: 133.062783	0.454026	31	0.00955407	0	0.270675	0.181085
1460310_a_at	14599	47932	Gh	growth hormone	Chr11: 106.300521	8.10416	7.6	Chr10: 100.238441	-0.454025	31	0.00955415	0.208715	0.461445	0.0176505
1440428_at	94282	16936	Sfxn5	sideroflexin 5	Chr6: 85.328985	6.19997	12	Chr7: 120.251328	0.45395	31	0.00956812	0.319395	-0.187455	0.359147
1441343_at	223770	111029	Brd1	bromodomain containing 1	Chr15: 88.735899	7.08813	9.1	Chr18: 35.812661	-0.453888	31	0.0095795	0	0.513037	0.00735753
1453613_at			A130006I12Rik	RIKEN cDNA A130006I12	Chr2: 22.894770	6.56503	9.6	ChrX: 146.829353	0.453721	31	0.00961058	0	0	1
1434555_at	11737	21269	Anp32a	acidic (leucine-rich) nuclear phosphoprotein 32 family, member A	Chr9: 62.378517	11.5262	18.7	Chr19: 14.967297	-0.4537	31	0.00961455	0.501882	0.122721	0.550342
1426148_at	227671	110677	Gbgt1	globoside alpha-1,3-N-acetylgalactosaminyltransferase 1	Chr2: 28.504858	6.45471	10.4	Chr16: 74.917702	0.453681	31	0.00961801	0.412184	-0.425983	0.0300181
1440410_at	67355		1700109G14Rik	RIKEN cDNA 1700109G14 gene	Chr5: 99.689747	6.19077	10.3	Chr6: 121.555549	0.453644	31	0.00962497	0	0	1
1448952_at	80515	75137	Chd3os	chromodomain helicase DNA binding protein 3, opposite strand (non-coding, brain aging associated)	Chr11: 69.341319	7.39058	18.3	Chr4: 153.232320	-0.453613	31	0.0096307	0	0	1
1427953_at	208836	49530	Fanci	Fanconi anemia, complementation group I	Chr7: 79.449696	8.52174	10.3	Chr7: 74.522856	-0.453549	31	0.00964259	0.312959	0.693156	8.65507e-05
1425647_at	56874	10986	Rnf33	ring finger protein 32	Chr8: 65.000055	5.58848	9.1	Chr18: 76.660819	-0.453527	31	0.00964677	0.344496	0	1
1449007_at	12228	4953	Btg3	B-cell translocation gene 3	Chr16: 78.360279	11.9325	10.1	Chr4: 20.033032	-0.453411	31	0.00966842	0.494454	-0.227187	0.264365
1452993_at	71406		5430416O09Rik	RIKEN cDNA 5430416O09 gene	Chr4: 43.731496	6.17487	9.4	Chr11: 65.756786	-0.45339	31	0.00967223	0	-0.108655	0.597254
1458769_at	77590	8908	Chst15	carbohydrate (N-acetylgalactosamine 4-sulfate 6-O) sulfotransferase 15 (B cell RAG associated protein)	Chr7: 132.286572	6.701	8.7	Chr15: 79.518120	0.453315	31	0.00968633	0.429305	0	1
1451635_at	236293	77136	mOAT6-L	hypothetical protein D630002G06	Chr19: 8.160467	6.135	9	Chr8: 121.000000	-0.453305	31	0.00968823	0	0	1
1419496_at	28254	23416	Slco1a6	solute carrier organic anion transporter family, member 1a6	Chr6: 142.085830	5.7429	10.4	Chr7: 31.360167	0.453252	31	0.00969813	0.320015	0.00363903	0.985924
1447841_x_at	54613	4448	St3gal6	ST3 beta-galactoside alpha-2,3-sialyltransferase 6	Chr16: 58.469802	8.87871	12.4	Chr4: 3.390023	-0.453238	31	0.0097007	0.308908	0.38224	0.0539676
1446496_at	20462	20965	Tra2b	transformer 2 beta homolog (Drosophila)	Chr16: 22.247852	9.18529	8.7	Chr3: 129.497470	0.453221	31	0.00970388	0.401547	0	1
1444913_at	226861	41232	Hhat	hedgehog acyltransferase	Chr1: 192.721139	7.43774	7.9	Chr12: 26.307604	-0.45319	31	0.00970973	0.282575	-0.0933028	0.6503
1442118_at			LOC268493	ESTs	Chr1: 170.958702	6.88306	11.1	Chr18: 38.655153	-0.453146	31	0.00971795	0	0	1
1459461_at			Rad21	ESTs	Chr1: 82.904290	10.8319	15.5	Chr3: 86.325415	0.453128	31	0.00972133	0	0.473144	0.0146373
1450849_at	51810	22991	Hnrnpu	heterogeneous nuclear ribonucleoprotein U	Chr1: 178.330821	10.7926	7.6	Chr14: 117.841013	0.452855	31	0.00977282	0.434011	0.454445	0.0196847
1418920_at	60363	8646	Cldn15	claudin 15	Chr5: 136.975267	7.39497	8.1	Chr6: 133.936670	-0.452848	31	0.00977414	0.267286	0.113492	0.58093
1421846_at	59043	32417	Wsb2	WD repeat and SOCS box-containing 2	Chr5: 117.376701	8.61748	10	Chr10: 102.375390	-0.452754	31	0.00979189	0.231077	-0.633773	0.000508692
1456826_at	381921		B230344N16	adult male corpora quadrigemina cDNA, RIKEN full-length enriched library, clone:B230344N16 product:inferred: serine/threonine protein kinase TAO2 {Rattus norvegicus}, full insert sequence.	Chr7: 126.879830	7.01881	24.3	Chr15: 95.871014	0.452728	31	0.00979676	0.279212	0	1
1450689_at	22073	88408	Prss3	protease, serine, 3	Chr6: 41.373772	6.27829	10.7	Chr1: 170.535283	0.452657	31	0.0098101	0.310526	0.264785	0.191137
1418880_at	14587	1146	Gfra3	glial cell line derived neurotrophic factor family receptor alpha 3 (artemin receptor)	Chr18: 34.689915	8.55539	9.9	Chr3: 8.903411	-0.452509	31	0.00983814	0.270815	-0.173854	0.39567
1431603_at	70992		4931407E12Rik	RIKEN cDNA 4931407E12 gene	Chr14: 21.868822	6.31455	10.5	Chr2: 58.009356	-0.452471	31	0.00984541	0	0	1
1421554_at	110648	24921	Lmx1a	LIM homeobox transcription factor 1 alpha	Chr1: 167.844670	6.32342	8	Chr15: 31.218232	-0.452305	31	0.00987707	0.308173	-0.336222	0.0930776
1459804_at	12914	68393	Crebbp	CREB binding protein	Chr16: 4.125664	8.50839	11.8	Chr17: 81.026330	0.452259	31	0.00988576	0.29516	-0.125359	0.541737
1431283_at	75827		4930542N06Rik	RIKEN cDNA 4930542N06	Chr5: 105.415073	7.2279	10.4	Chr4: 56.198745	-0.452254	31	0.00988663	0	0	1
1444556_at	20555	86967	Slfn1	schlafen 1	Chr11: 83.120187	10.47	8.9	Chr19: 29.981175	0.452246	31	0.00988827	0.357754	0.945634	3.33067e-13
1425439_a_at	71699	23052	Slc41a3	solute carrier family 41, member 3	Chr6: 90.645888	9.52461	9.3	Chr11: 56.716831	-0.452125	31	0.00991127	0	-0.107105	0.602526
1441634_at	80883	8949	Ntng1	netrin G1	Chr3: 109.831031	6.57716	8.3	Chr2: 33.606958	-0.452023	31	0.00993076	0.388254	-0.434636	0.0264978
1454104_a_at	66859	32642	Slc16a9	solute carrier family 16 (monocarboxylic acid transporters), member 9	Chr10: 70.282927	6.2999	12.8	Chr16: 82.357407	0.451989	31	0.00993724	0.196021	-0.170564	0.404807
1446697_at			2610034N03Rik	ESTs	Chr18: 83.375199	7.39387	8.8	Chr10: 105.581330	-0.451956	31	0.00994356	0	0	1
1442652_at			Pik3cg	ESTs	Chr3: 57.667460	6.62119	9.6	Chr16: 74.917702	-0.451944	31	0.00994585	0	0.90575	1.99012e-10
1439752_at	234155	19272	D13Wsu123e	ESTs	Chr8: 34.124859	6.89403	20.3	Chr8: 30.622826	-0.451924	31	0.00994979	0.242871	0	1
1453832_at	68191		5330430P22Rik	RIKEN cDNA 5330430P22 gene	Chr11: 106.065127	6.39768	10.4	Chr12: 26.307604	0.451903	31	0.00995364	0	0	1
1457507_at	75491		1700010B13Rik	RIKEN cDNA 1700010B13 gene	Chr14: 39.249853	5.92423	13.8	Chr17: 83.427876	0.45187	31	0.00996006	0	0	1
1423593_a_at	12978	3817	Csf1r	colony stimulating factor 1 receptor	Chr18: 61.130106	8.80397	10.1	Chr7: 49.930385	-0.451848	31	0.00996434	0.37332	0.58704	0.00161795
1443117_at	14048	74943	Eya1	eyes absent 1 homolog (Drosophila)	Chr1: 14.301362	5.80113	7.9	Chr6: 53.959209	-0.451693	31	0.00999399	0.35703	0.108919	0.596357
1460501_at	75161		4930544M13Rik	RIKEN cDNA 4930544M13 gene	Chr13: 114.636256	5.5901	8.8	Chr10: 63.317252	-0.451656	31	0.0100011	0	0.083094	0.686537
1449042_at	13018	4786	Ctcf	CCCTC-binding factor (zinc finger protein, cancer-associated imprinted gene regulator)	Chr8: 105.663827	12.5003	11.8	Chr4: 88.045738	0.451537	31	0.0100239	0.329994	0.767701	4.70538e-06
1432409_at	19087	3064	Prkar2a	protein kinase, cAMP dependent regulatory, type II alpha	Chr9: 108.692698	7.10206	10.1	Chr4: 65.944234	-0.451481	31	0.0100347	0.455706	-0.166395	0.416557
1443492_at	16438	1673	Itpr1	inositol 1,4,5-triphosphate receptor 1 (calcium release from endoplasmic reticulum, spinocerebellar ataxia type 15)	Chr6: 108.223149	6.16358	9.8	Chr4: 16.430885	-0.451471	31	0.0100367	0.221432	-0.15235	0.457493
1433553_at	99326	13003	Garnl3	GTPase activating RANGAP domain-like 3	Chr2: 32.986667	7.07652	11.4	Chr9: 71.404472	-0.451387	31	0.010053	0	-0.217827	0.285079
1437487_at	244349	4924	Myst3	MYST histone acetyltransferase (monocytic leukemia) 3	Chr8: 22.932528	8.91542	9.5	Chr17: 76.161954	0.451366	31	0.010057	0.396316	-0.224001	0.271304
1418728_at	20845	297	Star	steroidogenic acute regulatory protein	Chr8: 25.813885	7.30361	14.1	Chr19: 52.202029	0.451352	31	0.0100597	0.293639	-0.121092	0.555688
1428485_at	76459	20327	Car12	carbonic anyhydrase 12	Chr9: 66.766285	8.22794	18.5	Chr9: 62.264541	0.451318	31	0.0100662	0.375591	-0.259046	0.201297
1439834_at	68234		2400009B08Rik	RIKEN cDNA 2400009B08 non-coding	Chr8: 3.671234	6.3839	9.7	Chr9: 122.015240	-0.451188	31	0.0100915	0	0.000842229	0.996742
1439321_at	239985	32344	Arid1b	AT rich interactive domain 1B (SWI1-like)	Chr17: 5.249151	9.61926	9.2	Chr8: 24.382366	0.451112	31	0.0101062	0.336322	0.269642	0.182821
1445509_at	223922	4994	Atf7	activating transcription factor 7	Chr15: 102.548110	6.18194	10.5	Chr19: 32.049009	0.451073	31	0.0101136	0.433578	0.267212	0.18695
1439965_at	215113	17555	Slc43a2	solute carrier family 43, member 2	Chr11: 75.577330	10.2075	25.5	Chr11: 79.252229	-0.450952	31	0.0101372	0	0.131513	0.521914
1422788_at	58207	40925	Slc43a3	solute carrier family 43, member 3	Chr2: 84.957956	7.3999	12.7	Chr10: 9.609272	-0.450815	31	0.0101639	0.240542	0.388645	0.0497433
1456851_at	108655	13092	Foxp1	forkhead box P1	Chr6: 99.156655	9.86042	10.4	Chr4: 88.951728	0.450785	31	0.0101697	0.418859	0.518392	0.00666684
1458672_at	21646		Tcte2	t-complex-associated testis expressed 2	Chr17: 13.758926	6.06242	10.4	Chr2: 25.649555	0.450776	31	0.0101715	0.1751	-0.0613882	0.765775
1444004_at	331401	69669	Thoc2	THO complex 2 (TREX (transcription/export complex)	ChrX: 41.827241	12.5983	14	Chr1: 83.925989	0.450746	31	0.0101773	0	-0.117402	0.567882
1429606_at	79560	16796	Ublcp1	ubiquitin-like domain containing CTD phosphatase 1	Chr11: 44.468570	6.19539	14.5	Chr17: 63.598705	0.450739	31	0.0101788	0	0.154391	0.451415
1430568_at	67302	9011	3110050K21Rik	RIKEN cDNA 3110050K21 gene	Chr14: 75.324426	10.4686	11.3	Chr1: 83.925989	0.450717	31	0.010183	0	0	1
1431452_at	545976		Ndst4	similar to N-deacetylase/N-sulfotransferase 4	Chr3: 125.689910	7.15894	12.4	Chr19: 52.562306	-0.450655	31	0.0101952	0	-0.0506173	0.806021
1434988_x_at	11669	55480	Aldh2	aldehyde dehydrogenase 2, mitochondrial	Chr5: 121.567751	8.84416	12.1	Chr1: 191.333382	-0.450622	31	0.0102015	0.281466	-0.000633822	0.997548
1436519_a_at	68832	41453	C2orf43	human chromosome 2 open reading frame 43	Chr12: 8.268421	10.0706	13.7	Chr12: 79.968530	0.450609	31	0.0102041	0.25819	0	1
1447044_at	69732	85963	2410018L13Rik	RIKEN cDNA 2410018L13 non-coding RNA	Chr12: 23.924625	6.53035	7.9	Chr5: 29.537495	-0.450601	31	0.0102057	0	0.262174	0.195716
1459302_at	75705	83162	Eif4b	eukaryotic translation initiation factor 4B	Chr15: 102.079639	7.42939	13.5	Chr6: 17.630009	0.450459	31	0.0102335	0.317995	-0.311787	0.121006
1432206_at	224081		9030404E10Rik	RIKEN cDNA 9030404E10 gene	Chr16: 30.022115	6.53939	12.6	Chr11: 75.563860	-0.450339	31	0.0102569	0	0.0478017	0.816626
1443720_s_at	12167	20322	Bmpr1b	bone morphogenetic protein receptor, type 1B	Chr3: 141.840597	5.62661	10.5	Chr9: 29.939029	0.450307	31	0.0102633	0.263639	-0.35892	0.0717546
1424915_s_at	217732	14124	Kiaa1737	KIAA1737 protein	Chr12: 86.964960	10.5751	16	Chr6: 144.053714	0.45017	31	0.0102902	0.24947	0	1
1423141_at	16889	37277	Lip1	lysosomal acid lipase 1	Chr19: 34.493137	9.95581	12.9	Chr1: 78.940498	0.450109	31	0.0103022	0.329392	0	1
1452772_at	74493	11890	Tnks2	tankyrase, TRF1-interacting ankyrin-related ADP-ribose polymerase 2	Chr19: 36.865955	6.55081	8.9	Chr5: 72.319839	0.449957	31	0.0103323	0.34291	0.352007	0.0778068
1455529_at	72640	18950	2700083E18Rik	RIKEN cDNA 2700083E18 gene	Chr3: 88.540847	7.75171	18.5	Chr2: 169.891672	-0.449937	31	0.0103361	0.316232	0	1
1426064_at	337924	111391	Cyp3a11	cytochrome P450, family 3, subfamily a, polypeptide 44 (endoplasmic reticulum, glucocorticoid-induced, xenobiotic metabolism, one of five murine homolog of CYP3A4)	Chr5: 145.773983	6.05577	10.9	Chr1: 5.641533	-0.449767	31	0.0103698	0.186015	-0.138991	0.498305
1455301_at	330319	113391	Wipf3	WAS/WASL interacting protein family, member 3	Chr6: 54.503172	7.1099	12	Chr19: 40.762738	-0.449681	31	0.0103868	0.320334	-0.354675	0.075426
1425128_at	232984	18886	BC025206	cDNA sequence BC025206	Chr7: 25.629019	6.94006	9.1	Chr7: 29.352645	-0.449671	31	0.0103889	0.53923	0	1
1421301_at	22772	5171	Zic2	zinc finger protein of the cerebellum 2 (optic chiasm decussation modulator)	Chr14: 122.479295	6.09777	9.5	Chr11: 62.251912	0.449614	31	0.0104001	0.403878	-0.268967	0.183961
1451527_at	76477	8357	Pcolce2	procollagen C-endopeptidase enhancer 2	Chr9: 95.692872	5.98542	9.8	Chr6: 17.669445	-0.449521	31	0.0104188	0.239661	0.146874	0.474005
1430445_at	233400		Akap13	A-kinase (PRKA) anchor protein 13	Chr7: 75.579792	6.53913	15.9	Chr11: 95.628101	0.449519	31	0.0104191	0	-0.00248199	0.990399
1445505_at	15531	20386	Ndst1	N-deacetylase/N-sulfotransferase (heparan glucosaminyl) 1	Chr18: 60.701565	6.92765	8.4	Chr1: 153.969506	-0.449394	31	0.0104439	0.320582	-0.0451955	0.82647
1445902_at			4832414A18	ESTs, Highly similar to hypothetical protein FLJ11824	Chr11: 105.888240	5.79845	13.4	Chr2: 17.898115	-0.44936	31	0.0104508	0	0	1
1432399_a_at	13835	3835	Epha1	Eph receptor A1	Chr6: 42.367586	7.8279	11.9	Chr8: 97.378831	-0.449285	31	0.0104656	0.412222	-0.287429	0.154511
1436536_at	277978	18629	C730015A04Rik	RIKEN cDNA C730015A04 gene	Chr8: 105.290079	7.07339	9.7	Chr8: 121.000000	-0.449237	31	0.0104752	0	0	1
1418395_at	67473	34364	Mate1	multidrug and toxin extrusion protein 1 (Smith-Magenis syndrome region)	Chr11: 61.343433	5.77048	9.5	Chr1: 170.949421	0.449211	31	0.0104804	0.286573	0	1
1423574_s_at	57357	41385	Srd5a2l	steroid 5 alpha-reductase 2-like	Chr5: 76.154780	9.47542	23.9	Chr5: 76.145896	0.449187	31	0.0104853	0.275355	0.283972	0.159753
1438680_at	319974	22907	A730011F23Rik	RIKEN cDNA 2700063G02 gene	Chr5: 131.437843	6.79403	11.3	Chr13: 84.701521	-0.44918	31	0.0104867	0	0	1
1438404_at	108089	40982	Rnf144	ring finger protein 144	Chr12: 26.307093	9.07365	48.7	Chr12: 26.307604	-0.449135	31	0.0104956	0	0.439979	0.0244964
1447998_at	380794		Ighg	immunoglobulin heavy chain (gamma polypeptide)	Chr12: 113.356311	7.32361	15	Chr19: 52.202029	-0.449108	31	0.010501	0.285675	0.758448	7.13583e-06
1427933_at	233405	10261	Vps33b	vacuolar protein sorting 33B (yeast)	Chr7: 80.290297	10.3255	12.7	Chr7: 70.164957	0.449101	31	0.0105024	0.379536	0.249385	0.21922
1431178_at	77777	108274	A430108B07Rik	RIKEN cDNA A430108B07 gene	Chr10: 22.252904	6.80603	14.9	Chr5: 126.411859	0.449068	31	0.0105091	0.377776	0	1
1450211_at	94217	56810	Lrp1b	low density lipoprotein-related protein 1B (deleted in tumors)	Chr2: 40.596814	5.70568	15.1	Chr2: 35.013636	0.448993	31	0.0105242	0.352105	0.221026	0.277887
1417846_at	29869	5891	Ulk2	Unc-51 like kinase 2 (serine/threonine-protein kinase, endocytosis, neurite growth)	Chr11: 61.775814	8.93648	11.3	Chr11: 62.251912	0.448973	31	0.0105281	0.382885	-0.190049	0.352414
1445720_at	66660	11696	5730555F13Rik	RIKEN cDNA 5730555F13 gene	Chr9: 70.575890	8.25823	12.3	Chr1: 78.932505	0.448936	31	0.0105355	0.461347	0	1
1451110_at	112405	99946	Egln1	egl-9 family hypoxia-inducible factor 3	Chr8: 124.910586	9.27848	10.7	Chr19: 48.140553	0.448914	31	0.01054	0.258277	-0.363524	0.0679282
1429249_at	75769	25279	Lppr5	lipid phosphate phosphatase-related protein type 5	Chr3: 117.662522	6.43642	14.5	Chr15: 94.266750	0.448822	31	0.0105585	0.308545	0	1
1460113_at	16795	7810	Large	like-glycosyltransferase	Chr8: 73.087995	6.15177	7.7	Chr9: 83.778825	0.44879	31	0.0105649	0.281344	-0.401395	0.042109
1430773_a_at	21646		Tcte2	t-complex-associated testis expressed 2	Chr17: 13.712660	6.26881	16.7	Chr15: 3.236252	0.448702	31	0.0105827	0.1751	-0.0613882	0.765775
1444187_at			4933431D05Rik	adult male aorta and vein cDNA, RIKEN full-length enriched library, clone:A530061C19 product:unknown EST, full insert sequence.	Chr6: 3.314509	6.44426	10.7	Chr2: 17.948720	0.448442	31	0.0106351	0	0	1
1425283_a_at	17771	31275	Mtl5	metallothionein-like 5, testis-specific (tesmin)	Chr19: 3.406708	7.50248	9.8	Chr2: 35.013636	-0.448362	31	0.0106513	0.301953	0.00716342	0.972295
1424926_at	140740	5220	Sec63	SEC63-like (S. cerevisiae)	Chr10: 42.803935	9.26848	9.7	Chr16: 23.467604	0.448341	31	0.0106556	0.274722	0.0312946	0.879376
1456105_at	319817	28276	D930043C02Rik	RIKEN cDNA C030034I22 gene	Chr2: 37.381531	6.8021	19.2	Chr2: 35.013636	0.448338	31	0.0106562	0.413628	0	1
1449964_a_at	56690	40821	Mlycd	malonyl-CoA decarboxylase	Chr8: 119.410507	10.5869	24.4	Chr8: 121.000000	0.448333	31	0.0106572	0.214657	0.0213363	0.917602
1435568_at	218343	40966	Ttc37	tetratricopeptide repeat protein 37 (trichohepatoenteric syndrome)	Chr13: 76.189346	9.99948	19.8	Chr6: 17.630009	0.448302	31	0.0106635	0	0	1
1418431_at	16573	55829	Kif5b	kinesin family member 5B	Chr18: 6.216276	10.0859	9.5	Chr17: 83.427876	0.448189	31	0.0106864	0.351455	-0.199218	0.329222
1418074_at	20448	7939	St6galnac4	ST6 (alpha-N-acetyl-neuraminyl-2,3-beta-galactosyl-1,3)-N-acetylgalactosaminide alpha-2,6-sialyltransferase 4	Chr2: 32.599124	6.774	40.1	Chr2: 30.440966	-0.448032	31	0.0107184	0.406883	0.202272	0.321708
1416393_at	14791	4617	Grcc2f	gene rich cluster, C2f gene	Chr6: 124.704472	13.2146	15	Chr18: 28.108368	0.447815	31	0.0107626	0	0	1
1436012_s_at	217140	26698	Scrn2	secernin 2	Chr11: 97.033390	8.89206	9.7	Chr13: 37.309272	-0.447804	31	0.0107649	0	-0.405097	0.0400758
1415773_at	17975	86963	Ncl	nucleolin	Chr1: 86.355104	10.8852	8.4	Chr18: 16.414681	0.447682	31	0.0107899	0.489526	0.36835	0.0640882
1442086_at	116871	14282	Mta3	metastasis associated 3	Chr17: 83.751728	8.94855	38.2	Chr17: 83.262662	0.447665	31	0.0107933	0.443773	0.25255	0.213234
1455798_at	69976	13654	Galk2	galactokinase 2	Chr2: 125.975329	9.72329	12.4	Chr12: 36.689834	0.44759	31	0.0108086	0	-0.198225	0.331688
1426519_at	18451	30998	P4ha1	procollagen-proline, 2-oxoglutarate 4-dioxygenase (proline 4-hydroxylase), alpha 1 polypeptide	Chr10: 59.343656	6.89242	10.5	Chr17: 9.373070	0.447575	31	0.0108119	0.345577	-0.110951	0.589482
1431485_at	13560	3259	4833447I15Rik	RIKEN cDNA 4833447I15 gene	Chr17: 24.465836	8.75629	11.2	Chr17: 21.690414	0.447554	31	0.010816	0.44247	0	1
1421262_at	16891	21218	Lipg	lipase, endothelial	Chr18: 74.939681	6.24184	12.1	Chr17: 49.423043	-0.447553	31	0.0108163	0.272721	0.250593	0.216923
1446372_at	109154	8823	Mlec	malectin	Chr5: 115.149348	10.0453	13.8	Chr12: 34.761872	-0.447524	31	0.0108222	0	0.0166541	0.935642
1447504_at	66092	8667	Ghitm	growth hormone inducible transmembrane protein	Chr14: 37.128755	9.14703	9.2	Chr17: 76.884650	0.447514	31	0.0108242	0.346971	-0.252471	0.213382
1448224_at	21780	31139	Tfam	transcription factor A, mitochondrial	Chr10: 71.228116	11.2678	9.9	Chr5: 52.917342	0.447435	31	0.0108405	0.29779	0.0679307	0.741607
1431435_at	76142	12805	Ppp1r14c	protein phosphatase 1, regulatory (inhibitor) subunit 14c	Chr10: 3.364234	6.15487	17.8	Chr2: 17.948720	0.447349	31	0.0108582	0.299212	-0.0941749	0.647238
1459335_at	235582	14738	6230410P16Rik	RIKEN cDNA 6230410P16 gene	Chr2: 124.453228	6.718	13.1	Chr5: 108.793864	0.447273	31	0.0108739	0.289303	-0.168353	0.411016
1443430_at	12905	2821	Cradd	CASP2 and RIPK1 domain containing adaptor with death domain	Chr10: 95.290906	8.80113	11.4	Chr12: 34.761872	0.447213	31	0.0108862	0.46824	0.239832	0.237966
1448895_a_at	12386	68394	Ctnna2	catenin (cadherin associated protein), alpha 2 (cerebellar deficient folia)	Chr6: 76.881992	6.43339	9.5	ChrX: 153.551089	0.44717	31	0.0108952	0.494984	-0.325926	0.104186
1444211_at	208194	3745	Endogl1	endo/exonuclease (5'-3'), endonuclease G-like	Chr9: 119.453639	7.26745	11.2	Chr2: 17.948720	-0.447167	31	0.0108958	0	0.209768	0.303712
1454596_at	72815		2810489J07Rik	RIKEN cDNA 2810489J07 gene	Chr5: 76.759667	5.93274	13.2	Chr8: 30.622826	0.447161	31	0.010897	0	0.214716	0.292184
1421680_at	77922		A030005L19Rik	RIKEN cDNA A030005L19 gene	Chr1: 82.913740	8.42845	16.4	Chr11: 50.383261	0.447128	31	0.0109039	0	0.186984	0.360376
1456481_at	272636	18626	D9Ertd280e	DNA segment, Chr 9, ERATO Doi 280, expressed	Chr9: 99.310213	7.55674	14.4	Chr2: 28.969780	-0.447105	31	0.0109086	0	-0.165509	0.419077
1433579_at	238257	90919	Tmem30b	transmembrane protein 30B	Chr12: 73.543494	6.27394	10	Chr8: 111.319338	-0.446881	31	0.010955	0	-0.15552	0.448073
1433153_at	77120		9030201C23Rik	RIKEN cDNA 9030201C23 gene	Chr3: 116.869842	5.77074	10.7	Chr19: 52.202029	0.446855	31	0.0109603	0	0	1
1449453_at	12182	3198	Bst1	bone marrow stromal cell antigen 1	Chr5: 43.826328	5.94348	10.9	Chr18: 61.000000	-0.446835	31	0.0109644	0.361214	0.565497	0.00260705
1431024_a_at	94246	12847	Arid4b	AT rich interactive domain 4B (Rbp1 like)	Chr13: 14.186857	9.26752	18.1	Chr1: 73.418156	0.446775	31	0.0109769	0.351985	-0.248144	0.221597
1440550_at	319874		C630013B14Rik	RIKEN cDNA C630013B14 gene	Chr14: 64.531044	5.80332	14.6	Chr3: 8.903411	0.446771	31	0.0109777	0	-0.290027	0.150654
1437224_at	68585	10743	Rtn4	reticulon 4 (Nogo axonal guidance)	Chr11: 29.706700	8.02416	12.7	Chr7: 104.149021	0.446753	31	0.0109814	0.323116	-0.322733	0.107823
1438308_at			E130119P06Rik	ESTs	Chr4: 111.663834	6.73155	13.7	Chr4: 3.390023	-0.446577	31	0.0110181	0	0	1
1459072_at			D630028G08Rik	ESTs	Chr14: 93.635892	5.75958	14.5	Chr1: 88.137883	0.446472	31	0.01104	0	0.392257	0.0474781
1425357_a_at	23892	8022	Grem1	gremlin 1	Chr2: 113.748708	7.55174	18	Chr13: 8.804094	0.446429	31	0.0110489	0.378085	0.02585	0.900248
1437645_at	353055		Atf7	activating transcription factor 7	Chr15: 102.533578	8.96658	10.6	Chr11: 104.670154	0.446291	31	0.0110779	0	0.267212	0.18695
1455544_at	226409	32770	4933425L19Rik	RIKEN cDNA 4933425L19 gene	Chr1: 127.954261	6.98248	11	Chr4: 9.417480	0.446271	31	0.0110819	0	0	1
1445825_at			B930007P11Rik	ESTs	ChrUn: 1.000000	6.31497	9.6	Chr18: 80.000000	-0.446179	31	0.0111013	0	0	1
1454280_at	77592		4931406H21Rik	RIKEN cDNA 4931406H21 gene	Chr14: 25.586794	6.87203	16.8	Chr6: 95.254325	-0.446171	31	0.0111029	0	-0.143232	0.485154
1441901_x_at	68126	9357	Fahd2a	fumarylacetoacetate hydrolase domain containing 2A	Chr2: 127.436276	9.14961	7.9	Chr12: 36.868520	-0.446103	31	0.0111172	0.334879	-0.581275	0.00184418
1438758_at	55256		Adi1	acireductone dioxygenase 1	Chr12: 28.681825	9.00684	52.3	Chr12: 28.738832	-0.446089	31	0.0111201	0	-0.381372	0.0545611
1445192_at	68219	5090	Nudt21	nudix (nucleoside diphosphate linked moiety X)-type motif 21 (cleavage and polyadenylation specific factor 5, 25kDa)	Chr8: 94.031654	5.65071	11.6	Chr17: 76.466117	0.446075	31	0.011123	0.361378	0.621821	0.000695875
1458016_at	73954		4930431L21Rik	RIKEN cDNA 4930431L21 gene	Chr12: 110.476314	7.06645	12.9	Chr2: 106.598181	0.446001	31	0.0111388	0	0	1
1457145_at	102075	18516	4931414L13Rik	expressed sequence AI448583	Chr8: 105.382311	6.84823	11.9	Chr1: 88.137883	0.445944	31	0.0111506	0.368722	0	1
1436029_at	83675	12856	Bicc1	bicaudal C homolog 1	Chr10: 70.922999	6.88126	16.1	Chr13: 54.844925	-0.445864	31	0.0111674	0.333719	-0.124968	0.543011
1417445_at	67052	38141	Kntc2	kinetochore associated 2	Chr17: 71.499345	8.12119	22.6	Chr17: 71.025688	-0.445794	31	0.0111823	0.235557	0	1
1427515_at	212167	45504	Gsap	gamma-secretase activating protein (pigeon)	Chr5: 21.251249	7.67994	11.9	Chr18: 89.380001	0.445785	31	0.0111842	0.268127	0	1
1454312_at			2900097C17Rik	2900097C17Rik non-coding	Chr2: 123.942721	8.01771	13.6	Chr8: 24.382366	-0.445767	31	0.0111879	0	-0.421111	0.03216
1449561_at	66707	57034	4921504I05Rik	RIKEN cDNA 4921504I05 gene	Chr13: 21.467146	6.54287	14.7	Chr2: 17.948720	0.445655	31	0.0112116	0.154473	0	1
1426224_x_at	73381	88508	Cklfsf2a	chemokine-like factor super family 2A	Chr8: 104.257285	5.57526	11.5	Chr17: 80.952261	0.445559	31	0.0112319	0.41555	0	1
1443023_at	327901		4831410D14	hypothetical protein 4831410D14	Chr7: 122.034440	7.65377	12.9	Chr1: 147.054880	0.445481	31	0.0112485	0	0	1
1458806_at			4933427D06	ESTs	Chr14: 77.384866	6.7001	8.6	Chr9: 105.774381	-0.445444	31	0.0112564	0	0	1
1437129_at	320319		E330018D03Rik	RIKEN cDNA E330018D03 gene	Chr19: 45.761912	10.006	12.3	Chr17: 76.161954	0.445337	31	0.011279	0	0.463282	0.0171465
1459253_at	105171	69318	Arrdc3	arrestin domain containing 3	Chr13: 80.884704	7.52232	22.3	Chr13: 75.764155	0.445327	31	0.011281	0.375688	-0.197365	0.333832
1429595_at	76967	8839	2700049A03Rik	RIKEN cDNA 2700049A03 gene	Chr12: 71.193332	9.6801	11.7	Chr5: 104.085860	-0.445321	31	0.0112824	0.275218	0.265498	0.189901
1444314_at			A030001H23	ESTs	Chr19: 4.771462	6.88835	10.3	Chr12: 84.531870	0.445237	31	0.0113002	0	0	1
1441283_at	67974	12219	5730405I09Rik	RIKEN cDNA 5730405I09 gene	Chr18: 9.376037	7.0311	20.9	Chr10: 80.452285	0.445225	31	0.0113029	0.35246	0	1
1447267_at	19219	20261	Ptger4	prostaglandin E receptor 4 (subtype EP4)	Chr15: 5.237370	6.72342	10.5	Chr7: 67.469060	0.445222	31	0.0113035	0.24	-0.360909	0.0700813
1437017_at	268880	17610	AI480653	expressed sequence AI480653	Chr16: 30.955906	8.54513	18.3	Chr7: 87.221331	0.445204	31	0.0113072	0	-0.178762	0.382254
1426295_at	12950	1420	Hapln1	hyaluronan and proteoglycan link protein 1	Chr13: 89.609470	5.47652	18	Chr7: 89.123287	-0.445101	31	0.0113292	0.325451	0.363213	0.0681819
1444179_at	244183		A530023O14Rik	RIKEN cDNA A530023O14 gene	Chr7: 104.355491	8.00752	32.7	Chr7: 104.149021	-0.445015	31	0.0113476	0	0.628926	0.000578518
1440533_at	67118		Bfar	bifunctional apoptosis regulator	Chr16: 13.689355	9.39403	8.4	Chr7: 67.469060	0.444934	31	0.011365	0	-0.00359894	0.986079
1419595_a_at	14590	2881	Ggh	gamma-glutamyl hydrolase (conjugase, folylpolygammaglutamyl hydrolase)	Chr4: 20.065838	8.6031	57.8	Chr4: 20.033032	0.44483	31	0.0113872	0.382078	-0.0910126	0.658365
1446789_at	67197	12095	2700088M22Rik	RIKEN cDNA 2700088M22 gene	Chr15: 93.394109	6.45803	8.3	Chr7: 56.524155	-0.444821	31	0.0113891	0.355053	0	1
1452590_a_at	494468		MGC41689	hypothetical LOC494468	Chr14: 25.888422	8.06355	8.8	Chr5: 23.152676	-0.444769	31	0.0114002	0	0	1
1449420_at	18574	37370	Pde1b	phosphodiesterase 1B, Ca2+-calmodulin dependent	Chr15: 103.529551	8.97961	17.3	Chr6: 95.254325	0.444699	31	0.0114152	0.345193	0.355716	0.0745124
1457288_at	11735	56908	Ank3	ankyrin 3, node of Ranvier (ankyrin G)	Chr10: 69.993921	5.99216	11.7	Chr12: 76.378311	0.444453	31	0.0114681	0.408323	-0.585699	0.00166831
1437364_at	230027	9683	Coq3	coenzyme Q3 homolog, methyltransferase (yeast)	Chr4: 21.911611	7.24929	8.2	Chr14: 46.978712	-0.44444	31	0.0114709	0.327496	-0.236451	0.244848
1452521_a_at	18793	48120	Plaur	urokinase plasminogen activator receptor	Chr7: 24.475274	8.18161	8.9	Chr19: 23.162094	-0.444419	31	0.0114755	0.364431	0.621582	0.000700165
1458864_at			1110014F12Rik	ESTs	ChrUn: 1.000000	6.28358	10.3	Chr4: 125.588387	-0.444374	31	0.0114852	0	0	1
1440765_at	231470	23516	Fras1	Fraser syndrome 1 homolog (human)	Chr5: 96.387443	6.15423	7.7	Chr5: 72.024491	-0.444361	31	0.0114879	0.340765	-0.259282	0.200873
1451236_at	232441	50026	Rerg	RAS-like, estrogen-regulated, growth-inhibitor	Chr6: 137.054875	5.61435	11	Chr19: 61.166830	0.444313	31	0.0114982	0	-0.448386	0.0215964
1453567_s_at	68642		2810441K11Rik	RIKEN cDNA 2810441K11 gene	Chr19: 10.551786	7.95116	10.2	Chr12: 36.689834	-0.444296	31	0.011502	0	0.191915	0.347617
1444367_at	319862		E230011A21Rik	RIKEN cDNA E230008O15 gene	Chr3: 108.862743	6.28897	13.1	Chr18: 39.042559	-0.444219	31	0.0115186	0	0	1
1437241_at	194655	2668	Tieg3	TGFB inducible early growth response 3	Chr12: 24.662155	8.28184	11.7	Chr17: 64.993854	-0.444112	31	0.0115417	0.424769	0	1
1441650_at	76117	41271	Arhgap15	Rho GTPase activating protein 15	Chr2: 43.891429	6.76684	16	Chr3: 105.059546	0.444027	31	0.0115602	0.362132	0.890888	1.06588e-09
1434700_at	76983	5650	Scfd1	sec1 family domain containing 1	Chr12: 51.375053	8.81481	7.8	Chr1: 88.349769	0.443946	31	0.0115778	0	0.0978838	0.634281
1456420_at	238247	11303	Arid4a	retinoblastoma-binding protein 1	Chr12: 71.063256	10.5153	14.6	Chr1: 78.940498	0.443907	31	0.0115862	0.369303	0.725465	2.74635e-05
1425466_at	75826	11005	Senp2	SUMO/sentrin specific protease 2	Chr16: 22.047196	10.1943	12.9	Chr15: 10.000000	0.443872	31	0.0115938	0.365835	0.367796	0.0645205
1438836_at	20624	3133	Eftud2	elongation factor Tu GTP binding domain containing 2	Chr11: 102.843529	7.47626	11.2	Chr1: 25.298573	-0.443856	31	0.0115973	0.32764	0.624158	0.000655185
1443966_at			A530083I20	3 days neonate thymus cDNA, RIKEN full-length enriched library, clone:A630040N16 product:unknown EST, full insert sequence.	Chr19: 29.606290	8.75932	13	Chr17: 76.161954	-0.443832	31	0.0116026	0	0	1
1453189_at	22196	5574	Ube2i	ubiquitin-conjugating enzyme E2I	Chr17: 25.266585	9.48055	11	Chr2: 72.401799	0.443758	31	0.0116186	0.451153	0.190637	0.350899
1439157_at	237754	68540	D330012D11Rik	RIKEN cDNA D330012D11 gene	Chr11: 49.168090	5.89694	10.7	Chr11: 119.408952	-0.443708	31	0.0116296	0	0	1
1431964_at	70912		4921518J05Rik	RIKEN cDNA 4921518J05 gene	Chr15: 99.434051	7.35374	10.9	Chr19: 29.981175	0.443676	31	0.0116365	0	0	1
1423430_at	18432	40954	Mybbp1a	MYB binding protein (P160) 1a	Chr11: 72.449728	9.14597	9.4	Chr10: 80.452285	0.443597	31	0.0116537	0.469416	0.462444	0.0173749
1458238_at	71371	45872	Arid5b	AT rich interactive domain 5B (Mrf1 like)	Chr10: 68.184769	8.96423	13.9	Chr10: 55.101486	0.443583	31	0.0116567	0.346405	-0.175979	0.389828
1422986_at	26380	69108	Esrrb	estrogen related receptor, beta (photoreceptor dependent retinal expression, 14q24.3, Leber congenital amaurosis candidate)	Chr12: 86.514344	7.02842	8.8	Chr7: 84.149847	-0.443536	31	0.0116671	0.359315	-0.400737	0.042479
1430493_at			2310061G22Rik	RIKEN cDNA 2310061G22 gene	Chr2: 165.613937	7.21181	5.5	Chr5: 141.222149	-0.443397	31	0.0116975	0	0.0173947	0.932786
1418043_at	27416	21164	Abcc5	ATP-binding cassette, sub-family C (CFTR/MRP), member 5	Chr16: 20.392674	6.30668	11	Chr3: 126.413660	0.443388	31	0.0116993	0.246943	0.193788	0.342843
1430403_at	77025		2900074J03Rik	RIKEN cDNA 2900074J03 gene	Chr11: 84.988268	7.56397	12.7	Chr3: 113.087963	-0.443324	31	0.0117135	0	0	1
1456671_at	21378		Tbrg3	transforming growth factor beta regulated gene 3	Chr15: 82.896065	8.53165	7.2	Chr13: 108.957958	0.44331	31	0.0117165	0	0.470056	0.0153881
1449579_at	24057	31662	Sh3yl1	Sh3 domain YSC-like 1	Chr12: 30.942047	6.40987	9.4	Chr8: 39.960298	-0.443256	31	0.0117284	0.409913	-0.213956	0.293937
1421880_at	53332	2840	Mtmr1	myotubularin related protein 1	ChrX: 71.418081	9.47887	7.4	Chr17: 81.026330	0.443181	31	0.0117448	0.235948	0.0756112	0.713539
1437260_at	70945	49134	Mmrn1	multimerin	Chr6: 60.988788	6.04355	10.6	Chr6: 95.010274	0.443068	31	0.0117697	0.311845	0.315505	0.116402
1442404_at			B530004O11Rik	RIKEN cDNA B530004O11 gene	Chr1: 86.346661	6.96423	9.4	Chr16: 88.933807	-0.442962	31	0.0117929	0	0	1
1445174_at	319299		A630075K04Rik	RIKEN cDNA A630075K04 (similar to putative histidine kinase)	Chr9: 105.633041	5.55055	8.9	Chr7: 117.559409	-0.442906	31	0.0118054	0	0.102779	0.61734
1417280_at	20504	48324	Slc17a1	solute carrier family 17 (sodium phosphate), member 1 (sodium phosphate transporter, retinal ganglion cell associated)	Chr13: 23.892531	5.84865	10.5	Chr6: 95.010274	0.442855	31	0.0118165	0.260019	0.0341724	0.868374
1436381_at	242667	18276	Dlgap3	discs, large homolog-associated protein 3 (PSD-95/SAP90-binding protein 3)	Chr4: 127.236435	8.3061	10.2	Chr11: 56.716831	-0.442817	31	0.0118251	0.312439	-0.217332	0.286201
1450592_at	18370	121508	Olfr69	olfactory receptor 69	Chr7: 103.767883	5.74845	14.7	Chr15: 19.105255	-0.442807	31	0.0118273	0.343553	0.31909	0.112087
1430498_at	101592	11599	Eftud1	elongation factor Tu GTP binding domain containing 1	Chr7: 82.708237	7.55574	11	Chr15: 89.576205	0.442345	31	0.0119297	0	-0.0338674	0.869539
1458318_at	170719	24993	Oxr1	oxidation resistance 1	Chr15: 41.831212	6.57577	23.1	Chr15: 41.788150	-0.442284	31	0.0119433	0.36094	-0.227041	0.264681
1456370_s_at	74098	41206	C1orf123	human chromosome 1 open reading frame 123	Chr4: 107.896680	8.95135	11	Chr14: 24.000000	0.44223	31	0.0119554	0	0	1
1436969_at	71845		1700013E18Rik	RIKEN cDNA 1700013E18 gene	Chr3: 154.748467	6.01335	8.2	Chr5: 55.045855	-0.442219	31	0.0119578	0	0	1
1426294_at	12950	1420	Hapln1	hyaluronan and proteoglycan link protein 1	Chr13: 89.608606	5.66639	7.6	Chr8: 68.307584	0.442066	31	0.011992	0.325451	0.363213	0.0681819
1440621_at	17311	692	Kitl	kit ligand (steel, pigmentation)	Chr10: 100.090512	6.05735	9.6	Chr3: 4.365615	0.441941	31	0.0120199	0.203143	-0.0513093	0.80342
1453713_s_at	75202	53443	4930546H06Rik	RIKEN cDNA 4930546H06 gene	Chr17: 17.838095	6.46139	12.7	Chr16: 27.062879	0.441856	31	0.012039	0.2747	-0.251825	0.214595
1417160_s_at	14038		Wfdc18	WAP four-disulfide core domain 18 (extracellular proteinase inhibitor, not the same as human Kallman syndrome 1)	Chr11: 83.709160	7.57874	10.9	Chr5: 3.143128	-0.441831	31	0.0120446	0.198457	0	1
1430376_at	78257	12692	4921529O18Rik	RIKEN cDNA 4921529O18 gene	Chr12: 72.486240	6.20916	12.7	Chr11: 69.601908	0.441829	31	0.0120449	0	0	1
1431335_a_at	67866	10920	Wfdc1	WAP four-disulfide core domain 1	Chr8: 119.679363	8.37006	11.6	Chr9: 74.198035	-0.441601	31	0.0120961	0.377529	-0.321321	0.109461
1421780_a_at	29865	8486	Cabp5	calcium binding protein 5 (retina specific)	Chr7: 13.401306	7.76126	8.6	Chr6: 147.652323	-0.441564	31	0.0121045	0.311216	-0.0685757	0.739237
1427265_at	110279	3192	Bcr	breakpoint cluster region homolog	Chr10: 75.183412	6.57761	11.3	Chr17: 72.249523	0.441553	31	0.012107	0.399927	-0.135704	0.508616
1431505_at	66101	38172	Ppih	psepeptidyl-prolyl cis-trans isomerase H	Chr4: 119.311379	5.7419	6	Chr9: 94.904747	0.441418	31	0.0121376	0	0.711967	4.5192e-05
1442019_at	14457	69015	Gas7	growth arrest specific 7	Chr11: 67.687197	6.07884	13.9	Chr11: 65.756786	-0.441415	31	0.0121382	0.517371	-0.0475544	0.817559
1449682_s_at	73710	49734	Tubb2b	tubulin, beta 2B	Chr13: 34.128912	5.83358	8.5	Chr12: 16.828469	0.441407	31	0.01214	0	0.0950186	0.644282
1430438_at	71553		8430439J12Rik	RIKEN cDNA 8430439J12 gene	Chr5: 41.790021	7.76616	9.3	Chr5: 24.065030	0.441388	31	0.0121443	0	0	1
1442351_a_at	69454	3432	BC029214	RIKEN cDNA D930050G13 gene	Chr2: 25.455253	8.13735	13.8	Chr2: 25.649555	-0.441353	31	0.0121522	0.223057	-0.317939	0.113459
1422806_x_at	71777	6804	Ing3	inhibitor of growth family, member 3	Chr6: 21.974321	9.54694	21.1	Chr8: 24.907439	-0.441259	31	0.0121734	0.411155	-0.250686	0.216746
1430328_at	70408	4722	Polr3f	polymerase (RNA) III (DNA directed) polypeptide F	Chr2: 144.530208	8.18716	12.7	Chr7: 140.875183	0.44122	31	0.0121822	0.340365	0.032331	0.875411
1419724_at	13608	7699	Edar	ectodysplasin-A receptor	Chr10: 58.601164	6.4019	12	Chr19: 53.706694	-0.441177	31	0.0121919	0.307879	0.194407	0.341273
1442236_at	65098	10372	Za20d3	zinc finger, A20 domain containing 3	Chr7: 84.678687	5.5251	8.7	Chr1: 25.298573	0.441041	31	0.0122228	0.476747	0	1
1432143_a_at	73389	8171	Hbp1	high mobility group box transcription factor 1	Chr12: 31.933475	8.15268	10.3	Chr3: 118.587155	0.441022	31	0.0122272	0.44721	0.151204	0.460921
1441139_at	238505	37280	Mtr	5-methyltetrahydrofolate-homocysteine methyltransferase	Chr13: 12.182788	8.71639	8.4	Chr2: 136.427280	0.440825	31	0.0122718	0.151249	0.55528	0.00323314
1443412_s_at	17389	55939	Mmp16	matrix metalloproteinase 16	Chr4: 18.093328	5.66471	7.1	Chr2: 25.649555	-0.440769	31	0.0122848	0.302793	0.00521938	0.979812
1447268_at	97961	32577	C78541	expressed sequence C78541	Chr15: 78.941566	6.30997	9.3	Chr15: 19.105255	0.440711	31	0.0122979	0.443923	0	1
1432099_a_at	56189	36381	Prodh2	proline dehydrogenase (oxidase) 2	Chr7: 30.506464	8.05958	10.8	Chr1: 170.949421	-0.440682	31	0.0123046	0.120322	-0.185733	0.363657
1443494_at	70428	6981	Polr3b	polymerase (RNA) III (DNA directed) polypeptide B	Chr10: 84.634943	7.43655	12.5	Chr4: 88.045738	0.440577	31	0.0123285	0.273028	0.457137	0.0188808
1460450_at	225339	69488	E230022H04Rik	RIKEN cDNA E230022H04 gene	Chr18: 31.783199	10.5076	11.2	Chr5: 127.562878	-0.440523	31	0.0123408	0	0	1
1437753_at	76132	32781	6230409E13Rik	RIKEN cDNA 6230409E13	Chr4: 21.997878	6.32229	9.2	Chr9: 35.635460	-0.440491	31	0.0123482	0	-0.305198	0.129491
1459328_at	208718	62417	4930429A22Rik	RIKEN cDNA 4930429A22 gene	Chr1: 86.894589	7.56032	10.6	Chr16: 23.467604	0.440487	31	0.0123491	0.280811	0	1
1450841_at	16430	40617	Itm1	intergral membrane protein 1	Chr9: 36.732546	10.6091	9.9	Chr16: 31.598031	0.440455	31	0.0123564	0.414589	0	1
1444371_at	213993	9963	Ccdc186	coiled-coil domain containing 186	Chr19: 56.808870	7.44232	9.7	Chr8: 24.382366	0.440455	31	0.0123566	0	0	1
1440908_at	328530		D030063E12	hypothetical protein D030063E12	Chr15: 39.091272	8.80019	8.9	Chr12: 9.748445	0.440394	31	0.0123705	0	0	1
1455983_at	108912	18444	Cdca2	cell division cycle associated 2	Chr14: 67.676810	8.52087	12.8	Chr10: 121.419074	-0.44035	31	0.0123806	0.123852	0.538697	0.00452116
1441666_at	215378	17786	Brinp3	bone morphogenetic protein/retinoic acid inducible neural specific 3	Chr1: 146.431300	5.80868	10.6	Chr1: 88.137883	0.440166	31	0.012423	0.29547	0	1
1453627_at	12540	1357	Cdc42	cell division cycle 42	Chr4: 137.350888	8.44797	8.1	Chr8: 80.868085	0.440151	31	0.0124263	0.349463	0.416233	0.0344251
1457443_at	67769	9976	Gpatc2	G patch domain containing 2	Chr1: 187.239847	6.39613	8.9	Chr1: 184.323105	0.440107	31	0.0124365	0	0	1
1438951_x_at	269113	41169	Nup54	nucleoporin 54	Chr5: 92.415607	10.0352	11.5	Chr1: 85.791403	0.440008	31	0.0124593	0	-0.0465832	0.821225
1432916_at	70515		5730407I07Rik	RIKEN cDNA 5730407I07 gene	Chr15: 33.599002	5.91113	8.8	Chr9: 48.080531	-0.439935	31	0.0124761	0	0.215006	0.291516
1416076_at	268697	68982	Ccnb1	cyclin B1	Chr13: 100.780838	7.23329	13.1	Chr2: 103.450499	-0.439864	31	0.0124924	0.293258	0.720221	3.34387e-05
1454216_at	22445	40784	Xlr3a	X-linked lymphocyte-regulated 3a	ChrX: 5.339915	6.29235	13.2	Chr5: 60.443821	-0.439807	31	0.0125057	0	0.117017	0.569162
1443252_at	218215	27092	Ibrdc2	IBR domain containing 2	Chr13: 47.124944	6.89074	8.7	Chr5: 139.505838	-0.439722	31	0.0125254	0.292052	-0.0810034	0.694045
1445539_at	29863	32194	Pde7b	phosphodiesterase 7B	Chr10: 20.397083	6.5421	11.5	Chr2: 88.346298	-0.439482	31	0.0125811	0.323953	-0.477392	0.0136542
1419665_a_at	56312	8229	Nupr1	nuclear protein 1	Chr7: 126.623453	6.58065	10.7	Chr5: 55.576551	-0.439447	31	0.0125892	0.377373	-0.0171113	0.933879
1425513_at	26400	56548	Map2k7	mitogen activated protein kinase kinase 7	Chr8: 4.246689	9.00835	11.7	Chr3: 123.392033	0.439417	31	0.0125963	0.389484	0.0955504	0.642421
1438184_a_at	319196	11130	Ankrd5	ankyrin repeat domain 5	Chr2: 136.554684	6.59184	12.9	Chr17: 49.423043	0.439369	31	0.0126073	0	-0.046763	0.820546
1424970_at	75029	22747	Purg	purine-rich element binding protein G	Chr8: 33.416986	9.14074	12.1	Chr1: 186.237049	-0.439325	31	0.0126177	0.348562	0.0673678	0.743678
1420112_at	107975	9970	Pacs1	phosphofurin acidic cluster sorting protein 1	Chr19: 5.263963	7.96239	11.6	Chr5: 104.085860	0.439295	31	0.0126246	0.34446	0.328735	0.101062
1450976_at	17990		Ndrg1	N-myc downstream regulated gene 1 (hereditary motor and sensory neuropathy-Lom)	Chr15: 66.929663	8.37277	12.1	Chr15: 3.236252	-0.439295	31	0.0126246	0	-0.141808	0.489549
1427037_at	208643	110725	Eif4g1	eukaryotic translation initiation factor 4, gamma 1	Chr16: 20.682042	9.35203	13.5	Chr1: 87.338838	0.439282	31	0.0126277	0.376353	-0.215111	0.291276
1420981_a_at	16911	4927	Lmo4	LIM domain only 4	Chr3: 144.188983	8.03361	14.3	Chr10: 19.937470	-0.439246	31	0.012636	0.412798	0.239221	0.239201
1420564_at	23920	56539	Insrr	insulin receptor-related receptor	Chr3: 87.815520	8.27539	8.5	Chr19: 38.172042	-0.439147	31	0.0126592	0.339184	-0.0790724	0.701005
1445103_at	208449	27040	Tmem23	transmembrane protein 23	Chr19: 32.217994	6.24771	10.2	Chr19: 32.738270	0.439145	31	0.0126596	0.349261	0	1
1433211_at	20129	84780	Rptn	repetin	Chr3: 93.394295	5.91165	9.8	Chr8: 121.000000	0.439091	31	0.0126722	0.316399	-0.0519605	0.800974
1460427_a_at	13522	40705	Adam28	a disintegrin and metalloprotease domain 28	Chr14: 68.609858	6.48316	11.5	Chr19: 48.140553	-0.43907	31	0.0126771	0.556427	-0.15217	0.45803
1425523_at	67039	36437	Rbm25	RNA binding motif protein 25	Chr12: 83.644398	11.6193	10.8	Chr17: 81.622061	0.438856	31	0.0127272	0	-0.202633	0.320824
1449486_at	12623	117993	Ces1	carboxylesterase 1	Chr8: 93.302427	6.18852	9.2	Chr18: 39.944073	-0.438776	31	0.0127461	0.289258	-0.175314	0.39165
1446086_s_at	14633	12725	Gli2	GLI-Kruppel family member GLI2	Chr1: 118.834169	6.69729	12.8	Chr19: 40.410259	-0.438725	31	0.0127582	0.336386	-0.111765	0.586737
1430667_at	18526		Pcdh10	protocadherin 10	Chr3: 45.420258	5.53823	8.6	Chr8: 121.000000	0.438643	31	0.0127775	0.408642	-0.129589	0.528074
1458953_at			D5Ertd215e	ESTs	Chr5: 97.552545	7.28416	10.4	Chr14: 72.963881	-0.438559	31	0.0127973	0	0	1
1442028_at	14422	7329	Galgt2	UDP-N-acetyl-alpha-D-galactosamine:(N-acetylneuraminyl)-galactosyl-N-acetylglucosaminylpolypeptide-beta-1, 4-N-acetylgalactosaminyltransferase	Chr11: 95.863616	6.90877	14.3	Chr18: 81.487857	-0.438549	31	0.0127995	0.333288	0	1
1416398_at	80889	11209	Mesdc1	mesoderm development candidate 1	Chr7: 83.880537	7.608	18.9	Chr7: 84.149847	0.438541	31	0.0128016	0.616623	0.239742	0.238148
1447828_x_at	67484	12144	2310005P05Rik	RIKEN cDNA 2310005P05 gene	Chr9: 25.603971	6.22719	10	Chr7: 142.462521	-0.438475	31	0.0128171	0	0	1
1425593_at	212999	8381	Tnpo2	transportin 2 (importin 3, karyopherin beta 2b)	Chr8: 85.056436	7.11126	9.7	Chr1: 106.321454	0.438446	31	0.0128239	0.222565	-0.16767	0.412943
1438591_at	72149	12448	Lyk5	protein kinase LYK5 (polyhydramnios, megalencephaly, and symptomatic epilepsy)	Chr11: 106.185337	7.905	13.5	Chr5: 142.064325	0.43844	31	0.0128254	0.272181	0	1
1422827_x_at	22232	38085	Slc35a2	solute carrier family 35 (UDP-galactose transporter), member 2	ChrX: 7.892621	7.84848	9.8	Chr17: 63.711579	-0.438407	31	0.0128331	0.380855	-0.100328	0.625799
1460629_at	94092	122291	Trim16	tripartite motif protein 16	Chr11: 62.842385	5.94232	7.3	Chr4: 148.882237	-0.438351	31	0.0128464	0.324673	-0.261413	0.197063
1431624_a_at	72486	11578	2610206B13Rik	RIKEN cDNA 2610206B13 gene	Chr14: 45.559195	6.93106	10.8	Chr17: 72.249523	-0.438326	31	0.0128523	0	0.567108	0.00251844
1440636_at	94062	31431	Mrpl3	mitochondrial ribosomal protein L3	Chr9: 105.079318	7.87987	14.5	Chr14: 62.486710	0.438155	31	0.0128929	0	0.135073	0.510608
1446914_at	67204	2904	Eif2s2	eukaryotic translation initiation factor 2, subunit 2 (beta)	Chr2: 154.878076	7.427	9	Chr6: 17.630009	0.43815	31	0.0128941	0.417155	-0.229857	0.258641
1448098_at			AA517545	Mus musculus transcribed sequences	Chr7: 23.475772	5.40513	14.8	Chr12: 34.761872	0.438069	31	0.0129132	0	0	1
1453084_s_at	69700	43567	2310067L16Rik	RIKEN cDNA 2310067L16 gene	Chr15: 71.798606	6.86655	13.6	Chr1: 170.535283	-0.437984	31	0.0129336	0	0	1
1449784_at			2410152E03Rik	Mus musculus transcribed sequence	--	5.78919	9.4	Chr5: 38.527166	-0.437954	31	0.0129406	0	0	1
1449588_at	11304	298	Abca4	ATP-binding cassette, sub-family A member 4 (Stargardt disease, dry macular degeneration, rod photoreceptor-specific retinoid pump)	Chr3: 122.173898	7.50029	19.6	Chr6: 147.652323	-0.437916	31	0.0129497	0.235139	-0.219429	0.281463
1417774_at	94181	10343	Nans	N-acetylneuraminic acid synthase (sialic acid synthase)	Chr4: 46.503090	9.76255	18.5	Chr4: 45.948990	-0.4379	31	0.0129535	0.33556	0.232185	0.253714
1423391_at	26431	41336	Git2	G protein-coupled receptor kinase-interactor 2	Chr5: 114.729642	12.6289	15	Chr12: 34.205278	-0.437866	31	0.0129615	0.61921	0.78046	2.56648e-06
1429658_a_at	14211	4705	Smc2l1	SMC2 structural maintenance of chromosomes 2-like 1 (yeast)	Chr4: 52.442305	9.1691	13.2	Chr13: 111.021029	0.437786	31	0.0129806	0.430927	0	1
1443370_at			B230104P22Rik	ESTs	Chr10: 50.744157	5.37413	10.3	Chr16: 31.598031	0.437771	31	0.0129842	0	0	1
1421809_at	13356	31292	Dgcr2	DiGeorge syndrome critical region 2	Chr16: 17.841328	7.45223	11.3	Chr8: 47.101090	-0.4377	31	0.0130012	0.429945	-0.215986	0.28927
1430244_at	20873	7962	Plk4	polo-like kinase 4 (Drosophila)	Chr3: 40.797964	5.71171	12.2	Chr15: 14.363733	0.437683	31	0.0130051	0.339434	0.820962	2.78086e-07
1418424_at	21930	5162	Tnfaip6	tumor necrosis factor alpha induced protein 6	Chr2: 52.056201	5.73919	11.5	Chr15: 91.405127	0.43763	31	0.013018	0.435024	0.287299	0.154706
1426859_at	16324	1654	Inhbb	inhibin beta-B	Chr1: 119.416460	7.69913	10.2	Chr3: 3.074240	-0.437605	31	0.013024	0.275324	-0.0395873	0.847739
1435644_at	268396	27952	Sh3pxd2b	SH3 and PX domains 2B	Chr11: 32.427503	7.40926	12.2	Chr1: 171.051732	-0.437566	31	0.0130332	0.409554	0.189246	0.35449
1438569_at	237465	52182	4933417K05Rik	RIKEN cDNA 4933417K05 gene	Chr10: 93.583763	6.2591	14	Chr1: 166.393012	-0.437525	31	0.0130429	0	0	1
1431613_a_at	72258	11321	1700024D23Rik	RIKEN cDNA 1700024D23 gene	Chr12: 98.490040	7.84177	10.1	Chr2: 24.675851	-0.437484	31	0.0130528	0.321754	0	1
1440205_at	67187	12093	Zmynd19	zinc finger, MYND domain containing 19	Chr2: 24.961510	7.56281	20.1	Chr2: 24.971752	-0.437419	31	0.0130684	0.320312	-0.204405	0.316521
1445337_at	235567		Dnajc13	DnaJ (Hsp40) homolog, subfamily C, member 13	Chr9: 104.228418	9.0391	13.5	Chr16: 17.412078	0.437409	31	0.0130709	0	0.147296	0.47272
1449068_at	22661	8003	Zfp148	zinc finger protein 148	Chr16: 33.499861	11.2687	16.9	Chr6: 17.630009	0.437398	31	0.0130736	0.42242	0.209216	0.305014
1436366_at	108954	13134	Ppp1r15b	protein phosphatase 1, regulatory (inhibitor) subunit 15b	Chr1: 133.133359	7.5291	8.3	Chr5: 52.917342	0.437392	31	0.013075	0.260245	0.109242	0.595261
1416661_at	13669	2779	Eif3s10	eukaryotic translation initiation factor 3, subunit 10 (theta)	Chr19: 60.771717	10.0124	11.8	Chr1: 83.925989	0.437351	31	0.0130847	0.425584	0.386162	0.0513489
1453533_at	71030		4933403O08Rik	RIKEN cDNA 4933403O08 gene	ChrX: 112.243333	5.73726	8.5	Chr16: 82.357407	-0.43731	31	0.0130947	0	-0.0300045	0.884315
1460727_at	13871	344	Ercc2	excision repair cross-complementing rodent repair deficiency, complementation group 2	Chr7: 19.395106	8.93842	13.1	Chr12: 36.689834	-0.437129	31	0.0131382	0.283307	-0.0906155	0.659768
1415938_at	20730	68300	Spink3	serine protease inhibitor, Kazal type 3	Chr18: 43.728164	6.10016	8.3	Chr3: 4.365615	0.437087	31	0.0131483	0.352192	0.0430332	0.834658
1430641_at	74548	69487	9030605I04Rik	RIKEN cDNA 9030605I04; hypothetical protein 9930109F21	Chr15: 63.891557	6.89116	10.3	Chr13: 63.703994	-0.43706	31	0.0131548	0	-0.0572171	0.781296
1440488_at	19258	2120	Ptpn4	protein tyrosine phosphatase, non-receptor type 4 (megakaryocyte)	Chr1: 119.700041	6.64432	15.3	Chr5: 103.266997	0.437041	31	0.0131594	0.361573	0.0782571	0.703951
1457037_at	101476	11001	Plekha1	pleckstrin homology domain containing, family A (phosphoinositide binding specific) member 1	--	6.45697	8.7	Chr11: 104.670154	-0.436988	31	0.0131722	0.377993	-0.224451	0.270317
1443648_at			9530003O04Rik	RIKEN cDNA 9530003O04 gene	Chr16: 77.655082	6.29552	10.1	Chr1: 188.042877	-0.436923	31	0.0131879	0	0	1
1417996_at	64242	10942	Ngb	neuroglobin	Chr12: 87.097571	7.08513	8.8	Chr14: 33.796070	-0.436893	31	0.0131951	0.349252	-0.288672	0.152657
1428711_at	270096	69174	Mon1b	MON1 homolog b (yeast)	Chr8: 113.642905	7.64958	10.4	Chr8: 121.000000	0.43682	31	0.013213	0.401929	0.777609	2.9488e-06
1455294_at	68722		1110029L17Rik	RIKEN cDNA 1110029L17 gene	Chr15: 73.095959	10.7267	10.9	Chr15: 19.105255	0.436796	31	0.0132186	0	0.677279	0.000144463
1441659_at	70127	117968	Dpf3	D4, zinc and double PHD fingers, family 3	Chr12: 83.213819	8.84739	8.9	Chr1: 78.932505	-0.436472	31	0.0132973	0.388368	-0.191942	0.347547
1453193_s_at	16552	7796	Kif12	kinesin family member 12	Chr4: 63.165811	6.53274	8.8	Chr6: 37.652648	-0.436384	31	0.0133188	0.262458	-0.188939	0.355285
1454538_at	268566	10820	Gphn	gephyrin (GABA and glycine receptor scaffolding)	Chr12: 78.609779	5.88642	9	Chr7: 95.983946	0.436369	31	0.0133224	0.332821	-0.543372	0.00412039
1424509_at	210155		MGC48079	hypothetical protein MGC48079	Chr7: 24.744226	6.31016	9.7	Chr5: 4.468199	0.436134	31	0.01338	0	0	1
1449311_at	12013	916	Bach1	BTB and CNC homology 1	Chr16: 87.730153	7.83884	9.5	Chr1: 32.343834	0.436119	31	0.0133836	0.372852	0.172815	0.398541
1419679_at	50523	56678	Lats2	large tumor suppressor 2	Chr14: 57.699914	6.34484	9.2	Chr16: 82.357407	0.436104	31	0.0133871	0.421577	0.014441	0.94418
1429821_at	212127	13463	Proser1	proline and serine-rich protein 1	Chr3: 53.464180	8.27771	10.3	Chr3: 157.519787	0.436085	31	0.0133917	0	0	1
1444814_at	78757	34317	Rictor	RPTOR independent companion of MTOR, complex 2	Chr15: 6.793022	7.795	11.5	Chr16: 11.886422	0.43598	31	0.0134175	0.328689	0	1
1454158_at	75739	1455	Mpp7	RIKEN cDNA 2810038M04 gene	Chr18: 7.440223	9.14019	10.7	Chr1: 85.791403	0.435972	31	0.0134194	0.38482	-0.127371	0.535219
1428548_at	70584	4300	Pak4	p21 (CDKN1A)-activated kinase 4	Chr7: 28.558939	8.78113	14.1	Chr13: 101.209232	-0.435972	31	0.0134196	0.495238	-0.252217	0.21386
1439361_at			Cul4b	cullin 4B	Chr9: 59.904358	6.60848	15.3	Chr7: 66.068226	0.435952	31	0.0134243	0	0.0506595	0.805863
1429879_at	74098	41206	C1orf123	human chromosome 1 open reading frame 123	Chr4: 107.896819	9.27252	13.8	Chr6: 7.955563	0.435896	31	0.0134381	0	0	1
1450127_a_at	14527	131	Gcgr	glucagon receptor	Chr11: 120.538509	8.21894	10.9	Chr5: 24.065030	-0.435841	31	0.0134518	0.27111	-0.206452	0.311593
1428627_at	75079	34825	Zfp509	zinc finger protein 509	Chr5: 38.200406	8.39577	13.1	Chr17: 76.884650	-0.435775	31	0.0134678	0	0.240769	0.236082
1420386_at	72124	68701	Seh1l	sec13-like nucleoporin protein (nup107-160 sub complex subunit)	Chr18: 67.792011	7.76455	13.5	Chr9: 111.413523	-0.435704	31	0.0134853	0	0.52686	0.00568619
1438917_x_at	18226	68773	Nup62	nucleoporin 62	Chr7: 44.830486	10.6902	10.3	Chr10: 55.101486	-0.435695	31	0.0134877	0.52519	0.64486	0.000375937
1458175_at	100689	40843	Spon2	spondin 2, extracellular matrix protein	Chr5: 33.213593	7.44561	10.7	Chr4: 3.390023	-0.435621	31	0.0135058	0.48477	0.0167069	0.935438
1433082_at			AK015422	AK015422	Chr4: 98.949092	6.25229	14.3	Chr17: 72.249523	-0.435619	31	0.0135064	0	0	1
1424448_at	94088	14381	Trim6	tripartite motif protein 6	Chr7: 104.234326	6.19748	12.5	Chr15: 95.169140	-0.435613	31	0.0135079	0.317534	0.186055	0.362811
1430707_s_at	73523	51650	1700081D17Rik	RIKEN cDNA 1700081D17 gene	Chr14: 69.840526	6.5229	7.9	Chr16: 90.181615	-0.435611	31	0.0135082	0.419298	-0.0840358	0.683164
1417831_at	24061	4597	Smc1l1	SMC (structural maintenance of chromosomes 1)-like 1 (S. cerevisiae)	ChrX: 152.029319	11.6972	12.4	Chr1: 85.944096	0.435551	31	0.0135232	0.337694	0	1
1426975_at	216440	31409	Os9	osteosarcoma amplified 9, endoplasmic reticulum lectin	Chr10: 127.098518	8.91252	11.6	Chr12: 83.777006	0.435524	31	0.0135298	0.357871	0	1
1453721_a_at	20530	37536	Slc31a2	solute carrier family 31, member 2	Chr4: 62.296000	8.18523	10.9	Chr11: 27.337521	-0.435517	31	0.0135316	0.295493	-0.0497071	0.809446
1442714_at	328330		D130037M23Rik	RIKEN cDNA D130037M23 gene	Chr13: 103.921698	7.07429	10.8	Chr8: 54.959871	0.435509	31	0.0135335	0	-0.109768	0.59348
1455466_at	243277	34616	Adgrd1	adhesion G protein-coupled receptor D1	Chr5: 129.204061	6.44461	13.1	Chr5: 21.026344	-0.435464	31	0.0135447	0.50357	0	1
1456505_at	109880	3197	Braf	Braf transforming gene, serine/threonine protein kinase	Chr6: 39.607141	6.53955	9.8	Chr5: 142.064325	0.435405	31	0.0135593	0.352523	0.262791	0.194628
1417962_s_at	14600	134	Ghr	growth hormone receptor (longevity associated, Laron syndrome)	Chr15: 3.317822	5.81748	14	Chr7: 67.469060	0.435358	31	0.013571	0.211244	-0.310773	0.122285
1452988_at			D6Ertd245e	RIKEN cDNA 2610306M01 gene	Chr6: 86.848657	7.70406	22.5	Chr11: 50.745266	0.4353	31	0.0135852	0	0	1
1447051_at	207742	37742	4732452J19Rik	RIKEN cDNA 4732452J19 gene	Chr11: 87.699799	6.29658	6.6	Chr8: 30.622826	-0.435293	31	0.013587	0.236227	0	1
1419201_at	56538	27048	2310015I08Rik	RIKEN cDNA 2310015I08 gene	Chr7: 43.778968	5.97968	10.8	Chr14: 117.688529	-0.435241	31	0.0135999	0.17805	0	1
1454183_at	68035	32579	Rbm42	RNA-binding motif protein 42	Chr7: 30.644209	7.33723	11.8	Chr5: 3.143128	-0.43519	31	0.0136125	0.34069	0.521969	0.00623655
1460584_at	327655	49395	B430315C20Rik	RIKEN cDNA B430315C20 gene	Chr2: 121.310652	8.77423	11.6	Chr2: 106.598181	-0.435048	31	0.0136476	0.35672	0	1
1430118_at	78449		2700046A07Rik	RIKEN cDNA 2700046A07 gene	Chr18: 62.754831	6.18213	12.3	Chr1: 85.791403	0.435003	31	0.0136588	0	-0.288692	0.152628
1448889_at	69354	75077	Slc38a4	solute carrier family 38, member 4	Chr15: 96.996862	5.59226	15.4	Chr5: 3.143128	0.434936	31	0.0136756	0.356643	-0.171551	0.402053
1447476_at	224814	58616	Abcc10	ATP-binding cassette, sub-family C (CFTR/MRP), member 10	Chr17: 46.322891	7.86123	9.1	Chr9: 83.778825	-0.434861	31	0.0136944	0.278711	-0.329376	0.100359
1419761_a_at	14391	7723	Gabpb1	GA repeat binding protein, beta 1	Chr2: 126.646569	8.50261	12.4	Chr5: 76.145896	-0.434854	31	0.0136962	0.497459	0.289714	0.151114
1457021_x_at	110542	10746	Amhr2	anti-Mullerian hormone type 2 receptor	Chr15: 102.454488	7.06342	7.8	Chr9: 3.400000	0.434751	31	0.0137219	0.230457	-0.249506	0.21899
1440954_at	18514	20574	Pbx1	pre B-cell leukemia transcription factor 1	Chr1: 168.321241	5.98694	7.7	Chr11: 88.617478	-0.434662	31	0.013744	0.324835	-0.341909	0.0873361
1460467_at	69707	32776	Iqcg	IQ motif containing G	Chr16: 33.016967	6.10523	8.3	Chr15: 67.990415	0.434654	31	0.013746	0.280763	-0.0550073	0.789553
1434803_a_at	68416	12266	Sycn	syncollin	Chr7: 28.542074	6.94581	11.2	Chr8: 7.885228	-0.434549	31	0.0137724	0.234674	0.105421	0.608274
1444111_at	69137	45982	2200002K05Rik	RIKEN cDNA 2200002K05 gene	Chr9: 15.240536	7.02477	11.5	Chr17: 76.884650	-0.434527	31	0.0137778	0	-0.318653	0.112606
1426340_at	20512	20882	Slc1a3	solute carrier family 1 (glial high affinity glutamate transporter), member 3	Chr15: 8.635130	5.94294	9.8	Chr10: 121.639039	-0.434484	31	0.0137886	0.231409	-0.000214109	0.999172
1431882_at	108812	51399	4933425F06Rik	RIKEN cDNA 4933425F06 gene	Chr1: 58.669473	6.53403	11.7	Chr12: 36.868520	-0.434469	31	0.0137923	0.258865	0	1
1458680_at	57259	9447	Tob2	transducer of ERBB2, 2	Chr9: 15.051977	7.143	10.7	Chr16: 82.357407	-0.434428	31	0.0138027	0.354661	0.175134	0.392145
1455027_at	52822	87809	Rufy3	RUN and FYVE domain containing 3	Chr5: 88.642116	7.98048	17.8	Chr2: 106.598181	0.434397	31	0.0138104	0.332056	-0.414162	0.0354246
1444791_at			Pcp4l1	Purkinje cell protein 4-like 1	Chr1: 171.179768	6.26535	9.9	Chr12: 75.002703	-0.434321	31	0.0138296	0	-0.422653	0.0314691
1459725_s_at	13184	103921	Dcpp	demilune cell and parotid protein	Chr17: 23.919298	5.61477	9.9	Chr18: 81.487857	-0.434196	31	0.013861	0.318517	0	1
1452413_at	244895	18259	C230081A13Rik	RIKEN cDNA C230081A13 gene	Chr9: 56.205181	6.64223	15.5	Chr6: 101.847298	-0.434079	31	0.0138906	0.542626	-0.0717646	0.727553
1441162_at	19877	55899	Rock1	Rho-associated coiled-coil forming kinase 1	Chr18: 10.069200	7.91219	15	Chr19: 51.166199	0.434069	31	0.0138932	0.351548	0.598901	0.0012265
1447966_a_at	230657	9531	A630048M13Rik	RIKEN cDNA A630048M13 gene	Chr4: 116.553159	6.06116	8.1	Chr5: 125.699278	-0.434064	31	0.0138944	0	0	1
1439997_at	77939		A930006D20Rik	RIKEN cDNA A930006D20 gene	Chr16: 91.009367	6.89232	9.3	Chr5: 14.676442	-0.434056	31	0.0138962	0	0.0901862	0.661285
1418184_at	66570	11438	2610019I03Rik	RIKEN cDNA 2610019I03 gene	Chr15: 82.234242	7.43106	8.1	Chr7: 142.462521	-0.43402	31	0.0139054	0.361678	0	1
1427976_at	193322		Oog1	oogenesin 1	Chr12: 87.608520	5.53506	7.4	Chr12: 28.738832	0.434017	31	0.0139063	0.407543	0.0508465	0.805159
1432877_at	77628		4930544N03Rik	RIKEN cDNA 4930544N03 gene	Chr4: 57.729824	5.89939	10.3	Chr3: 58.477550	0.433976	31	0.0139165	0	0	1
1428998_at	213109	9040	Phf3	PHD finger protein 3	Chr1: 30.803163	11.7182	11.5	Chr7: 55.586755	-0.433971	31	0.0139179	0	0.52397	0.00600615
1444364_at	214742	69249	Rcor3	REST corepressor 3	Chr1: 192.127890	8.11294	13.3	Chr8: 88.328852	0.43388	31	0.0139408	0	-0.389991	0.0488894
1448911_at	11945	20182	Atp4b	ATPase, H+/K+ transporting, beta polypeptide, gastric specific	Chr8: 13.386244	8.45994	12.4	Chr1: 83.925989	-0.433719	31	0.0139816	0.363504	-0.0900983	0.661596
1446069_at	319713	69175	Ablim3	actin binding LIM protein family, member 3	Chr18: 61.862584	6.50058	11.8	Chr2: 25.852660	-0.433645	31	0.0140003	0	-0.137592	0.502679
1442376_at	226251	40994	Ablim1	actin-binding LIM protein 1	Chr19: 57.130483	6.1299	8.5	Chr4: 126.472844	0.433616	31	0.0140077	0.449897	-0.106545	0.604434
1460297_at	170484	22826	Nphs2	nephrosis 2 homolog, podocin	Chr1: 156.325940	6.57932	9.5	Chr6: 77.027240	-0.433588	31	0.0140149	0.320678	0.175226	0.391892
1452983_at	74360	8790	Cep57	centrosomal protein 57kDa	Chr9: 13.816958	9.76271	11.6	Chr2: 169.891672	0.433582	31	0.0140163	0.400486	0.223949	0.271419
1458589_at	16145	23118	Igtp	interferon gamma induced GTPase	Chr11: 58.204210	9.50848	13.1	Chr3: 69.025720	0.433563	31	0.0140213	0.401927	0.650396	0.000321799
1431297_a_at	71296		Crnde	colorectal neoplasia differentially expressed (non-protein coding)	Chr8: 92.326387	6.17552	9.9	Chr4: 136.442626	-0.433504	31	0.0140362	0.308417	0	1
1441936_x_at			AB041803	AB041803 non-coding	Chr2: 19.352097	5.82152	15.5	Chr16: 74.917702	-0.4335	31	0.0140373	0	0.21396	0.293927
1426110_a_at	14745	1072	Lpar1	lysophosphatidic acid receptor 1 (endothelial differentiation, lysophosphatidic acid G-protein-coupled receptor 2)	Chr4: 58.437162	7.61923	13.1	Chr14: 100.714523	-0.433493	31	0.0140389	0.408814	0	1
1436812_at	243853	11513	Fkrp	fukutin related protein	Chr7: 16.809430	10.1409	11.7	Chr18: 39.944073	-0.433386	31	0.0140664	0.22952	-0.139922	0.495402
1457622_at	27120		Rp1l1	dickkopf-like 1 (soggy)	Chr14: 64.034756	6.14532	9.4	Chr1: 85.791403	-0.433379	31	0.0140682	0	-0.195732	0.337927
1416855_at	14451	1548	Gas1	growth arrest specific 1 (tumor suppressor)	Chr13: 60.174585	6.75916	7.4	Chr5: 143.513448	-0.433271	31	0.0140956	0.465384	-0.0398994	0.846553
1438585_at	319565	56700	6820443O06Rik	RIKEN cDNA 6820443O06 gene	Chr12: 75.918512	6.15035	8.4	Chr2: 176.000000	0.43322	31	0.0141086	0.456041	0	1
1452121_at	71999	12433	Fbxo22	F-box only protein 22	Chr9: 55.224508	7.71268	14.7	Chr2: 24.971752	-0.43319	31	0.0141164	0	0.162192	0.428588
1456031_at	68222	12247	4930542G03Rik	4931415M17 mRNA	--	5.58877	11.9	Chr8: 121.000000	0.433181	31	0.0141187	0	0	1
1432296_a_at			Itgav	integrin alpha V	Chr2: 83.736570	7.54958	22.4	Chr5: 108.213560	-0.433156	31	0.0141251	0	-0.389439	0.0492381
1443639_at	494504	77420	Apcdd1	adenomatosis polyposis coli down-regulated 1	Chr18: 62.935348	5.74326	10.9	Chr5: 4.468199	0.433146	31	0.0141276	0.286728	-0.16137	0.430963
1424545_at	214489	52829	C16orf91	human chromosome 16, open reading frame 91, protein CCSMST1	Chr17: 25.184950	12.0983	14.5	Chr17: 24.200704	0.433014	31	0.0141613	0	0	1
1457374_at	83814	86986	Nedd4l	neural precursor cell expressed, developmentally down-regulated gene 4-like	Chr18: 65.169704	8.73513	10.7	Chr7: 6.011490	0.432721	31	0.0142367	0.288904	-0.166554	0.416106
1446308_at	74297	87544	1700106J16Rik	RIKEN cDNA 1700106J16 gene	Chr11: 88.294720	6.62926	15.5	Chr18: 29.528522	-0.432641	31	0.0142573	0	-0.0382701	0.85275
1429299_at	69219	8120	Ddah1	dimethylarginine dimethylaminohydrolase 1	Chr3: 145.892272	6.42206	13	ChrX: 102.414526	-0.432605	31	0.0142666	0.299278	-0.5275	0.00561729
1440445_at			4831410G09Rik	0 day neonate head cDNA, RIKEN full-length enriched library, clone:4831410G09 product:unknown EST, full insert sequence.	Chr2: 105.536110	6.22074	9	Chr2: 31.822657	0.432573	31	0.0142749	0	0	1
1458901_at	75697	78036	C2cd4b	C2 calcium-dependent domain containing 4B	Chr3: 88.173548	6.49981	12	Chr4: 125.588387	0.432562	31	0.0142778	0	0	1
1449239_at	74264		1700045I19Rik	RIKEN cDNA 1700045I19 gene	ChrX: 163.760447	6.86713	7.3	Chr4: 155.502574	-0.432534	31	0.0142848	0	-0.0716269	0.728056
1416403_at	56199	6474	Abcb10	ATP-binding cassette, sub-family B (MDR/TAP), member 10 (mitochondrial heme transporter)	Chr8: 123.953586	7.20577	11.2	Chr8: 121.000000	0.432499	31	0.014294	0.307801	0.278592	0.168158
1416063_x_at	66996	110953	Ceacam11	CEA-related cell adhesion molecule 11	Chr7: 17.973637	5.51587	11	Chr2: 17.948720	0.432408	31	0.0143176	0.296128	0.348892	0.0806571
1418351_a_at	13436	56000	Dnmt3b	DNA methyltransferase 3B	Chr2: 153.686280	8.6601	12.9	Chr11: 61.324742	0.43239	31	0.0143223	0.263105	0.72982	2.32429e-05
1453343_s_at	69922	55966	Vrk2	vaccinia related kinase 2	Chr11: 26.471478	9.61452	19.8	Chr11: 50.383261	0.432379	31	0.0143251	0.335845	0.755168	8.23503e-06
1458114_at	320679	35979	A830094I09Rik	RIKEN cDNA A830094I09 gene	Chr15: 53.459548	5.70948	11.4	Chr12: 30.182102	0.432261	31	0.0143556	0	0	1
1456366_at	381716	90507	1700015F17Rik	adult male testis cDNA, RIKEN full-length enriched library, clone:1700015F17 product:unknown EST, full insert sequence.	Chr5: 5.452029	5.80926	10.9	Chr2: 107.153805	-0.432222	31	0.0143658	0	-0.0930691	0.651121
1425089_at	99738	68427	Kcnc4	potassium voltage gated channel, Shaw-related subfamily, member 4	Chr3: 107.438738	8.29145	10	Chr5: 113.315727	-0.432164	31	0.0143807	0.203271	-0.121574	0.554104
1432930_at	70820		4921501E01Rik	RIKEN cDNA 4921501E01 gene	Chr15: 63.889915	7.6719	9.2	Chr6: 127.317092	-0.432069	31	0.0144055	0	0	1
1415685_at	76784	1840	Mtif2	mitochondrial translational initiation factor 2	Chr11: 29.542428	9.93861	33.6	Chr11: 33.490349	0.432018	31	0.0144188	0.278894	-0.0928333	0.65195
1443119_at	108073	20233	Grm7	glutamate receptor, metabotropic 7	Chr6: 111.566739	5.83071	11.5	Chr9: 106.017681	-0.431999	31	0.0144236	0.209021	-0.321183	0.109622
1419882_at	170768	88708	Pfkfb3	6-phosphofructo-2-kinase/fructose-2,6-biphosphatase 3	Chr2: 11.503080	6.31668	8.2	Chr15: 86.952068	0.431989	31	0.0144263	0.329863	-0.0557693	0.786704
1441622_at			2900026G05Rik	adult male cecum cDNA, RIKEN full-length enriched library, clone:9130004I05 product:unclassifiable, full insert sequence.	Chr16: 48.399600	6.25542	10	Chr14: 19.755208	0.431895	31	0.0144509	0	0	1
1442091_at	52846	9711	C2orf29	human chromosome 2, open reading frame 29	Chr15: 35.989918	5.99465	9.7	Chr6: 105.808926	0.431889	31	0.0144524	0	0	1
1445883_at	19386	68510	Ranbp2	RAN binding protein 2	Chr10: 58.458417	9.025	13.3	Chr6: 49.309149	-0.431826	31	0.0144689	0.458217	0.431924	0.0275635
1423585_at	29817	1193	Igfbp7	insulin-like growth factor binding protein 7	Chr5: 77.348404	6.46519	12.4	Chr5: 24.065030	-0.4317	31	0.0145017	0.409368	-0.0242314	0.906466
1453838_at	74966		4930471G03Rik	RIKEN cDNA 4930471G03 gene	Chr18: 36.109444	6.9049	9.1	Chr2: 25.649555	-0.431695	31	0.014503	0	-0.0581361	0.77787
1437581_at	57867		LOC168850	hypothetical protein LOC168850	Chr6: 28.243682	8.875	9	Chr5: 72.319839	0.43164	31	0.0145174	0	0	1
1444908_at	56541	8615	Habp4	hyaluronic acid binding protein 4	Chr13: 64.163490	6.601	9.2	Chr19: 25.666449	0.431606	31	0.0145262	0.4733	-0.412796	0.0360968
1446620_at			D130003D08Rik	ESTs	Chr11: 80.495387	6.60177	10.9	Chr7: 56.524155	-0.431452	31	0.0145666	0	0	1
1418077_at	20821	2365	Trim21	tripartite motif protein 21, E3 ubiquitin-protein ligase	Chr7: 102.558834	9.08171	32	Chr7: 100.081080	0.431369	31	0.0145885	0.428308	-0.193737	0.342971
1432452_at	74272		1700054O19Rik	RIKEN cDNA 1700054O19 gene	Chr14: 25.706437	7.15129	11.8	Chr5: 24.065030	-0.431308	31	0.0146044	0	-0.073964	0.719529
1440753_at	59021	20628	Rab2a	RAB2A, member RAS oncogene family	Chr4: 8.608930	6.66577	11.5	Chr18: 35.812661	0.431275	31	0.0146132	0	0	1
1441837_at	11444	595	Chrnb2	cholinergic receptor, nicotinic, beta polypeptide 2 (neuronal)	Chr3: 89.754842	7.92313	9.1	Chr7: 67.469060	-0.431212	31	0.0146298	0.197988	-0.297439	0.140027
1446770_at	18707	3686	2610208K16Rik	phosphatidylinositol 3-kinase catalytic delta polypeptide (p110D)	Chr4: 149.673158	9.69194	13.6	Chr1: 73.418156	0.431116	31	0.0146549	0.390938	0	1
1430450_at	66349	9973	2310004L02Rik	RIKEN cDNA 2310004L02 gene	Chr7: 25.619959	6.99781	13.3	Chr6: 105.808926	0.431101	31	0.014659	0	-0.11786	0.566363
1423885_at	226519	1724	Lamc1	laminin, gamma 1	Chr1: 153.218983	7.12965	10	Chr5: 117.789650	-0.430968	31	0.014694	0.455076	-0.149627	0.465665
1439533_at			1700125D06Rik	RIKEN cDNA 1700125D06 gene	Chr4: 129.491437	7.97887	13.3	Chr6: 17.630009	-0.430954	31	0.0146979	0	-0.0717041	0.727774
1454465_at	171212	14924	Galnt10	UDP-N-acetyl-alpha-D-galactosamine:polypeptide N-acetylgalactosaminyltransferase 10	Chr11: 57.666718	7.90297	9.6	Chr1: 78.940498	0.43079	31	0.0147412	0.375235	0.165204	0.419947
1418309_at	18383	1912	Tnfrsf11b	tumor necrosis factor receptor superfamily, member 11b (osteoprotegerin)	Chr15: 54.251969	6.48039	8.3	Chr19: 58.686202	0.430753	31	0.014751	0.262012	0.118135	0.565451
1416131_s_at	76740	44222	Efr3a	EFR3 homolog A (hearing loss associated, activity-dependent plasticity-associated multi-pass membrane KIAA0143 protein)	Chr15: 65.872143	12.3656	11.1	Chr1: 85.791403	0.430731	31	0.0147568	0.309327	-0.332853	0.0966096
1431383_at	207742	37742	4732452J19Rik	RIKEN cDNA 4732452J19 gene	Chr11: 87.704899	6.71639	9	Chr16: 86.502753	-0.430688	31	0.0147682	0.236227	0	1
1423627_at	18104	695	Nqo1	NAD(P)H dehydrogenase, quinone 1	Chr8: 107.388364	6.1041	11.4	Chr11: 48.117381	0.430662	31	0.0147752	0.266797	-0.256929	0.205137
1420292_x_at			AU014939	Mus musculus transcribed sequence	--	5.47387	11.5	Chr9: 3.400000	0.43066	31	0.0147756	0	0	1
1421341_at	12006	3420	Axin2	axin2	Chr11: 108.944530	6.71697	10.1	Chr2: 25.852660	-0.430597	31	0.0147925	0.30604	-0.159576	0.436173
1418438_at	14079	107	Fabp2	fatty acid binding protein 2, intestinal	Chr3: 122.896756	6.06723	10.9	Chr2: 5.653007	0.430537	31	0.0148084	0.347949	0.0940688	0.64761
1438076_at	19946	766	Rpl30	ribosomal protein L30	Chr15: 34.440703	10.1069	12.8	Chr11: 27.337521	0.430532	31	0.0148096	0.39994	0.341855	0.0873895
1437727_at	23965	22673	Odz3	odd Oz/ten-m homolog 3	Chr8: 48.316609	6.32629	9.7	Chr12: 90.158828	-0.430514	31	0.0148145	0.244147	-0.408253	0.0384043
1430681_at	68631	9322	Cryl1	crystallin, lamda 1 (L-gulonate 3-dehydrogenase)	Chr14: 57.341696	8.81394	11.8	Chr3: 139.469112	0.43049	31	0.0148209	0.334735	-0.0603924	0.769473
1422897_at	20521	56442	Slc22a12	solute carrier family 22 (organic anion/cation transporter), member 12	Chr19: 6.536730	8.544	10.1	Chr19: 48.140553	-0.430418	31	0.0148402	0.194959	-0.154044	0.452446
1456833_at	106959		AI853548	expressed sequence AI853548	Chr18: 31.943112	6.80913	10.6	Chr11: 62.251912	0.430306	31	0.01487	0	0	1
1419238_at	27403	22783	Abca7	ATP-binding cassette, sub-family A (ABC1), member 7	Chr10: 80.014521	10.4897	7	Chr19: 61.040795	-0.430187	31	0.0149018	0.263694	0.646456	0.000359569
1446725_at	319460		A130094D17Rik	RIKEN cDNA A130094D17 gene	Chr2: 151.040446	7.10639	6.8	Chr18: 89.380001	0.430065	31	0.0149344	0	0	1
1433831_at	75763	65979	Dcaf17	DDB1 and CUL4 associated factor 17 (Woodhouse-Sakati syndrome)	Chr2: 71.090027	10.0253	10.3	Chr1: 85.791403	0.43003	31	0.0149437	0	0	1
1427591_at	12723	63	Clcn1	chloride channel 1, skeletal muscle (Thomsen disease-dominant and Becker disease-recessive)	Chr6: 42.315188	7.29352	9.9	Chr9: 72.152200	-0.429882	31	0.0149835	0.230876	-0.0503918	0.806869
1459444_at	109910	43144	Zfp91	zinc finber protein 91 (cotranscribed with Cntf)	Chr19: 12.770789	6.77074	12.4	Chr15: 10.000000	0.429791	31	0.015008	0.363756	-0.27345	0.176478
1444863_at	66085	2783	Eif3s5	eukaryotic translation initiation factor 3, subunit 5 (epsilon)	Chr19: 56.559223	7.55052	6	Chr5: 125.699278	-0.429686	31	0.0150362	0.314382	0	1
1422939_at	383548		Serpinb3b	serine (or cysteine) proteinase inhibitor, clade B (ovalbumin), member 3B	Chr1: 107.153996	5.96806	10.6	Chr13: 55.946904	-0.429623	31	0.0150532	0.341435	-0.0764826	0.710376
1451734_a_at	56320	3236	Dbn1	drebrin 1	Chr13: 55.475172	6.79603	8.1	Chr5: 103.116820	-0.429578	31	0.0150652	0.450764	-0.393943	0.0464491
1425111_at	66673	8986	Sorcs3	sortilin-related VPS10 domain containing receptor 3	Chr19: 48.804905	5.71316	7.6	Chr17: 27.848224	0.429562	31	0.0150697	0.366621	-0.214117	0.293564
1457968_at	231327	68272	Ppat	phosphoribosyl pyrophosphate amidotransferase	Chr19: 32.150941	8.79684	10.1	Chr18: 29.528522	0.429553	31	0.015072	0	0.310865	0.122168
1458080_at	269254	41003	A930037J23Rik	16 days embryo head cDNA, RIKEN full-length enriched library, clone:C130052E20 product:hypothetical protein, full insert sequence.	Chr2: 29.145497	7.44271	10.6	Chr16: 63.773114	0.429549	31	0.015073	0.230469	0	1
1457373_at	227485	23286	Cdh19	cadherin 19, type 2	Chr1: 110.888368	5.79423	12.6	Chr7: 36.497805	-0.429502	31	0.0150858	0	-0.191231	0.349371
1453522_at	328092	12634	Dtd2	D-tyrosyl-tRNA(Tyr) deacylase 2	Chr12: 51.988609	8.09955	13	Chr2: 178.717318	0.429462	31	0.0150966	0	0	1
1454540_at	75007	32409	4930504E06Rik	RIKEN cDNA 4930504E06 gene	Chr3: 95.281208	7.40361	12.7	Chr4: 13.897101	0.429461	31	0.0150969	0.331062	-0.337047	0.0922272
1428153_at	64657	10028	Mrps10	mitochondrial ribosomal protein S10	Chr17: 47.378272	9.4099	13.2	Chr1: 32.343834	0.42946	31	0.0150971	0	-0.402723	0.0413706
1443823_s_at	98660	47947	Atp1a2	ATPase, Na+/K+ transporting, alpha 2 polypeptide (familial basilar, hemiplegic migraine 2)	Chr1: 172.272544	6.08177	10.8	Chr14: 42.240278	-0.429458	31	0.0150977	0.207941	-0.26299	0.194276
1420571_at	19111	49261	Prlpb	prolactin-like protein B	Chr13: 27.317972	5.92029	12.7	Chr9: 62.264541	0.429362	31	0.0151236	0.302997	0	1
1432151_at	67059	5361	Ola1	Obg-like ATPase 1	Chr2: 73.198926	8.53158	10.9	Chr12: 27.822842	0.429359	31	0.0151246	0.214248	-0.275969	0.172367
1451479_a_at	68777	41573	1110038M16Rik	RIKEN cDNA 1110038M16 gene	Chr4: 117.268005	7.11471	14.6	Chr7: 36.497805	-0.429311	31	0.0151375	0	0	1
1417267_s_at	66120	9581	Fkbp11	FK506 binding protein 11	Chr15: 98.726911	6.93529	17.4	Chr17: 76.884650	-0.42931	31	0.0151379	0.457778	-0.102557	0.618104
1455114_at	218630	50171	C86987	expressed sequence C86987	Chr13: 112.990223	7.57394	13.2	Chr1: 183.947093	-0.429297	31	0.0151411	0.264817	0	1
1419703_at	53867	9253	Col5a3	procollagen, type V, alpha 3	Chr9: 20.770071	6.82132	11.4	Chr8: 24.907439	0.429276	31	0.015147	0.400767	-0.126023	0.539584
1457893_at	13531	121563	Dub1	deubiquitinating enzyme 1	Chr4: 88.431534	5.76968	12.2	Chr9: 41.231561	-0.429268	31	0.015149	0.459433	0.234758	0.248343
1435668_at	67544	13033	Fam120b	constitutive coactivator of peroxisome proliferator-activated receptor gamma (family with sequence similarity 120, member B)	Chr17: 15.433019	9.3281	15.2	Chr1: 85.944096	0.429262	31	0.0151508	0.260063	0.0748141	0.716435
1431755_a_at	67480	9811	Ccdc49	coiled-coil domain containing 49	Chr11: 97.750946	8.41655	18	Chr6: 17.630009	-0.429157	31	0.0151792	0	0.618806	0.000751625
1427116_at	101502	41617	Hsd3b7	hydroxy-delta-5-steroid dehydrogenase, 3 beta- and steroid delta-isomerase 7	Chr7: 127.799542	10.4496	9.2	Chr12: 36.689834	-0.429039	31	0.0152113	0.253456	-0.0503836	0.8069
1456313_x_at	68611	4693	Mrpl28	mitochondrial ribosomal protein L28	Chr17: 26.126442	10.0683	11.3	Chr17: 79.160685	-0.428907	31	0.0152474	0	-0.166828	0.415327
1455587_at	230766	13085	BC030183	cDNA sequence BC030183	Chr4: 129.576834	7.57881	12.6	Chr9: 85.995347	-0.428902	31	0.0152487	0.12162	0.106233	0.605498
1423955_a_at	76893	39581	Cers2	ceramide synthase 2 (longevity assurance 1 homolog 2)	Chr3: 95.323094	11.0804	14.2	Chr1: 85.944096	0.428839	31	0.0152657	0.337216	0	1
1459631_at	20042	117966	Rps12	ribosomal protein S12	--	7.45235	9.4	Chr16: 34.138887	-0.428811	31	0.0152735	0.216775	0.494031	0.0103126
1438015_at	245474	1045	Dkc1	dyskeratosis congenita 1, dyskerin homolog	ChrX: 75.102452	10.8019	10.3	Chr1: 85.944096	0.428749	31	0.0152902	0.318222	-0.284633	0.158741
1430406_at	353205		4930467M19Rik	RIKEN cDNA 4930467M19 gene	Chr1: 139.169957	8.15242	8.6	Chr1: 87.338838	-0.428734	31	0.0152944	0	0	1
1458848_at			LOC624549	brain enriched protein LOC624549	Chr7: 70.217794	6.96523	7.4	Chr5: 104.143744	-0.428716	31	0.0152993	0	0	1
1430906_at	72438		2510016G02Rik	RIKEN cDNA 2510016G02 gene	Chr7: 132.929622	6.26513	11.4	Chr14: 124.108797	0.42869	31	0.0153064	0	0	1
1435995_at	216767	56664	Mrpl22	mitochondrial ribosomal protein L22	Chr11: 58.173098	10.895	9.3	Chr11: 56.716831	0.428651	31	0.0153172	0	-0.258885	0.201587
1452477_at	269423	121677	3110057O12Rik	RIKEN cDNA 3110057O12 gene	Chr3: 40.868054	6.49958	12.6	Chr1: 63.144761	0.428606	31	0.0153295	0	-0.104982	0.609775
1450025_at	93737	36487	Pard6g	par-6 partitioning defective 6 homolog gamma (C. elegans)	Chr18: 80.117515	6.66274	11.4	ChrX: 164.079038	-0.42859	31	0.0153337	0	0.10142	0.622026
1436310_at	216766	9155	Gemin5	gem (nuclear organelle) associated protein 5	Chr11: 58.121431	9.69319	45.8	Chr11: 56.716831	-0.428486	31	0.0153622	0	0.311559	0.121293
1443051_at			AK047585	AK047585 cerebellar EST	Chr4: 150.071201	8.27	12.4	Chr12: 36.689834	-0.428429	31	0.0153779	0	0	1
1415767_at	228994	9844	Ythdf1	YTH domain family, member 1	Chr2: 180.904846	10.7628	14	Chr5: 60.443821	0.428413	31	0.0153822	0	0.36742	0.0648152
1419209_at	14825	105490	Cxcl1	chemokine (C-X-C motif) ligand 1	Chr5: 90.892543	6.30332	9.2	Chr2: 42.674185	-0.428406	31	0.0153843	0.299295	-0.0707745	0.731175
1430917_at	108655	13092	Foxp1	forkhead box P1	Chr6: 98.970029	7.07055	13.7	Chr14: 117.841013	0.428391	31	0.0153884	0.418859	0.518392	0.00666684
1440960_at			BB236692	BB236692	Chr5: 107.659195	6.02471	8.3	Chr18: 81.487857	0.428349	31	0.0153999	0	0	1
1415757_at	107338	37897	Gbf1	golgi-specific brefeldin A-resistance factor 1	Chr19: 46.285920	8.81203	10.8	Chr8: 39.960298	-0.428274	31	0.0154204	0.389005	-0.458742	0.0184147
1421094_at	56805	4931	Zbtb33	zinc finger and BTB domain containing 33	ChrX: 38.193956	6.37726	15.5	Chr12: 99.576264	-0.428165	31	0.0154504	0.461689	0.262358	0.195391
1417997_at	64242	10942	Ngb	neuroglobin	Chr12: 87.098347	8.07148	10.5	Chr5: 24.065030	-0.428135	31	0.0154589	0.349252	-0.288672	0.152657
1416215_at	53334	37977	Gosr1	golgi SNAP receptor complex member 1	Chr11: 76.726645	8.30474	19.8	Chr11: 76.607143	0.42813	31	0.0154601	0.30664	-0.069675	0.735203
1416936_at	11302	74861	Aatk	apoptosis-associated tyrosine kinase	Chr11: 120.007369	7.26448	10	Chr19: 48.574400	-0.428099	31	0.0154687	0.436717	-0.064823	0.753059
1448528_at	56426	10505	Pdcd10	programmed cell death 10	Chr3: 75.516717	11.1448	13.1	Chr12: 54.578419	0.428019	31	0.0154909	0.388356	0.241706	0.234209
1425856_at	23991	4654	Cib1	calcium and integrin binding 1 (calmyrin)	Chr7: 80.231621	8.60535	72.9	Chr7: 74.522856	0.427994	31	0.0154976	0.598225	0.105984	0.60635
1456587_x_at	72046	69243	Urgcp	upregulator of cell proliferation	Chr11: 5.715000	10.3585	12.9	Chr14: 72.963881	-0.427938	31	0.0155131	0	0	1
1430515_s_at	67618	9130	Aasdhppt	aminoadipate-semialdehyde dehydrogenase-phosphopantetheinyl transferase	Chr9: 4.296712	10.5692	9	Chr4: 153.232320	0.427893	31	0.0155256	0	-0.0260164	0.899609
1445488_at	66011	36409	Ranbp17	RAN binding protein 17	Chr11: 33.211980	6.05845	12.5	Chr3: 146.613483	-0.427881	31	0.0155288	0.339162	-0.125919	0.53992
1419772_at			Ctps	Mus musculus transcribed sequences	Chr2: 18.188905	6.202	9.9	Chr8: 30.622826	0.427837	31	0.0155412	0	0.119162	0.56205
1445319_at			9330182O14	adult male testis cDNA, RIKEN full-length enriched library, clone:4930509G02 product:unclassifiable, full insert sequence.	Chr15: 59.287563	6.11087	11.8	Chr4: 155.741797	0.427589	31	0.0156098	0	0	1
1416753_at	19085	37665	Prkar1b	protein kinase, cAMP dependent regulatory, type I beta	Chr5: 139.017404	9.26429	8.5	Chr5: 24.065030	-0.427565	31	0.0156165	0.421066	-0.27323	0.17684
1458373_at	209334	35313	5830483C08Rik	RIKEN cDNA 5830483C08 gene	Chr12: 11.240688	6.30239	12.6	Chr2: 33.606958	-0.427497	31	0.0156354	0	0.0996971	0.627984
1434978_at	108654	34981	4933403F05Rik	RIKEN cDNA 4933403F05 gene	Chr18: 68.266541	7.31435	11.8	Chr15: 93.021696	-0.427444	31	0.0156502	0	0.197846	0.332631
1436906_at	68718	35335	Rnf116	ring finger protein 166	Chr8: 122.466643	11.3802	10.2	Chr13: 30.459929	0.427443	31	0.0156505	0.234879	0	1
1452844_at	19009	7703	Pou6f1	POU domain, class 6, transcription factor 1	Chr15: 100.575435	10.6482	10.6	Chr5: 104.085860	-0.427429	31	0.0156543	0.455996	0.223782	0.271785
1429218_at	76375	9952	Det1	de-etiolated homolog 1 (Arabidopsis)	Chr7: 78.827496	10.0464	10.6	Chr18: 28.296684	0.427392	31	0.0156645	0	0.450198	0.0210094
1455586_at	70238	87044	Rnf168	ring fnger protein 168	Chr16: 32.278169	8.15674	11.2	Chr3: 157.139788	0.427252	31	0.0157038	0.280469	0.521482	0.00629377
1460269_at	18948	55673	Pnmt	phenylethanolamine-N-methyltransferase (catecholamine biosynthesis, adrenaline, epinephrine)	Chr11: 98.388021	7.60903	11.5	Chr8: 28.049465	-0.42723	31	0.0157099	0.341631	-0.237457	0.242787
1440751_at	75560	38779	Ep400	E1A binding protein p400	Chr5: 110.737701	7.47994	7.6	Chr5: 104.143744	0.427134	31	0.0157368	0.433929	0.645818	0.000366034
1459621_at	16443	2277	Itsn1	intersectin 1 (SH3 domain protein 1A) (endocytic membrane trafficking)	Chr16: 91.828322	7.98858	9.5	Chr4: 10.895273	-0.427092	31	0.0157483	0.497104	-0.231961	0.254186
1458866_at	320500	27946	A930001M12Rik	RIKEN cDNA A930001M12 gene	Chr4: 40.475079	5.87387	11.4	Chr17: 91.701022	-0.427082	31	0.0157512	0	-0.0527814	0.797893
1419092_a_at	20874	22515	Slk	STE20-like kinase (yeast)	Chr19: 47.619188	9.08335	10.4	Chr10: 122.968582	0.426952	31	0.0157877	0.658776	0.297218	0.140335
1449382_at	14411	2292	Slc6a12	solute carrier family 6 (neurotransmitter transporter, betaine/GABA), member 12	Chr6: 121.365227	6.23484	7.4	Chr3: 157.519787	-0.426931	31	0.0157934	0.264957	-0.029994	0.884355
1434442_at	52331	2929	D5Ertd593e	DNA segment, Chr 5, ERATO Doi 593, expressed	Chr5: 92.605990	5.96897	8.4	Chr11: 53.920768	0.426907	31	0.0158003	0.335615	0	1
1451204_at	71145	12556	Scara5	scavenger receptor class A, member 5	Chr14: 65.764241	6.18071	8.3	Chr2: 36.101675	-0.426851	31	0.0158159	0.515324	-0.200575	0.325868
1452180_at	269424	18162	Jade1	jade family PHD finger 1	Chr3: 41.614460	8.69619	9.8	Chr15: 86.952068	0.426844	31	0.0158179	0.393407	0	1
1452588_at	69233		2810407K09Rik	RIKEN cDNA 2810407D09 gene	Chr7: 127.419344	9.44348	9.9	Chr13: 112.636263	0.426827	31	0.0158227	0	0	1
1450931_at	105445	41026	Dock9	dedicator of cytokinesis 9	Chr14: 121.542713	7.37365	13.6	Chr10: 103.562216	0.426808	31	0.015828	0.378732	-0.242355	0.232915
1447120_at	12234	39330	Btrc	beta-transducin repeat containing protein	Chr19: 45.393234	7.15123	16.4	Chr19: 44.191429	-0.426792	31	0.0158324	0.373897	0.0525456	0.798777
1417536_at	66492	5563	Zmat2	zinc finger, matrin type 2	Chr18: 36.798184	11.4475	38.1	Chr18: 35.812661	0.426694	31	0.0158602	0	-0.215843	0.289597
1446397_at	269966	113214	Nup98	nucleoporin 98	Chr7: 102.198066	8.02535	12	Chr19: 48.140553	0.42668	31	0.0158641	0.396183	0.117999	0.5659
1422984_at	269713	20718	Cyln2	cytoplasmic linker 2	Chr5: 134.490561	8.15668	9.5	Chr1: 25.298573	-0.426602	31	0.0158859	0.326255	-0.308224	0.125542
1457772_at			D11Ertd736e	A130010I18 EST	Chr1: 171.320649	6.51674	16.8	Chr1: 171.051732	0.426574	31	0.0158938	0	0	1
1419110_at	71340	6950	Riok1	RIO kinase 1 (yeast)	Chr13: 38.052877	9.60571	10.7	Chr17: 81.622061	0.426527	31	0.0159072	0.46708	0.783612	2.19607e-06
1445786_at	109880	3197	Braf	Braf transforming gene, serine/threonine protein kinase	Chr6: 39.639535	6.71974	18.3	Chr5: 33.529528	0.426422	31	0.0159369	0.352523	0.262791	0.194628
1447457_at			AW121199	ESTs	Chr2: 163.685754	5.98129	11.4	Chr2: 17.898115	0.426394	31	0.0159446	0	0	1
1454964_at	225283	23081	Rprd1a	regulation of nuclear pre-mRNA domain containing 1A	Chr18: 24.485004	9.41868	9.7	Chr1: 184.909869	-0.426391	31	0.0159455	0	0	1
1425941_a_at	208836	49530	BC025462	cDNA sequence BC025462	Chr7: 79.407353	6.39297	8.1	Chr6: 17.669445	-0.426386	31	0.0159469	0.312959	0	1
1460137_at			1110053F02Rik	ESTs	Chr16: 28.448036	6.29735	11.9	Chr4: 125.588387	-0.426304	31	0.0159701	0	0	1
1455961_at	17380	5275	Mme	membrane metallo endopeptidase	Chr3: 63.383164	5.56203	10.8	Chr7: 17.135649	0.426268	31	0.0159803	0.275656	-0.244593	0.228495
1418192_at	17428	7842	Mnt	max binding protein	Chr11: 74.845208	10.4998	8.8	Chr15: 89.576205	-0.426265	31	0.0159812	0.442262	0.135757	0.508448
1442012_at	104932		AU015791	expressed sequence AU015791	Chr12: 105.514402	6.94894	17.3	Chr12: 27.822842	-0.426241	31	0.0159881	0	0	1
1453932_at			4930578N11Rik	RIKEN cDNA 4930578N11 gene	Chr4: 111.526614	6.80542	11.6	Chr14: 117.841013	-0.42624	31	0.0159882	0	0	1
1421090_at	13821		Epb4.1l1	erythrocyte protein band 4.1-like 1	Chr2: 156.537366	6.87871	13.2	Chr4: 121.044402	-0.426156	31	0.0160122	0.383496	-0.523177	0.00609656
1443942_at	213054	34921	Gabpb2	GA repeat binding protein, beta 2	Chr3: 95.194098	9.85052	9.9	Chr15: 54.578200	0.426071	31	0.0160361	0.436246	0.654713	0.000284448
1446439_at	20019	7033	Rpo1-4	RNA polymerase 1-4	Chr6: 71.918329	6.97777	16.6	Chr6: 77.027240	0.426047	31	0.0160431	0.36657	0.189284	0.354391
1444974_at	101769		AU023617	expressed sequence AU023617	Chr7: 132.221722	6.78277	15.9	Chr10: 19.937470	-0.426022	31	0.0160502	0	0	1
1447368_at	381279		2310067B10Rik	adult male thymus cDNA, RIKEN full-length enriched library, clone:5830453E11 product:unknown EST, full insert sequence.	Chr1: 88.261956	6.10416	8.7	Chr8: 26.804978	0.425987	31	0.01606	0	-0.384821	0.052233
1430601_at	70573	32392	5730478M09Rik	RIKEN cDNA 5730478M09 gene	Chr16: 22.825566	6.90216	12.3	Chr1: 188.042877	0.425912	31	0.0160813	0	0	1
1459052_at	53417	9646	Hif3a	hypoxia inducible factor 3, alpha subunit	Chr7: 17.033748	6.17003	6.5	Chr10: 18.908657	-0.425902	31	0.0160841	0.278836	-0.0729765	0.723129
1449641_at	11534		Adk	adenosine kinase	Chr14: 21.326632	6.7401	13.2	Chr14: 19.755208	0.425827	31	0.0161057	0.33421	-0.251514	0.21518
1418774_a_at	11977	35	Atp7a	ATPase, Cu++ transporting, alpha polypeptide (Menkes disease)	ChrX: 106.124642	10.2996	10.3	Chr12: 105.514945	-0.425824	31	0.0161065	0.156282	0.0976379	0.635137
1426839_at	67967	38202	Pold3	polymerase (DNA-directed), delta 3, accessory subunit	Chr7: 100.083503	9.15835	32	Chr7: 100.081080	0.425613	31	0.0161668	0.352806	0.598843	0.00122819
1447433_at	72145	22855	Wdfy3	WD repeat and FYVE domain containing 3 (macroautophagy)	Chr5: 101.941347	6.02742	16.7	Chr1: 88.137883	-0.425585	31	0.0161746	0.416955	-0.415204	0.034919
1439188_at	66698		Cpsf6	cleavage and polyadenylation specific factor 6	Chr10: 117.354009	6.82716	13.2	Chr11: 56.125322	0.425408	31	0.0162253	0	0.479208	0.0132507
1443388_at	74157	9003	1300018I05Rik	RIKEN cDNA 1300018I05 gene	Chr17: 29.664816	8.21645	6.9	Chr1: 78.932505	0.425354	31	0.016241	0	0.534669	0.00489251
1423288_s_at	12404	74520	Cbln1	cerebellin 1 precursor protein	Chr8: 87.469012	8.25258	15.5	Chr18: 62.994019	-0.425322	31	0.0162502	0.310307	-0.0680501	0.741168
1445819_at	320492	14194	A830018L16Rik	RIKEN cDNA A830018L16 gene	Chr1: 11.632189	5.71539	8.9	Chr5: 63.428273	-0.42523	31	0.0162765	0	-0.0324041	0.875131
1433036_at			4930564B12Rik	RIKEN cDNA 4930564B12 gene	Chr12: 106.448820	6.87519	9.8	Chr13: 112.636263	0.425211	31	0.0162818	0	0	1
1421392_a_at	11796	899	Birc3	baculoviral IAP repeat-containing 3	Chr9: 7.848822	12.8156	10.2	Chr6: 123.700298	-0.425176	31	0.016292	0.351718	0.643971	0.00038533
1433061_at			4933423L19Rik	RIKEN cDNA 4933423L19 gene	Chr7: 69.948934	6.84394	7.1	Chr6: 37.657959	0.425158	31	0.0162972	0	0	1
1448309_at	55946	22693	Ap3m1	adaptor-related protein complex 3, mu 1 subunit	Chr14: 21.036673	7.50232	9	Chr13: 22.380465	0.424967	31	0.0163521	0.463827	-0.294263	0.144511
1446083_at	11991	22410	Hnrpd	heterogeneous nuclear ribonucleoprotein D	Chr5: 99.975700	7.50381	10.3	Chr18: 89.380001	0.424885	31	0.0163758	0.403771	0.5713	0.00229995
1448439_at	28106	10425	Mydgf	myeloid derived growth factor	Chr17: 56.176000	9.32581	10.3	Chr17: 81.622061	0.424855	31	0.0163847	0.234987	0	1
1432878_at	77628		4930544N03Rik	RIKEN cDNA 4930544N03 gene	Chr4: 57.727987	6.27965	11	Chr3: 3.074240	0.424836	31	0.0163901	0	0	1
1428671_at	72275		2200002D01Rik	RIKEN cDNA 2200002D01 gene	Chr7: 29.247573	7.3849	13	Chr4: 156.121747	-0.424778	31	0.0164068	0.354281	-0.201906	0.322603
1420070_a_at	277973	31247	AW061092	Mus musculus transcribed sequence with strong similarity to protein sp:Q14940 (H.sapiens) NAH5_HUMAN Sodium/hydrogen exchanger 5 (Na(+)/H(+) exchanger 5) (NHE-5)	Chr8: 105.359090	7.21906	7.9	Chr5: 103.266997	-0.424771	31	0.016409	0.202676	0	1
1441908_x_at	17064	7823	C1qr1	complement component 1, q subcomponent, receptor 1	Chr2: 148.440117	6.51668	15.3	Chr1: 88.349769	-0.424734	31	0.0164196	0.507676	0	1
1433528_at	235459	3304	Gtf2a2	general transcription factor II A, 2	Chr9: 70.015372	10.0275	11.1	Chr11: 93.000000	0.424511	31	0.0164843	0.339915	0.13293	0.5174
1451949_at	56304		LOC56304	recombinant antineuraminidase single chain Ig VH and VL domains	Chr12: 115.593159	6.89797	10.8	Chr17: 63.711579	-0.424489	31	0.0164906	0.320022	0.171353	0.402605
1445661_at			4930406D18Rik	RIKEN cDNA 4930406D18 gene	Chr3: 100.428636	6.69394	11.3	Chr12: 34.205278	-0.424489	31	0.0164906	0	0	1
1436849_x_at	14387	37268	Gaa	glucosidase, alpha, acid	Chr11: 119.285265	9.62235	8.6	Chr15: 19.105255	-0.424471	31	0.0164958	0.281087	-0.410919	0.0370365
1445619_at	235582	14738	6230410P16Rik	RIKEN cDNA 6230410P16 gene	Chr1: 106.846719	6.59713	10.9	Chr17: 83.427876	0.424354	31	0.0165298	0.289303	-0.168353	0.411016
1460287_at	21858	2444	Timp2	tissue inhibitor of metalloproteinase 2	Chr11: 118.303666	10.9202	9.2	Chr11: 50.373829	-0.424292	31	0.016548	0.351198	0.0813457	0.692814
1444244_at	381126	11237	Fam59a	family with sequence similarity 59, member A	Chr18: 21.124960	6.45694	11	Chr19: 52.202029	0.424242	31	0.0165625	0.413126	0	1
1439194_at	77481		C030048H21Rik	RIKEN cDNA C030048H21 gene	Chr2: 26.243707	6.42906	9.3	Chr6: 101.847298	-0.424204	31	0.0165738	0	-0.226051	0.266826
1418594_a_at	17977	7859	Ncoa1	nuclear receptor coactivator 1	Chr12: 4.249462	10.454	10.1	Chr11: 33.490349	-0.424186	31	0.0165789	0.304992	-0.0865111	0.674327
1454914_at	67958	13964	U2surp	U2 snRNP-associated SURP domain containing	Chr9: 95.461091	11.0397	12.2	Chr2: 178.717318	-0.42415	31	0.0165893	0	0	1
1445769_at			D130003D08Rik	ESTs	Chr5: 31.407953	5.87213	10.3	Chr7: 81.535217	0.424097	31	0.016605	0	0	1
1419634_a_at	14601	7731	Ghrh	growth hormone releasing hormone	Chr2: 157.329559	7.09642	9.5	Chr15: 96.171491	-0.424094	31	0.0166059	0.233564	-0.275603	0.172959
1425031_at	246179	31402	Fcmd	Fukuyama type congenital muscular dystrophy homolog (human)	Chr4: 53.762428	6.669	13.2	Chr7: 74.522856	-0.423872	31	0.0166708	0.294558	-0.727593	2.53224e-05
1421678_at	16439	37593	Itpr2	inositol 1,4,5-triphosphate receptor 2	Chr6: 146.422705	7.68971	10.1	Chr6: 145.426702	0.423863	31	0.0166733	0.24913	0.435345	0.0262251
1442221_at	27414	40812	Sergef	secretion-regulating guanine nucleotide exchange factor	Chr7: 46.511505	7.14087	19.1	Chr15: 91.405127	0.423848	31	0.0166777	0.320116	-0.262522	0.1951
1435206_at	238384	17798	Slc24a4	solute carrier family 24 (sodium/potassium/calcium exchanger), member 4	Chr12: 102.266566	7.89871	14.4	Chr7: 67.469060	-0.42383	31	0.0166831	0.308857	-0.151223	0.460864
1447077_at	27360	40893	Add3	adducin 3 (gamma)	Chr19: 53.187787	8.18774	15.5	Chr3: 123.392033	0.423722	31	0.0167148	0.438402	0.199627	0.328209
1418840_at	18569	7879	Pdcd4	programmed cell death 4	Chr19: 53.929275	13.5773	14.3	Chr4: 16.430885	-0.423665	31	0.0167315	0.419395	0.133659	0.515083
1459530_at	56348	95094	Hsd17b12	hydroxysteroid (17-beta) dehydrogenase 12	Chr2: 94.057422	7.08397	13.4	Chr19: 44.191429	0.423657	31	0.0167338	0.314639	-0.196584	0.335786
1435894_at	329906		C030014L02	hypothetical protein C030014L02	Chr4: 102.976824	5.92313	8.1	Chr2: 55.413919	0.423639	31	0.0167391	0	0	1
1431045_at	76820	12657	Fam49a	family with sequence similarity 49, member A, zinc finger, highly expressed in CNS	Chr12: 12.373603	7.76365	10	Chr4: 57.500003	-0.423578	31	0.0167572	0	0.356006	0.07426
1437397_at	105935		AI987712	expressed sequence AI987712	Chr15: 10.333138	7.21803	14.8	Chr18: 28.108368	-0.423551	31	0.016765	0	-0.359994	0.0708473
1419160_at	269682	4308	Golga3	golgi autoantigen, golgin subfamily a, 3	Chr5: 110.223426	5.73597	10.4	Chr5: 58.515640	0.42344	31	0.0167979	0.377828	-0.216898	0.287189
1434166_at	414085		9330151L19Rik	RIKEN cDNA 9330151L19	Chr12: 69.199295	9.45868	13.5	Chr8: 111.319338	0.423434	31	0.0167995	0	-0.481077	0.0128461
1430595_at	78926	4733	4930500E24Rik	RIKEN cDNA 4930500E24 gene	Chr11: 5.055498	7.60855	16.4	Chr19: 40.762738	-0.423431	31	0.0168004	0.461393	0	1
1444787_at	12648	68174	Chd1	chromodomain helicase DNA binding protein 1	Chr17: 15.717433	9.00068	10.7	Chr3: 138.905938	0.423431	31	0.0168006	0.507248	0.527799	0.00558536
1421076_at	170742	8361	Sertad3	SERTA domain containing 3	Chr7: 27.476204	7.51419	11.4	Chr12: 30.182102	0.423319	31	0.0168335	0	0.587744	0.00159203
1459602_at	12453	4979	Ccni	cyclin I	Chr5: 93.180952	6.31748	12.7	Chr2: 173.244458	0.423309	31	0.0168366	0.26852	0.0637328	0.757088
1432695_at	381110	71930	AW061290	expressed sequence AW061290	Chr17: 79.677947	5.91284	8	Chr2: 33.606958	0.423301	31	0.0168388	0.17807	-0.361895	0.0692633
1459186_at	97726		C80165	expressed sequence C80165	Chr11: 45.826886	6.22606	8.8	Chr13: 35.880750	-0.423245	31	0.0168553	0	0	1
1429803_at	72221	82371	1700021F07Rik	RIKEN cDNA 1700021F07 gene	Chr2: 173.527890	7.08397	8.7	Chr17: 21.686210	0.423197	31	0.0168697	0	-0.0398015	0.846925
1420333_at	67402	41663	Txndc8	thioredoxin domain containing 8	Chr4: 57.984037	7.03232	8.7	Chr15: 91.405127	-0.423095	31	0.0168999	0.321656	-0.0715807	0.728225
1422328_at	14610	7733	Gja10	gap junction membrane channel protein alpha 10	Chr4: 32.601009	6.78152	9.5	Chr9: 29.940961	0.423092	31	0.0169008	0.260936	-0.0627389	0.760767
1418236_s_at	11793	3566	Atg5	autophagy related protein 5	Chr10: 44.362951	9.21774	10.2	Chr5: 117.810543	0.423038	31	0.0169166	0.262459	-0.0541326	0.792828
1454137_s_at	69585	17060	Hfe2	hemochromatosis type 2 (juvenile, repulsive guidance molecule c)	Chr3: 96.528851	7.10335	13.7	Chr3: 3.074240	-0.422945	31	0.0169442	0.250726	-0.218128	0.284396
1441367_a_at			D19397	BY735475	Chr6: 117.884090	6.55281	10.7	Chr7: 143.090958	-0.422831	31	0.0169783	0	0	1
1450915_at	11774	68125	Ap3b1	adaptor-related protein complex 3, beta 1 subunit	Chr13: 94.462396	10.3051	10.4	Chr17: 83.262662	0.422811	31	0.0169841	0.356625	0.075197	0.715043
1450359_at	14343	120	Fut1	fucosyltransferase 1	Chr7: 45.619178	7.0681	15	Chr8: 24.382366	-0.422707	31	0.0170151	0.311545	-0.381634	0.0543811
1440972_at	18193	32543	Nsd1	nuclear receptor-binding SET-domain protein 1 (histone-lysine N-methyltransferase, H3 lysine-36 and H4 lysine-20 specific, Sotos syndrome and Weaver syndrome)	Chr13: 55.233955	9.77132	10.1	Chr12: 84.531870	0.422618	31	0.0170416	0.449586	0.0525421	0.79879
1440313_at	66848	119	Fuca2	fucosidase, alpha-L- 2, plasma	Chr10: 13.516769	8.5401	9.9	Chr10: 103.562216	-0.422588	31	0.0170507	0.178271	0.166001	0.417676
1445916_at	11964	1277	Atp6v1a1	ATPase, H+ transporting, V1 subunit A, isoform 1	Chr16: 44.109882	8.07977	11	Chr3: 105.059546	0.422561	31	0.0170588	0	0	1
1455452_x_at	233529	11396	Kctd14	potassium channel tetramerisation domain containing 14	Chr7: 97.458958	7.70429	33.2	Chr7: 95.983946	-0.422519	31	0.0170713	0	0.0867101	0.673619
1444563_at			AW494124	ESTs	Chr2: 167.348354	8.15352	10.9	Chr19: 48.574400	-0.422504	31	0.0170757	0	0	1
1431294_at	13483	22560	Dpp6	dipeptidylpeptidase 6	Chr5: 14.937975	6.94855	10.8	Chr12: 27.822842	-0.422428	31	0.0170984	0.317721	-0.282974	0.161288
1435150_at			9030221C07	Mus musculus transcribed sequences	Chr5: 44.227847	6.29661	9.5	Chr19: 48.140553	0.422369	31	0.0171162	0	0	1
1431132_x_at	68327	6922	C16orf42	human chromosome 16 open reading frame 42	Chr17: 25.242133	10.5049	10.6	Chr5: 24.065030	-0.422334	31	0.0171265	0	0.0125274	0.951568
1440474_at	74114	10899	Crot	carnitine O-octanoyltransferase	Chr5: 8.997263	7.20303	10.8	Chr6: 95.254325	-0.422313	31	0.0171331	0.332922	-0.211009	0.300794
1429855_at	76705		1700023I07Rik	RIKEN cDNA 1700023I07 gene	ChrX: 22.461898	5.62194	12.6	Chr17: 81.622061	0.422303	31	0.017136	0	-0.0469531	0.819829
1442050_at	269023	18485	Znf608	zinc finger protein 608	Chr18: 54.888746	6.63677	8.6	Chr9: 94.904747	-0.42224	31	0.0171549	0.343829	0	1
1425016_at	13844	37925	Ephb2	Eph receptor B2	Chr4: 136.654292	6.06519	10.5	Chr14: 19.755208	0.422193	31	0.017169	0.299042	-0.156755	0.44443
1438959_x_at	217038	40307	Mrm1	mitochondrial rRNA methyltransferase 1	Chr11: 84.820177	9.33071	9.9	Chr4: 82.542317	-0.42215	31	0.0171819	0.249393	0.37143	0.0617266
1453720_at	20446	4714	St6galnac2	ST6 (alpha-N-acetyl-neuraminyl-2,3-beta-galactosyl-1,3)-N-acetylgalactosaminide alpha-2,6-sialyltransferase 2	Chr11: 116.403912	7.38171	11.8	Chr19: 10.670548	-0.422148	31	0.0171826	0.389945	-0.372996	0.0605518
1420004_s_at	107939	70878	Pom121	nuclear pore membrane protein 121	Chr5: 135.376285	9.88845	10.4	Chr10: 115.872274	-0.422138	31	0.0171854	0	0.492393	0.0106079
1429502_at	110920	5062	Hspa13	heat shock protein 70kDa family, member 13 (stress 70 protein chaperone, microsome-associated)	Chr16: 75.756579	6.23158	12.4	Chr16: 73.747956	0.422081	31	0.0172027	0.225244	-0.343854	0.0854352
1426039_a_at	11685	105868	Alox12e	arachidonate lipoxygenase, epidermal	Chr11: 70.315719	7.42855	15.1	Chr6: 11.762184	-0.422059	31	0.0172092	0.293001	0.143797	0.483418
1458665_at	114584	20343	Clic1	chloride intracellular channel 1	Chr17: 35.056418	9.32726	10.6	Chr6: 17.630009	0.422015	31	0.0172225	0.408901	0.531918	0.00516063
1425060_s_at	56430	74455	Rsn	restin (Reed-Steinberg cell-expressed intermediate filament-associated protein)	Chr5: 123.622819	8.22823	14.4	Chr1: 78.940498	0.421998	31	0.0172275	0.486712	-0.166449	0.416403
1450887_at	58184	3973	Rqcd1	rcd1 (required for cell differentiation) homolog 1 (S. pombe)	Chr1: 74.530249	9.55	11.2	Chr2: 122.558069	0.421904	31	0.0172559	0.353361	0.608628	0.000969375
1448979_at	17828	16374	Muted	muted	Chr13: 38.602741	9.60887	10.4	Chr7: 6.011490	-0.421897	31	0.017258	0.387736	-0.388194	0.0500319
1434808_at	233826	11652	BC066140	Mus musculus, Similar to hypothetical protein FLJ21816, clone IMAGE:5151152, mRNA, partial cds	Chr7: 122.107635	8.27248	7.7	Chr2: 136.427280	0.421866	31	0.0172674	0.157415	0	1
1416120_at	20135	20277	Rrm2	ribonucleotide reductase M2	Chr12: 24.711668	6.97552	10.8	Chr1: 170.949421	-0.421857	31	0.0172701	0.408548	0.856363	2.39834e-08
1460053_at	319822	35098	Smyd4	SET and MYND domain containing 4	Chr11: 75.405365	9.07181	12.4	Chr9: 22.854061	-0.421762	31	0.0172988	0	-0.205279	0.314411
1432743_at			4930443G03Rik	RIKEN cDNA 4930443G03 gene	Chr6: 139.576242	5.84884	11.9	Chr6: 95.254325	-0.421754	31	0.0173013	0	0	1
1431739_at	68291	5876	Mto1	mitochondrial translation optimization 1 homolog (S. cerevisiae)	Chr9: 78.449871	6.36874	8.7	Chr7: 67.469060	0.421657	31	0.0173306	0.35461	-0.0699883	0.734054
1432846_at			5033428C03Rik	RIKEN cDNA 5033428C03 gene	Chr5: 91.210383	6.37906	11.5	Chr13: 112.636263	0.42162	31	0.0173418	0	0	1
1441448_at	80913	69183	Pum2	pumilio 2	Chr12: 8.734106	7.15661	8.9	Chr14: 33.796070	0.42161	31	0.0173448	0.455504	0.389222	0.0493758
1439315_at	20230	2232	Satb1	special AT-rich sequence binding protein 1 ( SATB homeobox 1)	Chr17: 51.824670	9.08977	9.9	Chr19: 51.166199	0.421523	31	0.0173712	0.456852	0.51017	0.00775137
1423759_a_at	68944	10384	Tmco1	transmembrane and coiled-coil domains 1	Chr1: 167.330275	10.9973	41.7	Chr1: 166.393012	0.421517	31	0.0173729	0	-0.0514929	0.80273
1447076_at	338352	4486	Nell1	NEL-like 1, protein kinase C-binding protein NELL1	Chr7: 50.864836	5.75135	11.8	Chr5: 53.039935	0.421461	31	0.0173898	0.536243	0.0382783	0.852719
1423252_at	29877	32196	Hdgfrp3	hepatoma-derived growth factor, related protein 3	Chr7: 81.884135	8.6821	36.3	Chr7: 81.535217	-0.421414	31	0.0174043	0.474696	-0.00195131	0.992452
1459051_at	109050	10421	6530418L21Rik	LOC55924 protein	Chr3: 105.716915	8.1701	10	Chr4: 78.900946	0.421147	31	0.0174855	0	-0.313535	0.118825
1433775_at	97130	45837	Kiaa1522	protein LOC57648	Chr4: 129.219741	7.50394	8.6	Chr5: 104.085860	-0.421124	31	0.0174924	0	0	1
1429451_at	67157	18641	C8orf37	human chromosome 8, open reading frame 37	Chr4: 10.898759	7.9599	21.5	Chr7: 35.152978	0.421069	31	0.0175094	0	0	1
1424808_at	16775	37604	Lama4	laminin, alpha 4	Chr10: 39.067875	6.11471	10.7	Chr4: 125.588387	0.421046	31	0.0175162	0.478171	-0.0510591	0.80436
1450609_at	78076	69532	Lcn8	lipocalin 8	Chr2: 25.655114	7.22435	11.5	Chr12: 26.307604	-0.421038	31	0.0175188	0.4054	-0.134919	0.511092
1443296_at	18555	7878	Pctk1	PCTAIRE-motif protein kinase 1	ChrX: 20.697247	6.94726	14.9	Chr16: 17.412078	-0.421002	31	0.0175299	0.395933	-0.299064	0.137771
1430371_x_at	13666	3557	Eif2ak3	eukaryotic translation initiation factor 2 alpha kinase 3 (unfolded protein response, endoplasmic reticulum UPRer component)	Chr6: 70.844958	6.21713	11.4	Chr12: 36.689834	0.420918	31	0.0175553	0.286604	0.345522	0.0838302
1418514_at	17765	7207	Mtf2	metal response element binding transcription factor 2	Chr5: 108.104289	9.97313	22.6	Chr5: 107.072667	0.420871	31	0.0175699	0.43207	0.640257	0.000426843
1435425_at	78887	12707	Sfi1	Sfi1 homolog, spindle assembly associated	Chr11: 3.131960	8.2629	11	Chr18: 39.944073	-0.42086	31	0.0175732	0	0.250933	0.216278
1415954_at	22074	121577	Try4	trypsin 4	Chr6: 41.304406	5.68223	15	ChrX: 50.932422	0.420674	31	0.01763	0.127941	0.159829	0.435436
1417361_at	65257	9391	Asb3	ankyrin repeat and SOCS box-containing protein 3	Chr11: 31.085017	9.21381	10.7	Chr6: 122.825904	0.420593	31	0.0176552	0	0.347225	0.0822159
1421734_at	12765	10439	Cxcr2	chemokine (C-X-C motif) receptor 2 (interleukin 8 receptor, beta)	Chr1: 74.159478	6.98065	10.3	Chr5: 63.428273	0.420524	31	0.0176764	0.230357	0	1
1440704_at	140498	15402	Lgr8	leucine-rich repeat-containing G protein-coupled receptor 8	Chr5: 150.081733	6.65623	9.6	Chr6: 114.061140	-0.420523	31	0.0176766	0.370194	0	1
1429271_at	80906	86999	Kcnip2	Kv channel-interacting protein 2	Chr19: 45.817701	7.36239	12	Chr4: 126.472844	-0.420393	31	0.0177166	0.270556	-0.154276	0.451755
1447335_x_at	14025	11284	Bcl11a	B-cell CLL/lymphoma 11A (zinc finger protein)	Chr11: 24.077912	8.62823	6.9	Chr12: 104.719074	-0.42032	31	0.0177392	0.423932	0.532947	0.0050589
1451609_at	232670	8213	1300010A20Rik	RIKEN cDNA 1300010A20 gene	Chr6: 29.717994	8.03326	10.2	Chr16: 51.051146	-0.420297	31	0.0177463	0.355154	0	1
1453172_at	110920	5062	Hspa13	heat shock protein 70kDa family, member 13 (stress 70 protein chaperone, microsome-associated)	Chr16: 75.757687	9.69213	81.5	Chr16: 74.917702	-0.420275	31	0.0177529	0.225244	-0.343854	0.0854352
1448552_s_at	66950	10097	2310028N02Rik	RIKEN cDNA 2310028N02	Chr1: 191.350493	9.02519	9.4	Chr16: 23.467604	-0.420185	31	0.0177809	0	0.250343	0.217396
1426360_at	269061	11731	Cpsf7	cleavage and polyadenylation specificity factor 7	Chr1: 133.638877	10.1024	8.9	Chr12: 54.578419	0.420173	31	0.0177844	0	0	1
1432269_a_at	58194	10971	Sh3kbp1	SH3-domain kinase binding protein 1	ChrX: 159.828382	11.7263	8.9	Chr12: 83.777006	0.420172	31	0.0177848	0.478694	0.700942	6.65327e-05
1460271_at	58218	87012	Trem3	triggering receptor expressed on myeloid cells 3	Chr17: 48.249840	7.21258	15.5	Chr5: 130.333020	-0.420117	31	0.0178018	0.378589	0.722432	3.07914e-05
1429614_at	67229	2726	Prpf18	PRP18 pre-mRNA processing factor 18 homolog (yeast)	Chr2: 4.622872	10.1468	11.8	Chr19: 3.337223	0.42002	31	0.0178319	0	0.432532	0.0273217
1436670_x_at	75541	118004	1700019G17Rik	RIKEN cDNA 1700019G17, N-acyltransferase superfamily member similar to CML2	Chr6: 85.899111	6.59384	45	Chr12: 16.828469	-0.420007	31	0.017836	0	-0.277167	0.170435
1457995_at	228866	11134	Pcif1	PDX1 C-terminal inhibiting factor 1 (phosphorylated CTD interacting factor 1)	Chr2: 164.880496	7.78977	9.6	Chr11: 121.547989	0.419947	31	0.0178543	0.265524	0.707985	5.20717e-05
1455894_at	217057	5330	A230072I16Rik	RIKEN cDNA A230072I16 gene	Chr11: 86.691730	8.20516	9.7	Chr16: 27.498113	0.4199	31	0.0178691	0.531489	0	1
1435565_at	56433	9433	Vps29	vacuolar protein sorting 29 (S. pombe)	Chr5: 122.364504	8.45668	9.2	Chr7: 31.360167	-0.419896	31	0.0178701	0.441098	-0.262002	0.196019
1456337_at	212285	9064	Centd1	centaurin, delta 1	Chr5: 62.677190	8.59584	10.6	Chr5: 72.024491	0.419809	31	0.0178973	0.395531	0.240393	0.236838
1427937_at	67048	47796	Vma21	vacuolar ATPase assembly integral membrane protein VMA21	ChrX: 71.821526	7.51406	6	Chr8: 116.276566	0.419801	31	0.0178997	0	0	1
1448008_at	74483		Ankhd1	RIKEN cDNA 4933432B13 gene	Chr18: 36.644429	10.1318	9.8	Chr3: 119.721931	0.419693	31	0.0179332	0	0.441383	0.0239911
1432798_at	107723	21069	Slc12a6	solute carrier family 12, member 6	Chr2: 112.315927	6.1699	10.9	Chr16: 63.773114	0.419693	31	0.0179334	0.271357	0.476812	0.0137851
1452253_at	50766	9510	Crim1	cysteine-rich motor neuron 1	Chr17: 78.376016	6.23558	11.2	ChrX: 80.055932	0.41968	31	0.0179373	0.376019	-0.370777	0.0622215
1418227_at	18393	4512	Orc2l	origin recognition complex, subunit 2-like (S. cerevisiae)	Chr1: 58.480991	7.21261	9.7	Chr7: 35.152978	0.419561	31	0.0179744	0.398351	-0.108614	0.597393
1457261_at	77807		A930025H08Rik	RIKEN cDNA A930025H08 gene	Chr13: 28.409901	5.41171	12	Chr1: 85.944096	0.419536	31	0.0179822	0	0	1
1428021_at	78038	11145	Mccc2	methylcrotonoyl-Coenzyme A carboxylase 2 (beta)	Chr13: 99.990248	6.48142	13.3	Chr12: 27.822842	0.419527	31	0.0179851	0.284108	-0.465519	0.0165483
1438843_x_at	56428	8645	Mtch2	mitochondrial carrier homolog 2	Chr2: 90.861358	10.5404	12.7	Chr7: 142.462521	0.419511	31	0.0179902	0.29022	-0.550951	0.00353468
1428820_at	13589	56129	Mapre1	microtubule-associated protein, RP/EB family, member 1	Chr2: 153.771348	8.18968	20.9	Chr2: 149.665875	0.419416	31	0.0180197	0.499469	0.610407	0.000927802
1446616_at			B930053N05Rik	ESTs, Weakly similar to S12207 hypothetical protein (B2 element) - mouse [M.musculus]	Chr7: 16.013696	9.98152	12.8	Chr1: 78.932505	0.419332	31	0.0180461	0	0	1
1418869_a_at	56361	5931	Pus1	pseudouridine synthase 1	Chr5: 110.773799	10.7004	15.4	Chr2: 36.101675	0.419238	31	0.0180753	0.428237	-0.0447281	0.828239
1451730_at	22720	40686	Zfp62	zinc finger protein 62	Chr11: 49.217237	8.97677	10.9	Chr5: 132.056349	0.419232	31	0.0180774	0.333208	0.417251	0.0339424
1437856_at	69718	76214	Ipmk	inositol polyphosphate multikinase	Chr10: 71.384849	8.35561	7.7	Chr5: 142.064325	0.419205	31	0.0180857	0.377182	-0.159703	0.435802
1435573_at	54644	32348	DXImx46e	DNA segment, Chr X, Immunex 46, expressed	ChrX: 7.876260	9.30006	11.5	Chr1: 170.949421	0.419199	31	0.0180877	0.413413	0	1
1423557_at	15980	4041	Ifngr2	interferon gamma receptor 2	Chr16: 91.560572	9.91465	10.9	Chr11: 27.337521	0.419158	31	0.0181005	0.355294	0.453413	0.02
1452946_a_at	74013	16954	Rftn2	raftlin family member 2	Chr1: 55.171791	8.06871	7.9	Chr17: 63.598705	0.419116	31	0.0181137	0	-0.0136192	0.947352
1437386_at	235402	41891	Lingo1	leucine rich repeat neuronal 6A	Chr9: 56.618513	8.82168	11.9	Chr10: 102.375390	-0.419082	31	0.0181244	0.373365	-0.20382	0.317938
1421848_at	20520	68295	Slc22a5	solute carrier family 22 (organic cation transporter), member 5	Chr11: 53.865710	6.68684	11	Chr6: 40.799296	0.419035	31	0.0181392	0.308952	-0.382764	0.0536116
1436432_at	14167	10874	Fgf12	fibroblast growth factor 12	Chr16: 28.158801	5.55255	10.8	Chr10: 102.375390	0.418976	31	0.0181575	0.391332	-0.274782	0.174295
1423410_at	104362	56414	Meig1	meiosis expressed gene 1	Chr2: 3.411843	5.79516	8.4	Chr17: 81.622061	0.41887	31	0.018191	0.302822	0	1
1456369_at	101185	32263	Pot1	protection of telomeres 1	Chr6: 25.748797	6.44971	10.8	Chr19: 48.140553	0.41877	31	0.0182224	0.287002	0	1
1436680_s_at	107986	83	Ddb2	damage specific DNA binding protein 2	Chr2: 91.211609	11.5023	9.3	Chr1: 78.932505	0.418699	31	0.0182449	0.306847	-0.00517953	0.979966
1437090_at	330188	45136	4921511C16	hypothetical protein 4921511C16	Chr5: 122.109209	6.72768	9.2	Chr1: 184.323105	-0.418688	31	0.0182482	0	0	1
1454604_s_at	269831	8212	Tspan12	tetraspanin 12	Chr6: 21.771463	5.5009	10.1	Chr16: 73.747956	-0.418587	31	0.0182802	0	-0.440357	0.0243593
1420262_at	19164	7186	Psen1	presenilin 1	Chr12: 83.734911	6.38826	13.8	Chr2: 43.632178	0.418547	31	0.0182929	0.195068	-0.343268	0.0860052
1425054_a_at	76799	41314	Tmem234	transmembrane protein 234 precursor	Chr4: 129.602201	11.6153	13.3	Chr4: 121.397144	0.418546	31	0.0182931	0	0	1
1428749_at	235380	41022	Dmxl2	Dmx-like 2	Chr9: 54.365209	5.93268	7.6	Chr13: 101.209232	0.418503	31	0.0183068	0.445261	0.388887	0.0495888
1439277_at			4930417B13Rik	expressed sequence AI449674	Chr17: 47.699989	6.75577	11	ChrX: 142.990665	-0.418491	31	0.0183105	0	0	1
1433058_at	280096		4933411O13Rik	RIKEN cDNA 4933411O13 gene	Chr16: 66.893598	5.45371	9.6	Chr6: 147.652323	0.418383	31	0.0183448	0	0.0718349	0.727297
1421189_at	14402	633	Gabrb3	gamma-aminobutyric acid (GABA-A) receptor, subunit beta 3 (ethanol and benzodiazepine sensitive)	Chr7: 57.816355	6.27177	9.2	Chr4: 45.948990	-0.418355	31	0.0183539	0.20002	-0.390361	0.0486566
1458343_x_at	69792	3990	Med6	mediator of RNA polymerase II transcription, subunit 6	Chr12: 81.573624	7.91732	18	Chr13: 22.380465	0.418333	31	0.0183606	0	0.225634	0.267734
1454522_at			4930573G07Rik	RIKEN cDNA 4930573G07 gene	Chr10: 8.231170	6.48732	12.7	Chr8: 95.762383	0.418293	31	0.0183735	0	0	1
1425475_at	12830	22422	Col4a5	procollagen, type IV, alpha 5 (X-linked Alport syndrome)	ChrX: 141.686623	5.97094	11.5	Chr8: 121.000000	-0.418292	31	0.0183737	0.336821	-0.401649	0.0419667
1446153_at			E030019B06	0 day neonate lung cDNA, RIKEN full-length enriched library, clone:E030046C22 product:unknown EST, full insert sequence.	Chr18: 54.917772	7.01884	10.5	Chr6: 147.652323	-0.418289	31	0.0183747	0	0	1
1452609_at	68918	18858	1190005I06Rik	RIKEN cDNA 1190005I06 gene	Chr8: 120.608622	6.45594	9	Chr7: 56.524155	-0.418273	31	0.0183799	0	0	1
1420038_at	11973	1282	Atp6v1e1	ATPase, H+ transporting, V1 subunit E isoform 1	Chr6: 120.795337	7.07571	11.4	Chr18: 81.487857	-0.41823	31	0.0183934	0.25418	-0.277829	0.169374
1420423_at	27380	83274	Tcl1b4	T-cell leukemia/lymphoma 1B, 4	Chr12: 105.206499	8.66726	10.3	Chr5: 33.529528	-0.418212	31	0.0183992	0	-0.042757	0.835705
1444428_at	214901	32532	Chtf18	CTF18, chromosome transmission fidelity factor 18 homolog (S. cerevisiae)	Chr12: 111.909645	6.94652	9.6	Chr2: 136.427280	-0.418156	31	0.0184171	0.323517	0.709822	4.87908e-05
1445911_at	74277	8105	Chic2	cysteine-rich hydrophobic domain 2	Chr5: 75.004102	7.00465	12.6	Chr4: 88.045738	0.418062	31	0.0184468	0.351062	0.370524	0.0624146
1457387_at	58887	22810	Repin1	replication initiator 1	Chr6: 48.599347	5.97965	19.8	Chr2: 41.625955	0.418011	31	0.018463	0.142621	-0.605167	0.00105495
1450640_x_at	11958	137205	Atp5k	ATP synthase, H+ transporting, mitochondrial F1F0 complex, subunit e	Chr5: 108.433276	12.7742	7.7	Chr6: 105.808926	-0.417999	31	0.018467	0.233235	-0.173098	0.397759
1443227_at	66912	8530	Bzw2	basic leucine zipper and W2 domains 2	Chr12: 36.122897	8.51523	13.7	Chr3: 8.903411	0.417951	31	0.0184822	0	0.173885	0.395582
1425631_at	53412	3938	Ppp1r3c	protein phosphatase 1, regulatory (inhibitor) subunit 3C	Chr19: 36.733474	7.06974	10.9	Chr12: 30.182102	-0.41791	31	0.0184953	0.307331	-0.306225	0.12814
1445671_at			Zfp59	ESTs, Weakly similar to S21348 probable pol polyprotein-related protein 4 - rat [R.norvegicus]	Chr17: 55.651272	9.31306	21.1	Chr17: 64.993854	-0.417906	31	0.0184966	0	0.199625	0.328214
1448146_at	66894	48490	Wwp2	WW domain containing E3 ubiquitin protein ligase 2	Chr8: 107.558033	9.99716	11.8	Chr14: 117.841013	-0.417854	31	0.0185133	0.399679	0.496936	0.00980574
1454677_at	21858	2444	Timp2	tissue inhibitor of metalloproteinase 2	Chr11: 118.301115	10.5311	13.4	Chr11: 50.383261	-0.417843	31	0.0185168	0.351198	0.0813457	0.692814
AFFX-LysX-3_at			AFFX-LysX-3	Affymetrix bacterial LysX gene control probe set	ChrZ: 1.000000	5.56368	9.7	Chr5: 104.085860	0.417778	31	0.0185374	0	0	1
1416844_at	15468	55587	Hrmt1l1	heterogeneous nuclear ribonucleoprotein methyltransferase-like 1	Chr10: 76.207430	10.573	13.6	Chr5: 126.411859	-0.417684	31	0.0185674	0.371556	0	1
1457423_at	338370	21832	Nalcn	sodium leak channel, non-selective (voltage gated channel like 1)	Chr14: 123.276718	5.5401	8.2	Chr16: 66.730522	-0.417672	31	0.0185715	0.275915	-0.337879	0.0913763
1428122_s_at	72543	25444	Mvb12b	multivesicular body subunit 12B	Chr2: 33.729991	8.56139	56.1	Chr2: 33.606958	-0.417646	31	0.0185799	0.39181	0	1
1438766_at	52830	9821	Pnrc2	proline-rich nuclear receptor coactivator 2	Chr4: 135.870489	8.84906	14.3	Chr9: 111.413523	0.417598	31	0.0185951	0.451093	0.396985	0.0446365
1458631_at	68187	32665	4921533L14Rik	RIKEN cDNA 4921533L14 gene	Chr1: 24.032153	6.01713	9.6	Chr1: 186.237049	0.41754	31	0.0186138	0	-0.611151	0.000910871
1438919_x_at			Fdft1	farnesyl diphosphate farnesyl transferase 1	--	7.44406	10.6	Chr2: 136.427280	-0.417481	31	0.0186325	0	-0.498316	0.00957233
1439023_at	67848	12196	Ddx55	DEAD (Asp-Glu-Ala-Asp) box polypeptide 55	Chr5: 124.566235	8.87255	10.6	ChrX: 57.768447	0.417463	31	0.0186384	0	0.269171	0.183616
1420448_at	75199	41772	4930539I12Rik	RIKEN cDNA 4930539I12 gene	ChrX: 37.245385	7.15116	11.4	Chr10: 127.331244	0.417419	31	0.0186526	0	0	1
1431046_at	76787		Ppfia3	protein tyrosine phosphatase, receptor type, f polypeptide (PTPRF), interacting protein (liprin), alpha 3	Chr7: 45.339172	7.77168	10.5	Chr5: 33.529528	-0.417394	31	0.0186605	0.243679	-0.340793	0.0884416
1447302_at	73904		Nyx	nyctalopin (congenital stationary nightblindness)	ChrX: 13.492484	8.20861	11.4	Chr5: 33.529528	-0.417375	31	0.0186666	0	-0.062721	0.760833
1435324_x_at	15289	87355	Hmgb1	high mobility group protein B1 (DNA-binding)	Chr5: 149.048715	13.111	13.2	Chr2: 178.717318	0.417316	31	0.0186856	0.229174	0.738963	1.62035e-05
1452216_at	223722	15511	BC025519	cDNA sequence BC025519	Chr15: 83.546871	9.28119	18.1	Chr15: 83.096920	0.417296	31	0.0186921	0.257616	0	1
1428717_at	69938	8853	Scrn1	secernin 1	Chr6: 54.512058	7.79165	9.3	Chr11: 50.383261	-0.41729	31	0.0186939	0.276412	-0.34055	0.0886834
1432566_at	78478	116060	1700129I15Rik	RIKEN cDNA 1700129I15 gene	ChrX: 135.720567	8.07048	8.5	Chr7: 70.164957	-0.417287	31	0.018695	0	-0.027009	0.895799
1451732_at	19134	8472	Prpf4b	PRP4 pre-mRNA processing factor 4 homolog B (yeast)	Chr13: 34.903273	8.5159	12	Chr8: 106.980294	0.417232	31	0.0187129	0.415205	-0.188732	0.355823
1451045_at	80976	10823	Syt13	synaptotagmin 13	Chr2: 92.953869	5.97361	6.9	Chr11: 59.237260	-0.417155	31	0.0187375	0.306769	0.0752244	0.714944
1438457_at	216164	82309	Dos	downstream of Stk11 (protein Dos)	Chr7: 16.886334	6.79852	9.1	Chr17: 63.598705	0.417138	31	0.0187431	0	-0.236669	0.2444
1451952_at	50501	9268	Prok2	prokineticin 2 (secreted chemoattractant)	Chr6: 99.722176	5.67077	7	Chr11: 98.846748	-0.417066	31	0.0187662	0.353636	0.12561	0.540922
1456264_at	99311	24933	Commd7	COMM domain containing 7	Chr2: 153.616955	7.9499	36.6	Chr2: 149.665875	0.416982	31	0.0187933	0.30145	0.343746	0.0855403
1426057_a_at	13837	21083	Epha3	Eph receptor A3	Chr16: 63.610969	5.79542	6.3	Chr19: 58.686202	0.416938	31	0.0188076	0.362792	-0.0571961	0.781375
1418433_at	12283	69212	Cab39	calcium binding protein 39	Chr1: 85.851011	11.2386	9.8	Chr6: 17.630009	0.416918	31	0.018814	0.307725	0.214051	0.293716
1425123_at	234796	32598	BC025816	cDNA sequence BC025816	Chr8: 119.876424	8.07174	9.5	Chr16: 63.744821	-0.4169	31	0.01882	0	-0.279019	0.16748
1437799_at			9930038K12Rik	ESTs	Chr5: 33.410032	9.55403	10.1	Chr3: 119.721931	0.416882	31	0.0188259	0	0	1
1436145_at	75593		2410003K15Rik	RIKEN cDNA 2410003K15	Chr6: 49.081066	9.81435	14.9	Chr1: 73.418156	0.41686	31	0.0188329	0	-0.189821	0.353003
1419889_at	319893		A230057D06Rik	RIKEN cDNA A230057D06 gene	Chr13: 78.123486	5.84561	13.9	Chr8: 28.049465	0.416759	31	0.0188656	0	0.427462	0.0293914
1440022_at	73826	13007	Poldip3	polymerase (DNA-directed), delta interacting protein 3	Chr15: 83.137399	9.06926	15	Chr15: 87.476581	0.416556	31	0.0189315	0.332965	0.548201	0.00373846
1444097_at	210029	16993	Metrnl	meteorin, glial cell differentiation regulator-like	Chr11: 121.704716	6.61645	11.9	Chr2: 36.101675	0.416515	31	0.0189448	0.287021	-0.137258	0.503727
1430114_at	71338	18415	Tprg	transformation related protein 63 regulated	Chr16: 25.317662	5.88523	8	Chr4: 125.588387	0.416509	31	0.0189468	0.221708	-0.230935	0.256351
1438312_s_at	16998	7405	Ltbp3	latent transforming growth factor beta binding protein 3	Chr19: 5.758402	7.62406	17.5	Chr1: 87.338838	-0.416499	31	0.01895	0.375428	-0.195738	0.337912
1422989_a_at	13399		Dm15	diminutive	Chr7: 19.091805	7.02071	9.4	Chr8: 121.000000	-0.416494	31	0.0189519	0	0	1
1450565_at	16198	492	Il9	interleukin 9 (T-cell growth factor P40 cytokine)	Chr13: 56.479352	7.72806	10.6	Chr19: 21.131061	-0.416438	31	0.01897	0.295217	0.365586	0.0662662
1419460_at	67053	5113	Rpp14	ribonuclease P 14 subunit	Chr14: 8.090801	8.36129	10.4	Chr19: 61.166830	0.416392	31	0.0189849	0	-0.138125	0.50101
1425846_a_at	140904	10966	Caln1	calneuron 1	Chr5: 130.839622	5.76639	10.8	Chr2: 33.606958	0.416333	31	0.0190041	0.350882	-0.293775	0.14521
1440319_at	329207	66636	A430079H05Rik	ESTs	Chr1: 91.168726	5.82965	12.2	Chr15: 91.405127	-0.416299	31	0.0190154	0.381293	0	1
1458514_at	13593	56472	Ebf3	early B-cell factor 3	Chr7: 137.286775	7.41555	9.9	Chr19: 52.562306	-0.416219	31	0.0190415	0.262789	-0.0607085	0.768298
1437150_at	242297	17518	1700012H17Rik	RIKEN cDNA 1700012H17	Chr4: 5.799354	6.13803	14.9	Chr2: 69.342849	-0.416167	31	0.0190583	0	0.00857263	0.966847
1428982_at	320817	86351	Atad2b	ATPase family, AAA domain containing 2B	Chr12: 5.046893	12.0342	12.1	Chr18: 28.108368	-0.416156	31	0.019062	0	0.0752093	0.714999
1429202_at			2610019N06Rik	RIKEN cDNA 2610019N06 gene	Chr9: 7.183507	8.21906	15.3	Chr12: 26.307604	0.416153	31	0.019063	0	0	1
1425049_at	246729	77345	Oas1h	2'-5' oligoadenylate synthetase 1H	Chr5: 120.872942	7.05545	12.3	Chr11: 64.680151	-0.416145	31	0.0190658	0	0.123891	0.54652
1455049_at	78908	1182	Igsf3	immunoglobulin superfamily, member 3	Chr3: 101.461795	6.86745	8.2	Chr6: 37.652648	0.416104	31	0.0190792	0	0.0390852	0.849649
1446689_at	268857	18720	D230007K08Rik	RIKEN cDNA D230007K08 gene	Chr16: 3.948959	7.75032	9.6	Chr13: 116.536749	0.416093	31	0.0190828	0.399011	0	1
1453878_at	224826	26151	E130209G04Rik	RIKEN cDNA E130209G04 gene	Chr17: 47.010652	6.57142	7.9	Chr2: 25.649555	-0.416034	31	0.0191019	0.358856	-0.104975	0.609801
1458875_at	99683	55968	Sec24b	SEC24 related gene family, member B	Chr3: 130.042899	7.27384	12	Chr7: 117.164563	0.415921	31	0.0191392	0	-0.047937	0.816116
1451034_at	12193	5027	Zfp36l2	zinc finger protein 36, C3H type-like 2	Chr17: 84.186470	7.88203	8	Chr19: 40.762738	-0.415866	31	0.0191572	0.385337	0.155752	0.447387
1439791_at	212163	17035	C18orf25	arkadia 2, human chromosome 18, open reading frame 25	Chr12: 64.923524	7.85635	12.5	Chr17: 51.734876	-0.415843	31	0.0191646	0	0	1
1430563_at	71567	13546	Mcmdc1	minichromosome maintenance deficient domain containing 1	Chr10: 53.612828	7.76077	10.6	Chr11: 56.125322	0.415784	31	0.0191842	0.367598	0	1
1443982_at	110596	8078	Rgnef	Rho-guanine nucleotide exchange factor	Chr13: 97.938891	6.09861	11.7	Chr5: 104.085860	0.415682	31	0.0192177	0.623462	-0.415142	0.0349492
1422758_at	54371	3150	Chst2	carbohydrate sulfotransferase 2	Chr9: 95.404498	7.44123	13.6	Chr1: 153.969506	-0.415629	31	0.0192351	0.362154	-0.0580183	0.778308
1447243_at	68713	86130	Ifitm1	interferon induced transmembrane protein 1	Chr7: 17.496819	5.92832	7.9	Chr1: 32.343834	0.415538	31	0.0192652	0.427087	0.222394	0.274847
1437750_at	72309	9141	Tmem158	transmembrane protein 158	Chr9: 123.259235	6.93032	10.7	Chr3: 3.074240	-0.415467	31	0.0192887	0.305058	-0.179783	0.379496
1431333_at			Hist1h4h	histone 1, H4h	Chr13: 23.527113	6.77081	8.2	Chr2: 36.101675	0.415345	31	0.019329	0	-0.0542788	0.79228
1429476_s_at	56445	21193	Dnaja2	DnaJ (Hsp40) homolog, subfamily A, member 2	Chr8: 85.538753	13.3291	10.6	Chr13: 105.184837	0.415331	31	0.0193336	0.451603	-0.486613	0.0117068
1423421_at	227671	110677	Gbif	globoside alpha-1,3-N-acetylgalactosaminyltransferase 1	Chr9: 14.780240	8.39455	6.9	Chr5: 72.024491	0.415285	31	0.0193488	0.412184	0	1
1445504_at	331392		Gm5124	predicted pseudogene 5124, similar to nucleolar phosphoprotein p130 (NOLC1)	ChrX: 21.364164	8.8409	12.2	Chr4: 20.033032	-0.415272	31	0.019353	0	0	1
1452962_at	71687	12403	Tmem25	transmembrane protein 25	Chr9: 44.793963	7.00416	9.7	Chr12: 16.828469	-0.415218	31	0.019371	0.353205	-0.666058	0.00020376
1445097_at	18710	2690	Pik3r3	phosphatidylinositol 3 kinase, regulatory subunit, polypeptide 3 (p55)	Chr4: 116.287719	7.03781	8	Chr18: 43.154668	0.415179	31	0.0193838	0.27491	-0.357848	0.072668
1429434_at	18706	21249	6330412C24Rik	phosphatidylinositol 3-kinase, catalytic, alpha polypeptide (ageing alteration 1)	Chr3: 32.465628	9.00929	13.7	Chr18: 38.653114	0.41517	31	0.0193868	0.305223	0	1
1445487_at	51869	41231	Rif1	replication timing regulatory factor 1 (telomere-associated protein)	Chr2: 52.115439	6.5089	15.4	Chr15: 91.405127	0.415156	31	0.0193916	0.233413	0.187306	0.359534
1444784_at			4930564K09Rik	RIKEN cDNA 4930564K09 gene	Chr3: 82.878744	7.30916	8	Chr11: 117.047188	-0.415118	31	0.0194042	0	0	1
1430850_x_at	68755	4789	Cgrrf1	cell growth regulator with ring finger domain 1	Chr14: 46.845874	6.776	9.7	Chr7: 67.469060	-0.415113	31	0.0194059	0	-0.594713	0.00135417
1441094_at	229871		Adh6b	alcohol dehydrogenase 6B (class V)	Chr3: 138.353016	7.65581	11.5	Chr7: 142.462521	-0.415046	31	0.0194279	0	-0.0253908	0.902012
1436605_at	21881	68154	Tkt	transketolase (corneal expression signature)	Chr14: 30.574245	7.12842	11.8	Chr8: 25.520489	-0.415035	31	0.0194318	0.36285	0.150906	0.461817
1459346_at	381802	41622	Tsen2	tRNA splicing endonuclease 2 homolog (SEN2, S. cerevisiae)	Chr6: 115.551922	6.41923	19.3	Chr6: 115.529332	0.415005	31	0.0194417	0.147433	-0.130099	0.526436
1426630_at	227715	6095	Exosc2	exosome component 2 (3'-5'-exoribonuclease)	Chr2: 31.679893	9.64487	7.2	Chr15: 101.561023	0.414976	31	0.0194513	0	0.614406	0.000839903
1430579_at	665113	77943	Tnik	TRAF2 and NCK interacting kinase	Chr3: 28.663923	9.42258	7.9	Chr6: 147.652323	0.414962	31	0.019456	0.347859	0	1
1429603_at	73242	15129	2610110G12Rik	RIKEN cDNA 2610110G12 gene	Chr17: 35.903386	7.45565	9.3	Chr5: 116.555930	-0.414844	31	0.0194953	0.531456	-0.261095	0.197628
1449397_at	103889	37584	Hoxb2	homeo box B2	Chr11: 96.353445	6.76252	12.9	Chr2: 43.632178	-0.41472	31	0.0195365	0.3657	-0.101469	0.621854
1425623_a_at	12411	37258	Cbs	cystathionine beta-synthase	Chr17: 31.613106	8.33061	12.3	Chr2: 136.427280	-0.414672	31	0.0195525	0.163027	-0.291887	0.147934
1438864_at	76740	44222	Efr3a	EFR3 homolog A (hearing loss associated, activity-dependent plasticity-associated multi-pass membrane KIAA0143 protein)	Chr15: 65.864637	10.4346	6.6	Chr1: 87.338838	0.414576	31	0.0195846	0.309327	-0.332853	0.0966096
1431543_at	71575		9130001E16Rik	RIKEN cDNA 9130001E16 gene	Chr18: 11.003863	6.70674	13	Chr12: 99.576264	0.41451	31	0.0196068	0	0	1
1426089_a_at	226499	41202	BC003331	ubiquitously expressed GPCR membrane-trafficking protein homolog of C. elegans odorant response abnormal 4	Chr1: 150.362640	10.0156	14.1	Chr5: 21.026344	-0.414399	31	0.0196439	0	-0.216211	0.288756
1456166_at	259300	22825	Ehd2	ESTs	Chr7: 15.966465	7.09881	11.5	Chr2: 139.724059	-0.414257	31	0.0196916	0.422812	-0.049167	0.81148
1428670_at	17232	115745	Mcpt9	mast cell protease 9	Chr14: 53.565338	7.15381	8.7	Chr18: 89.380001	0.41419	31	0.0197141	0.285957	0	1
1429643_a_at	18575	3682	Pde1c	phosphodiesterase 1C	Chr6: 56.179113	6.9011	13.4	Chr6: 93.599797	-0.414181	31	0.0197173	0.351356	-0.210113	0.3029
1433525_at	13617	1478	Ednra	endothelin receptor type A	Chr8: 77.663103	5.73219	11.8	Chr17: 76.161954	0.41404	31	0.0197647	0.200467	-0.0615718	0.765094
1438665_at	58994	10260	Smpd3	sphingomyelin phosphodiesterase 3, neutral	Chr8: 106.252853	6.94119	11.2	Chr11: 83.586335	-0.414039	31	0.019765	0.389686	-0.163552	0.424674
1448679_at	15587	7776	Hyal2	hyaluronidase 2	Chr9: 107.572294	9.08735	8.4	Chr10: 86.451681	-0.413932	31	0.0198011	0.438844	-0.191253	0.349314
1440171_x_at	101901		BB026409	expressed sequence BB026409	Chr7: 27.908731	6.82655	15.8	Chr12: 26.307604	0.413855	31	0.0198268	0	0	1
1424282_at	229487	3357	Pet112l	PET112-like	Chr3: 85.652308	8.40165	8	Chr2: 15.000000	0.413823	31	0.0198378	0.260526	-0.42381	0.0309587
1442979_at	432637	85963	LOC432637	similar to RIKEN cDNA 6030426L16	Chr12: 22.613662	6.16348	8.2	Chr19: 58.686202	-0.41376	31	0.0198592	0	0	1
1442997_at	23965	22673	Odz3	odd Oz/ten-m homolog 3	Chr8: 48.350521	6.13216	7.2	Chr11: 121.547989	0.413748	31	0.0198631	0.244147	-0.408253	0.0384043
1440616_at	105301		AU042410	expressed sequence AU042410	Chr13: 21.362369	6.07184	12.4	Chr1: 186.237049	0.413714	31	0.0198748	0	0	1
1415678_at	19042	56428	Ppm1a	protein phosphatase, Mg2+/Mn2+ dependent 1A	Chr12: 72.793964	11.9229	13.3	Chr5: 141.222149	-0.413654	31	0.019895	0.395052	-0.336852	0.092428
1446783_at	19358	48322	Rad23a	RAD23a homolog (S. cerevisiae)	Chr8: 84.831657	8.51284	16.8	Chr11: 33.490349	0.413583	31	0.019919	0.323661	-0.172595	0.399152
1457136_at	110809	31411	Sfrs1	splicing factor, arginine/serine-rich 1 (ASF/SF2)	Chr11: 88.048324	6.09719	8.3	Chr13: 50.000000	-0.413581	31	0.0199199	0.436374	0.685293	0.000111981
1439927_at	18483	1937	Palm	paralemmin	Chr10: 79.795209	6.89097	11.7	Chr12: 27.822842	-0.413534	31	0.0199356	0.490584	0.10137	0.622197
1431851_at	75829	87352	4930534P07Rik	RIKEN cDNA 4930534P07 gene	ChrX: 135.613075	6.55945	8.2	Chr16: 69.802723	-0.413492	31	0.0199501	0.427733	0	1
1446837_at	76894	12661	0610027B03Rik	RIKEN cDNA 0610027B03 gene	Chr2: 109.218784	5.71897	12.3	Chr10: 122.968582	0.413407	31	0.0199788	0	0	1
1457175_at	18222	2775	Numb	numb gene homolog (Drosophila)	Chr12: 83.812548	8.62487	9.7	Chr1: 78.932505	0.413406	31	0.0199791	0.473234	-0.0942681	0.646911
1433122_at			2900069G24Rik	RIKEN cDNA 2900069G24 gene	Chr1: 181.381276	6.14961	12	Chr8: 28.049465	-0.413346	31	0.0199995	0	0	1
1454113_at	74913		4930472D12Rik	RIKEN cDNA 4930472D12 non-coding	Chr12: 69.841446	5.71835	11.3	Chr10: 127.471474	-0.413322	31	0.0200078	0	0	1
1426761_at	99982	32240	Kdm1a	Lysine-specific histone demethylase 1A	Chr4: 136.550902	10.9622	8.4	Chr12: 111.179643	0.41328	31	0.0200219	0.378578	0	1
1431023_at	77643		C030046E11Rik	RIKEN cDNA C030046E11	Chr19: 29.605473	7.06042	9.9	Chr8: 106.980294	-0.413257	31	0.0200298	0	0.0466079	0.821132
1421698_a_at	12823	55608	Col19a1	procollagen, type 19, alpha 1	Chr1: 24.264061	5.85994	5.9	Chr15: 63.392263	0.413218	31	0.0200432	0.315332	-0.0264915	0.897785
1431920_a_at	76527	12648	2010004A03Rik	RIKEN cDNA 2010004A03 gene	Chr8: 110.742246	6.13435	11.1	Chr19: 38.172042	0.413202	31	0.0200487	0.370238	-0.220231	0.279664
1430974_a_at	66315	10778	Senp7	SUMO1/sentrin specific protease 7	Chr16: 56.111681	7.51458	10.5	Chr2: 169.891672	0.413139	31	0.0200701	0.366132	0.461431	0.0176544
1429885_at	73886		4930431P19Rik	RIKEN cDNA 4930431P19 gene	Chr7: 109.752516	7.38419	13.4	Chr1: 15.981339	0.413101	31	0.0200829	0	0	1
1443628_at			BB747765	BB747765, AK144046 ESTs (olfactory receptor sequence similarity)	Chr4: 19.697542	7.86632	12.4	Chr19: 40.410259	0.41303	31	0.0201072	0	0	1
1437033_a_at	27401	55942	Skp2	S-phase kinase-associated protein 2 (p45)	Chr15: 9.112113	8.60006	12.4	Chr13: 30.459929	-0.412958	31	0.0201319	0.311802	0.688485	0.00010096
1442080_at	208647	18690	Creb3l2	cAMP responsive element binding protein 3-like 2	Chr6: 37.345851	7.68455	12.4	Chr2: 35.013636	-0.412874	31	0.0201608	0.370623	-0.148996	0.467569
1430820_a_at	70508	10634	Bbx	bobby sox HMG-BOX transcription factor	Chr16: 50.224892	10.194	11.5	Chr4: 88.807538	0.412839	31	0.0201726	0.392976	0.0510731	0.804307
1438869_at	67642		4930515G01Rik	RIKEN cDNA 4930515G01 gene	Chr5: 114.773809	7.4111	11.4	Chr9: 73.520597	-0.412837	31	0.0201733	0	0.186302	0.362163
1454977_at	277939	19524	AU020772	expressed sequence AU020772	Chr7: 100.469613	10.0457	12.3	Chr12: 36.689834	-0.412766	31	0.0201975	0.339187	0	1
1444011_at	76646	79011	Wdr38	WD repeat domain 38	Chr2: 39.007659	7.06516	11.4	ChrX: 152.376836	-0.412724	31	0.020212	0	0.147463	0.472216
1432111_at			4930542D17Rik	RIKEN cDNA 4930542D17 gene	Chr16: 50.653574	8.2491	12.2	Chr5: 33.529528	-0.412521	31	0.0202819	0	0	1
1459222_x_at			BG069057	BG069057	Chr5: 28.092711	7.26897	11.1	Chr5: 24.065030	-0.412518	31	0.0202828	0	0	1
1446734_at	97136		C77438	expressed sequence C77438	Chr4: 57.845580	6.30652	8.2	Chr9: 83.778825	-0.412512	31	0.0202848	0	0	1
1425928_at	219149	18287	Xrg6	X Kell blood group precursor related family member 6	Chr14: 63.819516	7.1679	8.8	Chr2: 106.598181	-0.412491	31	0.0202922	0	0	1
1451505_at	66170	11929	Chchd5	coiled-coil-helix-coiled-coil-helix domain containing 5	Chr2: 129.130268	7.60684	15.3	Chr2: 125.878798	0.41244	31	0.0203096	0	-0.0429246	0.835069
1423074_at	66890	4962	Lman2	lectin, mannose-binding 2	Chr13: 55.343909	9.401	10.4	Chr15: 89.576205	-0.412411	31	0.0203198	0.336821	-0.102761	0.617402
1419778_at	320776		C630028C02Rik	RIKEN cDNA C630028C02 gene	Chr4: 104.747651	5.92229	11.3	ChrX: 47.876769	0.412408	31	0.0203207	0	0	1
1450371_at	22094	463	Tshb	thyroid stimulating hormone, beta subunit	Chr3: 102.777487	7.0211	14.4	Chr19: 48.574400	-0.412381	31	0.0203301	0.370651	0.0646534	0.753685
1427617_at	171167	32790	Fut10	fucosyltransferase 10	Chr8: 31.236480	6.98923	26.3	Chr8: 30.622826	-0.412285	31	0.0203631	0.271418	0.00125321	0.995152
1440757_at			Tsp50	10 days neonate cerebellum cDNA, RIKEN full-length enriched library, clone:B930073N06 product:unknown EST, full insert sequence.	Chr12: 117.347721	6.39416	13	Chr16: 63.773114	-0.412241	31	0.0203783	0	0.30463	0.130243
1422085_at	83993	3779	Tbx19	T-box 19	Chr1: 165.139057	6.96981	16.9	Chr2: 98.186955	-0.412219	31	0.020386	0.386461	0.338904	0.0903361
1446422_at	69104	9862	March5	membrane-associated ring finger (C3HC4) 5, mitochondrial E3 ubiquitin-protein ligase	Chr18: 56.830704	6.44742	11	Chr16: 63.773114	0.4122	31	0.0203924	0.337466	-0.241736	0.234148
1442999_at	408070		B930036G03Rik	RIKEN cDNA B930036G03 gene	Chr12: 108.203740	7.12226	11.1	Chr17: 89.780331	0.412178	31	0.0204	0	0	1
1428064_at	69710	12326	Centd2	centaurin, delta 2	Chr7: 101.411305	9.51668	8.5	Chr15: 67.990415	-0.41213	31	0.0204167	0.441118	0.331475	0.0980829
1447882_x_at			2410015A15Rik	RIKEN cDNA 2410015A15 gene	--	7.88581	6.2	Chr17: 76.466117	-0.412102	31	0.0204263	0	0	1
1455226_at	20741	295	Spnb1	spectrin beta 1	Chr12: 76.580515	7.76303	8.5	Chr16: 31.598031	-0.412098	31	0.0204277	0.454765	-0.277697	0.169586
1451870_a_at	57261	84762	Brd4	bromodomain containing 4	Chr17: 32.211197	7.3759	10	Chr3: 138.815118	0.412091	31	0.0204303	0.470721	0.616802	0.000790775
1424156_at	19650	2172	Rbl1	retinoblastoma-like 1 (p107)	Chr2: 157.145943	10.9935	12	Chr2: 136.427280	0.412072	31	0.0204369	0.297764	0.790454	1.55168e-06
1453176_a_at	66748	75226	4933404M02Rik	RIKEN cDNA 4933404M02 gene	Chr2: 70.531732	6.09016	11.6	Chr2: 93.321195	0.412021	31	0.0204544	0	0.450885	0.0207902
1453033_at	66434		2010003O02Rik	RIKEN cDNA 2010003O02 gene	Chr4: 40.270439	5.70065	12.1	Chr5: 3.143128	0.412005	31	0.02046	0	0.0784512	0.703249
1458121_at			A930014K01Rik	ESTs	Chr6: 22.019487	6.04019	10.2	Chr10: 57.752461	-0.411992	31	0.0204647	0	0	1
1426322_a_at	72413	4257	Kcnmb2	potassium large conductance calcium-activated channel, subfamily M, beta member 2	Chr3: 32.198202	7.46574	10.1	Chr5: 103.266997	-0.411939	31	0.0204827	0	-0.126221	0.538942
1430732_at	70880		4921525D07Rik	RIKEN cDNA 4921525D07 gene	Chr1: 111.144501	7.40003	18.1	Chr12: 26.307604	-0.411939	31	0.0204828	0	0	1
1452551_at	109624	8287	Cald1	caldesmon 1	Chr6: 34.726841	6.5241	14.2	Chr17: 76.884650	-0.411817	31	0.0205253	0.496679	-0.22199	0.275744
1453263_at	78689	5781	Mak10	MAK10 homolog, amino-acid N-acetyltransferase subunit, (S. cerevisiae)	Chr13: 59.600932	8.53419	10.3	Chr5: 72.024491	0.411775	31	0.0205398	0.448727	-0.244684	0.228317
1442408_at	72043	10313	Sulf2	sulfatase 2	Chr2: 166.072643	12.1753	27.8	Chr2: 165.782727	-0.411722	31	0.0205583	0.341543	-0.187668	0.358592
1427999_at	330959	4414	Snapc5	small nuclear RNA activating complex, polypeptide 5	Chr9: 64.182538	6.67626	21.1	Chr4: 105.573728	0.411716	31	0.0205603	0	0.146424	0.475377
1425987_a_at	16531	1693	Kcnma1	potassium large conductance calcium-activated channel, subfamily M, alpha member 1 (BK slo1 ethanol sensitive)	Chr14: 23.309072	7.50116	16.4	Chr7: 74.522856	0.41167	31	0.0205765	0.258113	-0.407401	0.0388502
1445955_at	76483	23384	2400010G15Rik	RIKEN cDNA 2400010G15 gene	Chr17: 25.657147	8.10216	8.2	Chr2: 30.440966	0.411639	31	0.0205871	0.311725	0	1
1453264_at	73608	12504	Marveld3	MARVEL (membrane-associating) domain containing 3	Chr8: 109.953022	6.6981	7.6	Chr2: 136.427280	-0.411565	31	0.0206129	0.413252	-0.275082	0.173806
1423894_a_at	67789	32388	Dalrd3	DALR anticodon binding domain containing 3	Chr9: 108.571960	10.3091	9.7	Chr2: 116.722033	0.411529	31	0.0206256	0	-0.145664	0.477693
1443841_x_at	227620	71313	Uap1l1	UDP-N-acteylglucosamine pyrophosphorylase 1-like 1	Chr2: 25.360430	5.80235	13.6	Chr2: 28.969780	0.411483	31	0.0206414	0	0.0116381	0.955002
1444043_at	14634	139	Gli3	GLI-Kruppel family member GLI3	Chr13: 15.667615	5.91713	10.4	Chr12: 117.389926	0.411466	31	0.0206474	0.277378	-0.0244876	0.905482
1430690_at	71331		5430411C19Rik	RIKEN cDNA 5430411C19 gene	Chr17: 66.077371	7.14458	11.8	Chr3: 123.392033	0.411431	31	0.0206597	0	0.0533647	0.795705
1446482_at	235555		AW107703	expressed sequence AW107703	Chr9: 102.590579	5.87787	12.2	Chr9: 94.904747	-0.411414	31	0.0206656	0	0	1
1448806_at	17391	21331	Mmp24	matrix metalloproteinase 24	Chr2: 155.817801	8.22742	8.5	Chr1: 163.338902	-0.411273	31	0.020715	0.459441	-0.359181	0.0715328
1450490_at	16495	7791	Kcna7	potassium voltage-gated channel, shaker-related subfamily, member 7	Chr7: 45.410791	8.14577	13.5	ChrX: 166.348315	-0.411134	31	0.0207637	0.295909	-0.100611	0.624819
1451314_a_at	22329	838	Vcam1	vascular cell adhesion molecule 1 (sialoglycoprotein expressed by cytokine-activated endothelium)	Chr3: 116.124432	7.49281	12.1	Chr2: 136.427280	-0.41104	31	0.0207967	0.357236	0.767343	4.78354e-06
1427980_at	74440	18869	Cmip	c-Maf inducing protein	Chr8: 117.453093	9.845	11.6	Chr12: 45.663181	-0.411018	31	0.0208045	0.348029	0.252211	0.213869
1458590_at	77065	9136	Ints7	integrator complex subunit 7	Chr1: 191.616680	7.45929	14.8	Chr4: 88.951728	0.410969	31	0.0208214	0.350501	0.712846	4.37862e-05
1445025_at	101232		AU015536	expressed sequence AU015536	Chr6: 115.409504	5.86435	11.6	Chr15: 12.687693	-0.410956	31	0.020826	0	0	1
1433578_at	231290	15495	Slc10a4	solute carrier family 10 (sodium/bile acid cotransporter family), member 4	Chr5: 73.012378	5.79713	12.9	ChrX: 102.126656	-0.410952	31	0.0208276	0.234123	-0.189182	0.354656
1451583_a_at	216829	18391	BC025076	cDNA sequence BC025076	Chr11: 62.664765	9.42752	9.9	Chr9: 111.413523	0.410916	31	0.0208401	0.311431	-0.0381953	0.853035
1440326_at	66390	56106	2310042G06Rik	RIKEN cDNA 2310042G06 gene	Chr11: 96.611423	10.6355	15.6	Chr11: 95.628101	0.410905	31	0.0208442	0	0	1
1424987_at	226421	64833	5430435G22Rik	RIKEN cDNA 5430435G22 gene	Chr1: 131.712169	6.70352	11.3	Chr12: 104.719074	-0.41077	31	0.0208916	0.233876	0.155947	0.446811
1441921_x_at	26380	69108	Esrrb	estrogen related receptor, beta (photoreceptor dependent retinal expression, 14q24.3, Leber congenital amaurosis candidate)	Chr12: 86.521451	9.02345	8.9	Chr5: 24.065030	-0.410766	31	0.0208929	0.359315	-0.400737	0.042479
1436580_at	52120	15586	Hgsnat	heparan-alpha-glucosaminide N-acetyltransferase	Chr8: 25.942559	7.51481	52.2	Chr8: 24.907439	0.410687	31	0.020921	0.278356	-0.0606582	0.768485
1424561_at	107522	56679	Ece2	endothelin converting enzyme 2	Chr16: 20.645322	7.54984	10.1	Chr12: 36.689834	-0.410577	31	0.0209598	0.290069	-0.25412	0.210307
1444931_at	21687	397	Tek	endothelial-specific receptor tyrosine kinase	Chr4: 94.869405	6.02055	12	Chr4: 125.588387	-0.410557	31	0.020967	0.301793	-0.123652	0.547298
1454132_at			7630402F16Rik	RIKEN cDNA 7630402F16 gene	Chr1: 50.913326	5.5479	11.9	Chr11: 50.745266	0.41055	31	0.0209692	0	0	1
1425256_a_at	330938	82369	Dixdc1	DIX domain containing 1	Chr9: 50.709719	6.28548	23.7	Chr19: 4.845967	-0.410542	31	0.0209722	0.420464	-0.370226	0.0626416
1433158_at	16554	9073	5330429L19Rik	RIKEN cDNA 5330429L19 gene	Chr14: 64.652834	7.07494	12	Chr2: 15.000000	0.410513	31	0.0209825	0.186228	0	1
1442064_at	19317	11059	Qk	quaking	Chr17: 10.309114	7.69765	15.5	Chr5: 146.723550	-0.410501	31	0.0209866	0.266696	0.0693475	0.736404
1448871_at	26415	48133	Mapk13	mitogen activated protein kinase 13	Chr17: 28.777521	7.05387	9.4	Chr19: 52.202029	-0.410465	31	0.0209992	0.379457	-0.0694167	0.73615
1419938_s_at	207212	22843	Arhgef17	Rho guanine nucleotide exchange factor (GEF) 17	Chr7: 100.869823	7.08023	12.4	Chr5: 142.064325	-0.410464	31	0.0209997	0	-0.27248	0.178079
1450900_at	104570	68886	Smek2	SMEK homolog 2 suppressor of mek1	Chr11: 29.219415	11.8692	33.3	Chr11: 29.493209	-0.410454	31	0.0210034	0.270853	0.811141	5e-07
1460384_a_at	94246	12847	Arid4b	AT rich interactive domain 4B (Rbp1 like)	Chr13: 14.187592	9.14042	11	Chr12: 79.968530	0.410389	31	0.0210262	0.351985	-0.248144	0.221597
1416743_at	107652	2342	Uap1	UDP-N-acetylglucosamine pyrophosphorylase 1	Chr1: 170.142311	9.28903	10.8	Chr2: 134.519309	0.410334	31	0.0210457	0	-0.137676	0.502416
1437820_at	14239	20871	Fkhl18	forkhead-like 18 (Drosophila)	Chr2: 152.931909	6.64568	9.2	Chr1: 189.361953	0.410312	31	0.0210534	0.188201	0	1
1431000_at	53951	44687	Ccdc75	coiled-coil domain-containing protein 75	Chr17: 78.845402	6.72568	11.1	Chr2: 44.401772	-0.410269	31	0.0210687	0	0.1075	0.601179
1443428_at			D8Ertd67e	BG079292 sequence	Chr8: 12.538718	6.68152	15.1	Chr2: 44.401772	0.410264	31	0.0210706	0	0	1
1430264_at	227801	17141	Dennd1a	DENN/MADD domain containing 1A	Chr2: 38.218503	8.58474	11.5	Chr1: 78.940498	0.410262	31	0.0210712	0.351053	0.0374439	0.855896
1440186_s_at	76943	105928	Sorcs	sortilin-related VPS10 domain containing receptor 2	Chr5: 36.206448	6.98097	11.5	Chr13: 54.844925	-0.410194	31	0.0210953	0	0	1
1442057_at	78795	11847	Armc9	armadillo repeat containing 9	Chr1: 86.235101	7.92003	14.9	Chr6: 115.529332	-0.410156	31	0.0211091	0	-0.0626083	0.761251
1435188_at	229599	79670	Gm129	gene model 129 (potential gene involved in circadian rhythm)	Chr10: 128.549732	7.99339	8	Chr7: 36.497805	0.410107	31	0.0211265	0	-0.446735	0.0221425
1424746_at	16562	4821	Kif1c	kinesin family member 1C	Chr11: 70.729903	9.14345	57	Chr11: 69.601908	0.410078	31	0.0211368	0.350054	-0.281201	0.164044
1431193_at	107058		2610524B04Rik	RIKEN cDNA 2610524B04 gene	Chr18: 14.783803	6.63516	9.7	Chr3: 144.666385	0.410062	31	0.0211425	0	0	1
1439767_at	244310	3484	Dlgap2	discs large-associated protein 2 (SAP90/PSD-95 associated protein 2)	Chr8: 14.843516	6.24039	14.9	Chr1: 23.145048	-0.41002	31	0.0211575	0	-0.233982	0.249954
1423960_at	14792	14678	Mboat5	membrane bound O-acyltransferase domain containing 5	Chr6: 124.703317	10.7434	13.5	Chr15: 54.578200	0.409842	31	0.0212207	0.294724	0.0739836	0.719458
1419987_at	18762	55681	Prkcz	protein kinase C, zeta	Chr4: 155.262027	6.38071	13.2	Chr5: 39.637356	-0.409825	31	0.021227	0.32425	-0.433702	0.0268611
1454836_at	211986	17675	Tmem18	transmembrane protein 18	Chr12: 30.590663	10.4564	35.5	Chr12: 30.182102	0.409803	31	0.0212347	0	0.347626	0.0818382
1457546_at	234594	9453	Cnot1	CCR4-NOT transcription complex, subunit 1	Chr8: 95.746495	5.98929	9.9	Chr9: 108.500600	-0.409769	31	0.0212469	0.268307	0.110904	0.58964
1435665_at	209387	114426	Trim30d	tripartite motif-containing 30D	Chr7: 104.470309	8.39226	63.3	Chr7: 104.149021	-0.40969	31	0.0212752	0.138512	0	1
1451163_at	28113	8264	Tinf2	Terf1 (TRF1)-interacting nuclear factor 2	Chr14: 55.679181	10.0375	10.5	Chr10: 127.471474	0.409659	31	0.0212863	0.206232	0.168668	0.410127
1454310_at	76111		5830490A12Rik	RIKEN cDNA 5830490A12 gene	Chr5: 107.655730	7.02494	9.9	Chr19: 25.336320	-0.409653	31	0.0212882	0	0	1
1444798_at			BG071094	BG071094	Chr7: 95.510017	6.19416	10.4	Chr17: 76.466117	-0.409648	31	0.0212902	0	0	1
1444464_at	17993	1866	Ndufs4	NADH dehydrogenase (ubiquinone) Fe-S protein 4	Chr13: 114.378797	7.44958	11.3	Chr1: 186.237049	0.40957	31	0.0213179	0.290773	-0.358805	0.0718516
1437804_at	29817	1193	Igfbp7	insulin-like growth factor binding protein 7	Chr5: 77.407634	8.86129	9.9	Chr18: 62.994019	-0.409529	31	0.0213329	0.409368	-0.0242314	0.906466
1449275_at	67099	41658	Mettl21a	RIKEN cDNA 2310038H17 gene	Chr1: 64.607500	8.70203	10.7	Chr1: 63.144761	0.409459	31	0.0213579	0	0	1
1446814_at	11872	113756	Art2b	ADP-ribosyltransferase 2b	Chr7: 101.577092	9.64623	42.3	Chr7: 100.081080	-0.409432	31	0.0213675	0.388831	0.341925	0.0873202
1428243_at	224118	15687	1700021K19Rik	RIKEN cDNA 1700021K19	Chr16: 32.821974	7.91503	15.3	Chr17: 21.690414	-0.409427	31	0.0213692	0	-0.20985	0.303519
1421462_a_at	56401	10509	P3h1	prolyl 3-hydroxylase 1 (leprecan 1)	Chr4: 119.247135	7.35971	12.3	Chr12: 107.923472	-0.409395	31	0.021381	0.401292	0	1
1456822_at	19359	37704	Rad23b	RAD23b homolog (S. cerevisiae)	Chr4: 55.368023	8.87713	18.7	Chr10: 103.562216	0.409377	31	0.0213875	0.374377	-0.207947	0.308024
1450928_at	15904	1186	Id4	inhibitor of DNA binding 4	Chr13: 48.263744	5.68713	10	Chr1: 170.535283	0.409263	31	0.0214282	0.388745	-0.176417	0.388629
1417152_at	67991	75239	Btbd14a	BTB (POZ) domain containing 14A	Chr2: 26.059019	8.76726	30.5	Chr2: 25.871175	0.409228	31	0.0214408	0.246541	-0.470148	0.0153653
1429296_at	19325	41111	Rab10	RAB10, member RAS oncogene family	Chr12: 3.248580	9.8711	12.8	Chr2: 136.427280	0.40922	31	0.0214438	0.22293	0.0206868	0.920102
1423529_at	14378	41423	G6pc2	glucose-6-phosphatase, catalytic, 2 (pancreatic, autoimmunity, diabetes associated)	Chr2: 69.227347	5.69703	10.9	Chr7: 140.875183	0.409218	31	0.0214444	0.336089	-0.140332	0.494127
1457706_at	233812	16600	C16orf52	human chromosome 16 open reading frame 52	Chr7: 120.730892	8.67939	17.4	Chr2: 17.948720	-0.409193	31	0.0214534	0	0	1
1447837_x_at	80905	38189	Polh	polymerase (DNA directed), eta (RAD 30 related)	Chr17: 46.171420	9.08716	12.3	Chr13: 8.804094	-0.409155	31	0.0214673	0.230643	0.50882	0.00794287
1431974_at	74686	82464	4930443G12Rik	RIKEN cDNA 4930443G12 gene	Chr3: 109.112091	5.97835	9.1	Chr1: 170.949421	-0.409106	31	0.0214849	0.259594	-0.0395081	0.84804
1426093_at	94094		Trim34	tripartite motif protein 34	Chr7: 104.338901	8.03158	49.6	Chr7: 104.149021	0.4091	31	0.021487	0	0.504926	0.0085175
1458234_at	234395	12914	A730052K04Rik	RIKEN cDNA A730052K04 gene	Chr8: 71.389275	5.87819	14.9	Chr12: 75.331224	0.408976	31	0.0215316	0.253891	0	1
1419420_at	26938	8079	St6galnac5	ST6 (alpha-N-acetyl-neuraminyl-2,3-beta-galactosyl-1,3)-N-acetylgalactosaminide alpha-2,6-sialyltransferase 5	Chr3: 152.819970	6.04626	10.4	Chr1: 184.323105	0.408976	31	0.0215317	0.314852	-0.130661	0.524639
1427936_at	208967	32609	Thnsl1	threonine synthase-like 1	Chr2: 21.214087	6.10542	9.6	Chr3: 7.679814	0.408859	31	0.021574	0	-0.336529	0.0927601
1436551_at	14182	69065	Fgfr1	fibroblast growth factor receptor 1	Chr8: 25.575200	6.60471	9.8	Chr1: 155.701160	0.40883	31	0.0215845	0.285768	-0.167948	0.412158
1448730_at	12873	122138	Cpa3	carboxypeptidase A3, mast cell	Chr3: 20.215675	6.58845	13.5	Chr13: 35.880750	0.40881	31	0.0215918	0.349346	0.363719	0.0677697
1421134_at	11839	1252	Areg	amphiregulin	Chr5: 91.141011	6.08677	13.5	Chr2: 102.660525	-0.408722	31	0.0216236	0.291094	-0.0881137	0.668629
1437998_at	108012	2908	Ap1s2	adaptor-related protein complex 1, sigma 2 subunit	--	5.79981	11.8	Chr9: 85.995347	0.408684	31	0.0216375	0.339969	-0.0292815	0.887085
1431478_at	210973	17122	Kbtbd2	kelch repeat and BTB (POZ) domain containing 2	Chr6: 56.775953	6.79335	9	Chr12: 99.576264	0.408671	31	0.0216423	0	0.579723	0.00190951
1457071_x_at	99890	10024	Hrmt1l6	HMT1 hnRNP methyltransferase-like 6 (S. cerevisiae)	Chr3: 110.253273	6.65013	10.9	Chr11: 103.717493	-0.408631	31	0.0216565	0.282911	0	1
1456904_at			C130020C13Rik	highly expressed (eye) non-coding sequence upstream of Kpnb1 C130020C13Rik	Chr11: 97.188930	8.4201	13.9	Chr6: 133.936670	0.408604	31	0.0216665	0	0	1
1455762_at	77480	14254	Kidins220	kinase D-interacting substrate 220	Chr12: 25.061223	7.74071	16.2	Chr12: 29.713200	-0.408593	31	0.0216704	0.387246	0	1
1440924_at	240641	9418	Kif20b	kinesin family member 20B (M-phase phosphoprotein 1)	Chr19: 34.939916	6.46532	9.3	Chr5: 104.143744	0.408559	31	0.0216827	0.443812	0	1
1421096_at	22063	2478	Trpc1	transient receptor potential cation channel, subfamily C, member 1	Chr9: 95.705312	6.26958	10.6	Chr7: 59.986065	0.40855	31	0.0216861	0.236875	-0.291474	0.148535
1431060_at	67245	23243	Peli1	pellino 1	Chr11: 21.142697	10.1745	9	Chr3: 155.541974	0.408545	31	0.021688	0.376576	0.566619	0.00254508
1454954_at	67194		2700038L12Rik	RIKEN cDNA 2700038G22 gene	Chr9: 54.717517	7.98345	13.4	Chr1: 147.054880	0.40851	31	0.0217006	0	0	1
1422017_s_at	97820	10720	Kiaa1191	brain-derived rescue factor p33-monooxygenase	Chr13: 54.559200	6.73439	13	Chr13: 112.636263	0.408497	31	0.0217053	0.306079	0	1
1457476_at	52360		D8Ertd362e	DNA segment, Chr 8, ERATO Doi 362, expressed	Chr8: 111.323678	5.88671	17.6	Chr7: 49.930385	0.408471	31	0.0217147	0	0	1
1415866_at	101869	32423	AW538196	expressed sequence AW538196	Chr7: 80.325614	10.0581	21	Chr7: 74.522856	-0.408438	31	0.0217269	0.410525	0	1
1422069_at	17199	1789	Mc1r	melanocortin 1 receptor (extension recessive yellow, pigmentation)	Chr8: 123.408171	6.94239	14.2	Chr1: 88.349769	-0.408314	31	0.0217719	0.278126	0.202927	0.320109
1419529_at	83430	12832	Il23a	interleukin 23, alpha subunit p19	Chr10: 128.296260	5.89965	11.2	Chr6: 94.646958	-0.408305	31	0.0217752	0.254865	0.339284	0.0899521
1438264_a_at	22019	2471	Tpp2	tripeptidyl peptidase II (serine exopeptidase of the 26S proteasome)	Chr1: 43.980362	10.4357	7.5	Chr5: 63.100845	0.408274	31	0.0217867	0.412476	0.274466	0.174811
1434431_x_at	11541	20167	Adora2b	adenosine A2b receptor	Chr11: 62.266014	5.74252	10.3	Chr6: 32.302242	0.408186	31	0.0218186	0.259638	-0.0753177	0.714605
1460684_at	73166	68305	Tm7sf2	transmembrane 7 superfamily member 2	Chr19: 6.062908	8.91781	10.4	Chr16: 73.747956	0.408165	31	0.0218263	0.363711	0	1
1447362_at	12236	933	Bub1b	budding uninhibited by benzimidazoles 1 beta (mitotic checkpoint kinase)	Chr2: 118.641273	7.6241	7.9	Chr16: 36.946690	-0.408064	31	0.0218633	0.284567	0.683919	0.000117044
1423417_at	20588	68296	Smarcc1	SWI/SNF related, matrix associated, actin dependent regulator of chromatin, subfamily c, member 1	Chr9: 110.196193	8.43716	12	Chr9: 3.400000	0.40806	31	0.0218647	0.428534	0.113921	0.579492
1440986_at	68925	32269	Rpap1	RNA polymerase II associated protein 1	Chr2: 119.777754	9.19797	11.9	Chr6: 147.652323	0.408059	31	0.0218651	0	0.305778	0.128728
1424947_at	235661	9403	Dnclic1	dynein, cytoplasmic, light intermediate chain 1	Chr9: 114.721811	8.58371	9.1	Chr9: 115.524788	0.408053	31	0.0218674	0.411257	0	1
1457906_at			BC011167	ESTs	Chr8: 31.164107	5.64235	12.5	Chr12: 27.822842	0.407966	31	0.021899	0	0	1
1447686_at	83924	2454	AI788917	LTR near G protein-coupled receptor 137B	Chr13: 12.651570	6.19752	11.1	Chr11: 33.490349	-0.40777	31	0.0219711	0.369386	0	1
1423933_a_at	76509	90142	Plet1	placenta expressed transcript 1 protein	Chr9: 50.504764	6.00923	11.1	Chr2: 148.055322	-0.407691	31	0.0220002	0.374044	0	1
1432053_at	71137	31119	Rfx4	regulatory factor X, 4 (influences HLA class II expression)	Chr10: 84.868875	6.92448	13.3	Chr4: 3.390023	-0.407649	31	0.0220153	0.318342	-0.180399	0.377838
1419556_at	13711	7702	Elf5	E74-like factor 5	Chr2: 103.439392	6.12277	13.1	Chr11: 27.337521	-0.407639	31	0.0220193	0.365433	-0.225573	0.267867
1450800_at	55925	10302	Syt8	synaptotagmin 8	Chr7: 142.439964	8.81565	10.6	Chr2: 136.427280	-0.407634	31	0.022021	0.276677	-0.195407	0.338745
1449998_at	18095	4494	Nkx3-1	NK-3 transcription factor, locus 1 (Drosophila)	Chr14: 69.194094	6.4549	11.1	Chr11: 69.562972	0.407586	31	0.0220388	0.338226	-0.238395	0.240876
1445625_at			C030034I22Rik	RIKEN cDNA C030034I22 gene	Chr11: 5.804442	7.30077	10.3	Chr7: 67.469060	-0.407541	31	0.0220552	0	0.380204	0.0553677
1440327_at	226105	120027	Cyp2c70	cytochrome P450, family 2, subfamily c, polypeptide 70	Chr19: 40.179451	5.714	13.5	Chr13: 75.764155	-0.407442	31	0.0220917	0	-0.106799	0.603569
1420345_at	56173	8115	Cldn14	claudin 14	Chr16: 93.919064	8.01306	12.1	Chr11: 103.717493	-0.407345	31	0.0221273	0.286789	-0.0823357	0.689257
1437214_at	243499		Lrrtm4	leucine rich repeat transmembrane neuronal 4	Chr6: 80.024381	5.45435	7.6	Chr11: 104.767589	0.407321	31	0.0221365	0.246786	-0.290088	0.150564
1434885_at	101685	45499	5830435K17Rik	RIKEN cDNA 5830435K17 gene	Chr7: 46.992712	7.50197	10.4	Chr2: 18.263847	-0.407319	31	0.0221371	0	0	1
1443956_at	69256	117445	Zfp397	zinc finger protein 397	Chr18: 23.955137	7.11268	14.5	Chr19: 44.191429	0.407244	31	0.022165	0	0.300027	0.136446
1434300_at	67958	13964	U2surp	U2 snRNP-associated SURP domain containing	Chr9: 95.474445	10.5335	12.8	Chr1: 83.925989	0.407242	31	0.0221656	0	0	1
1423649_at	72098	12440	Tmem68	transmembrane protein 68	Chr4: 3.549367	10.4419	20.7	Chr4: 3.390023	0.407235	31	0.022168	0	0.260844	0.198076
1446273_at	94109	69536	Csmd1	CUB and Sushi multiple domains 1	Chr8: 15.893749	6.87639	13.7	Chr7: 29.350349	-0.407213	31	0.0221763	0.358712	0.31713	0.114431
1444966_at	71766		Raver1	ribonucleoprotein PTB-binding 1	Chr9: 21.088384	8.45313	12.7	Chr12: 82.858886	0.407148	31	0.0222005	0.484192	0.326083	0.104009
1444355_at	11980	48402	Atp8a1	ATPase, aminophospholipid transporter (APLT), class I, type 8A, member 1	Chr5: 67.805419	7.33084	9.8	Chr17: 3.223874	0.407104	31	0.0222166	0.409343	0.227219	0.264298
1445778_at	50877	4847	Neu3	neuraminidase 3	ChrX: 48.446105	9.03394	16.4	Chr4: 155.502574	0.407098	31	0.0222188	0.436718	0.0854015	0.678284
1447836_x_at	77963	9289	Hook1	hook homolog 1 (Drosophila)	Chr13: 52.124030	8.12145	8.4	Chr16: 41.697153	-0.406902	31	0.0222914	0.293663	-0.198832	0.330179
1427501_at	209601		C1orf173	human chromosome 1 open reading frame 173	Chr3: 154.767256	6.34194	10.3	Chr17: 81.622061	-0.406887	31	0.0222972	0	0	1
1449512_a_at	22764	2561	Zfx	zinc finger protein X-linked	ChrX: 94.081954	7.47703	8.1	Chr3: 157.139788	0.406844	31	0.022313	0.351968	0.484974	0.0120349
1416328_a_at	11974	2931	Atp6v0e	ATPase, H+ transporting, V0 subunit	Chr17: 26.699223	13.0396	8.6	Chr7: 104.149021	-0.406778	31	0.0223375	0.319338	0.23031	0.257676
1428342_at	214742	69249	Rcor3	REST corepressor 3	Chr1: 192.098814	9.62939	11.9	Chr4: 20.033032	0.406692	31	0.0223697	0	-0.389991	0.0488894
1448793_a_at	20971	31121	Sdc4	syndecan 4	Chr2: 164.425529	6.79955	11.1	Chr8: 24.382366	-0.406625	31	0.0223948	0.506653	-0.330935	0.0986652
1435861_at	233977	20802	Ppfia1	protein tyrosine phosphatase, receptor type, f polypeptide (PTPRF), interacting protein, alpha 1	Chr7: 144.491471	7.95332	12.4	Chr7: 74.522856	0.406611	31	0.0223999	0.562828	0.200788	0.325344
1427884_at	12825	55433	Col3a1	procollagen, type III, alpha 1 (Ehlers-Danlos syndrome types IV, aortic and arterial aneurysms)	Chr1: 45.349120	5.57719	11.4	Chr2: 42.556591	-0.406589	31	0.0224081	0.328921	0.128429	0.531806
1437732_at	18379		Omt2a	Oocyte maturation, alpha (cytoplasmically polyadenylated oocyte-specific maternal transcript)	Chr9: 78.312974	5.44816	8.3	Chr10: 122.968582	0.406541	31	0.0224259	0	-0.096417	0.639393
1456069_at	13527	20362	Dtna	dystrobrevin alpha	Chr18: 23.656088	5.4309	12.3	Chr1: 170.949421	0.406524	31	0.0224325	0.328868	-0.272473	0.17809
1451485_at	67684	75056	Luc7l3	LUC7-like 3 (cAMP regulatory element-associated protein 1)	Chr11: 94.297787	12.1708	8.9	Chr17: 81.622061	0.406518	31	0.0224347	0	0	1
1456009_x_at	21976	2923	Top3b	topoisomerase (DNA) III beta	Chr16: 16.892824	10.4093	9.6	Chr5: 13.998375	-0.406502	31	0.0224406	0.394657	0.520351	0.00642816
1418069_at	11813	47928	Apoc2	apolipoprotein C-II	Chr7: 19.671678	6.72629	10.5	Chr4: 67.182024	-0.406477	31	0.02245	0.286594	-0.019398	0.925066
1419218_at	93840	62161	Vangl2	vang-like 2 (van gogh, loop tail associated protein)	Chr1: 172.004429	7.70984	9.6	Chr19: 48.574400	-0.406452	31	0.0224594	0.350624	0.18796	0.357828
1458396_at	228139	1922	P2rx3	purinergic receptor P2X, ligand-gated ion channel, 3	Chr2: 84.996631	6.09652	8.5	Chr11: 27.337521	0.40643	31	0.0224673	0.217701	-0.051394	0.803101
1428497_at	75420	11415	Secisbp2	RIKEN cDNA 2810012K13 gene	Chr13: 51.656880	10.4492	11	Chr12: 79.968530	0.406357	31	0.0224948	0.436776	0.0549935	0.789605
1425640_at	17355	4340	Aff1	AF4/FMR2 family, member 1	Chr5: 103.850700	7.76458	12.1	Chr6: 75.969782	-0.406316	31	0.0225102	0.408375	0.468109	0.0158775
1425472_a_at	16905	41321	Lmna	lamin A nuclear envelop protein (Charcot-Marie-Tooth disorder type 2, Emery Dreifuss muscular dystrophy, progeria)	Chr3: 88.481339	7.31848	7.7	Chr17: 91.701022	-0.40631	31	0.0225123	0.211747	-0.0795213	0.699385
1426418_at	71093	41893	Atoh8	basic helix-loop-helix transcription factor 6	Chr6: 72.206484	7.54113	8.3	Chr5: 38.527166	-0.406251	31	0.0225346	0.377313	-0.0452927	0.826103
1438555_x_at	140474	122439	Muc4	mucin 4	Chr16: 32.782201	6.54516	11.7	Chr4: 125.588387	-0.406237	31	0.0225399	0.434594	-0.141414	0.490769
1451180_a_at	68106	41684	Nt5c3l	5'-nucleotidase, cytosolic 3-like (cN-III-like protein)	Chr11: 100.429768	9.52942	10.9	Chr9: 86.296651	0.406234	31	0.0225408	0	0.0217933	0.915843
1453579_at	268448	10841	Phf12	PHD finger protein 12	Chr11: 78.009512	8.31252	15.5	Chr7: 67.469060	0.406233	31	0.0225413	0.362269	0.493469	0.010413
1418410_at	16469	2762	Jrk	jerky	Chr15: 74.705707	7.38616	11.4	Chr2: 33.606958	0.406214	31	0.0225482	0.372483	-0.262386	0.19534
1460689_at	28075	15891	Fam152b	family with sequence similarity 152, member B	Chr15: 81.992554	9.86703	12	Chr12: 83.777006	-0.406169	31	0.0225653	0.205054	0	1
1427347_s_at	22151	68156	Tubb2a	tubulin, beta 2a	Chr13: 34.074314	10.2695	9.2	Chr9: 81.613604	-0.405921	31	0.0226586	0.305249	-0.0016563	0.993593
1429864_at	74281	105957	Spatc1	spermatogenesis and centriole associated 1	Chr15: 76.292167	6.33839	6.7	Chr18: 73.226155	0.405889	31	0.0226705	0.196856	-0.103417	0.615144
1444491_at	381149		Lhx9	ESTs, Highly similar to NRG2_MOUSE Pro-neuregulin-2 precursor (Pro-NRG2) [Contains: Neuregulin-2 (NRG-2) (Divergent of neuregulin 1) (DON-1)] [M.musculus]	Chr18: 36.017834	7.56168	9.2	Chr3: 157.519787	-0.405821	31	0.0226963	0	-0.161003	0.432028
1423423_at	225642	1580	Pdia3	protein disulfide isomerase associated 3	Chr2: 121.433561	11.5642	11.3	Chr16: 51.051146	0.405713	31	0.0227367	0.317715	-0.0640399	0.755952
1424914_at	217732	14124	2310044G17Rik	RIKEN cDNA 2310044G17 gene	Chr12: 86.964781	8.47419	12.9	Chr3: 138.815118	0.405678	31	0.0227501	0.24947	-0.251368	0.215457
1457750_at	17250	55459	Abcc1	ATP-binding cassette, sub-family C (CFTR/MRP), member 1	Chr16: 14.434145	7.17294	10.9	Chr4: 88.951728	0.405656	31	0.0227584	0.240916	0.0011929	0.995385
1435125_at	170952	15783	Prima1	proline rich membrane anchor 1	Chr12: 103.194638	5.86474	11.1	Chr12: 107.547951	0.405645	31	0.0227626	0.298887	-0.256022	0.206795
1449768_at			Tpbpa	trophoblast specific protein alpha	Chr13: 60.939458	6.40084	7.7	Chr2: 25.649555	-0.405638	31	0.0227652	0	0.16256	0.427526
1458863_at	320020		6330415G19Rik	RIKEN cDNA 6330415G19 gene	Chr17: 23.563647	7.82235	19.2	Chr17: 24.200704	0.405606	31	0.0227772	0	0	1
1452401_at	60532		Wtap	Wilms' tumour 1-associating protein	Chr17: 12.966832	12.6319	16	Chr7: 66.068226	-0.405575	31	0.022789	0.373587	0.029886	0.884769
1425717_at	80877	36205	Lrba	LPS-responsive beige-like anchor	Chr3: 86.776388	6.38458	20.1	Chr4: 88.951728	0.405571	31	0.0227906	0.404634	-0.438748	0.0249463
1449336_a_at	20874	22515	Slk	STE20-like kinase (yeast)	Chr19: 47.638928	9.83061	10.8	Chr5: 23.184735	-0.405555	31	0.0227966	0.658776	0.297218	0.140335
1458840_at			D14Ucla1	ESTs	Chr1: 153.939579	7.18106	14.7	Chr1: 170.535283	-0.405553	31	0.0227975	0	0	1
1430052_at	77481		C030048H21Rik	Mus musculus 10 days neonate skin cDNA, RIKEN full-length enriched library, clone:4732471N02 product:hypothetical protein, full insert sequence.	Chr2: 26.245707	6.16261	10.8	Chr4: 32.933218	0.405501	31	0.0228171	0	-0.226051	0.266826
1441198_at	22698	69102	Zfp39	zinc finger protein 39	Chr11: 58.888211	8.36694	52.9	Chr11: 59.237260	0.405439	31	0.0228406	0	0.405511	0.0398534
1433773_at	382985	56723	Rrm2b	ribonucleotide reductase M2 B (TP53 inducible)	Chr15: 37.924014	11.0196	10.2	Chr5: 133.911105	0.405393	31	0.022858	0.338053	-0.0385973	0.851505
1447857_at	239188	56793	D230005D02Rik	RIKEN cDNA D230005D02 gene	Chr14: 77.668864	5.93184	9.8	ChrX: 9.334336	0.405368	31	0.0228674	0.262489	0	1
1444353_at	101706	38150	Numa1	nuclear mitotic apparatus protein 1	Chr7: 101.981693	6.89113	17.3	Chr4: 105.573728	0.405362	31	0.0228698	0.309909	0.439323	0.0247353
1442009_at	214150	49799	Eif2c3	eukaryotic translation initiation factor 2C, 3	Chr4: 126.340584	8.26623	14.3	Chr12: 112.507215	0.405344	31	0.0228764	0.38436	-0.250154	0.217756
1428720_s_at	207685		2010309G21Rik	RIKEN cDNA 2010309G21 gene	Chr16: 19.198544	11.2531	10.9	Chr5: 117.789650	-0.405256	31	0.02291	0	0	1
1450237_at	56629	1052	Dnase2b	deoxyribonuclease II beta	Chr3: 146.581966	6.01555	9.2	Chr2: 72.401799	0.405215	31	0.0229256	0.414962	-0.119422	0.561191
1427595_at	52538	4456	Acac	acetyl-Coenzyme A acyltransferase 2 (mitochondrial 3-oxoacyl-Coenzyme A thiolase)	Chr11: 84.295002	6.5801	11.3	Chr8: 94.374289	-0.405178	31	0.0229398	0	0	1
1458958_at	56741	10570	Nope	neighbor of Punc E11	Chr9: 65.127072	7.86655	11.4	Chr2: 41.625955	-0.405116	31	0.0229633	0.364654	-0.198985	0.329798
1430949_at	228356	11471	1110051M20Rik	RIKEN cDNA 1110051M20 gene	Chr2: 91.327889	6.07697	10.5	Chr17: 76.466117	-0.405046	31	0.0229897	0	-0.0754348	0.714179
1445030_at	67606	12163	1110018M03Rik	RIKEN cDNA 1110018M03 gene	Chr2: 110.363595	6.25252	20.6	Chr2: 25.852660	0.405007	31	0.0230049	0.40394	0.0882811	0.668034
1451792_a_at	18744	56423	Pja1	praja1, RING-H2 motif containing	ChrX: 99.467779	6.509	8.8	Chr5: 131.541036	-0.404986	31	0.0230129	0.352935	-0.61076	0.000919722
1426376_at	13476	68479	Dp1	deleted in polyposis 1	Chr18: 34.345327	9.27006	15.8	Chr18: 16.414681	-0.404942	31	0.0230296	0.32897	0	1
1458612_at			A930006A01Rik	RIKEN cDNA A930006A01 gene	Chr1: 4.786171	5.77358	13.1	Chr7: 139.468135	0.404913	31	0.0230406	0	0	1
1445775_at			U353640-1	BG074834 EST	Chr11: 95.098695	7.03648	19.1	Chr16: 62.354426	-0.404895	31	0.0230473	0	0	1
1419285_s_at	54151	32791	Cyhr1	cysteine and histidine rich 1	Chr15: 76.644489	7.90868	9.5	Chr9: 105.774381	-0.404719	31	0.0231146	0.31247	-0.57176	0.00227696
1449559_at	17702	1837	Msx2	homeo box, msh-like 2 (transcriptional repressor, parietal foramina 1 and craniosynostosis type 2)	Chr13: 53.467980	7.51071	9.8	Chr5: 58.342667	0.404672	31	0.0231327	0.288423	-0.0122454	0.952657
1432281_a_at	16420	685	Itgb6	integrin beta 6	Chr2: 60.653167	6.00513	12.4	Chr10: 121.639039	-0.404652	31	0.0231404	0.419981	-0.305664	0.128876
1428281_at	72133	34714	2610009I02Rik	RIKEN cDNA 2610009I02 gene	Chr19: 57.488344	9.13577	11.3	Chr11: 33.490349	0.404625	31	0.0231505	0	0	1
1424312_at	72674	69199	Adipor1	adiponectin receptor 1	Chr1: 134.432845	7.38523	12	Chr5: 104.143744	0.404596	31	0.0231617	0.271988	0.0788936	0.70165
1440775_at	67336		1700054K19Rik	RIKEN cDNA 1700054K19 gene	Chr6: 112.212269	5.89535	14.8	Chr18: 28.296684	-0.404431	31	0.023225	0	0	1
1449179_at	20028	1950	Pdc	phosducin (rod photoreceptor transducin binding, 1q25.2)	Chr1: 150.333317	5.86332	11.2	Chr17: 48.599850	0.404431	31	0.023225	0.306568	-0.163419	0.425057
1447941_x_at	109880	3197	Braf	Braf transforming gene, serine/threonine protein kinase	Chr6: 39.611785	6.22639	15.9	Chr2: 80.276774	0.404404	31	0.0232356	0.352523	0.262791	0.194628
1440955_at	333088	87817	Crim2	cysteine rich BMP regulator 2 (chordin like)	Chr6: 29.482084	8.53084	11.8	Chr2: 36.101675	-0.404394	31	0.0232394	0.28189	-0.312135	0.120571
1426259_at	211347	56999	Pank3	pantothenate kinase 3	Chr11: 35.786350	9.21906	17.2	Chr1: 73.418156	0.404328	31	0.0232647	0.337285	-0.142841	0.48636
1451350_a_at	230514	10582	Leprot	leptin receptor overlapping transcript	Chr4: 101.657938	9.05752	12.1	Chr5: 131.541036	0.404311	31	0.0232713	0.373092	0.134996	0.510851
1444227_at			A130096K20	ESTs	Chr13: 107.827497	5.44781	12.2	Chr13: 115.551768	0.404299	31	0.0232758	0	0	1
1444987_at	13030	37550	Ctsb	cathepsin B (amyloid precursor protein alpha secretase)	Chr14: 63.123202	8.28319	12	Chr16: 63.744821	0.404291	31	0.0232789	0.281803	0.283058	0.161159
1417080_a_at	54390	8694	Sitpec	suppression inducing transmembrane adaptor 1	Chr9: 22.072344	9.02245	9	Chr19: 52.202029	0.404255	31	0.0232927	0.421617	0	1
1443884_at	12193	5027	Zfp36l2	zinc finger protein 36, C3H type-like 2	Chr17: 84.190096	8.02684	82	Chr17: 83.747523	-0.404241	31	0.0232982	0.385337	0.155752	0.447387
1450967_at	66775	12033	4933428I03Rik	RIKEN cDNA 4933428I03 gene	Chr4: 88.419700	7.06548	8.9	Chr4: 3.390023	-0.404127	31	0.0233422	0	0	1
1456898_at	19290	4279	Pura	purine rich element binding protein A	Chr18: 36.292229	10.083	20.6	Chr7: 67.469060	-0.404124	31	0.0233434	0.444295	-0.203224	0.319387
1437344_x_at	16663	40740	Krt13	keratin 13 (white sponge nevus)	Chr11: 100.117446	6.65313	12.1	Chr17: 75.881027	0.403992	31	0.0233941	0.40764	-0.170848	0.404014
1459775_at	75718	19431	4931403E03Rik	RIKEN cDNA 4931403E03 gene	Chr17: 24.142134	7.23897	9.3	Chr19: 22.456818	-0.403981	31	0.0233983	0	0.0287813	0.889002
1438550_x_at	27364	22775	Srr	serine racemase	Chr11: 74.908241	6.69871	9.5	Chr10: 122.968582	-0.403981	31	0.0233984	0.279568	0.539942	0.00441132
1434353_at	353282	82485	Sfmbt2	Scm-like with four mbt domains 2	Chr2: 10.594268	9.27677	14.6	Chr2: 9.829662	0.40398	31	0.0233987	0.316262	-0.218667	0.283178
1423037_at	23796	3784	Agtrl1	angiotensin receptor-like 1 (apelin receptor)	Chr2: 85.139350	8.18513	13.2	Chr7: 140.875183	-0.403978	31	0.0233996	0.331567	0	1
1415785_a_at	12469	4802	Cct8	chaperonin containing Tcp1, subunit 8 (theta)	Chr16: 87.485664	12.7391	10.2	Chr12: 36.868520	0.403956	31	0.0234082	0.411416	0.470679	0.0152342
1418628_at	20218	4781	Khdrbs1	KH domain containing, RNA binding, signal transduction associated 1 (src associated in mitosis, 68 kDa)	Chr4: 129.715905	10.3001	12.5	Chr10: 102.375390	-0.403917	31	0.0234234	0.47645	0.320039	0.110965
1432772_at			1700081H04Rik	RIKEN cDNA 1700081H04 gene	Chr5: 119.108360	6.21319	11.4	Chr1: 178.156680	0.4039	31	0.0234297	0	0	1
1427202_at	320204	14453	Mettl20	RIKEN cDNA 4833442J19 gene	Chr6: 149.150572	11.1565	10.5	Chr11: 104.767589	0.403859	31	0.0234456	0	0	1
1444372_at	213827	1250	Arcn1	archain 1	Chr9: 44.753201	9.67271	13	Chr1: 87.338838	0.403859	31	0.0234458	0.366969	0.0353532	0.863867
1452308_a_at	98660	47947	Atp1a2	ATPase, Na+/K+ transporting, alpha 2 polypeptide (familial basilar, hemiplegic migraine 2)	Chr1: 172.278259	7.37242	11.3	Chr9: 119.286156	0.403764	31	0.0234825	0.207941	-0.26299	0.194276
1421707_at	192140	25877	Tmc2	transmembrane channel-like gene family 2	Chr2: 130.264108	6.39245	8.3	Chr10: 28.250367	-0.403758	31	0.0234849	0.229802	-0.296504	0.141337
1419372_at	56494	37907	Gosr2	golgi SNAP receptor complex member 2	Chr11: 103.679102	8.22213	9.6	Chr5: 117.789650	0.403596	31	0.0235474	0.298964	0.382925	0.0535028
1428772_at	56480	22742	Tbk1	TANK-binding kinase 1	Chr10: 121.587538	9.90374	10.9	Chr5: 33.529528	0.403591	31	0.0235497	0.326021	0.325669	0.104475
1443585_at	210172	18447	Zfp526	zinc finger protein 526	Chr7: 25.225733	7.01255	11.8	Chr12: 36.689834	-0.40359	31	0.0235501	0	0.140506	0.493588
1454667_at	231834	8338	Snx8	sorting nexin 8	Chr5: 140.340356	8.45171	12.4	Chr17: 9.373070	-0.403534	31	0.0235719	0	0.143008	0.485846
1428610_at	74244	4662	Apg7l	autophagy 7-like (S. cerevisiae)	Chr6: 114.860056	8.60077	11.9	Chr17: 76.466117	-0.403524	31	0.0235757	0.265011	0	1
1421079_at	18124	5074	Nr4a3	nuclear receptor subfamily 4, group A, member 3	Chr4: 48.067712	6.35129	11.9	Chr4: 74.391573	0.40349	31	0.0235887	0.331877	-0.118952	0.562744
1452629_at	224902	35210	Safb2	scaffold attachment factor B2	Chr17: 56.599095	9.78339	18.1	Chr4: 88.045738	0.40341	31	0.0236201	0.46316	0.113113	0.582202
1429141_at	19025	80163	Ppgb	protective protein for beta-galactosidase	Chr2: 164.830765	8.13484	10.7	Chr5: 116.555930	-0.403378	31	0.0236322	0.413496	0	1
1438377_x_at	114644	11266	Slc13a3	solute carrier family 13 (sodium-dependent dicarboxylate transporter), member 3	Chr2: 165.405341	7.46981	9.8	Chr4: 125.588387	-0.403346	31	0.023645	0.310243	-0.277327	0.170178
1416454_s_at	11475	101521	Acta2	actin, alpha 2, smooth muscle, aorta	Chr19: 34.241556	8.39161	17.7	Chr12: 30.182102	-0.403339	31	0.0236477	0.301139	-0.240541	0.236541
1438702_at	399558	8291	Flrt2	fibronectin leucine rich transmembrane protein 2	Chr12: 95.783118	6.40761	7.9	Chr10: 18.908657	-0.403333	31	0.0236498	0.529721	-0.178558	0.382807
1434469_at	73945	35370	Otud4	OTU domain containing 4	Chr8: 79.675793	8.57165	7.9	ChrX: 146.829353	0.403242	31	0.0236853	0	0.295111	0.143304
1438814_at	67345	56715	Herc4	hect domain and RLD 4	Chr10: 63.266354	9.38445	9.5	Chr3: 55.491830	0.403238	31	0.023687	0.201535	0.393993	0.0464187
1432054_at	76899	68223	Golga1	golgi autoantigen, golgin subfamily a, 1	Chr2: 39.047135	9.31055	12.9	Chr1: 78.940498	0.40318	31	0.0237095	0.175773	-0.426763	0.0296864
1426594_at	232288	14916	Frmd4b	FERM domain containing 4B	Chr6: 97.287434	6.51029	12.8	Chr4: 54.951001	0.403174	31	0.0237122	0.46022	-0.0496564	0.809637
1445977_at	105976		AU022793	expressed sequence AU022793	Chr15: 39.966976	5.66635	17.2	Chr5: 3.143128	0.403112	31	0.0237363	0	0	1
1442932_at	97373		C79709	expressed sequence C79709	Chr7: 83.138630	6.30887	10.5	Chr10: 55.101486	0.40309	31	0.0237449	0	0	1
1444065_at	192986	14701	9330151E16Rik	cytochrome b5 domain containing 2	Chr11: 72.795206	6.97726	13.7	Chr11: 69.601908	0.403013	31	0.023775	0.369365	0	1
1425754_a_at	12231	1312	Btn1a1	butyrophilin, subfamily 1, member A1	Chr13: 23.464258	5.661	9	Chr12: 30.182102	0.402993	31	0.0237826	0.40422	0.625752	0.000628631
1431864_at	18542	1946	Pcolce	procollagen C-proteinase enhancer protein	Chr5: 137.612714	7.66377	9.7	Chr5: 104.143744	-0.402964	31	0.0237942	0.436421	-0.15295	0.455701
1445924_at	19715	115685	Rex2	reduced expression 2	Chr4: 146.972322	6.24958	10.6	Chr15: 96.186877	0.40296	31	0.0237958	0	-0.264576	0.191502
1421348_a_at	57754	9566	Cend1	cell cycle exit and neuronal differentiation 1 (BM88 neuron-specific mitochondrial vesicular protein)	Chr7: 141.427039	5.74497	10	Chr16: 63.744821	-0.402936	31	0.0238053	0.321127	-0.274377	0.174956
1452006_x_at	67106	12083	Zbtb8os	zinc finger and BTB domain containing 8 opposite strand	Chr4: 129.348157	5.83726	12.8	Chr12: 107.547951	-0.402932	31	0.0238067	0	-0.105826	0.606888
1457074_at	67123	9554	Ubap1	ubiquitin-associated protein 1	Chr4: 41.390013	7.37384	10.3	Chr10: 105.581330	-0.402913	31	0.0238142	0.340608	-0.156213	0.446028
1458486_at	70422	10801	Ints2	integrator complex subunit 2	Chr11: 86.222467	6.90606	10.6	Chr13: 95.700999	0.402852	31	0.0238381	0.313026	0.148373	0.469453
1445518_at	24136	8868	Zfhx1b	zinc finger homeobox 1b	Chr2: 45.067147	7.16003	11.2	Chr5: 116.555930	-0.402782	31	0.0238655	0.398815	0	1
1432952_at	74681		4930448E22Rik	RIKEN cDNA 4930448E22 gene	Chr9: 46.327220	6.53826	9.8	Chr6: 95.254325	0.402743	31	0.0238808	0	0	1
1426339_at	229949	76103	Ak5	adenylate kinase 5	Chr3: 152.463546	7.51003	7.9	Chr1: 32.343834	-0.402709	31	0.0238943	0.315029	-0.121687	0.553733
1438340_at	278304	65334	Znf385c	zinc finger protein 385C (Purkinje cell marker)	Chr11: 100.627568	7.0311	14.1	Chr12: 27.822842	-0.402707	31	0.0238949	0	0	1
[truncated: 8,009 more rows]
